# Supplementary material for: Modification of the structural stability of human serum albumin in rheumatoid arthritis
Source: PLoS One. 2023 Mar 17;18(3):e0271008. doi: 10.1371/journal.pone.0271008 (PMC10022781; doi:10.1371/journal.pone.0271008)
Supplement: S1 Data — Sample Information: Includes sample name, age, gender, CCP/RF values, and clinical RA diagnosis. This was provided by ARUP laboratory.Classification in each experiment: ○ HDC Peak Ratio: The ratio of the HSA peak at 63°C to the Ig peak at 71°C○ HDC group: the group is assigned based on HDC peak ratio. The HPR has peak ratio > 1.00, the LPR has peak ratio < 1.00○ PTM group: the group is assigned based on hierarchical order of the Inferno Heatmap in Fig 5B. It is used for analysis shown in Fig 5C.Experiment raw data filename: the directory of the HDC and MS filenames in relation to the sample name. The MS raw files are available for download at the chorusporject.org (project ID: 1739, experiment ID:3632). The HDC raw files are available upon request. (XLSX) [file pone.0271008.s002.xlsx]

## Sheet: Sample Info
Sample Information						Our Classifications			Experiment Raw Data filename
Sample name	Age	Gender	CCP value	RF value	Clinical RA diagnosis	HDC Peak Ratio	HDC Group	PTM group	HDC	MS-Proteomic
B37	68	M	3	27	RA	Excuded(abnormal run)		L3	NA-Missing file	CalorimetryM_SA1059_B37_T0days_MSMS_rep1Q1-27.d
B38	49	M	209	25	RA	0.845124	LPR	L3	April 6_B38_C6.dsc	CalorimetryM_SA1059_B38_T0days_MSMS_rep1Q1-27.d
B39	45	M	3	24	RA	0.701852	LPR	L3	April 6_B39_C7.dsc	CALOM_SA1053_B39_T0_MSMS_rep1Q1-27.d
B41	74	M	1	27	RA	0.574861	LPR	L3	April 6_B41_C8.dsc	CalorimetryM_SA1059_B41_T0days_MSMS_rep1Q1-27.d
B42	38	M	1	20	RA	0.85908	LPR	L3	April 6_B42_C9.dsc	CalorimetryM_SA1059_B42_T0days_MSMS_rep1Q1-27.d
B43	61	F	3	30	RA	Excuded(abnormal run)		L3	April 6_B43_C10.dsc	HuSerumM_SA1071_B43_T0Days_MSMS_rep1Q1-27.d
B44	70	F	16	26	RA	0.760803	LPR	L1	April 6_B44_C11.dsc	HuSerumM_SA1071_B44_T0Days_MSMS_rep1Q1-27.d
RF01	52	F	6	10	Non-RA	0.941608	LPR	H4	April 6_RF01_G1.dsc	HuSerumM_SA1071_RF01_T0Days_MSMS_rep1Q1-27.d
RF02	61	M	12	17	RA	1.06378	HPR	H4	April 6_RF02_G2.dsc	HuSerumM_SA1071_RF02_T0Days_MSMS_rep1Q1-27.d
RF03	66	M	5	20	RA	0.978535	LPR	H4	April 6_RF03_G3.dsc	HuSerumM_SA1071_RF03_T0Days_MSMS_rep1Q1-27.d
RF04	56	F	5	9	Non-RA	0.756938	LPR	H4	April 6_RF04_G4.dsc	HuSerumM_SA1071_RF04_T0Days_MSMS_rep1Q1-27.d
RF05	58	F	3	23	RA	0.815558	LPR	L1	April 6_RF05_G5.dsc	Serum_1H_MH1027_RF05_T0Days_MSMS_rep1Q1-27.d
RF07	66	F	4	10	Non-RA	0.757882	LPR	L3	April 6_RF07_G6.dsc	HuSerumM_SA1071_RF07_T0Days_MSMS_rep1Q1-27.d
RF10	53	F	3	27	RA	0.760736	LPR	L3	April 6_RF10_F1.dsc	SerumM_SA1071_RF10_T0days_MSMS_rep1Q1-27.d
RF11	45	M	4	39	RA	0.837494	LPR	L3	April 6_RF11_F2.dsc	SerumM_SA1071_RF11_T0days_MSMS_rep1Q1-27.d
RF13	70	F	8	7	Non-RA	0.687868	LPR	H4	April 6_RF13_F3.dsc	SerumM_SA1071_RF13_T0days_MSMS_rep1Q1-27.d
RF15	42	F	186	558	RA	0.749738	LPR	N/A	April 6_RF15_F4.dsc	NA-Missing file
RF16	57	F	202	233	RA	0.820307	LPR	L1	April 6_RF16_G7.dsc	SerumM_SA1071_RF16_T0days_MSMS_rep1Q1-27.d
RF17	55	F	199	56	RA	0.693147	LPR	L1	April 6_RF17_G8.dsc	SerumM_SA1071_RF17_T0days_MSMS_rep1Q1-27.d
RF19	43	F	4	7	Non-RA	1.02526	HPR	L1	April 6_RF19_F5.dsc	SerumM_SA1071_RF19_T0days_MSMS_rep1Q1-27.d
RF21	44	F	192	106	RA	0.677046	LPR	H4	April 6_RF21_F6.dsc	CALOM_SA1053_RF21_T0_MSMS_rep1Q1-27.d
RF22	50	F	194	714	RA	0.953619	LPR	L1	April 6_RF22_F7.dsc	SerumM_SA1071_RF22_T0days_MSMS_rep1Q1-27.d
RF25	12	F	5	7	Non-RA	1.34117	HPR	L1	April 6_RF25_F8.dsc	SerumM_SA1071_RF25_T0days_MSMS_rep1Q1-27.d
RF28	24	F	46	7	Non-RA	1.49363	HPR	L1	April 6_RF28_F9.dsc	Human_SerumM_MH1022_RF28_T0days_MSMS_rep1Q1-27.d
RF29	30	F	170	234	RA	0.712571	LPR	L1	April 6_RF29_F10.dsc	Human_SerumM_MH1022_RF29_T0days_MSMS_rep1Q1-27.d
RF30	83	F	193	164	RA	0.609738	LPR	L3	April 6_RF30_F11.dsc	HuSerumM_SA1071_RF30_T0Days_MSMS_rep1Q1-27.d
RF31	61	F	4	9	Non-RA	1.00724	HPR	L3	April 6_RF31_E9.dsc	HuSerumM_SA1071_RF31_T0Days_MSMS_rep1Q1-27.d
RF34	40	F	5	7	Non-RA	Excuded(abnormal run)		H4	April 6_RF34_E10.dsc	HuSerumM_SA1071_RF34_T0Days_MSMS_rep1Q1-27.d
RF36	71	F	3	7	Non-RA	1.01719	HPR	L3	April 6_RF36_E11.dsc	HuSerumM_SA1071_RF36_T0Days_MSMS_rep1Q1-27.d
RF38	48	F	13	9	Non-RA	0.925976	LPR	H4	April 6_RF38_E1.dsc	HuSerumM_SA1071_RF38_T0Days_MSMS_rep1Q1-27.d
RF39	43	M	4	7	Non-RA	1.03756	HPR	L3	April 6_RF39_E2.dsc	HuSerumM_SA1071_RF39_T0Days_MSMS_rep1Q1-27.d
RF40	24	F	3	7	Non-RA	1.09829	HPR	H4	April 6_RF40_E3.dsc	HuSerumM_SA1071_RF40_T0Days_MSMS_rep1Q1-27.d
RF41	59	M	63	35	RA	0.986302	LPR	L1	April 6_RF41_E4.dsc	Human_SerumM_MH1022_RF41_T0days_MSMS_rep1Q1-27.d
RF43	24	F	205	611	RA	1.08685	HPR	H4	April 6_RF43_E5.dsc	CALOM_SA1053_RF43_T0_MSMS_rep1Q1-27.d
RF47	24	F	150	94	RA	0.994258	LPR	L1	April 6_RF47_E6.dsc	Human_SerumM_MH1022_RF47_T0days_MSMS_rep1Q1-27.d
RF49	56	F	51	39	RA	0.839807	LPR	L1	April 6_RF49_E7.dsc	Human_SerumM_MH1022_RF49_T0days_MSMS_rep1Q1-27.d
RF51	17	F	5	7	Non-RA	1.2039	HPR	L1	April 6_RF51_E8.dsc	Human_SerumM_MH1022_RF51_T0days_MSMS_rep1Q1-27.d
RF52	35	F	166	392	RA	1.20007	HPR	L1	April 6_RF52_C12.dsc	Human_SerumM_MH1022_RF52_T0days_MSMS_rep1Q1-27.d
RF53	47	F	7	8	Non-RA	1.33995	HPR	H4	April 6_RF53_D1.dsc	CALOM_SA1053_RF53_T0_MSMS_rep1Q1-27.d
RF54	50	F	4	73	RA	0.925993	LPR	L1	April 6_RF54_D2.dsc	Human_SerumM_MH1022_RF54_T0days_MSMS_rep1Q1-27.d
RF55	35	M	6	7	Non-RA	0.98438	LPR	H2	April 6_RF55_D3.dsc	Serum_1H_MH1027_RF55_T0Days_MSMS_rep1Q1-27.d
RF56	55	F	2	30	RA	0.811794	LPR	H2	April 6_RF56_D5.dsc	Serum_1H_MH1027_RF56_T0Days_MSMS_rep1Q1-27.d
RF57	51	M	3	7	Non-RA	0.670467	LPR	H2	April 6_RF57_D4.dsc	Serum_1H_MH1027_RF57_T0Days_MSMS_rep1Q1-27.d
RF58	30	F	4	7	Non-RA	0.902317	LPR	H2	April 6_RF58_D6.dsc	Serum_1H_MH1027_RF58_T0Days_MSMS_rep1Q1-27.d
RF60	37	F	7	7	Non-RA	1.0136	HPR	H4	April 6_RF60_D7.dsc	CALOM_SA1053_RF60_T0_MSMS_rep1Q1-27.d
RF62	74	F	3	9	Non-RA	0.659547	LPR	H2	April 6_RF62_D8.dsc	Serum_1H_MH1027_RF62_T0Days_MSMS_rep1Q1-27.d
RF64	44	M	3	7	Non-RA	1.23269	HPR	H4	April 6_RF64_D9.dsc	CALOM_SA1053_RF64_T0_MSMS_rep1Q1-27.d
RF65	34	F	3	9	Non-RA	1.10013	HPR	H2	April 6_RF65_D10.dsc	Serum_1H_MH1027_RF65_T0Days_MSMS_rep1Q1-27.d
RF67	88	F	3	8	Non-RA	0.789766	LPR	H2	April 6_RF67_D11.dsc	Serum_1H_MH1027_RF67_T0Days_MSMS_rep1Q1-27.d
RF68	69	F	6	262	RA	0.600554	LPR	H2	April 6_RF68_D12.dsc	Serum_1H_MH1027_RF68_T0Days_MSMS_rep1Q1-27.d
