# Supplementary material for: Modification of the structural stability of human serum albumin in rheumatoid arthritis
Source: PLoS One. 2023 Mar 17;18(3):e0271008. doi: 10.1371/journal.pone.0271008 (PMC10022781; doi:10.1371/journal.pone.0271008)
Supplement: S2 Data — The zip file includes 47 HDC results (.csv) exported from DSC raw files. Each HDC result file contains seven measurements for each DSC run: temperature (°C), power (μW), time(s), pressure (atm), scan rate (°C/min), analysis data (excess molar heat capacity (Cpex)), and corrected data (normalized Cpex, normalization explained in the Methods section). (ZIP) [file pone.0271008.s003.zip]

Archive with 47 entries (47 files):
- SupplmentalData_2_HDC results/B38.csv
- SupplmentalData_2_HDC results/B39.csv
- SupplmentalData_2_HDC results/B41.csv
- SupplmentalData_2_HDC results/B42.csv
- SupplmentalData_2_HDC results/B44.csv
- SupplmentalData_2_HDC results/RF01.csv
- SupplmentalData_2_HDC results/RF02.csv
- SupplmentalData_2_HDC results/RF03.csv
- SupplmentalData_2_HDC results/RF04.csv
- SupplmentalData_2_HDC results/RF05.csv
- SupplmentalData_2_HDC results/RF07.csv
- SupplmentalData_2_HDC results/RF10.csv
- SupplmentalData_2_HDC results/RF11.csv
- SupplmentalData_2_HDC results/RF13.csv
- SupplmentalData_2_HDC results/RF15.csv
- SupplmentalData_2_HDC results/RF16.csv
- SupplmentalData_2_HDC results/RF17.csv
- SupplmentalData_2_HDC results/RF19.csv
- SupplmentalData_2_HDC results/RF21.csv
- SupplmentalData_2_HDC results/RF22.csv
- SupplmentalData_2_HDC results/RF25.csv
- SupplmentalData_2_HDC results/RF28.csv
- SupplmentalData_2_HDC results/RF29.csv
- SupplmentalData_2_HDC results/RF30.csv
- SupplmentalData_2_HDC results/RF31.csv
- SupplmentalData_2_HDC results/RF36.csv
- SupplmentalData_2_HDC results/RF38.csv
- SupplmentalData_2_HDC results/RF39.csv
- SupplmentalData_2_HDC results/RF40.csv
- SupplmentalData_2_HDC results/RF41.csv
- SupplmentalData_2_HDC results/RF43.csv
- SupplmentalData_2_HDC results/RF47.csv
- SupplmentalData_2_HDC results/RF49.csv
- SupplmentalData_2_HDC results/RF51.csv
- SupplmentalData_2_HDC results/RF52.csv
- SupplmentalData_2_HDC results/RF53.csv
- SupplmentalData_2_HDC results/RF54.csv
- SupplmentalData_2_HDC results/RF55.csv
- SupplmentalData_2_HDC results/RF56.csv
- SupplmentalData_2_HDC results/RF57.csv
- SupplmentalData_2_HDC results/RF58.csv
- SupplmentalData_2_HDC results/RF60.csv
- SupplmentalData_2_HDC results/RF62.csv
- SupplmentalData_2_HDC results/RF64.csv
- SupplmentalData_2_HDC results/RF65.csv
- SupplmentalData_2_HDC results/RF67.csv
- SupplmentalData_2_HDC results/RF68.csv
