# Supplementary material for: Modification of the structural stability of human serum albumin in rheumatoid arthritis
Source: PLoS One. 2023 Mar 17;18(3):e0271008. doi: 10.1371/journal.pone.0271008 (PMC10022781; doi:10.1371/journal.pone.0271008)
Supplement: S2 Data — The zip file includes 47 HDC results (.csv) exported from DSC raw files. Each HDC result file contains seven measurements for each DSC run: temperature (°C), power (μW), time(s), pressure (atm), scan rate (°C/min), analysis data (excess molar heat capacity (Cpex)), and corrected data (normalized Cpex, normalization explained in the Methods section). (ZIP) [file pone.0271008.s003.zip › SupplmentalData_2_HDC results/B38.csv]

temp	power	time	pressure	scan rate	AnalysisData	corrected data
20.00133	-61.513	0.488	0.0321	0.566	0.072	0.508
20.03304	-78.833	5.488	0.0322	0.566	0.084	0.597
20.08551	-149.111	10.488	0.0322	0.566	0.077	0.544
20.16846	-233.738	16.487	0.0321	0.566	0.009	0.061
20.25004	-288.41	21.487	0.0321	0.679	-0.147	-1.248
20.33958	-325.293	26.487	0.0321	0.795	-0.301	-2.99
20.43441	-345.497	31.487	0.0321	0.91	-0.396	-4.502
20.55206	-353.432	37.487	0.0322	1.024	-0.529	-6.766
20.65129	-349.082	42.487	0.0322	1.098	-0.648	-8.9
20.75022	-337.368	47.487	0.0321	1.14	-0.764	-10.89
20.84791	-320.905	52.487	0.0322	1.157	-0.875	-12.663
20.94379	-301.734	57.487	0.0322	1.142	-0.994	-14.19
21.03753	-281.378	62.487	0.0322	1.122	-1.101	-15.439
21.12905	-261.031	67.488	0.0321	1.099	-1.195	-16.416
21.21839	-241.546	72.488	0.0322	1.076	-1.274	-17.127
21.30574	-223.497	77.488	0.0321	1.054	-1.337	-17.612
21.39137	-207.198	82.488	0.0321	1.034	-1.385	-17.898
21.47555	-192.799	87.488	0.0321	1.017	-1.417	-18.014
21.55863	-180.311	92.488	0.0321	1.004	-1.436	-18.017
21.64084	-169.589	97.488	0.0322	0.993	-1.437	-17.836
21.7225	-160.632	102.488	0.0322	0.986	-1.433	-17.654
21.80386	-153.043	107.488	0.0321	0.981	-1.421	-17.425
21.88512	-146.598	112.488	0.0321	0.979	-1.401	-17.146
21.96642	-141.108	117.488	0.0322	0.978	-1.379	-16.861
22.04789	-136.339	122.488	0.0321	0.98	-1.357	-16.617
22.1296	-132.085	127.488	0.0322	0.982	-1.341	-16.456
22.22799	-127.392	133.487	0.0322	0.984	-1.325	-16.3
22.3103	-123.606	138.487	0.0322	0.987	-1.307	-16.129
22.39289	-119.935	143.487	0.0321	0.99	-1.294	-16.02
22.47574	-116.249	148.487	0.0322	0.993	-1.282	-15.923
22.55879	-112.537	153.487	0.0321	0.996	-1.273	-15.854
22.64204	-108.76	158.487	0.0321	0.998	-1.265	-15.778
22.72545	-104.966	163.487	0.0321	1	-1.259	-15.738
22.80898	-101.193	168.487	0.0321	1.001	-1.258	-15.747
22.89258	-97.383	173.487	0.0321	1.002	-1.256	-15.742
22.97622	-93.523	178.487	0.0321	1.003	-1.252	-15.701
23.05989	-89.73	183.487	0.0322	1.003	-1.253	-15.712
23.14356	-85.949	188.487	0.0321	1.004	-1.25	-15.682
23.22721	-82.233	193.487	0.0321	1.004	-1.248	-15.651
23.31082	-78.612	198.487	0.0322	1.003	-1.247	-15.641
23.39442	-75.099	203.487	0.0322	1.003	-1.247	-15.639
23.47797	-71.706	208.487	0.0322	1.003	-1.247	-15.626
23.56148	-68.413	213.487	0.0321	1.002	-1.245	-15.597
23.64497	-65.255	218.487	0.0321	1.002	-1.244	-15.582
23.72842	-62.226	223.487	0.0322	1.002	-1.242	-15.554
23.81185	-59.33	228.487	0.0322	1.001	-1.241	-15.532
23.89525	-56.547	233.487	0.0322	1.001	-1.239	-15.505
23.97864	-53.876	238.487	0.0322	1.001	-1.237	-15.469
24.06202	-51.318	243.487	0.0322	1.001	-1.234	-15.431
24.14539	-48.855	248.487	0.0321	1	-1.232	-15.403
24.22875	-46.501	253.487	0.0322	1	-1.231	-15.395
24.31211	-44.241	258.487	0.0322	1	-1.229	-15.365
24.39547	-42.051	263.487	0.0322	1	-1.225	-15.322
24.47883	-39.955	268.487	0.0321	1	-1.223	-15.294
24.56219	-37.934	273.487	0.0322	1	-1.221	-15.265
24.64556	-35.993	278.487	0.0322	1	-1.22	-15.25
24.72893	-34.106	283.487	0.0322	1	-1.217	-15.215
24.8123	-32.293	288.487	0.0322	1	-1.215	-15.189
24.89568	-30.536	293.487	0.0322	1	-1.213	-15.166
24.97905	-28.833	298.487	0.0322	1	-1.21	-15.137
25.06242	-27.186	303.487	0.0322	1	-1.208	-15.106
25.1458	-25.604	308.487	0.0322	1	-1.207	-15.094
25.22917	-24.08	313.487	0.0322	1	-1.207	-15.091
25.31255	-22.591	318.487	0.0322	1	-1.205	-15.066
25.39592	-21.152	323.487	0.0322	1	-1.202	-15.038
25.47929	-19.769	328.487	0.0321	1	-1.201	-15.016
25.56266	-18.442	333.487	0.0321	1	-1.2	-15.01
25.64603	-17.166	338.487	0.0322	1	-1.201	-15.016
25.7294	-15.907	343.487	0.0322	1	-1.199	-14.997
25.81277	-14.708	348.487	0.0322	1	-1.199	-14.994
25.89614	-13.548	353.487	0.0322	1	-1.198	-14.979
25.9795	-12.416	358.487	0.0322	1	-1.196	-14.952
26.06286	-11.318	363.487	0.0322	1	-1.194	-14.924
26.14622	-10.276	368.487	0.0322	1	-1.194	-14.924
26.22958	-9.268	373.487	0.0322	1	-1.193	-14.918
26.31294	-8.292	378.487	0.0322	1	-1.192	-14.901
26.39629	-7.337	383.487	0.0322	1	-1.189	-14.866
26.47965	-6.429	388.487	0.0322	1	-1.187	-14.844
26.563	-5.555	393.487	0.0322	1	-1.186	-14.833
26.64636	-4.705	398.487	0.0322	1	-1.185	-14.818
26.72972	-3.895	403.487	0.0322	1	-1.184	-14.809
26.81307	-3.107	408.487	0.0322	1	-1.182	-14.776
26.89642	-2.34	413.487	0.0322	1	-1.179	-14.745
26.97977	-1.59	418.487	0.0322	1	-1.179	-14.736
27.06312	-0.861	423.487	0.0322	1	-1.178	-14.723
27.14647	-0.167	428.487	0.0322	1	-1.177	-14.709
27.22981	0.496	433.487	0.0322	1	-1.176	-14.701
27.31316	1.137	438.487	0.0322	1	-1.175	-14.692
27.3965	1.762	443.487	0.0322	1	-1.174	-14.674
27.47985	2.362	448.487	0.0322	1	-1.172	-14.653
27.56319	2.924	453.487	0.0322	1	-1.172	-14.649
27.64654	3.482	458.487	0.0322	1	-1.171	-14.636
27.72988	4.015	463.487	0.0322	1	-1.171	-14.638
27.81323	4.529	468.487	0.0322	1	-1.172	-14.653
27.89658	5.032	473.487	0.0322	1	-1.172	-14.655
27.97992	5.523	478.487	0.0322	1	-1.171	-14.64
28.06326	5.998	483.487	0.0322	1	-1.17	-14.622
28.1466	6.466	488.487	0.0322	1	-1.167	-14.59
28.22994	6.909	493.487	0.0321	1	-1.165	-14.569
28.31329	7.332	498.487	0.0322	1	-1.164	-14.556
28.39662	7.743	503.487	0.0322	1	-1.163	-14.539
28.47997	8.148	508.487	0.0322	1	-1.161	-14.519
28.57997	8.6	514.487	0.0322	1	-1.162	-14.527
28.66331	8.973	519.487	0.0322	1	-1.161	-14.515
28.74666	9.321	524.487	0.0322	1	-1.161	-14.508
28.83	9.656	529.487	0.0321	1	-1.16	-14.502
28.91334	9.99	534.487	0.0322	1	-1.159	-14.483
28.99668	10.32	539.487	0.0322	1	-1.157	-14.467
29.08002	10.627	544.487	0.0322	1	-1.157	-14.459
29.16336	10.929	549.487	0.0322	1	-1.155	-14.441
29.2467	11.224	554.487	0.0322	1	-1.154	-14.432
29.33005	11.507	559.487	0.0322	1	-1.154	-14.422
29.41339	11.769	564.487	0.0322	1	-1.153	-14.414
29.49673	12.021	569.487	0.0322	1	-1.153	-14.411
29.58007	12.279	574.487	0.0322	1	-1.152	-14.4
29.66341	12.54	579.487	0.0322	1	-1.15	-14.376
29.74674	12.824	584.487	0.0322	1	-1.147	-14.333
29.83008	13.072	589.487	0.0322	1	-1.146	-14.323
29.91341	13.287	594.487	0.0322	1	-1.147	-14.338
29.99674	13.502	599.487	0.0322	1	-1.147	-14.335
30.08008	13.709	604.487	0.0322	1	-1.145	-14.312
30.16342	13.903	609.487	0.0322	1	-1.144	-14.295
30.24675	14.081	614.487	0.0322	1	-1.143	-14.291
30.33008	14.26	619.487	0.0322	1	-1.143	-14.284
30.41341	14.443	624.487	0.0322	1	-1.141	-14.267
30.49673	14.626	629.487	0.0322	1	-1.14	-14.249
30.58006	14.801	634.487	0.0322	1	-1.139	-14.243
30.6634	14.964	639.487	0.0322	1	-1.139	-14.24
30.74674	15.116	644.487	0.0321	1	-1.139	-14.241
30.83008	15.257	649.487	0.0322	1	-1.14	-14.25
30.91341	15.401	654.487	0.0322	1	-1.14	-14.253
30.99675	15.546	659.487	0.0322	1	-1.139	-14.241
31.08009	15.684	664.487	0.0322	1	-1.138	-14.232
31.16342	15.821	669.487	0.0322	1	-1.138	-14.221
31.24676	15.953	674.487	0.0322	1	-1.137	-14.216
31.3301	16.079	679.487	0.0322	1	-1.137	-14.212
31.41343	16.206	684.488	0.0322	1	-1.136	-14.199
31.49676	16.327	689.488	0.0322	1	-1.135	-14.184
31.58009	16.454	694.488	0.0322	1	-1.133	-14.164
31.66343	16.576	699.488	0.0322	1	-1.133	-14.162
31.74676	16.679	704.488	0.0322	1	-1.135	-14.182
31.83009	16.781	709.488	0.0322	1	-1.135	-14.182
31.91344	16.883	714.488	0.0322	1	-1.133	-14.165
31.99677	16.973	719.488	0.0322	1	-1.133	-14.163
32.08011	17.069	724.488	0.0322	1	-1.133	-14.164
32.16345	17.161	729.488	0.0322	1	-1.133	-14.16
32.24678	17.25	734.488	0.0322	1	-1.133	-14.157
32.33011	17.34	739.488	0.0322	1	-1.132	-14.151
32.41343	17.436	744.488	0.0322	1	-1.131	-14.138
32.49675	17.538	749.488	0.0322	1	-1.13	-14.119
32.58008	17.629	754.488	0.0322	1	-1.128	-14.105
32.66341	17.704	759.488	0.0322	1	-1.128	-14.104
32.74675	17.773	764.488	0.0322	1	-1.128	-14.105
32.83008	17.839	769.488	0.0322	1	-1.129	-14.107
32.91342	17.902	774.488	0.0322	1	-1.129	-14.108
32.99675	17.964	779.488	0.0321	1	-1.129	-14.114
33.08009	18.025	784.488	0.0322	1	-1.129	-14.116
33.16343	18.086	789.488	0.0322	1	-1.129	-14.112
33.24676	18.142	794.488	0.0322	1	-1.129	-14.113
33.33009	18.198	799.488	0.0322	1	-1.129	-14.117
33.41342	18.259	804.488	0.0322	1	-1.129	-14.114
33.49676	18.319	809.488	0.0322	1	-1.128	-14.102
33.58009	18.374	814.488	0.0322	1	-1.127	-14.093
33.66342	18.433	819.488	0.0322	1	-1.126	-14.075
33.74676	18.485	824.488	0.0322	1	-1.125	-14.065
33.83008	18.541	829.488	0.0322	1	-1.124	-14.055
33.91342	18.599	834.488	0.0322	1	-1.123	-14.036
33.99674	18.647	839.488	0.0322	1	-1.123	-14.032
34.08007	18.7	844.488	0.0322	1	-1.122	-14.025
34.16342	18.753	849.488	0.0322	1	-1.121	-14.011
34.24676	18.796	854.488	0.0322	1	-1.121	-14.009
34.34343	18.841	860.287	0.0322	1	-1.121	-14.018
34.42677	18.884	865.287	0.0322	1	-1.122	-14.022
34.5101	18.925	870.287	0.0322	1	-1.122	-14.026
34.59343	18.969	875.287	0.0322	1	-1.122	-14.025
34.67676	19.016	880.287	0.0322	1	-1.121	-14.018
34.76009	19.061	885.287	0.0322	1	-1.121	-14.008
34.84342	19.105	890.287	0.0322	1	-1.12	-13.998
34.92675	19.145	895.287	0.0322	1	-1.119	-13.993
35.01008	19.184	900.287	0.0322	1	-1.119	-13.989
35.09341	19.222	905.287	0.0322	1	-1.119	-13.984
35.17674	19.261	910.287	0.0322	1	-1.118	-13.975
35.26007	19.298	915.287	0.0322	1	-1.117	-13.964
35.34341	19.332	920.287	0.0322	1	-1.117	-13.957
35.42674	19.364	925.287	0.0322	1	-1.116	-13.947
35.51007	19.396	930.287	0.0322	1	-1.115	-13.938
35.5934	19.428	935.287	0.0322	1	-1.115	-13.936
35.67672	19.46	940.287	0.0322	1	-1.115	-13.933
35.76004	19.492	945.287	0.0322	1	-1.114	-13.924
35.84338	19.522	950.287	0.0322	1	-1.113	-13.914
35.92672	19.55	955.287	0.0322	1	-1.113	-13.909
36.01003	19.578	960.287	0.0322	1	-1.112	-13.906
36.09337	19.61	965.287	0.0322	1	-1.112	-13.899
36.1767	19.636	970.287	0.0322	1	-1.112	-13.899
36.26004	19.66	975.287	0.0322	1	-1.112	-13.898
36.34337	19.685	980.287	0.0322	1	-1.112	-13.895
36.4267	19.709	985.287	0.0322	1	-1.111	-13.885
36.51003	19.735	990.287	0.0322	1	-1.11	-13.871
36.59336	19.763	995.287	0.0322	1	-1.108	-13.854
36.67668	19.79	1000.287	0.0322	1	-1.107	-13.837
36.76001	19.819	1005.287	0.0322	1	-1.106	-13.82
36.84334	19.848	1010.287	0.0322	1	-1.104	-13.804
36.92666	19.876	1015.287	0.0322	1	-1.103	-13.791
37.01	19.906	1020.287	0.0322	1	-1.102	-13.779
37.09334	19.93	1025.288	0.0322	1	-1.102	-13.771
37.17667	19.949	1030.288	0.0322	1	-1.102	-13.772
37.26001	19.971	1035.288	0.0322	1	-1.102	-13.77
37.34335	19.992	1040.288	0.0322	1	-1.102	-13.769
37.42667	20.016	1045.288	0.0322	1	-1.101	-13.763
37.51001	20.042	1050.288	0.0322	1	-1.1	-13.754
37.59334	20.063	1055.288	0.0323	1	-1.1	-13.75
37.67665	20.087	1060.288	0.0322	1	-1.099	-13.741
37.75997	20.115	1065.288	0.0322	1	-1.098	-13.728
37.84331	20.14	1070.288	0.0322	1	-1.097	-13.717
37.92665	20.16	1075.288	0.0322	1	-1.097	-13.714
38.00998	20.178	1080.288	0.0322	1	-1.097	-13.714
38.09331	20.197	1085.288	0.0323	1	-1.097	-13.711
38.17663	20.217	1090.288	0.0322	1	-1.097	-13.706
38.25996	20.238	1095.288	0.0322	1	-1.096	-13.7
38.34328	20.259	1100.288	0.0323	1	-1.095	-13.692
38.42662	20.279	1105.288	0.0322	1	-1.095	-13.684
38.50995	20.297	1110.288	0.0322	1	-1.094	-13.677
38.59329	20.315	1115.288	0.0322	1	-1.094	-13.669
38.67662	20.332	1120.288	0.0322	1	-1.093	-13.663
38.75996	20.35	1125.288	0.0322	1	-1.092	-13.654
38.84328	20.369	1130.288	0.0322	1	-1.091	-13.643
38.92661	20.39	1135.288	0.0322	1	-1.09	-13.631
39.00996	20.409	1140.288	0.0322	1	-1.09	-13.623
39.09329	20.423	1145.288	0.0322	1	-1.09	-13.621
39.17661	20.442	1150.288	0.0323	1	-1.089	-13.616
39.25993	20.465	1155.288	0.0322	1	-1.089	-13.605
39.34326	20.489	1160.288	0.0322	1	-1.087	-13.592
39.42659	20.507	1165.288	0.0322	1	-1.087	-13.584
39.5099	20.525	1170.288	0.0322	1	-1.086	-13.576
39.59324	20.546	1175.288	0.0322	1	-1.085	-13.567
39.67657	20.562	1180.288	0.0322	1	-1.085	-13.562
39.7599	20.579	1185.288	0.0322	1	-1.084	-13.555
39.84323	20.594	1190.288	0.0323	1	-1.084	-13.548
39.92657	20.61	1195.288	0.0322	1	-1.083	-13.538
40.0099	20.626	1200.288	0.0322	1	-1.082	-13.53
40.09323	20.64	1205.288	0.0322	1	-1.082	-13.526
40.17657	20.654	1210.288	0.0322	1	-1.082	-13.522
40.2599	20.668	1215.288	0.0322	1	-1.081	-13.517
40.34323	20.683	1220.288	0.0322	1	-1.081	-13.51
40.42658	20.699	1225.288	0.0322	1	-1.08	-13.502
40.50991	20.715	1230.288	0.0322	1	-1.08	-13.494
40.59324	20.73	1235.288	0.0322	1	-1.079	-13.487
40.67658	20.747	1240.288	0.0323	1	-1.078	-13.477
40.75991	20.763	1245.288	0.0323	1	-1.077	-13.467
40.84325	20.779	1250.288	0.0322	1	-1.077	-13.458
40.92656	20.795	1255.288	0.0322	1	-1.076	-13.45
41.00988	20.818	1260.288	0.0322	1	-1.075	-13.435
41.09322	20.84	1265.288	0.0323	1	-1.074	-13.423
41.17655	20.855	1270.288	0.0323	1	-1.074	-13.419
41.25988	20.87	1275.288	0.0322	1	-1.073	-13.415
41.34321	20.89	1280.288	0.0322	1	-1.072	-13.405
41.42655	20.906	1285.288	0.0322	1	-1.072	-13.396
41.5099	20.918	1290.288	0.0322	1	-1.071	-13.393
41.59323	20.93	1295.288	0.0322	1	-1.071	-13.39
41.67655	20.944	1300.288	0.0322	1	-1.071	-13.383
41.75988	20.964	1305.288	0.0322	1	-1.07	-13.37
41.84322	20.981	1310.288	0.0322	1	-1.069	-13.361
41.92655	20.995	1315.288	0.0322	1	-1.068	-13.354
42.00988	21.014	1320.288	0.0323	1	-1.068	-13.344
42.0932	21.035	1325.288	0.0323	1	-1.067	-13.332
42.17653	21.056	1330.288	0.0322	1	-1.066	-13.319
42.25986	21.077	1335.288	0.0323	1	-1.065	-13.306
42.34319	21.095	1340.288	0.0323	1	-1.064	-13.295
42.42652	21.113	1345.288	0.0322	1	-1.063	-13.283
42.50985	21.13	1350.288	0.0323	1	-1.062	-13.271
42.59319	21.146	1355.288	0.0322	1	-1.061	-13.258
42.67652	21.162	1360.288	0.0323	1	-1.06	-13.248
42.75985	21.179	1365.288	0.0323	1	-1.059	-13.238
42.84318	21.194	1370.288	0.0322	1	-1.058	-13.23
42.92651	21.211	1375.288	0.0322	1	-1.058	-13.219
43.00983	21.232	1380.288	0.0322	1	-1.057	-13.208
43.09315	21.256	1385.288	0.0323	1	-1.056	-13.193
43.17649	21.278	1390.288	0.0322	1	-1.054	-13.179
43.25983	21.292	1395.288	0.0323	1	-1.054	-13.173
43.34315	21.306	1400.288	0.0322	1	-1.053	-13.165
43.42648	21.323	1405.288	0.0322	1	-1.052	-13.154
43.50982	21.34	1410.288	0.0323	1	-1.051	-13.143
43.59316	21.353	1415.288	0.0323	1	-1.051	-13.135
43.67651	21.364	1420.288	0.0322	1	-1.05	-13.129
43.75986	21.374	1425.288	0.0322	1	-1.05	-13.125
43.84319	21.384	1430.288	0.0322	1	-1.05	-13.12
43.92652	21.4	1435.288	0.0322	1	-1.049	-13.108
44.00984	21.418	1440.288	0.0323	1	-1.048	-13.095
44.09316	21.438	1445.288	0.0323	1	-1.046	-13.08
44.17649	21.46	1450.288	0.0323	1	-1.045	-13.064
44.25981	21.481	1455.288	0.0322	1	-1.044	-13.049
44.34313	21.503	1460.288	0.0322	1	-1.043	-13.034
44.42647	21.524	1465.288	0.0322	1	-1.042	-13.019
44.50979	21.541	1470.288	0.0322	1	-1.041	-13.008
44.59311	21.565	1475.288	0.0322	1	-1.039	-12.989
44.67645	21.585	1480.288	0.0322	1	-1.038	-12.974
44.7598	21.601	1485.288	0.0323	1	-1.037	-12.963
44.84312	21.614	1490.288	0.0323	1	-1.037	-12.956
44.92645	21.629	1495.288	0.0322	1	-1.036	-12.945
45.00978	21.642	1500.288	0.0322	1	-1.035	-12.938
45.09311	21.656	1505.288	0.0322	1	-1.034	-12.928
45.17644	21.67	1510.288	0.0322	1	-1.034	-12.919
45.25977	21.683	1515.288	0.0322	1	-1.033	-12.912
45.3431	21.697	1520.288	0.0322	1	-1.032	-12.902
45.42643	21.71	1525.288	0.0323	1	-1.031	-12.892
45.50977	21.722	1530.288	0.0323	1	-1.031	-12.885
45.5931	21.734	1535.288	0.0322	1	-1.03	-12.878
45.67644	21.748	1540.288	0.0322	1	-1.029	-12.868
45.75976	21.761	1545.288	0.0323	1	-1.029	-12.86
45.84309	21.777	1550.288	0.0322	1	-1.028	-12.849
45.92642	21.793	1555.288	0.0323	1	-1.027	-12.838
46.00976	21.807	1560.288	0.0323	1	-1.026	-12.829
46.0931	21.824	1565.288	0.0323	1	-1.025	-12.818
46.17644	21.84	1570.288	0.0323	1	-1.025	-12.807
46.25977	21.855	1575.288	0.0323	1	-1.024	-12.798
46.34311	21.87	1580.288	0.0322	1	-1.023	-12.789
46.42644	21.888	1585.288	0.0323	1	-1.022	-12.776
46.50977	21.906	1590.288	0.0322	1	-1.021	-12.763
46.5931	21.924	1595.288	0.0323	1	-1.02	-12.75
46.67643	21.944	1600.288	0.0322	1	-1.019	-12.735
46.75976	21.964	1605.288	0.0323	1	-1.018	-12.72
46.84309	21.985	1610.288	0.0323	1	-1.016	-12.703
46.92642	22.005	1615.288	0.0322	1	-1.015	-12.688
47.00974	22.026	1620.288	0.0322	1	-1.014	-12.672
47.09308	22.046	1625.288	0.0323	1	-1.013	-12.658
47.17641	22.067	1630.288	0.0323	1	-1.011	-12.642
47.25974	22.088	1635.288	0.0323	1	-1.01	-12.626
47.35973	22.112	1641.287	0.0322	1	-1.008	-12.606
47.44308	22.138	1646.287	0.0322	1	-1.007	-12.584
47.52642	22.155	1651.287	0.0322	1	-1.006	-12.571
47.60977	22.168	1656.287	0.0323	1	-1.005	-12.562
47.69311	22.183	1661.287	0.0323	1	-1.004	-12.551
47.77646	22.198	1666.287	0.0322	1	-1.003	-12.541
47.8598	22.212	1671.287	0.0323	1	-1.002	-12.531
47.94312	22.231	1676.287	0.0323	1	-1.001	-12.516
48.02644	22.255	1681.287	0.0323	1	-1	-12.496
48.10977	22.281	1686.287	0.0322	1	-0.998	-12.473
48.19309	22.307	1691.287	0.0323	1	-0.996	-12.451
48.27641	22.333	1696.287	0.0322	1	-0.994	-12.429
48.35973	22.36	1701.287	0.0322	1	-0.993	-12.408
48.44305	22.387	1706.287	0.0322	1	-0.991	-12.386
48.52638	22.412	1711.287	0.0322	1	-0.989	-12.367
48.6097	22.436	1716.287	0.0322	1	-0.988	-12.349
48.69304	22.458	1721.287	0.0322	1	-0.987	-12.331
48.77638	22.477	1726.287	0.0323	1	-0.985	-12.316
48.85971	22.495	1731.287	0.0323	1	-0.984	-12.3
48.94303	22.515	1736.287	0.0322	1	-0.983	-12.283
49.02636	22.537	1741.287	0.0322	1	-0.981	-12.265
49.1097	22.557	1746.287	0.0322	1	-0.98	-12.249
49.19303	22.577	1751.287	0.0323	1	-0.979	-12.234
49.27636	22.598	1756.287	0.0322	1	-0.977	-12.217
49.35968	22.62	1761.287	0.0323	1	-0.976	-12.2
49.44301	22.642	1766.287	0.0323	1	-0.975	-12.183
49.52635	22.663	1771.287	0.0322	1	-0.973	-12.167
49.60969	22.682	1776.287	0.0322	1	-0.972	-12.153
49.69303	22.7	1781.287	0.0323	1	-0.971	-12.139
49.77636	22.72	1786.287	0.0322	1	-0.97	-12.123
49.85969	22.748	1791.287	0.0322	1	-0.968	-12.099
49.94302	22.777	1796.287	0.0323	1	-0.966	-12.073
50.02636	22.808	1801.287	0.0322	1	-0.964	-12.046
50.10971	22.832	1806.287	0.0323	1	-0.963	-12.035
50.19305	22.854	1811.287	0.0323	1	-0.963	-12.041
50.27638	22.873	1816.287	0.0322	1	-0.964	-12.054
50.35969	22.899	1821.287	0.0323	1	-0.965	-12.058
50.44302	22.935	1826.287	0.0323	1	-0.964	-12.049
50.52636	22.965	1831.287	0.0323	1	-0.963	-12.041
50.6097	22.988	1836.287	0.0323	1	-0.963	-12.039
50.69302	23.011	1841.287	0.0323	1	-0.963	-12.035
50.77636	23.039	1846.287	0.0322	1	-0.962	-12.025
50.85969	23.065	1851.287	0.0323	1	-0.961	-12.014
50.94302	23.091	1856.287	0.0322	1	-0.96	-12.001
51.02636	23.119	1861.287	0.0323	1	-0.959	-11.985
51.10969	23.142	1866.287	0.0323	1	-0.958	-11.971
51.193	23.171	1871.287	0.0323	1	-0.956	-11.951
51.27632	23.205	1876.287	0.0323	1	-0.954	-11.924
51.35965	23.241	1881.287	0.0323	1	-0.952	-11.894
51.44298	23.27	1886.287	0.0323	1	-0.95	-11.871
51.52631	23.297	1891.287	0.0322	1	-0.948	-11.849
51.60965	23.324	1896.287	0.0322	1	-0.946	-11.826
51.69299	23.35	1901.287	0.0322	1	-0.944	-11.803
51.77632	23.373	1906.287	0.0322	1	-0.943	-11.783
51.85965	23.397	1911.287	0.0322	1	-0.941	-11.763
51.94299	23.422	1916.287	0.0322	1	-0.939	-11.742
52.02633	23.448	1921.287	0.0322	1	-0.938	-11.72
52.10966	23.471	1926.287	0.0322	1	-0.936	-11.701
52.19299	23.494	1931.287	0.0322	1	-0.935	-11.682
52.27634	23.518	1936.287	0.0322	1	-0.933	-11.662
52.35968	23.542	1941.287	0.0323	1	-0.931	-11.641
52.44301	23.566	1946.287	0.0322	1	-0.93	-11.62
52.52634	23.593	1951.287	0.0322	1	-0.928	-11.596
52.60967	23.623	1956.287	0.0323	1	-0.926	-11.569
52.69301	23.65	1961.287	0.0323	1	-0.924	-11.546
52.77633	23.676	1966.287	0.0322	1	-0.922	-11.524
52.85967	23.704	1971.287	0.0323	1	-0.92	-11.499
52.943	23.731	1976.287	0.0323	1	-0.918	-11.475
53.02634	23.754	1981.287	0.0322	1	-0.917	-11.456
53.10966	23.778	1986.287	0.0323	1	-0.915	-11.438
53.19299	23.808	1991.287	0.0322	1	-0.913	-11.412
53.27631	23.837	1996.287	0.0323	1	-0.911	-11.387
53.35964	23.865	2001.287	0.0322	1	-0.909	-11.362
53.44298	23.893	2006.287	0.0322	1	-0.907	-11.337
53.52631	23.92	2011.287	0.0322	1	-0.905	-11.313
53.60965	23.95	2016.287	0.0322	1	-0.903	-11.287
53.69298	23.979	2021.287	0.0322	1	-0.901	-11.261
53.77633	24.008	2026.287	0.0322	1	-0.899	-11.236
53.85965	24.033	2031.287	0.0322	1	-0.897	-11.215
53.94297	24.068	2036.287	0.0322	1	-0.895	-11.183
54.02632	24.11	2041.287	0.0323	1	-0.892	-11.145
54.10964	24.14	2046.287	0.0322	1	-0.89	-11.118
54.20965	24.179	2052.287	0.0323	1	-0.887	-11.086
54.29298	24.206	2057.287	0.0323	1	-0.885	-11.065
54.37631	24.238	2062.287	0.0323	1	-0.883	-11.04
54.45964	24.271	2067.287	0.0322	1	-0.881	-11.013
54.54297	24.299	2072.287	0.0322	1	-0.879	-10.991
54.62631	24.326	2077.287	0.0323	1	-0.877	-10.968
54.70964	24.352	2082.287	0.0322	1	-0.876	-10.947
54.79298	24.382	2087.287	0.0322	1	-0.874	-10.923
54.87632	24.412	2092.287	0.0322	1	-0.872	-10.899
54.95966	24.442	2097.287	0.0322	1	-0.87	-10.875
55.04299	24.477	2102.287	0.0322	1	-0.868	-10.847
55.12632	24.512	2107.287	0.0323	1	-0.866	-10.82
55.20965	24.549	2112.287	0.0322	1	-0.863	-10.792
55.29298	24.589	2117.287	0.0322	1	-0.861	-10.762
55.37631	24.628	2122.287	0.0322	1	-0.859	-10.731
55.45964	24.666	2127.287	0.0322	1	-0.856	-10.699
55.54298	24.708	2132.287	0.0322	1	-0.853	-10.663
55.62631	24.747	2137.287	0.0322	1	-0.85	-10.629
55.70965	24.789	2142.287	0.0322	1	-0.847	-10.591
55.79298	24.83	2147.287	0.0322	1	-0.844	-10.554
55.87631	24.874	2152.287	0.0322	1	-0.841	-10.512
55.95964	24.923	2157.287	0.0322	1	-0.837	-10.465
56.04298	24.972	2162.287	0.0322	1	-0.834	-10.421
56.12631	25.019	2167.287	0.0322	1	-0.83	-10.379
56.20965	25.068	2172.287	0.0322	1	-0.827	-10.337
56.29298	25.121	2177.287	0.0322	1	-0.823	-10.29
56.3763	25.177	2182.287	0.0322	1	-0.819	-10.24
56.45963	25.232	2187.287	0.0322	1	-0.815	-10.193
56.54296	25.285	2192.287	0.0322	1	-0.812	-10.145
56.62629	25.34	2197.287	0.0322	1	-0.808	-10.096
56.70963	25.395	2202.287	0.0322	1	-0.804	-10.049
56.79296	25.448	2207.287	0.0322	1	-0.8	-10.002
56.87629	25.504	2212.287	0.0322	1	-0.796	-9.95
56.95961	25.562	2217.287	0.0322	1	-0.792	-9.895
57.04294	25.625	2222.287	0.0322	1	-0.787	-9.834
57.12627	25.687	2227.287	0.0322	1	-0.782	-9.779
57.2096	25.752	2232.287	0.0322	1	-0.778	-9.72
57.29294	25.817	2237.287	0.0323	1	-0.773	-9.661
57.37627	25.878	2242.287	0.0322	1	-0.769	-9.61
57.4596	25.942	2247.287	0.0322	1	-0.764	-9.554
57.54295	26.01	2252.287	0.0322	1	-0.76	-9.495
57.6263	26.077	2257.287	0.0323	1	-0.755	-9.436
57.70964	26.136	2262.287	0.0322	1	-0.751	-9.385
57.79297	26.203	2267.287	0.0322	1	-0.746	-9.325
57.8763	26.291	2272.287	0.0323	1	-0.74	-9.244
57.95962	26.386	2277.287	0.0322	1	-0.733	-9.157
58.04294	26.485	2282.287	0.0322	1	-0.725	-9.065
58.12627	26.591	2287.287	0.0322	1	-0.717	-8.966
58.2096	26.698	2292.287	0.0322	1	-0.709	-8.865
58.29293	26.792	2297.287	0.0322	1	-0.702	-8.776
58.37626	26.886	2302.287	0.0322	1	-0.695	-8.687
58.45959	26.974	2307.287	0.0323	1	-0.688	-8.604
58.54292	27.059	2312.287	0.0322	1	-0.682	-8.524
58.62625	27.147	2317.287	0.0322	1	-0.675	-8.442
58.70958	27.239	2322.287	0.0322	1	-0.668	-8.356
58.79291	27.334	2327.287	0.0322	1	-0.661	-8.266
58.87625	27.434	2332.287	0.0322	1	-0.654	-8.172
58.95959	27.53	2337.287	0.0321	1	-0.647	-8.082
59.04292	27.635	2342.287	0.0322	1	-0.639	-7.982
59.12626	27.755	2347.287	0.0322	1	-0.629	-7.868
59.20958	27.883	2352.287	0.0322	1	-0.62	-7.746
59.29291	28.017	2357.287	0.0322	1	-0.609	-7.617
59.37623	28.152	2362.287	0.0321	1	-0.599	-7.486
59.45955	28.305	2367.287	0.0322	1	-0.587	-7.337
59.54288	28.468	2372.287	0.0322	1	-0.574	-7.18
59.62622	28.615	2377.287	0.0322	1	-0.563	-7.037
59.70955	28.765	2382.287	0.0322	1	-0.551	-6.891
59.7929	28.929	2387.287	0.0322	1	-0.539	-6.733
59.87626	29.081	2392.287	0.0322	1	-0.527	-6.586
59.95961	29.244	2397.287	0.0322	1	-0.514	-6.431
60.04294	29.444	2402.287	0.0322	1	-0.499	-6.241
60.12626	29.691	2407.287	0.0322	1	-0.48	-6.002
60.20961	29.944	2412.287	0.0322	1	-0.46	-5.755
60.29293	30.18	2417.287	0.0322	1	-0.442	-5.523
60.37626	30.449	2422.287	0.0322	1	-0.421	-5.258
60.45959	30.715	2427.287	0.0322	1	-0.4	-4.997
60.54292	30.998	2432.287	0.0322	1	-0.378	-4.72
60.62625	31.292	2437.287	0.0322	1	-0.355	-4.432
60.70958	31.603	2442.287	0.0322	1	-0.33	-4.126
60.79292	31.923	2447.287	0.0322	1	-0.305	-3.811
60.87625	32.263	2452.287	0.0322	1	-0.278	-3.477
60.95958	32.617	2457.287	0.0322	1	-0.25	-3.128
61.04292	32.973	2462.287	0.0322	1	-0.222	-2.779
61.12625	33.333	2467.287	0.0322	1	-0.194	-2.425
61.20958	33.703	2472.287	0.0322	1	-0.165	-2.062
61.29291	34.072	2477.287	0.0322	1	-0.136	-1.701
61.37624	34.449	2482.287	0.0322	1	-0.107	-1.332
61.45957	34.807	2487.287	0.0322	1	-0.078	-0.98
61.54291	35.151	2492.287	0.0322	1	-0.051	-0.641
61.62624	35.475	2497.287	0.0322	1	-0.026	-0.323
61.70957	35.787	2502.287	0.0322	1	-0.001	-0.014
61.80623	36.108	2508.088	0.0322	1	0.024	0.304
61.88956	36.357	2513.088	0.0322	1	0.044	0.55
61.97289	36.576	2518.088	0.0322	1	0.061	0.767
62.05623	36.756	2523.088	0.0322	1	0.076	0.946
62.13957	36.903	2528.088	0.0323	1	0.087	1.091
62.2229	37.019	2533.088	0.0322	1	0.096	1.205
62.30623	37.112	2538.088	0.0322	1	0.104	1.296
62.38956	37.185	2543.088	0.0322	1	0.109	1.368
62.4729	37.234	2548.088	0.0322	1	0.113	1.414
62.55623	37.267	2553.088	0.0322	1	0.115	1.444
62.63957	37.289	2558.088	0.0322	1	0.117	1.462
62.7229	37.304	2563.088	0.0322	1	0.118	1.472
62.80623	37.314	2568.088	0.0322	1	0.118	1.477
62.88957	37.321	2573.088	0.0323	1	0.118	1.479
62.9729	37.322	2578.088	0.0322	1	0.118	1.476
63.05624	37.314	2583.088	0.0322	1	0.117	1.463
63.13958	37.295	2588.088	0.0322	1	0.115	1.44
63.2229	37.259	2593.088	0.0322	1	0.112	1.399
63.30624	37.219	2598.088	0.0322	1	0.108	1.354
63.38957	37.17	2603.088	0.0322	1	0.104	1.3
63.4729	37.124	2608.088	0.0322	1	0.1	1.249
63.55623	37.078	2613.088	0.0322	1	0.096	1.198
63.63956	37.037	2618.088	0.0322	1	0.092	1.15
63.72289	37	2623.088	0.0322	1	0.089	1.109
63.80621	36.973	2628.088	0.0322	1	0.086	1.077
63.88954	36.952	2633.088	0.0322	1	0.084	1.05
63.97287	36.937	2638.088	0.0322	1	0.082	1.026
64.05622	36.925	2643.088	0.0322	1	0.08	1.006
64.13956	36.915	2648.088	0.0322	1	0.079	0.989
64.22289	36.909	2653.088	0.0322	1	0.078	0.977
64.30623	36.905	2658.088	0.0322	1	0.077	0.968
64.38956	36.902	2663.088	0.0322	1	0.077	0.959
64.47289	36.9	2668.088	0.0322	1	0.076	0.952
64.55622	36.899	2673.088	0.0322	1	0.076	0.945
64.63955	36.899	2678.088	0.0322	1	0.075	0.94
64.72286	36.902	2683.088	0.0321	1	0.075	0.938
64.8062	36.91	2688.088	0.0322	1	0.075	0.941
64.88955	36.919	2693.088	0.0322	1	0.076	0.945
64.97291	36.93	2698.088	0.0322	1	0.076	0.95
65.05626	36.947	2703.088	0.0322	1	0.077	0.961
65.13959	36.971	2708.088	0.0322	1	0.078	0.978
65.22292	37.012	2713.088	0.0322	1	0.081	1.014
65.30624	37.071	2718.088	0.0322	1	0.086	1.069
65.38957	37.139	2723.088	0.0322	1	0.091	1.131
65.4729	37.212	2728.088	0.0322	1	0.096	1.197
65.55623	37.286	2733.088	0.0322	1	0.101	1.264
65.63956	37.36	2738.088	0.0322	1	0.107	1.332
65.72289	37.43	2743.088	0.0322	1	0.111	1.394
65.80623	37.494	2748.088	0.0322	1	0.116	1.449
65.88957	37.558	2753.088	0.0322	1	0.121	1.508
65.97289	37.621	2758.088	0.0322	1	0.125	1.567
66.05621	37.694	2763.088	0.0322	1	0.131	1.634
66.13956	37.769	2768.088	0.0322	1	0.136	1.702
66.22289	37.856	2773.088	0.0322	1	0.143	1.783
66.30624	37.932	2778.088	0.0322	1	0.148	1.852
66.38959	37.991	2783.088	0.0322	1	0.152	1.905
66.47295	38.04	2788.088	0.0322	1	0.156	1.948
66.55629	38.086	2793.088	0.0322	1	0.159	1.988
66.63961	38.135	2798.088	0.0322	1	0.162	2.029
66.72295	38.208	2803.088	0.0322	1	0.168	2.094
66.80627	38.274	2808.088	0.0322	1	0.172	2.154
66.88959	38.345	2813.088	0.0322	1	0.178	2.219
66.97291	38.415	2818.088	0.0323	1	0.183	2.284
67.05624	38.483	2823.088	0.0322	1	0.188	2.347
67.13957	38.552	2828.088	0.0322	1	0.193	2.411
67.2229	38.62	2833.088	0.0322	1	0.198	2.475
67.30623	38.686	2838.088	0.0322	1	0.203	2.537
67.38955	38.751	2843.088	0.0322	1	0.208	2.598
67.47288	38.82	2848.088	0.0322	1	0.213	2.661
67.55621	38.891	2853.088	0.0322	1	0.218	2.726
67.63955	38.96	2858.088	0.0322	1	0.223	2.786
67.72287	39.028	2863.088	0.0322	1	0.228	2.848
67.80621	39.099	2868.088	0.0322	1	0.233	2.914
67.88954	39.167	2873.088	0.0322	1	0.238	2.977
67.97288	39.237	2878.088	0.0322	1	0.243	3.042
68.05621	39.308	2883.088	0.0322	1	0.249	3.108
68.13954	39.379	2888.088	0.0322	1	0.254	3.175
68.22287	39.447	2893.088	0.0322	1	0.259	3.239
68.3062	39.523	2898.088	0.0322	1	0.265	3.311
68.38952	39.605	2903.088	0.0322	1	0.271	3.388
68.47284	39.681	2908.088	0.0322	1	0.277	3.459
68.55617	39.755	2913.088	0.0322	1	0.282	3.528
68.63951	39.82	2918.088	0.0322	1	0.287	3.588
68.72286	39.882	2923.088	0.0322	1	0.292	3.644
68.80619	39.94	2928.088	0.0322	1	0.296	3.695
68.88952	40.011	2933.088	0.0322	1	0.301	3.76
68.97286	40.091	2938.088	0.0322	1	0.307	3.835
69.0562	40.158	2943.088	0.0322	1	0.312	3.897
69.13954	40.22	2948.088	0.0322	1	0.316	3.954
69.22288	40.276	2953.088	0.0322	1	0.32	4.004
69.30622	40.335	2958.088	0.0322	1	0.325	4.059
69.38956	40.394	2963.088	0.0322	1	0.329	4.112
69.4729	40.45	2968.088	0.0322	1	0.333	4.163
69.55623	40.504	2973.088	0.0322	1	0.337	4.212
69.63957	40.555	2978.088	0.0322	1	0.34	4.256
69.72291	40.605	2983.088	0.0322	1	0.344	4.299
69.80624	40.656	2988.088	0.0322	1	0.348	4.344
69.88957	40.702	2993.088	0.0322	1	0.351	4.385
69.9729	40.74	2998.088	0.0322	1	0.353	4.418
70.05624	40.774	3003.088	0.0322	1	0.356	4.448
70.13957	40.802	3008.088	0.0322	1	0.358	4.471
70.2229	40.826	3013.088	0.0322	1	0.359	4.49
70.30623	40.846	3018.088	0.0322	1	0.36	4.505
70.38957	40.861	3023.088	0.0322	1	0.361	4.516
70.47291	40.872	3028.088	0.0322	1	0.362	4.523
70.55624	40.88	3033.088	0.0322	1	0.362	4.526
70.63959	40.886	3038.088	0.0322	1	0.362	4.526
70.72291	40.89	3043.088	0.0322	1	0.362	4.523
70.80625	40.892	3048.088	0.0322	1	0.362	4.519
70.88959	40.894	3053.088	0.0322	1	0.361	4.515
70.97293	40.895	3058.088	0.0322	1	0.361	4.51
71.05626	40.895	3063.088	0.0322	1	0.36	4.505
71.1396	40.895	3068.088	0.0322	1	0.36	4.499
71.22293	40.892	3073.088	0.0322	1	0.359	4.49
71.30627	40.886	3078.088	0.0322	1	0.358	4.479
71.3896	40.871	3083.088	0.0322	1	0.356	4.455
71.47294	40.851	3088.088	0.0321	1	0.354	4.427
71.55628	40.819	3093.088	0.0322	1	0.351	4.387
71.63962	40.778	3098.088	0.0322	1	0.347	4.339
71.72295	40.73	3103.088	0.0322	1	0.343	4.284
71.80628	40.679	3108.088	0.0322	1	0.338	4.226
71.88961	40.621	3113.088	0.0322	1	0.333	4.162
71.97293	40.565	3118.088	0.0322	1	0.328	4.097
72.05626	40.507	3123.088	0.0322	1	0.323	4.032
72.13959	40.446	3128.088	0.0322	1	0.317	3.963
72.22292	40.381	3133.088	0.0322	1	0.311	3.891
72.30626	40.31	3138.088	0.0322	1	0.305	3.814
72.3896	40.239	3143.088	0.0322	1	0.299	3.736
72.47294	40.179	3148.088	0.0322	1	0.294	3.67
72.55627	40.117	3153.088	0.0322	1	0.288	3.602
72.63962	40.055	3158.088	0.0322	1	0.283	3.533
72.72296	39.992	3163.088	0.0322	1	0.277	3.465
72.80629	39.93	3168.088	0.0322	1	0.272	3.398
72.88963	39.872	3173.088	0.0322	1	0.267	3.336
72.97296	39.816	3178.088	0.0322	1	0.262	3.275
73.05631	39.763	3183.088	0.0322	1	0.257	3.217
73.13966	39.704	3188.088	0.0321	1	0.252	3.152
73.22299	39.65	3193.088	0.0322	1	0.247	3.092
73.30632	39.602	3198.088	0.0322	1	0.243	3.037
73.38965	39.557	3203.088	0.0322	1	0.239	2.985
73.47297	39.516	3208.088	0.0322	1	0.235	2.937
73.55629	39.476	3213.088	0.0322	1	0.231	2.891
73.63962	39.448	3218.088	0.0322	1	0.229	2.858
73.72296	39.426	3223.088	0.0322	1	0.227	2.832
73.80629	39.394	3228.088	0.0322	1	0.224	2.795
73.88962	39.353	3233.088	0.0322	1	0.22	2.75
73.97295	39.3	3238.088	0.0322	1	0.215	2.692
74.05629	39.242	3243.088	0.0321	1	0.21	2.629
74.13963	39.174	3248.088	0.0321	1	0.204	2.556
74.22296	39.105	3253.088	0.0322	1	0.199	2.483
74.3063	39.032	3258.088	0.0322	1	0.192	2.405
74.38964	38.956	3263.088	0.0322	1	0.186	2.325
74.47298	38.883	3268.088	0.0322	1	0.18	2.246
74.55631	38.821	3273.088	0.0321	1	0.174	2.179
74.63964	38.757	3278.088	0.0321	1	0.169	2.109
74.72298	38.689	3283.088	0.0322	1	0.163	2.035
74.80631	38.615	3288.088	0.0322	1	0.156	1.954
74.88964	38.542	3293.088	0.0322	1	0.15	1.875
74.97296	38.466	3298.088	0.0322	1	0.143	1.792
75.05628	38.394	3303.088	0.0322	1	0.137	1.714
75.13961	38.322	3308.088	0.0322	1	0.131	1.635
75.22294	38.238	3313.088	0.0322	1	0.124	1.544
75.30628	38.146	3318.088	0.0322	1	0.116	1.446
75.38962	38.056	3323.088	0.0322	1	0.108	1.348
75.47297	37.961	3328.088	0.0322	1	0.1	1.245
75.55632	37.861	3333.088	0.0322	1	0.091	1.138
75.63968	37.76	3338.088	0.0322	1	0.083	1.031
75.72304	37.662	3343.088	0.0322	1	0.074	0.926
75.80638	37.566	3348.088	0.0322	1	0.066	0.822
75.88971	37.489	3353.088	0.0322	1	0.059	0.74
75.97303	37.422	3358.088	0.0322	1	0.053	0.668
76.05636	37.357	3363.088	0.0322	1	0.048	0.597
76.13969	37.285	3368.088	0.0322	1	0.042	0.519
76.22301	37.207	3373.088	0.0322	1	0.035	0.434
76.30634	37.13	3378.088	0.0322	1	0.028	0.352
76.38967	37.047	3383.088	0.0322	1	0.021	0.265
76.47299	36.957	3388.088	0.0322	1	0.014	0.17
76.55632	36.868	3393.088	0.0322	1	0.006	0.076
76.63963	36.773	3398.088	0.0322	1	-0.002	-0.024
76.72297	36.682	3403.088	0.0322	1	-0.01	-0.119
76.8063	36.571	3408.088	0.0322	1	-0.019	-0.236
76.88961	36.465	3413.088	0.0322	1	-0.028	-0.349
76.97294	36.367	3418.088	0.0322	1	-0.036	-0.455
77.05628	36.253	3423.088	0.0322	1	-0.046	-0.578
77.13961	36.116	3428.088	0.0322	1	-0.058	-0.723
77.22295	35.993	3433.088	0.0322	1	-0.068	-0.854
77.30629	35.854	3438.088	0.0322	1	-0.08	-1.001
77.38965	35.706	3443.088	0.0322	1	-0.092	-1.155
77.47298	35.55	3448.088	0.0322	1	-0.105	-1.317
77.55632	35.4	3453.088	0.0322	1	-0.118	-1.476
77.63966	35.251	3458.088	0.0322	1	-0.131	-1.635
77.72301	35.101	3463.088	0.0322	1	-0.144	-1.794
77.80635	34.943	3468.088	0.0322	1	-0.157	-1.96
77.88969	34.776	3473.088	0.0321	1	-0.171	-2.135
77.97303	34.596	3478.088	0.0322	1	-0.186	-2.322
78.05637	34.423	3483.088	0.0322	1	-0.2	-2.504
78.1397	34.241	3488.088	0.0322	1	-0.215	-2.69
78.22305	34.057	3493.088	0.0322	1	-0.23	-2.88
78.30638	33.854	3498.088	0.0322	1	-0.247	-3.087
78.38971	33.653	3503.088	0.0322	1	-0.263	-3.293
78.47304	33.446	3508.088	0.0322	1	-0.28	-3.505
78.55637	33.239	3513.088	0.0322	1	-0.297	-3.714
78.6397	33.023	3518.088	0.0322	1	-0.315	-3.934
78.72303	32.797	3523.088	0.0321	1	-0.333	-4.167
78.80636	32.573	3528.088	0.0322	1	-0.352	-4.396
78.88969	32.343	3533.088	0.0322	1	-0.37	-4.63
78.97301	32.09	3538.088	0.0322	1	-0.391	-4.889
79.05633	31.85	3543.088	0.0322	1	-0.411	-5.138
79.13966	31.605	3548.088	0.0322	1	-0.431	-5.392
79.223	31.338	3553.088	0.0322	1	-0.453	-5.667
79.30633	31.061	3558.088	0.0322	1	-0.476	-5.954
79.38968	30.795	3563.088	0.0322	1	-0.498	-6.23
79.47303	30.495	3568.088	0.0322	1	-0.523	-6.54
79.55638	30.202	3573.088	0.0322	1	-0.547	-6.844
79.63973	29.916	3578.088	0.0322	1	-0.571	-7.14
79.72306	29.645	3583.088	0.0322	1	-0.593	-7.418
79.80641	29.392	3588.088	0.0322	1	-0.614	-7.676
79.88975	29.11	3593.088	0.0322	1	-0.637	-7.963
79.97308	28.826	3598.088	0.0322	1	-0.66	-8.251
80.05639	28.575	3603.088	0.0322	1	-0.681	-8.507
80.13973	28.325	3608.088	0.0322	1	-0.701	-8.761
80.22304	28.05	3613.088	0.0322	1	-0.723	-9.04
80.30637	27.795	3618.088	0.0321	1	-0.744	-9.301
80.3897	27.511	3623.088	0.0322	1	-0.767	-9.591
80.47302	27.247	3628.088	0.0322	1	-0.789	-9.864
80.55633	26.998	3633.088	0.0321	1	-0.81	-10.121
80.63967	26.759	3638.088	0.0322	1	-0.83	-10.369
80.723	26.493	3643.088	0.0322	1	-0.851	-10.642
80.80633	26.235	3648.088	0.0322	1	-0.873	-10.908
80.88967	26.055	3653.088	0.0322	1	-0.887	-11.093
80.97301	25.849	3658.088	0.0322	1	-0.904	-11.305
81.05635	25.626	3663.088	0.0322	1	-0.923	-11.534
81.1397	25.386	3668.088	0.0322	1	-0.942	-11.782
81.22304	25.141	3673.088	0.0322	1	-0.963	-12.035
81.30638	24.915	3678.088	0.0322	1	-0.982	-12.272
81.38972	24.706	3683.088	0.0322	1	-0.999	-12.493
81.47305	24.516	3688.088	0.0322	1	-1.015	-12.693
81.55638	24.338	3693.088	0.0321	1	-1.03	-12.879
81.63971	24.182	3698.088	0.0322	1	-1.043	-13.043
81.72304	24.039	3703.088	0.0322	1	-1.056	-13.195
81.80639	23.901	3708.088	0.0321	1	-1.067	-13.341
81.88973	23.771	3713.088	0.0322	1	-1.078	-13.479
81.97306	23.65	3718.088	0.0322	1	-1.089	-13.607
82.05639	23.545	3723.088	0.0322	1	-1.097	-13.718
82.13972	23.456	3728.088	0.0322	1	-1.105	-13.815
82.22305	23.384	3733.088	0.0322	1	-1.111	-13.893
82.30638	23.318	3738.088	0.0322	1	-1.117	-13.965
82.38972	23.259	3743.088	0.0322	1	-1.122	-14.029
82.47306	23.211	3748.088	0.0322	1	-1.126	-14.081
82.5564	23.171	3753.088	0.0321	1	-1.13	-14.129
82.63973	23.138	3758.088	0.0322	1	-1.133	-14.168
82.72307	23.113	3763.088	0.0322	1	-1.136	-14.201
82.80641	23.097	3768.088	0.0322	1	-1.138	-14.228
82.88976	23.086	3773.088	0.0322	1	-1.14	-14.251
82.97309	23.078	3778.088	0.0322	1	-1.142	-14.277
83.05643	23.073	3783.088	0.0322	1	-1.144	-14.297
83.13977	23.069	3788.088	0.0322	1	-1.145	-14.314
83.22311	23.068	3793.088	0.0322	1	-1.146	-14.326
83.30644	23.071	3798.088	0.0322	1	-1.147	-14.332
83.38978	23.086	3803.088	0.0322	1	-1.146	-14.326
83.47312	23.121	3808.088	0.0322	1	-1.144	-14.303
83.55644	23.181	3813.088	0.0322	1	-1.14	-14.252
83.63976	23.272	3818.088	0.0322	1	-1.133	-14.168
83.7231	23.385	3823.088	0.0322	1	-1.125	-14.063
83.80645	23.49	3828.088	0.0322	1	-1.117	-13.963
83.88978	23.597	3833.088	0.0322	1	-1.109	-13.861
83.97312	23.74	3838.088	0.0322	1	-1.098	-13.722
84.05645	23.877	3843.088	0.0322	1	-1.087	-13.59
84.13978	24.033	3848.088	0.0322	1	-1.075	-13.439
84.22311	24.199	3853.088	0.0322	1	-1.062	-13.278
84.30644	24.355	3858.088	0.0322	1	-1.05	-13.127
84.38977	24.509	3863.088	0.0322	1	-1.038	-12.977
84.4731	24.658	3868.088	0.0322	1	-1.027	-12.833
84.55645	24.798	3873.088	0.0322	1	-1.016	-12.699
84.63979	24.939	3878.088	0.0321	1	-1.005	-12.563
84.72312	25.087	3883.088	0.0322	1	-0.994	-12.422
84.80646	25.242	3888.088	0.0322	1	-0.982	-12.273
84.8898	25.387	3893.088	0.0322	1	-0.971	-12.133
84.97314	25.521	3898.088	0.0322	1	-0.961	-12.008
85.05647	25.661	3903.088	0.0322	1	-0.95	-11.879
85.1398	25.798	3908.088	0.0322	1	-0.94	-11.75
85.22314	25.935	3913.088	0.0322	1	-0.93	-11.62
85.30647	26.072	3918.088	0.0322	1	-0.919	-11.491
85.38981	26.208	3923.088	0.0321	1	-0.909	-11.362
85.47315	26.341	3928.088	0.0322	1	-0.899	-11.236
85.55648	26.469	3933.088	0.0322	1	-0.889	-11.113
85.63981	26.596	3938.088	0.0322	1	-0.88	-10.995
85.72315	26.715	3943.088	0.0321	1	-0.871	-10.884
85.80649	26.83	3948.088	0.0322	1	-0.862	-10.777
85.88982	26.956	3953.088	0.0322	1	-0.853	-10.659
85.97316	27.066	3958.088	0.0322	1	-0.845	-10.56
86.05649	27.162	3963.088	0.0321	1	-0.838	-10.473
86.13983	27.259	3968.088	0.0322	1	-0.831	-10.386
86.22317	27.354	3973.088	0.0322	1	-0.824	-10.302
86.30651	27.442	3978.088	0.0322	1	-0.818	-10.224
86.38985	27.527	3983.088	0.0322	1	-0.812	-10.148
86.47319	27.608	3988.088	0.0322	1	-0.806	-10.075
86.55653	27.694	3993.088	0.0322	1	-0.8	-9.995
86.63986	27.779	3998.088	0.0322	1	-0.793	-9.916
86.72319	27.856	4003.088	0.0322	1	-0.788	-9.847
86.80653	27.94	4008.088	0.0322	1	-0.782	-9.772
86.88986	28.012	4013.088	0.0322	1	-0.777	-9.709
86.97321	28.081	4018.088	0.0322	1	-0.772	-9.65
87.05655	28.143	4023.088	0.0321	1	-0.768	-9.598
87.13987	28.207	4028.088	0.0321	1	-0.763	-9.543
87.22321	28.288	4033.088	0.0322	1	-0.758	-9.471
87.30653	28.358	4038.088	0.0321	1	-0.753	-9.413
87.38987	28.427	4043.088	0.0321	1	-0.749	-9.358
87.4732	28.489	4048.088	0.0321	1	-0.745	-9.311
87.55654	28.545	4053.088	0.0321	1	-0.741	-9.267
87.63988	28.599	4058.088	0.0322	1	-0.738	-9.223
87.72321	28.657	4063.088	0.0321	1	-0.734	-9.175
87.80655	28.712	4068.088	0.0322	1	-0.73	-9.127
87.88988	28.762	4073.088	0.0321	1	-0.727	-9.085
87.97321	28.813	4078.088	0.0322	1	-0.724	-9.044
88.05654	28.868	4083.088	0.0322	1	-0.72	-8.999
88.13988	28.92	4088.088	0.0322	1	-0.716	-8.953
88.2232	28.968	4093.088	0.0322	1	-0.713	-8.91
88.30653	29.016	4098.088	0.0322	1	-0.709	-8.868
88.38986	29.061	4103.088	0.0322	1	-0.706	-8.829
88.47319	29.108	4108.088	0.0322	1	-0.703	-8.79
88.55653	29.148	4113.088	0.0322	1	-0.701	-8.759
88.63987	29.184	4118.088	0.0322	1	-0.699	-8.732
88.72321	29.22	4123.088	0.0322	1	-0.696	-8.705
88.80654	29.258	4128.088	0.0322	1	-0.694	-8.677
88.88987	29.296	4133.088	0.0321	1	-0.692	-8.651
88.97321	29.332	4138.088	0.0322	1	-0.69	-8.627
89.05655	29.363	4143.088	0.0322	1	-0.688	-8.604
89.13988	29.395	4148.088	0.0321	1	-0.686	-8.58
89.23655	29.432	4153.887	0.0322	1	-0.684	-8.549
89.31988	29.461	4158.887	0.0322	1	-0.682	-8.524
89.40323	29.488	4163.887	0.0321	1	-0.68	-8.505
89.48656	29.513	4168.887	0.0322	1	-0.68	-8.494
89.56989	29.539	4173.887	0.0321	1	-0.679	-8.487
89.65323	29.564	4178.887	0.0322	1	-0.678	-8.475
89.73656	29.588	4183.887	0.0321	1	-0.677	-8.459
89.81989	29.608	4188.887	0.0322	1	-0.676	-8.446
89.90323	29.628	4193.887	0.0322	1	-0.675	-8.434
89.98657	29.646	4198.887	0.0322	1	-0.674	-8.423
90.0699	29.664	4203.887	0.0322	1	-0.673	-8.413
90.15325	29.682	4208.887	0.0322	1	-0.672	-8.402
90.2366	29.697	4213.887	0.0322	1	-0.672	-8.395
90.31994	29.707	4218.887	0.0322	1	-0.671	-8.393
90.40327	29.718	4223.887	0.0322	1	-0.671	-8.389
90.4866	29.729	4228.887	0.0322	1	-0.671	-8.385
90.56994	29.74	4233.887	0.0322	1	-0.67	-8.379
90.65328	29.749	4238.887	0.0322	1	-0.67	-8.373
90.73662	29.757	4243.887	0.0322	1	-0.67	-8.369
90.81996	29.763	4248.887	0.0322	1	-0.669	-8.367
90.90329	29.768	4253.887	0.0322	1	-0.669	-8.368
90.98663	29.773	4258.887	0.0322	1	-0.67	-8.371
91.06996	29.776	4263.887	0.0322	1	-0.67	-8.376
91.15328	29.78	4268.887	0.0322	1	-0.67	-8.378
91.23661	29.783	4273.887	0.0321	1	-0.67	-8.38
91.31993	29.787	4278.887	0.0322	1	-0.671	-8.382
91.40328	29.79	4283.887	0.0322	1	-0.671	-8.385
91.48661	29.792	4288.887	0.0321	1	-0.671	-8.388
91.56995	29.794	4293.887	0.0322	1	-0.671	-8.392
91.65331	29.795	4298.887	0.0322	1	-0.672	-8.397
91.73666	29.795	4303.887	0.0321	1	-0.672	-8.406
91.82002	29.796	4308.887	0.0322	1	-0.673	-8.415
91.90336	29.796	4313.887	0.0322	1	-0.674	-8.429
91.98669	29.796	4318.887	0.0322	1	-0.675	-8.441
92.07002	29.796	4323.887	0.0322	1	-0.676	-8.448
92.15334	29.796	4328.887	0.0322	1	-0.676	-8.454
92.23666	29.796	4333.887	0.0322	1	-0.677	-8.458
92.31998	29.796	4338.887	0.0322	1	-0.677	-8.463
92.40331	29.796	4343.887	0.0322	1	-0.677	-8.468
92.48665	29.795	4348.887	0.0322	1	-0.678	-8.474
92.56998	29.793	4353.887	0.0321	1	-0.678	-8.48
92.65331	29.789	4358.887	0.0322	1	-0.679	-8.488
92.73664	29.782	4363.887	0.0322	1	-0.68	-8.5
92.81998	29.773	4368.887	0.0321	1	-0.681	-8.518
92.90331	29.761	4373.887	0.0321	1	-0.683	-8.538
92.98666	29.746	4378.887	0.0322	1	-0.685	-8.559
93.07	29.727	4383.887	0.0321	1	-0.687	-8.586
93.15333	29.704	4388.887	0.0321	1	-0.689	-8.617
93.23667	29.68	4393.887	0.0322	1	-0.692	-8.65
93.32001	29.651	4398.887	0.0321	1	-0.695	-8.688
93.40335	29.617	4403.887	0.0322	1	-0.698	-8.731
93.48669	29.58	4408.887	0.0322	1	-0.702	-8.777
93.57003	29.542	4413.887	0.0322	1	-0.706	-8.824
93.65338	29.5	4418.887	0.0321	1	-0.71	-8.874
93.73673	29.452	4423.887	0.0322	1	-0.715	-8.933
93.82007	29.407	4428.887	0.0322	1	-0.719	-8.989
93.90339	29.366	4433.887	0.0321	1	-0.723	-9.039
93.98672	29.333	4438.887	0.0322	1	-0.726	-9.08
94.07006	29.302	4443.887	0.0322	1	-0.729	-9.118
94.15338	29.262	4448.887	0.0322	1	-0.733	-9.163
94.2367	29.226	4453.887	0.0322	1	-0.736	-9.204
94.32003	29.189	4458.887	0.0322	1	-0.74	-9.246
94.40336	29.149	4463.887	0.0322	1	-0.743	-9.292
94.48668	29.104	4468.887	0.0322	1	-0.747	-9.343
94.57002	29.057	4473.887	0.0322	1	-0.752	-9.394
94.65336	29.006	4478.887	0.0322	1	-0.756	-9.449
94.7367	28.955	4483.887	0.0322	1	-0.76	-9.504
94.82004	28.906	4488.887	0.0322	1	-0.765	-9.557
94.90338	28.858	4493.887	0.0322	1	-0.769	-9.609
94.98671	28.81	4498.887	0.0322	1	-0.773	-9.661
95.07004	28.777	4503.887	0.0322	1	-0.776	-9.698
95.15337	28.763	4508.887	0.0322	1	-0.777	-9.717
95.23671	28.748	4513.887	0.0322	1	-0.779	-9.737
95.32004	28.718	4518.887	0.0322	1	-0.782	-9.772
95.40337	28.665	4523.887	0.0322	1	-0.786	-9.83
95.48671	28.598	4528.887	0.0322	1	-0.792	-9.901
95.57004	28.519	4533.887	0.0322	1	-0.799	-9.984
95.65337	28.436	4538.887	0.0322	1	-0.806	-10.071
95.73672	28.353	4543.887	0.0322	1	-0.813	-10.16
95.82005	28.272	4548.887	0.0322	1	-0.82	-10.246
95.90339	28.199	4553.887	0.0322	1	-0.826	-10.323
95.98673	28.133	4558.887	0.0322	1	-0.831	-10.392
96.07007	28.071	4563.887	0.0322	1	-0.837	-10.456
96.1534	28.005	4568.887	0.0322	1	-0.842	-10.525
96.23672	27.949	4573.887	0.0322	1	-0.847	-10.583
96.32006	27.9	4578.887	0.0321	1	-0.851	-10.635
96.40339	27.852	4583.887	0.0321	1	-0.855	-10.686
96.48672	27.804	4588.887	0.0322	1	-0.859	-10.737
96.57006	27.756	4593.887	0.0322	1	-0.863	-10.786
96.65339	27.706	4598.887	0.0321	1	-0.867	-10.84
96.73672	27.649	4603.887	0.0321	1	-0.872	-10.898
96.82006	27.591	4608.887	0.0321	1	-0.877	-10.957
96.9034	27.53	4613.887	0.0322	1	-0.882	-11.02
96.98673	27.471	4618.887	0.0322	1	-0.886	-11.08
97.07006	27.413	4623.887	0.0322	1	-0.891	-11.139
97.15339	27.354	4628.887	0.0322	1	-0.896	-11.199
97.23673	27.297	4633.887	0.0322	1	-0.901	-11.259
97.32006	27.231	4638.887	0.0321	1	-0.906	-11.328
97.40339	27.168	4643.887	0.0321	1	-0.912	-11.395
97.48673	27.104	4648.887	0.0322	1	-0.917	-11.46
97.57007	27.039	4653.887	0.0321	1	-0.922	-11.527
97.65341	26.974	4658.887	0.0322	1	-0.927	-11.593
97.73674	26.911	4663.887	0.0322	1	-0.933	-11.657
97.82008	26.847	4668.887	0.0322	1	-0.938	-11.722
97.90341	26.783	4673.887	0.0322	1	-0.943	-11.786
97.98674	26.719	4678.887	0.0322	1	-0.948	-11.851
98.07007	26.661	4683.887	0.0322	1	-0.953	-11.909
98.1534	26.602	4688.887	0.0322	1	-0.957	-11.968
98.23673	26.541	4693.887	0.0322	1	-0.962	-12.03
98.32007	26.476	4698.887	0.0322	1	-0.968	-12.095
98.40341	26.41	4703.887	0.0322	1	-0.973	-12.161
98.48673	26.343	4708.887	0.0322	1	-0.978	-12.229
98.57007	26.281	4713.887	0.0322	1	-0.983	-12.291
98.65341	26.214	4718.887	0.0321	1	-0.989	-12.358
98.73674	26.148	4723.887	0.0321	1	-0.994	-12.424
98.82006	26.083	4728.887	0.0321	1	-0.999	-12.489
98.9034	26.024	4733.887	0.0322	1	-1.004	-12.548
98.98673	25.958	4738.887	0.0322	1	-1.009	-12.614
99.07006	25.892	4743.887	0.0322	1	-1.014	-12.68
99.1534	25.817	4748.887	0.0322	1	-1.02	-12.755
99.23673	25.746	4753.887	0.0321	1	-1.026	-12.826
99.32007	25.672	4758.887	0.0321	1	-1.032	-12.9
99.40341	25.595	4763.887	0.0321	1	-1.038	-12.977
99.48675	25.524	4768.887	0.0321	1	-1.044	-13.048
99.57008	25.456	4773.887	0.0321	1	-1.049	-13.116
99.65342	25.389	4778.887	0.0322	1	-1.055	-13.183
99.73677	25.318	4783.887	0.0322	1	-1.06	-13.254
99.82011	25.246	4788.887	0.0322	1	-1.066	-13.326
99.90344	25.176	4793.887	0.0322	1	-1.072	-13.396
99.98677	25.107	4798.887	0.0322	1	-1.077	-13.465
100.07009	25.041	4803.887	0.0322	1	-1.083	-13.531
100.15342	24.985	4808.887	0.0321	1	-1.087	-13.586
100.23676	24.925	4813.887	0.0321	1	-1.092	-13.646
100.32009	24.85	4818.887	0.0321	1	-1.098	-13.72
100.40342	24.783	4823.887	0.0322	1	-1.103	-13.785
100.48675	24.712	4828.887	0.0322	1	-1.108	-13.854
100.57008	24.641	4833.887	0.0321	1	-1.114	-13.924
100.65341	24.566	4838.887	0.0321	1	-1.12	-13.998
100.73674	24.494	4843.887	0.0322	1	-1.125	-14.067
100.82007	24.426	4848.887	0.0322	1	-1.131	-14.133
100.9034	24.359	4853.887	0.0322	1	-1.136	-14.197
100.98673	24.291	4858.887	0.0321	1	-1.141	-14.262
101.07006	24.221	4863.887	0.0322	1	-1.146	-14.329
101.1534	24.156	4868.887	0.0322	1	-1.151	-14.39
101.23673	24.09	4873.887	0.0322	1	-1.156	-14.45
101.32007	24.021	4878.887	0.0321	1	-1.161	-14.513
101.40341	23.953	4883.887	0.0322	1	-1.166	-14.574
101.48674	23.882	4888.887	0.0322	1	-1.171	-14.637
101.57007	23.818	4893.887	0.0322	1	-1.175	-14.692
101.65341	23.751	4898.887	0.0321	1	-1.18	-14.748
101.73674	23.676	4903.887	0.0322	1	-1.185	-14.812
101.82005	23.611	4908.887	0.0322	1	-1.189	-14.866
101.90338	23.555	4913.887	0.0322	1	-1.193	-14.907
101.98669	23.491	4918.887	0.0321	1	-1.197	-14.955
102.07	23.434	4923.887	0.0322	1	-1.2	-14.996
102.15333	23.379	4928.887	0.0321	1	-1.203	-15.033
102.23667	23.313	4933.887	0.0322	1	-1.206	-15.081
102.32001	23.243	4938.887	0.0322	1	-1.211	-15.134
102.40337	23.171	4943.887	0.0322	1	-1.215	-15.19
102.48672	23.094	4948.887	0.0322	1	-1.22	-15.249
102.57005	23.038	4953.887	0.0322	1	-1.223	-15.286
102.65338	23.001	4958.887	0.0322	1	-1.224	-15.305
102.73672	22.958	4963.887	0.0322	1	-1.226	-15.331
102.82006	22.906	4968.887	0.0321	1	-1.229	-15.365
102.90339	22.841	4973.887	0.0322	1	-1.233	-15.411
102.98674	22.773	4978.887	0.0322	1	-1.237	-15.462
103.07008	22.703	4983.887	0.0322	1	-1.241	-15.515
103.15341	22.636	4988.887	0.0321	1	-1.245	-15.565
103.23675	22.577	4993.887	0.0321	1	-1.248	-15.606
103.32009	22.522	4998.887	0.0321	1	-1.251	-15.641
103.40342	22.466	5003.887	0.0321	1	-1.254	-15.677
103.48675	22.42	5008.887	0.0322	1	-1.256	-15.703
103.57008	22.381	5013.887	0.0321	1	-1.258	-15.724
103.65341	22.345	5018.887	0.0321	1	-1.259	-15.743
103.73673	22.31	5023.887	0.0321	1	-1.261	-15.76
103.82006	22.279	5028.887	0.0322	1	-1.262	-15.772
103.90339	22.25	5033.887	0.0321	1	-1.263	-15.781
103.98671	22.222	5038.887	0.0321	1	-1.263	-15.786
104.07005	22.198	5043.887	0.0322	1	-1.263	-15.782
104.15338	22.175	5048.887	0.0321	1	-1.262	-15.778
104.2367	22.153	5053.887	0.0322	1	-1.262	-15.775
104.32004	22.132	5058.887	0.0322	1	-1.262	-15.769
104.40338	22.113	5063.887	0.0322	1	-1.261	-15.764
104.48672	22.096	5068.887	0.0322	1	-1.261	-15.759
104.57005	22.082	5073.887	0.0321	1	-1.26	-15.75
104.65339	22.07	5078.887	0.0322	1	-1.259	-15.74
104.73672	22.06	5083.887	0.0322	1	-1.258	-15.729
104.82006	22.052	5088.887	0.0321	1	-1.257	-15.715
104.90339	22.046	5093.887	0.0321	1	-1.256	-15.697
104.98673	22.042	5098.887	0.0321	1	-1.254	-15.679
105.07006	22.04	5103.887	0.0321	1	-1.252	-15.655
105.15339	22.038	5108.887	0.0322	1	-1.251	-15.632
105.23672	22.037	5113.887	0.0321	1	-1.249	-15.61
105.32004	22.037	5118.887	0.0322	1	-1.247	-15.584
105.40337	22.037	5123.887	0.0321	1	-1.244	-15.551
105.48671	22.039	5128.887	0.0321	1	-1.241	-15.517
105.57004	22.045	5133.887	0.0322	1	-1.238	-15.481
105.65338	22.088	5138.887	0.0322	1	-1.232	-15.406
105.73671	22.132	5143.887	0.0322	1	-1.226	-15.329
105.82004	22.175	5148.887	0.0321	1	-1.22	-15.255
105.90338	22.219	5153.887	0.0322	1	-1.215	-15.183
105.98672	22.267	5158.887	0.0322	1	-1.208	-15.106
106.07006	22.324	5163.887	0.0321	1	-1.201	-15.016
106.15339	22.395	5168.887	0.0322	1	-1.193	-14.911
106.23673	22.49	5173.887	0.0322	1	-1.183	-14.784
106.32007	22.603	5178.887	0.0322	1	-1.172	-14.644
106.40341	22.728	5183.887	0.0322	1	-1.16	-14.494
106.48674	22.862	5188.887	0.0322	1	-1.147	-14.334
106.57007	23.011	5193.887	0.0322	1	-1.133	-14.159
106.6534	23.156	5198.887	0.0322	1	-1.119	-13.986
106.73673	23.325	5203.887	0.0322	1	-1.103	-13.788
106.82007	23.503	5208.887	0.0321	1	-1.087	-13.582
106.90342	23.68	5213.887	0.0322	1	-1.07	-13.375
106.98675	23.857	5218.887	0.0322	1	-1.053	-13.164
107.07008	24.074	5223.887	0.0322	1	-1.033	-12.917
107.15341	24.308	5228.887	0.0322	1	-1.012	-12.653
107.23673	24.558	5233.887	0.0321	1	-0.99	-12.375
107.32006	24.805	5238.887	0.0322	1	-0.968	-12.099
107.40339	25.048	5243.887	0.0322	1	-0.946	-11.826
107.48672	25.286	5248.887	0.0321	1	-0.925	-11.558
107.57006	25.524	5253.887	0.0321	1	-0.903	-11.29
107.65339	25.768	5258.887	0.0321	1	-0.881	-11.017
107.73673	26.023	5263.887	0.0322	1	-0.859	-10.733
107.82007	26.281	5268.887	0.0321	1	-0.836	-10.446
107.9034	26.532	5273.887	0.0321	1	-0.813	-10.168
107.98673	26.773	5278.887	0.0322	1	-0.792	-9.896
108.07006	27.019	5283.887	0.0322	1	-0.769	-9.613
108.1534	27.278	5288.887	0.0322	1	-0.745	-9.312
108.23673	27.546	5293.887	0.0321	1	-0.72	-9.006
108.32005	27.81	5298.887	0.0322	1	-0.696	-8.703
108.40338	28.077	5303.887	0.0322	1	-0.672	-8.399
108.48672	28.324	5308.887	0.0322	1	-0.649	-8.117
108.57005	28.552	5313.887	0.0321	1	-0.628	-7.855
108.65339	28.767	5318.887	0.0321	1	-0.608	-7.605
108.73672	28.964	5323.887	0.0322	1	-0.59	-7.372
108.82007	29.134	5328.887	0.0321	1	-0.573	-7.168
108.9034	29.282	5333.887	0.0321	1	-0.559	-6.985
108.98674	29.434	5338.887	0.0321	1	-0.544	-6.795
109.07008	29.627	5343.887	0.0321	1	-0.525	-6.566
109.15342	29.764	5348.887	0.0321	1	-0.511	-6.394
109.23675	29.857	5353.887	0.0322	1	-0.501	-6.263
109.32008	29.932	5358.887	0.0322	1	-0.492	-6.149
109.40342	29.989	5363.887	0.0321	1	-0.484	-6.054
109.48676	30.038	5368.887	0.0322	1	-0.478	-5.969
109.57009	30.083	5373.887	0.0321	1	-0.471	-5.89
109.65342	30.127	5378.887	0.0321	1	-0.465	-5.812
109.73674	30.17	5383.887	0.0321	1	-0.459	-5.737
109.82008	30.212	5388.887	0.0321	1	-0.453	-5.665
109.90342	30.252	5393.887	0.0322	1	-0.448	-5.599
109.98675	30.29	5398.887	0.0321	1	-0.443	-5.536
