# Supplementary material for: Modification of the structural stability of human serum albumin in rheumatoid arthritis
Source: PLoS One. 2023 Mar 17;18(3):e0271008. doi: 10.1371/journal.pone.0271008 (PMC10022781; doi:10.1371/journal.pone.0271008)
Supplement: S2 Data — The zip file includes 47 HDC results (.csv) exported from DSC raw files. Each HDC result file contains seven measurements for each DSC run: temperature (°C), power (μW), time(s), pressure (atm), scan rate (°C/min), analysis data (excess molar heat capacity (Cpex)), and corrected data (normalized Cpex, normalization explained in the Methods section). (ZIP) [file pone.0271008.s003.zip › SupplmentalData_2_HDC results/B39.csv]

temp	power	time	pressure	scan rate	AnalysisData	CorrectedData
20.00111	-61.591	0.496	0.0322	0.562	0.015	0.346
20.03282	-78.88	5.496	0.0322	0.562	0.013	0.296
20.08527	-149.184	10.496	0.0323	0.562	0.008	0.179
20.15313	-221.497	15.496	0.0322	0.562	-0.011	-0.267
20.2498	-288.957	21.495	0.0322	0.676	-0.069	-1.916
20.33936	-326.215	26.495	0.0322	0.791	-0.121	-3.972
20.43421	-346.99	31.495	0.0322	0.907	-0.161	-6.018
20.5519	-355.588	37.495	0.0322	1.02	-0.212	-8.918
20.65115	-351.717	42.495	0.0322	1.094	-0.255	-11.52
20.75009	-340.408	47.495	0.0322	1.139	-0.295	-13.908
20.84779	-324.3	52.495	0.0322	1.157	-0.335	-16.033
20.94367	-305.42	57.495	0.0322	1.142	-0.378	-17.849
21.03742	-285.312	62.495	0.0322	1.122	-0.417	-19.347
21.12894	-265.134	67.495	0.0322	1.099	-0.451	-20.493
21.21829	-245.766	72.495	0.0322	1.076	-0.479	-21.325
21.30564	-227.779	77.495	0.0322	1.054	-0.502	-21.874
21.39127	-211.486	82.495	0.0322	1.034	-0.518	-22.168
21.47548	-197.065	87.495	0.0322	1.017	-0.529	-22.268
21.55856	-184.536	92.495	0.0322	1.004	-0.536	-22.232
21.64079	-173.781	97.495	0.0322	0.993	-0.536	-22.022
21.72246	-164.721	102.496	0.0322	0.986	-0.533	-21.739
21.80381	-157.025	107.496	0.0322	0.981	-0.528	-21.403
21.88507	-150.457	112.496	0.0322	0.979	-0.519	-21.001
21.96636	-144.871	117.496	0.0322	0.978	-0.51	-20.62
22.04782	-140.043	122.496	0.0322	0.979	-0.502	-20.318
22.12952	-135.739	127.496	0.0323	0.981	-0.496	-20.106
22.21149	-131.759	132.496	0.0322	0.984	-0.49	-19.932
22.29374	-127.942	137.496	0.0322	0.987	-0.484	-19.745
22.37628	-124.222	142.496	0.0322	0.99	-0.479	-19.594
22.45908	-120.522	147.496	0.0322	0.993	-0.474	-19.469
22.54211	-116.803	152.496	0.0323	0.996	-0.471	-19.386
22.62533	-113.066	157.496	0.0323	0.998	-0.469	-19.337
22.70871	-109.291	162.496	0.0323	1	-0.467	-19.307
22.79222	-105.516	167.496	0.0323	1.001	-0.466	-19.31
22.87582	-101.742	172.496	0.0322	1.002	-0.467	-19.336
22.95947	-97.953	177.496	0.0322	1.003	-0.467	-19.366
23.04314	-94.158	182.496	0.0323	1.004	-0.467	-19.381
23.12682	-90.385	187.496	0.0322	1.004	-0.467	-19.373
23.21049	-86.652	192.496	0.0323	1.004	-0.466	-19.338
23.29413	-83.008	197.496	0.0323	1.003	-0.466	-19.323
23.37773	-79.443	202.496	0.0322	1.003	-0.465	-19.29
23.4613	-75.987	207.496	0.0322	1.003	-0.464	-19.244
23.54482	-72.654	212.496	0.0322	1.002	-0.463	-19.195
23.62831	-69.437	217.496	0.0322	1.002	-0.462	-19.148
23.71176	-66.368	222.496	0.0322	1.002	-0.461	-19.108
23.7952	-63.435	227.496	0.0322	1.001	-0.461	-19.072
23.87861	-60.618	232.496	0.0323	1.001	-0.46	-19.036
23.962	-57.908	237.496	0.0322	1.001	-0.459	-18.985
24.04539	-55.329	242.496	0.0322	1.001	-0.458	-18.948
24.12876	-52.859	247.496	0.0323	1.001	-0.457	-18.926
24.21213	-50.466	252.496	0.0322	1.001	-0.457	-18.9
24.31217	-47.71	258.495	0.0322	1	-0.455	-18.836
24.39553	-45.525	263.495	0.0323	1	-0.454	-18.797
24.4789	-43.414	268.495	0.0322	1	-0.453	-18.755
24.56226	-41.375	273.495	0.0323	1	-0.452	-18.707
24.64563	-39.41	278.495	0.0322	1	-0.451	-18.669
24.72899	-37.539	283.495	0.0323	1	-0.451	-18.649
24.81236	-35.716	288.495	0.0323	1	-0.45	-18.614
24.89573	-33.94	293.495	0.0322	1	-0.449	-18.571
24.9791	-32.237	298.495	0.0323	1	-0.448	-18.542
25.06247	-30.6	303.495	0.0323	1	-0.448	-18.521
25.14586	-29.009	308.495	0.0322	1.001	-0.447	-18.501
25.22923	-27.475	313.495	0.0323	1.001	-0.447	-18.487
25.31261	-25.994	318.495	0.0323	1.001	-0.446	-18.471
25.396	-24.557	323.495	0.0322	1.001	-0.446	-18.444
25.47938	-23.182	328.495	0.0323	1	-0.446	-18.431
25.56276	-21.831	333.495	0.0322	1	-0.445	-18.401
25.64613	-20.523	338.495	0.0323	1	-0.444	-18.374
25.7295	-19.263	343.496	0.0323	1	-0.444	-18.355
25.81286	-18.037	348.496	0.0322	1	-0.443	-18.324
25.89623	-16.873	353.496	0.0323	1	-0.443	-18.305
25.97958	-15.735	358.496	0.0323	1	-0.442	-18.272
26.06294	-14.637	363.496	0.0323	1	-0.441	-18.244
26.14631	-13.593	368.496	0.0322	1	-0.441	-18.242
26.22967	-12.587	373.496	0.0323	1	-0.441	-18.238
26.31303	-11.611	378.496	0.0323	1	-0.441	-18.221
26.39639	-10.654	383.496	0.0323	1	-0.44	-18.184
26.47975	-9.73	388.496	0.0323	1	-0.439	-18.146
26.5631	-8.831	393.496	0.0323	1	-0.438	-18.11
26.64646	-7.991	398.496	0.0323	1	-0.438	-18.105
26.72983	-7.184	403.496	0.0322	1	-0.438	-18.099
26.8132	-6.406	408.496	0.0323	1	-0.437	-18.076
26.89654	-5.645	413.496	0.0323	1	-0.436	-18.051
26.97989	-4.871	418.496	0.0323	1	-0.436	-18.018
27.06323	-4.14	423.496	0.0323	1	-0.435	-18.003
27.14657	-3.429	428.496	0.0323	1	-0.435	-17.972
27.22991	-2.752	433.496	0.0323	1	-0.434	-17.95
27.31326	-2.106	438.496	0.0323	1	-0.434	-17.936
27.3966	-1.483	443.496	0.0323	1	-0.433	-17.919
27.47995	-0.886	448.496	0.0323	1	-0.433	-17.902
27.56329	-0.315	453.496	0.0322	1	-0.433	-17.888
27.64664	0.248	458.496	0.0322	1	-0.432	-17.871
27.72999	0.791	463.496	0.0323	1	-0.432	-17.863
27.81333	1.315	468.496	0.0322	1	-0.432	-17.867
27.89667	1.835	473.496	0.0323	1	-0.432	-17.853
27.98002	2.312	478.496	0.0323	1	-0.432	-17.852
28.06337	2.77	483.496	0.0323	1	-0.432	-17.85
28.14669	3.25	488.496	0.0323	1	-0.431	-17.807
28.23002	3.72	493.496	0.0322	1	-0.429	-17.758
28.31336	4.16	498.496	0.0322	1	-0.429	-17.728
28.3967	4.548	503.496	0.0322	1	-0.429	-17.734
28.48005	4.931	508.496	0.0322	1	-0.429	-17.736
28.58006	5.375	514.495	0.0323	1	-0.429	-17.753
28.66342	5.743	519.495	0.0323	1	-0.429	-17.746
28.74677	6.09	524.495	0.0323	1	-0.429	-17.739
28.83011	6.439	529.495	0.0323	1	-0.429	-17.719
28.91346	6.781	534.495	0.0322	1	-0.428	-17.692
28.9968	7.113	539.495	0.0323	1	-0.427	-17.675
29.08012	7.453	544.495	0.0323	1	-0.426	-17.634
29.16345	7.778	549.495	0.0322	1	-0.425	-17.593
29.24678	8.087	554.495	0.0322	1	-0.425	-17.57
29.33012	8.378	559.495	0.0322	1	-0.425	-17.552
29.41346	8.641	564.495	0.0322	1	-0.424	-17.542
29.4968	8.899	569.495	0.0322	1	-0.424	-17.533
29.58014	9.144	574.495	0.0323	1	-0.424	-17.536
29.66349	9.389	579.495	0.0322	1	-0.424	-17.528
29.74684	9.625	584.495	0.0322	1	-0.424	-17.532
29.83018	9.86	589.495	0.0322	1	-0.424	-17.535
29.91352	10.087	594.495	0.0323	1	-0.424	-17.539
29.99686	10.308	599.495	0.0323	1	-0.424	-17.529
30.08021	10.528	604.495	0.0323	1	-0.423	-17.493
30.16354	10.737	609.495	0.0323	1	-0.422	-17.461
30.24688	10.937	614.495	0.0323	1	-0.422	-17.435
30.33022	11.143	619.495	0.0323	1	-0.421	-17.402
30.41356	11.33	624.495	0.0322	1	-0.42	-17.38
30.4969	11.504	629.495	0.0322	1	-0.42	-17.371
30.58023	11.674	634.495	0.0323	1	-0.42	-17.37
30.66357	11.857	639.495	0.0322	1	-0.42	-17.348
30.7469	12.025	644.495	0.0323	1	-0.419	-17.332
30.83022	12.183	649.495	0.0323	1	-0.419	-17.324
30.91354	12.347	654.495	0.0323	1	-0.419	-17.307
30.99688	12.505	659.495	0.0323	1	-0.418	-17.282
31.08023	12.636	664.495	0.0322	1	-0.418	-17.28
31.16357	12.754	669.495	0.0322	1	-0.418	-17.289
31.24691	12.876	674.495	0.0323	1	-0.418	-17.293
31.33024	13.001	679.495	0.0322	1	-0.418	-17.29
31.41356	13.132	684.495	0.0322	1	-0.418	-17.273
31.4969	13.271	689.495	0.0323	1	-0.417	-17.241
31.58025	13.389	694.495	0.0322	1	-0.417	-17.23
31.6636	13.497	699.495	0.0323	1	-0.417	-17.241
31.74694	13.596	704.495	0.0323	1	-0.418	-17.265
31.83027	13.699	709.495	0.0322	1	-0.418	-17.265
31.91358	13.82	714.495	0.0322	1	-0.417	-17.229
31.9969	13.945	719.495	0.0322	1	-0.416	-17.191
32.08023	14.058	724.495	0.0322	1	-0.415	-17.175
32.16356	14.162	729.495	0.0322	1	-0.415	-17.16
32.24688	14.255	734.495	0.0322	1	-0.415	-17.152
32.33021	14.343	739.495	0.0322	1	-0.415	-17.148
32.41354	14.423	744.495	0.0322	1	-0.415	-17.151
32.49686	14.506	749.495	0.0323	1	-0.415	-17.151
32.5802	14.585	754.495	0.0323	1	-0.415	-17.149
32.66353	14.659	759.495	0.0323	1	-0.415	-17.149
32.74687	14.729	764.495	0.0322	1	-0.415	-17.149
32.83021	14.796	769.495	0.0323	1	-0.415	-17.15
32.91355	14.863	774.495	0.0323	1	-0.415	-17.147
32.99688	14.931	779.495	0.0322	1	-0.415	-17.147
33.09356	15.013	785.296	0.0322	1	-0.414	-17.137
33.17689	15.084	790.296	0.0323	1	-0.414	-17.123
33.26022	15.152	795.296	0.0322	1	-0.414	-17.113
33.34356	15.223	800.296	0.0322	1	-0.414	-17.102
33.42689	15.288	805.296	0.0322	1	-0.413	-17.094
33.51022	15.354	810.296	0.0322	1	-0.413	-17.074
33.59356	15.414	815.296	0.0322	1	-0.413	-17.061
33.67689	15.467	820.296	0.0323	1	-0.412	-17.048
33.76021	15.528	825.296	0.0322	1	-0.412	-17.03
33.84354	15.599	830.296	0.0322	1	-0.411	-17.004
33.92688	15.662	835.296	0.0323	1	-0.411	-16.979
34.01023	15.71	840.296	0.0323	1	-0.411	-16.977
34.09358	15.753	845.296	0.0322	1	-0.411	-16.979
34.17692	15.795	850.296	0.0322	1	-0.411	-16.975
34.26024	15.844	855.296	0.0322	1	-0.41	-16.968
34.34355	15.902	860.296	0.0322	1	-0.41	-16.957
34.42688	15.965	865.296	0.0322	1	-0.41	-16.941
34.51021	16.021	870.296	0.0323	1	-0.41	-16.93
34.59353	16.068	875.296	0.0323	1	-0.409	-16.926
34.67687	16.118	880.296	0.0322	1	-0.409	-16.916
34.76019	16.16	885.296	0.0323	1	-0.409	-16.909
34.84353	16.205	890.296	0.0323	1	-0.409	-16.898
34.92685	16.248	895.296	0.0323	1	-0.409	-16.89
35.01018	16.288	900.296	0.0323	1	-0.408	-16.885
35.0935	16.327	905.296	0.0323	1	-0.408	-16.879
35.17682	16.373	910.296	0.0323	1	-0.408	-16.863
35.26015	16.417	915.296	0.0323	1	-0.407	-16.845
35.34348	16.452	920.296	0.0323	1	-0.407	-16.837
35.42682	16.482	925.296	0.0323	1	-0.407	-16.829
35.51016	16.511	930.296	0.0322	1	-0.407	-16.823
35.5935	16.539	935.296	0.0322	1	-0.407	-16.825
35.67684	16.567	940.296	0.0323	1	-0.407	-16.826
35.76019	16.593	945.296	0.0323	1	-0.407	-16.823
35.84355	16.617	950.296	0.0323	1	-0.407	-16.819
35.9269	16.641	955.296	0.0323	1	-0.407	-16.818
36.01022	16.667	960.296	0.0322	1	-0.407	-16.817
36.09355	16.706	965.296	0.0322	1	-0.406	-16.803
36.17687	16.748	970.296	0.0323	1	-0.406	-16.787
36.26019	16.791	975.296	0.0323	1	-0.406	-16.767
36.34352	16.83	980.296	0.0323	1	-0.405	-16.75
36.42684	16.866	985.296	0.0323	1	-0.405	-16.728
36.51017	16.901	990.296	0.0323	1	-0.404	-16.705
36.59349	16.933	995.296	0.0323	1	-0.404	-16.684
36.67682	16.964	1000.296	0.0323	1	-0.403	-16.663
36.76014	16.994	1005.296	0.0323	1	-0.403	-16.645
36.84348	17.02	1010.296	0.0323	1	-0.402	-16.632
36.92681	17.045	1015.296	0.0323	1	-0.402	-16.622
37.01013	17.07	1020.296	0.0323	1	-0.402	-16.615
37.09347	17.095	1025.296	0.0322	1	-0.402	-16.606
37.17679	17.118	1030.296	0.0323	1	-0.402	-16.603
37.26013	17.145	1035.296	0.0323	1	-0.401	-16.596
37.34346	17.168	1040.296	0.0323	1	-0.401	-16.593
37.42679	17.194	1045.296	0.0323	1	-0.401	-16.585
37.51013	17.221	1050.296	0.0322	1	-0.401	-16.575
37.59347	17.244	1055.296	0.0323	1	-0.401	-16.569
37.67682	17.264	1060.296	0.0323	1	-0.401	-16.564
37.76015	17.285	1065.296	0.0323	1	-0.4	-16.558
37.84349	17.308	1070.296	0.0323	1	-0.4	-16.549
37.92681	17.331	1075.296	0.0323	1	-0.4	-16.543
38.01013	17.361	1080.296	0.0323	1	-0.4	-16.531
38.09346	17.389	1085.296	0.0323	1	-0.4	-16.519
38.17679	17.417	1090.296	0.0323	1	-0.399	-16.506
38.26012	17.443	1095.296	0.0323	1	-0.399	-16.495
38.34345	17.468	1100.296	0.0323	1	-0.399	-16.483
38.42677	17.496	1105.296	0.0323	1	-0.398	-16.467
38.51009	17.523	1110.296	0.0323	1	-0.398	-16.451
38.59341	17.549	1115.296	0.0323	1	-0.398	-16.435
38.67675	17.574	1120.296	0.0323	1	-0.397	-16.421
38.76007	17.593	1125.296	0.0323	1	-0.397	-16.411
38.84339	17.614	1130.296	0.0323	1	-0.397	-16.398
38.92671	17.64	1135.296	0.0323	1	-0.396	-16.381
39.01002	17.667	1140.296	0.0323	1	-0.396	-16.365
39.09334	17.693	1145.296	0.0323	1	-0.396	-16.351
39.17667	17.715	1150.296	0.0323	1	-0.395	-16.343
39.26001	17.736	1155.296	0.0323	1	-0.395	-16.334
39.34335	17.75	1160.296	0.0323	1	-0.395	-16.331
39.42668	17.762	1165.296	0.0323	1	-0.395	-16.329
39.51002	17.774	1170.296	0.0323	1	-0.395	-16.327
39.59336	17.79	1175.296	0.0323	1	-0.395	-16.323
39.67671	17.802	1180.296	0.0323	1	-0.395	-16.322
39.76004	17.814	1185.296	0.0323	1	-0.395	-16.32
39.84337	17.832	1190.296	0.0323	1	-0.394	-16.31
39.92672	17.85	1195.296	0.0323	1	-0.394	-16.298
40.01005	17.864	1200.296	0.0323	1	-0.394	-16.292
40.09338	17.881	1205.296	0.0323	1	-0.394	-16.285
40.17672	17.9	1210.296	0.0324	1	-0.394	-16.276
40.26006	17.917	1215.296	0.0323	1	-0.393	-16.268
40.34339	17.939	1220.296	0.0323	1	-0.393	-16.254
40.42672	17.963	1225.296	0.0323	1	-0.393	-16.238
40.51004	17.987	1230.296	0.0323	1	-0.392	-16.222
40.59336	18.011	1235.296	0.0323	1	-0.392	-16.206
40.6767	18.035	1240.296	0.0323	1	-0.392	-16.189
40.76003	18.055	1245.296	0.0323	1	-0.391	-16.175
40.84337	18.073	1250.296	0.0323	1	-0.391	-16.164
40.9267	18.094	1255.296	0.0324	1	-0.391	-16.151
41.01003	18.115	1260.296	0.0323	1	-0.39	-16.138
41.09335	18.134	1265.296	0.0324	1	-0.39	-16.129
41.17667	18.155	1270.296	0.0324	1	-0.39	-16.119
41.26001	18.175	1275.296	0.0323	1	-0.39	-16.11
41.34333	18.195	1280.296	0.0322	1	-0.389	-16.1
41.42666	18.214	1285.296	0.0323	1	-0.389	-16.088
41.50999	18.234	1290.296	0.0323	1	-0.389	-16.077
41.59333	18.252	1295.296	0.0323	1	-0.389	-16.068
41.67666	18.269	1300.296	0.0323	1	-0.388	-16.058
41.76	18.283	1305.296	0.0323	1	-0.388	-16.051
41.84333	18.297	1310.296	0.0323	1	-0.388	-16.045
41.92666	18.312	1315.296	0.0323	1	-0.388	-16.037
42.01001	18.327	1320.296	0.0323	1	-0.388	-16.031
42.09333	18.34	1325.296	0.0323	1	-0.388	-16.027
42.17667	18.36	1330.296	0.0323	1	-0.387	-16.015
42.26002	18.378	1335.296	0.0323	1	-0.387	-16.005
42.34337	18.392	1340.296	0.0323	1	-0.387	-15.998
42.42671	18.405	1345.296	0.0323	1	-0.387	-15.991
42.51005	18.419	1350.296	0.0323	1	-0.387	-15.982
42.59337	18.435	1355.296	0.0323	1	-0.386	-15.969
42.67668	18.459	1360.296	0.0323	1	-0.386	-15.951
42.75999	18.491	1365.296	0.0323	1	-0.385	-15.926
42.84331	18.524	1370.296	0.0323	1	-0.385	-15.9
42.92664	18.555	1375.296	0.0323	1	-0.384	-15.875
43.00997	18.577	1380.296	0.0324	1	-0.384	-15.863
43.09329	18.598	1385.296	0.0323	1	-0.383	-15.851
43.17663	18.617	1390.296	0.0323	1	-0.383	-15.84
43.25996	18.635	1395.296	0.0323	1	-0.383	-15.83
43.34329	18.652	1400.296	0.0323	1	-0.383	-15.819
43.42663	18.67	1405.296	0.0323	1	-0.382	-15.807
43.50996	18.686	1410.296	0.0323	1	-0.382	-15.797
43.5933	18.703	1415.296	0.0324	1	-0.382	-15.785
43.67663	18.718	1420.296	0.0323	1	-0.382	-15.775
43.75996	18.734	1425.296	0.0323	1	-0.381	-15.765
43.84329	18.751	1430.296	0.0323	1	-0.381	-15.753
43.92662	18.769	1435.296	0.0324	1	-0.381	-15.739
44.00995	18.786	1440.296	0.0323	1	-0.38	-15.727
44.09329	18.803	1445.296	0.0324	1	-0.38	-15.715
44.17663	18.817	1450.296	0.0324	1	-0.38	-15.707
44.25997	18.831	1455.296	0.0323	1	-0.38	-15.699
44.34331	18.845	1460.296	0.0323	1	-0.38	-15.692
44.42665	18.86	1465.296	0.0323	1	-0.379	-15.683
44.50999	18.877	1470.296	0.0323	1	-0.379	-15.672
44.59331	18.896	1475.296	0.0323	1	-0.379	-15.658
44.67664	18.921	1480.296	0.0323	1	-0.378	-15.638
44.75995	18.948	1485.296	0.0323	1	-0.378	-15.616
44.84328	18.979	1490.296	0.0323	1	-0.377	-15.591
44.9266	19.005	1495.296	0.0323	1	-0.377	-15.569
45.00994	19.03	1500.296	0.0323	1	-0.376	-15.55
45.09326	19.05	1505.296	0.0323	1	-0.376	-15.534
45.17657	19.07	1510.296	0.0323	1	-0.375	-15.519
45.25989	19.093	1515.296	0.0323	1	-0.375	-15.502
45.34322	19.119	1520.296	0.0323	1	-0.374	-15.48
45.42654	19.139	1525.296	0.0323	1	-0.374	-15.463
45.50988	19.159	1530.296	0.0323	1	-0.374	-15.448
45.59321	19.174	1535.296	0.0323	1	-0.373	-15.438
45.67656	19.19	1540.296	0.0323	1	-0.373	-15.426
45.75989	19.202	1545.296	0.0323	1	-0.373	-15.419
45.84323	19.217	1550.296	0.0323	1	-0.373	-15.409
45.92658	19.232	1555.296	0.0323	1	-0.372	-15.399
46.00991	19.246	1560.296	0.0323	1	-0.372	-15.39
46.09324	19.265	1565.296	0.0323	1	-0.372	-15.377
46.17657	19.287	1570.296	0.0323	1	-0.372	-15.36
46.2599	19.308	1575.296	0.0323	1	-0.371	-15.345
46.34323	19.329	1580.296	0.0323	1	-0.371	-15.33
46.42656	19.35	1585.296	0.0323	1	-0.37	-15.314
46.50989	19.37	1590.296	0.0323	1	-0.37	-15.299
46.59323	19.39	1595.296	0.0323	1	-0.37	-15.284
46.67656	19.411	1600.296	0.0323	1	-0.369	-15.268
46.75989	19.432	1605.296	0.0323	1	-0.369	-15.252
46.84322	19.455	1610.296	0.0323	1	-0.368	-15.233
46.92655	19.478	1615.296	0.0323	1	-0.368	-15.215
47.00988	19.501	1620.296	0.0323	1	-0.368	-15.197
47.09321	19.524	1625.296	0.0323	1	-0.367	-15.18
47.17654	19.547	1630.296	0.0323	1	-0.367	-15.162
47.25987	19.571	1635.296	0.0322	1	-0.366	-15.143
47.3432	19.594	1640.296	0.0322	1	-0.366	-15.123
47.42653	19.616	1645.296	0.0322	1	-0.365	-15.105
47.50987	19.638	1650.296	0.0322	1	-0.365	-15.088
47.5932	19.659	1655.296	0.0322	1	-0.365	-15.071
47.67653	19.68	1660.296	0.0322	1	-0.364	-15.053
47.75986	19.7	1665.296	0.0323	1	-0.364	-15.038
47.84319	19.721	1670.296	0.0322	1	-0.363	-15.022
47.92652	19.744	1675.296	0.0323	1	-0.363	-15.003
48.00985	19.77	1680.296	0.0323	1	-0.362	-14.98
48.09318	19.795	1685.296	0.0323	1	-0.362	-14.959
48.17651	19.817	1690.296	0.0322	1	-0.361	-14.941
48.25984	19.839	1695.296	0.0323	1	-0.361	-14.922
48.34317	19.865	1700.296	0.0323	1	-0.36	-14.901
48.4265	19.889	1705.296	0.0323	1	-0.36	-14.883
48.50983	19.912	1710.296	0.0323	1	-0.36	-14.866
48.59316	19.935	1715.296	0.0323	1	-0.359	-14.849
48.6765	19.959	1720.296	0.0323	1	-0.359	-14.83
48.75986	19.977	1725.296	0.0323	1	-0.358	-14.815
48.84321	19.993	1730.296	0.0323	1	-0.358	-14.802
48.92655	20.009	1735.296	0.0323	1	-0.358	-14.789
49.00988	20.028	1740.296	0.0323	1	-0.357	-14.773
49.09321	20.058	1745.296	0.0323	1	-0.357	-14.747
49.17653	20.088	1750.296	0.0323	1	-0.356	-14.722
49.25985	20.123	1755.296	0.0323	1	-0.355	-14.691
49.34317	20.162	1760.296	0.0323	1	-0.355	-14.657
49.42648	20.195	1765.296	0.0323	1	-0.354	-14.629
49.50979	20.231	1770.296	0.0322	1	-0.353	-14.598
49.59312	20.268	1775.296	0.0323	1	-0.352	-14.566
49.67647	20.295	1780.296	0.0322	1	-0.352	-14.544
49.75982	20.314	1785.296	0.0323	1	-0.351	-14.529
49.84315	20.331	1790.296	0.0322	1	-0.351	-14.515
49.92649	20.352	1795.296	0.0323	1	-0.351	-14.497
50.00983	20.375	1800.296	0.0323	1	-0.35	-14.478
50.09317	20.398	1805.296	0.0323	1	-0.35	-14.465
50.17651	20.42	1810.296	0.0323	1	-0.35	-14.468
50.25984	20.443	1815.296	0.0323	1	-0.35	-14.478
50.34317	20.469	1820.296	0.0323	1	-0.35	-14.482
50.4265	20.497	1825.296	0.0322	1	-0.35	-14.482
50.50984	20.529	1830.296	0.0323	1	-0.35	-14.473
50.59318	20.559	1835.296	0.0323	1	-0.35	-14.464
50.67651	20.588	1840.296	0.0322	1	-0.35	-14.455
50.75985	20.617	1845.296	0.0323	1	-0.349	-14.444
50.84318	20.647	1850.296	0.0323	1	-0.349	-14.43
50.9265	20.676	1855.296	0.0323	1	-0.349	-14.414
51.00981	20.712	1860.296	0.0323	1	-0.348	-14.39
51.09313	20.753	1865.296	0.0323	1	-0.347	-14.359
51.17646	20.79	1870.296	0.0323	1	-0.347	-14.33
51.25979	20.819	1875.296	0.0322	1	-0.346	-14.309
51.34313	20.845	1880.296	0.0323	1	-0.346	-14.289
51.42647	20.872	1885.296	0.0322	1	-0.345	-14.267
51.5098	20.896	1890.296	0.0322	1	-0.345	-14.249
51.59312	20.922	1895.296	0.0323	1	-0.344	-14.227
51.67644	20.952	1900.296	0.0323	1	-0.343	-14.2
51.75978	20.983	1905.296	0.0323	1	-0.343	-14.173
51.84312	21.008	1910.296	0.0323	1	-0.342	-14.152
51.92646	21.032	1915.296	0.0323	1	-0.342	-14.132
52.0098	21.055	1920.296	0.0322	1	-0.341	-14.113
52.09314	21.078	1925.296	0.0322	1	-0.341	-14.094
52.17647	21.104	1930.296	0.0322	1	-0.34	-14.072
52.2598	21.129	1935.296	0.0323	1	-0.34	-14.05
52.34315	21.155	1940.296	0.0323	1	-0.339	-14.027
52.42649	21.18	1945.296	0.0322	1	-0.339	-14.005
52.50983	21.204	1950.296	0.0323	1	-0.338	-13.984
52.59316	21.23	1955.296	0.0323	1	-0.338	-13.962
52.67649	21.259	1960.296	0.0322	1	-0.337	-13.937
52.75983	21.29	1965.296	0.0322	1	-0.336	-13.909
52.84316	21.316	1970.296	0.0322	1	-0.336	-13.886
52.9265	21.345	1975.296	0.0322	1	-0.335	-13.86
53.00983	21.369	1980.296	0.0322	1	-0.335	-13.84
53.09317	21.394	1985.296	0.0323	1	-0.334	-13.821
53.17651	21.42	1990.296	0.0323	1	-0.334	-13.8
53.25985	21.477	1995.296	0.0323	1	-0.332	-13.746
53.34319	21.524	2000.296	0.0323	1	-0.331	-13.703
53.42651	21.563	2005.296	0.0323	1	-0.331	-13.667
53.50982	21.599	2010.296	0.0323	1	-0.33	-13.634
53.59315	21.638	2015.296	0.0323	1	-0.329	-13.598
53.67646	21.666	2020.296	0.0323	1	-0.328	-13.574
53.75978	21.698	2025.296	0.0323	1	-0.328	-13.545
53.8431	21.727	2030.296	0.0323	1	-0.327	-13.52
53.92643	21.747	2035.296	0.0323	1	-0.327	-13.504
54.00976	21.764	2040.296	0.0322	1	-0.326	-13.49
54.0931	21.78	2045.296	0.0323	1	-0.326	-13.478
54.1931	21.8	2051.295	0.0323	1	-0.326	-13.464
54.27644	21.818	2056.295	0.0323	1	-0.325	-13.451
54.35977	21.839	2061.295	0.0323	1	-0.325	-13.437
54.44311	21.863	2066.295	0.0323	1	-0.325	-13.42
54.52644	21.892	2071.295	0.0322	1	-0.324	-13.397
54.60977	21.927	2076.295	0.0322	1	-0.323	-13.367
54.6931	21.962	2081.295	0.0323	1	-0.323	-13.336
54.77643	22.001	2086.295	0.0323	1	-0.322	-13.303
54.85976	22.039	2091.295	0.0323	1	-0.321	-13.27
54.9431	22.078	2096.295	0.0322	1	-0.32	-13.238
55.02643	22.119	2101.295	0.0323	1	-0.319	-13.204
55.10975	22.161	2106.295	0.0322	1	-0.319	-13.169
55.19309	22.206	2111.295	0.0322	1	-0.318	-13.133
55.27642	22.248	2116.295	0.0322	1	-0.317	-13.101
55.35975	22.291	2121.295	0.0322	1	-0.316	-13.067
55.44309	22.331	2126.295	0.0323	1	-0.315	-13.033
55.52643	22.374	2131.295	0.0322	1	-0.314	-12.996
55.60975	22.416	2136.295	0.0323	1	-0.313	-12.959
55.69309	22.468	2141.295	0.0323	1	-0.312	-12.911
55.77643	22.511	2146.295	0.0323	1	-0.311	-12.872
55.85976	22.551	2151.295	0.0323	1	-0.31	-12.835
55.94309	22.598	2156.295	0.0323	1	-0.309	-12.789
56.02642	22.651	2161.295	0.0323	1	-0.308	-12.741
56.10975	22.703	2166.295	0.0323	1	-0.307	-12.694
56.19309	22.752	2171.295	0.0323	1	-0.306	-12.651
56.27643	22.796	2176.295	0.0323	1	-0.305	-12.613
56.35976	22.844	2181.295	0.0323	1	-0.304	-12.572
56.44309	22.894	2186.295	0.0323	1	-0.303	-12.529
56.52642	22.947	2191.295	0.0323	1	-0.302	-12.482
56.60976	23.003	2196.295	0.0323	1	-0.301	-12.432
56.69309	23.056	2201.295	0.0322	1	-0.3	-12.387
56.77642	23.114	2206.295	0.0323	1	-0.298	-12.335
56.85975	23.172	2211.295	0.0323	1	-0.297	-12.281
56.94308	23.226	2216.295	0.0322	1	-0.296	-12.23
57.02641	23.281	2221.295	0.0323	1	-0.295	-12.178
57.10975	23.342	2226.295	0.0323	1	-0.293	-12.122
57.19309	23.406	2231.295	0.0323	1	-0.292	-12.064
57.27642	23.47	2236.295	0.0322	1	-0.29	-12.007
57.35975	23.538	2241.295	0.0323	1	-0.289	-11.948
57.44308	23.609	2246.295	0.0323	1	-0.287	-11.885
57.52642	23.684	2251.295	0.0322	1	-0.286	-11.819
57.60974	23.755	2256.295	0.0322	1	-0.284	-11.756
57.69306	23.838	2261.295	0.0322	1	-0.283	-11.682
57.77638	23.926	2266.295	0.0322	1	-0.281	-11.601
57.85969	24.016	2271.295	0.0323	1	-0.279	-11.518
57.94301	24.104	2276.295	0.0323	1	-0.277	-11.438
58.02633	24.189	2281.295	0.0323	1	-0.275	-11.359
58.10965	24.274	2286.295	0.0323	1	-0.273	-11.281
58.19297	24.355	2291.295	0.0323	1	-0.271	-11.207
58.2763	24.441	2296.295	0.0323	1	-0.269	-11.126
58.35965	24.52	2301.295	0.0322	1	-0.267	-11.052
58.443	24.592	2306.295	0.0322	1	-0.266	-10.985
58.52635	24.669	2311.295	0.0323	1	-0.264	-10.913
58.6097	24.748	2316.295	0.0323	1	-0.262	-10.84
58.69304	24.835	2321.295	0.0322	1	-0.26	-10.759
58.7764	24.938	2326.295	0.0323	1	-0.258	-10.661
58.85974	25.043	2331.295	0.0323	1	-0.255	-10.562
58.94308	25.159	2336.295	0.0323	1	-0.253	-10.452
59.02642	25.285	2341.295	0.0323	1	-0.25	-10.331
59.10976	25.413	2346.295	0.0323	1	-0.247	-10.209
59.19309	25.549	2351.295	0.0323	1	-0.244	-10.079
59.27643	25.685	2356.295	0.0322	1	-0.241	-9.948
59.35977	25.824	2361.295	0.0323	1	-0.237	-9.813
59.4431	25.964	2366.295	0.0322	1	-0.234	-9.677
59.52643	26.127	2371.295	0.0323	1	-0.23	-9.52
59.60977	26.286	2376.295	0.0323	1	-0.227	-9.365
59.69309	26.453	2381.295	0.0322	1	-0.223	-9.202
59.77641	26.644	2386.295	0.0322	1	-0.218	-9.017
59.85973	26.841	2391.295	0.0322	1	-0.213	-8.825
59.94307	27.021	2396.295	0.0322	1	-0.209	-8.652
60.02641	27.194	2401.295	0.0322	1	-0.205	-8.489
60.10974	27.387	2406.295	0.0323	1	-0.201	-8.305
60.19307	27.59	2411.295	0.0323	1	-0.196	-8.108
60.2764	27.823	2416.295	0.0322	1	-0.191	-7.879
60.35974	28.04	2421.295	0.0323	1	-0.185	-7.666
60.44306	28.265	2426.295	0.0323	1	-0.18	-7.446
60.52639	28.502	2431.295	0.0322	1	-0.175	-7.215
60.60973	28.732	2436.295	0.0322	1	-0.169	-6.991
60.70973	29.002	2442.295	0.0323	1	-0.163	-6.727
60.79305	29.229	2447.295	0.0323	1	-0.157	-6.505
60.88972	29.485	2453.096	0.0323	1	-0.151	-6.256
60.97306	29.688	2458.096	0.0323	1	-0.147	-6.058
61.05639	29.874	2463.096	0.0323	1	-0.142	-5.879
61.13972	30.048	2468.096	0.0323	1	-0.138	-5.711
61.22304	30.21	2473.096	0.0323	1	-0.134	-5.556
61.30638	30.356	2478.096	0.0323	1	-0.131	-5.418
61.38971	30.477	2483.096	0.0323	1	-0.128	-5.305
61.47304	30.59	2488.096	0.0323	1	-0.126	-5.198
61.55638	30.69	2493.096	0.0323	1	-0.123	-5.103
61.63971	30.779	2498.096	0.0322	1	-0.121	-5.02
61.72304	30.867	2503.096	0.0323	1	-0.119	-4.934
61.80639	30.949	2508.096	0.0323	1	-0.117	-4.855
61.88973	31.028	2513.096	0.0323	1	-0.116	-4.779
61.97307	31.111	2518.096	0.0323	1	-0.114	-4.698
62.0564	31.204	2523.096	0.0323	1	-0.111	-4.606
62.13973	31.311	2528.096	0.0323	1	-0.109	-4.501
62.22307	31.434	2533.096	0.0322	1	-0.106	-4.38
62.30641	31.555	2538.096	0.0322	1	-0.103	-4.261
62.38973	31.688	2543.096	0.0322	1	-0.1	-4.129
62.47306	31.854	2548.096	0.0323	1	-0.096	-3.966
62.55639	32.021	2553.096	0.0323	1	-0.092	-3.802
62.63972	32.198	2558.096	0.0323	1	-0.088	-3.629
62.72304	32.385	2563.096	0.0323	1	-0.083	-3.447
62.80637	32.582	2568.096	0.0323	1	-0.079	-3.255
62.8897	32.778	2573.096	0.0323	1	-0.074	-3.064
62.97303	32.98	2578.096	0.0323	1	-0.069	-2.866
63.05637	33.188	2583.096	0.0323	1	-0.064	-2.663
63.1397	33.393	2588.096	0.0323	1	-0.06	-2.462
63.22304	33.603	2593.096	0.0323	1	-0.055	-2.257
63.30637	33.832	2598.096	0.0322	1	-0.049	-2.033
63.3897	34.068	2603.096	0.0323	1	-0.044	-1.802
63.47303	34.278	2608.096	0.0323	1	-0.039	-1.597
63.55636	34.482	2613.096	0.0323	1	-0.034	-1.398
63.63969	34.678	2618.096	0.0323	1	-0.029	-1.209
63.72303	34.861	2623.096	0.0323	1	-0.025	-1.03
63.80636	35.037	2628.096	0.0323	1	-0.021	-0.859
63.88968	35.213	2633.096	0.0322	1	-0.017	-0.689
63.97301	35.393	2638.096	0.0323	1	-0.013	-0.518
64.05635	35.563	2643.096	0.0323	1	-0.009	-0.356
64.13968	35.72	2648.096	0.0323	1	-0.005	-0.206
64.22302	35.871	2653.096	0.0322	1	-0.001	-0.061
64.30635	36.013	2658.096	0.0322	1	0.002	0.076
64.3897	36.164	2663.096	0.0323	1	0.005	0.221
64.47305	36.291	2668.096	0.0323	1	0.008	0.343
64.55637	36.414	2673.096	0.0323	1	0.011	0.46
64.63969	36.552	2678.096	0.0323	1	0.014	0.593
64.72303	36.688	2683.096	0.0323	1	0.018	0.724
64.80635	36.8	2688.096	0.0323	1	0.02	0.831
64.88968	36.905	2693.096	0.0322	1	0.023	0.931
64.97301	37.001	2698.096	0.0323	1	0.025	1.021
65.05635	37.114	2703.096	0.0322	1	0.027	1.128
65.13968	37.212	2708.096	0.0323	1	0.029	1.219
65.22301	37.294	2713.096	0.0322	1	0.031	1.296
65.30634	37.363	2718.096	0.0323	1	0.033	1.361
65.38969	37.421	2723.096	0.0323	1	0.034	1.413
65.47302	37.471	2728.096	0.0322	1	0.035	1.456
65.55635	37.518	2733.096	0.0323	1	0.036	1.496
65.6397	37.564	2738.096	0.0322	1	0.037	1.536
65.72304	37.606	2743.096	0.0323	1	0.038	1.57
65.80638	37.644	2748.096	0.0323	1	0.039	1.599
65.88972	37.683	2753.096	0.0322	1	0.039	1.633
65.97307	37.721	2758.096	0.0323	1	0.04	1.667
66.0564	37.754	2763.096	0.0323	1	0.041	1.694
66.13973	37.794	2768.096	0.0323	1	0.042	1.727
66.22308	37.835	2773.096	0.0323	1	0.043	1.762
66.30643	37.867	2778.096	0.0323	1	0.043	1.787
66.38976	37.897	2783.096	0.0323	1	0.044	1.811
66.4731	37.934	2788.096	0.0323	1	0.045	1.842
66.55644	37.971	2793.096	0.0323	1	0.045	1.873
66.63976	38.009	2798.096	0.0323	1	0.046	1.903
66.72309	38.056	2803.096	0.0323	1	0.047	1.942
66.80641	38.104	2808.096	0.0322	1	0.048	1.984
66.88973	38.15	2813.096	0.0322	1	0.049	2.024
66.97305	38.2	2818.096	0.0322	1	0.05	2.069
67.05637	38.246	2823.096	0.0323	1	0.051	2.11
67.13969	38.293	2828.096	0.0322	1	0.052	2.152
67.22301	38.341	2833.096	0.0323	1	0.053	2.196
67.30634	38.391	2838.096	0.0323	1	0.054	2.242
67.38967	38.436	2843.096	0.0322	1	0.055	2.283
67.47301	38.481	2848.096	0.0322	1	0.056	2.322
67.55635	38.521	2853.096	0.0322	1	0.057	2.356
67.63969	38.561	2858.096	0.0323	1	0.058	2.387
67.72303	38.602	2863.096	0.0323	1	0.059	2.422
67.80636	38.651	2868.096	0.0323	1	0.06	2.466
67.88969	38.706	2873.096	0.0322	1	0.061	2.516
67.97302	38.761	2878.096	0.0323	1	0.062	2.566
68.05636	38.816	2883.096	0.0323	1	0.063	2.616
68.13969	38.871	2888.096	0.0322	1	0.065	2.667
68.22303	38.923	2893.096	0.0322	1	0.066	2.715
68.30637	38.974	2898.096	0.0322	1	0.067	2.762
68.3897	39.026	2903.096	0.0323	1	0.068	2.809
68.47304	39.08	2908.096	0.0322	1	0.069	2.858
68.55638	39.133	2913.096	0.0323	1	0.07	2.906
68.63971	39.191	2918.096	0.0323	1	0.072	2.959
68.72305	39.246	2923.096	0.0322	1	0.073	3.008
68.80638	39.303	2928.096	0.0322	1	0.074	3.058
68.8897	39.361	2933.096	0.0322	1	0.075	3.11
68.97304	39.421	2938.096	0.0322	1	0.077	3.165
69.05637	39.478	2943.096	0.0322	1	0.078	3.217
69.1397	39.53	2948.096	0.0322	1	0.079	3.264
69.22303	39.581	2953.096	0.0322	1	0.08	3.309
69.30637	39.629	2958.096	0.0322	1	0.081	3.353
69.38971	39.671	2963.096	0.0323	1	0.082	3.389
69.47303	39.714	2968.096	0.0323	1	0.083	3.427
69.55636	39.76	2973.096	0.0323	1	0.084	3.468
69.6397	39.804	2978.096	0.0322	1	0.085	3.505
69.72303	39.846	2983.096	0.0323	1	0.086	3.54
69.80637	39.885	2988.096	0.0323	1	0.086	3.573
69.8897	39.919	2993.096	0.0322	1	0.087	3.602
69.97304	39.955	2998.096	0.0323	1	0.088	3.633
70.05637	39.988	3003.096	0.0323	1	0.089	3.662
70.13971	40.018	3008.096	0.0322	1	0.089	3.687
70.22306	40.044	3013.096	0.0322	1	0.09	3.708
70.30639	40.068	3018.096	0.0323	1	0.09	3.727
70.38972	40.092	3023.096	0.0322	1	0.091	3.747
70.47305	40.117	3028.096	0.0322	1	0.091	3.768
70.55638	40.139	3033.096	0.0323	1	0.092	3.785
70.63971	40.157	3038.096	0.0322	1	0.092	3.797
70.72306	40.173	3043.096	0.0322	1	0.092	3.806
70.80639	40.186	3048.096	0.0322	1	0.092	3.813
70.88973	40.196	3053.096	0.0322	1	0.092	3.817
70.97307	40.205	3058.096	0.0323	1	0.092	3.82
71.05641	40.213	3063.096	0.0322	1	0.092	3.823
71.13974	40.219	3068.096	0.0322	1	0.092	3.823
71.22307	40.224	3073.096	0.0322	1	0.092	3.822
71.3064	40.229	3078.096	0.0323	1	0.092	3.822
71.38974	40.232	3083.096	0.0323	1	0.092	3.816
71.47308	40.233	3088.096	0.0323	1	0.092	3.809
71.55641	40.235	3093.096	0.0322	1	0.092	3.803
71.63974	40.235	3098.096	0.0322	1	0.092	3.796
71.72307	40.236	3103.096	0.0322	1	0.092	3.79
71.8064	40.237	3108.096	0.0323	1	0.092	3.784
71.88973	40.238	3113.096	0.0322	1	0.091	3.779
71.97306	40.238	3118.096	0.0323	1	0.091	3.77
72.05639	40.238	3123.096	0.0323	1	0.091	3.763
72.13972	40.237	3128.096	0.0322	1	0.091	3.754
72.22306	40.234	3133.096	0.0322	1	0.091	3.744
72.30639	40.226	3138.096	0.0322	1	0.09	3.73
72.38973	40.205	3143.096	0.0322	1	0.09	3.702
72.47307	40.172	3148.096	0.0322	1	0.089	3.663
72.55641	40.134	3153.096	0.0322	1	0.088	3.619
72.63975	40.092	3158.096	0.0322	1	0.086	3.57
72.72309	40.06	3163.096	0.0322	1	0.085	3.533
72.80643	40.041	3168.096	0.0322	1	0.085	3.509
72.88977	40.018	3173.096	0.0322	1	0.084	3.482
72.9731	39.989	3178.096	0.0322	1	0.083	3.448
73.05644	39.965	3183.096	0.0322	1	0.083	3.419
73.13978	39.952	3188.096	0.0322	1	0.082	3.4
73.22311	39.936	3193.096	0.0322	1	0.082	3.378
73.30646	39.92	3198.096	0.0322	1	0.081	3.355
73.38979	39.914	3203.096	0.0322	1	0.081	3.342
73.47312	39.893	3208.096	0.0322	1	0.08	3.314
73.55645	39.826	3213.096	0.0323	1	0.078	3.241
73.63977	39.678	3218.096	0.0322	1	0.075	3.088
73.7231	39.616	3223.096	0.0323	1	0.073	3.022
73.80643	39.599	3228.096	0.0323	1	0.073	3
73.88975	39.591	3233.096	0.0322	1	0.072	2.988
73.97309	39.597	3238.096	0.0323	1	0.072	2.989
74.05643	39.629	3243.096	0.0322	1	0.073	3.016
74.13977	39.64	3248.096	0.0323	1	0.073	3.022
74.22311	39.644	3253.096	0.0322	1	0.073	3.022
74.30643	39.646	3258.096	0.0322	1	0.073	3.019
74.38975	39.647	3263.096	0.0323	1	0.073	3.016
74.4731	39.648	3268.096	0.0322	1	0.073	3.011
74.55643	39.651	3273.096	0.0322	1	0.073	3.009
74.63977	39.655	3278.096	0.0322	1	0.073	3.007
74.7231	39.656	3283.096	0.0322	1	0.073	3.002
74.80643	39.657	3288.096	0.0323	1	0.072	2.996
74.88976	39.658	3293.096	0.0322	1	0.072	2.991
74.9731	39.657	3298.096	0.0322	1	0.072	2.983
75.05644	39.655	3303.096	0.0323	1	0.072	2.975
75.13978	39.647	3308.096	0.0322	1	0.072	2.96
75.22312	39.629	3313.096	0.0323	1	0.071	2.935
75.30646	39.603	3318.096	0.0323	1	0.07	2.903
75.3898	39.565	3323.096	0.0322	1	0.069	2.857
75.47315	39.521	3328.096	0.0323	1	0.068	2.805
75.55647	39.466	3333.096	0.0323	1	0.066	2.743
75.63981	39.418	3338.096	0.0323	1	0.065	2.689
75.72313	39.363	3343.096	0.0322	1	0.064	2.627
75.80647	39.309	3348.096	0.0322	1	0.062	2.565
75.88982	39.251	3353.096	0.0321	1	0.061	2.502
75.97317	39.22	3358.096	0.0322	1	0.06	2.466
76.0565	39.181	3363.096	0.0322	1	0.059	2.421
76.13982	39.134	3368.096	0.0323	1	0.057	2.368
76.22314	39.075	3373.096	0.0322	1	0.056	2.302
76.30647	39.002	3378.096	0.0323	1	0.054	2.224
76.3898	38.92	3383.096	0.0322	1	0.052	2.138
76.47313	38.832	3388.096	0.0322	1	0.049	2.045
76.55646	38.733	3393.096	0.0322	1	0.047	1.941
76.6398	38.637	3398.096	0.0322	1	0.045	1.84
76.72312	38.551	3403.096	0.0323	1	0.042	1.75
76.80646	38.471	3408.096	0.0323	1	0.04	1.664
76.88979	38.39	3413.096	0.0322	1	0.038	1.576
76.97313	38.311	3418.096	0.0322	1	0.036	1.489
77.05648	38.216	3423.096	0.0322	1	0.033	1.385
77.13981	38.109	3428.096	0.0322	1	0.031	1.27
77.22314	38.011	3433.096	0.0323	1	0.028	1.164
77.30646	37.906	3438.096	0.0322	1	0.025	1.051
77.38981	37.803	3443.096	0.0322	1	0.023	0.942
77.47313	37.733	3448.096	0.0322	1	0.021	0.866
77.55648	37.624	3453.096	0.0323	1	0.018	0.748
77.63981	37.459	3458.096	0.0322	1	0.014	0.573
77.72312	37.344	3463.096	0.0322	1	0.011	0.449
77.80645	37.227	3468.096	0.0323	1	0.008	0.324
77.88979	37.067	3473.096	0.0323	1	0.004	0.156
77.97313	36.922	3478.096	0.0322	1		0.004
78.05648	36.774	3483.096	0.0323	1	-0.004	-0.153
78.1398	36.58	3488.096	0.0322	1	-0.008	-0.351
78.22313	36.402	3493.096	0.0322	1	-0.013	-0.535
78.30646	36.316	3498.096	0.0323	1	-0.015	-0.625
78.3898	36.185	3503.096	0.0322	1	-0.018	-0.761
78.47313	35.997	3508.096	0.0323	1	-0.023	-0.954
78.55646	35.765	3513.096	0.0323	1	-0.029	-1.188
78.63979	35.486	3518.096	0.0323	1	-0.036	-1.471
78.72313	35.221	3523.096	0.0322	1	-0.042	-1.743
78.80647	35.012	3528.096	0.0323	1	-0.047	-1.957
78.88981	34.872	3533.096	0.0323	1	-0.051	-2.101
78.97315	34.627	3538.096	0.0322	1	-0.057	-2.352
79.05649	34.399	3543.096	0.0323	1	-0.063	-2.589
79.13983	34.24	3548.096	0.0323	1	-0.067	-2.757
79.22317	34.091	3553.096	0.0323	1	-0.07	-2.914
79.3065	33.763	3558.096	0.0322	1	-0.079	-3.252
79.38985	33.487	3563.096	0.0323	1	-0.086	-3.538
79.47318	33.228	3568.096	0.0322	1	-0.092	-3.807
79.55653	33.015	3573.096	0.0322	1	-0.097	-4.031
79.63986	32.829	3578.096	0.0322	1	-0.102	-4.227
79.72319	32.671	3583.096	0.0322	1	-0.106	-4.392
79.80652	32.521	3588.096	0.0323	1	-0.11	-4.547
79.88985	32.371	3593.096	0.0322	1	-0.114	-4.702
79.97318	32.212	3598.096	0.0323	1	-0.118	-4.865
80.05651	32.041	3603.096	0.0322	1	-0.122	-5.041
80.13985	31.844	3608.096	0.0322	1	-0.127	-5.242
80.22319	31.624	3613.096	0.0322	1	-0.132	-5.466
80.30653	31.471	3618.096	0.0322	1	-0.136	-5.625
80.38987	31.245	3623.096	0.0322	1	-0.142	-5.857
80.4732	30.954	3628.096	0.0323	1	-0.149	-6.157
80.55654	30.635	3633.096	0.0322	1	-0.157	-6.484
80.63987	30.302	3638.096	0.0323	1	-0.165	-6.826
80.72321	29.967	3643.096	0.0323	1	-0.173	-7.168
80.80655	29.615	3648.096	0.0322	1	-0.182	-7.528
80.88989	29.247	3653.096	0.0322	1	-0.191	-7.901
80.9732	28.899	3658.096	0.0323	1	-0.2	-8.255
81.05653	28.576	3663.096	0.0323	1	-0.208	-8.584
81.13987	28.229	3668.096	0.0322	1	-0.216	-8.939
81.22321	27.853	3673.096	0.0323	1	-0.225	-9.323
81.30656	27.475	3678.096	0.0323	1	-0.235	-9.712
81.38989	27.115	3683.096	0.0322	1	-0.244	-10.084
81.47322	26.763	3688.096	0.0322	1	-0.253	-10.446
81.55655	26.423	3693.096	0.0322	1	-0.261	-10.794
81.63987	26.08	3698.096	0.0322	1	-0.27	-11.145
81.7232	25.733	3703.096	0.0322	1	-0.278	-11.501
81.80653	25.382	3708.096	0.0322	1	-0.287	-11.86
81.88987	25.036	3713.096	0.0323	1	-0.295	-12.214
81.9732	24.699	3718.096	0.0322	1	-0.304	-12.558
82.05654	24.369	3723.096	0.0323	1	-0.312	-12.894
82.13988	24.042	3728.096	0.0323	1	-0.32	-13.229
82.22322	23.733	3733.096	0.0323	1	-0.328	-13.544
82.30656	23.45	3738.096	0.0323	1	-0.335	-13.833
82.38989	23.179	3743.096	0.0323	1	-0.341	-14.109
82.47322	22.931	3748.096	0.0322	1	-0.347	-14.361
82.55656	22.703	3753.096	0.0322	1	-0.353	-14.597
82.6399	22.494	3758.096	0.0323	1	-0.358	-14.812
82.72324	22.292	3763.096	0.0323	1	-0.363	-15.022
82.80657	22.107	3768.096	0.0323	1	-0.368	-15.218
82.8899	21.943	3773.096	0.0323	1	-0.372	-15.394
82.97324	21.8	3778.096	0.0323	1	-0.376	-15.555
83.05657	21.667	3783.096	0.0322	1	-0.38	-15.703
83.1399	21.567	3788.096	0.0323	1	-0.383	-15.816
83.22324	21.475	3793.096	0.0322	1	-0.385	-15.919
83.30657	21.397	3798.096	0.0323	1	-0.387	-16.006
83.38991	21.334	3803.096	0.0323	1	-0.389	-16.078
83.47322	21.285	3808.096	0.0322	1	-0.39	-16.139
83.55654	21.256	3813.096	0.0323	1	-0.391	-16.177
83.63988	21.235	3818.096	0.0322	1	-0.392	-16.205
83.72321	21.22	3823.096	0.0322	1	-0.393	-16.228
83.80655	21.21	3828.096	0.0323	1	-0.393	-16.243
83.88989	21.203	3833.096	0.0322	1	-0.393	-16.255
83.97323	21.199	3838.096	0.0323	1	-0.393	-16.263
84.05657	21.201	3843.096	0.0322	1	-0.393	-16.266
84.1399	21.219	3848.096	0.0322	1	-0.393	-16.253
84.22324	21.276	3853.096	0.0323	1	-0.392	-16.201
84.30657	21.368	3858.096	0.0323	1	-0.39	-16.114
84.3899	21.514	3863.096	0.0323	1	-0.386	-15.972
84.47324	21.663	3868.096	0.0322	1	-0.383	-15.828
84.55658	21.829	3873.096	0.0323	1	-0.379	-15.668
84.63991	22.01	3878.096	0.0323	1	-0.375	-15.492
84.72325	22.204	3883.096	0.0323	1	-0.37	-15.305
84.80659	22.417	3888.096	0.0323	1	-0.365	-15.098
84.88993	22.632	3893.096	0.0322	1	-0.36	-14.888
84.97326	22.845	3898.096	0.0323	1	-0.355	-14.684
85.05659	23.073	3903.096	0.0322	1	-0.35	-14.467
85.13993	23.309	3908.096	0.0322	1	-0.344	-14.239
85.22327	23.53	3913.096	0.0322	1	-0.339	-14.025
85.3066	23.751	3918.096	0.0322	1	-0.334	-13.812
85.38994	23.972	3923.096	0.0323	1	-0.329	-13.598
85.47328	24.185	3928.096	0.0323	1	-0.324	-13.392
85.55662	24.388	3933.096	0.0323	1	-0.319	-13.194
85.63996	24.584	3938.096	0.0322	1	-0.315	-13.007
85.7233	24.779	3943.096	0.0322	1	-0.31	-12.82
85.80664	24.97	3948.096	0.0322	1	-0.306	-12.637
85.88998	25.16	3953.096	0.0322	1	-0.301	-12.455
85.97331	25.351	3958.096	0.0322	1	-0.297	-12.275
86.05663	25.552	3963.096	0.0322	1	-0.292	-12.083
86.13996	25.733	3968.096	0.0322	1	-0.288	-11.912
86.22328	25.902	3973.096	0.0323	1	-0.284	-11.754
86.30661	26.072	3978.096	0.0323	1	-0.28	-11.594
86.38994	26.229	3983.096	0.0322	1	-0.277	-11.446
86.47328	26.366	3988.096	0.0322	1	-0.274	-11.317
86.55662	26.492	3993.096	0.0322	1	-0.271	-11.197
86.63997	26.611	3998.096	0.0322	1	-0.268	-11.084
86.7233	26.726	4003.096	0.0322	1	-0.265	-10.977
86.80662	26.848	4008.096	0.0322	1	-0.263	-10.864
86.88995	26.979	4013.096	0.0322	1	-0.26	-10.742
86.97329	27.09	4018.096	0.0322	1	-0.257	-10.641
87.05662	27.185	4023.096	0.0323	1	-0.255	-10.556
87.13997	27.277	4028.096	0.0322	1	-0.253	-10.473
87.22332	27.367	4033.096	0.0322	1	-0.251	-10.392
87.30666	27.444	4038.096	0.0322	1	-0.25	-10.327
87.39	27.517	4043.096	0.0322	1	-0.248	-10.268
87.47333	27.588	4048.096	0.0322	1	-0.247	-10.212
87.55667	27.655	4053.096	0.0322	1	-0.246	-10.157
87.64	27.717	4058.096	0.0323	1	-0.244	-10.105
87.72332	27.788	4063.096	0.0322	1	-0.243	-10.044
87.80666	27.858	4068.096	0.0322	1	-0.241	-9.981
87.89	27.91	4073.096	0.0323	1	-0.24	-9.937
87.97332	27.959	4078.096	0.0322	1	-0.239	-9.898
88.05665	28.015	4083.096	0.0322	1	-0.238	-9.852
88.13997	28.069	4088.096	0.0323	1	-0.237	-9.804
88.2233	28.116	4093.096	0.0322	1	-0.236	-9.762
88.3233	28.163	4099.095	0.0323	1	-0.235	-9.722
88.40664	28.197	4104.095	0.0323	1	-0.234	-9.695
88.48998	28.227	4109.095	0.0322	1	-0.234	-9.673
88.57332	28.252	4114.095	0.0322	1	-0.234	-9.656
88.65667	28.275	4119.095	0.0322	1	-0.233	-9.642
88.74001	28.297	4124.095	0.0322	1	-0.233	-9.63
88.83668	28.319	4129.895	0.0322	1	-0.233	-9.62
88.92002	28.338	4134.895	0.0322	1	-0.233	-9.614
89.00336	28.354	4139.895	0.0322	1	-0.232	-9.609
89.0867	28.369	4144.895	0.0322	1	-0.232	-9.601
89.17005	28.382	4149.895	0.0322	1	-0.232	-9.595
89.25338	28.393	4154.895	0.0322	1	-0.232	-9.589
89.33672	28.404	4159.895	0.0323	1	-0.232	-9.582
89.42005	28.414	4164.895	0.0323	1	-0.232	-9.581
89.50339	28.423	4169.895	0.0322	1	-0.232	-9.588
89.58672	28.432	4174.895	0.0322	1	-0.232	-9.597
89.67006	28.44	4179.895	0.0322	1	-0.232	-9.601
89.75338	28.446	4184.895	0.0322	1	-0.232	-9.603
89.83672	28.451	4189.895	0.0323	1	-0.232	-9.605
89.92004	28.454	4194.895	0.0323	1	-0.232	-9.61
90.00339	28.457	4199.895	0.0323	1	-0.233	-9.614
90.08672	28.458	4204.895	0.0323	1	-0.233	-9.621
90.17005	28.46	4209.895	0.0323	1	-0.233	-9.626
90.2534	28.46	4214.895	0.0322	1	-0.233	-9.634
90.33673	28.461	4219.895	0.0322	1	-0.233	-9.64
90.42006	28.461	4224.895	0.0322	1	-0.233	-9.647
90.50341	28.462	4229.895	0.0322	1	-0.233	-9.653
90.58676	28.462	4234.895	0.0322	1	-0.234	-9.658
90.67011	28.461	4239.895	0.0323	1	-0.234	-9.662
90.75345	28.46	4244.895	0.0323	1	-0.234	-9.667
90.83679	28.459	4249.895	0.0323	1	-0.234	-9.672
90.92013	28.457	4254.895	0.0322	1	-0.234	-9.681
91.00343	28.453	4259.895	0.0322	1	-0.234	-9.693
91.08675	28.45	4264.895	0.0322	1	-0.235	-9.703
91.17008	28.447	4269.895	0.0323	1	-0.235	-9.712
91.2534	28.439	4274.895	0.0322	1	-0.235	-9.725
91.33674	28.426	4279.895	0.0322	1	-0.236	-9.744
91.42007	28.407	4284.895	0.0322	1	-0.236	-9.769
91.5034	28.381	4289.895	0.0322	1	-0.237	-9.8
91.58673	28.355	4294.895	0.0322	1	-0.238	-9.832
91.67006	28.328	4299.895	0.0323	1	-0.239	-9.866
91.75339	28.297	4304.895	0.0322	1	-0.24	-9.906
91.83674	28.257	4309.895	0.0322	1	-0.241	-9.957
91.92007	28.214	4314.895	0.0323	1	-0.242	-10.014
92.00341	28.171	4319.895	0.0322	1	-0.243	-10.068
92.08675	28.128	4324.895	0.0322	1	-0.245	-10.117
92.17008	28.089	4329.895	0.0322	1	-0.246	-10.162
92.25342	28.073	4334.895	0.0322	1	-0.246	-10.182
92.33676	28.052	4339.895	0.0322	1	-0.247	-10.208
92.4201	28.021	4344.895	0.0322	1	-0.248	-10.244
92.50345	27.973	4349.895	0.0323	1	-0.249	-10.297
92.58679	27.914	4354.895	0.0323	1	-0.251	-10.36
92.67014	27.858	4359.895	0.0322	1	-0.252	-10.42
92.75347	27.801	4364.895	0.0322	1	-0.254	-10.483
92.83681	27.748	4369.895	0.0322	1	-0.255	-10.545
92.92014	27.696	4374.895	0.0322	1	-0.256	-10.604
93.00349	27.647	4379.895	0.0322	1	-0.258	-10.66
93.08682	27.593	4384.895	0.0322	1	-0.259	-10.722
93.17016	27.54	4389.895	0.0322	1	-0.261	-10.783
93.25349	27.493	4394.895	0.0322	1	-0.262	-10.839
93.33683	27.446	4399.895	0.0322	1	-0.264	-10.895
93.42017	27.399	4404.895	0.0322	1	-0.265	-10.951
93.5035	27.352	4409.895	0.0322	1	-0.266	-11.007
93.58682	27.305	4414.895	0.0322	1	-0.268	-11.063
93.67016	27.26	4419.895	0.0322	1	-0.269	-11.116
93.7535	27.209	4424.895	0.0322	1	-0.27	-11.178
93.83684	27.148	4429.895	0.0322	1	-0.272	-11.25
93.92018	27.091	4434.895	0.0322	1	-0.274	-11.316
94.00351	27.039	4439.895	0.0323	1	-0.275	-11.376
94.08685	26.986	4444.895	0.0323	1	-0.277	-11.435
94.17019	26.933	4449.895	0.0322	1	-0.278	-11.493
94.25353	26.881	4454.895	0.0322	1	-0.279	-11.55
94.33686	26.828	4459.895	0.0323	1	-0.281	-11.608
94.4202	26.779	4464.895	0.0322	1	-0.282	-11.663
94.50352	26.729	4469.895	0.0322	1	-0.283	-11.719
94.58684	26.682	4474.895	0.0322	1	-0.285	-11.77
94.67015	26.639	4479.895	0.0322	1	-0.286	-11.817
94.75346	26.598	4484.895	0.0322	1	-0.287	-11.862
94.83679	26.552	4489.895	0.0323	1	-0.288	-11.912
94.92013	26.503	4494.895	0.0322	1	-0.289	-11.965
95.00347	26.448	4499.895	0.0323	1	-0.291	-12.024
95.08682	26.385	4504.895	0.0322	1	-0.292	-12.091
95.17018	26.324	4509.895	0.0322	1	-0.294	-12.157
95.25351	26.264	4514.895	0.0322	1	-0.296	-12.222
95.33685	26.211	4519.895	0.0322	1	-0.297	-12.28
95.4202	26.161	4524.895	0.0322	1	-0.298	-12.335
95.50353	26.109	4529.895	0.0322	1	-0.3	-12.391
95.58685	26.064	4534.895	0.0322	1	-0.301	-12.44
95.67019	26.026	4539.895	0.0322	1	-0.302	-12.482
95.75353	25.983	4544.895	0.0322	1	-0.303	-12.531
95.83686	25.937	4549.895	0.0322	1	-0.304	-12.582
95.9202	25.891	4554.895	0.0322	1	-0.306	-12.632
96.00354	25.845	4559.895	0.0322	1	-0.307	-12.681
96.08686	25.801	4564.895	0.0322	1	-0.308	-12.727
96.1702	25.762	4569.895	0.0322	1	-0.309	-12.769
96.25353	25.716	4574.895	0.0322	1	-0.31	-12.817
96.33686	25.677	4579.895	0.0322	1	-0.311	-12.859
96.4202	25.646	4584.895	0.0322	1	-0.312	-12.893
96.50353	25.613	4589.895	0.0322	1	-0.313	-12.928
96.58686	25.578	4594.895	0.0322	1	-0.314	-12.965
96.6702	25.543	4599.895	0.0322	1	-0.314	-13.003
96.75353	25.507	4604.895	0.0322	1	-0.315	-13.04
96.83687	25.463	4609.895	0.0322	1	-0.316	-13.085
96.9202	25.407	4614.895	0.0322	1	-0.318	-13.143
97.00354	25.364	4619.895	0.0322	1	-0.319	-13.187
97.08687	25.325	4624.895	0.0322	1	-0.32	-13.227
97.1702	25.292	4629.895	0.0322	1	-0.321	-13.262
97.25353	25.269	4634.895	0.0322	1	-0.321	-13.288
97.33686	25.249	4639.895	0.0322	1	-0.322	-13.311
97.42019	25.235	4644.895	0.0322	1	-0.322	-13.328
97.50353	25.223	4649.895	0.0322	1	-0.323	-13.341
97.58687	25.21	4654.895	0.0322	1	-0.323	-13.356
97.67019	25.2	4659.895	0.0322	1	-0.323	-13.367
97.75352	25.191	4664.895	0.0322	1	-0.324	-13.377
97.83685	25.184	4669.895	0.0322	1	-0.324	-13.385
97.92018	25.178	4674.895	0.0322	1	-0.324	-13.391
98.00351	25.171	4679.895	0.0322	1	-0.324	-13.399
98.08684	25.165	4684.895	0.0322	1	-0.324	-13.405
98.17018	25.16	4689.895	0.0322	1	-0.324	-13.41
98.25353	25.154	4694.895	0.0322	1	-0.324	-13.417
98.33687	25.149	4699.895	0.0322	1	-0.325	-13.422
98.42021	25.145	4704.895	0.0322	1	-0.325	-13.426
98.50356	25.142	4709.895	0.0321	1	-0.325	-13.43
98.58689	25.14	4714.895	0.0321	1	-0.325	-13.432
98.67023	25.139	4719.895	0.0322	1	-0.325	-13.433
98.75358	25.138	4724.895	0.0321	1	-0.325	-13.434
98.83692	25.138	4729.895	0.0321	1	-0.325	-13.434
98.92025	25.138	4734.895	0.0322	1	-0.325	-13.434
99.00358	25.138	4739.895	0.0322	1	-0.325	-13.434
99.08692	25.138	4744.895	0.0322	1	-0.325	-13.434
99.17025	25.14	4749.895	0.0322	1	-0.325	-13.432
99.25357	25.143	4754.895	0.0321	1	-0.325	-13.429
99.3369	25.15	4759.895	0.0322	1	-0.325	-13.422
99.42022	25.159	4764.895	0.0322	1	-0.324	-13.413
99.50356	25.169	4769.895	0.0321	1	-0.324	-13.403
99.58689	25.179	4774.895	0.0322	1	-0.324	-13.393
99.67022	25.194	4779.895	0.0322	1	-0.324	-13.378
99.75355	25.213	4784.895	0.0322	1	-0.323	-13.359
99.83689	25.237	4789.895	0.0322	1	-0.323	-13.335
99.92024	25.266	4794.895	0.0322	1	-0.322	-13.306
100.00357	25.299	4799.895	0.0321	1	-0.321	-13.273
100.08691	25.337	4804.895	0.0321	1	-0.32	-13.235
100.17024	25.378	4809.895	0.0321	1	-0.319	-13.193
100.25356	25.422	4814.895	0.0322	1	-0.318	-13.149
100.33689	25.465	4819.895	0.0322	1	-0.317	-13.105
100.42022	25.501	4824.895	0.0322	1	-0.316	-13.067
100.50356	25.534	4829.895	0.0322	1	-0.315	-13.032
100.5869	25.569	4834.895	0.0321	1	-0.314	-12.996
100.67024	25.597	4839.895	0.0321	1	-0.314	-12.966
100.75356	25.623	4844.895	0.0321	1	-0.313	-12.937
100.83689	25.649	4849.895	0.0321	1	-0.312	-12.909
100.92022	25.672	4854.895	0.0321	1	-0.312	-12.883
101.00355	25.693	4859.895	0.0321	1	-0.311	-12.859
101.08689	25.711	4864.895	0.0321	1	-0.311	-12.838
101.17021	25.727	4869.895	0.0321	1	-0.31	-12.818
101.25354	25.742	4874.895	0.0321	1	-0.31	-12.797
101.33688	25.754	4879.895	0.0321	1	-0.309	-12.779
101.42021	25.763	4884.895	0.0321	1	-0.309	-12.762
101.50355	25.772	4889.895	0.0322	1	-0.308	-12.745
101.58689	25.778	4894.895	0.0322	1	-0.308	-12.73
101.67023	25.782	4899.895	0.0321	1	-0.308	-12.715
101.75355	25.786	4904.895	0.0321	1	-0.307	-12.7
101.83689	25.79	4909.895	0.0321	1	-0.307	-12.684
101.92023	25.793	4914.895	0.0322	1	-0.306	-12.666
102.00356	25.794	4919.895	0.0322	1	-0.306	-12.648
102.0869	25.796	4924.895	0.0321	1	-0.305	-12.63
102.17024	25.796	4929.895	0.0321	1	-0.305	-12.612
102.25357	25.797	4934.895	0.0321	1	-0.305	-12.593
102.3369	25.798	4939.895	0.0322	1	-0.304	-12.576
102.42022	25.798	4944.895	0.0322	1	-0.304	-12.559
102.50355	25.798	4949.895	0.0321	1	-0.303	-12.541
102.58688	25.798	4954.895	0.0322	1	-0.303	-12.522
102.67021	25.798	4959.895	0.0321	1	-0.302	-12.504
102.75354	25.798	4964.895	0.0322	1	-0.302	-12.487
102.83688	25.798	4969.895	0.0321	1	-0.302	-12.469
102.92021	25.797	4974.895	0.0322	1	-0.301	-12.451
103.00354	25.794	4979.895	0.0321	1	-0.301	-12.437
103.08689	25.79	4984.895	0.0322	1	-0.3	-12.424
103.17023	25.783	4989.895	0.0322	1	-0.3	-12.414
103.25358	25.774	4994.895	0.0321	1	-0.3	-12.405
103.33691	25.762	4999.895	0.0321	1	-0.3	-12.397
103.42025	25.753	5004.895	0.0321	1	-0.3	-12.386
103.50358	25.741	5009.895	0.0321	1	-0.299	-12.378
103.5869	25.727	5014.895	0.0322	1	-0.299	-12.374
103.67023	25.712	5019.895	0.0322	1	-0.299	-12.372
103.75356	25.694	5024.895	0.0322	1	-0.299	-12.372
103.83689	25.672	5029.895	0.0322	1	-0.299	-12.375
103.92022	25.646	5034.895	0.0321	1	-0.299	-12.38
104.00355	25.618	5039.895	0.0322	1	-0.3	-12.385
104.08688	25.587	5044.895	0.0322	1	-0.3	-12.387
104.1702	25.554	5049.895	0.0322	1	-0.3	-12.394
104.25353	25.527	5054.895	0.0322	1	-0.3	-12.396
104.33687	25.497	5059.895	0.0321	1	-0.3	-12.399
104.42021	25.46	5064.895	0.0322	1	-0.3	-12.412
104.50354	25.418	5069.895	0.0321	1	-0.301	-12.432
104.58687	25.38	5074.895	0.0322	1	-0.301	-12.447
104.6702	25.343	5079.895	0.0322	1	-0.301	-12.462
104.75353	25.304	5084.895	0.0321	1	-0.302	-12.48
104.83687	25.261	5089.895	0.0322	1	-0.302	-12.501
104.92021	25.218	5094.895	0.0321	1	-0.303	-12.52
105.00355	25.174	5099.895	0.0321	1	-0.303	-12.542
105.08689	25.127	5104.895	0.0322	1	-0.304	-12.563
105.17023	25.08	5109.895	0.0322	1	-0.304	-12.585
105.25356	25.032	5114.895	0.0322	1	-0.305	-12.61
105.33691	24.986	5119.895	0.0322	1	-0.305	-12.629
105.42024	24.941	5124.895	0.0321	1	-0.306	-12.64
105.50358	24.903	5129.895	0.0321	1	-0.306	-12.646
105.58691	24.878	5134.895	0.0321	1	-0.306	-12.641
105.67025	24.867	5139.895	0.0321	1	-0.305	-12.62
105.75359	24.854	5144.895	0.0321	1	-0.305	-12.6
105.83693	24.829	5149.895	0.0321	1	-0.305	-12.595
105.92026	24.784	5154.895	0.0321	1	-0.305	-12.612
106.00359	24.719	5159.895	0.0322	1	-0.306	-12.647
106.08691	24.645	5164.895	0.0321	1	-0.307	-12.688
106.17023	24.565	5169.895	0.0322	1	-0.308	-12.734
106.25356	24.492	5174.895	0.0321	1	-0.309	-12.776
106.33689	24.418	5179.895	0.0322	1	-0.31	-12.824
106.42022	24.345	5184.895	0.0322	1	-0.311	-12.872
106.50354	24.281	5189.895	0.0322	1	-0.312	-12.909
106.58688	24.222	5194.895	0.0322	1	-0.313	-12.942
106.67022	24.153	5199.895	0.0322	1	-0.314	-12.983
106.75355	24.082	5204.895	0.0322	1	-0.315	-13.025
106.83688	24.019	5209.895	0.0321	1	-0.316	-13.06
106.92022	23.96	5214.895	0.0321	1	-0.317	-13.088
107.00356	23.898	5219.895	0.0322	1	-0.317	-13.116
107.08689	23.839	5224.895	0.0322	1	-0.318	-13.146
107.17022	23.783	5229.895	0.0321	1	-0.319	-13.172
107.25354	23.731	5234.895	0.0322	1	-0.319	-13.196
107.33687	23.678	5239.895	0.0322	1	-0.32	-13.22
107.42021	23.617	5244.895	0.0322	1	-0.321	-13.251
107.50355	23.549	5249.895	0.0322	1	-0.321	-13.289
107.58689	23.479	5254.895	0.0322	1	-0.322	-13.329
107.67022	23.413	5259.895	0.0322	1	-0.323	-13.366
107.75355	23.348	5264.895	0.0322	1	-0.324	-13.402
107.83689	23.28	5269.895	0.0322	1	-0.325	-13.441
107.92023	23.204	5274.895	0.0322	1	-0.326	-13.49
108.00356	23.123	5279.895	0.0321	1	-0.327	-13.539
108.08689	23.046	5284.895	0.0321	1	-0.328	-13.578
108.17022	22.978	5289.895	0.0321	1	-0.329	-13.604
108.25355	22.906	5294.895	0.0322	1	-0.33	-13.638
108.33688	22.829	5299.895	0.0322	1	-0.331	-13.676
108.42021	22.746	5304.895	0.0321	1	-0.332	-13.723
108.50354	22.671	5309.895	0.0321	1	-0.333	-13.763
108.58688	22.589	5314.895	0.0322	1	-0.334	-13.811
108.67019	22.505	5319.895	0.0322	1	-0.335	-13.86
108.75352	22.436	5324.895	0.0321	1	-0.336	-13.893
108.83686	22.364	5329.895	0.0321	1	-0.337	-13.931
108.92018	22.29	5334.895	0.0322	1	-0.338	-13.969
109.0035	22.224	5339.895	0.0322	1	-0.339	-13.997
109.08681	22.166	5344.895	0.0321	1	-0.339	-14.02
109.17014	22.108	5349.895	0.0322	1	-0.34	-14.042
109.25349	22.04	5354.895	0.0322	1	-0.34	-14.073
109.33681	21.966	5359.895	0.0322	1	-0.341	-14.107
109.42016	21.899	5364.895	0.0322	1	-0.342	-14.136
109.50351	21.832	5369.895	0.0322	1	-0.343	-14.168
109.58685	21.77	5374.895	0.0322	1	-0.343	-14.196
109.6702	21.719	5379.895	0.0321	1	-0.344	-14.214
109.75354	21.675	5384.895	0.0322	1	-0.344	-14.226
109.83688	21.636	5389.895	0.0322	1	-0.344	-14.236
109.92022	21.606	5394.895	0.0322	1	-0.344	-14.24
110.00356	21.579	5399.895	0.0322	1	-0.344	-14.242
