# Supplementary material for: Modification of the structural stability of human serum albumin in rheumatoid arthritis
Source: PLoS One. 2023 Mar 17;18(3):e0271008. doi: 10.1371/journal.pone.0271008 (PMC10022781; doi:10.1371/journal.pone.0271008)
Supplement: S2 Data — The zip file includes 47 HDC results (.csv) exported from DSC raw files. Each HDC result file contains seven measurements for each DSC run: temperature (°C), power (μW), time(s), pressure (atm), scan rate (°C/min), analysis data (excess molar heat capacity (Cpex)), and corrected data (normalized Cpex, normalization explained in the Methods section). (ZIP) [file pone.0271008.s003.zip › SupplmentalData_2_HDC results/B41.csv]

temp	power	time	pressure	scan rate	AnalysisData	CorrectedData
20.00099	-61.569	0.499	0.0323	0.562	0.043	0.302
20.03271	-78.864	5.498	0.0323	0.562	0.031	0.22
20.08519	-149.187	10.499	0.0323	0.562	0.011	0.079
20.15308	-221.443	15.499	0.0323	0.562	-0.037	-0.258
20.24976	-288.692	21.498	0.0323	0.676	-0.198	-1.671
20.35794	-331.025	27.498	0.0323	0.792	-0.403	-3.987
20.45357	-348.483	32.499	0.0324	0.907	-0.484	-5.485
20.55187	-354.007	37.499	0.0323	1.02	-0.575	-7.337
20.65112	-349.695	42.499	0.0323	1.095	-0.694	-9.494
20.75006	-338.003	47.499	0.0323	1.139	-0.808	-11.498
20.84776	-321.519	52.499	0.0324	1.157	-0.916	-13.246
20.94364	-302.316	57.499	0.0323	1.141	-1.033	-14.738
21.03739	-281.923	62.499	0.0324	1.12	-1.139	-15.951
21.14695	-257.573	68.498	0.0324	1.097	-1.246	-17.089
21.23588	-238.32	73.498	0.0323	1.073	-1.322	-17.732
21.32287	-220.556	78.498	0.0323	1.051	-1.38	-18.131
21.40819	-204.599	83.498	0.0323	1.031	-1.424	-18.349
21.49213	-190.538	88.498	0.0323	1.014	-1.45	-18.391
21.57501	-178.374	93.498	0.0323	1.001	-1.464	-18.329
21.65712	-167.979	98.498	0.0323	0.992	-1.46	-18.093
21.73871	-159.274	103.498	0.0323	0.985	-1.451	-17.863
21.82003	-151.903	108.498	0.0323	0.981	-1.436	-17.597
21.90127	-145.707	113.498	0.0323	0.979	-1.418	-17.352
21.9826	-140.418	118.498	0.0323	0.979	-1.399	-17.111
22.06411	-135.779	123.498	0.0323	0.98	-1.379	-16.896
22.16224	-130.813	129.498	0.0324	0.982	-1.363	-16.73
22.24433	-126.93	134.498	0.0324	0.985	-1.345	-16.564
22.32672	-123.188	139.498	0.0323	0.988	-1.33	-16.424
22.40938	-119.504	144.498	0.0323	0.991	-1.315	-16.298
22.49229	-115.807	149.498	0.0323	0.994	-1.304	-16.204
22.5754	-112.081	154.498	0.0323	0.997	-1.295	-16.132
22.65869	-108.292	159.498	0.0324	0.999	-1.286	-16.056
22.74211	-104.459	164.498	0.0323	1	-1.278	-15.984
22.82566	-100.636	169.498	0.0323	1.002	-1.274	-15.947
22.90929	-96.824	174.498	0.0323	1.003	-1.272	-15.946
22.99295	-93.013	179.498	0.0323	1.003	-1.272	-15.953
23.07663	-89.217	184.498	0.0323	1.004	-1.272	-15.956
23.1603	-85.465	189.498	0.0323	1.004	-1.27	-15.94
23.24395	-81.776	194.498	0.0323	1.004	-1.269	-15.924
23.32757	-78.172	199.498	0.0323	1.003	-1.269	-15.913
23.41116	-74.688	204.498	0.0323	1.003	-1.27	-15.917
23.4947	-71.302	209.498	0.0323	1.003	-1.267	-15.884
23.57822	-68.041	214.498	0.0323	1.002	-1.267	-15.867
23.66169	-64.891	219.498	0.0323	1.002	-1.264	-15.831
23.74513	-61.898	224.498	0.0323	1.001	-1.263	-15.811
23.82855	-59.009	229.498	0.0323	1.001	-1.26	-15.772
23.91194	-56.234	234.498	0.0323	1.001	-1.257	-15.729
23.99534	-53.587	239.498	0.0323	1.001	-1.255	-15.694
24.07872	-51.07	244.498	0.0323	1.001	-1.253	-15.676
24.16209	-48.641	249.498	0.0323	1.001	-1.253	-15.667
24.24546	-46.299	254.498	0.0323	1.001	-1.251	-15.651
24.32883	-44.055	259.498	0.0323	1	-1.249	-15.614
24.4122	-41.899	264.498	0.0323	1	-1.247	-15.593
24.49557	-39.808	269.498	0.0323	1	-1.244	-15.552
24.57894	-37.804	274.498	0.0323	1	-1.242	-15.527
24.66232	-35.865	279.498	0.0323	1	-1.239	-15.501
24.74569	-33.983	284.498	0.0323	1	-1.236	-15.455
24.82907	-32.178	289.498	0.0323	1.001	-1.234	-15.427
24.91245	-30.43	294.498	0.0323	1.001	-1.232	-15.402
24.99582	-28.723	299.498	0.0323	1.001	-1.228	-15.357
25.0792	-27.082	304.498	0.0323	1.001	-1.225	-15.321
25.16257	-25.511	309.498	0.0323	1.001	-1.224	-15.312
25.24595	-23.984	314.498	0.0324	1.001	-1.223	-15.294
25.32933	-22.499	319.498	0.0323	1.001	-1.22	-15.263
25.4127	-21.082	324.498	0.0323	1.001	-1.219	-15.246
25.49608	-19.712	329.498	0.0323	1.001	-1.218	-15.228
25.57946	-18.389	334.498	0.0323	1	-1.217	-15.219
25.66283	-17.102	339.498	0.0323	1	-1.216	-15.204
25.7462	-15.861	344.498	0.0323	1	-1.215	-15.197
25.82957	-14.666	349.498	0.0323	1	-1.214	-15.186
25.91293	-13.494	354.498	0.0324	1	-1.212	-15.15
25.9963	-12.394	359.498	0.0323	1	-1.211	-15.147
26.07967	-11.317	364.498	0.0323	1	-1.21	-15.136
26.16303	-10.268	369.498	0.0323	1	-1.209	-15.122
26.24639	-9.264	374.498	0.0323	1	-1.208	-15.11
26.32975	-8.28	379.498	0.0323	1	-1.206	-15.078
26.41311	-7.348	384.498	0.0323	1	-1.204	-15.057
26.49646	-6.426	389.498	0.0323	1	-1.201	-15.018
26.57982	-5.553	394.498	0.0323	1	-1.2	-15.001
26.66318	-4.706	399.498	0.0323	1	-1.198	-14.984
26.74654	-3.895	404.498	0.0323	1	-1.197	-14.966
26.82989	-3.105	409.498	0.0324	1	-1.193	-14.921
26.91324	-2.338	414.498	0.0323	1	-1.191	-14.893
26.99659	-1.606	419.498	0.0323	1	-1.192	-14.9
27.07994	-0.897	424.498	0.0324	1	-1.192	-14.899
27.16328	-0.208	429.498	0.0323	1	-1.191	-14.884
27.24663	0.453	434.498	0.0324	1	-1.19	-14.874
27.32997	1.097	439.498	0.0323	1	-1.188	-14.856
27.41332	1.715	444.498	0.0323	1	-1.187	-14.84
27.49666	2.314	449.498	0.0324	1	-1.185	-14.814
27.58001	2.896	454.498	0.0323	1	-1.183	-14.788
27.66336	3.449	459.498	0.0324	1	-1.182	-14.778
27.7467	3.975	464.498	0.0323	1	-1.183	-14.786
27.83003	4.5	469.498	0.0324	1	-1.183	-14.787
27.91337	5.02	474.498	0.0323	1	-1.181	-14.764
27.99672	5.493	479.498	0.0323	1	-1.181	-14.764
28.08007	5.965	484.498	0.0324	1	-1.179	-14.744
28.16341	6.398	489.498	0.0323	1	-1.179	-14.744
28.24675	6.834	494.498	0.0324	1	-1.178	-14.728
28.3301	7.249	499.498	0.0323	1	-1.177	-14.72
28.41344	7.656	504.498	0.0323	1	-1.176	-14.703
28.49678	8.051	509.498	0.0324	1	-1.175	-14.694
28.58013	8.441	514.499	0.0324	1	-1.175	-14.687
28.66347	8.809	519.499	0.0324	1	-1.174	-14.68
28.74681	9.169	524.499	0.0324	1	-1.173	-14.66
28.83016	9.515	529.499	0.0323	1	-1.171	-14.644
28.91351	9.845	534.499	0.0324	1	-1.17	-14.628
28.99685	10.162	539.499	0.0323	1	-1.17	-14.626
29.08018	10.477	544.499	0.0323	1	-1.169	-14.61
29.16353	10.795	549.499	0.0323	1	-1.166	-14.576
29.24687	11.097	554.499	0.0324	1	-1.165	-14.56
29.3302	11.378	559.499	0.0323	1	-1.164	-14.552
29.41354	11.665	564.499	0.0323	1	-1.161	-14.519
29.49687	11.928	569.499	0.0323	1	-1.16	-14.504
29.58021	12.189	574.499	0.0323	1	-1.159	-14.491
29.66355	12.44	579.499	0.0323	1	-1.158	-14.477
29.74688	12.679	584.499	0.0324	1	-1.158	-14.478
29.83022	12.909	589.499	0.0323	1	-1.159	-14.486
29.91355	13.135	594.499	0.0323	1	-1.159	-14.491
29.99689	13.345	599.499	0.0323	1	-1.159	-14.493
30.08022	13.55	604.499	0.0323	1	-1.158	-14.471
30.16355	13.761	609.499	0.0323	1	-1.155	-14.437
30.2469	13.957	614.499	0.0323	1	-1.153	-14.416
30.33023	14.135	619.499	0.0323	1	-1.153	-14.41
30.41356	14.321	624.499	0.0324	1	-1.151	-14.389
30.49691	14.504	629.499	0.0324	1	-1.15	-14.371
30.58024	14.672	634.499	0.0323	1	-1.15	-14.372
30.66358	14.84	639.499	0.0323	1	-1.149	-14.365
30.74692	15.006	644.499	0.0323	1	-1.148	-14.351
30.83025	15.16	649.499	0.0323	1	-1.148	-14.347
30.91359	15.31	654.499	0.0323	1	-1.147	-14.344
30.99693	15.456	659.499	0.0323	1	-1.146	-14.331
31.08027	15.597	664.499	0.0323	1	-1.145	-14.319
31.16361	15.734	669.499	0.0324	1	-1.145	-14.309
31.24695	15.872	674.499	0.0324	1	-1.144	-14.297
31.33029	16.004	679.499	0.0323	1	-1.143	-14.287
31.41362	16.134	684.499	0.0323	1	-1.142	-14.272
31.49695	16.262	689.499	0.0324	1	-1.14	-14.25
31.58028	16.39	694.499	0.0323	1	-1.138	-14.229
31.66361	16.512	699.499	0.0323	1	-1.138	-14.226
31.74695	16.629	704.499	0.0323	1	-1.139	-14.232
31.83028	16.732	709.499	0.0323	1	-1.139	-14.232
31.91362	16.833	714.499	0.0323	1	-1.137	-14.216
31.99695	16.93	719.499	0.0323	1	-1.136	-14.206
32.08028	17.031	724.499	0.0324	1	-1.136	-14.202
32.16362	17.124	729.499	0.0324	1	-1.136	-14.198
32.24695	17.213	734.499	0.0324	1	-1.136	-14.194
32.33028	17.302	739.499	0.0324	1	-1.135	-14.189
32.4136	17.391	744.499	0.0323	1	-1.135	-14.184
32.49692	17.485	749.499	0.0324	1	-1.134	-14.172
32.59357	17.593	755.298	0.0324	1	-1.132	-14.153
32.6769	17.683	760.298	0.0324	1	-1.131	-14.137
32.76023	17.758	765.298	0.0324	1	-1.13	-14.131
32.84357	17.828	770.298	0.0324	1	-1.13	-14.129
32.92691	17.893	775.298	0.0323	1	-1.13	-14.127
33.01025	17.958	780.298	0.0324	1	-1.13	-14.131
33.09359	18.02	785.298	0.0323	1	-1.13	-14.13
33.17692	18.081	790.298	0.0324	1	-1.13	-14.126
33.26025	18.144	795.298	0.0323	1	-1.13	-14.121
33.34359	18.208	800.298	0.0323	1	-1.129	-14.117
33.42693	18.27	805.298	0.0323	1	-1.129	-14.112
33.51027	18.333	810.298	0.0323	1	-1.128	-14.095
33.5936	18.393	815.298	0.0323	1	-1.126	-14.082
33.67693	18.452	820.298	0.0324	1	-1.125	-14.063
33.76027	18.514	825.298	0.0324	1	-1.123	-14.044
33.84362	18.569	830.298	0.0323	1	-1.123	-14.034
33.92695	18.617	835.298	0.0323	1	-1.122	-14.024
34.01028	18.672	840.298	0.0324	1	-1.121	-14.015
34.09361	18.731	845.298	0.0324	1	-1.12	-14.001
34.17694	18.787	850.298	0.0324	1	-1.119	-13.983
34.26027	18.841	855.298	0.0324	1	-1.118	-13.971
34.3436	18.895	860.298	0.0324	1	-1.117	-13.964
34.42693	18.946	865.298	0.0324	1	-1.117	-13.96
34.51026	18.993	870.298	0.0324	1	-1.117	-13.958
34.59357	19.039	875.298	0.0324	1	-1.116	-13.955
34.67691	19.088	880.298	0.0324	1	-1.116	-13.946
34.76025	19.128	885.298	0.0324	1	-1.115	-13.941
34.84357	19.163	890.298	0.0324	1	-1.115	-13.94
34.92689	19.204	895.298	0.0324	1	-1.115	-13.934
35.01022	19.249	900.298	0.0324	1	-1.114	-13.924
35.09356	19.288	905.298	0.0323	1	-1.113	-13.918
35.17691	19.32	910.298	0.0324	1	-1.113	-13.916
35.26024	19.349	915.298	0.0324	1	-1.113	-13.913
35.34357	19.384	920.298	0.0323	1	-1.112	-13.905
35.4269	19.424	925.298	0.0324	1	-1.111	-13.887
35.51023	19.458	930.298	0.0324	1	-1.11	-13.876
35.59357	19.494	935.298	0.0323	1	-1.11	-13.87
35.6769	19.528	940.298	0.0323	1	-1.109	-13.865
35.76023	19.56	945.298	0.0324	1	-1.108	-13.856
35.84356	19.594	950.298	0.0324	1	-1.107	-13.842
35.9269	19.628	955.298	0.0324	1	-1.107	-13.831
36.01023	19.659	960.298	0.0323	1	-1.106	-13.825
36.09356	19.693	965.298	0.0324	1	-1.105	-13.816
36.17689	19.725	970.298	0.0324	1	-1.105	-13.81
36.26021	19.755	975.298	0.0324	1	-1.104	-13.803
36.34354	19.785	980.298	0.0324	1	-1.104	-13.795
36.42687	19.815	985.298	0.0324	1	-1.102	-13.779
36.5102	19.843	990.298	0.0324	1	-1.101	-13.763
36.59352	19.868	995.298	0.0324	1	-1.1	-13.749
36.67685	19.896	1000.298	0.0324	1	-1.099	-13.731
36.76019	19.924	1005.298	0.0324	1	-1.097	-13.715
36.84351	19.951	1010.298	0.0324	1	-1.096	-13.701
36.92682	19.982	1015.298	0.0324	1	-1.095	-13.685
37.01015	20.012	1020.298	0.0324	1	-1.094	-13.673
37.09348	20.039	1025.299	0.0324	1	-1.093	-13.662
37.17682	20.062	1030.299	0.0324	1	-1.093	-13.659
37.26015	20.085	1035.299	0.0324	1	-1.092	-13.656
37.34349	20.107	1040.299	0.0324	1	-1.092	-13.654
37.42682	20.127	1045.299	0.0324	1	-1.092	-13.652
37.51016	20.147	1050.299	0.0324	1	-1.092	-13.649
37.5935	20.167	1055.299	0.0323	1	-1.092	-13.646
37.67683	20.187	1060.299	0.0323	1	-1.091	-13.641
37.76017	20.207	1065.299	0.0324	1	-1.091	-13.636
37.8435	20.23	1070.299	0.0324	1	-1.09	-13.627
37.92685	20.253	1075.299	0.0324	1	-1.09	-13.621
38.0102	20.272	1080.299	0.0324	1	-1.09	-13.62
38.09354	20.288	1085.299	0.0324	1	-1.09	-13.62
38.17687	20.306	1090.299	0.0324	1	-1.089	-13.617
38.26018	20.333	1095.299	0.0324	1	-1.089	-13.605
38.3435	20.364	1100.299	0.0323	1	-1.087	-13.587
38.4268	20.396	1105.299	0.0324	1	-1.085	-13.567
38.51011	20.428	1110.299	0.0324	1	-1.084	-13.546
38.59345	20.458	1115.299	0.0324	1	-1.082	-13.526
38.6768	20.479	1120.299	0.0324	1	-1.081	-13.516
38.76014	20.494	1125.299	0.0324	1	-1.081	-13.51
38.84346	20.509	1130.299	0.0324	1	-1.08	-13.503
38.92678	20.527	1135.299	0.0324	1	-1.079	-13.494
39.0101	20.549	1140.299	0.0324	1	-1.079	-13.483
39.09343	20.572	1145.299	0.0324	1	-1.078	-13.472
39.17678	20.591	1150.299	0.0324	1	-1.077	-13.467
39.26012	20.604	1155.299	0.0324	1	-1.077	-13.466
39.34347	20.615	1160.299	0.0324	1	-1.077	-13.466
39.42682	20.626	1165.299	0.0324	1	-1.077	-13.465
39.51016	20.637	1170.299	0.0324	1	-1.077	-13.464
39.59351	20.648	1175.299	0.0324	1	-1.077	-13.465
39.67685	20.661	1180.299	0.0324	1	-1.077	-13.463
39.76019	20.675	1185.299	0.0324	1	-1.077	-13.459
39.84352	20.69	1190.299	0.0324	1	-1.076	-13.452
39.92683	20.71	1195.299	0.0324	1	-1.075	-13.438
40.01015	20.741	1200.299	0.0324	1	-1.073	-13.415
40.09347	20.772	1205.299	0.0324	1	-1.072	-13.394
40.17679	20.797	1210.299	0.0324	1	-1.07	-13.379
40.26012	20.822	1215.299	0.0324	1	-1.069	-13.363
40.34345	20.841	1220.299	0.0324	1	-1.068	-13.352
40.42678	20.859	1225.299	0.0324	1	-1.067	-13.342
40.51011	20.876	1230.299	0.0324	1	-1.067	-13.333
40.59342	20.894	1235.299	0.0324	1	-1.066	-13.323
40.67676	20.917	1240.299	0.0324	1	-1.065	-13.307
40.76009	20.935	1245.299	0.0324	1	-1.064	-13.295
40.84341	20.951	1250.299	0.0324	1	-1.063	-13.286
40.92673	20.971	1255.299	0.0324	1	-1.062	-13.274
41.01007	20.992	1260.299	0.0324	1	-1.061	-13.261
41.09342	21.009	1265.299	0.0324	1	-1.06	-13.254
41.17674	21.023	1270.299	0.0324	1	-1.06	-13.251
41.26006	21.039	1275.299	0.0323	1	-1.06	-13.246
41.34338	21.058	1280.299	0.0323	1	-1.059	-13.237
41.42672	21.077	1285.299	0.0323	1	-1.058	-13.225
41.51007	21.091	1290.299	0.0324	1	-1.058	-13.22
41.59341	21.104	1295.299	0.0324	1	-1.057	-13.216
41.67675	21.117	1300.299	0.0324	1	-1.057	-13.21
41.76007	21.129	1305.299	0.0324	1	-1.056	-13.205
41.8434	21.149	1310.299	0.0324	1	-1.055	-13.193
41.92673	21.168	1315.299	0.0323	1	-1.055	-13.181
42.01005	21.186	1320.299	0.0324	1	-1.054	-13.172
42.09338	21.206	1325.299	0.0323	1	-1.053	-13.161
42.17671	21.226	1330.299	0.0324	1	-1.052	-13.149
42.26004	21.244	1335.299	0.0324	1	-1.051	-13.139
42.34336	21.263	1340.299	0.0323	1	-1.05	-13.127
42.42669	21.281	1345.299	0.0324	1	-1.049	-13.115
42.51002	21.297	1350.299	0.0324	1	-1.048	-13.104
42.59335	21.311	1355.299	0.0324	1	-1.047	-13.093
42.67668	21.326	1360.299	0.0323	1	-1.047	-13.084
42.76001	21.342	1365.299	0.0323	1	-1.046	-13.075
42.84335	21.359	1370.299	0.0324	1	-1.045	-13.065
42.92668	21.374	1375.299	0.0324	1	-1.044	-13.056
43.01001	21.389	1380.299	0.0324	1	-1.044	-13.051
43.09335	21.404	1385.299	0.0324	1	-1.044	-13.045
43.17668	21.42	1390.299	0.0323	1	-1.043	-13.037
43.26002	21.434	1395.299	0.0324	1	-1.042	-13.031
43.34336	21.448	1400.299	0.0324	1	-1.042	-13.023
43.4267	21.461	1405.299	0.0324	1	-1.041	-13.016
43.51002	21.474	1410.299	0.0324	1	-1.041	-13.009
43.59335	21.492	1415.299	0.0324	1	-1.04	-12.996
43.67667	21.509	1420.299	0.0324	1	-1.039	-12.984
43.75999	21.53	1425.299	0.0324	1	-1.038	-12.969
43.84331	21.55	1430.299	0.0324	1	-1.036	-12.954
43.92664	21.568	1435.299	0.0324	1	-1.035	-12.94
44.00998	21.584	1440.299	0.0323	1	-1.034	-12.929
44.09331	21.598	1445.299	0.0323	1	-1.034	-12.92
44.17665	21.612	1450.299	0.0324	1	-1.033	-12.912
44.25999	21.627	1455.299	0.0323	1	-1.032	-12.903
44.34333	21.641	1460.299	0.0324	1	-1.032	-12.896
44.42666	21.657	1465.299	0.0323	1	-1.031	-12.886
44.51	21.672	1470.299	0.0323	1	-1.03	-12.877
44.59334	21.687	1475.299	0.0324	1	-1.029	-12.867
44.67667	21.705	1480.299	0.0324	1	-1.028	-12.854
44.75999	21.726	1485.299	0.0324	1	-1.027	-12.838
44.84332	21.756	1490.299	0.0323	1	-1.025	-12.814
44.92666	21.784	1495.299	0.0323	1	-1.023	-12.79
45.00999	21.807	1500.299	0.0324	1	-1.022	-12.773
45.09333	21.829	1505.299	0.0323	1	-1.02	-12.755
45.17668	21.848	1510.299	0.0323	1	-1.019	-12.741
45.26002	21.861	1515.299	0.0324	1	-1.019	-12.734
45.34334	21.874	1520.299	0.0324	1	-1.018	-12.725
45.42667	21.894	1525.299	0.0324	1	-1.017	-12.708
45.50999	21.912	1530.299	0.0323	1	-1.016	-12.695
45.5933	21.933	1535.299	0.0324	1	-1.014	-12.679
45.67661	21.957	1540.299	0.0324	1	-1.013	-12.659
45.75994	21.98	1545.299	0.0324	1	-1.011	-12.641
45.84327	21.997	1550.299	0.0324	1	-1.01	-12.629
45.92661	22.012	1555.299	0.0324	1	-1.01	-12.619
46.00994	22.025	1560.299	0.0324	1	-1.009	-12.611
46.09328	22.038	1565.299	0.0324	1	-1.008	-12.604
46.17662	22.05	1570.299	0.0324	1	-1.008	-12.597
46.25995	22.064	1575.299	0.0323	1	-1.007	-12.589
46.34328	22.077	1580.299	0.0323	1	-1.007	-12.582
46.42662	22.092	1585.299	0.0323	1	-1.006	-12.572
46.50995	22.106	1590.299	0.0324	1	-1.005	-12.563
46.59328	22.121	1595.299	0.0323	1	-1.004	-12.553
46.67661	22.137	1600.299	0.0323	1	-1.003	-12.542
46.75994	22.153	1605.299	0.0323	1	-1.003	-12.531
46.84327	22.17	1610.299	0.0324	1	-1.001	-12.518
46.9266	22.188	1615.299	0.0324	1	-1	-12.505
47.00994	22.205	1620.299	0.0324	1	-0.999	-12.493
47.09328	22.221	1625.299	0.0323	1	-0.999	-12.483
47.17662	22.237	1630.299	0.0324	1	-0.998	-12.472
47.25995	22.256	1635.299	0.0323	1	-0.997	-12.458
47.34328	22.275	1640.299	0.0324	1	-0.995	-12.442
47.42661	22.296	1645.299	0.0324	1	-0.994	-12.425
47.50994	22.317	1650.299	0.0324	1	-0.993	-12.409
47.59327	22.338	1655.299	0.0324	1	-0.991	-12.392
47.6766	22.36	1660.299	0.0323	1	-0.99	-12.373
47.75994	22.381	1665.299	0.0323	1	-0.989	-12.357
47.84326	22.401	1670.299	0.0324	1	-0.987	-12.342
47.9266	22.423	1675.299	0.0323	1	-0.986	-12.324
48.00993	22.441	1680.299	0.0323	1	-0.985	-12.309
48.09327	22.462	1685.299	0.0323	1	-0.983	-12.292
48.17659	22.483	1690.299	0.0323	1	-0.982	-12.275
48.25992	22.504	1695.299	0.0323	1	-0.981	-12.257
48.34325	22.526	1700.299	0.0323	1	-0.979	-12.24
48.42659	22.548	1705.299	0.0323	1	-0.978	-12.224
48.50992	22.568	1710.299	0.0323	1	-0.977	-12.21
48.59325	22.589	1715.299	0.0324	1	-0.976	-12.195
48.67659	22.611	1720.299	0.0324	1	-0.974	-12.178
48.75993	22.633	1725.299	0.0324	1	-0.973	-12.159
48.84325	22.652	1730.299	0.0323	1	-0.971	-12.143
48.92658	22.677	1735.299	0.0323	1	-0.97	-12.121
49.00991	22.701	1740.299	0.0323	1	-0.968	-12.1
49.09324	22.728	1745.299	0.0323	1	-0.966	-12.077
49.17656	22.753	1750.299	0.0323	1	-0.965	-12.057
49.2599	22.778	1755.299	0.0323	1	-0.963	-12.036
49.34322	22.8	1760.299	0.0323	1	-0.962	-12.019
49.42655	22.825	1765.299	0.0323	1	-0.96	-11.999
49.50989	22.849	1770.299	0.0323	1	-0.958	-11.98
49.59323	22.87	1775.299	0.0324	1	-0.957	-11.964
49.67657	22.892	1780.299	0.0323	1	-0.956	-11.947
49.7599	22.913	1785.299	0.0323	1	-0.954	-11.93
49.84324	22.935	1790.299	0.0324	1	-0.953	-11.911
49.92657	22.957	1795.299	0.0324	1	-0.951	-11.892
50.00991	22.981	1800.299	0.0323	1	-0.95	-11.872
50.09324	23.005	1805.299	0.0323	1	-0.949	-11.858
50.17658	23.029	1810.299	0.0324	1	-0.949	-11.859
50.25992	23.054	1815.299	0.0323	1	-0.949	-11.867
50.34325	23.079	1820.299	0.0323	1	-0.95	-11.872
50.42658	23.108	1825.299	0.0323	1	-0.95	-11.871
50.50992	23.141	1830.299	0.0323	1	-0.949	-11.861
50.59325	23.169	1835.299	0.0323	1	-0.948	-11.854
50.67658	23.198	1840.299	0.0323	1	-0.948	-11.845
50.75991	23.233	1845.299	0.0323	1	-0.946	-11.828
50.84324	23.268	1850.299	0.0323	1	-0.945	-11.809
50.92657	23.303	1855.299	0.0323	1	-0.943	-11.787
51.00991	23.335	1860.299	0.0323	1	-0.941	-11.767
51.09323	23.365	1865.299	0.0323	1	-0.94	-11.747
51.17656	23.398	1870.299	0.0323	1	-0.938	-11.722
51.25989	23.425	1875.299	0.0323	1	-0.936	-11.703
51.34323	23.452	1880.299	0.0324	1	-0.935	-11.682
51.42656	23.479	1885.299	0.0323	1	-0.933	-11.66
51.5099	23.506	1890.299	0.0323	1	-0.931	-11.639
51.59323	23.533	1895.299	0.0323	1	-0.929	-11.616
51.67656	23.565	1900.299	0.0323	1	-0.927	-11.587
51.75989	23.598	1905.299	0.0323	1	-0.925	-11.558
51.84321	23.632	1910.299	0.0323	1	-0.922	-11.528
51.92654	23.667	1915.299	0.0323	1	-0.92	-11.497
52.00987	23.703	1920.299	0.0323	1	-0.917	-11.465
52.0932	23.735	1925.299	0.0323	1	-0.915	-11.437
52.17654	23.766	1930.299	0.0324	1	-0.913	-11.41
52.25988	23.795	1935.299	0.0323	1	-0.911	-11.384
52.34321	23.823	1940.299	0.0324	1	-0.909	-11.359
52.42654	23.854	1945.299	0.0323	1	-0.906	-11.331
52.50987	23.885	1950.299	0.0323	1	-0.904	-11.303
52.5932	23.918	1955.299	0.0323	1	-0.902	-11.274
52.67653	23.951	1960.299	0.0323	1	-0.9	-11.245
52.75987	23.982	1965.299	0.0323	1	-0.897	-11.217
52.8432	24.018	1970.299	0.0324	1	-0.895	-11.184
52.92653	24.052	1975.299	0.0323	1	-0.892	-11.153
53.00986	24.085	1980.299	0.0323	1	-0.89	-11.124
53.0932	24.116	1985.299	0.0323	1	-0.888	-11.099
53.17654	24.146	1990.299	0.0323	1	-0.886	-11.074
53.25987	24.175	1995.299	0.0324	1	-0.884	-11.048
53.3432	24.205	2000.299	0.0323	1	-0.882	-11.022
53.42653	24.238	2005.299	0.0323	1	-0.879	-10.992
53.50985	24.272	2010.299	0.0323	1	-0.877	-10.961
53.59319	24.305	2015.299	0.0323	1	-0.875	-10.931
53.67651	24.337	2020.299	0.0323	1	-0.872	-10.903
53.75985	24.368	2025.299	0.0324	1	-0.87	-10.875
53.84317	24.398	2030.299	0.0323	1	-0.868	-10.849
53.9265	24.43	2035.299	0.0323	1	-0.866	-10.821
54.00984	24.46	2040.299	0.0323	1	-0.864	-10.794
54.09317	24.492	2045.299	0.0323	1	-0.861	-10.766
54.19316	24.527	2051.298	0.0323	1	-0.859	-10.737
54.27649	24.557	2056.298	0.0323	1	-0.857	-10.712
54.35982	24.589	2061.298	0.0323	1	-0.855	-10.687
54.44315	24.619	2066.298	0.0323	1	-0.853	-10.664
54.52649	24.648	2071.298	0.0323	1	-0.851	-10.641
54.60983	24.674	2076.298	0.0323	1	-0.85	-10.62
54.69316	24.7	2081.298	0.0323	1	-0.848	-10.598
54.7765	24.728	2086.298	0.0323	1	-0.846	-10.576
54.85984	24.754	2091.298	0.0323	1	-0.844	-10.555
54.94318	24.781	2096.298	0.0323	1	-0.843	-10.535
55.02652	24.808	2101.298	0.0324	1	-0.841	-10.515
55.10987	24.834	2106.298	0.0323	1	-0.84	-10.496
55.19321	24.861	2111.298	0.0323	1	-0.838	-10.478
55.27654	24.893	2116.298	0.0323	1	-0.836	-10.456
55.35986	24.934	2121.298	0.0323	1	-0.834	-10.424
55.44319	24.978	2126.298	0.0323	1	-0.831	-10.386
55.52651	25.025	2131.298	0.0323	1	-0.828	-10.345
55.60983	25.073	2136.298	0.0324	1	-0.824	-10.302
55.69315	25.118	2141.298	0.0323	1	-0.821	-10.261
55.77648	25.16	2146.298	0.0323	1	-0.818	-10.223
55.85981	25.199	2151.298	0.0323	1	-0.815	-10.187
55.94314	25.237	2156.298	0.0323	1	-0.812	-10.15
56.02647	25.273	2161.298	0.0323	1	-0.81	-10.119
56.10981	25.309	2166.298	0.0323	1	-0.807	-10.088
56.19314	25.344	2171.298	0.0323	1	-0.805	-10.059
56.27646	25.383	2176.298	0.0323	1	-0.802	-10.026
56.35979	25.423	2181.298	0.0323	1	-0.799	-9.993
56.44312	25.463	2186.298	0.0323	1	-0.797	-9.96
56.52646	25.505	2191.298	0.0323	1	-0.794	-9.924
56.60979	25.543	2196.298	0.0323	1	-0.791	-9.892
56.69312	25.587	2201.298	0.0324	1	-0.788	-9.856
56.77645	25.63	2206.298	0.0324	1	-0.785	-9.819
56.85979	25.676	2211.298	0.0323	1	-0.782	-9.777
56.94312	25.72	2216.298	0.0323	1	-0.779	-9.736
57.02646	25.765	2221.298	0.0324	1	-0.775	-9.694
57.1098	25.814	2226.298	0.0323	1	-0.772	-9.65
57.19313	25.864	2231.298	0.0323	1	-0.769	-9.606
57.27647	25.919	2236.298	0.0323	1	-0.765	-9.558
57.3598	25.967	2241.298	0.0323	1	-0.762	-9.519
57.44312	26.029	2246.298	0.0324	1	-0.757	-9.465
57.52644	26.108	2251.298	0.0323	1	-0.752	-9.395
57.60977	26.179	2256.298	0.0323	1	-0.747	-9.332
57.69309	26.235	2261.298	0.0323	1	-0.743	-9.285
57.77643	26.298	2266.298	0.0323	1	-0.738	-9.229
57.85977	26.355	2271.298	0.0323	1	-0.734	-9.179
57.94311	26.416	2276.298	0.0323	1	-0.73	-9.126
58.02644	26.477	2281.298	0.0323	1	-0.726	-9.071
58.10979	26.542	2286.298	0.0323	1	-0.721	-9.013
58.19312	26.61	2291.298	0.0323	1	-0.716	-8.952
58.27645	26.681	2296.298	0.0323	1	-0.711	-8.886
58.35979	26.753	2301.298	0.0324	1	-0.705	-8.819
58.44312	26.83	2306.298	0.0323	1	-0.7	-8.747
58.52646	26.914	2311.298	0.0323	1	-0.693	-8.668
58.6098	27.006	2316.298	0.0324	1	-0.687	-8.582
58.69313	27.105	2321.298	0.0323	1	-0.679	-8.489
58.77646	27.212	2326.298	0.0323	1	-0.671	-8.387
58.85979	27.328	2331.298	0.0324	1	-0.662	-8.277
58.94312	27.449	2336.298	0.0323	1	-0.653	-8.162
59.02644	27.57	2341.298	0.0323	1	-0.644	-8.046
59.10977	27.701	2346.298	0.0324	1	-0.634	-7.921
59.19311	27.838	2351.298	0.0324	1	-0.623	-7.79
59.27643	27.978	2356.298	0.0323	1	-0.612	-7.655
59.35977	28.128	2361.298	0.0324	1	-0.601	-7.509
59.4431	28.283	2366.298	0.0323	1	-0.589	-7.358
59.52643	28.451	2371.298	0.0324	1	-0.576	-7.196
59.60977	28.631	2376.298	0.0323	1	-0.562	-7.02
59.69309	28.824	2381.298	0.0323	1	-0.546	-6.831
59.77643	29.051	2386.298	0.0324	1	-0.529	-6.61
59.85978	29.277	2391.298	0.0324	1	-0.511	-6.389
59.94312	29.488	2396.298	0.0323	1	-0.495	-6.185
60.02646	29.745	2401.298	0.0324	1	-0.475	-5.938
60.12312	30.077	2407.099	0.0323	1	-0.449	-5.616
60.20644	30.369	2412.099	0.0323	1	-0.426	-5.33
60.28977	30.66	2417.099	0.0323	1	-0.403	-5.043
60.3731	30.947	2422.099	0.0323	1	-0.381	-4.76
60.45643	31.231	2427.099	0.0323	1	-0.358	-4.481
60.53976	31.504	2432.099	0.0323	1	-0.337	-4.214
60.62308	31.771	2437.099	0.0323	1	-0.316	-3.953
60.70641	32.019	2442.099	0.0323	1	-0.297	-3.71
60.78974	32.234	2447.099	0.0324	1	-0.28	-3.5
60.87307	32.443	2452.099	0.0323	1	-0.264	-3.297
60.95639	32.615	2457.099	0.0323	1	-0.25	-3.13
61.03973	32.746	2462.099	0.0323	1	-0.24	-3.005
61.12305	32.839	2467.099	0.0323	1	-0.233	-2.918
61.20639	32.905	2472.099	0.0323	1	-0.229	-2.86
61.28972	32.948	2477.099	0.0324	1	-0.226	-2.825
61.37306	32.975	2482.099	0.0324	1	-0.224	-2.805
61.45639	32.994	2487.099	0.0323	1	-0.223	-2.793
61.53973	33.006	2492.099	0.0323	1	-0.223	-2.786
61.62306	33.008	2497.099	0.0323	1	-0.223	-2.79
61.70639	32.989	2502.099	0.0323	1	-0.225	-2.812
61.78973	32.942	2507.099	0.0324	1	-0.229	-2.862
61.87306	32.87	2512.099	0.0323	1	-0.235	-2.936
61.95639	32.777	2517.099	0.0323	1	-0.243	-3.031
62.03971	32.687	2522.099	0.0324	1	-0.25	-3.122
62.12306	32.622	2527.099	0.0324	1	-0.255	-3.189
62.20639	32.547	2532.099	0.0323	1	-0.261	-3.266
62.28974	32.47	2537.099	0.0323	1	-0.268	-3.345
62.37307	32.398	2542.099	0.0323	1	-0.274	-3.419
62.45642	32.338	2547.099	0.0323	1	-0.279	-3.482
62.53976	32.291	2552.099	0.0323	1	-0.283	-3.532
62.62309	32.255	2557.099	0.0323	1	-0.286	-3.571
62.70644	32.231	2562.099	0.0323	1	-0.288	-3.6
62.78977	32.216	2567.099	0.0323	1	-0.29	-3.62
62.87311	32.206	2572.099	0.0323	1	-0.291	-3.635
62.95644	32.199	2577.099	0.0323	1	-0.292	-3.646
63.03976	32.196	2582.099	0.0323	1	-0.292	-3.654
63.12308	32.2	2587.099	0.0323	1	-0.292	-3.654
63.20641	32.221	2592.099	0.0323	1	-0.291	-3.638
63.28974	32.257	2597.099	0.0323	1	-0.289	-3.607
63.37308	32.314	2602.099	0.0324	1	-0.284	-3.555
63.45641	32.388	2607.099	0.0323	1	-0.279	-3.486
63.53975	32.487	2612.099	0.0324	1	-0.271	-3.392
63.62309	32.597	2617.099	0.0324	1	-0.263	-3.288
63.70642	32.721	2622.099	0.0324	1	-0.254	-3.169
63.78975	32.857	2627.099	0.0324	1	-0.243	-3.038
63.87308	32.998	2632.099	0.0324	1	-0.232	-2.903
63.95641	33.147	2637.099	0.0324	1	-0.221	-2.762
64.03975	33.288	2642.099	0.0323	1	-0.21	-2.63
64.12308	33.431	2647.099	0.0324	1	-0.199	-2.494
64.20641	33.566	2652.099	0.0324	1	-0.189	-2.365
64.28973	33.695	2657.099	0.0324	1	-0.179	-2.241
64.37308	33.825	2662.099	0.0324	1	-0.169	-2.117
64.45641	33.948	2667.099	0.0323	1	-0.16	-1.999
64.53974	34.072	2672.099	0.0323	1	-0.15	-1.881
64.62307	34.196	2677.099	0.0323	1	-0.141	-1.762
64.70641	34.319	2682.099	0.0324	1	-0.132	-1.644
64.78974	34.433	2687.099	0.0323	1	-0.123	-1.535
64.87307	34.552	2692.099	0.0324	1	-0.114	-1.421
64.95639	34.674	2697.099	0.0323	1	-0.104	-1.305
65.03971	34.803	2702.099	0.0323	1	-0.095	-1.181
65.12304	34.929	2707.099	0.0323	1	-0.085	-1.062
65.20638	35.046	2712.099	0.0323	1	-0.076	-0.951
65.28971	35.144	2717.099	0.0323	1	-0.069	-0.857
65.37302	35.257	2722.099	0.0323	1	-0.06	-0.749
65.45635	35.384	2727.099	0.0323	1	-0.05	-0.629
65.53967	35.504	2732.099	0.0323	1	-0.041	-0.516
65.623	35.618	2737.099	0.0323	1	-0.033	-0.409
65.70634	35.717	2742.099	0.0323	1	-0.025	-0.318
65.78968	35.812	2747.099	0.0323	1	-0.018	-0.231
65.87303	35.905	2752.099	0.0323	1	-0.012	-0.144
65.95637	36.004	2757.099	0.0324	1	-0.004	-0.049
66.03972	36.102	2762.099	0.0323	1	0.003	0.044
66.12307	36.207	2767.099	0.0323	1	0.011	0.142
66.20641	36.312	2772.099	0.0323	1	0.019	0.241
66.28975	36.428	2777.099	0.0323	1	0.028	0.35
66.37309	36.551	2782.099	0.0323	1	0.037	0.466
66.45642	36.667	2787.099	0.0323	1	0.046	0.577
66.53976	36.784	2792.099	0.0323	1	0.055	0.687
66.62309	36.893	2797.099	0.0323	1	0.063	0.788
66.70643	37.003	2802.099	0.0323	1	0.071	0.891
66.78976	37.111	2807.099	0.0323	1	0.079	0.992
66.8731	37.224	2812.099	0.0323	1	0.088	1.099
66.95642	37.337	2817.099	0.0323	1	0.097	1.207
67.03975	37.456	2822.099	0.0323	1	0.106	1.321
67.12309	37.574	2827.099	0.0323	1	0.115	1.434
67.20642	37.684	2832.099	0.0323	1	0.123	1.54
67.28976	37.795	2837.099	0.0323	1	0.132	1.647
67.3731	37.904	2842.099	0.0324	1	0.14	1.752
67.45644	38.01	2847.099	0.0323	1	0.148	1.853
67.53977	38.118	2852.099	0.0323	1	0.156	1.954
67.62311	38.232	2857.099	0.0324	1	0.165	2.059
67.70644	38.347	2862.099	0.0323	1	0.173	2.168
67.78977	38.46	2867.099	0.0323	1	0.182	2.276
67.87309	38.574	2872.099	0.0323	1	0.191	2.385
67.95642	38.693	2877.099	0.0323	1	0.2	2.499
68.03975	38.8	2882.099	0.0323	1	0.208	2.601
68.12308	38.903	2887.099	0.0323	1	0.216	2.7
68.20641	39.009	2892.099	0.0323	1	0.224	2.802
68.28975	39.112	2897.099	0.0323	1	0.232	2.901
68.37309	39.212	2902.099	0.0324	1	0.24	2.996
68.45641	39.313	2907.099	0.0323	1	0.247	3.092
68.53976	39.415	2912.099	0.0323	1	0.255	3.189
68.62309	39.51	2917.099	0.0324	1	0.262	3.279
68.70642	39.612	2922.099	0.0323	1	0.27	3.376
68.78975	39.719	2927.099	0.0323	1	0.278	3.476
68.87308	39.831	2932.099	0.0323	1	0.287	3.581
68.95641	39.934	2937.099	0.0323	1	0.294	3.679
69.03973	40.037	2942.099	0.0323	1	0.302	3.777
69.12307	40.134	2947.099	0.0323	1	0.31	3.869
69.2064	40.221	2952.099	0.0323	1	0.316	3.95
69.28973	40.307	2957.099	0.0323	1	0.323	4.032
69.37306	40.387	2962.099	0.0323	1	0.328	4.106
69.4564	40.477	2967.099	0.0323	1	0.335	4.191
69.53974	40.586	2972.099	0.0323	1	0.344	4.295
69.62308	40.673	2977.099	0.0323	1	0.35	4.375
69.70642	40.744	2982.099	0.0323	1	0.355	4.439
69.78976	40.805	2987.099	0.0323	1	0.36	4.494
69.87309	40.863	2992.099	0.0324	1	0.364	4.547
69.95643	40.914	2997.099	0.0323	1	0.367	4.593
70.03976	40.959	3002.099	0.0323	1	0.371	4.634
70.12309	41.003	3007.099	0.0323	1	0.374	4.673
70.20643	41.048	3012.099	0.0323	1	0.377	4.713
70.28977	41.088	3017.099	0.0323	1	0.38	4.748
70.37309	41.128	3022.099	0.0323	1	0.383	4.784
70.45643	41.167	3027.099	0.0323	1	0.385	4.819
70.53976	41.202	3032.099	0.0323	1	0.388	4.849
70.62309	41.237	3037.099	0.0323	1	0.39	4.879
70.70643	41.27	3042.099	0.0323	1	0.392	4.905
70.78976	41.298	3047.099	0.0323	1	0.394	4.926
70.8731	41.324	3052.099	0.0323	1	0.396	4.946
70.95644	41.346	3057.099	0.0324	1	0.397	4.962
71.03977	41.365	3062.099	0.0323	1	0.398	4.976
71.1231	41.382	3067.099	0.0323	1	0.399	4.987
71.20644	41.397	3072.099	0.0323	1	0.4	4.996
71.28977	41.41	3077.099	0.0324	1	0.4	5.004
71.3731	41.42	3082.099	0.0323	1	0.4	5.006
71.45643	41.429	3087.099	0.0324	1	0.4	5.006
71.53978	41.437	3092.099	0.0323	1	0.4	5.006
71.62311	41.442	3097.099	0.0323	1	0.4	5.005
71.70644	41.445	3102.099	0.0323	1	0.4	5.001
71.78977	41.449	3107.099	0.0323	1	0.4	4.998
71.87311	41.452	3112.099	0.0323	1	0.4	4.994
71.95645	41.453	3117.099	0.0323	1	0.399	4.986
72.03979	41.454	3122.099	0.0323	1	0.398	4.98
72.12312	41.455	3127.099	0.0324	1	0.398	4.973
72.20646	41.456	3132.099	0.0323	1	0.397	4.967
72.28979	41.456	3137.099	0.0323	1	0.397	4.962
72.37312	41.456	3142.099	0.0323	1	0.396	4.955
72.45646	41.456	3147.099	0.0323	1	0.396	4.948
72.53979	41.456	3152.099	0.0323	1	0.395	4.943
72.62313	41.455	3157.099	0.0323	1	0.395	4.935
72.70646	41.453	3162.099	0.0324	1	0.394	4.927
72.7898	41.449	3167.099	0.0323	1	0.393	4.918
72.87314	41.443	3172.099	0.0323	1	0.393	4.908
72.95647	41.435	3177.099	0.0323	1	0.392	4.895
73.03981	41.426	3182.099	0.0323	1	0.39	4.881
73.12315	41.416	3187.099	0.0323	1	0.389	4.865
73.20648	41.402	3192.099	0.0323	1	0.388	4.846
73.28981	41.386	3197.099	0.0323	1	0.386	4.823
73.37315	41.371	3202.099	0.0323	1	0.384	4.801
73.45648	41.353	3207.099	0.0323	1	0.382	4.776
73.53981	41.336	3212.099	0.0323	1	0.38	4.752
73.62314	41.321	3217.099	0.0323	1	0.379	4.732
73.70649	41.302	3222.099	0.0323	1	0.377	4.709
73.78983	41.275	3227.099	0.0323	1	0.374	4.677
73.87315	41.254	3232.099	0.0323	1	0.372	4.652
73.95647	41.238	3237.099	0.0323	1	0.37	4.631
74.03978	41.224	3242.099	0.0323	1	0.369	4.612
74.12312	41.212	3247.099	0.0323	1	0.368	4.595
74.20646	41.195	3252.099	0.0323	1	0.366	4.574
74.28979	41.174	3257.099	0.0323	1	0.364	4.548
74.37313	41.156	3262.099	0.0323	1	0.362	4.526
74.45647	41.138	3267.099	0.0323	1	0.36	4.502
74.53981	41.12	3272.099	0.0323	1	0.358	4.479
74.63982	41.099	3278.098	0.0324	1	0.356	4.451
74.72315	41.082	3283.098	0.0323	1	0.354	4.428
74.8065	41.067	3288.098	0.0323	1	0.352	4.406
74.88984	41.05	3293.098	0.0323	1	0.351	4.383
74.97317	41.036	3298.098	0.0323	1	0.349	4.362
75.05651	41.023	3303.098	0.0323	1	0.347	4.343
75.13984	41.006	3308.098	0.0323	1	0.346	4.319
75.22318	40.993	3313.098	0.0323	1	0.344	4.299
75.3065	40.982	3318.098	0.0323	1	0.343	4.282
75.38983	40.973	3323.098	0.0323	1	0.341	4.265
75.47317	40.963	3328.098	0.0323	1	0.34	4.247
75.5565	40.95	3333.098	0.0323	1	0.338	4.227
75.63984	40.94	3338.098	0.0323	1	0.337	4.211
75.72317	40.931	3343.098	0.0323	1	0.336	4.195
75.80649	40.922	3348.098	0.0323	1	0.334	4.178
75.88983	40.914	3353.098	0.0323	1	0.333	4.165
75.97315	40.902	3358.098	0.0323	1	0.332	4.148
76.05649	40.891	3363.098	0.0323	1	0.33	4.131
76.13983	40.877	3368.098	0.0323	1	0.329	4.111
76.22317	40.862	3373.098	0.0323	1	0.327	4.089
76.30652	40.845	3378.098	0.0323	1	0.325	4.067
76.38985	40.821	3383.098	0.0323	1	0.323	4.039
76.4732	40.802	3388.098	0.0323	1	0.321	4.015
76.55654	40.779	3393.098	0.0323	1	0.319	3.987
76.63987	40.753	3398.098	0.0323	1	0.317	3.956
76.72318	40.732	3403.098	0.0323	1	0.314	3.931
76.80649	40.714	3408.098	0.0323	1	0.313	3.907
76.88981	40.698	3413.098	0.0323	1	0.311	3.884
76.97315	40.675	3418.098	0.0323	1	0.308	3.853
77.05649	40.635	3423.098	0.0323	1	0.304	3.804
77.13982	40.585	3428.098	0.0323	1	0.3	3.746
77.22317	40.542	3433.098	0.0323	1	0.296	3.695
77.30653	40.487	3438.098	0.0323	1	0.291	3.632
77.38987	40.419	3443.098	0.0323	1	0.285	3.558
77.4732	40.36	3448.098	0.0323	1	0.279	3.493
77.55655	40.311	3453.098	0.0324	1	0.275	3.435
77.63988	40.254	3458.098	0.0323	1	0.269	3.368
77.72322	40.192	3463.098	0.0323	1	0.264	3.297
77.80657	40.115	3468.098	0.0323	1	0.257	3.212
77.88992	40.027	3473.098	0.0323	1	0.249	3.116
77.97325	39.931	3478.098	0.0323	1	0.241	3.013
78.05658	39.848	3483.098	0.0323	1	0.234	2.921
78.1399	39.763	3488.098	0.0323	1	0.227	2.832
78.22322	39.676	3493.098	0.0323	1	0.219	2.739
78.30655	39.587	3498.098	0.0323	1	0.212	2.646
78.38986	39.488	3503.098	0.0323	1	0.203	2.542
78.4732	39.383	3508.098	0.0323	1	0.195	2.432
78.55652	39.277	3513.098	0.0323	1	0.186	2.324
78.63985	39.171	3518.098	0.0324	1	0.177	2.214
78.72319	39.056	3523.098	0.0323	1	0.167	2.092
78.80652	38.942	3528.098	0.0323	1	0.158	1.973
78.88985	38.833	3533.098	0.0323	1	0.149	1.86
78.97319	38.73	3538.098	0.0323	1	0.14	1.751
79.05653	38.614	3543.098	0.0323	1	0.13	1.626
79.13986	38.497	3548.098	0.0323	1	0.12	1.5
79.22321	38.384	3553.098	0.0323	1	0.11	1.379
79.30654	38.273	3558.098	0.0323	1	0.101	1.258
79.38989	38.168	3563.098	0.0323	1	0.091	1.143
79.47322	38.058	3568.098	0.0323	1	0.082	1.023
79.55656	37.954	3573.098	0.0323	1	0.073	0.908
79.63989	37.849	3578.098	0.0323	1	0.063	0.793
79.72323	37.749	3583.098	0.0323	1	0.055	0.686
79.80657	37.647	3588.098	0.0323	1	0.046	0.579
79.8899	37.583	3593.098	0.0323	1	0.041	0.51
79.97323	37.511	3598.098	0.0323	1	0.035	0.434
80.05656	37.417	3603.098	0.0323	1	0.027	0.335
80.13989	37.31	3608.098	0.0323	1	0.018	0.224
80.22322	37.205	3613.098	0.0323	1	0.009	0.115
80.30655	37.093	3618.098	0.0323	1		-0.003
80.38988	36.982	3623.098	0.0323	1	-0.01	-0.12
80.47319	36.877	3628.098	0.0323	1	-0.019	-0.234
80.55653	36.776	3633.098	0.0323	1	-0.027	-0.343
80.63986	36.665	3638.098	0.0323	1	-0.037	-0.463
80.7232	36.552	3643.098	0.0323	1	-0.047	-0.583
80.80655	36.44	3648.098	0.0323	1	-0.056	-0.703
80.88989	36.333	3653.098	0.0323	1	-0.065	-0.815
80.97323	36.242	3658.098	0.0323	1	-0.073	-0.912
81.05656	36.158	3663.098	0.0323	1	-0.08	-1.002
81.1399	36.066	3668.098	0.0323	1	-0.088	-1.102
81.22324	35.97	3673.098	0.0323	1	-0.096	-1.206
81.30657	35.872	3678.098	0.0323	1	-0.105	-1.315
81.38991	35.782	3683.098	0.0323	1	-0.113	-1.417
81.47326	35.698	3688.098	0.0323	1	-0.121	-1.511
81.55659	35.613	3693.098	0.0323	1	-0.128	-1.604
81.63992	35.538	3698.098	0.0323	1	-0.135	-1.687
81.72327	35.463	3703.098	0.0323	1	-0.142	-1.771
81.80661	35.377	3708.098	0.0323	1	-0.149	-1.865
81.88993	35.303	3713.098	0.0323	1	-0.156	-1.947
81.97325	35.242	3718.098	0.0324	1	-0.161	-2.015
82.0566	35.181	3723.098	0.0323	1	-0.167	-2.082
82.13992	35.109	3728.098	0.0323	1	-0.173	-2.162
82.22325	35.043	3733.098	0.0323	1	-0.179	-2.234
82.30659	34.975	3738.098	0.0323	1	-0.185	-2.308
82.38992	34.905	3743.098	0.0323	1	-0.191	-2.383
82.47326	34.839	3748.098	0.0323	1	-0.196	-2.453
82.5566	34.775	3753.098	0.0323	1	-0.202	-2.525
82.63994	34.708	3758.098	0.0323	1	-0.208	-2.598
82.72327	34.642	3763.098	0.0323	1	-0.214	-2.672
82.80661	34.582	3768.098	0.0323	1	-0.219	-2.743
82.88994	34.526	3773.098	0.0323	1	-0.225	-2.811
82.97327	34.476	3778.098	0.0323	1	-0.23	-2.879
83.05661	34.428	3783.098	0.0323	1	-0.235	-2.942
83.13995	34.376	3788.098	0.0323	1	-0.241	-3.007
83.22329	34.328	3793.098	0.0323	1	-0.245	-3.066
83.30664	34.28	3798.098	0.0323	1	-0.25	-3.123
83.38998	34.237	3803.098	0.0323	1	-0.254	-3.175
83.47333	34.191	3808.098	0.0323	1	-0.259	-3.233
83.55668	34.138	3813.098	0.0323	1	-0.264	-3.295
83.64001	34.098	3818.098	0.0323	1	-0.267	-3.342
83.72336	34.064	3823.098	0.0323	1	-0.271	-3.384
83.80667	34.03	3828.098	0.0323	1	-0.274	-3.423
83.88998	34.005	3833.098	0.0323	1	-0.276	-3.453
83.97329	33.985	3838.098	0.0323	1	-0.278	-3.477
84.05661	33.964	3843.098	0.0323	1	-0.28	-3.503
84.13994	33.942	3848.098	0.0323	1	-0.282	-3.53
84.22327	33.912	3853.098	0.0323	1	-0.285	-3.565
84.30661	33.879	3858.098	0.0323	1	-0.288	-3.603
84.38993	33.843	3863.098	0.0323	1	-0.291	-3.643
84.47327	33.811	3868.098	0.0323	1	-0.294	-3.68
84.55661	33.777	3873.098	0.0323	1	-0.298	-3.72
84.63995	33.742	3878.098	0.0324	1	-0.301	-3.76
84.7233	33.705	3883.098	0.0323	1	-0.304	-3.804
84.80663	33.67	3888.098	0.0323	1	-0.308	-3.845
84.88998	33.638	3893.098	0.0323	1	-0.311	-3.882
84.97331	33.606	3898.098	0.0323	1	-0.314	-3.923
85.05665	33.576	3903.098	0.0323	1	-0.317	-3.964
85.13999	33.543	3908.098	0.0323	1	-0.32	-4.005
85.22334	33.512	3913.098	0.0323	1	-0.323	-4.043
85.30668	33.478	3918.098	0.0323	1	-0.327	-4.085
85.39002	33.445	3923.098	0.0323	1	-0.33	-4.125
85.47336	33.413	3928.098	0.0323	1	-0.333	-4.164
85.55669	33.382	3933.098	0.0323	1	-0.336	-4.2
85.64003	33.355	3938.098	0.0323	1	-0.339	-4.236
85.72336	33.327	3943.098	0.0324	1	-0.342	-4.272
85.8067	33.303	3948.098	0.0323	1	-0.344	-4.304
85.89002	33.279	3953.098	0.0324	1	-0.347	-4.336
85.97335	33.256	3958.098	0.0323	1	-0.35	-4.37
86.05668	33.237	3963.098	0.0323	1	-0.352	-4.398
86.14002	33.223	3968.098	0.0323	1	-0.354	-4.422
86.22335	33.205	3973.098	0.0323	1	-0.356	-4.451
86.30668	33.187	3978.098	0.0323	1	-0.358	-4.479
86.39002	33.168	3983.098	0.0324	1	-0.361	-4.507
86.47338	33.14	3988.098	0.0323	1	-0.363	-4.543
86.55672	33.105	3993.098	0.0323	1	-0.367	-4.584
86.64007	33.07	3998.098	0.0323	1	-0.37	-4.625
86.72342	33.039	4003.098	0.0323	1	-0.373	-4.664
86.80674	33.014	4008.098	0.0323	1	-0.376	-4.698
86.89007	32.994	4013.098	0.0323	1	-0.378	-4.727
86.9734	32.975	4018.098	0.0323	1	-0.381	-4.756
87.05673	32.957	4023.098	0.0323	1	-0.383	-4.784
87.14005	32.942	4028.098	0.0323	1	-0.385	-4.808
87.22338	32.928	4033.098	0.0323	1	-0.387	-4.831
87.3067	32.914	4038.098	0.0323	1	-0.389	-4.857
87.39004	32.901	4043.098	0.0323	1	-0.391	-4.884
87.47337	32.888	4048.098	0.0323	1	-0.393	-4.912
87.57003	32.872	4053.899	0.0323	1	-0.395	-4.942
87.65337	32.859	4058.899	0.0324	1	-0.397	-4.964
87.7367	32.846	4063.899	0.0323	1	-0.399	-4.987
87.82003	32.834	4068.899	0.0323	1	-0.401	-5.006
87.90336	32.824	4073.899	0.0323	1	-0.402	-5.024
87.9867	32.817	4078.899	0.0323	1	-0.403	-5.042
88.07005	32.813	4083.899	0.0323	1	-0.404	-5.055
88.15339	32.811	4088.899	0.0323	1	-0.405	-5.063
88.23672	32.807	4093.899	0.0323	1	-0.406	-5.072
88.32007	32.803	4098.899	0.0323	1	-0.406	-5.082
88.40341	32.798	4103.899	0.0323	1	-0.407	-5.093
88.48675	32.793	4108.899	0.0323	1	-0.409	-5.106
88.57008	32.787	4113.899	0.0323	1	-0.41	-5.121
88.65341	32.782	4118.899	0.0322	1	-0.411	-5.135
88.73672	32.778	4123.899	0.0323	1	-0.412	-5.149
88.82006	32.774	4128.899	0.0323	1	-0.413	-5.163
88.90338	32.769	4133.899	0.0323	1	-0.414	-5.18
88.98672	32.765	4138.899	0.0322	1	-0.416	-5.196
89.07006	32.76	4143.899	0.0323	1	-0.417	-5.209
89.1534	32.755	4148.899	0.0323	1	-0.418	-5.221
89.23673	32.75	4153.899	0.0323	1	-0.418	-5.231
89.32007	32.745	4158.899	0.0323	1	-0.419	-5.24
89.40341	32.74	4163.899	0.0322	1	-0.42	-5.253
89.48674	32.736	4168.899	0.0323	1	-0.422	-5.271
89.57008	32.733	4173.899	0.0323	1	-0.423	-5.293
89.65341	32.73	4178.899	0.0323	1	-0.425	-5.309
89.73675	32.727	4183.899	0.0323	1	-0.426	-5.32
89.82009	32.723	4188.899	0.0323	1	-0.427	-5.331
89.90342	32.719	4193.899	0.0322	1	-0.427	-5.343
89.98676	32.716	4198.899	0.0323	1	-0.428	-5.353
90.07009	32.713	4203.899	0.0323	1	-0.429	-5.364
90.15343	32.71	4208.899	0.0323	1	-0.43	-5.374
90.23677	32.707	4213.899	0.0322	1	-0.431	-5.385
90.3201	32.704	4218.899	0.0323	1	-0.432	-5.396
90.40344	32.7	4223.899	0.0323	1	-0.433	-5.407
90.48678	32.697	4228.899	0.0323	1	-0.433	-5.417
90.57011	32.694	4233.899	0.0323	1	-0.434	-5.425
90.65345	32.69	4238.899	0.0323	1	-0.435	-5.432
90.73678	32.686	4243.899	0.0323	1	-0.435	-5.44
90.82012	32.683	4248.899	0.0323	1	-0.436	-5.447
90.90345	32.677	4253.899	0.0323	1	-0.437	-5.459
90.98679	32.67	4258.899	0.0323	1	-0.438	-5.474
91.07013	32.663	4263.899	0.0323	1	-0.439	-5.489
91.15346	32.653	4268.899	0.0323	1	-0.44	-5.505
91.23678	32.646	4273.899	0.0322	1	-0.441	-5.517
91.32011	32.639	4278.899	0.0323	1	-0.442	-5.53
91.40345	32.631	4283.899	0.0323	1	-0.443	-5.544
91.4868	32.62	4288.899	0.0323	1	-0.445	-5.56
91.57014	32.607	4293.899	0.0322	1	-0.446	-5.579
91.65348	32.595	4298.899	0.0322	1	-0.448	-5.597
91.73682	32.581	4303.899	0.0322	1	-0.45	-5.62
91.82015	32.567	4308.899	0.0322	1	-0.452	-5.644
91.90348	32.556	4313.899	0.0322	1	-0.454	-5.669
91.98682	32.544	4318.899	0.0323	1	-0.455	-5.693
92.07016	32.533	4323.899	0.0322	1	-0.457	-5.711
92.15351	32.519	4328.899	0.0322	1	-0.458	-5.731
92.23684	32.503	4333.899	0.0322	1	-0.46	-5.751
92.32017	32.487	4338.899	0.0322	1	-0.462	-5.772
92.40351	32.471	4343.899	0.0322	1	-0.463	-5.793
92.48685	32.455	4348.899	0.0322	1	-0.465	-5.814
92.57018	32.439	4353.899	0.0322	1	-0.467	-5.834
92.65354	32.424	4358.899	0.0323	1	-0.468	-5.853
92.7369	32.406	4363.899	0.0322	1	-0.47	-5.876
92.82026	32.385	4368.899	0.0322	1	-0.472	-5.906
92.90358	32.359	4373.899	0.0322	1	-0.475	-5.94
92.98691	32.343	4378.899	0.0322	1	-0.477	-5.962
93.07024	32.327	4383.899	0.0322	1	-0.479	-5.986
93.15357	32.311	4388.899	0.0322	1	-0.481	-6.01
93.2369	32.292	4393.899	0.0322	1	-0.483	-6.038
93.32023	32.27	4398.899	0.0322	1	-0.486	-6.069
93.40356	32.249	4403.899	0.0323	1	-0.488	-6.099
93.48689	32.224	4408.899	0.0323	1	-0.491	-6.133
93.57022	32.2	4413.899	0.0323	1	-0.493	-6.166
93.65355	32.174	4418.899	0.0323	1	-0.496	-6.2
93.73689	32.148	4423.899	0.0323	1	-0.499	-6.237
93.82022	32.122	4428.899	0.0322	1	-0.502	-6.274
93.90356	32.096	4433.899	0.0323	1	-0.505	-6.309
93.9869	32.068	4438.899	0.0323	1	-0.508	-6.345
94.07024	32.034	4443.899	0.0322	1	-0.511	-6.386
94.15358	32.001	4448.899	0.0323	1	-0.514	-6.424
94.23691	31.968	4453.899	0.0323	1	-0.517	-6.462
94.32025	31.936	4458.899	0.0322	1	-0.52	-6.499
94.40358	31.902	4463.899	0.0323	1	-0.523	-6.539
94.4869	31.872	4468.899	0.0322	1	-0.526	-6.575
94.57023	31.842	4473.899	0.0323	1	-0.529	-6.609
94.65357	31.808	4478.899	0.0323	1	-0.532	-6.647
94.73692	31.768	4483.899	0.0323	1	-0.535	-6.691
94.82026	31.725	4488.899	0.0322	1	-0.539	-6.738
94.90359	31.687	4493.899	0.0323	1	-0.542	-6.78
94.98692	31.65	4498.899	0.0323	1	-0.546	-6.821
95.07025	31.614	4503.899	0.0323	1	-0.549	-6.861
95.15359	31.575	4508.899	0.0323	1	-0.552	-6.905
95.23693	31.534	4513.899	0.0322	1	-0.556	-6.951
95.32026	31.494	4518.899	0.0322	1	-0.56	-6.996
95.40359	31.455	4523.899	0.0322	1	-0.563	-7.04
95.48693	31.425	4528.899	0.0322	1	-0.566	-7.074
95.57025	31.408	4533.899	0.0322	1	-0.568	-7.095
95.65357	31.389	4538.899	0.0323	1	-0.57	-7.118
95.73688	31.367	4543.899	0.0322	1	-0.572	-7.146
95.8202	31.338	4548.899	0.0322	1	-0.574	-7.18
95.90353	31.296	4553.899	0.0322	1	-0.578	-7.226
95.98687	31.241	4558.899	0.0322	1	-0.583	-7.284
96.07021	31.18	4563.899	0.0322	1	-0.588	-7.347
96.15355	31.117	4568.899	0.0322	1	-0.593	-7.413
96.23689	31.05	4573.899	0.0322	1	-0.599	-7.482
96.32024	30.989	4578.899	0.0323	1	-0.604	-7.546
96.40358	30.929	4583.899	0.0322	1	-0.609	-7.609
96.48692	30.871	4588.899	0.0322	1	-0.614	-7.67
96.57025	30.811	4593.899	0.0322	1	-0.618	-7.731
96.65359	30.755	4598.899	0.0322	1	-0.623	-7.791
96.73694	30.704	4603.899	0.0323	1	-0.627	-7.843
96.82027	30.652	4608.899	0.0322	1	-0.632	-7.896
96.90361	30.603	4613.899	0.0323	1	-0.636	-7.947
96.98695	30.554	4618.899	0.0322	1	-0.64	-7.997
97.07028	30.505	4623.899	0.0323	1	-0.644	-8.047
97.15361	30.459	4628.899	0.0323	1	-0.648	-8.094
97.23694	30.413	4633.899	0.0323	1	-0.651	-8.143
97.32028	30.364	4638.899	0.0322	1	-0.656	-8.195
97.40361	30.313	4643.899	0.0322	1	-0.66	-8.25
97.48694	30.267	4648.899	0.0322	1	-0.664	-8.297
97.57027	30.217	4653.899	0.0322	1	-0.668	-8.349
97.6536	30.165	4658.899	0.0323	1	-0.672	-8.402
97.73693	30.12	4663.899	0.0322	1	-0.676	-8.448
97.82026	30.072	4668.899	0.0323	1	-0.68	-8.497
97.90359	30.015	4673.899	0.0323	1	-0.684	-8.554
97.98694	29.954	4678.899	0.0322	1	-0.689	-8.616
98.07028	29.889	4683.899	0.0323	1	-0.694	-8.681
98.15361	29.83	4688.899	0.0322	1	-0.699	-8.74
98.23695	29.774	4693.899	0.0322	1	-0.704	-8.797
98.32028	29.72	4698.899	0.0322	1	-0.708	-8.851
98.40361	29.663	4703.899	0.0322	1	-0.713	-8.908
98.48695	29.618	4708.899	0.0322	1	-0.716	-8.954
98.57028	29.563	4713.899	0.0322	1	-0.721	-9.009
98.65361	29.504	4718.899	0.0322	1	-0.725	-9.068
98.73694	29.445	4723.899	0.0322	1	-0.73	-9.127
98.82027	29.387	4728.899	0.0322	1	-0.735	-9.185
98.9036	29.329	4733.899	0.0322	1	-0.739	-9.243
98.98694	29.269	4738.899	0.0322	1	-0.744	-9.303
99.07028	29.207	4743.899	0.0322	1	-0.749	-9.365
99.15361	29.143	4748.899	0.0323	1	-0.754	-9.429
99.23694	29.087	4753.899	0.0323	1	-0.759	-9.485
99.32027	29.03	4758.899	0.0323	1	-0.763	-9.542
99.40361	28.967	4763.899	0.0323	1	-0.768	-9.605
99.48694	28.904	4768.899	0.0322	1	-0.773	-9.668
99.57027	28.835	4773.899	0.0322	1	-0.779	-9.737
99.6536	28.771	4778.899	0.0323	1	-0.784	-9.801
99.73692	28.718	4783.899	0.0322	1	-0.788	-9.854
99.82025	28.666	4788.899	0.0323	1	-0.792	-9.906
99.90358	28.603	4793.899	0.0323	1	-0.798	-9.969
99.98692	28.541	4798.899	0.0322	1	-0.802	-10.031
100.07026	28.477	4803.899	0.0322	1	-0.808	-10.095
100.15361	28.406	4808.899	0.0322	1	-0.813	-10.165
100.23694	28.334	4813.899	0.0322	1	-0.819	-10.237
100.32027	28.268	4818.899	0.0322	1	-0.824	-10.302
100.4036	28.204	4823.899	0.0322	1	-0.829	-10.364
100.48693	28.144	4828.899	0.0323	1	-0.834	-10.422
100.57026	28.089	4833.899	0.0322	1	-0.838	-10.476
100.65358	28.026	4838.899	0.0322	1	-0.843	-10.538
100.73691	27.966	4843.899	0.0322	1	-0.848	-10.595
100.82024	27.907	4848.899	0.0322	1	-0.852	-10.652
100.90358	27.842	4853.899	0.0323	1	-0.857	-10.714
100.98692	27.787	4858.899	0.0322	1	-0.861	-10.766
101.07027	27.764	4863.899	0.0323	1	-0.863	-10.786
101.1536	27.733	4868.899	0.0322	1	-0.865	-10.813
101.23693	27.693	4873.899	0.0322	1	-0.868	-10.847
101.32026	27.64	4878.899	0.0322	1	-0.872	-10.894
101.40358	27.587	4883.899	0.0322	1	-0.875	-10.94
101.48691	27.524	4888.899	0.0323	1	-0.88	-10.995
101.57024	27.455	4893.899	0.0323	1	-0.884	-11.055
101.65358	27.378	4898.899	0.0322	1	-0.89	-11.121
101.73693	27.301	4903.899	0.0322	1	-0.895	-11.187
101.82026	27.225	4908.899	0.0322	1	-0.9	-11.252
101.90359	27.154	4913.899	0.0323	1	-0.905	-11.308
101.98691	27.092	4918.899	0.0322	1	-0.908	-11.353
102.07025	27.041	4923.899	0.0322	1	-0.911	-11.389
102.1536	26.986	4928.899	0.0322	1	-0.914	-11.426
102.23694	26.926	4933.899	0.0322	1	-0.917	-11.468
102.32028	26.87	4938.899	0.0322	1	-0.921	-11.507
102.4036	26.823	4943.899	0.0322	1	-0.923	-11.538
102.48693	26.783	4948.899	0.0322	1	-0.925	-11.56
102.57026	26.746	4953.899	0.0322	1	-0.926	-11.578
102.65359	26.704	4958.899	0.0322	1	-0.928	-11.602
102.73692	26.66	4963.899	0.0322	1	-0.93	-11.629
102.82025	26.621	4968.899	0.0322	1	-0.932	-11.65
102.9036	26.579	4973.899	0.0323	1	-0.934	-11.673
102.98693	26.534	4978.899	0.0322	1	-0.936	-11.701
103.07026	26.496	4983.899	0.0323	1	-0.938	-11.722
103.15361	26.458	4988.899	0.0322	1	-0.939	-11.743
103.23694	26.419	4993.899	0.0322	1	-0.941	-11.764
103.32027	26.381	4998.899	0.0323	1	-0.943	-11.782
103.4036	26.347	5003.899	0.0322	1	-0.944	-11.796
103.48693	26.319	5008.899	0.0322	1	-0.944	-11.804
103.57027	26.295	5013.899	0.0322	1	-0.945	-11.81
103.65359	26.269	5018.899	0.0322	1	-0.945	-11.819
103.73693	26.244	5023.899	0.0322	1	-0.946	-11.826
103.82027	26.208	5028.899	0.0322	1	-0.947	-11.843
103.90362	26.171	5033.899	0.0322	1	-0.949	-11.86
103.98695	26.138	5038.899	0.0323	1	-0.95	-11.87
104.07028	26.108	5043.899	0.0323	1	-0.95	-11.872
104.1536	26.083	5048.899	0.0323	1	-0.95	-11.87
104.23693	26.058	5053.899	0.0323	1	-0.95	-11.87
104.32026	26.034	5058.899	0.0323	1	-0.949	-11.867
104.4036	26.008	5063.899	0.0323	1	-0.95	-11.869
104.48692	25.982	5068.899	0.0322	1	-0.95	-11.873
104.57025	25.955	5073.899	0.0323	1	-0.95	-11.877
104.65358	25.928	5078.899	0.0322	1	-0.951	-11.882
104.7369	25.9	5083.899	0.0323	1	-0.951	-11.888
104.82023	25.877	5088.899	0.0322	1	-0.951	-11.89
104.90354	25.853	5093.899	0.0323	1	-0.951	-11.89
104.98688	25.833	5098.899	0.0323	1	-0.951	-11.888
105.07021	25.811	5103.899	0.0323	1	-0.951	-11.884
105.15355	25.783	5108.899	0.0323	1	-0.951	-11.887
105.23687	25.755	5113.899	0.0322	1	-0.951	-11.892
105.32018	25.731	5118.899	0.0323	1	-0.951	-11.89
105.40353	25.71	5123.899	0.0322	1	-0.95	-11.878
105.48685	25.683	5128.899	0.0323	1	-0.95	-11.873
105.57018	25.657	5133.899	0.0323	1	-0.95	-11.868
105.65351	25.629	5138.899	0.0322	1	-0.949	-11.865
105.73684	25.599	5143.899	0.0323	1	-0.949	-11.862
105.82017	25.567	5148.899	0.0323	1	-0.949	-11.863
105.90351	25.534	5153.899	0.0322	1	-0.949	-11.868
105.98686	25.495	5158.899	0.0322	1	-0.95	-11.878
106.07019	25.45	5163.899	0.0322	1	-0.951	-11.89
106.15353	25.408	5168.899	0.0322	1	-0.952	-11.898
106.23686	25.366	5173.899	0.0322	1	-0.953	-11.908
106.3202	25.324	5178.899	0.0322	1	-0.954	-11.923
106.40354	25.279	5183.899	0.0323	1	-0.955	-11.943
106.48689	25.231	5188.899	0.0322	1	-0.957	-11.965
106.57024	25.183	5193.899	0.0322	1	-0.959	-11.987
106.65357	25.136	5198.899	0.0322	1	-0.96	-12.006
106.73691	25.095	5203.899	0.0322	1	-0.961	-12.018
106.82024	25.054	5208.899	0.0322	1	-0.962	-12.031
106.90357	25.018	5213.899	0.0323	1	-0.963	-12.037
106.98689	25.003	5218.899	0.0322	1	-0.961	-12.018
107.07022	24.988	5223.899	0.0322	1	-0.96	-12.003
107.15355	24.96	5228.899	0.0322	1	-0.96	-12.001
107.23689	24.916	5233.899	0.0322	1	-0.961	-12.017
107.32023	24.857	5238.899	0.0322	1	-0.964	-12.047
107.40356	24.79	5243.899	0.0322	1	-0.967	-12.084
107.48689	24.72	5248.899	0.0323	1	-0.97	-12.124
107.57022	24.653	5253.899	0.0323	1	-0.973	-12.161
107.65356	24.587	5258.899	0.0322	1	-0.976	-12.198
107.73689	24.502	5263.899	0.0322	1	-0.98	-12.254
107.82022	24.43	5268.899	0.0322	1	-0.984	-12.297
107.90356	24.36	5273.899	0.0322	1	-0.987	-12.34
107.98689	24.284	5278.899	0.0322	1	-0.991	-12.385
108.07022	24.209	5283.899	0.0322	1	-0.994	-12.423
108.15355	24.14	5288.899	0.0322	1	-0.996	-12.45
108.23689	24.065	5293.899	0.0322	1	-0.999	-12.487
108.32022	23.987	5298.899	0.0322	1	-1.002	-12.526
108.40357	23.909	5303.899	0.0322	1	-1.005	-12.567
108.48691	23.83	5308.899	0.0322	1	-1.009	-12.611
108.57024	23.747	5313.899	0.0322	1	-1.013	-12.66
108.65357	23.669	5318.899	0.0322	1	-1.016	-12.703
108.73691	23.599	5323.899	0.0322	1	-1.019	-12.737
108.82025	23.519	5328.899	0.0322	1	-1.023	-12.783
108.90359	23.436	5333.899	0.0322	1	-1.026	-12.831
108.98693	23.344	5338.899	0.0323	1	-1.031	-12.885
109.07026	23.254	5343.899	0.0323	1	-1.035	-12.939
109.1536	23.18	5348.899	0.0322	1	-1.038	-12.978
109.23693	23.102	5353.899	0.0322	1	-1.041	-13.018
109.32026	23.018	5358.899	0.0322	1	-1.045	-13.062
109.40358	22.93	5363.899	0.0323	1	-1.049	-13.112
109.48692	22.846	5368.899	0.0322	1	-1.053	-13.161
109.57024	22.752	5373.899	0.0323	1	-1.058	-13.22
109.65356	22.671	5378.899	0.0322	1	-1.062	-13.268
109.73689	22.584	5383.899	0.0323	1	-1.066	-13.323
109.82022	22.485	5388.899	0.0322	1	-1.071	-13.392
109.90356	22.392	5393.899	0.0322	1	-1.077	-13.459
109.9869	22.29	5398.899	0.0323	1	-1.083	-13.536
