# Supplementary material for: Modification of the structural stability of human serum albumin in rheumatoid arthritis
Source: PLoS One. 2023 Mar 17;18(3):e0271008. doi: 10.1371/journal.pone.0271008 (PMC10022781; doi:10.1371/journal.pone.0271008)
Supplement: S2 Data — The zip file includes 47 HDC results (.csv) exported from DSC raw files. Each HDC result file contains seven measurements for each DSC run: temperature (°C), power (μW), time(s), pressure (atm), scan rate (°C/min), analysis data (excess molar heat capacity (Cpex)), and corrected data (normalized Cpex, normalization explained in the Methods section). (ZIP) [file pone.0271008.s003.zip › SupplmentalData_2_HDC results/B42.csv]

temp	power	time	pressure	scan rate	AnalysisData	CorrectedData
20.00104	-61.57	0.509	0.0324	0.562	0.047	0.328
20.03277	-78.874	5.509	0.0324	0.562	0.037	0.26
20.08526	-149.2	10.509	0.0323	0.562	0.022	0.151
20.15315	-221.506	15.509	0.0324	0.562	-0.037	-0.258
20.24983	-288.938	21.508	0.0324	0.675	-0.223	-1.882
20.3394	-326.154	26.508	0.0324	0.791	-0.394	-3.9
20.43426	-346.81	31.508	0.0324	0.907	-0.515	-5.832
20.53217	-355.331	36.509	0.0324	1.02	-0.655	-8.353
20.63136	-352.848	41.509	0.0323	1.095	-0.772	-10.572
20.73045	-342.568	46.509	0.0324	1.14	-0.899	-12.812
20.82846	-327.142	51.509	0.0324	1.16	-1.029	-14.927
20.92475	-308.582	56.509	0.0323	1.146	-1.167	-16.721
21.01894	-288.511	61.509	0.0324	1.126	-1.292	-18.195
21.1109	-268.182	66.509	0.0323	1.104	-1.401	-19.332
21.20067	-248.541	71.509	0.0324	1.081	-1.494	-20.179
21.28841	-230.169	76.509	0.0324	1.058	-1.566	-20.711
21.37436	-213.483	81.509	0.0324	1.038	-1.62	-21.024
21.45881	-198.656	86.509	0.0324	1.021	-1.657	-21.133
21.54208	-185.731	91.509	0.0324	1.006	-1.677	-21.093
21.62446	-174.626	96.509	0.0324	0.995	-1.683	-20.937
21.70622	-165.266	101.509	0.0323	0.987	-1.675	-20.665
21.78762	-157.405	106.509	0.0324	0.982	-1.664	-20.429
21.86889	-150.742	111.509	0.0324	0.979	-1.647	-20.156
21.95017	-145.03	116.509	0.0324	0.978	-1.62	-19.819
22.03159	-140.043	121.509	0.0324	0.979	-1.59	-19.465
22.11325	-135.629	126.509	0.0323	0.981	-1.566	-19.212
22.21162	-130.822	132.508	0.0324	0.984	-1.545	-19
22.29389	-127.032	137.508	0.0324	0.987	-1.527	-18.842
22.37645	-123.318	142.508	0.0324	0.99	-1.511	-18.698
22.45925	-119.619	147.508	0.0323	0.993	-1.496	-18.574
22.54228	-115.885	152.508	0.0324	0.996	-1.485	-18.475
22.6255	-112.107	157.508	0.0323	0.998	-1.474	-18.385
22.70887	-108.301	162.508	0.0324	1	-1.466	-18.324
22.79238	-104.493	167.508	0.0324	1.001	-1.462	-18.294
22.87597	-100.694	172.508	0.0324	1.002	-1.46	-18.295
22.95962	-96.877	177.508	0.0324	1.003	-1.459	-18.297
23.04329	-93.054	182.508	0.0324	1.004	-1.458	-18.284
23.12696	-89.274	187.508	0.0324	1.004	-1.456	-18.268
23.21062	-85.547	192.508	0.0324	1.004	-1.454	-18.239
23.29426	-81.907	197.508	0.0324	1.003	-1.453	-18.227
23.37786	-78.372	202.508	0.0324	1.003	-1.453	-18.225
23.47814	-74.278	208.508	0.0324	1.003	-1.452	-18.205
23.56166	-71.001	213.508	0.0324	1.002	-1.452	-18.192
23.64514	-67.833	218.508	0.0324	1.002	-1.451	-18.166
23.72859	-64.793	223.508	0.0324	1.002	-1.448	-18.127
23.81202	-61.878	228.508	0.0323	1.001	-1.445	-18.086
23.89543	-59.082	233.508	0.0324	1.001	-1.442	-18.046
23.97882	-56.411	238.508	0.0324	1.001	-1.44	-18.01
24.0622	-53.861	243.508	0.0324	1.001	-1.437	-17.979
24.14557	-51.386	248.508	0.0324	1.001	-1.434	-17.939
24.22894	-49.023	253.508	0.0324	1	-1.433	-17.922
24.31231	-46.761	258.508	0.0324	1	-1.431	-17.89
24.39567	-44.578	263.508	0.0324	1	-1.428	-17.854
24.47904	-42.472	268.508	0.0324	1	-1.425	-17.816
24.56242	-40.451	273.508	0.0324	1	-1.422	-17.787
24.64579	-38.504	278.508	0.0324	1	-1.421	-17.766
24.72917	-36.626	283.508	0.0324	1.001	-1.418	-17.74
24.81254	-34.787	288.508	0.0323	1.001	-1.414	-17.688
24.89592	-33.027	293.508	0.0324	1.001	-1.412	-17.662
24.9793	-31.319	298.508	0.0324	1.001	-1.41	-17.628
25.06268	-29.669	303.508	0.0324	1.001	-1.407	-17.594
25.14606	-28.084	308.508	0.0324	1.001	-1.406	-17.579
25.22943	-26.522	313.508	0.0324	1.001	-1.402	-17.537
25.31281	-25.033	318.508	0.0324	1.001	-1.4	-17.513
25.39619	-23.598	323.508	0.0324	1.001	-1.398	-17.488
25.47957	-22.224	328.508	0.0324	1.001	-1.397	-17.476
25.56294	-20.875	333.508	0.0324	1.001	-1.395	-17.447
25.64632	-19.587	338.508	0.0324	1	-1.395	-17.441
25.72969	-18.331	343.508	0.0324	1	-1.393	-17.425
25.81306	-17.129	348.508	0.0326	1	-1.393	-17.419
25.89642	-15.946	353.508	0.0324	1	-1.39	-17.38
25.97979	-14.821	358.508	0.0324	1	-1.388	-17.36
26.06314	-13.719	363.508	0.0324	1	-1.386	-17.329
26.1465	-12.657	368.508	0.0324	1	-1.384	-17.309
26.22986	-11.65	373.508	0.0324	1	-1.384	-17.303
26.31322	-10.669	378.508	0.0324	1	-1.382	-17.281
26.39657	-9.735	383.508	0.0324	1	-1.381	-17.267
26.47993	-8.814	388.508	0.0324	1	-1.378	-17.232
26.56329	-7.928	393.508	0.0324	1	-1.376	-17.209
26.64664	-7.082	398.508	0.0324	1	-1.375	-17.197
26.73	-6.25	403.508	0.0324	1	-1.373	-17.167
26.81335	-5.459	408.508	0.0324	1	-1.37	-17.131
26.8967	-4.685	413.509	0.0324	1	-1.367	-17.092
26.98005	-3.936	418.509	0.0324	1	-1.367	-17.085
27.0634	-3.221	423.509	0.0324	1	-1.367	-17.086
27.14675	-2.522	428.509	0.0324	1	-1.365	-17.067
27.2301	-1.86	433.509	0.0324	1	-1.364	-17.059
27.31345	-1.222	438.509	0.0324	1	-1.364	-17.053
27.39679	-0.598	443.509	0.0324	1	-1.363	-17.036
27.48014	0.015	448.509	0.0324	1	-1.36	-17.002
27.56349	0.589	453.509	0.0324	1	-1.359	-16.986
27.64684	1.14	458.509	0.0324	1	-1.358	-16.98
27.73019	1.682	463.509	0.0324	1	-1.358	-16.973
27.81354	2.205	468.509	0.0326	1	-1.358	-16.979
27.89689	2.714	473.509	0.0324	1	-1.358	-16.975
27.98024	3.208	478.509	0.0326	1	-1.356	-16.957
28.06358	3.686	483.509	0.0326	1	-1.355	-16.935
28.14692	4.146	488.509	0.0326	1	-1.353	-16.912
28.23026	4.597	493.509	0.0324	1	-1.35	-16.883
28.3136	5.027	498.509	0.0324	1	-1.349	-16.862
28.39694	5.444	503.509	0.0324	1	-1.347	-16.839
28.48028	5.836	508.509	0.0324	1	-1.346	-16.833
28.58028	6.304	514.508	0.0324	1	-1.346	-16.825
28.66362	6.678	519.508	0.0324	1	-1.345	-16.812
28.74696	7.027	524.508	0.0324	1	-1.344	-16.803
28.83031	7.376	529.508	0.0324	1	-1.342	-16.783
28.91365	7.7	534.508	0.0324	1	-1.342	-16.774
28.99699	8.022	539.508	0.0324	1	-1.341	-16.766
29.08034	8.339	544.508	0.0324	1	-1.34	-16.749
29.16368	8.643	549.508	0.0324	1	-1.338	-16.729
29.24703	8.933	554.508	0.0324	1	-1.338	-16.725
29.33037	9.217	559.508	0.0324	1	-1.337	-16.713
29.41372	9.495	564.508	0.0326	1	-1.335	-16.689
29.49706	9.775	569.508	0.0324	1	-1.332	-16.658
29.58039	10.043	574.508	0.0324	1	-1.331	-16.637
29.66373	10.301	579.508	0.0324	1	-1.329	-16.616
29.74706	10.556	584.508	0.0324	1	-1.328	-16.602
29.83039	10.803	589.508	0.0324	1	-1.327	-16.593
29.91373	11.032	594.508	0.0324	1	-1.327	-16.594
29.99706	11.25	599.508	0.0324	1	-1.327	-16.588
30.0804	11.456	604.508	0.0324	1	-1.325	-16.566
30.16374	11.657	609.508	0.0324	1	-1.323	-16.542
30.2471	11.843	614.508	0.0324	1	-1.322	-16.53
30.33044	12.02	619.508	0.0324	1	-1.322	-16.525
30.41378	12.199	624.508	0.0324	1	-1.321	-16.511
30.4971	12.395	629.508	0.0324	1	-1.318	-16.481
30.58043	12.592	634.508	0.0324	1	-1.316	-16.453
30.66377	12.763	639.508	0.0324	1	-1.315	-16.442
30.74709	12.922	644.508	0.0324	1	-1.315	-16.436
30.83041	13.094	649.508	0.0324	1	-1.313	-16.414
30.91373	13.266	654.508	0.0324	1	-1.311	-16.388
30.99706	13.415	659.508	0.0324	1	-1.31	-16.373
31.0804	13.551	664.508	0.0324	1	-1.309	-16.365
31.16373	13.686	669.508	0.0323	1	-1.309	-16.357
31.26041	13.839	675.308	0.0324	1	-1.308	-16.351
31.34375	13.959	680.308	0.0324	1	-1.308	-16.351
31.42708	14.075	685.308	0.0324	1	-1.308	-16.348
31.51042	14.194	690.308	0.0324	1	-1.307	-16.335
31.59377	14.306	695.308	0.0324	1	-1.306	-16.331
31.67711	14.413	700.308	0.0324	1	-1.308	-16.345
31.76045	14.52	705.308	0.0324	1	-1.309	-16.36
31.84379	14.628	710.308	0.0324	1	-1.308	-16.35
31.92713	14.734	715.308	0.0324	1	-1.306	-16.328
32.01046	14.837	720.308	0.0324	1	-1.305	-16.314
32.0938	14.945	725.308	0.0324	1	-1.304	-16.304
32.17714	15.047	730.308	0.0324	1	-1.303	-16.288
32.26048	15.14	735.308	0.0324	1	-1.302	-16.281
32.34382	15.226	740.308	0.0324	1	-1.302	-16.278
32.42716	15.318	745.308	0.0324	1	-1.302	-16.27
32.51048	15.408	750.308	0.0324	1	-1.301	-16.262
32.5938	15.502	755.308	0.0324	1	-1.3	-16.244
32.67713	15.595	760.308	0.0324	1	-1.298	-16.225
32.76046	15.674	765.308	0.0324	1	-1.297	-16.215
32.84378	15.754	770.308	0.0324	1	-1.296	-16.203
32.9271	15.831	775.308	0.0324	1	-1.295	-16.19
33.01043	15.904	780.308	0.0324	1	-1.295	-16.185
33.09375	15.973	785.308	0.0324	1	-1.294	-16.178
33.17708	16.038	790.308	0.0324	1	-1.294	-16.169
33.26041	16.105	795.308	0.0324	1	-1.293	-16.16
33.34374	16.17	800.308	0.0324	1	-1.292	-16.155
33.42707	16.229	805.308	0.0324	1	-1.292	-16.153
33.51041	16.287	810.308	0.0324	1	-1.291	-16.141
33.59375	16.337	815.308	0.0324	1	-1.291	-16.138
33.67708	16.388	820.308	0.0323	1	-1.29	-16.127
33.76041	16.44	825.308	0.0324	1	-1.289	-16.118
33.84376	16.49	830.308	0.0324	1	-1.289	-16.113
33.92709	16.54	835.308	0.0324	1	-1.288	-16.101
34.01041	16.592	840.308	0.0324	1	-1.288	-16.095
34.09375	16.644	845.308	0.0324	1	-1.287	-16.088
34.17707	16.694	850.308	0.0324	1	-1.286	-16.076
34.2604	16.749	855.308	0.0324	1	-1.285	-16.063
34.34373	16.805	860.308	0.0324	1	-1.284	-16.054
34.42706	16.852	865.308	0.0324	1	-1.284	-16.054
34.5104	16.894	870.308	0.0324	1	-1.285	-16.057
34.59373	16.934	875.308	0.0324	1	-1.285	-16.06
34.67706	16.977	880.308	0.0324	1	-1.285	-16.057
34.76038	17.019	885.308	0.0324	1	-1.284	-16.05
34.84371	17.06	890.308	0.0324	1	-1.283	-16.043
34.92705	17.099	895.308	0.0324	1	-1.283	-16.039
35.01038	17.136	900.308	0.0324	1	-1.283	-16.037
35.09372	17.17	905.308	0.0324	1	-1.283	-16.036
35.17705	17.202	910.308	0.0324	1	-1.283	-16.034
35.26037	17.239	915.308	0.0324	1	-1.282	-16.023
35.34372	17.274	920.308	0.0323	1	-1.281	-16.015
35.42705	17.304	925.308	0.0324	1	-1.281	-16.007
35.51039	17.334	930.308	0.0324	1	-1.28	-16
35.59372	17.361	935.308	0.0324	1	-1.28	-16.003
35.67705	17.396	940.308	0.0324	1	-1.28	-15.998
35.76037	17.436	945.308	0.0324	1	-1.278	-15.98
35.84371	17.476	950.308	0.0324	1	-1.277	-15.96
35.92705	17.507	955.308	0.0324	1	-1.276	-15.952
36.0104	17.539	960.308	0.0324	1	-1.276	-15.945
36.09373	17.568	965.308	0.0324	1	-1.275	-15.942
36.17706	17.601	970.308	0.0324	1	-1.275	-15.934
36.26037	17.641	975.308	0.0324	1	-1.273	-15.917
36.34368	17.686	980.308	0.0324	1	-1.272	-15.894
36.42702	17.729	985.308	0.0324	1	-1.269	-15.865
36.51035	17.76	990.308	0.0324	1	-1.268	-15.846
36.5937	17.787	995.308	0.0324	1	-1.266	-15.83
36.67703	17.809	1000.308	0.0324	1	-1.265	-15.818
36.76036	17.832	1005.308	0.0324	1	-1.265	-15.807
36.8437	17.857	1010.308	0.0324	1	-1.264	-15.795
36.92704	17.881	1015.308	0.0326	1	-1.263	-15.786
37.01037	17.906	1020.308	0.0324	1	-1.262	-15.779
37.09369	17.933	1025.308	0.0324	1	-1.261	-15.768
37.17703	17.961	1030.308	0.0324	1	-1.261	-15.76
37.26036	17.986	1035.308	0.0324	1	-1.26	-15.755
37.34369	18.009	1040.308	0.0324	1	-1.26	-15.752
37.42704	18.032	1045.308	0.0324	1	-1.26	-15.747
37.51038	18.053	1050.308	0.0324	1	-1.259	-15.743
37.59371	18.072	1055.308	0.0324	1	-1.259	-15.742
37.67704	18.097	1060.308	0.0324	1	-1.259	-15.731
37.76036	18.126	1065.308	0.0324	1	-1.257	-15.717
37.84368	18.154	1070.308	0.0324	1	-1.256	-15.704
37.92701	18.182	1075.308	0.0323	1	-1.255	-15.692
38.01034	18.208	1080.308	0.0324	1	-1.255	-15.684
38.09366	18.233	1085.308	0.0324	1	-1.254	-15.676
38.17699	18.256	1090.308	0.0324	1	-1.253	-15.667
38.26032	18.276	1095.308	0.0324	1	-1.253	-15.662
38.34366	18.297	1100.308	0.0324	1	-1.252	-15.654
38.42699	18.317	1105.308	0.0324	1	-1.252	-15.646
38.51033	18.336	1110.308	0.0323	1	-1.251	-15.638
38.59367	18.355	1115.308	0.0324	1	-1.25	-15.629
38.677	18.373	1120.308	0.0324	1	-1.25	-15.622
38.76033	18.392	1125.308	0.0324	1	-1.249	-15.612
38.84367	18.412	1130.308	0.0324	1	-1.248	-15.6
38.927	18.432	1135.308	0.0324	1	-1.247	-15.589
39.01033	18.453	1140.308	0.0326	1	-1.246	-15.579
39.09366	18.476	1145.308	0.0324	1	-1.245	-15.568
39.17698	18.499	1150.308	0.0324	1	-1.245	-15.559
39.26031	18.522	1155.308	0.0324	1	-1.244	-15.548
39.34364	18.544	1160.308	0.0323	1	-1.243	-15.537
39.42696	18.565	1165.308	0.0324	1	-1.242	-15.526
39.5103	18.587	1170.308	0.0324	1	-1.241	-15.514
39.59364	18.604	1175.308	0.0324	1	-1.241	-15.509
39.67698	18.621	1180.308	0.0324	1	-1.24	-15.503
39.7603	18.639	1185.308	0.0324	1	-1.24	-15.495
39.84364	18.658	1190.308	0.0324	1	-1.239	-15.484
39.92697	18.678	1195.308	0.0324	1	-1.238	-15.47
40.01029	18.698	1200.308	0.0323	1	-1.237	-15.458
40.09362	18.719	1205.308	0.0324	1	-1.236	-15.447
40.17695	18.74	1210.308	0.0324	1	-1.235	-15.436
40.26029	18.761	1215.308	0.0324	1	-1.234	-15.424
40.34362	18.779	1220.308	0.0324	1	-1.233	-15.414
40.42695	18.797	1225.308	0.0324	1	-1.232	-15.404
40.51028	18.813	1230.308	0.0324	1	-1.232	-15.396
40.59362	18.83	1235.308	0.0324	1	-1.231	-15.387
40.67695	18.848	1240.308	0.0324	1	-1.23	-15.376
40.76028	18.866	1245.308	0.0324	1	-1.229	-15.364
40.84362	18.886	1250.308	0.0324	1	-1.228	-15.351
40.92694	18.903	1255.308	0.0324	1	-1.227	-15.342
41.01026	18.924	1260.308	0.0324	1	-1.226	-15.329
41.09357	18.95	1265.308	0.0324	1	-1.225	-15.313
41.17689	18.977	1270.308	0.0324	1	-1.224	-15.297
41.26024	19.002	1275.308	0.0324	1	-1.223	-15.283
41.34357	19.017	1280.308	0.0324	1	-1.222	-15.278
41.42691	19.032	1285.308	0.0324	1	-1.222	-15.27
41.51025	19.047	1290.308	0.0324	1	-1.221	-15.264
41.59358	19.063	1295.308	0.0324	1	-1.221	-15.257
41.67692	19.079	1300.308	0.0323	1	-1.22	-15.248
41.76025	19.094	1305.308	0.0323	1	-1.219	-15.24
41.84358	19.114	1310.308	0.0324	1	-1.218	-15.228
41.92692	19.132	1315.308	0.0324	1	-1.217	-15.217
42.01026	19.149	1320.308	0.0324	1	-1.217	-15.209
42.09359	19.165	1325.308	0.0324	1	-1.216	-15.202
42.17692	19.182	1330.308	0.0324	1	-1.215	-15.193
42.26025	19.201	1335.308	0.0324	1	-1.215	-15.182
42.34358	19.221	1340.308	0.0324	1	-1.214	-15.169
42.42692	19.239	1345.308	0.0324	1	-1.213	-15.157
42.51025	19.255	1350.308	0.0323	1	-1.212	-15.146
42.59358	19.273	1355.308	0.0324	1	-1.211	-15.131
42.67691	19.29	1360.308	0.0324	1	-1.21	-15.12
42.76023	19.31	1365.308	0.0324	1	-1.209	-15.107
42.84356	19.33	1370.308	0.0324	1	-1.208	-15.094
42.92689	19.35	1375.308	0.0324	1	-1.206	-15.08
43.01023	19.368	1380.308	0.0324	1	-1.206	-15.072
43.09355	19.386	1385.308	0.0324	1	-1.205	-15.063
43.17689	19.406	1390.308	0.0324	1	-1.204	-15.051
43.26022	19.425	1395.308	0.0324	1	-1.203	-15.04
43.34354	19.444	1400.308	0.0324	1	-1.202	-15.027
43.42688	19.465	1405.308	0.0324	1	-1.201	-15.012
43.51021	19.487	1410.308	0.0324	1	-1.2	-14.996
43.59354	19.508	1415.308	0.0324	1	-1.198	-14.98
43.67687	19.529	1420.308	0.0324	1	-1.197	-14.964
43.7602	19.547	1425.308	0.0324	1	-1.196	-14.952
43.84353	19.564	1430.308	0.0323	1	-1.195	-14.94
43.92687	19.582	1435.308	0.0324	1	-1.194	-14.926
44.0102	19.599	1440.308	0.0323	1	-1.193	-14.914
44.09353	19.617	1445.308	0.0324	1	-1.192	-14.901
44.17686	19.633	1450.308	0.0324	1	-1.191	-14.891
44.26018	19.654	1455.308	0.0324	1	-1.19	-14.876
44.34352	19.675	1460.308	0.0324	1	-1.189	-14.862
44.42685	19.692	1465.308	0.0324	1	-1.188	-14.851
44.51018	19.71	1470.308	0.0324	1	-1.187	-14.839
44.59351	19.727	1475.308	0.0324	1	-1.186	-14.827
44.67684	19.744	1480.308	0.0324	1	-1.185	-14.815
44.76017	19.76	1485.308	0.0324	1	-1.184	-14.804
44.8435	19.777	1490.308	0.0323	1	-1.184	-14.793
44.92683	19.795	1495.308	0.0324	1	-1.182	-14.779
45.01015	19.812	1500.308	0.0324	1	-1.181	-14.768
45.09348	19.832	1505.308	0.0323	1	-1.18	-14.752
45.17682	19.852	1510.308	0.0324	1	-1.179	-14.737
45.26014	19.867	1515.308	0.0324	1	-1.178	-14.728
45.34346	19.889	1520.308	0.0324	1	-1.177	-14.71
45.42678	19.917	1525.308	0.0323	1	-1.175	-14.685
45.51012	19.943	1530.308	0.0324	1	-1.173	-14.664
45.59345	19.961	1535.308	0.0324	1	-1.172	-14.651
45.67679	19.976	1540.308	0.0324	1	-1.171	-14.64
45.76013	19.989	1545.308	0.0324	1	-1.17	-14.632
45.84347	20.004	1550.308	0.0324	1	-1.17	-14.622
45.92681	20.016	1555.308	0.0324	1	-1.169	-14.615
46.01015	20.029	1560.308	0.0323	1	-1.169	-14.607
46.09348	20.04	1565.308	0.0324	1	-1.168	-14.602
46.17682	20.056	1570.308	0.0324	1	-1.167	-14.591
46.26015	20.07	1575.308	0.0324	1	-1.167	-14.583
46.34348	20.088	1580.308	0.0324	1	-1.166	-14.571
46.42682	20.108	1585.308	0.0324	1	-1.165	-14.556
46.51015	20.127	1590.308	0.0324	1	-1.163	-14.542
46.59348	20.148	1595.308	0.0324	1	-1.162	-14.526
46.6768	20.171	1600.308	0.0324	1	-1.161	-14.508
46.76013	20.193	1605.308	0.0324	1	-1.159	-14.491
46.84346	20.217	1610.308	0.0324	1	-1.158	-14.471
46.92679	20.243	1615.308	0.0324	1	-1.156	-14.45
47.01013	20.267	1620.308	0.0324	1	-1.155	-14.431
47.09346	20.29	1625.308	0.0324	1	-1.153	-14.414
47.17679	20.31	1630.308	0.0324	1	-1.152	-14.399
47.26012	20.331	1635.308	0.0323	1	-1.151	-14.383
47.34344	20.354	1640.308	0.0323	1	-1.149	-14.363
47.42678	20.377	1645.308	0.0323	1	-1.148	-14.344
47.51012	20.398	1650.308	0.0324	1	-1.146	-14.328
47.59344	20.417	1655.308	0.0324	1	-1.145	-14.313
47.67677	20.439	1660.308	0.0324	1	-1.144	-14.294
47.7601	20.462	1665.308	0.0324	1	-1.142	-14.276
47.84343	20.485	1670.308	0.0324	1	-1.141	-14.258
47.92676	20.51	1675.308	0.0324	1	-1.139	-14.237
48.01008	20.533	1680.308	0.0324	1	-1.137	-14.217
48.09342	20.556	1685.308	0.0324	1	-1.136	-14.198
48.17676	20.577	1690.308	0.0324	1	-1.134	-14.181
48.26009	20.595	1695.308	0.0324	1	-1.133	-14.166
48.34343	20.614	1700.308	0.0324	1	-1.132	-14.152
48.42674	20.634	1705.308	0.0324	1	-1.131	-14.138
48.51006	20.662	1710.308	0.0324	1	-1.129	-14.116
48.59339	20.695	1715.308	0.0324	1	-1.127	-14.089
48.67673	20.719	1720.308	0.0324	1	-1.126	-14.07
48.76005	20.739	1725.308	0.0324	1	-1.124	-14.053
48.84339	20.763	1730.308	0.0324	1	-1.122	-14.032
48.92673	20.785	1735.308	0.0324	1	-1.121	-14.013
49.01007	20.803	1740.308	0.0324	1	-1.12	-13.998
49.09341	20.823	1745.308	0.0324	1	-1.118	-13.982
49.17675	20.846	1750.308	0.0324	1	-1.117	-13.964
49.26008	20.869	1755.308	0.0324	1	-1.116	-13.945
49.34342	20.895	1760.308	0.0324	1	-1.114	-13.924
49.42675	20.923	1765.308	0.0324	1	-1.112	-13.901
49.51008	20.952	1770.308	0.0324	1	-1.11	-13.877
49.5934	20.983	1775.308	0.0324	1	-1.108	-13.851
49.67673	21.015	1780.308	0.0324	1	-1.106	-13.824
49.76006	21.047	1785.308	0.0324	1	-1.104	-13.796
49.84339	21.077	1790.308	0.0324	1	-1.102	-13.769
49.92673	21.107	1795.308	0.0324	1	-1.099	-13.742
50.01007	21.134	1800.308	0.0324	1	-1.098	-13.719
50.09341	21.16	1805.308	0.0324	1	-1.096	-13.703
50.17674	21.183	1810.308	0.0324	1	-1.096	-13.706
50.26007	21.208	1815.308	0.0324	1	-1.097	-13.713
50.3434	21.234	1820.308	0.0324	1	-1.097	-13.717
50.42673	21.264	1825.308	0.0324	1	-1.097	-13.715
50.51005	21.292	1830.308	0.0324	1	-1.097	-13.71
50.59339	21.323	1835.308	0.0324	1	-1.096	-13.7
50.67671	21.352	1840.308	0.0324	1	-1.095	-13.691
50.76005	21.383	1845.308	0.0324	1	-1.094	-13.678
50.84338	21.412	1850.308	0.0324	1	-1.093	-13.665
50.92671	21.441	1855.308	0.0324	1	-1.092	-13.649
51.01004	21.471	1860.308	0.0323	1	-1.09	-13.631
51.09338	21.499	1865.308	0.0324	1	-1.089	-13.613
51.17671	21.528	1870.308	0.0324	1	-1.087	-13.592
51.26004	21.558	1875.308	0.0324	1	-1.086	-13.57
51.34337	21.59	1880.308	0.0324	1	-1.084	-13.544
51.42669	21.621	1885.308	0.0324	1	-1.082	-13.518
51.51002	21.652	1890.308	0.0324	1	-1.079	-13.493
51.59336	21.683	1895.308	0.0324	1	-1.077	-13.466
51.6767	21.712	1900.308	0.0324	1	-1.075	-13.44
51.76003	21.74	1905.308	0.0324	1	-1.073	-13.416
51.84337	21.769	1910.308	0.0324	1	-1.071	-13.391
51.9267	21.8	1915.308	0.0324	1	-1.069	-13.364
52.01003	21.83	1920.308	0.0324	1	-1.067	-13.338
52.09337	21.862	1925.308	0.0323	1	-1.065	-13.31
52.1767	21.892	1930.308	0.0324	1	-1.063	-13.284
52.26004	21.922	1935.308	0.0324	1	-1.061	-13.257
52.34338	21.952	1940.308	0.0324	1	-1.058	-13.23
52.42673	21.975	1945.308	0.0326	1	-1.057	-13.21
52.51007	21.995	1950.308	0.0324	1	-1.055	-13.193
52.59339	22.018	1955.308	0.0324	1	-1.054	-13.174
52.67671	22.05	1960.308	0.0324	1	-1.052	-13.146
52.76004	22.081	1965.308	0.0324	1	-1.05	-13.118
52.84336	22.112	1970.308	0.0324	1	-1.047	-13.09
52.92669	22.142	1975.308	0.0324	1	-1.045	-13.063
53.01001	22.173	1980.308	0.0324	1	-1.043	-13.036
53.09334	22.204	1985.308	0.0324	1	-1.041	-13.011
53.17666	22.235	1990.308	0.0324	1	-1.039	-12.985
53.25999	22.263	1995.308	0.0324	1	-1.037	-12.96
53.34331	22.286	2000.308	0.0324	1	-1.035	-12.941
53.42665	22.31	2005.308	0.0324	1	-1.034	-12.92
53.50998	22.331	2010.308	0.0324	1	-1.032	-12.902
53.5933	22.354	2015.308	0.0324	1	-1.031	-12.882
53.67664	22.383	2020.308	0.0324	1	-1.029	-12.857
53.75998	22.412	2025.308	0.0324	1	-1.026	-12.831
53.84331	22.436	2030.308	0.0324	1	-1.025	-12.811
53.92665	22.461	2035.308	0.0324	1	-1.023	-12.79
54.00998	22.483	2040.308	0.0324	1	-1.022	-12.771
54.09332	22.509	2045.308	0.0324	1	-1.02	-12.749
54.17665	22.537	2050.309	0.0324	1	-1.018	-12.725
54.25998	22.563	2055.309	0.0324	1	-1.016	-12.705
54.34332	22.592	2060.309	0.0324	1	-1.015	-12.683
54.42666	22.622	2065.309	0.0324	1	-1.013	-12.659
54.51	22.653	2070.309	0.0324	1	-1.011	-12.635
54.59333	22.685	2075.309	0.0324	1	-1.009	-12.608
54.67666	22.719	2080.309	0.0326	1	-1.006	-12.578
54.75998	22.754	2085.309	0.0324	1	-1.004	-12.548
54.84331	22.792	2090.309	0.0324	1	-1.001	-12.516
54.92663	22.829	2095.309	0.0324	1	-0.999	-12.486
55.00996	22.867	2100.309	0.0324	1	-0.996	-12.455
55.09329	22.904	2105.309	0.0324	1	-0.994	-12.425
55.17663	22.938	2110.309	0.0324	1	-0.992	-12.399
55.25996	22.975	2115.309	0.0324	1	-0.99	-12.371
55.3433	23.01	2120.309	0.0324	1	-0.988	-12.346
55.42662	23.046	2125.309	0.0324	1	-0.985	-12.317
55.50995	23.084	2130.309	0.0324	1	-0.983	-12.285
55.59328	23.122	2135.309	0.0326	1	-0.98	-12.252
55.67662	23.161	2140.309	0.0324	1	-0.977	-12.217
55.75995	23.2	2145.309	0.0324	1	-0.975	-12.182
55.84329	23.24	2150.309	0.0324	1	-0.972	-12.145
55.92663	23.279	2155.309	0.0324	1	-0.969	-12.108
56.00998	23.32	2160.309	0.0324	1	-0.966	-12.07
56.09331	23.361	2165.309	0.0324	1	-0.963	-12.035
56.17665	23.409	2170.309	0.0324	1	-0.959	-11.993
56.25999	23.453	2175.309	0.0324	1	-0.956	-11.955
56.34334	23.496	2180.309	0.0324	1	-0.953	-11.919
56.42668	23.539	2185.309	0.0324	1	-0.951	-11.883
56.51	23.589	2190.309	0.0324	1	-0.947	-11.839
56.59333	23.646	2195.309	0.0324	1	-0.943	-11.788
56.67665	23.708	2200.309	0.0324	1	-0.939	-11.733
56.75998	23.773	2205.309	0.0324	1	-0.934	-11.675
56.8433	23.839	2210.309	0.0324	1	-0.929	-11.613
56.92662	23.906	2215.309	0.0324	1	-0.924	-11.55
57.00995	23.972	2220.309	0.0324	1	-0.919	-11.486
57.09328	24.035	2225.309	0.0324	1	-0.914	-11.428
57.17661	24.096	2230.309	0.0326	1	-0.91	-11.373
57.25994	24.159	2235.309	0.0324	1	-0.905	-11.316
57.34327	24.226	2240.309	0.0324	1	-0.901	-11.257
57.4266	24.291	2245.309	0.0324	1	-0.896	-11.202
57.50993	24.361	2250.309	0.0326	1	-0.891	-11.14
57.59327	24.437	2255.309	0.0324	1	-0.886	-11.073
57.6766	24.504	2260.309	0.0324	1	-0.881	-11.014
57.75993	24.582	2265.309	0.0324	1	-0.875	-10.944
57.84326	24.667	2270.309	0.0324	1	-0.869	-10.866
57.9266	24.749	2275.309	0.0324	1	-0.863	-10.791
58.00993	24.829	2280.309	0.0324	1	-0.857	-10.718
58.09325	24.914	2285.309	0.0324	1	-0.851	-10.64
58.1766	25.007	2290.309	0.0324	1	-0.844	-10.553
58.25993	25.087	2295.309	0.0324	1	-0.838	-10.479
58.34326	25.177	2300.309	0.0324	1	-0.832	-10.394
58.42661	25.264	2305.309	0.0324	1	-0.825	-10.312
58.50993	25.347	2310.309	0.0324	1	-0.819	-10.234
58.59324	25.457	2315.309	0.0324	1	-0.81	-10.129
58.67656	25.585	2320.309	0.0324	1	-0.801	-10.007
58.7599	25.709	2325.309	0.0324	1	-0.791	-9.889
58.84325	25.813	2330.309	0.0324	1	-0.783	-9.79
58.9266	25.911	2335.309	0.0324	1	-0.776	-9.698
59.00996	26.01	2340.309	0.0324	1	-0.768	-9.605
59.10663	26.132	2346.108	0.0324	1	-0.759	-9.489
59.18996	26.265	2351.108	0.0324	1	-0.749	-9.362
59.27329	26.407	2356.108	0.0324	1	-0.738	-9.226
59.35662	26.553	2361.108	0.0324	1	-0.727	-9.084
59.43995	26.705	2366.108	0.0324	1	-0.715	-8.936
59.52328	26.862	2371.108	0.0324	1	-0.703	-8.785
59.60661	27.011	2376.108	0.0324	1	-0.691	-8.64
59.68994	27.162	2381.108	0.0324	1	-0.679	-8.493
59.77327	27.317	2386.108	0.0324	1	-0.668	-8.343
59.85659	27.482	2391.108	0.0324	1	-0.655	-8.183
59.93991	27.659	2396.108	0.0324	1	-0.641	-8.013
60.02324	27.828	2401.108	0.0324	1	-0.628	-7.854
60.10658	27.995	2406.108	0.0324	1	-0.616	-7.696
60.18991	28.166	2411.108	0.0324	1	-0.603	-7.532
60.27325	28.343	2416.108	0.0324	1	-0.589	-7.359
60.35658	28.525	2421.108	0.0324	1	-0.574	-7.181
60.43991	28.719	2426.108	0.0323	1	-0.559	-6.992
60.52324	28.919	2431.108	0.0324	1	-0.544	-6.797
60.60658	29.124	2436.108	0.0324	1	-0.528	-6.598
60.68991	29.328	2441.108	0.0324	1	-0.512	-6.4
60.77324	29.544	2446.108	0.0324	1	-0.495	-6.189
60.85656	29.776	2451.108	0.0324	1	-0.477	-5.962
60.93989	30.016	2456.108	0.0324	1	-0.458	-5.728
61.02324	30.25	2461.108	0.0324	1	-0.44	-5.5
61.10658	30.465	2466.108	0.0324	1	-0.423	-5.291
61.1899	30.7	2471.108	0.0324	1	-0.405	-5.063
61.27322	30.969	2476.108	0.0324	1	-0.384	-4.802
61.35654	31.244	2481.108	0.0324	1	-0.363	-4.535
61.43986	31.52	2486.108	0.0324	1	-0.341	-4.265
61.52318	31.792	2491.108	0.0324	1	-0.32	-3.999
61.60651	32.062	2496.108	0.0324	1	-0.299	-3.735
61.68983	32.332	2501.108	0.0324	1	-0.277	-3.469
61.77318	32.606	2506.108	0.0324	1	-0.256	-3.197
61.85653	32.86	2511.108	0.0324	1	-0.236	-2.946
61.93987	33.112	2516.108	0.0324	1	-0.216	-2.696
62.02322	33.386	2521.108	0.0324	1	-0.194	-2.423
62.10656	33.67	2526.108	0.0324	1	-0.171	-2.141
62.1899	33.962	2531.108	0.0324	1	-0.148	-1.851
62.27323	34.252	2536.108	0.0324	1	-0.125	-1.563
62.35656	34.541	2541.108	0.0324	1	-0.102	-1.276
62.4399	34.827	2546.108	0.0324	1	-0.079	-0.992
62.52322	35.102	2551.108	0.0324	1	-0.058	-0.72
62.60656	35.365	2556.108	0.0324	1	-0.037	-0.46
62.6899	35.612	2561.108	0.0324	1	-0.017	-0.218
62.77324	35.84	2566.108	0.0324	1		0.005
62.85658	36.064	2571.108	0.0326	1	0.018	0.224
62.93992	36.274	2576.108	0.0324	1	0.034	0.43
63.02326	36.472	2581.108	0.0324	1	0.05	0.623
63.10659	36.65	2586.108	0.0324	1	0.064	0.797
63.18993	36.818	2591.108	0.0324	1	0.077	0.96
63.27326	36.974	2596.108	0.0324	1	0.089	1.111
63.35658	37.114	2601.108	0.0324	1	0.1	1.246
63.43991	37.234	2606.108	0.0324	1	0.109	1.361
63.52324	37.337	2611.108	0.0324	1	0.117	1.459
63.60656	37.422	2616.108	0.0326	1	0.123	1.538
63.6899	37.495	2621.108	0.0326	1	0.128	1.606
63.77323	37.55	2626.108	0.0326	1	0.133	1.656
63.85655	37.597	2631.108	0.0324	1	0.136	1.697
63.9399	37.637	2636.108	0.0326	1	0.138	1.729
64.02323	37.662	2641.108	0.0324	1	0.14	1.746
64.10657	37.685	2646.108	0.0326	1	0.141	1.762
64.1899	37.701	2651.108	0.0324	1	0.142	1.772
64.27324	37.715	2656.108	0.0326	1	0.142	1.78
64.35658	37.727	2661.108	0.0326	1	0.143	1.787
64.43991	37.737	2666.108	0.0326	1	0.143	1.791
64.52324	37.745	2671.108	0.0324	1	0.143	1.794
64.60658	37.752	2676.108	0.0324	1	0.144	1.795
64.68992	37.758	2681.108	0.0324	1	0.144	1.796
64.77325	37.763	2686.108	0.0324	1	0.144	1.796
64.85658	37.768	2691.108	0.0326	1	0.144	1.796
64.93992	37.774	2696.108	0.0324	1	0.144	1.797
65.02325	37.779	2701.108	0.0326	1	0.144	1.796
65.10658	37.784	2706.108	0.0326	1	0.144	1.794
65.1899	37.789	2711.108	0.0326	1	0.143	1.793
65.27323	37.795	2716.108	0.0324	1	0.144	1.795
65.35656	37.801	2721.108	0.0326	1	0.144	1.796
65.43989	37.808	2726.108	0.0326	1	0.144	1.796
65.52323	37.816	2731.108	0.0324	1	0.144	1.797
65.60656	37.824	2736.108	0.0324	1	0.144	1.798
65.6899	37.832	2741.108	0.0326	1	0.144	1.799
65.77324	37.841	2746.108	0.0324	1	0.144	1.8
65.85657	37.85	2751.108	0.0326	1	0.144	1.802
65.9399	37.863	2756.108	0.0324	1	0.145	1.811
66.02324	37.879	2761.108	0.0324	1	0.146	1.822
66.10658	37.898	2766.108	0.0324	1	0.147	1.834
66.18992	37.918	2771.108	0.0324	1	0.148	1.848
66.27325	37.939	2776.108	0.0324	1	0.149	1.862
66.35659	37.965	2781.108	0.0324	1	0.151	1.882
66.43992	37.993	2786.108	0.0324	1	0.152	1.904
66.52326	38.022	2791.108	0.0324	1	0.154	1.926
66.6066	38.05	2796.108	0.0324	1	0.156	1.947
66.68992	38.08	2801.108	0.0326	1	0.158	1.969
66.77324	38.119	2806.108	0.0324	1	0.16	2.002
66.85656	38.171	2811.108	0.0324	1	0.164	2.048
66.93991	38.215	2816.108	0.0324	1	0.167	2.086
67.02325	38.249	2821.108	0.0324	1	0.169	2.115
67.10659	38.279	2826.108	0.0324	1	0.171	2.14
67.18993	38.311	2831.108	0.0326	1	0.173	2.167
67.27326	38.348	2836.108	0.0324	1	0.176	2.2
67.35659	38.391	2841.108	0.0324	1	0.179	2.24
67.43992	38.454	2846.108	0.0324	1	0.184	2.298
67.52326	38.557	2851.108	0.0324	1	0.192	2.394
67.60658	38.636	2856.108	0.0324	1	0.197	2.465
67.68991	38.701	2861.108	0.0326	1	0.202	2.523
67.77325	38.753	2866.108	0.0324	1	0.206	2.57
67.85658	38.795	2871.108	0.0324	1	0.209	2.607
67.93991	38.831	2876.108	0.0324	1	0.211	2.638
68.02324	38.865	2881.108	0.0326	1	0.213	2.667
68.10658	38.892	2886.108	0.0326	1	0.215	2.689
68.18991	38.914	2891.108	0.0326	1	0.217	2.707
68.27326	38.932	2896.108	0.0326	1	0.218	2.722
68.35661	38.948	2901.108	0.0324	1	0.219	2.733
68.43997	38.965	2906.108	0.0326	1	0.22	2.745
68.5233	38.983	2911.108	0.0324	1	0.221	2.758
68.60663	39.009	2916.108	0.0326	1	0.222	2.779
68.68995	39.046	2921.108	0.0324	1	0.225	2.811
68.77329	39.092	2926.108	0.0324	1	0.228	2.85
68.85661	39.144	2931.108	0.0324	1	0.232	2.896
68.93994	39.2	2936.108	0.0324	1	0.236	2.946
69.02326	39.259	2941.108	0.0324	1	0.24	3
69.10659	39.317	2946.108	0.0324	1	0.244	3.053
69.18991	39.377	2951.108	0.0324	1	0.249	3.107
69.27323	39.438	2956.108	0.0324	1	0.253	3.164
69.35656	39.494	2961.108	0.0324	1	0.257	3.215
69.43989	39.543	2966.108	0.0324	1	0.261	3.258
69.52323	39.589	2971.108	0.0324	1	0.264	3.299
69.60657	39.63	2976.108	0.0324	1	0.267	3.334
69.68991	39.665	2981.108	0.0324	1	0.269	3.362
69.77325	39.701	2986.108	0.0324	1	0.271	3.392
69.85657	39.738	2991.108	0.0326	1	0.274	3.423
69.93991	39.782	2996.108	0.0324	1	0.277	3.462
70.02324	39.818	3001.108	0.0324	1	0.279	3.494
70.10659	39.85	3006.108	0.0324	1	0.282	3.521
70.18993	39.875	3011.108	0.0324	1	0.283	3.541
70.27326	39.895	3016.108	0.0324	1	0.284	3.556
70.35661	39.916	3021.108	0.0324	1	0.286	3.572
70.43994	39.934	3026.108	0.0324	1	0.287	3.587
70.52328	39.95	3031.108	0.0324	1	0.288	3.598
70.60661	39.963	3036.108	0.0324	1	0.288	3.606
70.68995	39.975	3041.108	0.0324	1	0.289	3.611
70.77328	39.984	3046.108	0.0324	1	0.289	3.614
70.85661	39.992	3051.108	0.0326	1	0.289	3.616
70.93994	39.998	3056.108	0.0324	1	0.289	3.616
71.02327	40.004	3061.108	0.0324	1	0.289	3.616
71.10661	40.008	3066.108	0.0324	1	0.289	3.615
71.18994	40.01	3071.108	0.0326	1	0.289	3.611
71.27328	40.011	3076.108	0.0326	1	0.288	3.606
71.35663	40.012	3081.108	0.0324	1	0.288	3.599
71.43997	40.013	3086.108	0.0324	1	0.287	3.592
71.5233	40.014	3091.108	0.0324	1	0.287	3.585
71.60663	40.014	3096.108	0.0324	1	0.286	3.578
71.68995	40.013	3101.108	0.0324	1	0.286	3.57
71.77327	40.012	3106.108	0.0324	1	0.285	3.562
71.8566	40.01	3111.108	0.0326	1	0.284	3.553
71.93994	40.004	3116.108	0.0324	1	0.283	3.539
72.02327	39.99	3121.108	0.0324	1	0.281	3.517
72.10661	39.971	3126.108	0.0324	1	0.279	3.491
72.18995	39.947	3131.108	0.0324	1	0.277	3.46
72.27328	39.918	3136.108	0.0324	1	0.274	3.425
72.35662	39.886	3141.108	0.0324	1	0.271	3.386
72.43996	39.85	3146.108	0.0324	1	0.267	3.344
72.5233	39.811	3151.108	0.0324	1	0.264	3.299
72.60664	39.77	3156.108	0.0324	1	0.26	3.251
72.68998	39.724	3161.108	0.0324	1	0.256	3.199
72.77332	39.681	3166.108	0.0324	1	0.252	3.151
72.85666	39.636	3171.108	0.0324	1	0.248	3.102
72.93999	39.596	3176.108	0.0324	1	0.245	3.057
73.02332	39.558	3181.108	0.0324	1	0.241	3.014
73.10664	39.523	3186.108	0.0324	1	0.238	2.974
73.18997	39.489	3191.108	0.0324	1	0.235	2.934
73.2733	39.455	3196.108	0.0324	1	0.231	2.893
73.35664	39.418	3201.108	0.0324	1	0.228	2.849
73.43997	39.379	3206.108	0.0324	1	0.224	2.803
73.52331	39.341	3211.108	0.0324	1	0.221	2.759
73.60665	39.301	3216.108	0.0324	1	0.217	2.713
73.68998	39.258	3221.108	0.0324	1	0.213	2.666
73.77332	39.217	3226.108	0.0324	1	0.21	2.62
73.85665	39.173	3231.108	0.0324	1	0.206	2.572
73.93999	39.132	3236.108	0.0324	1	0.202	2.526
74.02332	39.089	3241.108	0.0324	1	0.198	2.478
74.10665	39.044	3246.108	0.0324	1	0.194	2.428
74.18999	39.001	3251.108	0.0324	1	0.19	2.381
74.27333	38.952	3256.108	0.0324	1	0.186	2.327
74.35666	38.903	3261.108	0.0324	1	0.182	2.274
74.44	38.85	3266.108	0.0324	1	0.177	2.216
74.52333	38.795	3271.108	0.0324	1	0.172	2.155
74.60666	38.743	3276.108	0.0324	1	0.168	2.098
74.69001	38.689	3281.108	0.0324	1	0.163	2.038
74.77335	38.63	3286.108	0.0324	1	0.158	1.972
74.85669	38.577	3291.108	0.0324	1	0.153	1.913
74.94003	38.522	3296.108	0.0324	1	0.148	1.851
75.02336	38.467	3301.108	0.0323	1	0.143	1.79
75.10667	38.415	3306.108	0.0324	1	0.139	1.731
75.19	38.367	3311.108	0.0324	1	0.134	1.676
75.27333	38.308	3316.108	0.0324	1	0.129	1.61
75.35667	38.243	3321.108	0.0324	1	0.123	1.538
75.44	38.172	3326.108	0.0324	1	0.117	1.459
75.52334	38.104	3331.108	0.0324	1	0.111	1.384
75.60667	38.036	3336.108	0.0324	1	0.105	1.31
75.69002	37.966	3341.108	0.0324	1	0.099	1.233
75.77336	37.889	3346.108	0.0324	1	0.092	1.148
75.85669	37.81	3351.108	0.0324	1	0.085	1.063
75.94003	37.747	3356.108	0.0324	1	0.08	0.995
76.02336	37.686	3361.108	0.0324	1	0.074	0.929
76.10669	37.627	3366.108	0.0324	1	0.069	0.864
76.19001	37.565	3371.108	0.0324	1	0.064	0.795
76.27334	37.503	3376.108	0.0324	1	0.058	0.727
76.35667	37.438	3381.108	0.0324	1	0.053	0.658
76.44	37.372	3386.108	0.0324	1	0.047	0.587
76.52333	37.301	3391.108	0.0324	1	0.041	0.511
76.60666	37.226	3396.108	0.0324	1	0.034	0.431
76.69	37.146	3401.108	0.0324	1	0.028	0.347
76.77334	37.06	3406.108	0.0324	1	0.02	0.256
76.85668	36.972	3411.108	0.0323	1	0.013	0.161
76.94	36.894	3416.108	0.0324	1	0.006	0.075
77.02334	36.841	3421.108	0.0323	1	0.001	0.013
77.10668	36.765	3426.108	0.0324	1	-0.006	-0.071
77.19002	36.668	3431.108	0.0324	1	-0.014	-0.176
77.27335	36.567	3436.108	0.0323	1	-0.023	-0.285
77.3567	36.465	3441.108	0.0323	1	-0.031	-0.393
77.44004	36.341	3446.108	0.0324	1	-0.042	-0.524
77.52338	36.217	3451.108	0.0324	1	-0.052	-0.655
77.60671	36.098	3456.108	0.0324	1	-0.063	-0.784
77.69004	35.974	3461.108	0.0324	1	-0.073	-0.918
77.77338	35.845	3466.108	0.0324	1	-0.084	-1.055
77.85672	35.721	3471.108	0.0324	1	-0.095	-1.187
77.94006	35.575	3476.108	0.0324	1	-0.107	-1.341
78.0234	35.432	3481.108	0.0324	1	-0.119	-1.492
78.10673	35.296	3486.108	0.0324	1	-0.131	-1.633
78.19007	35.163	3491.108	0.0324	1	-0.142	-1.772
78.2734	35.023	3496.108	0.0324	1	-0.153	-1.916
78.35673	34.886	3501.108	0.0324	1	-0.165	-2.058
78.44006	34.75	3506.108	0.0324	1	-0.176	-2.199
78.52339	34.608	3511.108	0.0326	1	-0.188	-2.345
78.60672	34.466	3516.108	0.0324	1	-0.199	-2.489
78.69005	34.322	3521.108	0.0324	1	-0.211	-2.639
78.77338	34.172	3526.108	0.0324	1	-0.224	-2.795
78.85671	34.017	3531.108	0.0324	1	-0.236	-2.954
78.94003	33.868	3536.108	0.0324	1	-0.249	-3.108
79.02334	33.719	3541.108	0.0324	1	-0.261	-3.266
79.10668	33.566	3546.108	0.0324	1	-0.274	-3.428
79.19003	33.386	3551.108	0.0324	1	-0.289	-3.616
79.27336	33.181	3556.108	0.0324	1	-0.306	-3.83
79.35671	32.998	3561.108	0.0324	1	-0.322	-4.023
79.44004	32.791	3566.108	0.0324	1	-0.339	-4.24
79.52338	32.612	3571.108	0.0324	1	-0.354	-4.429
79.60673	32.422	3576.108	0.0324	1	-0.37	-4.63
79.69007	32.207	3581.108	0.0324	1	-0.388	-4.853
79.7734	32.002	3586.108	0.0324	1	-0.405	-5.064
79.85671	31.817	3591.108	0.0324	1	-0.42	-5.254
79.94003	31.622	3596.108	0.0324	1	-0.436	-5.453
80.02337	31.41	3601.108	0.0324	1	-0.454	-5.67
80.1067	31.157	3606.108	0.0324	1	-0.474	-5.928
80.19004	30.891	3611.108	0.0324	1	-0.496	-6.197
80.27337	30.625	3616.108	0.0324	1	-0.517	-6.468
80.35671	30.34	3621.108	0.0324	1	-0.541	-6.76
80.44005	30.049	3626.108	0.0324	1	-0.565	-7.059
80.52338	29.76	3631.108	0.0324	1	-0.588	-7.356
80.60672	29.464	3636.108	0.0324	1	-0.613	-7.66
80.69005	29.169	3641.108	0.0324	1	-0.637	-7.964
80.77339	28.866	3646.108	0.0324	1	-0.662	-8.274
80.85673	28.542	3651.108	0.0324	1	-0.688	-8.604
80.94007	28.218	3656.108	0.0324	1	-0.715	-8.933
81.02341	27.897	3661.108	0.0324	1	-0.741	-9.261
81.10675	27.573	3666.108	0.0324	1	-0.767	-9.592
81.19011	27.25	3671.108	0.0324	1	-0.794	-9.922
81.27343	26.92	3676.108	0.0324	1	-0.821	-10.262
81.35676	26.639	3681.108	0.0324	1	-0.844	-10.555
81.44008	26.358	3686.108	0.0324	1	-0.868	-10.847
81.52339	26.08	3691.108	0.0324	1	-0.891	-11.134
81.60672	25.817	3696.108	0.0324	1	-0.912	-11.405
81.69005	25.528	3701.108	0.0324	1	-0.936	-11.702
81.7734	25.254	3706.108	0.0324	1	-0.959	-11.985
81.85674	24.981	3711.108	0.0324	1	-0.981	-12.266
81.94008	24.739	3716.108	0.0324	1	-1.001	-12.515
82.02343	24.508	3721.108	0.0324	1	-1.02	-12.753
82.10677	24.302	3726.108	0.0326	1	-1.037	-12.966
82.19012	24.111	3731.108	0.0324	1	-1.053	-13.163
82.27347	23.94	3736.108	0.0324	1	-1.067	-13.34
82.35681	23.79	3741.108	0.0326	1	-1.08	-13.496
82.44015	23.658	3746.108	0.0324	1	-1.091	-13.632
82.52349	23.547	3751.108	0.0324	1	-1.1	-13.749
82.60681	23.451	3756.108	0.0324	1	-1.108	-13.853
82.69015	23.37	3761.108	0.0324	1	-1.115	-13.941
82.77348	23.304	3766.108	0.0324	1	-1.121	-14.016
82.8568	23.25	3771.108	0.0324	1	-1.127	-14.082
82.94011	23.213	3776.108	0.0324	1	-1.131	-14.135
83.02346	23.187	3781.108	0.0324	1	-1.134	-14.177
83.1068	23.165	3786.108	0.0324	1	-1.137	-14.213
83.19014	23.149	3791.108	0.0324	1	-1.139	-14.241
83.27345	23.139	3796.108	0.0324	1	-1.141	-14.261
83.35679	23.133	3801.108	0.0324	1	-1.142	-14.275
83.44013	23.129	3806.108	0.0324	1	-1.143	-14.29
83.52347	23.131	3811.108	0.0324	1	-1.144	-14.299
83.60681	23.144	3816.108	0.0324	1	-1.143	-14.294
83.69014	23.186	3821.108	0.0324	1	-1.141	-14.259
83.77348	23.268	3826.108	0.0324	1	-1.135	-14.183
83.85681	23.388	3831.108	0.0324	1	-1.125	-14.068
83.94014	23.541	3836.108	0.0324	1	-1.114	-13.92
84.02347	23.722	3841.108	0.0323	1	-1.099	-13.743
84.10681	23.917	3846.108	0.0324	1	-1.084	-13.553
84.19015	24.113	3851.108	0.0324	1	-1.069	-13.362
84.27348	24.319	3856.108	0.0324	1	-1.053	-13.161
84.35681	24.548	3861.108	0.0324	1	-1.035	-12.937
84.44015	24.769	3866.108	0.0324	1	-1.018	-12.72
84.52348	24.982	3871.108	0.0324	1	-1.001	-12.512
84.60682	25.189	3876.108	0.0324	1	-0.985	-12.311
84.69015	25.399	3881.108	0.0324	1	-0.969	-12.107
84.77349	25.61	3886.108	0.0324	1	-0.952	-11.902
84.85682	25.814	3891.108	0.0324	1	-0.936	-11.704
84.94015	26.02	3896.108	0.0324	1	-0.92	-11.505
85.02349	26.228	3901.108	0.0324	1	-0.905	-11.308
85.10683	26.43	3906.108	0.0324	1	-0.889	-11.116
85.19016	26.626	3911.108	0.0323	1	-0.874	-10.927
85.27349	26.816	3916.108	0.0324	1	-0.86	-10.744
85.35682	27.008	3921.108	0.0324	1	-0.845	-10.559
85.44014	27.198	3926.108	0.0324	1	-0.83	-10.376
85.52349	27.377	3931.108	0.0324	1	-0.816	-10.203
85.60682	27.537	3936.108	0.0324	1	-0.804	-10.05
85.69017	27.744	3941.108	0.0324	1	-0.788	-9.852
85.7735	27.935	3946.108	0.0324	1	-0.773	-9.669
85.85684	28.101	3951.108	0.0324	1	-0.761	-9.511
85.94017	28.24	3956.108	0.0324	1	-0.75	-9.382
86.02351	28.371	3961.108	0.0324	1	-0.741	-9.261
86.10685	28.483	3966.108	0.0324	1	-0.733	-9.158
86.1902	28.59	3971.108	0.0324	1	-0.725	-9.062
86.27354	28.686	3976.108	0.0324	1	-0.718	-8.976
86.35689	28.777	3981.108	0.0324	1	-0.711	-8.894
86.44022	28.861	3986.108	0.0324	1	-0.705	-8.819
86.53688	28.956	3991.908	0.0324	1	-0.698	-8.731
86.62021	29.042	3996.908	0.0324	1	-0.692	-8.652
86.70354	29.128	4001.908	0.0324	1	-0.686	-8.573
86.78689	29.206	4006.908	0.0324	1	-0.68	-8.503
86.87021	29.272	4011.908	0.0324	1	-0.676	-8.447
86.95355	29.333	4016.908	0.0324	1	-0.672	-8.396
87.03688	29.396	4021.908	0.0324	1	-0.667	-8.342
87.1202	29.456	4026.908	0.0324	1	-0.663	-8.292
87.20353	29.511	4031.908	0.0324	1	-0.66	-8.246
87.28685	29.566	4036.908	0.0324	1	-0.656	-8.202
87.37018	29.618	4041.908	0.0324	1	-0.653	-8.163
87.45352	29.662	4046.908	0.0324	1	-0.651	-8.134
87.53686	29.701	4051.908	0.0324	1	-0.649	-8.109
87.62019	29.74	4056.908	0.0323	1	-0.646	-8.079
87.70352	29.779	4061.908	0.0324	1	-0.644	-8.05
87.78685	29.824	4066.908	0.0324	1	-0.641	-8.014
87.87018	29.862	4071.908	0.0324	1	-0.639	-7.983
87.95352	29.895	4076.908	0.0324	1	-0.637	-7.96
88.03686	29.924	4081.908	0.0324	1	-0.635	-7.941
88.12021	29.952	4086.908	0.0324	1	-0.634	-7.92
88.20355	29.978	4091.908	0.0324	1	-0.632	-7.899
88.28688	30.006	4096.908	0.0324	1	-0.63	-7.876
88.37022	30.038	4101.908	0.0324	1	-0.628	-7.851
88.45356	30.071	4106.908	0.0324	1	-0.626	-7.825
88.5369	30.104	4111.908	0.0323	1	-0.624	-7.801
88.62023	30.137	4116.908	0.0324	1	-0.622	-7.776
88.70358	30.174	4121.908	0.0324	1	-0.62	-7.749
88.78692	30.203	4126.908	0.0323	1	-0.618	-7.73
88.87025	30.229	4131.908	0.0324	1	-0.617	-7.715
88.95358	30.259	4136.908	0.0323	1	-0.616	-7.698
89.03689	30.296	4141.908	0.0323	1	-0.614	-7.67
89.12023	30.333	4146.908	0.0324	1	-0.611	-7.64
89.20356	30.361	4151.908	0.0324	1	-0.609	-7.618
89.28691	30.386	4156.908	0.0323	1	-0.608	-7.597
89.37024	30.408	4161.908	0.0323	1	-0.606	-7.581
89.45359	30.428	4166.908	0.0324	1	-0.606	-7.573
89.53693	30.446	4171.908	0.0323	1	-0.606	-7.573
89.62026	30.464	4176.908	0.0323	1	-0.606	-7.57
89.7036	30.476	4181.908	0.0323	1	-0.605	-7.568
89.78694	30.486	4186.908	0.0324	1	-0.605	-7.566
89.87028	30.497	4191.908	0.0324	1	-0.605	-7.562
89.95362	30.507	4196.908	0.0324	1	-0.605	-7.56
90.03697	30.518	4201.908	0.0323	1	-0.604	-7.556
90.1203	30.528	4206.908	0.0324	1	-0.604	-7.554
90.20363	30.54	4211.908	0.0323	1	-0.604	-7.549
90.28696	30.55	4216.908	0.0324	1	-0.604	-7.547
90.37028	30.56	4221.908	0.0323	1	-0.603	-7.544
90.45363	30.571	4226.908	0.0324	1	-0.603	-7.54
90.53697	30.578	4231.908	0.0324	1	-0.603	-7.539
90.62031	30.582	4236.908	0.0324	1	-0.603	-7.539
90.70364	30.588	4241.908	0.0324	1	-0.603	-7.537
90.78696	30.592	4246.908	0.0324	1	-0.603	-7.536
90.87029	30.596	4251.908	0.0324	1	-0.603	-7.538
90.95362	30.599	4256.908	0.0323	1	-0.603	-7.542
91.03695	30.602	4261.908	0.0323	1	-0.604	-7.547
91.12028	30.604	4266.908	0.0324	1	-0.604	-7.551
91.20361	30.606	4271.908	0.0323	1	-0.604	-7.555
91.28695	30.607	4276.908	0.0324	1	-0.605	-7.559
91.3703	30.607	4281.908	0.0324	1	-0.605	-7.565
91.45364	30.607	4286.908	0.0324	1	-0.606	-7.571
91.53697	30.608	4291.908	0.0323	1	-0.606	-7.575
91.62033	30.608	4296.908	0.0323	1	-0.606	-7.582
91.70368	30.608	4301.908	0.0324	1	-0.607	-7.589
91.78702	30.608	4306.908	0.0323	1	-0.608	-7.599
91.87036	30.608	4311.908	0.0323	1	-0.609	-7.612
91.95369	30.607	4316.908	0.0324	1	-0.61	-7.626
92.03702	30.606	4321.908	0.0324	1	-0.611	-7.635
92.12037	30.605	4326.908	0.0324	1	-0.611	-7.643
92.2037	30.602	4331.908	0.0323	1	-0.612	-7.65
92.28702	30.597	4336.908	0.0323	1	-0.613	-7.66
92.37035	30.593	4341.908	0.0324	1	-0.614	-7.669
92.45368	30.586	4346.908	0.0324	1	-0.615	-7.681
92.53702	30.577	4351.908	0.0323	1	-0.616	-7.695
92.62035	30.566	4356.908	0.0324	1	-0.617	-7.709
92.70369	30.552	4361.908	0.0324	1	-0.618	-7.728
92.78704	30.532	4366.908	0.0324	1	-0.62	-7.756
92.87038	30.507	4371.908	0.0324	1	-0.623	-7.789
92.95371	30.481	4376.908	0.0324	1	-0.626	-7.822
93.03706	30.457	4381.908	0.0324	1	-0.628	-7.853
93.12039	30.431	4386.908	0.0324	1	-0.631	-7.887
93.20373	30.404	4391.908	0.0324	1	-0.634	-7.923
93.28706	30.377	4396.908	0.0324	1	-0.637	-7.959
93.37039	30.349	4401.908	0.0324	1	-0.64	-7.996
93.45372	30.323	4406.908	0.0324	1	-0.642	-8.031
93.53704	30.296	4411.908	0.0324	1	-0.645	-8.067
93.62037	30.268	4416.908	0.0323	1	-0.648	-8.103
93.7037	30.24	4421.908	0.0324	1	-0.651	-8.14
93.78704	30.211	4426.908	0.0324	1	-0.654	-8.181
93.87038	30.178	4431.908	0.0324	1	-0.658	-8.224
93.95372	30.142	4436.908	0.0323	1	-0.661	-8.268
94.03706	30.109	4441.908	0.0323	1	-0.665	-8.308
94.12039	30.075	4446.908	0.0323	1	-0.668	-8.348
94.20372	30.039	4451.908	0.0323	1	-0.671	-8.389
94.28706	30.004	4456.908	0.0324	1	-0.674	-8.429
94.37038	29.966	4461.908	0.0324	1	-0.678	-8.472
94.45372	29.93	4466.908	0.0323	1	-0.681	-8.515
94.53706	29.891	4471.908	0.0323	1	-0.685	-8.559
94.62038	29.852	4476.908	0.0323	1	-0.688	-8.602
94.70371	29.815	4481.908	0.0323	1	-0.691	-8.643
94.78704	29.777	4486.908	0.0323	1	-0.695	-8.685
94.87036	29.74	4491.908	0.0323	1	-0.698	-8.726
94.9537	29.7	4496.908	0.0323	1	-0.702	-8.77
95.03704	29.656	4501.908	0.0324	1	-0.705	-8.817
95.12038	29.613	4506.908	0.0323	1	-0.709	-8.865
95.20371	29.572	4511.908	0.0323	1	-0.713	-8.911
95.28706	29.533	4516.908	0.0323	1	-0.716	-8.955
95.37039	29.496	4521.908	0.0323	1	-0.72	-8.997
95.45374	29.46	4526.908	0.0324	1	-0.723	-9.038
95.53708	29.422	4531.908	0.0323	1	-0.726	-9.08
95.62042	29.4	4536.908	0.0323	1	-0.728	-9.105
95.70377	29.378	4541.908	0.0323	1	-0.731	-9.132
95.7871	29.347	4546.908	0.0323	1	-0.734	-9.169
95.87043	29.308	4551.908	0.0323	1	-0.737	-9.213
95.95377	29.27	4556.908	0.0324	1	-0.74	-9.254
96.03709	29.222	4561.908	0.0323	1	-0.744	-9.305
96.12041	29.182	4566.908	0.0323	1	-0.748	-9.347
96.20372	29.145	4571.908	0.0323	1	-0.751	-9.387
96.28705	29.113	4576.908	0.0323	1	-0.754	-9.421
96.37038	29.074	4581.908	0.0323	1	-0.757	-9.463
96.45372	29.033	4586.908	0.0324	1	-0.761	-9.507
96.53705	28.988	4591.908	0.0323	1	-0.764	-9.554
96.62038	28.945	4596.908	0.0324	1	-0.768	-9.599
96.70372	28.906	4601.908	0.0324	1	-0.771	-9.64
96.78707	28.863	4606.908	0.0323	1	-0.775	-9.684
96.87041	28.822	4611.908	0.0324	1	-0.778	-9.727
96.95375	28.78	4616.908	0.0323	1	-0.782	-9.77
97.03709	28.74	4621.908	0.0323	1	-0.785	-9.811
97.12043	28.704	4626.908	0.0324	1	-0.788	-9.849
97.20377	28.669	4631.908	0.0323	1	-0.791	-9.886
97.2871	28.638	4636.908	0.0323	1	-0.794	-9.92
97.37043	28.613	4641.908	0.0323	1	-0.796	-9.948
97.45378	28.59	4646.908	0.0323	1	-0.798	-9.973
97.53712	28.564	4651.908	0.0323	1	-0.8	-10.001
97.62045	28.541	4656.908	0.0323	1	-0.802	-10.025
97.70378	28.522	4661.908	0.0323	1	-0.804	-10.045
97.7871	28.505	4666.908	0.0323	1	-0.805	-10.064
97.87045	28.493	4671.908	0.0323	1	-0.806	-10.076
97.95378	28.477	4676.908	0.0323	1	-0.807	-10.093
98.03711	28.464	4681.908	0.0323	1	-0.808	-10.106
98.12044	28.451	4686.908	0.0323	1	-0.81	-10.119
98.20378	28.44	4691.908	0.0323	1	-0.81	-10.131
98.28711	28.43	4696.908	0.0323	1	-0.811	-10.141
98.37044	28.422	4701.908	0.0324	1	-0.812	-10.149
98.45377	28.419	4706.908	0.0323	1	-0.812	-10.153
98.53711	28.417	4711.908	0.0323	1	-0.812	-10.155
98.62044	28.415	4716.908	0.0324	1	-0.813	-10.157
98.70377	28.414	4721.908	0.0323	1	-0.813	-10.158
98.7871	28.412	4726.908	0.0323	1	-0.813	-10.16
98.87043	28.408	4731.908	0.0323	1	-0.813	-10.164
98.95378	28.404	4736.908	0.0323	1	-0.813	-10.168
99.03711	28.4	4741.908	0.0323	1	-0.814	-10.172
99.12045	28.397	4746.908	0.0323	1	-0.814	-10.175
99.20379	28.393	4751.908	0.0324	1	-0.814	-10.179
99.28713	28.391	4756.908	0.0324	1	-0.814	-10.181
99.37046	28.39	4761.908	0.0324	1	-0.815	-10.182
99.45379	28.389	4766.908	0.0323	1	-0.815	-10.183
99.53711	28.388	4771.908	0.0324	1	-0.815	-10.184
99.62044	28.388	4776.908	0.0324	1	-0.815	-10.184
99.70378	28.388	4781.908	0.0324	1	-0.815	-10.184
99.78711	28.388	4786.908	0.0324	1	-0.815	-10.184
99.87044	28.389	4791.908	0.0324	1	-0.815	-10.183
99.95377	28.392	4796.908	0.0323	1	-0.814	-10.18
100.0371	28.397	4801.908	0.0323	1	-0.814	-10.175
100.12042	28.406	4806.908	0.0323	1	-0.813	-10.165
100.20374	28.419	4811.908	0.0323	1	-0.812	-10.152
100.28707	28.438	4816.908	0.0324	1	-0.811	-10.133
100.37039	28.457	4821.908	0.0323	1	-0.809	-10.112
100.45373	28.477	4826.908	0.0323	1	-0.807	-10.09
100.53705	28.497	4831.908	0.0324	1	-0.805	-10.069
100.62039	28.522	4836.908	0.0324	1	-0.803	-10.042
100.70374	28.542	4841.908	0.0324	1	-0.802	-10.02
100.78708	28.562	4846.908	0.0323	1	-0.8	-9.997
100.87043	28.584	4851.908	0.0323	1	-0.798	-9.973
100.95376	28.606	4856.908	0.0323	1	-0.796	-9.948
101.03709	28.629	4861.908	0.0323	1	-0.794	-9.922
101.12043	28.654	4866.908	0.0323	1	-0.791	-9.894
101.20377	28.675	4871.908	0.0324	1	-0.789	-9.868
101.2871	28.693	4876.908	0.0323	1	-0.788	-9.844
101.37043	28.71	4881.908	0.0324	1	-0.786	-9.82
101.45377	28.727	4886.908	0.0323	1	-0.784	-9.795
101.5371	28.741	4891.908	0.0323	1	-0.782	-9.773
101.62043	28.755	4896.908	0.0324	1	-0.78	-9.749
101.70373	28.768	4901.908	0.0324	1	-0.778	-9.725
101.78705	28.783	4906.908	0.0323	1	-0.776	-9.699
101.87037	28.797	4911.908	0.0323	1	-0.774	-9.671
101.9537	28.808	4916.908	0.0324	1	-0.772	-9.644
102.03704	28.815	4921.908	0.0324	1	-0.77	-9.621
102.12037	28.82	4926.908	0.0324	1	-0.768	-9.599
102.20372	28.823	4931.908	0.0324	1	-0.766	-9.578
102.28706	28.826	4936.908	0.0324	1	-0.765	-9.558
102.3704	28.827	4941.908	0.0324	1	-0.763	-9.54
102.45375	28.828	4946.908	0.0323	1	-0.762	-9.522
102.53709	28.829	4951.908	0.0324	1	-0.76	-9.502
102.62042	28.83	4956.908	0.0324	1	-0.759	-9.483
102.70376	28.83	4961.908	0.0323	1	-0.757	-9.465
102.78709	28.83	4966.908	0.0324	1	-0.756	-9.448
102.87043	28.83	4971.908	0.0324	1	-0.754	-9.429
102.95377	28.825	4976.908	0.0324	1	-0.753	-9.416
103.0371	28.821	4981.908	0.0324	1	-0.752	-9.403
103.12042	28.816	4986.908	0.0324	1	-0.751	-9.391
103.20375	28.812	4991.908	0.0324	1	-0.75	-9.378
103.28708	28.809	4996.908	0.0323	1	-0.749	-9.362
103.37042	28.803	5001.908	0.0323	1	-0.748	-9.348
103.45376	28.789	5006.908	0.0323	1	-0.747	-9.342
103.53709	28.77	5011.908	0.0324	1	-0.747	-9.342
103.62043	28.746	5016.908	0.0324	1	-0.748	-9.348
103.70376	28.71	5021.908	0.0324	1	-0.749	-9.367
103.78709	28.669	5026.908	0.0324	1	-0.751	-9.39
103.87042	28.625	5031.908	0.0324	1	-0.753	-9.414
103.95374	28.58	5036.908	0.0323	1	-0.755	-9.438
104.03707	28.556	5041.908	0.0324	1	-0.755	-9.435
104.1204	28.522	5046.908	0.0323	1	-0.755	-9.442
104.20372	28.478	5051.908	0.0324	1	-0.757	-9.46
104.28705	28.427	5056.908	0.0324	1	-0.759	-9.485
104.37038	28.368	5061.908	0.0324	1	-0.762	-9.518
104.45371	28.301	5066.908	0.0324	1	-0.765	-9.563
104.53703	28.229	5071.908	0.0324	1	-0.769	-9.612
104.62036	28.162	5076.908	0.0324	1	-0.773	-9.656
104.70368	28.096	5081.908	0.0324	1	-0.776	-9.701
104.78699	28.039	5086.908	0.0324	1	-0.779	-9.737
104.87032	27.982	5091.908	0.0323	1	-0.782	-9.77
104.95367	27.917	5096.908	0.0324	1	-0.785	-9.813
105.03703	27.829	5101.908	0.0323	1	-0.79	-9.877
105.12037	27.73	5106.908	0.0323	1	-0.796	-9.95
105.20372	27.649	5111.908	0.0323	1	-0.8	-10.007
105.28707	27.565	5116.908	0.0323	1	-0.805	-10.067
105.37042	27.489	5121.908	0.0323	1	-0.809	-10.112
105.45375	27.41	5126.908	0.0323	1	-0.813	-10.158
105.53708	27.338	5131.908	0.0323	1	-0.816	-10.199
105.62042	27.269	5136.908	0.0323	1	-0.819	-10.238
105.70376	27.202	5141.908	0.0324	1	-0.822	-10.272
105.7871	27.126	5146.908	0.0324	1	-0.825	-10.316
105.87043	27.047	5151.908	0.0323	1	-0.829	-10.366
105.95376	26.964	5156.908	0.0323	1	-0.834	-10.421
106.0371	26.88	5161.908	0.0323	1	-0.838	-10.473
106.12043	26.792	5166.908	0.0323	1	-0.842	-10.527
106.20376	26.703	5171.908	0.0323	1	-0.847	-10.583
106.28709	26.614	5176.908	0.0323	1	-0.851	-10.644
106.37042	26.523	5181.908	0.0323	1	-0.857	-10.709
106.45375	26.427	5186.908	0.0324	1	-0.862	-10.779
106.53709	26.331	5191.908	0.0323	1	-0.868	-10.849
106.62043	26.234	5196.908	0.0323	1	-0.874	-10.919
106.70376	26.134	5201.908	0.0323	1	-0.879	-10.991
106.78709	26.028	5206.908	0.0323	1	-0.885	-11.068
106.87043	25.921	5211.908	0.0323	1	-0.892	-11.146
106.95376	25.815	5216.908	0.0323	1	-0.898	-11.219
107.03709	25.701	5221.908	0.0323	1	-0.904	-11.302
107.1204	25.505	5226.908	0.0323	1	-0.918	-11.468
107.20371	25.379	5231.908	0.0323	1	-0.925	-11.565
107.28704	25.279	5236.908	0.0323	1	-0.931	-11.637
107.37038	25.216	5241.908	0.0323	1	-0.934	-11.67
107.45372	25.155	5246.908	0.0323	1	-0.936	-11.701
107.53706	25.066	5251.908	0.0323	1	-0.941	-11.76
107.6204	24.945	5256.908	0.0324	1	-0.948	-11.852
107.70374	24.803	5261.908	0.0323	1	-0.957	-11.965
107.78708	24.65	5266.908	0.0323	1	-0.967	-12.088
107.8704	24.484	5271.908	0.0323	1	-0.978	-12.227
107.95373	24.332	5276.908	0.0324	1	-0.988	-12.35
108.03707	24.172	5281.908	0.0324	1	-0.998	-12.475
108.12041	23.996	5286.908	0.0323	1	-1.009	-12.611
108.20375	23.824	5291.908	0.0323	1	-1.019	-12.743
108.28709	23.654	5296.908	0.0324	1	-1.03	-12.875
108.37042	23.492	5301.908	0.0323	1	-1.04	-12.999
108.45376	23.34	5306.908	0.0323	1	-1.049	-13.115
108.53709	23.179	5311.908	0.0323	1	-1.059	-13.241
108.62042	23.036	5316.908	0.0323	1	-1.068	-13.35
108.70375	22.903	5321.908	0.0323	1	-1.076	-13.447
108.78708	22.767	5326.908	0.0323	1	-1.084	-13.548
108.87041	22.632	5331.908	0.0324	1	-1.092	-13.649
108.95375	22.479	5336.908	0.0323	1	-1.101	-13.765
109.03709	22.329	5341.908	0.0323	1	-1.11	-13.878
109.12042	22.185	5346.908	0.0323	1	-1.119	-13.987
109.20374	22.049	5351.908	0.0323	1	-1.127	-14.086
109.28708	21.928	5356.908	0.0323	1	-1.133	-14.168
109.3704	21.812	5361.908	0.0323	1	-1.14	-14.245
109.45374	21.699	5366.908	0.0323	1	-1.146	-14.322
109.53708	21.574	5371.908	0.0323	1	-1.153	-14.412
109.62041	21.448	5376.908	0.0323	1	-1.16	-14.504
109.70375	21.323	5381.908	0.0323	1	-1.168	-14.597
109.78709	21.21	5386.908	0.0323	1	-1.174	-14.679
109.87042	21.1	5391.908	0.0323	1	-1.181	-14.761
109.95376	21.008	5396.908	0.0323	1	-1.186	-14.828
