# Supplementary material for: Modification of the structural stability of human serum albumin in rheumatoid arthritis
Source: PLoS One. 2023 Mar 17;18(3):e0271008. doi: 10.1371/journal.pone.0271008 (PMC10022781; doi:10.1371/journal.pone.0271008)
Supplement: S2 Data — The zip file includes 47 HDC results (.csv) exported from DSC raw files. Each HDC result file contains seven measurements for each DSC run: temperature (°C), power (μW), time(s), pressure (atm), scan rate (°C/min), analysis data (excess molar heat capacity (Cpex)), and corrected data (normalized Cpex, normalization explained in the Methods section). (ZIP) [file pone.0271008.s003.zip › SupplmentalData_2_HDC results/B44.csv]

temp	power	time	pressure	scan rate	AnalysisData	CorrectedData
20.00111	-61.623	0.526	0.0323	0.576	0.044	0.314
20.03284	-78.905	5.527	0.0324	0.576	0.04	0.288
20.0978	-163.805	11.526	0.0324	0.576	0.062	0.447
20.18385	-246.007	17.526	0.0324	0.576	-0.052	-0.372
20.26728	-297.41	22.526	0.0324	0.69	-0.223	-1.929
20.35812	-331.242	27.526	0.0324	0.806	-0.413	-4.16
20.45376	-348.85	32.527	0.0324	0.921	-0.507	-5.834
20.55207	-354.555	37.527	0.0324	1.035	-0.61	-7.889
20.65134	-350.411	42.527	0.0324	1.106	-0.74	-10.235
20.75029	-338.859	47.527	0.0324	1.144	-0.867	-12.393
20.848	-322.527	52.527	0.0324	1.158	-0.988	-14.304
20.9439	-303.423	57.527	0.0324	1.143	-1.114	-15.904
21.03765	-283.139	62.527	0.0324	1.122	-1.228	-17.228
21.12917	-262.848	67.527	0.0324	1.099	-1.329	-18.26
21.21853	-243.38	72.527	0.0324	1.076	-1.412	-18.992
21.30589	-225.339	77.527	0.0324	1.054	-1.479	-19.485
21.39152	-209.024	82.527	0.0324	1.034	-1.528	-19.752
21.47572	-194.603	87.527	0.0324	1.017	-1.56	-19.845
21.5588	-182.069	92.527	0.0324	1.004	-1.578	-19.799
21.64103	-171.316	97.527	0.0324	0.993	-1.577	-19.585
21.72271	-162.297	102.527	0.0324	0.986	-1.569	-19.34
21.80407	-154.662	107.527	0.0324	0.981	-1.554	-19.062
21.88533	-148.155	112.527	0.0324	0.979	-1.53	-18.717
21.96663	-142.614	117.527	0.0324	0.978	-1.503	-18.379
22.0481	-137.823	122.527	0.0324	0.98	-1.479	-18.112
22.12979	-133.538	127.527	0.0324	0.982	-1.46	-17.918
22.2282	-128.904	133.526	0.0324	0.984	-1.448	-17.822
22.31052	-125.107	138.526	0.0324	0.988	-1.429	-17.64
22.39312	-121.377	143.526	0.0324	0.991	-1.411	-17.472
22.47599	-117.709	148.526	0.0324	0.994	-1.401	-17.394
22.55907	-114.011	153.526	0.0324	0.996	-1.393	-17.341
22.64234	-110.256	158.526	0.0324	0.998	-1.385	-17.288
22.72576	-106.464	163.526	0.0324	1	-1.38	-17.25
22.80929	-102.669	168.526	0.0324	1.002	-1.377	-17.237
22.8929	-98.863	173.526	0.0324	1.003	-1.375	-17.237
22.97657	-95.068	178.526	0.0324	1.003	-1.376	-17.262
23.06025	-91.267	183.526	0.0323	1.004	-1.376	-17.266
23.14393	-87.507	188.526	0.0324	1.004	-1.375	-17.256
23.22759	-83.793	193.526	0.0324	1.004	-1.373	-17.228
23.31123	-80.152	198.526	0.0324	1.003	-1.371	-17.198
23.39483	-76.62	203.526	0.0324	1.003	-1.37	-17.177
23.47839	-73.225	208.526	0.0324	1.003	-1.369	-17.162
23.56192	-69.935	213.526	0.0324	1.002	-1.368	-17.136
23.64541	-66.758	218.526	0.0324	1.002	-1.365	-17.101
23.72886	-63.706	223.526	0.0324	1.002	-1.362	-17.049
23.8123	-60.794	228.526	0.0324	1.001	-1.359	-17.011
23.89571	-57.998	233.526	0.0324	1.001	-1.356	-16.971
23.97911	-55.31	238.526	0.0324	1.001	-1.352	-16.918
24.06248	-52.739	243.526	0.0324	1.001	-1.348	-16.865
24.14584	-50.27	248.526	0.0324	1.001	-1.346	-16.83
24.22921	-47.914	253.526	0.0324	1	-1.345	-16.821
24.31257	-45.664	258.526	0.0324	1	-1.343	-16.8
24.39593	-43.486	263.526	0.0324	1	-1.341	-16.768
24.4793	-41.384	268.526	0.0324	1	-1.338	-16.735
24.56267	-39.372	273.526	0.0324	1	-1.337	-16.714
24.64605	-37.421	278.526	0.0324	1	-1.335	-16.689
24.72943	-35.542	283.526	0.0324	1.001	-1.332	-16.662
24.8128	-33.723	288.526	0.0324	1.001	-1.33	-16.63
24.89618	-31.966	293.526	0.0324	1.001	-1.328	-16.606
24.97956	-30.255	298.526	0.0324	1.001	-1.325	-16.569
25.06294	-28.603	303.526	0.0324	1.001	-1.322	-16.533
25.14631	-27.014	308.526	0.0323	1.001	-1.32	-16.514
25.22969	-25.473	313.526	0.0324	1.001	-1.319	-16.493
25.31307	-23.978	318.526	0.0324	1.001	-1.316	-16.462
25.39645	-22.554	323.526	0.0324	1	-1.315	-16.449
25.47982	-21.158	328.526	0.0324	1	-1.312	-16.414
25.56319	-19.817	333.526	0.0324	1	-1.311	-16.393
25.64656	-18.514	338.526	0.0324	1	-1.309	-16.371
25.72993	-17.263	343.526	0.0324	1	-1.308	-16.361
25.8133	-16.052	348.526	0.0324	1	-1.307	-16.346
25.89667	-14.892	353.526	0.0324	1	-1.306	-16.33
25.98004	-13.777	358.526	0.0324	1	-1.305	-16.32
26.0634	-12.685	363.526	0.0324	1	-1.303	-16.298
26.14677	-11.628	368.526	0.0324	1	-1.302	-16.283
26.23013	-10.623	373.526	0.0324	1	-1.302	-16.28
26.31349	-9.638	378.526	0.0323	1	-1.3	-16.253
26.39686	-8.694	383.526	0.0324	1	-1.298	-16.229
26.48021	-7.789	388.526	0.0323	1	-1.296	-16.21
26.56357	-6.91	393.526	0.0324	1	-1.295	-16.193
26.64693	-6.06	398.526	0.0324	1	-1.294	-16.178
26.73029	-5.236	403.526	0.0324	1	-1.292	-16.156
26.81364	-4.44	408.526	0.0324	1	-1.289	-16.114
26.897	-3.671	413.527	0.0324	1	-1.286	-16.081
26.98035	-2.927	418.527	0.0324	1	-1.286	-16.078
27.0637	-2.204	423.527	0.0324	1	-1.285	-16.071
27.14705	-1.507	428.527	0.0324	1	-1.284	-16.054
27.23039	-0.843	433.527	0.0324	1	-1.283	-16.044
27.31374	-0.2	438.527	0.0324	1	-1.282	-16.033
27.39709	0.412	443.527	0.0324	1	-1.282	-16.028
27.48044	1.02	448.527	0.0324	1	-1.28	-15.999
27.56379	1.597	453.527	0.0324	1	-1.278	-15.98
27.64713	2.155	458.527	0.0324	1	-1.277	-15.967
27.73048	2.695	463.527	0.0324	1	-1.277	-15.962
27.81383	3.22	468.527	0.0324	1	-1.277	-15.965
27.89719	3.712	473.527	0.0324	1	-1.278	-15.979
27.98054	4.194	478.527	0.0324	1	-1.278	-15.973
28.06388	4.667	483.527	0.0323	1	-1.276	-15.956
28.14721	5.157	488.527	0.0324	1	-1.272	-15.902
28.23054	5.628	493.527	0.0324	1	-1.268	-15.853
28.31389	6.062	498.527	0.0324	1	-1.266	-15.829
28.39722	6.464	503.527	0.0324	1	-1.266	-15.821
28.48058	6.859	508.527	0.0324	1	-1.265	-15.811
28.58059	7.283	514.526	0.0324	1	-1.268	-15.847
28.66394	7.657	519.526	0.0324	1	-1.266	-15.834
28.76062	8.072	525.326	0.0324	1	-1.265	-15.813
28.84396	8.413	530.326	0.0324	1	-1.264	-15.799
28.92731	8.741	535.326	0.0324	1	-1.263	-15.784
29.01065	9.059	540.326	0.0324	1	-1.262	-15.781
29.09399	9.379	545.326	0.0324	1	-1.26	-15.756
29.17733	9.687	550.326	0.0324	1	-1.258	-15.731
29.26067	9.981	555.326	0.0324	1	-1.258	-15.723
29.344	10.273	560.326	0.0324	1	-1.256	-15.7
29.42734	10.555	565.326	0.0324	1	-1.254	-15.67
29.51067	10.832	570.326	0.0324	1	-1.251	-15.641
29.594	11.097	575.326	0.0324	1	-1.25	-15.623
29.67734	11.359	580.326	0.0324	1	-1.248	-15.596
29.76068	11.597	585.326	0.0324	1	-1.248	-15.601
29.84401	11.817	590.326	0.0324	1	-1.249	-15.616
29.92735	12.036	595.326	0.0324	1	-1.25	-15.627
30.01067	12.248	600.326	0.0324	1	-1.25	-15.622
30.09401	12.464	605.326	0.0324	1	-1.247	-15.586
30.17734	12.658	610.326	0.0324	1	-1.246	-15.57
30.26068	12.848	615.326	0.0324	1	-1.244	-15.553
30.34402	13.032	620.326	0.0324	1	-1.243	-15.541
30.42736	13.203	625.326	0.0324	1	-1.243	-15.534
30.51068	13.382	630.326	0.0324	1	-1.242	-15.521
30.59402	13.56	635.326	0.0324	1	-1.241	-15.512
30.67736	13.722	640.326	0.0324	1	-1.241	-15.508
30.7607	13.877	645.326	0.0326	1	-1.24	-15.505
30.84404	14.033	650.326	0.0324	1	-1.24	-15.499
30.92738	14.184	655.326	0.0324	1	-1.239	-15.493
31.01072	14.326	660.326	0.0324	1	-1.239	-15.482
31.09405	14.472	665.326	0.0326	1	-1.237	-15.465
31.17738	14.614	670.326	0.0324	1	-1.236	-15.449
31.26072	14.755	675.326	0.0324	1	-1.235	-15.435
31.34405	14.882	680.326	0.0324	1	-1.234	-15.428
31.42738	15.002	685.326	0.0324	1	-1.234	-15.422
31.51072	15.124	690.326	0.0324	1	-1.232	-15.405
31.59406	15.241	695.326	0.0324	1	-1.232	-15.396
31.6774	15.36	700.326	0.0324	1	-1.232	-15.399
31.76073	15.471	705.326	0.0324	1	-1.233	-15.409
31.84406	15.584	710.326	0.0324	1	-1.232	-15.394
31.9274	15.696	715.326	0.0326	1	-1.229	-15.366
32.01073	15.791	720.326	0.0326	1	-1.229	-15.36
32.09407	15.887	725.326	0.0326	1	-1.229	-15.362
32.17741	15.97	730.326	0.0324	1	-1.229	-15.365
32.26074	16.059	735.326	0.0324	1	-1.229	-15.362
32.34407	16.154	740.326	0.0324	1	-1.228	-15.351
32.42741	16.244	745.326	0.0324	1	-1.228	-15.344
32.51074	16.328	750.326	0.0324	1	-1.227	-15.342
32.59407	16.406	755.326	0.0324	1	-1.227	-15.34
32.67741	16.487	760.326	0.0324	1	-1.227	-15.333
32.76073	16.562	765.326	0.0324	1	-1.226	-15.328
32.84407	16.643	770.326	0.0324	1	-1.225	-15.314
32.92739	16.716	775.326	0.0326	1	-1.224	-15.305
33.01073	16.786	780.326	0.0324	1	-1.224	-15.303
33.09406	16.852	785.326	0.0324	1	-1.224	-15.299
33.1774	16.917	790.326	0.0324	1	-1.223	-15.29
33.26073	16.982	795.326	0.0324	1	-1.223	-15.283
33.34405	17.052	800.326	0.0324	1	-1.222	-15.273
33.42739	17.119	805.326	0.0324	1	-1.221	-15.263
33.51072	17.179	810.326	0.0324	1	-1.22	-15.249
33.59406	17.239	815.326	0.0324	1	-1.219	-15.236
33.67739	17.293	820.326	0.0324	1	-1.218	-15.222
33.76073	17.35	825.326	0.0324	1	-1.217	-15.208
33.84406	17.407	830.326	0.0324	1	-1.216	-15.196
33.9274	17.463	835.326	0.0324	1	-1.214	-15.178
34.01073	17.513	840.326	0.0324	1	-1.214	-15.174
34.09405	17.562	845.326	0.0324	1	-1.214	-15.17
34.17737	17.621	850.326	0.0324	1	-1.212	-15.149
34.26069	17.689	855.326	0.0324	1	-1.21	-15.124
34.344	17.751	860.326	0.0324	1	-1.209	-15.108
34.42732	17.805	865.326	0.0324	1	-1.208	-15.101
34.51066	17.851	870.326	0.0324	1	-1.208	-15.1
34.59399	17.884	875.326	0.0324	1	-1.209	-15.11
34.67734	17.915	880.326	0.0324	1	-1.21	-15.119
34.76068	17.941	885.326	0.0324	1	-1.21	-15.128
34.84401	17.971	890.326	0.0324	1	-1.211	-15.132
34.92734	18.006	895.326	0.0324	1	-1.21	-15.132
35.01069	18.04	900.326	0.0324	1	-1.211	-15.133
35.09401	18.071	905.326	0.0326	1	-1.211	-15.136
35.17735	18.108	910.326	0.0324	1	-1.21	-15.128
35.26068	18.14	915.326	0.0324	1	-1.21	-15.122
35.34402	18.176	920.326	0.0324	1	-1.209	-15.113
35.42735	18.209	925.326	0.0324	1	-1.208	-15.102
35.51069	18.243	930.326	0.0324	1	-1.207	-15.091
35.59403	18.275	935.326	0.0324	1	-1.207	-15.089
35.67737	18.309	940.326	0.0324	1	-1.207	-15.085
35.7607	18.341	945.326	0.0324	1	-1.206	-15.075
35.84402	18.372	950.326	0.0324	1	-1.205	-15.064
35.92735	18.411	955.326	0.0324	1	-1.204	-15.048
36.01069	18.447	960.326	0.0324	1	-1.203	-15.037
36.09402	18.475	965.326	0.0324	1	-1.203	-15.035
36.17734	18.506	970.326	0.0326	1	-1.202	-15.029
36.26066	18.543	975.326	0.0324	1	-1.201	-15.015
36.34399	18.584	980.326	0.0324	1	-1.2	-14.996
36.42733	18.618	985.326	0.0324	1	-1.198	-14.976
36.51067	18.642	990.326	0.0324	1	-1.197	-14.964
36.59402	18.663	995.326	0.0324	1	-1.196	-14.954
36.67735	18.682	1000.326	0.0324	1	-1.196	-14.945
36.76067	18.708	1005.326	0.0324	1	-1.195	-14.931
36.84398	18.74	1010.326	0.0324	1	-1.193	-14.912
36.9273	18.774	1015.326	0.0324	1	-1.192	-14.893
37.01062	18.807	1020.326	0.0324	1	-1.19	-14.878
37.09394	18.835	1025.326	0.0324	1	-1.189	-14.866
37.17728	18.862	1030.326	0.0324	1	-1.189	-14.859
37.26062	18.882	1035.326	0.0324	1	-1.189	-14.859
37.34397	18.898	1040.326	0.0324	1	-1.189	-14.863
37.42732	18.912	1045.326	0.0324	1	-1.189	-14.867
37.51067	18.927	1050.326	0.0324	1	-1.189	-14.869
37.59401	18.941	1055.326	0.0324	1	-1.19	-14.873
37.67736	18.955	1060.326	0.0324	1	-1.19	-14.873
37.76068	18.971	1065.326	0.0324	1	-1.19	-14.872
37.844	18.998	1070.326	0.0324	1	-1.189	-14.86
37.92732	19.028	1075.326	0.0324	1	-1.188	-14.846
38.01064	19.058	1080.326	0.0324	1	-1.187	-14.834
38.09397	19.086	1085.326	0.0324	1	-1.186	-14.823
38.17729	19.112	1090.326	0.0324	1	-1.185	-14.812
38.26062	19.136	1095.326	0.0324	1	-1.184	-14.802
38.34394	19.159	1100.326	0.0324	1	-1.183	-14.792
38.42727	19.183	1105.326	0.0324	1	-1.183	-14.78
38.51059	19.206	1110.326	0.0326	1	-1.182	-14.768
38.59393	19.227	1115.326	0.0324	1	-1.181	-14.757
38.67725	19.244	1120.326	0.0324	1	-1.18	-14.751
38.76058	19.262	1125.326	0.0324	1	-1.179	-14.742
38.84392	19.281	1130.326	0.0324	1	-1.179	-14.731
38.92725	19.3	1135.326	0.0324	1	-1.178	-14.721
39.01058	19.32	1140.326	0.0326	1	-1.177	-14.712
39.0939	19.339	1145.326	0.0326	1	-1.176	-14.705
39.17722	19.36	1150.326	0.0324	1	-1.176	-14.698
39.26054	19.386	1155.326	0.0324	1	-1.175	-14.684
39.34387	19.409	1160.326	0.0326	1	-1.174	-14.672
39.42721	19.427	1165.326	0.0324	1	-1.173	-14.664
39.51055	19.443	1170.326	0.0324	1	-1.173	-14.658
39.59389	19.458	1175.326	0.0324	1	-1.172	-14.655
39.67723	19.471	1180.326	0.0324	1	-1.172	-14.653
39.76057	19.486	1185.326	0.0324	1	-1.172	-14.648
39.84391	19.502	1190.326	0.0326	1	-1.171	-14.64
39.92724	19.518	1195.326	0.0324	1	-1.17	-14.63
40.01057	19.535	1200.326	0.0324	1	-1.17	-14.621
40.09389	19.553	1205.326	0.0324	1	-1.169	-14.613
40.17721	19.577	1210.326	0.0324	1	-1.168	-14.599
40.26054	19.599	1215.326	0.0324	1	-1.167	-14.586
40.34388	19.618	1220.326	0.0324	1	-1.166	-14.575
40.42721	19.635	1225.326	0.0324	1	-1.165	-14.566
40.51054	19.651	1230.326	0.0324	1	-1.165	-14.558
40.59388	19.667	1235.326	0.0324	1	-1.164	-14.55
40.67721	19.683	1240.326	0.0324	1	-1.163	-14.541
40.76055	19.698	1245.326	0.0324	1	-1.163	-14.532
40.84389	19.712	1250.326	0.0324	1	-1.162	-14.525
40.9272	19.729	1255.326	0.0324	1	-1.161	-14.516
41.01054	19.751	1260.326	0.0324	1	-1.16	-14.502
41.09387	19.77	1265.326	0.0324	1	-1.159	-14.493
41.1772	19.786	1270.326	0.0326	1	-1.159	-14.488
41.26054	19.804	1275.326	0.0324	1	-1.158	-14.481
41.34388	19.819	1280.326	0.0324	1	-1.158	-14.476
41.42721	19.834	1285.326	0.0324	1	-1.157	-14.468
41.51054	19.851	1290.326	0.0324	1	-1.157	-14.46
41.59387	19.869	1295.326	0.0324	1	-1.156	-14.451
41.6772	19.889	1300.326	0.0324	1	-1.155	-14.438
41.76053	19.906	1305.326	0.0324	1	-1.154	-14.428
41.84386	19.922	1310.326	0.0324	1	-1.154	-14.42
41.92718	19.938	1315.326	0.0326	1	-1.153	-14.411
42.01049	19.958	1320.326	0.0324	1	-1.152	-14.4
42.09381	19.979	1325.326	0.0326	1	-1.151	-14.388
42.17715	19.999	1330.326	0.0324	1	-1.15	-14.376
42.26048	20.013	1335.326	0.0326	1	-1.15	-14.37
42.34381	20.027	1340.326	0.0324	1	-1.149	-14.363
42.42714	20.039	1345.326	0.0324	1	-1.149	-14.357
42.51048	20.052	1350.326	0.0324	1	-1.148	-14.349
42.59382	20.064	1355.326	0.0326	1	-1.147	-14.34
42.67716	20.077	1360.326	0.0324	1	-1.147	-14.333
42.7605	20.091	1365.326	0.0324	1	-1.146	-14.327
42.84383	20.105	1370.326	0.0324	1	-1.145	-14.319
42.92717	20.12	1375.326	0.0324	1	-1.145	-14.31
43.0105	20.135	1380.326	0.0324	1	-1.144	-14.305
43.09383	20.151	1385.326	0.0324	1	-1.144	-14.298
43.17716	20.168	1390.326	0.0324	1	-1.143	-14.289
43.26049	20.185	1395.326	0.0324	1	-1.142	-14.28
43.34382	20.201	1400.326	0.0324	1	-1.142	-14.27
43.42714	20.217	1405.326	0.0323	1	-1.141	-14.26
43.51047	20.234	1410.326	0.0324	1	-1.14	-14.249
43.5938	20.253	1415.326	0.0324	1	-1.139	-14.235
43.67714	20.27	1420.326	0.0324	1	-1.138	-14.223
43.76048	20.286	1425.326	0.0324	1	-1.137	-14.213
43.84381	20.304	1430.326	0.0324	1	-1.136	-14.2
43.92715	20.322	1435.326	0.0324	1	-1.135	-14.186
44.01049	20.339	1440.326	0.0324	1	-1.134	-14.174
44.09382	20.358	1445.326	0.0324	1	-1.133	-14.16
44.17715	20.379	1450.326	0.0324	1	-1.132	-14.145
44.26048	20.4	1455.326	0.0324	1	-1.13	-14.13
44.34382	20.419	1460.326	0.0324	1	-1.129	-14.118
44.42716	20.435	1465.326	0.0324	1	-1.129	-14.108
44.51048	20.452	1470.326	0.0324	1	-1.128	-14.097
44.59382	20.472	1475.326	0.0324	1	-1.127	-14.082
44.67713	20.491	1480.326	0.0324	1	-1.125	-14.068
44.76047	20.513	1485.326	0.0324	1	-1.124	-14.051
44.84381	20.532	1490.326	0.0324	1	-1.123	-14.038
44.92713	20.547	1495.326	0.0324	1	-1.122	-14.027
45.01047	20.57	1500.326	0.0324	1	-1.121	-14.01
45.09379	20.602	1505.326	0.0324	1	-1.119	-13.982
45.17713	20.631	1510.326	0.0324	1	-1.117	-13.958
45.26045	20.655	1515.326	0.0324	1	-1.115	-13.94
45.34378	20.675	1520.326	0.0324	1	-1.114	-13.924
45.42711	20.692	1525.326	0.0324	1	-1.113	-13.91
45.51044	20.707	1530.326	0.0324	1	-1.112	-13.9
45.59377	20.719	1535.326	0.0324	1	-1.111	-13.893
45.6771	20.733	1540.326	0.0324	1	-1.111	-13.883
45.76043	20.748	1545.326	0.0324	1	-1.11	-13.873
45.84376	20.764	1550.326	0.0324	1	-1.109	-13.862
45.9271	20.78	1555.326	0.0324	1	-1.108	-13.851
46.01043	20.795	1560.326	0.0324	1	-1.107	-13.841
46.09376	20.809	1565.326	0.0324	1	-1.107	-13.833
46.17708	20.826	1570.326	0.0324	1	-1.106	-13.821
46.2604	20.843	1575.326	0.0324	1	-1.105	-13.81
46.34373	20.862	1580.326	0.0324	1	-1.104	-13.797
46.42707	20.88	1585.326	0.0324	1	-1.103	-13.784
46.5104	20.895	1590.326	0.0324	1	-1.102	-13.774
46.59373	20.911	1595.326	0.0324	1	-1.101	-13.763
46.67706	20.928	1600.326	0.0324	1	-1.1	-13.751
46.76039	20.95	1605.326	0.0326	1	-1.099	-13.734
46.84373	20.971	1610.326	0.0324	1	-1.097	-13.717
46.92707	20.988	1615.326	0.0324	1	-1.096	-13.705
47.01039	21.005	1620.326	0.0324	1	-1.096	-13.693
47.09371	21.027	1625.326	0.0324	1	-1.094	-13.677
47.17704	21.053	1630.326	0.0324	1	-1.093	-13.656
47.26037	21.076	1635.326	0.0324	1	-1.091	-13.638
47.3437	21.098	1640.326	0.0324	1	-1.09	-13.619
47.42703	21.121	1645.326	0.0323	1	-1.088	-13.6
47.51036	21.145	1650.326	0.0324	1	-1.086	-13.581
47.59369	21.168	1655.326	0.0324	1	-1.085	-13.562
47.67704	21.188	1660.326	0.0324	1	-1.084	-13.545
47.76037	21.207	1665.326	0.0324	1	-1.082	-13.531
47.8437	21.226	1670.326	0.0324	1	-1.081	-13.517
47.92704	21.249	1675.326	0.0324	1	-1.08	-13.498
48.01037	21.27	1680.326	0.0324	1	-1.078	-13.48
48.09371	21.29	1685.326	0.0324	1	-1.077	-13.464
48.17705	21.31	1690.326	0.0324	1	-1.076	-13.448
48.26038	21.331	1695.326	0.0324	1	-1.074	-13.43
48.34371	21.352	1700.326	0.0324	1	-1.073	-13.414
48.42704	21.375	1705.326	0.0324	1	-1.072	-13.397
48.51039	21.397	1710.326	0.0324	1	-1.07	-13.381
48.59374	21.418	1715.326	0.0324	1	-1.069	-13.366
48.67706	21.438	1720.326	0.0324	1	-1.068	-13.351
48.76038	21.469	1725.326	0.0324	1	-1.066	-13.323
48.8437	21.502	1730.326	0.0324	1	-1.063	-13.293
48.92704	21.532	1735.326	0.0324	1	-1.061	-13.266
49.01037	21.558	1740.326	0.0324	1	-1.06	-13.243
49.0937	21.585	1745.326	0.0324	1	-1.058	-13.22
49.17702	21.614	1750.326	0.0324	1	-1.056	-13.196
49.26035	21.643	1755.326	0.0324	1	-1.054	-13.171
49.34367	21.674	1760.326	0.0324	1	-1.052	-13.145
49.42701	21.702	1765.326	0.0324	1	-1.05	-13.122
49.51035	21.729	1770.326	0.0324	1	-1.048	-13.1
49.59369	21.753	1775.326	0.0324	1	-1.046	-13.081
49.67702	21.777	1780.326	0.0324	1	-1.045	-13.062
49.76036	21.803	1785.326	0.0324	1	-1.043	-13.04
49.84369	21.829	1790.326	0.0324	1	-1.041	-13.017
49.92702	21.859	1795.326	0.0324	1	-1.039	-12.99
50.01035	21.89	1800.326	0.0324	1	-1.037	-12.963
50.09369	21.919	1805.326	0.0324	1	-1.036	-12.944
50.17702	21.945	1810.326	0.0324	1	-1.035	-12.944
50.26035	21.974	1815.326	0.0324	1	-1.036	-12.947
50.34369	22.005	1820.326	0.0324	1	-1.036	-12.946
50.42702	22.037	1825.326	0.0324	1	-1.035	-12.942
50.51035	22.07	1830.326	0.0324	1	-1.035	-12.932
50.59369	22.101	1835.326	0.0324	1	-1.034	-12.922
50.67702	22.131	1840.326	0.0324	1	-1.033	-12.912
50.76035	22.16	1845.326	0.0324	1	-1.032	-12.901
50.84367	22.19	1850.326	0.0324	1	-1.031	-12.887
50.92699	22.224	1855.326	0.0324	1	-1.029	-12.866
51.01033	22.261	1860.326	0.0324	1	-1.027	-12.841
51.09367	22.29	1865.326	0.0324	1	-1.026	-12.822
51.17702	22.314	1870.326	0.0324	1	-1.024	-12.806
51.26036	22.339	1875.326	0.0324	1	-1.023	-12.789
51.34368	22.368	1880.326	0.0324	1	-1.021	-12.766
51.42701	22.402	1885.326	0.0324	1	-1.019	-12.737
51.51034	22.44	1890.326	0.0324	1	-1.016	-12.705
51.59366	22.477	1895.326	0.0324	1	-1.014	-12.672
51.67698	22.514	1900.326	0.0324	1	-1.011	-12.638
51.76031	22.552	1905.326	0.0324	1	-1.008	-12.604
51.84364	22.584	1910.326	0.0324	1	-1.006	-12.576
51.92698	22.617	1915.326	0.0324	1	-1.004	-12.547
52.01032	22.648	1920.326	0.0324	1	-1.002	-12.52
52.09365	22.676	1925.326	0.0324	1	-1	-12.496
52.17699	22.703	1930.326	0.0324	1	-0.998	-12.473
52.26033	22.732	1935.326	0.0324	1	-0.996	-12.447
52.34365	22.76	1940.326	0.0324	1	-0.994	-12.422
52.42697	22.796	1945.326	0.0324	1	-0.991	-12.389
52.51028	22.835	1950.326	0.0324	1	-0.988	-12.353
52.5936	22.872	1955.326	0.0324	1	-0.986	-12.32
52.67693	22.905	1960.326	0.0324	1	-0.983	-12.291
52.76024	22.935	1965.326	0.0324	1	-0.981	-12.264
52.84356	22.965	1970.326	0.0324	1	-0.979	-12.237
52.9269	22.995	1975.326	0.0324	1	-0.977	-12.21
53.01024	23.02	1980.326	0.0324	1	-0.975	-12.189
53.09359	23.04	1985.326	0.0324	1	-0.974	-12.175
53.17694	23.058	1990.326	0.0324	1	-0.973	-12.162
53.26028	23.074	1995.326	0.0324	1	-0.972	-12.149
53.34362	23.093	2000.326	0.0324	1	-0.971	-12.134
53.42696	23.112	2005.326	0.0324	1	-0.969	-12.118
53.5103	23.132	2010.326	0.0324	1	-0.968	-12.101
53.59365	23.154	2015.326	0.0324	1	-0.967	-12.082
53.67698	23.177	2020.326	0.0324	1	-0.965	-12.063
53.76032	23.201	2025.326	0.0324	1	-0.963	-12.042
53.84364	23.229	2030.326	0.0324	1	-0.961	-12.018
53.92697	23.263	2035.326	0.0324	1	-0.959	-11.988
54.0103	23.297	2040.326	0.0324	1	-0.957	-11.957
54.09363	23.329	2045.326	0.0324	1	-0.954	-11.929
54.17696	23.364	2050.327	0.0324	1	-0.952	-11.898
54.26029	23.399	2055.327	0.0324	1	-0.95	-11.869
54.34362	23.434	2060.327	0.0324	1	-0.947	-11.841
54.42695	23.469	2065.327	0.0324	1	-0.945	-11.812
54.51028	23.502	2070.327	0.0324	1	-0.943	-11.786
54.59363	23.537	2075.327	0.0324	1	-0.94	-11.756
54.67696	23.568	2080.327	0.0324	1	-0.938	-11.729
54.76029	23.601	2085.327	0.0324	1	-0.936	-11.701
54.84363	23.636	2090.327	0.0324	1	-0.934	-11.672
54.92695	23.668	2095.327	0.0324	1	-0.932	-11.647
55.01029	23.706	2100.327	0.0324	1	-0.929	-11.616
55.09363	23.74	2105.327	0.0324	1	-0.927	-11.589
55.17697	23.774	2110.327	0.0324	1	-0.925	-11.563
55.26029	23.808	2115.327	0.0324	1	-0.923	-11.539
55.34362	23.846	2120.327	0.0324	1	-0.921	-11.51
55.42694	23.891	2125.327	0.0324	1	-0.918	-11.472
55.51027	23.935	2130.327	0.0324	1	-0.915	-11.434
55.5936	23.977	2135.327	0.0324	1	-0.912	-11.397
55.67693	24.022	2140.327	0.0324	1	-0.909	-11.356
55.76026	24.064	2145.327	0.0323	1	-0.906	-11.318
55.84358	24.107	2150.327	0.0324	1	-0.902	-11.278
55.9269	24.153	2155.327	0.0324	1	-0.899	-11.234
56.01023	24.203	2160.327	0.0324	1	-0.895	-11.187
56.09356	24.246	2165.327	0.0324	1	-0.892	-11.15
56.19024	24.292	2171.126	0.0324	1	-0.889	-11.111
56.27357	24.332	2176.126	0.0324	1	-0.886	-11.077
56.3569	24.376	2181.126	0.0324	1	-0.883	-11.04
56.44023	24.42	2186.126	0.0324	1	-0.88	-11.003
56.52357	24.468	2191.126	0.0324	1	-0.877	-10.961
56.6069	24.518	2196.126	0.0324	1	-0.873	-10.917
56.69024	24.565	2201.126	0.0324	1	-0.87	-10.878
56.77359	24.613	2206.126	0.0324	1	-0.867	-10.836
56.85693	24.658	2211.126	0.0324	1	-0.864	-10.795
56.94028	24.701	2216.126	0.0324	1	-0.86	-10.755
57.02361	24.751	2221.126	0.0324	1	-0.857	-10.708
57.10694	24.816	2226.126	0.0324	1	-0.852	-10.648
57.19027	24.888	2231.126	0.0324	1	-0.847	-10.582
57.27362	24.952	2236.126	0.0324	1	-0.842	-10.524
57.35695	25.016	2241.126	0.0323	1	-0.838	-10.469
57.44028	25.077	2246.126	0.0324	1	-0.833	-10.417
57.5236	25.153	2251.126	0.0324	1	-0.828	-10.35
57.60693	25.232	2256.126	0.0323	1	-0.822	-10.279
57.69025	25.313	2261.126	0.0324	1	-0.817	-10.206
57.77358	25.393	2266.126	0.0324	1	-0.811	-10.134
57.85691	25.483	2271.126	0.0324	1	-0.804	-10.051
57.94023	25.574	2276.126	0.0324	1	-0.797	-9.967
58.02356	25.658	2281.126	0.0324	1	-0.791	-9.89
58.10689	25.733	2286.126	0.0324	1	-0.786	-9.822
58.19021	25.808	2291.126	0.0324	1	-0.78	-9.753
58.27355	25.882	2296.126	0.0324	1	-0.775	-9.685
58.35688	25.961	2301.126	0.0324	1	-0.769	-9.611
58.44022	26.047	2306.126	0.0324	1	-0.762	-9.53
58.52355	26.127	2311.126	0.0324	1	-0.756	-9.455
58.60687	26.222	2316.126	0.0324	1	-0.749	-9.365
58.69021	26.334	2321.126	0.0324	1	-0.741	-9.259
58.77354	26.431	2326.126	0.0324	1	-0.733	-9.168
58.85687	26.529	2331.126	0.0324	1	-0.726	-9.075
58.94022	26.636	2336.126	0.0324	1	-0.718	-8.974
59.02355	26.739	2341.126	0.0324	1	-0.71	-8.877
59.10689	26.861	2346.126	0.0324	1	-0.701	-8.76
59.19023	26.978	2351.126	0.0324	1	-0.692	-8.649
59.27357	27.109	2356.126	0.0324	1	-0.682	-8.524
59.3569	27.247	2361.126	0.0324	1	-0.671	-8.39
59.44023	27.382	2366.126	0.0324	1	-0.661	-8.259
59.52357	27.529	2371.126	0.0324	1	-0.649	-8.118
59.60689	27.696	2376.126	0.0324	1	-0.636	-7.955
59.69022	27.865	2381.126	0.0324	1	-0.623	-7.79
59.77355	28.039	2386.126	0.0324	1	-0.61	-7.621
59.85688	28.211	2391.126	0.0324	1	-0.596	-7.454
59.94021	28.393	2396.126	0.0324	1	-0.582	-7.279
60.02354	28.583	2401.126	0.0324	1	-0.568	-7.099
60.10687	28.791	2406.126	0.0324	1	-0.552	-6.901
60.19021	29.009	2411.126	0.0324	1	-0.535	-6.689
60.27354	29.237	2416.126	0.0324	1	-0.517	-6.465
60.35689	29.486	2421.126	0.0324	1	-0.498	-6.22
60.44024	29.734	2426.126	0.0324	1	-0.478	-5.977
60.52358	29.995	2431.126	0.0324	1	-0.458	-5.721
60.60693	30.283	2436.126	0.0324	1	-0.435	-5.439
60.69026	30.605	2441.126	0.0324	1	-0.41	-5.123
60.77359	30.947	2446.126	0.0324	1	-0.383	-4.786
60.85691	31.285	2451.126	0.0324	1	-0.356	-4.453
60.94023	31.662	2456.126	0.0324	1	-0.327	-4.082
61.02355	32.017	2461.126	0.0324	1	-0.299	-3.733
61.10688	32.376	2466.126	0.0324	1	-0.27	-3.38
61.19021	32.698	2471.126	0.0324	1	-0.245	-3.065
61.27354	33.029	2476.126	0.0324	1	-0.219	-2.742
61.35688	33.361	2481.126	0.0324	1	-0.193	-2.418
61.44022	33.664	2486.126	0.0324	1	-0.17	-2.121
61.52355	33.955	2491.126	0.0324	1	-0.147	-1.836
61.60687	34.23	2496.126	0.0324	1	-0.125	-1.567
61.69021	34.478	2501.126	0.0324	1	-0.106	-1.323
61.77353	34.683	2506.126	0.0324	1	-0.09	-1.12
61.85686	34.855	2511.126	0.0324	1	-0.076	-0.951
61.94018	34.988	2516.126	0.0324	1	-0.066	-0.82
62.02352	35.098	2521.126	0.0324	1	-0.057	-0.711
62.10686	35.17	2526.126	0.0324	1	-0.051	-0.641
62.1902	35.215	2531.126	0.0324	1	-0.048	-0.598
62.27355	35.244	2536.126	0.0324	1	-0.046	-0.571
62.35688	35.264	2541.126	0.0323	1	-0.044	-0.553
62.4402	35.278	2546.126	0.0324	1	-0.043	-0.541
62.52354	35.286	2551.126	0.0324	1	-0.043	-0.536
62.60686	35.278	2556.126	0.0324	1	-0.044	-0.547
62.6902	35.25	2561.126	0.0323	1	-0.046	-0.58
62.77352	35.194	2566.126	0.0324	1	-0.051	-0.641
62.85684	35.129	2571.126	0.0324	1	-0.057	-0.711
62.94018	35.053	2576.126	0.0324	1	-0.063	-0.791
63.02353	34.953	2581.126	0.0324	1	-0.072	-0.896
63.10688	34.859	2586.126	0.0324	1	-0.08	-0.994
63.19021	34.784	2591.126	0.0324	1	-0.086	-1.074
63.27353	34.733	2596.126	0.0324	1	-0.09	-1.13
63.35686	34.698	2601.126	0.0324	1	-0.094	-1.17
63.4402	34.672	2606.126	0.0324	1	-0.096	-1.201
63.52352	34.654	2611.126	0.0324	1	-0.098	-1.224
63.60686	34.642	2616.126	0.0324	1	-0.099	-1.242
63.69018	34.634	2621.126	0.0324	1	-0.1	-1.255
63.77351	34.629	2626.126	0.0324	1	-0.101	-1.265
63.85684	34.636	2631.126	0.0324	1	-0.101	-1.264
63.94017	34.651	2636.126	0.0324	1	-0.101	-1.257
64.0235	34.67	2641.126	0.0324	1	-0.1	-1.246
64.10684	34.695	2646.126	0.0324	1	-0.098	-1.228
64.19017	34.733	2651.126	0.0324	1	-0.096	-1.196
64.2735	34.792	2656.126	0.0324	1	-0.091	-1.143
64.35684	34.87	2661.126	0.0324	1	-0.086	-1.07
64.44017	34.954	2666.126	0.0324	1	-0.079	-0.992
64.5235	35.047	2671.126	0.0324	1	-0.072	-0.904
64.60683	35.144	2676.126	0.0324	1	-0.065	-0.813
64.69016	35.246	2681.126	0.0324	1	-0.057	-0.716
64.7735	35.358	2686.126	0.0324	1	-0.049	-0.609
64.85683	35.474	2691.126	0.0324	1	-0.04	-0.498
64.94017	35.585	2696.126	0.0324	1	-0.031	-0.392
65.02351	35.693	2701.126	0.0323	1	-0.023	-0.29
65.10684	35.802	2706.126	0.0324	1	-0.015	-0.188
65.19017	35.906	2711.126	0.0324	1	-0.007	-0.09
65.27351	36.001	2716.126	0.0324	1		0.001
65.35684	36.093	2721.126	0.0324	1	0.007	0.088
65.44018	36.19	2726.126	0.0324	1	0.014	0.178
65.52351	36.278	2731.126	0.0324	1	0.021	0.259
65.60685	36.369	2736.126	0.0324	1	0.027	0.343
65.69018	36.459	2741.126	0.0324	1	0.034	0.426
65.77351	36.546	2746.126	0.0324	1	0.04	0.504
65.85684	36.638	2751.126	0.0324	1	0.047	0.59
65.94016	36.725	2756.126	0.0324	1	0.054	0.673
66.02351	36.814	2761.126	0.0324	1	0.061	0.757
66.10685	36.889	2766.126	0.0324	1	0.066	0.825
66.19019	36.956	2771.126	0.0324	1	0.071	0.886
66.27353	37.03	2776.126	0.0324	1	0.076	0.953
66.35687	37.113	2781.126	0.0324	1	0.082	1.03
66.4402	37.205	2786.126	0.0324	1	0.089	1.116
66.52353	37.294	2791.126	0.0324	1	0.096	1.198
66.60686	37.378	2796.126	0.0324	1	0.102	1.275
66.6902	37.465	2801.126	0.0324	1	0.108	1.354
66.77352	37.548	2806.126	0.0324	1	0.114	1.431
66.85686	37.631	2811.126	0.0324	1	0.121	1.508
66.9402	37.713	2816.126	0.0324	1	0.127	1.584
67.02354	37.789	2821.126	0.0324	1	0.132	1.655
67.10688	37.868	2826.126	0.0323	1	0.138	1.729
67.19021	37.951	2831.126	0.0323	1	0.145	1.807
67.27354	38.04	2836.126	0.0324	1	0.151	1.892
67.35686	38.13	2841.126	0.0323	1	0.158	1.979
67.44018	38.221	2846.126	0.0324	1	0.165	2.065
67.52351	38.307	2851.126	0.0324	1	0.172	2.144
67.60686	38.387	2856.126	0.0324	1	0.177	2.216
67.69019	38.465	2861.126	0.0324	1	0.183	2.287
67.77352	38.547	2866.126	0.0324	1	0.189	2.364
67.85686	38.627	2871.126	0.0324	1	0.195	2.439
67.94019	38.703	2876.126	0.0324	1	0.201	2.51
68.02353	38.775	2881.126	0.0324	1	0.206	2.577
68.10688	38.838	2886.126	0.0324	1	0.211	2.635
68.19023	38.893	2891.126	0.0324	1	0.215	2.686
68.27356	38.951	2896.126	0.0324	1	0.219	2.741
68.35688	39.031	2901.126	0.0324	1	0.225	2.816
68.44021	39.113	2906.126	0.0324	1	0.231	2.893
68.52354	39.205	2911.126	0.0324	1	0.238	2.98
68.60688	39.292	2916.126	0.0324	1	0.245	3.062
68.69023	39.362	2921.126	0.0324	1	0.25	3.127
68.77356	39.419	2926.126	0.0324	1	0.254	3.177
68.85691	39.483	2931.126	0.0324	1	0.259	3.235
68.94023	39.54	2936.126	0.0324	1	0.263	3.286
69.02357	39.608	2941.126	0.0324	1	0.268	3.349
69.1069	39.677	2946.126	0.0324	1	0.273	3.413
69.19022	39.739	2951.126	0.0324	1	0.278	3.469
69.27355	39.811	2956.126	0.0324	1	0.283	3.537
69.35687	39.878	2961.126	0.0324	1	0.288	3.599
69.4402	39.936	2966.126	0.0324	1	0.292	3.651
69.52352	39.991	2971.126	0.0324	1	0.296	3.701
69.60686	40.045	2976.126	0.0324	1	0.3	3.749
69.69019	40.09	2981.126	0.0324	1	0.303	3.787
69.77352	40.132	2986.126	0.0323	1	0.306	3.823
69.85685	40.172	2991.126	0.0324	1	0.309	3.857
69.94018	40.211	2996.126	0.0324	1	0.311	3.891
70.02351	40.247	3001.126	0.0324	1	0.314	3.923
70.10684	40.278	3006.126	0.0324	1	0.316	3.949
70.19017	40.304	3011.126	0.0324	1	0.318	3.97
70.2735	40.326	3016.126	0.0324	1	0.319	3.987
70.35684	40.344	3021.126	0.0324	1	0.32	4
70.44017	40.358	3026.126	0.0324	1	0.321	4.011
70.52351	40.37	3031.126	0.0324	1	0.321	4.018
70.60685	40.379	3036.126	0.0324	1	0.322	4.022
70.6902	40.387	3041.126	0.0324	1	0.322	4.023
70.77356	40.392	3046.126	0.0324	1	0.322	4.022
70.85691	40.395	3051.126	0.0324	1	0.321	4.019
70.94027	40.397	3056.126	0.0324	1	0.321	4.015
71.02362	40.399	3061.126	0.0324	1	0.321	4.011
71.10696	40.4	3066.126	0.0324	1	0.321	4.007
71.19027	40.4	3071.126	0.0324	1	0.32	4.001
71.27359	40.401	3076.126	0.0324	1	0.32	3.996
71.35691	40.402	3081.126	0.0324	1	0.319	3.989
71.44025	40.402	3086.126	0.0323	1	0.319	3.981
71.52357	40.402	3091.126	0.0323	1	0.318	3.973
71.60689	40.402	3096.126	0.0324	1	0.317	3.966
71.69023	40.4	3101.126	0.0324	1	0.317	3.957
71.77356	40.397	3106.126	0.0324	1	0.316	3.947
71.85689	40.391	3111.126	0.0324	1	0.315	3.934
71.94023	40.382	3116.126	0.0324	1	0.313	3.917
72.02356	40.368	3121.126	0.0324	1	0.312	3.895
72.1069	40.352	3126.126	0.0324	1	0.31	3.872
72.19024	40.333	3131.126	0.0324	1	0.308	3.846
72.27357	40.313	3136.126	0.0324	1	0.306	3.82
72.35691	40.291	3141.126	0.0324	1	0.303	3.791
72.44025	40.267	3146.126	0.0324	1	0.301	3.761
72.52357	40.245	3151.126	0.0324	1	0.299	3.733
72.6069	40.225	3156.126	0.0324	1	0.296	3.706
72.69024	40.204	3161.126	0.0324	1	0.294	3.679
72.77357	40.181	3166.126	0.0324	1	0.292	3.651
72.8569	40.159	3171.126	0.0324	1	0.29	3.625
72.94024	40.139	3176.126	0.0324	1	0.288	3.6
73.02357	40.118	3181.126	0.0324	1	0.286	3.574
73.1069	40.1	3186.126	0.0324	1	0.284	3.551
73.19023	40.082	3191.126	0.0324	1	0.282	3.527
73.27357	40.063	3196.126	0.0323	1	0.28	3.501
73.35691	40.045	3201.126	0.0324	1	0.278	3.476
73.44025	40.025	3206.126	0.0324	1	0.276	3.449
73.52358	40.006	3211.126	0.0324	1	0.274	3.424
73.60692	39.99	3216.126	0.0324	1	0.272	3.402
73.69026	39.973	3221.126	0.0324	1	0.27	3.381
73.7736	39.957	3226.126	0.0324	1	0.269	3.36
73.85694	39.939	3231.126	0.0324	1	0.267	3.338
73.94029	39.922	3236.126	0.0324	1	0.265	3.316
74.02362	39.904	3241.126	0.0323	1	0.263	3.293
74.10695	39.888	3246.126	0.0324	1	0.262	3.272
74.19028	39.871	3251.126	0.0324	1	0.26	3.251
74.27361	39.855	3256.126	0.0324	1	0.258	3.23
74.35694	39.838	3261.126	0.0324	1	0.257	3.209
74.44027	39.816	3266.126	0.0323	1	0.255	3.182
74.5236	39.792	3271.126	0.0324	1	0.252	3.152
74.60694	39.764	3276.126	0.0323	1	0.249	3.119
74.69029	39.725	3281.126	0.0324	1	0.246	3.074
74.77364	39.676	3286.126	0.0323	1	0.241	3.018
74.85697	39.624	3291.126	0.0324	1	0.237	2.96
74.9403	39.584	3296.126	0.0324	1	0.233	2.913
75.02364	39.541	3301.126	0.0324	1	0.229	2.864
75.10698	39.493	3306.126	0.0324	1	0.225	2.809
75.19033	39.44	3311.126	0.0324	1	0.22	2.749
75.27365	39.381	3316.126	0.0324	1	0.215	2.683
75.35699	39.331	3321.126	0.0324	1	0.21	2.626
75.44031	39.281	3326.126	0.0323	1	0.205	2.568
75.52363	39.231	3331.126	0.0323	1	0.201	2.511
75.60695	39.181	3336.126	0.0324	1	0.196	2.455
75.69028	39.126	3341.126	0.0324	1	0.191	2.393
75.77361	39.066	3346.126	0.0323	1	0.186	2.325
75.85693	39.002	3351.126	0.0324	1	0.18	2.255
75.94026	38.934	3356.126	0.0324	1	0.175	2.182
76.02359	38.857	3361.126	0.0323	1	0.168	2.1
76.10692	38.776	3366.126	0.0324	1	0.161	2.013
76.19025	38.698	3371.126	0.0324	1	0.154	1.928
76.27357	38.623	3376.126	0.0324	1	0.148	1.847
76.35689	38.546	3381.126	0.0324	1	0.141	1.766
76.44025	38.46	3386.126	0.0324	1	0.134	1.675
76.52361	38.344	3391.126	0.0323	1	0.124	1.554
76.60697	38.211	3396.126	0.0324	1	0.113	1.416
76.69031	38.087	3401.126	0.0324	1	0.103	1.288
76.77366	37.979	3406.126	0.0323	1	0.094	1.175
76.85699	37.871	3411.126	0.0323	1	0.085	1.06
76.94033	37.765	3416.126	0.0323	1	0.076	0.946
77.02365	37.65	3421.126	0.0324	1	0.066	0.822
77.10697	37.529	3426.126	0.0323	1	0.055	0.693
77.1903	37.396	3431.126	0.0324	1	0.044	0.552
77.27363	37.241	3436.126	0.0324	1	0.031	0.389
77.35697	37.079	3441.126	0.0324	1	0.018	0.221
77.4403	36.887	3446.126	0.0324	1	0.002	0.022
77.52362	36.706	3451.126	0.0323	1	-0.013	-0.166
77.60695	36.524	3456.126	0.0323	1	-0.029	-0.358
77.69028	36.323	3461.126	0.0324	1	-0.045	-0.569
77.77362	36.102	3466.126	0.0324	1	-0.064	-0.798
77.85695	35.868	3471.126	0.0324	1	-0.083	-1.04
77.94029	35.614	3476.126	0.0324	1	-0.104	-1.302
78.02363	35.345	3481.126	0.0323	1	-0.126	-1.579
78.10697	35.063	3486.126	0.0324	1	-0.149	-1.866
78.19032	34.762	3491.126	0.0324	1	-0.174	-2.173
78.27365	34.457	3496.126	0.0324	1	-0.199	-2.482
78.35698	34.15	3501.126	0.0324	1	-0.224	-2.794
78.44031	33.822	3506.126	0.0324	1	-0.25	-3.127
78.52365	33.485	3511.126	0.0324	1	-0.277	-3.468
78.60698	33.123	3516.126	0.0324	1	-0.307	-3.832
78.69031	32.762	3521.126	0.0324	1	-0.336	-4.199
78.77365	32.381	3526.126	0.0324	1	-0.367	-4.586
78.85699	31.975	3531.126	0.0324	1	-0.4	-4.996
78.94033	31.564	3536.126	0.0323	1	-0.433	-5.413
79.02367	31.153	3541.126	0.0324	1	-0.467	-5.832
79.107	30.714	3546.126	0.0324	1	-0.502	-6.28
79.19034	30.282	3551.126	0.0324	1	-0.538	-6.72
79.27367	29.834	3556.126	0.0324	1	-0.574	-7.177
79.35701	29.388	3561.126	0.0324	1	-0.611	-7.633
79.44034	28.934	3566.126	0.0323	1	-0.648	-8.097
79.52368	28.478	3571.126	0.0323	1	-0.685	-8.563
79.60701	28.016	3576.126	0.0323	1	-0.723	-9.036
79.69035	27.547	3581.126	0.0323	1	-0.761	-9.513
79.77367	27.07	3586.126	0.0323	1	-0.8	-9.996
79.857	26.601	3591.126	0.0323	1	-0.838	-10.47
79.94033	26.136	3596.126	0.0323	1	-0.875	-10.939
80.02366	25.679	3601.126	0.0323	1	-0.912	-11.401
80.10699	25.208	3606.126	0.0323	1	-0.95	-11.877
80.19032	24.751	3611.126	0.0323	1	-0.987	-12.337
80.27366	24.317	3616.126	0.0323	1	-1.022	-12.776
80.357	23.907	3621.126	0.0324	1	-1.055	-13.193
80.44034	23.494	3626.126	0.0323	1	-1.089	-13.614
80.52369	23.085	3631.126	0.0323	1	-1.122	-14.031
80.60702	22.687	3636.126	0.0323	1	-1.155	-14.437
80.69037	22.321	3641.126	0.0323	1	-1.185	-14.812
80.77371	21.964	3646.126	0.0324	1	-1.214	-15.176
80.85704	21.628	3651.126	0.0324	1	-1.241	-15.518
80.94037	21.313	3656.126	0.0323	1	-1.267	-15.838
81.02371	21.024	3661.126	0.0324	1	-1.291	-16.134
81.10705	20.763	3666.126	0.0323	1	-1.312	-16.402
81.19039	20.519	3671.126	0.0323	1	-1.332	-16.654
81.27372	20.315	3676.126	0.0323	1	-1.349	-16.867
81.35706	20.123	3681.126	0.0323	1	-1.366	-17.071
81.44039	19.95	3686.126	0.0323	1	-1.38	-17.255
81.52372	19.802	3691.126	0.0323	1	-1.393	-17.412
81.60706	19.677	3696.126	0.0324	1	-1.404	-17.545
81.69039	19.576	3701.126	0.0323	1	-1.412	-17.654
81.77373	19.492	3706.126	0.0323	1	-1.42	-17.747
81.85707	19.426	3711.126	0.0323	1	-1.426	-17.821
81.9404	19.391	3716.126	0.0323	1	-1.429	-17.863
82.02373	19.365	3721.126	0.0323	1	-1.432	-17.896
82.10707	19.347	3726.126	0.0324	1	-1.434	-17.921
82.1904	19.335	3731.126	0.0323	1	-1.435	-17.939
82.27374	19.326	3736.126	0.0323	1	-1.436	-17.955
82.35708	19.322	3741.126	0.0323	1	-1.437	-17.964
82.4404	19.328	3746.126	0.0323	1	-1.437	-17.962
82.52373	19.368	3751.126	0.0323	1	-1.434	-17.928
82.60706	19.454	3756.126	0.0323	1	-1.428	-17.85
82.69039	19.594	3761.126	0.0323	1	-1.417	-17.717
82.77372	19.766	3766.126	0.0323	1	-1.404	-17.554
82.85705	19.975	3771.126	0.0324	1	-1.389	-17.357
82.94039	20.205	3776.126	0.0324	1	-1.371	-17.143
83.02372	20.452	3781.126	0.0323	1	-1.353	-16.912
83.10706	20.706	3786.126	0.0323	1	-1.334	-16.672
83.19039	20.971	3791.126	0.0323	1	-1.313	-16.419
83.27373	21.254	3796.126	0.0323	1	-1.292	-16.146
83.35707	21.533	3801.126	0.0324	1	-1.27	-15.875
83.44041	21.811	3806.126	0.0323	1	-1.249	-15.608
83.52375	22.092	3811.126	0.0323	1	-1.227	-15.338
83.60709	22.362	3816.126	0.0323	1	-1.206	-15.076
83.69041	22.653	3821.126	0.0323	1	-1.183	-14.792
83.78708	22.996	3826.927	0.0323	1	-1.156	-14.456
83.87041	23.288	3831.927	0.0323	1	-1.134	-14.169
83.95375	23.568	3836.927	0.0323	1	-1.111	-13.893
84.0371	23.842	3841.927	0.0323	1	-1.09	-13.624
84.12044	24.105	3846.927	0.0323	1	-1.069	-13.366
84.20377	24.379	3851.927	0.0323	1	-1.048	-13.097
84.28711	24.65	3856.927	0.0323	1	-1.026	-12.831
84.37045	24.912	3861.927	0.0323	1	-1.006	-12.573
84.45379	25.167	3866.927	0.0324	1	-0.986	-12.323
84.53712	25.416	3871.927	0.0323	1	-0.966	-12.079
84.62045	25.668	3876.927	0.0324	1	-0.947	-11.833
84.70379	25.909	3881.927	0.0323	1	-0.928	-11.598
84.78713	26.141	3886.927	0.0323	1	-0.91	-11.372
84.87046	26.356	3891.927	0.0323	1	-0.893	-11.163
84.9538	26.569	3896.927	0.0323	1	-0.877	-10.958
85.03713	26.775	3901.927	0.0323	1	-0.861	-10.763
85.12046	26.977	3906.927	0.0324	1	-0.846	-10.57
85.20378	27.166	3911.927	0.0323	1	-0.831	-10.388
85.2871	27.364	3916.927	0.0323	1	-0.816	-10.197
85.37044	27.538	3921.927	0.0323	1	-0.802	-10.03
85.45379	27.687	3926.927	0.0323	1	-0.791	-9.888
85.53712	27.819	3931.927	0.0323	1	-0.781	-9.762
85.62047	27.968	3936.927	0.0323	1	-0.77	-9.621
85.70381	28.1	3941.927	0.0323	1	-0.76	-9.497
85.78714	28.228	3946.927	0.0323	1	-0.75	-9.377
85.87048	28.355	3951.927	0.0323	1	-0.741	-9.258
85.95381	28.467	3956.927	0.0323	1	-0.733	-9.157
86.03715	28.569	3961.927	0.0323	1	-0.725	-9.064
86.12048	28.668	3966.927	0.0323	1	-0.718	-8.974
86.20381	28.763	3971.927	0.0323	1	-0.711	-8.891
86.28715	28.85	3976.927	0.0323	1	-0.705	-8.814
86.37048	28.926	3981.927	0.0323	1	-0.7	-8.747
86.45382	28.993	3986.927	0.0323	1	-0.695	-8.688
86.53716	29.055	3991.927	0.0323	1	-0.691	-8.632
86.6205	29.112	3996.927	0.0323	1	-0.687	-8.582
86.70383	29.165	4001.927	0.0323	1	-0.683	-8.536
86.78716	29.213	4006.927	0.0323	1	-0.68	-8.496
86.87049	29.258	4011.927	0.0323	1	-0.677	-8.461
86.95383	29.301	4016.927	0.0323	1	-0.674	-8.428
87.03715	29.337	4021.927	0.0323	1	-0.672	-8.401
87.12047	29.373	4026.927	0.0323	1	-0.67	-8.375
87.20381	29.407	4031.927	0.0323	1	-0.668	-8.35
87.28715	29.435	4036.927	0.0323	1	-0.667	-8.333
87.37049	29.459	4041.927	0.0323	1	-0.666	-8.322
87.45382	29.481	4046.927	0.0323	1	-0.665	-8.315
87.53716	29.505	4051.927	0.0323	1	-0.664	-8.305
87.6205	29.525	4056.927	0.0323	1	-0.664	-8.294
87.70384	29.544	4061.927	0.0323	1	-0.663	-8.285
87.78718	29.56	4066.927	0.0323	1	-0.662	-8.278
87.87052	29.576	4071.927	0.0323	1	-0.661	-8.269
87.95386	29.592	4076.927	0.0323	1	-0.661	-8.263
88.0372	29.608	4081.927	0.0323	1	-0.661	-8.257
88.12053	29.627	4086.927	0.0323	1	-0.66	-8.245
88.20386	29.644	4091.927	0.0323	1	-0.659	-8.233
88.28719	29.663	4096.927	0.0323	1	-0.658	-8.219
88.37054	29.685	4101.927	0.0323	1	-0.656	-8.204
88.45387	29.702	4106.927	0.0323	1	-0.656	-8.194
88.5372	29.718	4111.927	0.0323	1	-0.655	-8.187
88.62055	29.735	4116.927	0.0323	1	-0.654	-8.178
88.70387	29.749	4121.927	0.0323	1	-0.654	-8.174
88.78721	29.766	4126.927	0.0323	1	-0.653	-8.167
88.87056	29.781	4131.927	0.0323	1	-0.653	-8.163
88.95389	29.795	4136.927	0.0323	1	-0.653	-8.162
89.03722	29.809	4141.927	0.0323	1	-0.653	-8.157
89.12056	29.827	4146.927	0.0323	1	-0.652	-8.146
89.20389	29.842	4151.927	0.0323	1	-0.651	-8.137
89.28722	29.858	4156.927	0.0324	1	-0.65	-8.125
89.37055	29.874	4161.927	0.0323	1	-0.649	-8.115
89.45388	29.889	4166.927	0.0323	1	-0.649	-8.112
89.53721	29.904	4171.927	0.0323	1	-0.649	-8.115
89.62054	29.916	4176.927	0.0323	1	-0.649	-8.118
89.70388	29.928	4181.927	0.0323	1	-0.649	-8.116
89.78721	29.937	4186.927	0.0323	1	-0.649	-8.115
89.87054	29.946	4191.927	0.0324	1	-0.649	-8.113
89.95387	29.955	4196.927	0.0323	1	-0.649	-8.112
90.03722	29.963	4201.927	0.0323	1	-0.649	-8.111
90.12055	29.969	4206.927	0.0323	1	-0.649	-8.113
90.20388	29.975	4211.927	0.0323	1	-0.649	-8.114
90.28722	29.983	4216.927	0.0323	1	-0.649	-8.114
90.37055	29.988	4221.927	0.0323	1	-0.649	-8.116
90.45389	29.993	4226.927	0.0323	1	-0.649	-8.118
90.53723	29.997	4231.927	0.0323	1	-0.65	-8.12
90.62056	30.001	4236.927	0.0323	1	-0.65	-8.12
90.70389	30.005	4241.927	0.0323	1	-0.65	-8.12
90.78723	30.008	4246.927	0.0323	1	-0.65	-8.12
90.87056	30.01	4251.927	0.0323	1	-0.65	-8.124
90.9539	30.013	4256.927	0.0323	1	-0.65	-8.128
91.03724	30.015	4261.927	0.0323	1	-0.651	-8.134
91.12057	30.016	4266.927	0.0323	1	-0.651	-8.139
91.20391	30.017	4271.927	0.0323	1	-0.651	-8.144
91.28724	30.017	4276.927	0.0323	1	-0.652	-8.149
91.37058	30.018	4281.927	0.0323	1	-0.652	-8.154
91.45392	30.018	4286.927	0.0323	1	-0.653	-8.16
91.53726	30.019	4291.927	0.0323	1	-0.653	-8.164
91.6206	30.019	4296.927	0.0324	1	-0.654	-8.171
91.70394	30.019	4301.927	0.0323	1	-0.654	-8.178
91.78727	30.019	4306.927	0.0323	1	-0.655	-8.188
91.8706	30.019	4311.927	0.0323	1	-0.656	-8.201
91.95393	30.019	4316.927	0.0323	1	-0.657	-8.214
92.03727	30.019	4321.927	0.0323	1	-0.658	-8.222
92.12061	30.019	4326.927	0.0323	1	-0.658	-8.229
92.20394	30.019	4331.927	0.0323	1	-0.659	-8.233
92.28728	30.018	4336.927	0.0323	1	-0.659	-8.239
92.37062	30.018	4341.927	0.0324	1	-0.66	-8.244
92.45394	30.017	4346.927	0.0323	1	-0.66	-8.25
92.53728	30.016	4351.927	0.0323	1	-0.66	-8.256
92.62061	30.014	4356.927	0.0324	1	-0.661	-8.261
92.70395	30.014	4361.927	0.0324	1	-0.661	-8.266
92.78729	30.013	4366.927	0.0323	1	-0.662	-8.275
92.87063	30.012	4371.927	0.0323	1	-0.663	-8.284
92.95397	30.008	4376.927	0.0323	1	-0.664	-8.295
93.03731	30.003	4381.927	0.0324	1	-0.665	-8.307
93.12066	29.995	4386.927	0.0323	1	-0.666	-8.323
93.204	29.983	4391.927	0.0323	1	-0.667	-8.344
93.28734	29.969	4396.927	0.0323	1	-0.669	-8.367
93.37069	29.954	4401.927	0.0323	1	-0.671	-8.391
93.45402	29.936	4406.927	0.0323	1	-0.673	-8.418
93.53737	29.916	4411.927	0.0323	1	-0.676	-8.447
93.62071	29.895	4416.927	0.0323	1	-0.678	-8.476
93.70404	29.873	4421.927	0.0323	1	-0.681	-8.507
93.78737	29.853	4426.927	0.0323	1	-0.683	-8.539
93.87069	29.835	4431.927	0.0323	1	-0.685	-8.567
93.95402	29.816	4436.927	0.0323	1	-0.688	-8.594
94.03734	29.798	4441.927	0.0323	1	-0.69	-8.619
94.12067	29.778	4446.927	0.0324	1	-0.692	-8.645
94.20399	29.759	4451.927	0.0323	1	-0.694	-8.669
94.28732	29.739	4456.927	0.0323	1	-0.696	-8.694
94.37065	29.72	4461.927	0.0324	1	-0.697	-8.718
94.45399	29.697	4466.927	0.0323	1	-0.7	-8.748
94.53732	29.67	4471.927	0.0323	1	-0.702	-8.78
94.62066	29.643	4476.927	0.0323	1	-0.705	-8.811
94.704	29.609	4481.927	0.0324	1	-0.708	-8.849
94.78734	29.576	4486.927	0.0324	1	-0.711	-8.886
94.87068	29.543	4491.927	0.0323	1	-0.714	-8.923
94.95402	29.509	4496.927	0.0323	1	-0.717	-8.961
95.03736	29.478	4501.927	0.0323	1	-0.72	-8.995
95.12069	29.447	4506.927	0.0323	1	-0.722	-9.031
95.20403	29.417	4511.927	0.0323	1	-0.725	-9.066
95.28735	29.387	4516.927	0.0323	1	-0.728	-9.101
95.37069	29.361	4521.927	0.0323	1	-0.731	-9.132
95.45403	29.334	4526.927	0.0323	1	-0.733	-9.164
95.53736	29.303	4531.927	0.0323	1	-0.736	-9.199
95.6207	29.272	4536.927	0.0323	1	-0.739	-9.233
95.70405	29.24	4541.927	0.0323	1	-0.742	-9.27
95.78739	29.201	4546.927	0.0323	1	-0.745	-9.315
95.87073	29.163	4551.927	0.0323	1	-0.749	-9.358
95.95406	29.127	4556.927	0.0322	1	-0.752	-9.397
96.03739	29.094	4561.927	0.0323	1	-0.755	-9.433
96.12072	29.062	4566.927	0.0323	1	-0.757	-9.467
96.20405	29.029	4571.927	0.0323	1	-0.76	-9.503
96.28737	28.993	4576.927	0.0322	1	-0.763	-9.541
96.3707	28.96	4581.927	0.0323	1	-0.766	-9.577
96.45404	28.925	4586.927	0.0323	1	-0.769	-9.615
96.53736	28.886	4591.927	0.0323	1	-0.772	-9.656
96.6207	28.852	4596.927	0.0323	1	-0.775	-9.692
96.70404	28.815	4601.927	0.0323	1	-0.779	-9.731
96.78737	28.774	4606.927	0.0323	1	-0.782	-9.773
96.8707	28.736	4611.927	0.0323	1	-0.785	-9.813
96.95402	28.699	4616.927	0.0323	1	-0.788	-9.851
97.03736	28.666	4621.927	0.0323	1	-0.791	-9.885
97.1207	28.631	4626.927	0.0323	1	-0.794	-9.922
97.20403	28.586	4631.927	0.0323	1	-0.798	-9.969
97.28737	28.547	4636.927	0.0323	1	-0.801	-10.011
97.37071	28.506	4641.927	0.0323	1	-0.804	-10.055
97.45405	28.468	4646.927	0.0323	1	-0.808	-10.095
97.53739	28.433	4651.927	0.0323	1	-0.811	-10.132
97.62071	28.393	4656.927	0.0323	1	-0.814	-10.173
97.70405	28.356	4661.927	0.0323	1	-0.817	-10.211
97.78738	28.318	4666.927	0.0323	1	-0.82	-10.251
97.87072	28.283	4671.927	0.0323	1	-0.823	-10.286
97.95406	28.246	4676.927	0.0323	1	-0.826	-10.324
98.03739	28.214	4681.927	0.0323	1	-0.828	-10.356
98.12072	28.18	4686.927	0.0323	1	-0.831	-10.39
98.20405	28.143	4691.927	0.0323	1	-0.834	-10.428
98.28738	28.106	4696.927	0.0323	1	-0.837	-10.465
98.37071	28.069	4701.927	0.0323	1	-0.84	-10.502
98.45405	28.032	4706.927	0.0323	1	-0.843	-10.54
98.53739	27.992	4711.927	0.0322	1	-0.846	-10.58
98.62074	27.952	4716.927	0.0323	1	-0.85	-10.62
98.70406	27.909	4721.927	0.0323	1	-0.853	-10.663
98.78738	27.877	4726.927	0.0323	1	-0.856	-10.695
98.8707	27.851	4731.927	0.0323	1	-0.858	-10.721
98.95403	27.818	4736.927	0.0323	1	-0.86	-10.754
99.03736	27.783	4741.927	0.0323	1	-0.863	-10.789
99.12069	27.747	4746.927	0.0323	1	-0.866	-10.825
99.20403	27.708	4751.927	0.0323	1	-0.869	-10.864
99.28736	27.667	4756.927	0.0323	1	-0.872	-10.905
99.3707	27.63	4761.927	0.0323	1	-0.875	-10.942
99.45405	27.589	4766.927	0.0323	1	-0.879	-10.983
99.53739	27.544	4771.927	0.0323	1	-0.882	-11.028
99.62073	27.501	4776.927	0.0323	1	-0.886	-11.071
99.70406	27.462	4781.927	0.0323	1	-0.889	-11.11
99.7874	27.423	4786.927	0.0322	1	-0.892	-11.149
99.87073	27.387	4791.927	0.0323	1	-0.895	-11.185
99.95406	27.356	4796.927	0.0323	1	-0.897	-11.216
100.03739	27.325	4801.927	0.0323	1	-0.9	-11.247
100.12072	27.293	4806.927	0.0323	1	-0.902	-11.278
100.20405	27.259	4811.927	0.0323	1	-0.905	-11.312
100.28737	27.222	4816.927	0.0323	1	-0.908	-11.349
100.37069	27.189	4821.927	0.0323	1	-0.91	-11.38
100.45403	27.158	4826.927	0.0323	1	-0.913	-11.409
100.53736	27.122	4831.927	0.0323	1	-0.916	-11.444
100.6207	27.085	4836.927	0.0323	1	-0.918	-11.479
100.70403	27.047	4841.927	0.0323	1	-0.921	-11.515
100.78736	27.011	4846.927	0.0323	1	-0.924	-11.548
100.8707	26.977	4851.927	0.0323	1	-0.926	-11.58
100.95403	26.941	4856.927	0.0322	1	-0.929	-11.613
101.03736	26.909	4861.927	0.0322	1	-0.931	-11.642
101.1207	26.876	4866.927	0.0322	1	-0.934	-11.672
101.20403	26.839	4871.927	0.0323	1	-0.936	-11.704
101.28736	26.805	4876.927	0.0322	1	-0.939	-11.732
101.3707	26.773	4881.927	0.0323	1	-0.941	-11.757
101.45403	26.743	4886.927	0.0322	1	-0.942	-11.779
101.53737	26.712	4891.927	0.0322	1	-0.944	-11.802
101.6207	26.678	4896.927	0.0322	1	-0.946	-11.826
101.70403	26.646	4901.927	0.0323	1	-0.948	-11.847
101.78736	26.628	4906.927	0.0323	1	-0.948	-11.854
101.87071	26.609	4911.927	0.0323	1	-0.949	-11.859
101.95405	26.582	4916.927	0.0323	1	-0.95	-11.87
102.03738	26.553	4921.927	0.0323	1	-0.951	-11.883
102.1207	26.521	4926.927	0.0323	1	-0.952	-11.898
102.20403	26.494	4931.927	0.0322	1	-0.953	-11.907
102.28737	26.461	4936.927	0.0323	1	-0.954	-11.923
102.3707	26.418	4941.927	0.0323	1	-0.956	-11.949
102.45402	26.383	4946.927	0.0323	1	-0.957	-11.967
102.53734	26.349	4951.927	0.0323	1	-0.959	-11.982
102.62068	26.31	4956.927	0.0323	1	-0.96	-12.003
102.70401	26.27	4961.927	0.0323	1	-0.962	-12.025
102.78735	26.229	4966.927	0.0323	1	-0.964	-12.049
102.87069	26.186	4971.927	0.0323	1	-0.966	-12.073
102.95402	26.145	4976.927	0.0322	1	-0.968	-12.096
103.03736	26.104	4981.927	0.0323	1	-0.97	-12.12
103.12069	26.065	4986.927	0.0322	1	-0.971	-12.142
103.20403	26.025	4991.927	0.0322	1	-0.973	-12.165
103.28737	25.985	4996.927	0.0323	1	-0.975	-12.186
103.3707	25.95	5001.927	0.0323	1	-0.976	-12.201
103.45404	25.916	5006.927	0.0323	1	-0.977	-12.215
103.53738	25.88	5011.927	0.0323	1	-0.978	-12.232
103.62071	25.841	5016.927	0.0322	1	-0.98	-12.253
103.70405	25.804	5021.927	0.0322	1	-0.982	-12.273
103.78739	25.765	5026.927	0.0323	1	-0.983	-12.294
103.87073	25.723	5031.927	0.0322	1	-0.985	-12.316
103.95406	25.682	5036.927	0.0323	1	-0.987	-12.336
104.03739	25.642	5041.927	0.0322	1	-0.988	-12.349
104.12073	25.598	5046.927	0.0323	1	-0.989	-12.366
104.20405	25.554	5051.927	0.0323	1	-0.991	-12.384
104.28739	25.513	5056.927	0.0323	1	-0.992	-12.399
104.37072	25.461	5061.927	0.0323	1	-0.994	-12.425
104.45405	25.41	5066.927	0.0323	1	-0.996	-12.453
104.53737	25.354	5071.927	0.0323	1	-0.999	-12.487
104.62069	25.306	5076.927	0.0323	1	-1.001	-12.512
104.70401	25.26	5081.927	0.0323	1	-1.003	-12.537
104.78735	25.21	5086.927	0.0323	1	-1.005	-12.566
104.8707	25.144	5091.927	0.0323	1	-1.009	-12.608
104.95406	25.068	5096.927	0.0323	1	-1.013	-12.662
105.0374	24.994	5101.927	0.0322	1	-1.017	-12.712
105.12074	24.923	5106.927	0.0323	1	-1.021	-12.757
105.20406	24.857	5111.927	0.0323	1	-1.024	-12.799
105.28739	24.794	5116.927	0.0323	1	-1.027	-12.838
105.37071	24.728	5121.927	0.0323	1	-1.03	-12.873
105.45403	24.66	5126.927	0.0323	1	-1.033	-12.908
105.53735	24.592	5131.927	0.0323	1	-1.036	-12.945
105.62068	24.521	5136.927	0.0323	1	-1.039	-12.985
105.70401	24.445	5141.927	0.0323	1	-1.042	-13.029
105.78734	24.36	5146.927	0.0323	1	-1.047	-13.082
105.87066	24.275	5151.927	0.0323	1	-1.051	-13.138
105.954	24.188	5156.927	0.0323	1	-1.056	-13.197
106.03733	24.113	5161.927	0.0323	1	-1.059	-13.24
106.12066	24.043	5166.927	0.0323	1	-1.062	-13.276
106.204	23.962	5171.927	0.0323	1	-1.066	-13.324
106.28734	23.865	5176.927	0.0322	1	-1.071	-13.393
106.3707	23.762	5181.927	0.0323	1	-1.078	-13.47
106.45402	23.657	5186.927	0.0323	1	-1.084	-13.549
106.53736	23.562	5191.927	0.0323	1	-1.089	-13.618
106.62069	23.458	5196.927	0.0323	1	-1.096	-13.695
106.70402	23.354	5201.927	0.0323	1	-1.102	-13.77
106.78735	23.249	5206.927	0.0323	1	-1.108	-13.847
106.87069	23.149	5211.927	0.0323	1	-1.113	-13.918
106.95403	23.051	5216.927	0.0323	1	-1.119	-13.983
107.03736	22.955	5221.927	0.0322	1	-1.124	-14.048
107.12068	22.863	5226.927	0.0323	1	-1.129	-14.11
107.204	22.78	5231.927	0.0323	1	-1.133	-14.164
107.28734	22.716	5236.927	0.0323	1	-1.136	-14.2
107.37068	22.632	5241.927	0.0323	1	-1.14	-14.254
107.454	22.536	5246.927	0.0322	1	-1.146	-14.32
107.53734	22.446	5251.927	0.0323	1	-1.15	-14.38
107.62068	22.352	5256.927	0.0323	1	-1.155	-14.445
107.70402	22.262	5261.927	0.0322	1	-1.16	-14.506
107.78736	22.165	5266.927	0.0323	1	-1.166	-14.573
107.87071	22.06	5271.927	0.0322	1	-1.172	-14.651
107.95405	21.957	5276.927	0.0322	1	-1.178	-14.725
108.03739	21.869	5281.927	0.0323	1	-1.182	-14.778
108.12073	21.786	5286.927	0.0323	1	-1.186	-14.821
108.20406	21.707	5291.927	0.0323	1	-1.189	-14.859
108.2874	21.633	5296.927	0.0323	1	-1.192	-14.896
108.37072	21.558	5301.927	0.0323	1	-1.195	-14.932
108.45405	21.491	5306.927	0.0323	1	-1.197	-14.964
108.53738	21.428	5311.927	0.0323	1	-1.199	-14.992
108.6207	21.36	5316.927	0.0322	1	-1.202	-15.026
108.70403	21.291	5321.927	0.0322	1	-1.205	-15.059
108.78736	21.222	5326.927	0.0322	1	-1.207	-15.093
108.87069	21.154	5331.927	0.0322	1	-1.21	-15.127
108.95402	21.088	5336.927	0.0322	1	-1.212	-15.156
109.03737	21.023	5341.927	0.0323	1	-1.215	-15.184
109.1207	20.958	5346.927	0.0323	1	-1.217	-15.214
109.20404	20.898	5351.927	0.0323	1	-1.219	-15.237
109.28738	20.842	5356.927	0.0322	1	-1.22	-15.254
109.37071	20.789	5361.927	0.0322	1	-1.221	-15.268
109.45404	20.74	5366.927	0.0323	1	-1.222	-15.281
109.53738	20.7	5371.927	0.0323	1	-1.223	-15.286
109.62072	20.663	5376.927	0.0323	1	-1.223	-15.289
109.70406	20.632	5381.927	0.0323	1	-1.223	-15.288
109.78738	20.605	5386.927	0.0323	1	-1.223	-15.284
109.87072	20.582	5391.927	0.0323	1	-1.222	-15.279
109.95403	20.562	5396.927	0.0323	1	-1.222	-15.274
