# Supplementary material for: Modification of the structural stability of human serum albumin in rheumatoid arthritis
Source: PLoS One. 2023 Mar 17;18(3):e0271008. doi: 10.1371/journal.pone.0271008 (PMC10022781; doi:10.1371/journal.pone.0271008)
Supplement: S2 Data — The zip file includes 47 HDC results (.csv) exported from DSC raw files. Each HDC result file contains seven measurements for each DSC run: temperature (°C), power (μW), time(s), pressure (atm), scan rate (°C/min), analysis data (excess molar heat capacity (Cpex)), and corrected data (normalized Cpex, normalization explained in the Methods section). (ZIP) [file pone.0271008.s003.zip › SupplmentalData_2_HDC results/RF01.csv]

temp	power	time	pressure	scan rate	AnalysisData	CorrectedData
20.00123	-62.109	0.563	0.0322	0.571	-0.113	-0.113
20.03296	-79.374	5.562	0.0322	0.571	-0.061	-0.061
20.09793	-164.442	11.562	0.0323	0.571	-0.039	-0.039
20.16847	-234.885	16.562	0.0322	0.571	-1.078	-1.078
20.25009	-290.312	21.562	0.0323	0.685	-3.125	-3.125
20.33969	-328.053	26.562	0.0323	0.8	-5.72	-5.72
20.43458	-349.31	31.562	0.0323	0.916	-8.295	-8.295
20.53254	-358.38	36.563	0.0322	1.03	-11.401	-11.401
20.63176	-356.27	41.563	0.0323	1.102	-14.03	-14.03
20.73089	-346.329	46.563	0.0322	1.143	-16.641	-16.641
20.82893	-331.168	51.563	0.0323	1.16	-19.045	-19.045
20.92524	-312.787	56.563	0.0322	1.146	-21.034	-21.034
21.01944	-292.792	61.563	0.0323	1.127	-22.592	-22.592
21.11142	-272.494	66.563	0.0322	1.104	-23.764	-23.764
21.2012	-252.806	71.563	0.0323	1.081	-24.562	-24.562
21.28895	-234.378	76.563	0.0323	1.058	-25.032	-25.032
21.37491	-217.61	81.563	0.0323	1.038	-25.254	-25.254
21.45938	-202.702	86.563	0.0322	1.021	-25.274	-25.274
21.54266	-189.688	91.563	0.0323	1.006	-25.134	-25.134
21.62504	-178.463	96.563	0.0323	0.995	-24.845	-24.845
21.70681	-168.949	101.563	0.0323	0.987	-24.408	-24.408
21.80448	-159.51	107.562	0.0323	0.982	-23.943	-23.943
21.88574	-152.975	112.562	0.0323	0.979	-23.565	-23.565
21.96705	-147.382	117.562	0.0322	0.979	-23.172	-23.172
22.04851	-142.529	122.562	0.0323	0.98	-22.84	-22.84
22.13022	-138.161	127.562	0.0322	0.982	-22.562	-22.562
22.21222	-134.183	132.563	0.0323	0.984	-22.388	-22.388
22.2945	-130.356	137.563	0.0323	0.987	-22.193	-22.193
22.37706	-126.626	142.563	0.0322	0.99	-22.032	-22.032
22.45988	-122.935	147.563	0.0323	0.993	-21.917	-21.917
22.54293	-119.241	152.563	0.0322	0.996	-21.86	-21.86
22.62616	-115.498	157.563	0.0323	0.998	-21.806	-21.806
22.70956	-111.693	162.563	0.0323	1	-21.747	-21.747
22.79307	-107.906	167.563	0.0323	1.001	-21.738	-21.738
22.87667	-104.094	172.563	0.0323	1.002	-21.727	-21.727
22.96033	-100.266	177.563	0.0323	1.003	-21.718	-21.718
23.04401	-96.458	182.563	0.0323	1.004	-21.72	-21.72
23.12769	-92.651	187.563	0.0323	1.004	-21.678	-21.678
23.21136	-88.914	192.563	0.0323	1.004	-21.638	-21.638
23.29501	-85.27	197.563	0.0323	1.004	-21.622	-21.622
23.37861	-81.715	202.563	0.0323	1.003	-21.599	-21.599
23.46219	-78.257	207.563	0.0323	1.003	-21.55	-21.55
23.54572	-74.958	212.563	0.0323	1.002	-21.534	-21.534
23.62922	-71.785	217.563	0.0323	1.002	-21.53	-21.53
23.71268	-68.726	222.563	0.0323	1.002	-21.499	-21.499
23.80947	-65.309	228.362	0.0323	1.001	-21.43	-21.43
23.89288	-62.522	233.362	0.0323	1.001	-21.403	-21.403
23.97628	-59.838	238.362	0.0323	1.001	-21.358	-21.358
24.05967	-57.28	243.362	0.0323	1.001	-21.323	-21.323
24.14304	-54.815	248.362	0.0323	1.001	-21.295	-21.295
24.22642	-52.452	253.362	0.0323	1.001	-21.282	-21.282
24.30978	-50.177	258.362	0.0323	1	-21.24	-21.24
24.39314	-47.97	263.362	0.0323	1	-21.181	-21.181
24.47651	-45.866	268.362	0.0323	1	-21.149	-21.149
24.55987	-43.844	273.362	0.0322	1	-21.12	-21.12
24.64325	-41.903	278.362	0.0323	1	-21.108	-21.108
24.72662	-40.01	283.362	0.0323	1.001	-21.068	-21.068
24.81	-38.198	288.362	0.0323	1.001	-21.046	-21.046
24.89338	-36.432	293.362	0.0323	1.001	-21.015	-21.015
24.97677	-34.727	298.362	0.0323	1.001	-20.986	-20.986
25.06016	-33.079	303.362	0.0322	1.001	-20.956	-20.956
25.14354	-31.479	308.362	0.0323	1.001	-20.927	-20.927
25.22692	-29.942	313.362	0.0323	1.001	-20.912	-20.912
25.3103	-28.449	318.362	0.0323	1.001	-20.886	-20.886
25.39368	-26.987	323.362	0.0323	1.001	-20.836	-20.836
25.47705	-25.595	328.362	0.0322	1.001	-20.806	-20.806
25.56042	-24.244	333.362	0.0323	1.001	-20.777	-20.777
25.6438	-22.942	338.362	0.0323	1	-20.758	-20.758
25.72718	-21.693	343.362	0.0323	1	-20.75	-20.75
25.81055	-20.496	348.362	0.0323	1	-20.751	-20.751
25.89392	-19.326	353.362	0.0323	1	-20.727	-20.727
25.97729	-18.199	358.362	0.0322	1	-20.706	-20.706
26.06066	-17.11	363.362	0.0323	1	-20.688	-20.688
26.14402	-16.047	368.362	0.0323	1	-20.668	-20.668
26.22738	-15.01	373.362	0.0323	1	-20.634	-20.634
26.31074	-14.033	378.362	0.0323	1	-20.617	-20.617
26.3941	-13.094	383.362	0.0323	1	-20.599	-20.599
26.47745	-12.184	388.362	0.0323	1	-20.576	-20.576
26.56081	-11.298	393.362	0.0323	1	-20.553	-20.553
26.64416	-10.436	398.362	0.0323	1	-20.527	-20.527
26.72751	-9.603	403.362	0.0323	1	-20.497	-20.497
26.81086	-8.807	408.362	0.0323	1	-20.457	-20.457
26.89422	-8.051	413.362	0.0323	1	-20.436	-20.436
26.97758	-7.31	418.362	0.0323	1	-20.437	-20.437
27.06094	-6.596	423.362	0.0323	1	-20.44	-20.44
27.1443	-5.92	428.362	0.0323	1	-20.445	-20.445
27.22765	-5.262	433.362	0.0323	1	-20.442	-20.442
27.31101	-4.609	438.362	0.0323	1	-20.422	-20.422
27.39436	-3.975	443.362	0.0323	1	-20.395	-20.395
27.47771	-3.366	448.362	0.0323	1	-20.367	-20.367
27.56107	-2.774	453.362	0.0323	1	-20.333	-20.333
27.64442	-2.213	458.362	0.0323	1	-20.318	-20.318
27.72776	-1.648	463.362	0.0323	1	-20.288	-20.288
27.8111	-1.113	468.362	0.0323	1	-20.281	-20.281
27.89445	-0.609	473.362	0.0323	1	-20.284	-20.284
27.97779	-0.118	478.362	0.0323	1	-20.269	-20.269
28.06114	0.367	483.362	0.0323	1	-20.241	-20.241
28.14447	0.827	488.362	0.0323	1	-20.218	-20.218
28.2278	1.291	493.362	0.0323	1	-20.176	-20.176
28.31115	1.713	498.362	0.0323	1	-20.164	-20.164
28.39449	2.115	503.362	0.0323	1	-20.157	-20.157
28.47784	2.511	508.362	0.0323	1	-20.146	-20.146
28.57784	2.97	514.362	0.0323	1	-20.148	-20.148
28.66118	3.347	519.362	0.0323	1	-20.132	-20.132
28.74452	3.714	524.362	0.0323	1	-20.106	-20.106
28.82786	4.061	529.362	0.0323	1	-20.089	-20.089
28.91121	4.396	534.362	0.0323	1	-20.069	-20.069
28.99455	4.717	539.362	0.0323	1	-20.062	-20.062
29.07789	5.032	544.362	0.0323	1	-20.047	-20.047
29.16123	5.325	549.362	0.0323	1	-20.038	-20.038
29.24458	5.615	554.362	0.0323	1	-20.034	-20.034
29.32792	5.899	559.362	0.0323	1	-20.024	-20.024
29.41126	6.171	564.362	0.0323	1	-20.006	-20.006
29.49459	6.441	569.362	0.0323	1	-19.984	-19.984
29.57793	6.705	574.362	0.0323	1	-19.968	-19.968
29.66127	6.956	579.362	0.0323	1	-19.954	-19.954
29.74461	7.187	584.362	0.0323	1	-19.964	-19.964
29.82795	7.415	589.362	0.0323	1	-19.974	-19.974
29.9113	7.64	594.362	0.0323	1	-19.98	-19.98
29.99464	7.853	599.362	0.0323	1	-19.979	-19.979
30.07797	8.058	604.362	0.0323	1	-19.959	-19.959
30.16131	8.268	609.362	0.0323	1	-19.926	-19.926
30.24465	8.467	614.362	0.0323	1	-19.901	-19.901
30.32798	8.664	619.362	0.0323	1	-19.876	-19.876
30.41131	8.86	624.362	0.0323	1	-19.846	-19.846
30.49464	9.046	629.362	0.0323	1	-19.825	-19.825
30.57797	9.227	634.362	0.0323	1	-19.813	-19.813
30.6613	9.398	639.362	0.0323	1	-19.802	-19.802
30.74463	9.56	644.362	0.0323	1	-19.793	-19.793
30.82796	9.716	649.362	0.0323	1	-19.787	-19.787
30.9113	9.864	654.362	0.0323	1	-19.786	-19.786
30.99464	10.009	659.362	0.0323	1	-19.775	-19.775
31.07798	10.145	664.362	0.0323	1	-19.767	-19.767
31.16133	10.276	669.362	0.0323	1	-19.763	-19.763
31.24466	10.403	674.362	0.0323	1	-19.763	-19.763
31.32799	10.538	679.362	0.0323	1	-19.75	-19.75
31.41133	10.67	684.363	0.0323	1	-19.732	-19.732
31.49466	10.802	689.363	0.0323	1	-19.707	-19.707
31.57799	10.929	694.363	0.0323	1	-19.687	-19.687
31.66133	11.05	699.363	0.0323	1	-19.685	-19.685
31.74466	11.163	704.363	0.0323	1	-19.695	-19.695
31.828	11.273	709.363	0.0323	1	-19.688	-19.688
31.91133	11.382	714.363	0.0323	1	-19.664	-19.664
31.99466	11.491	719.363	0.0323	1	-19.642	-19.642
32.07799	11.593	724.363	0.0323	1	-19.637	-19.637
32.16131	11.694	729.363	0.0323	1	-19.625	-19.625
32.24464	11.799	734.363	0.0323	1	-19.606	-19.606
32.32797	11.894	739.363	0.0323	1	-19.595	-19.595
32.4113	11.976	744.363	0.0323	1	-19.596	-19.596
32.49464	12.06	749.363	0.0323	1	-19.595	-19.595
32.57798	12.135	754.363	0.0323	1	-19.597	-19.597
32.66132	12.21	759.363	0.0323	1	-19.596	-19.596
32.74466	12.284	764.363	0.0323	1	-19.592	-19.592
32.828	12.356	769.363	0.0323	1	-19.588	-19.588
32.91134	12.429	774.363	0.0323	1	-19.58	-19.58
32.99468	12.501	779.363	0.0323	1	-19.575	-19.575
33.07801	12.572	784.363	0.0323	1	-19.568	-19.568
33.16134	12.645	789.363	0.0323	1	-19.551	-19.551
33.24468	12.722	794.363	0.0323	1	-19.532	-19.532
33.32802	12.795	799.363	0.0323	1	-19.519	-19.519
33.41135	12.863	804.363	0.0323	1	-19.509	-19.509
33.49469	12.925	809.363	0.0324	1	-19.495	-19.495
33.57803	12.976	814.363	0.0323	1	-19.49	-19.49
33.66135	13.025	819.363	0.0323	1	-19.482	-19.482
33.74468	13.085	824.363	0.0323	1	-19.464	-19.464
33.828	13.141	829.363	0.0324	1	-19.453	-19.453
33.91134	13.197	834.363	0.0323	1	-19.437	-19.437
33.99467	13.246	839.363	0.0323	1	-19.432	-19.432
34.078	13.295	844.363	0.0323	1	-19.429	-19.429
34.16134	13.341	849.363	0.0323	1	-19.422	-19.422
34.24466	13.381	854.363	0.0323	1	-19.423	-19.423
34.32798	13.43	859.363	0.0323	1	-19.42	-19.42
34.4113	13.489	864.363	0.0323	1	-19.408	-19.408
34.49461	13.55	869.363	0.0323	1	-19.393	-19.393
34.57796	13.604	874.363	0.0323	1	-19.382	-19.382
34.66131	13.643	879.363	0.0323	1	-19.384	-19.384
34.74466	13.676	884.363	0.0323	1	-19.387	-19.387
34.82801	13.71	889.363	0.0323	1	-19.387	-19.387
34.91135	13.744	894.363	0.0323	1	-19.387	-19.387
34.99468	13.782	899.363	0.0323	1	-19.384	-19.384
35.07802	13.851	904.363	0.0323	1	-19.349	-19.349
35.16134	13.944	909.363	0.0323	1	-19.287	-19.287
35.24468	14.024	914.363	0.0322	1	-19.233	-19.233
35.32799	14.082	919.363	0.0323	1	-19.202	-19.202
35.41131	14.139	924.363	0.0323	1	-19.168	-19.168
35.49464	14.187	929.363	0.0323	1	-19.142	-19.142
35.57796	14.225	934.363	0.0323	1	-19.133	-19.133
35.66128	14.258	939.363	0.0323	1	-19.13	-19.13
35.7446	14.289	944.363	0.0323	1	-19.123	-19.123
35.82794	14.314	949.363	0.0323	1	-19.118	-19.118
35.91127	14.335	954.363	0.0323	1	-19.12	-19.12
35.9946	14.352	959.363	0.0323	1	-19.127	-19.127
36.07793	14.369	964.363	0.0323	1	-19.136	-19.136
36.16126	14.388	969.363	0.0323	1	-19.142	-19.142
36.24459	14.407	974.363	0.0323	1	-19.147	-19.147
36.32793	14.425	979.363	0.0323	1	-19.151	-19.151
36.41127	14.442	984.363	0.0323	1	-19.15	-19.15
36.4946	14.458	989.363	0.0323	1	-19.146	-19.146
36.57794	14.475	994.363	0.0323	1	-19.14	-19.14
36.66128	14.493	999.363	0.0323	1	-19.132	-19.132
36.74462	14.512	1004.363	0.0323	1	-19.125	-19.125
36.82795	14.529	1009.363	0.0323	1	-19.12	-19.12
36.91129	14.552	1014.363	0.0323	1	-19.112	-19.112
36.99462	14.578	1019.363	0.0323	1	-19.103	-19.103
37.07794	14.609	1024.363	0.0323	1	-19.089	-19.089
37.16127	14.639	1029.363	0.0323	1	-19.078	-19.078
37.2446	14.667	1034.363	0.0324	1	-19.07	-19.07
37.32792	14.691	1039.363	0.0323	1	-19.066	-19.066
37.41125	14.715	1044.363	0.0323	1	-19.061	-19.061
37.49457	14.738	1049.363	0.0323	1	-19.055	-19.055
37.57791	14.761	1054.363	0.0323	1	-19.049	-19.049
37.66124	14.776	1059.363	0.0323	1	-19.05	-19.05
37.74456	14.788	1064.363	0.0323	1	-19.052	-19.052
37.82789	14.803	1069.363	0.0323	1	-19.052	-19.052
37.91122	14.816	1074.363	0.0323	1	-19.055	-19.055
37.99455	14.834	1079.363	0.0323	1	-19.055	-19.055
38.07788	14.858	1084.363	0.0323	1	-19.047	-19.047
38.16121	14.88	1089.363	0.0323	1	-19.041	-19.041
38.24455	14.903	1094.363	0.0323	1	-19.032	-19.032
38.32789	14.929	1099.363	0.0323	1	-19.019	-19.019
38.41121	14.963	1104.363	0.0323	1	-18.998	-18.998
38.49455	15.008	1109.363	0.0323	1	-18.964	-18.964
38.57789	15.056	1114.363	0.0323	1	-18.926	-18.926
38.66122	15.102	1119.363	0.0323	1	-18.891	-18.891
38.74455	15.154	1124.363	0.0323	1	-18.849	-18.849
38.82787	15.269	1129.363	0.0323	1	-18.741	-18.741
38.91118	15.356	1134.363	0.0323	1	-18.663	-18.663
38.99451	15.422	1139.363	0.0323	1	-18.607	-18.607
39.07785	15.462	1144.363	0.0324	1	-18.58	-18.58
39.16118	15.487	1149.363	0.0324	1	-18.568	-18.568
39.24452	15.505	1154.363	0.0323	1	-18.563	-18.563
39.32786	15.516	1159.363	0.0323	1	-18.563	-18.563
39.41119	15.525	1164.363	0.0323	1	-18.564	-18.564
39.49452	15.532	1169.363	0.0323	1	-18.567	-18.567
39.57786	15.537	1174.363	0.0323	1	-18.574	-18.574
39.66118	15.541	1179.363	0.0323	1	-18.581	-18.581
39.74451	15.545	1184.363	0.0323	1	-18.587	-18.587
39.82784	15.549	1189.363	0.0323	1	-18.591	-18.591
39.91117	15.553	1194.363	0.0323	1	-18.594	-18.594
39.9945	15.558	1199.363	0.0323	1	-18.596	-18.596
40.07783	15.562	1204.363	0.0323	1	-18.602	-18.602
40.16117	15.565	1209.363	0.0323	1	-18.609	-18.609
40.2445	15.568	1214.363	0.0323	1	-18.616	-18.616
40.32784	15.569	1219.363	0.0323	1	-18.623	-18.623
40.41118	15.57	1224.363	0.0323	1	-18.63	-18.63
40.49451	15.571	1229.363	0.0323	1	-18.637	-18.637
40.57783	15.571	1234.363	0.0322	1	-18.644	-18.644
40.66117	15.572	1239.363	0.0323	1	-18.651	-18.651
40.74449	15.572	1244.363	0.0323	1	-18.657	-18.657
40.82783	15.577	1249.363	0.0323	1	-18.659	-18.659
40.91115	15.603	1254.363	0.0323	1	-18.641	-18.641
40.99447	15.643	1259.363	0.0323	1	-18.609	-18.609
41.07779	15.69	1264.363	0.0323	1	-18.571	-18.571
41.16111	15.74	1269.363	0.0323	1	-18.532	-18.532
41.24442	15.796	1274.363	0.0323	1	-18.487	-18.487
41.32775	15.852	1279.363	0.0323	1	-18.441	-18.441
41.41109	15.899	1284.363	0.0323	1	-18.402	-18.402
41.49443	15.931	1289.363	0.0323	1	-18.378	-18.378
41.57778	15.956	1294.363	0.0323	1	-18.363	-18.363
41.66112	15.976	1299.363	0.0323	1	-18.35	-18.35
41.74447	15.995	1304.363	0.0323	1	-18.338	-18.338
41.82781	16.015	1309.363	0.0323	1	-18.325	-18.325
41.91115	16.035	1314.363	0.0322	1	-18.312	-18.312
41.99449	16.052	1319.363	0.0323	1	-18.304	-18.304
42.07784	16.069	1324.363	0.0323	1	-18.297	-18.297
42.16118	16.084	1329.363	0.0323	1	-18.29	-18.29
42.24451	16.098	1334.363	0.0323	1	-18.284	-18.284
42.32784	16.114	1339.363	0.0323	1	-18.275	-18.275
42.41117	16.13	1344.363	0.0323	1	-18.265	-18.265
42.49449	16.148	1349.363	0.0323	1	-18.252	-18.252
42.57782	16.166	1354.363	0.0323	1	-18.238	-18.238
42.66115	16.184	1359.363	0.0323	1	-18.224	-18.224
42.74448	16.199	1364.363	0.0323	1	-18.217	-18.217
42.8278	16.217	1369.363	0.0323	1	-18.206	-18.206
42.91112	16.235	1374.363	0.0323	1	-18.193	-18.193
42.99444	16.265	1379.363	0.0323	1	-18.172	-18.172
43.07777	16.297	1384.363	0.0323	1	-18.151	-18.151
43.1611	16.323	1389.363	0.0323	1	-18.133	-18.133
43.24444	16.343	1394.363	0.0323	1	-18.121	-18.121
43.32778	16.36	1399.363	0.0323	1	-18.11	-18.11
43.41111	16.377	1404.363	0.0323	1	-18.099	-18.099
43.49445	16.396	1409.363	0.0323	1	-18.086	-18.086
43.57778	16.412	1414.363	0.0323	1	-18.075	-18.075
43.66111	16.428	1419.363	0.0323	1	-18.064	-18.064
43.74443	16.442	1424.363	0.0323	1	-18.056	-18.056
43.82776	16.448	1429.363	0.0323	1	-18.055	-18.055
43.91107	16.451	1434.363	0.0323	1	-18.057	-18.057
43.9944	16.454	1439.363	0.0323	1	-18.058	-18.058
44.07774	16.455	1444.363	0.0323	1	-18.062	-18.062
44.16107	16.456	1449.363	0.0323	1	-18.066	-18.066
44.24441	16.456	1454.363	0.0323	1	-18.073	-18.073
44.32775	16.457	1459.363	0.0322	1	-18.079	-18.079
44.41108	16.457	1464.363	0.0323	1	-18.085	-18.085
44.49442	16.458	1469.363	0.0323	1	-18.09	-18.09
44.57775	16.459	1474.363	0.0323	1	-18.094	-18.094
44.66109	16.463	1479.363	0.0323	1	-18.095	-18.095
44.74443	16.469	1484.363	0.0323	1	-18.094	-18.094
44.82776	16.479	1489.363	0.0323	1	-18.09	-18.09
44.91109	16.496	1494.363	0.0323	1	-18.078	-18.078
44.99442	16.52	1499.363	0.0323	1	-18.058	-18.058
45.07776	16.546	1504.363	0.0323	1	-18.038	-18.038
45.16109	16.576	1509.363	0.0323	1	-18.012	-18.012
45.24441	16.606	1514.363	0.0322	1	-17.988	-17.988
45.32774	16.638	1519.363	0.0323	1	-17.961	-17.961
45.41106	16.671	1524.363	0.0322	1	-17.931	-17.931
45.4944	16.702	1529.363	0.0322	1	-17.904	-17.904
45.57772	16.723	1534.363	0.0322	1	-17.888	-17.888
45.66104	16.746	1539.363	0.0322	1	-17.87	-17.87
45.74437	16.77	1544.363	0.0322	1	-17.85	-17.85
45.82771	16.794	1549.363	0.0323	1	-17.831	-17.831
45.91104	16.811	1554.363	0.0323	1	-17.819	-17.819
45.99437	16.828	1559.363	0.0322	1	-17.807	-17.807
46.07769	16.849	1564.363	0.0323	1	-17.792	-17.792
46.16103	16.871	1569.363	0.0322	1	-17.775	-17.775
46.24436	16.888	1574.363	0.0323	1	-17.764	-17.764
46.32771	16.904	1579.363	0.0322	1	-17.754	-17.754
46.41105	16.92	1584.363	0.0323	1	-17.743	-17.743
46.49438	16.935	1589.363	0.0322	1	-17.733	-17.733
46.57771	16.952	1594.363	0.0322	1	-17.721	-17.721
46.66104	16.969	1599.363	0.0322	1	-17.709	-17.709
46.74437	16.991	1604.363	0.0323	1	-17.692	-17.692
46.82771	17.012	1609.363	0.0322	1	-17.676	-17.676
46.91104	17.033	1614.363	0.0323	1	-17.659	-17.659
46.99437	17.05	1619.363	0.0322	1	-17.647	-17.647
47.0777	17.068	1624.363	0.0322	1	-17.635	-17.635
47.16103	17.087	1629.363	0.0322	1	-17.621	-17.621
47.24437	17.105	1634.363	0.0323	1	-17.608	-17.608
47.3277	17.123	1639.363	0.0323	1	-17.593	-17.593
47.41103	17.141	1644.363	0.0322	1	-17.579	-17.579
47.49436	17.158	1649.363	0.0323	1	-17.567	-17.567
47.57769	17.174	1654.363	0.0322	1	-17.555	-17.555
47.66102	17.191	1659.363	0.0323	1	-17.542	-17.542
47.74435	17.209	1664.363	0.0322	1	-17.528	-17.528
47.82768	17.227	1669.363	0.0323	1	-17.515	-17.515
47.91102	17.245	1674.363	0.0323	1	-17.501	-17.501
47.99434	17.263	1679.363	0.0322	1	-17.487	-17.487
48.07768	17.282	1684.363	0.0323	1	-17.471	-17.471
48.16101	17.308	1689.363	0.0323	1	-17.449	-17.449
48.24434	17.335	1694.363	0.0322	1	-17.426	-17.426
48.32767	17.36	1699.363	0.0322	1	-17.405	-17.405
48.411	17.386	1704.363	0.0322	1	-17.385	-17.385
48.49433	17.412	1709.363	0.0323	1	-17.365	-17.365
48.57765	17.435	1714.363	0.0323	1	-17.348	-17.348
48.66099	17.464	1719.363	0.0323	1	-17.324	-17.324
48.74434	17.486	1724.363	0.0323	1	-17.306	-17.306
48.82769	17.503	1729.363	0.0323	1	-17.291	-17.291
48.91101	17.52	1734.363	0.0323	1	-17.277	-17.277
48.99434	17.541	1739.363	0.0323	1	-17.259	-17.259
49.07766	17.566	1744.363	0.0322	1	-17.238	-17.238
49.16099	17.591	1749.363	0.0322	1	-17.218	-17.218
49.24431	17.618	1754.363	0.0323	1	-17.196	-17.196
49.32764	17.644	1759.363	0.0323	1	-17.174	-17.174
49.41097	17.669	1764.363	0.0323	1	-17.154	-17.154
49.49429	17.696	1769.363	0.0323	1	-17.132	-17.132
49.57762	17.724	1774.363	0.0323	1	-17.109	-17.109
49.66095	17.749	1779.363	0.0322	1	-17.089	-17.089
49.74429	17.775	1784.363	0.0322	1	-17.067	-17.067
49.82762	17.801	1789.363	0.0322	1	-17.045	-17.045
49.91095	17.826	1794.363	0.0323	1	-17.023	-17.023
49.99428	17.85	1799.363	0.0323	1	-17.002	-17.002
50.07762	17.877	1804.363	0.0322	1	-16.984	-16.984
50.16095	17.902	1809.363	0.0323	1	-16.98	-16.98
50.24428	17.93	1814.363	0.0323	1	-16.985	-16.985
50.32762	17.956	1819.363	0.0323	1	-16.99	-16.99
50.41095	17.98	1824.363	0.0323	1	-16.994	-16.994
50.49429	18.006	1829.363	0.0323	1	-16.992	-16.992
50.57762	18.032	1834.363	0.0322	1	-16.987	-16.987
50.66096	18.06	1839.363	0.0322	1	-16.979	-16.979
50.7443	18.09	1844.363	0.0323	1	-16.968	-16.968
50.82763	18.12	1849.363	0.0323	1	-16.954	-16.954
50.91096	18.15	1854.363	0.0322	1	-16.938	-16.938
50.9943	18.18	1859.363	0.0323	1	-16.919	-16.919
51.07762	18.212	1864.363	0.0323	1	-16.898	-16.898
51.16094	18.246	1869.363	0.0323	1	-16.873	-16.873
51.2576	18.285	1875.162	0.0322	1	-16.843	-16.843
51.34093	18.316	1880.162	0.0323	1	-16.818	-16.818
51.42426	18.341	1885.162	0.0322	1	-16.798	-16.798
51.50759	18.366	1890.162	0.0323	1	-16.779	-16.779
51.59094	18.393	1895.162	0.0323	1	-16.756	-16.756
51.67426	18.42	1900.162	0.0323	1	-16.732	-16.732
51.75759	18.45	1905.162	0.0323	1	-16.705	-16.705
51.84092	18.481	1910.162	0.0322	1	-16.678	-16.678
51.92426	18.512	1915.162	0.0323	1	-16.651	-16.651
52.0076	18.539	1920.162	0.0322	1	-16.628	-16.628
52.09093	18.564	1925.162	0.0323	1	-16.607	-16.607
52.17426	18.592	1930.162	0.0322	1	-16.584	-16.584
52.25759	18.623	1935.162	0.0323	1	-16.556	-16.556
52.34091	18.655	1940.162	0.0322	1	-16.527	-16.527
52.42425	18.683	1945.162	0.0322	1	-16.502	-16.502
52.50757	18.711	1950.162	0.0322	1	-16.477	-16.477
52.5909	18.741	1955.162	0.0322	1	-16.45	-16.45
52.67424	18.768	1960.162	0.0322	1	-16.428	-16.428
52.75757	18.791	1965.162	0.0323	1	-16.408	-16.408
52.84091	18.816	1970.162	0.0322	1	-16.386	-16.386
52.92425	18.84	1975.162	0.0322	1	-16.365	-16.365
53.00759	18.865	1980.162	0.0323	1	-16.344	-16.344
53.09093	18.888	1985.162	0.0322	1	-16.326	-16.326
53.17427	18.911	1990.162	0.0323	1	-16.309	-16.309
53.25761	18.935	1995.162	0.0322	1	-16.288	-16.288
53.34094	18.96	2000.162	0.0322	1	-16.267	-16.267
53.42428	18.986	2005.162	0.0322	1	-16.244	-16.244
53.50761	19.013	2010.162	0.0322	1	-16.22	-16.22
53.59094	19.039	2015.162	0.0323	1	-16.197	-16.197
53.67426	19.061	2020.162	0.0322	1	-16.179	-16.179
53.75759	19.088	2025.162	0.0322	1	-16.155	-16.155
53.84091	19.114	2030.162	0.0323	1	-16.133	-16.133
53.92423	19.139	2035.162	0.0323	1	-16.112	-16.112
54.00758	19.168	2040.162	0.0322	1	-16.086	-16.086
54.0909	19.19	2045.162	0.0323	1	-16.068	-16.068
54.19089	19.219	2051.162	0.0322	1	-16.044	-16.044
54.27422	19.243	2056.162	0.0322	1	-16.026	-16.026
54.35755	19.265	2061.162	0.0322	1	-16.011	-16.011
54.44089	19.298	2066.162	0.0323	1	-15.984	-15.984
54.52423	19.327	2071.162	0.0322	1	-15.962	-15.962
54.60758	19.355	2076.162	0.0322	1	-15.938	-15.938
54.69091	19.384	2081.162	0.0322	1	-15.914	-15.914
54.77425	19.416	2086.162	0.0322	1	-15.887	-15.887
54.85757	19.446	2091.162	0.0322	1	-15.863	-15.863
54.94091	19.48	2096.162	0.0323	1	-15.836	-15.836
55.02424	19.513	2101.162	0.0322	1	-15.81	-15.81
55.10757	19.545	2106.162	0.0322	1	-15.785	-15.785
55.1909	19.581	2111.162	0.0322	1	-15.758	-15.758
55.27423	19.62	2116.162	0.0323	1	-15.728	-15.728
55.35756	19.653	2121.162	0.0322	1	-15.705	-15.705
55.44088	19.685	2126.162	0.0322	1	-15.679	-15.679
55.5242	19.726	2131.162	0.0322	1	-15.644	-15.644
55.60753	19.771	2136.162	0.0322	1	-15.604	-15.604
55.69087	19.806	2141.162	0.0322	1	-15.573	-15.573
55.7742	19.839	2146.162	0.0322	1	-15.544	-15.544
55.85753	19.877	2151.162	0.0323	1	-15.509	-15.509
55.94086	19.919	2156.162	0.0323	1	-15.468	-15.468
56.02419	20.012	2161.162	0.0323	1	-15.38	-15.38
56.10752	20.153	2166.162	0.0322	1	-15.244	-15.244
56.19085	20.263	2171.162	0.0322	1	-15.14	-15.14
56.2742	20.358	2176.162	0.0323	1	-15.051	-15.051
56.35754	20.439	2181.162	0.0323	1	-14.977	-14.977
56.44087	20.511	2186.162	0.0322	1	-14.912	-14.912
56.52422	20.58	2191.162	0.0323	1	-14.849	-14.849
56.60756	20.643	2196.162	0.0323	1	-14.792	-14.792
56.6909	20.706	2201.162	0.0323	1	-14.737	-14.737
56.77424	20.771	2206.162	0.0322	1	-14.678	-14.678
56.85758	20.828	2211.162	0.0323	1	-14.625	-14.625
56.94091	20.891	2216.162	0.0323	1	-14.565	-14.565
57.02423	20.954	2221.162	0.0323	1	-14.505	-14.505
57.10756	21.017	2226.162	0.0323	1	-14.447	-14.447
57.19089	21.075	2231.162	0.0323	1	-14.395	-14.395
57.27422	21.135	2236.162	0.0322	1	-14.341	-14.341
57.35755	21.192	2241.162	0.0323	1	-14.293	-14.293
57.44088	21.245	2246.162	0.0323	1	-14.249	-14.249
57.5242	21.3	2251.162	0.0323	1	-14.203	-14.203
57.60752	21.36	2256.162	0.0323	1	-14.151	-14.151
57.69086	21.427	2261.162	0.0322	1	-14.092	-14.092
57.7742	21.486	2266.162	0.0323	1	-14.041	-14.041
57.85755	21.541	2271.162	0.0323	1	-13.993	-13.993
57.94088	21.601	2276.162	0.0323	1	-13.94	-13.94
58.02419	21.684	2281.162	0.0322	1	-13.864	-13.864
58.10752	21.783	2286.162	0.0323	1	-13.772	-13.772
58.19084	21.881	2291.162	0.0322	1	-13.681	-13.681
58.27417	21.975	2296.162	0.0322	1	-13.592	-13.592
58.3575	22.071	2301.162	0.0322	1	-13.501	-13.501
58.44083	22.172	2306.162	0.0322	1	-13.405	-13.405
58.52416	22.276	2311.162	0.0322	1	-13.306	-13.306
58.60751	22.38	2316.162	0.0322	1	-13.207	-13.207
58.69084	22.48	2321.162	0.0323	1	-13.114	-13.114
58.77418	22.585	2326.162	0.0322	1	-13.014	-13.014
58.85751	22.686	2331.162	0.0322	1	-12.918	-12.918
58.94085	22.791	2336.162	0.0322	1	-12.82	-12.82
59.02419	22.896	2341.162	0.0322	1	-12.72	-12.72
59.10753	23.008	2346.162	0.0322	1	-12.613	-12.613
59.19086	23.136	2351.162	0.0322	1	-12.492	-12.492
59.27419	23.274	2356.162	0.0322	1	-12.359	-12.359
59.35752	23.414	2361.162	0.0322	1	-12.223	-12.223
59.44086	23.557	2366.162	0.0323	1	-12.084	-12.084
59.5242	23.687	2371.162	0.0323	1	-11.96	-11.96
59.60753	23.815	2376.162	0.0322	1	-11.836	-11.836
59.69086	23.975	2381.162	0.0322	1	-11.68	-11.68
59.77419	24.145	2386.162	0.0323	1	-11.516	-11.516
59.85753	24.319	2391.162	0.0322	1	-11.347	-11.347
59.94086	24.489	2396.162	0.0322	1	-11.184	-11.184
60.02417	24.681	2401.162	0.0322	1	-11.001	-11.001
60.10749	24.882	2406.162	0.0322	1	-10.81	-10.81
60.19082	25.077	2411.162	0.0323	1	-10.621	-10.621
60.27415	25.257	2416.162	0.0323	1	-10.445	-10.445
60.35747	25.449	2421.162	0.0322	1	-10.257	-10.257
60.44081	25.641	2426.162	0.0323	1	-10.07	-10.07
60.52414	25.842	2431.162	0.0322	1	-9.874	-9.874
60.60747	26.068	2436.162	0.0323	1	-9.655	-9.655
60.69081	26.311	2441.162	0.0323	1	-9.417	-9.417
60.77415	26.575	2446.162	0.0323	1	-9.158	-9.158
60.85747	26.845	2451.162	0.0322	1	-8.894	-8.894
60.9408	27.128	2456.162	0.0323	1	-8.616	-8.616
61.02413	27.424	2461.162	0.0322	1	-8.326	-8.326
61.10746	27.733	2466.162	0.0322	1	-8.023	-8.023
61.19079	28.04	2471.162	0.0322	1	-7.723	-7.723
61.27412	28.365	2476.162	0.0322	1	-7.406	-7.406
61.35747	28.675	2481.162	0.0322	1	-7.104	-7.104
61.4408	28.996	2486.162	0.0323	1	-6.79	-6.79
61.52414	29.348	2491.162	0.0323	1	-6.443	-6.443
61.60747	29.699	2496.162	0.0322	1	-6.098	-6.098
61.69081	30.054	2501.162	0.0323	1	-5.747	-5.747
61.77416	30.37	2506.162	0.0322	1	-5.433	-5.433
61.85748	30.672	2511.162	0.0323	1	-5.134	-5.134
61.94082	31.003	2516.162	0.0323	1	-4.805	-4.805
62.02415	31.298	2521.162	0.0322	1	-4.511	-4.511
62.10749	31.591	2526.162	0.0322	1	-4.22	-4.22
62.19081	31.854	2531.162	0.0322	1	-3.959	-3.959
62.27414	32.145	2536.162	0.0322	1	-3.67	-3.67
62.35747	32.406	2541.162	0.0322	1	-3.411	-3.411
62.44081	32.623	2546.162	0.0322	1	-3.196	-3.196
62.52414	32.809	2551.162	0.0322	1	-3.013	-3.013
62.60748	32.979	2556.162	0.0323	1	-2.846	-2.846
62.69081	33.137	2561.162	0.0323	1	-2.693	-2.693
62.77414	33.278	2566.162	0.0323	1	-2.557	-2.557
62.85747	33.406	2571.162	0.0322	1	-2.434	-2.434
62.94081	33.526	2576.162	0.0323	1	-2.318	-2.318
63.02415	33.631	2581.162	0.0323	1	-2.218	-2.218
63.10748	33.721	2586.162	0.0323	1	-2.132	-2.132
63.19081	33.805	2591.162	0.0323	1	-2.053	-2.053
63.27414	33.887	2596.162	0.0323	1	-1.976	-1.976
63.35747	33.96	2601.162	0.0322	1	-1.908	-1.908
63.44081	34.025	2606.162	0.0322	1	-1.848	-1.848
63.52415	34.085	2611.162	0.0323	1	-1.793	-1.793
63.60749	34.141	2616.162	0.0323	1	-1.743	-1.743
63.69082	34.193	2621.162	0.0322	1	-1.696	-1.696
63.77416	34.244	2626.162	0.0322	1	-1.65	-1.65
63.85749	34.29	2631.162	0.0323	1	-1.61	-1.61
63.94083	34.342	2636.162	0.0323	1	-1.566	-1.566
64.02416	34.383	2641.162	0.0322	1	-1.533	-1.533
64.1075	34.424	2646.162	0.0323	1	-1.499	-1.499
64.19082	34.459	2651.162	0.0323	1	-1.471	-1.471
64.27415	34.494	2656.162	0.0322	1	-1.441	-1.441
64.35747	34.531	2661.162	0.0323	1	-1.41	-1.41
64.4408	34.563	2666.162	0.0322	1	-1.383	-1.383
64.52413	34.587	2671.162	0.0323	1	-1.365	-1.365
64.60747	34.607	2676.162	0.0323	1	-1.35	-1.35
64.69081	34.623	2681.162	0.0322	1	-1.339	-1.339
64.77414	34.635	2686.162	0.0323	1	-1.332	-1.332
64.85748	34.644	2691.162	0.0322	1	-1.328	-1.328
64.94081	34.651	2696.162	0.0322	1	-1.326	-1.326
65.02414	34.657	2701.162	0.0322	1	-1.326	-1.326
65.10747	34.66	2706.162	0.0323	1	-1.33	-1.33
65.19081	34.663	2711.162	0.0322	1	-1.333	-1.333
65.27414	34.664	2716.162	0.0322	1	-1.336	-1.336
65.35747	34.666	2721.162	0.0323	1	-1.339	-1.339
65.44081	34.666	2726.162	0.0323	1	-1.346	-1.346
65.52415	34.667	2731.162	0.0322	1	-1.352	-1.352
65.60749	34.666	2736.162	0.0322	1	-1.36	-1.36
65.69082	34.664	2741.162	0.0323	1	-1.369	-1.369
65.77415	34.662	2746.162	0.0323	1	-1.38	-1.38
65.85748	34.658	2751.162	0.0323	1	-1.39	-1.39
65.94081	34.651	2756.162	0.0322	1	-1.401	-1.401
66.02415	34.64	2761.162	0.0323	1	-1.417	-1.417
66.10749	34.625	2766.162	0.0323	1	-1.439	-1.439
66.19082	34.607	2771.162	0.0322	1	-1.463	-1.463
66.27416	34.588	2776.162	0.0323	1	-1.489	-1.489
66.3575	34.568	2781.162	0.0322	1	-1.515	-1.515
66.44083	34.547	2786.162	0.0322	1	-1.542	-1.542
66.52416	34.527	2791.162	0.0322	1	-1.569	-1.569
66.60749	34.503	2796.162	0.0323	1	-1.6	-1.6
66.69083	34.48	2801.162	0.0323	1	-1.631	-1.631
66.77416	34.46	2806.162	0.0323	1	-1.657	-1.657
66.85749	34.439	2811.162	0.0323	1	-1.685	-1.685
66.94082	34.421	2816.162	0.0322	1	-1.708	-1.708
67.02416	34.407	2821.162	0.0323	1	-1.727	-1.727
67.10748	34.395	2826.162	0.0323	1	-1.744	-1.744
67.19081	34.386	2831.162	0.0322	1	-1.758	-1.758
67.27415	34.379	2836.162	0.0323	1	-1.769	-1.769
67.35747	34.372	2841.162	0.0323	1	-1.779	-1.779
67.44082	34.368	2846.162	0.0322	1	-1.788	-1.788
67.52414	34.366	2851.162	0.0322	1	-1.797	-1.797
67.60747	34.364	2856.162	0.0323	1	-1.807	-1.807
67.6908	34.363	2861.162	0.0322	1	-1.815	-1.815
67.77413	34.362	2866.162	0.0322	1	-1.821	-1.821
67.85746	34.362	2871.162	0.0323	1	-1.826	-1.826
67.94079	34.361	2876.162	0.0323	1	-1.832	-1.832
68.02413	34.361	2881.162	0.0322	1	-1.837	-1.837
68.10745	34.362	2886.162	0.0322	1	-1.841	-1.841
68.1908	34.364	2891.162	0.0322	1	-1.843	-1.843
68.27413	34.367	2896.162	0.0322	1	-1.843	-1.843
68.35747	34.381	2901.162	0.0323	1	-1.834	-1.834
68.4408	34.4	2906.162	0.0323	1	-1.82	-1.82
68.52414	34.422	2911.162	0.0322	1	-1.803	-1.803
68.60747	34.446	2916.162	0.0322	1	-1.784	-1.784
68.6908	34.473	2921.162	0.0322	1	-1.762	-1.762
68.77414	34.503	2926.162	0.0323	1	-1.739	-1.739
68.85748	34.54	2931.162	0.0323	1	-1.709	-1.709
68.94082	34.582	2936.162	0.0323	1	-1.672	-1.672
69.02416	34.626	2941.162	0.0323	1	-1.633	-1.633
69.1075	34.67	2946.162	0.0322	1	-1.594	-1.594
69.19083	34.716	2951.162	0.0323	1	-1.554	-1.554
69.27415	34.762	2956.162	0.0322	1	-1.512	-1.512
69.35748	34.807	2961.162	0.0322	1	-1.473	-1.473
69.44081	34.855	2966.162	0.0323	1	-1.43	-1.43
69.52415	34.904	2971.162	0.0322	1	-1.386	-1.386
69.60748	34.949	2976.162	0.0322	1	-1.347	-1.347
69.69082	34.99	2981.162	0.0323	1	-1.313	-1.313
69.77416	35.027	2986.162	0.0323	1	-1.283	-1.283
69.85749	35.06	2991.162	0.0323	1	-1.255	-1.255
69.94083	35.092	2996.162	0.0323	1	-1.228	-1.228
70.02416	35.125	3001.162	0.0323	1	-1.199	-1.199
70.10749	35.162	3006.162	0.0322	1	-1.167	-1.167
70.19083	35.195	3011.162	0.0322	1	-1.139	-1.139
70.27416	35.22	3016.162	0.0323	1	-1.119	-1.119
70.3575	35.241	3021.162	0.0322	1	-1.103	-1.103
70.44083	35.261	3026.162	0.0323	1	-1.086	-1.086
70.52416	35.279	3031.162	0.0323	1	-1.073	-1.073
70.6075	35.296	3036.162	0.0323	1	-1.061	-1.061
70.69083	35.308	3041.162	0.0322	1	-1.056	-1.056
70.77417	35.317	3046.162	0.0322	1	-1.053	-1.053
70.85751	35.324	3051.162	0.0322	1	-1.052	-1.052
70.94084	35.329	3056.162	0.0322	1	-1.054	-1.054
71.02418	35.332	3061.162	0.0323	1	-1.056	-1.056
71.10752	35.335	3066.162	0.0323	1	-1.058	-1.058
71.19085	35.337	3071.162	0.0322	1	-1.062	-1.062
71.27419	35.338	3076.162	0.0322	1	-1.067	-1.067
71.35752	35.339	3081.162	0.0322	1	-1.074	-1.074
71.44086	35.34	3086.162	0.0323	1	-1.081	-1.081
71.52419	35.34	3091.162	0.0322	1	-1.089	-1.089
71.60753	35.34	3096.162	0.0322	1	-1.096	-1.096
71.69087	35.339	3101.162	0.0323	1	-1.104	-1.104
71.7742	35.338	3106.162	0.0323	1	-1.112	-1.112
71.85754	35.335	3111.162	0.0323	1	-1.122	-1.122
71.94088	35.332	3116.162	0.0322	1	-1.133	-1.133
72.02421	35.327	3121.162	0.0322	1	-1.146	-1.146
72.10754	35.322	3126.162	0.0323	1	-1.158	-1.158
72.19087	35.313	3131.162	0.0323	1	-1.174	-1.174
72.27419	35.302	3136.162	0.0323	1	-1.191	-1.191
72.35753	35.287	3141.162	0.0323	1	-1.213	-1.213
72.44086	35.27	3146.162	0.0322	1	-1.236	-1.236
72.5242	35.252	3151.162	0.0323	1	-1.26	-1.26
72.60753	35.233	3156.162	0.0323	1	-1.286	-1.286
72.69085	35.212	3161.162	0.0323	1	-1.313	-1.313
72.7742	35.19	3166.162	0.0323	1	-1.34	-1.34
72.85753	35.164	3171.162	0.0322	1	-1.37	-1.37
72.94087	35.136	3176.162	0.0322	1	-1.403	-1.403
73.02422	35.108	3181.162	0.0322	1	-1.436	-1.436
73.10755	35.08	3186.162	0.0322	1	-1.469	-1.469
73.19089	35.053	3191.162	0.0322	1	-1.502	-1.502
73.27422	35.028	3196.162	0.0322	1	-1.534	-1.534
73.35756	35.01	3201.162	0.0323	1	-1.559	-1.559
73.44089	34.99	3206.162	0.0323	1	-1.586	-1.586
73.52422	34.972	3211.162	0.0323	1	-1.611	-1.611
73.60756	34.955	3216.162	0.0323	1	-1.633	-1.633
73.69089	34.935	3221.162	0.0322	1	-1.657	-1.657
73.77422	34.916	3226.162	0.0323	1	-1.681	-1.681
73.85757	34.9	3231.162	0.0322	1	-1.701	-1.701
73.94089	34.885	3236.162	0.0322	1	-1.721	-1.721
74.02421	34.872	3241.162	0.0322	1	-1.739	-1.739
74.10754	34.859	3246.162	0.0322	1	-1.757	-1.757
74.19088	34.843	3251.162	0.0322	1	-1.777	-1.777
74.27421	34.823	3256.162	0.0322	1	-1.802	-1.802
74.35755	34.803	3261.162	0.0322	1	-1.826	-1.826
74.44088	34.782	3266.162	0.0322	1	-1.853	-1.853
74.52422	34.757	3271.162	0.0322	1	-1.883	-1.883
74.60756	34.73	3276.162	0.0322	1	-1.915	-1.915
74.6909	34.697	3281.162	0.0322	1	-1.954	-1.954
74.77423	34.66	3286.162	0.0322	1	-1.998	-1.998
74.85756	34.625	3291.162	0.0322	1	-2.039	-2.039
74.9409	34.589	3296.162	0.0322	1	-2.082	-2.082
75.02424	34.546	3301.162	0.0322	1	-2.131	-2.131
75.10757	34.504	3306.162	0.0322	1	-2.18	-2.18
75.1909	34.463	3311.162	0.0322	1	-2.228	-2.228
75.27424	34.417	3316.162	0.0323	1	-2.281	-2.281
75.35757	34.361	3321.162	0.0322	1	-2.344	-2.344
75.4409	34.304	3326.162	0.0322	1	-2.409	-2.409
75.52423	34.24	3331.162	0.0322	1	-2.48	-2.48
75.60755	34.183	3336.162	0.0322	1	-2.543	-2.543
75.6909	34.125	3341.162	0.0322	1	-2.608	-2.608
75.77425	34.056	3346.162	0.0323	1	-2.685	-2.685
75.85757	33.98	3351.162	0.0322	1	-2.767	-2.767
75.94089	33.916	3356.162	0.0323	1	-2.836	-2.836
76.02421	33.857	3361.162	0.0322	1	-2.9	-2.9
76.10755	33.791	3366.162	0.0322	1	-2.972	-2.972
76.19088	33.709	3371.162	0.0322	1	-3.061	-3.061
76.27422	33.623	3376.162	0.0323	1	-3.153	-3.153
76.35756	33.535	3381.162	0.0323	1	-3.245	-3.245
76.44091	33.447	3386.162	0.0323	1	-3.338	-3.338
76.52424	33.355	3391.162	0.0323	1	-3.435	-3.435
76.60759	33.27	3396.162	0.0322	1	-3.525	-3.525
76.69095	33.171	3401.162	0.0323	1	-3.628	-3.628
76.7743	33.063	3406.162	0.0323	1	-3.741	-3.741
76.85762	32.965	3411.162	0.0323	1	-3.846	-3.846
76.94096	32.899	3416.162	0.0323	1	-3.92	-3.92
77.02428	32.848	3421.162	0.0323	1	-3.98	-3.98
77.10761	32.786	3426.162	0.0323	1	-4.05	-4.05
77.19094	32.705	3431.162	0.0323	1	-4.139	-4.139
77.27426	32.611	3436.162	0.0323	1	-4.241	-4.241
77.35759	32.498	3441.162	0.0322	1	-4.36	-4.36
77.44092	32.379	3446.162	0.0323	1	-4.486	-4.486
77.52425	32.245	3451.162	0.0322	1	-4.628	-4.628
77.60759	32.099	3456.162	0.0323	1	-4.783	-4.783
77.69092	31.963	3461.162	0.0322	1	-4.929	-4.929
77.77425	31.837	3466.162	0.0323	1	-5.063	-5.063
77.85758	31.712	3471.162	0.0322	1	-5.196	-5.196
77.94091	31.577	3476.162	0.0322	1	-5.339	-5.339
78.02425	31.441	3481.162	0.0323	1	-5.483	-5.483
78.10759	31.296	3486.162	0.0322	1	-5.633	-5.633
78.19093	31.161	3491.162	0.0322	1	-5.774	-5.774
78.27426	31.025	3496.162	0.0323	1	-5.914	-5.914
78.35759	30.903	3501.162	0.0322	1	-6.041	-6.041
78.44092	30.781	3506.162	0.0322	1	-6.168	-6.168
78.52425	30.653	3511.162	0.0323	1	-6.3	-6.3
78.60758	30.515	3516.162	0.0323	1	-6.44	-6.44
78.69092	30.374	3521.162	0.0322	1	-6.587	-6.587
78.77424	30.226	3526.162	0.0322	1	-6.741	-6.741
78.85758	30.09	3531.162	0.0322	1	-6.881	-6.881
78.95426	29.914	3536.963	0.0323	1	-7.064	-7.064
79.03762	29.754	3541.963	0.0322	1	-7.232	-7.232
79.12097	29.604	3546.963	0.0323	1	-7.391	-7.391
79.20433	29.457	3551.963	0.0323	1	-7.546	-7.546
79.28767	29.297	3556.963	0.0322	1	-7.716	-7.716
79.37099	29.156	3561.963	0.0322	1	-7.867	-7.867
79.45431	29.052	3566.963	0.0322	1	-7.981	-7.981
79.53764	28.954	3571.963	0.0323	1	-8.089	-8.089
79.62096	28.862	3576.963	0.0322	1	-8.192	-8.192
79.70429	28.773	3581.963	0.0322	1	-8.288	-8.288
79.78761	28.685	3586.963	0.0322	1	-8.382	-8.382
79.87095	28.609	3591.963	0.0322	1	-8.463	-8.463
79.95428	28.53	3596.963	0.0323	1	-8.546	-8.546
80.03761	28.45	3601.963	0.0322	1	-8.631	-8.631
80.12094	28.364	3606.963	0.0322	1	-8.721	-8.721
80.20428	28.299	3611.963	0.0322	1	-8.79	-8.79
80.2876	28.252	3616.963	0.0322	1	-8.842	-8.842
80.37093	28.189	3621.963	0.0323	1	-8.912	-8.912
80.45427	28.109	3626.963	0.0322	1	-9	-9
80.53761	28.013	3631.963	0.0322	1	-9.104	-9.104
80.62095	27.912	3636.963	0.0323	1	-9.214	-9.214
80.70429	27.804	3641.963	0.0322	1	-9.33	-9.33
80.78763	27.703	3646.963	0.0322	1	-9.438	-9.438
80.87096	27.61	3651.963	0.0322	1	-9.537	-9.537
80.95431	27.529	3656.963	0.0322	1	-9.623	-9.623
81.03764	27.444	3661.963	0.0322	1	-9.715	-9.715
81.12099	27.374	3666.963	0.0323	1	-9.792	-9.792
81.20433	27.286	3671.963	0.0322	1	-9.888	-9.888
81.28765	27.208	3676.963	0.0322	1	-9.976	-9.976
81.37099	27.146	3681.963	0.0322	1	-10.05	-10.05
81.45432	27.101	3686.963	0.0322	1	-10.106	-10.106
81.53765	27.061	3691.963	0.0322	1	-10.154	-10.154
81.621	27.011	3696.963	0.0322	1	-10.212	-10.212
81.70435	26.923	3701.963	0.0322	1	-10.309	-10.309
81.7877	26.827	3706.963	0.0322	1	-10.413	-10.413
81.87105	26.747	3711.963	0.0322	1	-10.501	-10.501
81.95438	26.679	3716.963	0.0322	1	-10.576	-10.576
82.03769	26.632	3721.963	0.0322	1	-10.63	-10.63
82.12101	26.595	3726.963	0.0322	1	-10.674	-10.674
82.20434	26.554	3731.963	0.0322	1	-10.721	-10.721
82.28766	26.519	3736.963	0.0322	1	-10.763	-10.763
82.37099	26.487	3741.963	0.0322	1	-10.8	-10.8
82.45432	26.453	3746.963	0.0323	1	-10.838	-10.838
82.53765	26.425	3751.963	0.0323	1	-10.873	-10.873
82.62099	26.396	3756.963	0.0322	1	-10.909	-10.909
82.70432	26.368	3761.963	0.0322	1	-10.944	-10.944
82.78766	26.338	3766.963	0.0322	1	-10.984	-10.984
82.87098	26.311	3771.963	0.0322	1	-11.023	-11.023
82.9543	26.289	3776.963	0.0322	1	-11.062	-11.062
83.03765	26.272	3781.963	0.0322	1	-11.095	-11.095
83.121	26.247	3786.963	0.0323	1	-11.133	-11.133
83.20433	26.223	3791.963	0.0322	1	-11.169	-11.169
83.28767	26.203	3796.963	0.0322	1	-11.198	-11.198
83.371	26.186	3801.963	0.0322	1	-11.224	-11.224
83.45433	26.172	3806.963	0.0322	1	-11.249	-11.249
83.53768	26.159	3811.963	0.0322	1	-11.272	-11.272
83.62102	26.148	3816.963	0.0323	1	-11.291	-11.291
83.70435	26.138	3821.963	0.0323	1	-11.308	-11.308
83.78769	26.132	3826.963	0.0323	1	-11.32	-11.32
83.87102	26.127	3831.963	0.0322	1	-11.33	-11.33
83.95434	26.124	3836.963	0.0322	1	-11.337	-11.337
84.03769	26.122	3841.963	0.0322	1	-11.344	-11.344
84.12101	26.12	3846.963	0.0322	1	-11.351	-11.351
84.20434	26.118	3851.963	0.0322	1	-11.358	-11.358
84.28769	26.118	3856.963	0.0322	1	-11.363	-11.363
84.37103	26.117	3861.963	0.0322	1	-11.368	-11.368
84.45437	26.117	3866.963	0.0323	1	-11.373	-11.373
84.5377	26.117	3871.963	0.0323	1	-11.379	-11.379
84.62104	26.141	3876.963	0.0323	1	-11.36	-11.36
84.70437	26.165	3881.963	0.0322	1	-11.342	-11.342
84.7877	26.183	3886.963	0.0322	1	-11.33	-11.33
84.87104	26.197	3891.963	0.0323	1	-11.322	-11.322
84.95438	26.204	3896.963	0.0322	1	-11.323	-11.323
85.03772	26.211	3901.963	0.0322	1	-11.327	-11.327
85.12107	26.216	3906.963	0.0322	1	-11.331	-11.331
85.20441	26.219	3911.963	0.0323	1	-11.335	-11.335
85.28774	26.223	3916.963	0.0322	1	-11.338	-11.338
85.37108	26.227	3921.963	0.0322	1	-11.341	-11.341
85.45443	26.231	3926.963	0.0322	1	-11.344	-11.344
85.53778	26.233	3931.963	0.0323	1	-11.348	-11.348
85.62111	26.235	3936.963	0.0322	1	-11.354	-11.354
85.70442	26.239	3941.963	0.0322	1	-11.358	-11.358
85.78776	26.246	3946.963	0.0322	1	-11.359	-11.359
85.87108	26.25	3951.963	0.0322	1	-11.363	-11.363
85.95441	26.255	3956.963	0.0322	1	-11.369	-11.369
86.03774	26.258	3961.963	0.0323	1	-11.375	-11.375
86.12108	26.265	3966.963	0.0322	1	-11.377	-11.377
86.20441	26.284	3971.963	0.0322	1	-11.37	-11.37
86.28773	26.296	3976.963	0.0322	1	-11.368	-11.368
86.37106	26.303	3981.963	0.0322	1	-11.37	-11.37
86.45439	26.306	3986.963	0.0322	1	-11.375	-11.375
86.53772	26.309	3991.963	0.0322	1	-11.378	-11.378
86.62105	26.311	3996.963	0.0322	1	-11.383	-11.383
86.70438	26.312	4001.963	0.0322	1	-11.389	-11.389
86.78771	26.313	4006.963	0.0322	1	-11.396	-11.396
86.87105	26.313	4011.963	0.0322	1	-11.406	-11.406
86.95438	26.314	4016.963	0.0322	1	-11.415	-11.415
87.03772	26.315	4021.963	0.0322	1	-11.423	-11.423
87.12107	26.315	4026.963	0.0322	1	-11.433	-11.433
87.20441	26.315	4031.963	0.0322	1	-11.442	-11.442
87.28776	26.315	4036.963	0.0322	1	-11.453	-11.453
87.37112	26.315	4041.963	0.0322	1	-11.467	-11.467
87.45447	26.313	4046.963	0.0322	1	-11.484	-11.484
87.53782	26.31	4051.963	0.0322	1	-11.5	-11.5
87.62117	26.307	4056.963	0.0322	1	-11.513	-11.513
87.70448	26.303	4061.963	0.0322	1	-11.526	-11.526
87.78782	26.302	4066.963	0.0322	1	-11.536	-11.536
87.87117	26.299	4071.963	0.0322	1	-11.546	-11.546
87.95449	26.296	4076.963	0.0322	1	-11.559	-11.559
88.03782	26.294	4081.963	0.0322	1	-11.571	-11.571
88.12114	26.293	4086.963	0.0322	1	-11.579	-11.579
88.20446	26.292	4091.963	0.0322	1	-11.585	-11.585
88.28778	26.291	4096.963	0.0322	1	-11.591	-11.591
88.37112	26.291	4101.963	0.0322	1	-11.598	-11.598
88.45445	26.29	4106.963	0.0322	1	-11.606	-11.606
88.53779	26.29	4111.963	0.0322	1	-11.615	-11.615
88.62112	26.289	4116.963	0.0322	1	-11.624	-11.624
88.70446	26.289	4121.963	0.0322	1	-11.634	-11.634
88.78779	26.289	4126.963	0.0323	1	-11.644	-11.644
88.87113	26.289	4131.963	0.0322	1	-11.655	-11.655
88.95446	26.289	4136.963	0.0322	1	-11.668	-11.668
89.03781	26.289	4141.963	0.0322	1	-11.677	-11.677
89.12114	26.289	4146.963	0.0322	1	-11.684	-11.684
89.20448	26.289	4151.963	0.0322	1	-11.69	-11.69
89.28782	26.289	4156.963	0.0323	1	-11.694	-11.694
89.37115	26.289	4161.963	0.0322	1	-11.7	-11.7
89.45449	26.29	4166.963	0.0322	1	-11.711	-11.711
89.53782	26.291	4171.963	0.0322	1	-11.728	-11.728
89.62115	26.293	4176.963	0.0322	1	-11.741	-11.741
89.70449	26.296	4181.963	0.0322	1	-11.748	-11.748
89.78783	26.299	4186.963	0.0322	1	-11.753	-11.753
89.87115	26.305	4191.963	0.0322	1	-11.754	-11.754
89.9545	26.315	4196.963	0.0322	1	-11.752	-11.752
90.03784	26.329	4201.963	0.0322	1	-11.745	-11.745
90.12119	26.34	4206.963	0.0322	1	-11.742	-11.742
90.20452	26.35	4211.963	0.0322	1	-11.739	-11.739
90.28786	26.362	4216.963	0.0322	1	-11.735	-11.735
90.37119	26.377	4221.963	0.0322	1	-11.727	-11.727
90.45453	26.393	4226.963	0.0322	1	-11.718	-11.718
90.53786	26.409	4231.963	0.0322	1	-11.708	-11.708
90.62119	26.425	4236.963	0.0322	1	-11.696	-11.696
90.70452	26.441	4241.963	0.0322	1	-11.684	-11.684
90.78786	26.457	4246.963	0.0322	1	-11.671	-11.671
90.87119	26.472	4251.963	0.0322	1	-11.662	-11.662
90.95453	26.485	4256.963	0.0322	1	-11.656	-11.656
91.03786	26.494	4261.963	0.0322	1	-11.655	-11.655
91.12119	26.504	4266.963	0.0323	1	-11.652	-11.652
91.20451	26.514	4271.963	0.0322	1	-11.647	-11.647
91.28783	26.526	4276.963	0.0322	1	-11.64	-11.64
91.37115	26.538	4281.963	0.0322	1	-11.635	-11.635
91.45446	26.551	4286.963	0.0322	1	-11.627	-11.627
91.53779	26.561	4291.963	0.0322	1	-11.622	-11.622
91.62116	26.569	4296.963	0.0322	1	-11.621	-11.621
91.7045	26.573	4301.963	0.0322	1	-11.624	-11.624
91.78785	26.577	4306.963	0.0322	1	-11.63	-11.63
91.8712	26.579	4311.963	0.0323	1	-11.641	-11.641
91.95454	26.582	4316.963	0.0322	1	-11.651	-11.651
92.03788	26.583	4321.963	0.0322	1	-11.658	-11.658
92.12122	26.584	4326.963	0.0322	1	-11.664	-11.664
92.20456	26.585	4331.963	0.0322	1	-11.667	-11.667
92.2879	26.585	4336.963	0.0322	1	-11.672	-11.672
92.37123	26.586	4341.963	0.0322	1	-11.676	-11.676
92.45458	26.587	4346.963	0.0322	1	-11.68	-11.68
92.53792	26.587	4351.963	0.0322	1	-11.685	-11.685
92.62126	26.587	4356.963	0.0322	1	-11.688	-11.688
92.70461	26.587	4361.963	0.0322	1	-11.693	-11.693
92.78795	26.588	4366.963	0.0322	1	-11.7	-11.7
92.87129	26.588	4371.963	0.0322	1	-11.708	-11.708
92.95463	26.588	4376.963	0.0322	1	-11.715	-11.715
93.03796	26.588	4381.963	0.0322	1	-11.722	-11.722
93.12129	26.588	4386.963	0.0322	1	-11.73	-11.73
93.20463	26.588	4391.963	0.0322	1	-11.739	-11.739
93.28796	26.588	4396.963	0.0322	1	-11.748	-11.748
93.37129	26.588	4401.963	0.0322	1	-11.757	-11.757
93.45462	26.588	4406.963	0.0322	1	-11.766	-11.766
93.53796	26.588	4411.963	0.0322	1	-11.775	-11.775
93.62129	26.588	4416.963	0.0322	1	-11.783	-11.783
93.70462	26.588	4421.963	0.0322	1	-11.792	-11.792
93.78795	26.588	4426.963	0.0322	1	-11.804	-11.804
93.87129	26.588	4431.963	0.0322	1	-11.814	-11.814
93.95463	26.587	4436.963	0.0322	1	-11.823	-11.823
94.03797	26.587	4441.963	0.0322	1	-11.831	-11.831
94.12131	26.586	4446.963	0.0322	1	-11.837	-11.837
94.20464	26.584	4451.963	0.0322	1	-11.844	-11.844
94.28798	26.583	4456.963	0.0322	1	-11.85	-11.85
94.37132	26.582	4461.963	0.0322	1	-11.856	-11.856
94.45465	26.579	4466.963	0.0322	1	-11.866	-11.866
94.53798	26.577	4471.963	0.0321	1	-11.873	-11.873
94.62132	26.574	4476.963	0.0321	1	-11.88	-11.88
94.70464	26.569	4481.963	0.0322	1	-11.889	-11.889
94.78797	26.563	4486.963	0.0322	1	-11.899	-11.899
94.87131	26.555	4491.963	0.0322	1	-11.911	-11.911
94.95463	26.548	4496.963	0.0322	1	-11.922	-11.922
95.03797	26.543	4501.963	0.0322	1	-11.93	-11.93
95.12129	26.535	4506.963	0.0322	1	-11.943	-11.943
95.20462	26.526	4511.963	0.0322	1	-11.957	-11.957
95.28796	26.515	4516.963	0.0322	1	-11.973	-11.973
95.3713	26.499	4521.963	0.0322	1	-11.994	-11.994
95.45464	26.473	4526.963	0.0322	1	-12.025	-12.025
95.53798	26.447	4531.963	0.0322	1	-12.055	-12.055
95.62132	26.42	4536.963	0.0322	1	-12.085	-12.085
95.70465	26.394	4541.963	0.0322	1	-12.117	-12.117
95.788	26.369	4546.963	0.0322	1	-12.147	-12.147
95.87134	26.343	4551.963	0.0322	1	-12.178	-12.178
95.95468	26.315	4556.963	0.0322	1	-12.209	-12.209
96.03802	26.286	4561.963	0.0322	1	-12.241	-12.241
96.12135	26.256	4566.963	0.0322	1	-12.273	-12.273
96.20468	26.23	4571.963	0.0322	1	-12.302	-12.302
96.28802	26.208	4576.963	0.0322	1	-12.326	-12.326
96.37134	26.189	4581.963	0.0322	1	-12.348	-12.348
96.45467	26.18	4586.963	0.0322	1	-12.36	-12.36
96.538	26.169	4591.963	0.0322	1	-12.373	-12.373
96.62133	26.151	4596.963	0.0322	1	-12.393	-12.393
96.70466	26.126	4601.963	0.0322	1	-12.42	-12.42
96.78799	26.099	4606.963	0.0322	1	-12.448	-12.448
96.87132	26.066	4611.963	0.0322	1	-12.483	-12.483
96.95466	26.031	4616.963	0.0322	1	-12.519	-12.519
97.03799	25.994	4621.963	0.0322	1	-12.557	-12.557
97.12132	25.951	4626.963	0.0321	1	-12.602	-12.602
97.20466	25.899	4631.963	0.0322	1	-12.656	-12.656
97.28801	25.846	4636.963	0.0322	1	-12.712	-12.712
97.37134	25.795	4641.963	0.0322	1	-12.766	-12.766
97.45467	25.748	4646.963	0.0322	1	-12.815	-12.815
97.53801	25.705	4651.963	0.0322	1	-12.86	-12.86
97.62133	25.665	4656.963	0.0322	1	-12.901	-12.901
97.70466	25.631	4661.963	0.0322	1	-12.936	-12.936
97.788	25.599	4666.963	0.0321	1	-12.97	-12.97
97.87134	25.569	4671.963	0.0322	1	-13	-13
97.95469	25.536	4676.963	0.0322	1	-13.034	-13.034
98.03802	25.506	4681.963	0.0321	1	-13.064	-13.064
98.12136	25.479	4686.963	0.0322	1	-13.091	-13.091
98.2047	25.454	4691.963	0.0322	1	-13.117	-13.117
98.28804	25.428	4696.963	0.0322	1	-13.143	-13.143
98.37137	25.402	4701.963	0.0321	1	-13.169	-13.169
98.4547	25.377	4706.963	0.0321	1	-13.195	-13.195
98.53802	25.356	4711.963	0.0322	1	-13.216	-13.216
98.62134	25.335	4716.963	0.0322	1	-13.237	-13.237
98.70467	25.316	4721.963	0.0322	1	-13.256	-13.256
98.788	25.293	4726.963	0.0321	1	-13.279	-13.279
98.87133	25.269	4731.963	0.0322	1	-13.303	-13.303
98.95468	25.236	4736.963	0.0322	1	-13.336	-13.336
99.03802	25.197	4741.963	0.0322	1	-13.375	-13.375
99.12136	25.155	4746.963	0.0321	1	-13.417	-13.417
99.2047	25.112	4751.963	0.0321	1	-13.46	-13.46
99.28804	25.066	4756.963	0.0322	1	-13.506	-13.506
99.37136	25.021	4761.963	0.0322	1	-13.551	-13.551
99.4547	24.977	4766.963	0.0322	1	-13.595	-13.595
99.53803	24.933	4771.963	0.0321	1	-13.639	-13.639
99.62136	24.89	4776.963	0.0321	1	-13.682	-13.682
99.70469	24.847	4781.963	0.0322	1	-13.725	-13.725
99.78803	24.797	4786.963	0.0322	1	-13.775	-13.775
99.87136	24.75	4791.963	0.0322	1	-13.822	-13.822
99.9547	24.706	4796.963	0.0322	1	-13.866	-13.866
100.03804	24.659	4801.963	0.0322	1	-13.913	-13.913
100.12137	24.616	4806.963	0.0321	1	-13.955	-13.955
100.20471	24.596	4811.963	0.0322	1	-13.975	-13.975
100.28803	24.578	4816.963	0.0322	1	-13.993	-13.993
100.37136	24.551	4821.963	0.0322	1	-14.018	-14.018
100.45469	24.513	4826.963	0.0322	1	-14.054	-14.054
100.53802	24.462	4831.963	0.0322	1	-14.104	-14.104
100.62134	24.407	4836.963	0.0322	1	-14.157	-14.157
100.70468	24.344	4841.963	0.0322	1	-14.218	-14.218
100.78802	24.27	4846.963	0.0322	1	-14.289	-14.289
100.87136	24.195	4851.963	0.0322	1	-14.362	-14.362
100.95468	24.125	4856.963	0.0322	1	-14.429	-14.429
101.03801	24.058	4861.963	0.0322	1	-14.493	-14.493
101.12133	23.994	4866.963	0.0322	1	-14.554	-14.554
101.20466	23.935	4871.963	0.0321	1	-14.608	-14.608
101.28799	23.874	4876.963	0.0322	1	-14.663	-14.663
101.37132	23.813	4881.963	0.0322	1	-14.717	-14.717
101.45466	23.751	4886.963	0.0321	1	-14.771	-14.771
101.53801	23.681	4891.963	0.0322	1	-14.833	-14.833
101.62136	23.613	4896.963	0.0322	1	-14.891	-14.891
101.70471	23.554	4901.963	0.0322	1	-14.939	-14.939
101.78804	23.494	4906.963	0.0322	1	-14.988	-14.988
101.87137	23.436	4911.963	0.0322	1	-15.032	-15.032
101.9547	23.375	4916.963	0.0322	1	-15.077	-15.077
102.03802	23.32	4921.963	0.0321	1	-15.116	-15.116
102.12135	23.262	4926.963	0.0322	1	-15.157	-15.157
102.20467	23.194	4931.963	0.0322	1	-15.206	-15.206
102.28799	23.133	4936.963	0.0321	1	-15.251	-15.251
102.37132	23.076	4941.963	0.0322	1	-15.291	-15.291
102.45465	23.013	4946.963	0.0321	1	-15.337	-15.337
102.53799	22.948	4951.963	0.0321	1	-15.383	-15.383
102.62131	22.872	4956.963	0.0321	1	-15.441	-15.441
102.70464	22.81	4961.963	0.0322	1	-15.485	-15.485
102.78797	22.744	4966.963	0.0322	1	-15.534	-15.534
102.87131	22.677	4971.963	0.0322	1	-15.582	-15.582
102.95464	22.608	4976.963	0.0322	1	-15.633	-15.633
103.03798	22.538	4981.963	0.0321	1	-15.686	-15.686
103.12131	22.472	4986.963	0.0322	1	-15.735	-15.735
103.20464	22.407	4991.963	0.0321	1	-15.783	-15.783
103.28798	22.343	4996.963	0.0321	1	-15.828	-15.828
103.37131	22.274	5001.963	0.0321	1	-15.877	-15.877
103.45465	22.2	5006.963	0.0321	1	-15.931	-15.931
103.53799	22.121	5011.963	0.0321	1	-15.991	-15.991
103.62132	22.043	5016.963	0.0321	1	-16.051	-16.051
103.70465	21.972	5021.963	0.0322	1	-16.105	-16.105
103.78799	21.894	5026.963	0.0322	1	-16.165	-16.165
103.87132	21.821	5031.963	0.0321	1	-16.218	-16.218
103.95465	21.738	5036.963	0.0322	1	-16.279	-16.279
104.03798	21.658	5041.963	0.0321	1	-16.333	-16.333
104.1213	21.579	5046.963	0.0321	1	-16.384	-16.384
104.20464	21.494	5051.963	0.0322	1	-16.444	-16.444
104.28797	21.409	5056.963	0.0322	1	-16.503	-16.503
104.3713	21.324	5061.963	0.0322	1	-16.562	-16.562
104.45463	21.246	5066.963	0.0322	1	-16.617	-16.617
104.53797	21.159	5071.963	0.0321	1	-16.682	-16.682
104.6213	21.064	5076.963	0.0322	1	-16.754	-16.754
104.70463	20.979	5081.963	0.0321	1	-16.818	-16.818
104.78796	20.893	5086.963	0.0321	1	-16.882	-16.882
104.87129	20.809	5091.963	0.0322	1	-16.943	-16.943
104.95462	20.726	5096.963	0.0321	1	-17.004	-17.004
105.03797	20.644	5101.963	0.0321	1	-17.061	-17.061
105.12131	20.549	5106.963	0.0321	1	-17.131	-17.131
105.20463	20.448	5111.963	0.0321	1	-17.208	-17.208
105.28795	20.358	5116.963	0.0321	1	-17.274	-17.274
105.37127	20.274	5121.963	0.0321	1	-17.327	-17.327
105.45459	20.18	5126.963	0.0321	1	-17.388	-17.388
105.53792	20.085	5131.963	0.0322	1	-17.452	-17.452
105.62126	19.972	5136.963	0.0321	1	-17.534	-17.534
105.7046	19.858	5141.963	0.0321	1	-17.615	-17.615
105.78795	19.745	5146.963	0.0321	1	-17.697	-17.697
105.8713	19.635	5151.963	0.0321	1	-17.778	-17.778
105.95464	19.527	5156.963	0.0321	1	-17.857	-17.857
106.03798	19.425	5161.963	0.0321	1	-17.928	-17.928
106.12132	19.322	5166.963	0.0321	1	-17.997	-17.997
106.20466	19.214	5171.963	0.0321	1	-18.072	-18.072
106.28799	19.106	5176.963	0.0321	1	-18.151	-18.151
106.37133	18.999	5181.963	0.0322	1	-18.233	-18.233
106.468	18.873	5187.762	0.0321	1	-18.329	-18.329
106.55133	18.759	5192.762	0.0321	1	-18.417	-18.417
106.63465	18.692	5197.762	0.0321	1	-18.456	-18.456
106.71798	18.632	5202.762	0.0321	1	-18.488	-18.488
106.80131	18.531	5207.762	0.0321	1	-18.561	-18.561
106.88464	18.402	5212.762	0.0321	1	-18.66	-18.66
106.96796	18.262	5217.762	0.0321	1	-18.766	-18.766
107.0513	18.118	5222.762	0.0321	1	-18.88	-18.88
107.13463	17.966	5227.762	0.0321	1	-19.002	-19.002
107.21797	17.824	5232.762	0.0321	1	-19.115	-19.115
107.3013	17.677	5237.762	0.0321	1	-19.234	-19.234
107.38463	17.528	5242.762	0.0321	1	-19.353	-19.353
107.46797	17.383	5247.762	0.0321	1	-19.468	-19.468
107.5513	17.241	5252.762	0.0321	1	-19.58	-19.58
107.63464	17.094	5257.762	0.0321	1	-19.698	-19.698
107.71798	16.944	5262.762	0.0322	1	-19.819	-19.819
107.80129	16.793	5267.762	0.0321	1	-19.94	-19.94
107.88462	16.662	5272.762	0.0321	1	-20.044	-20.044
107.96796	16.52	5277.762	0.0322	1	-20.157	-20.157
108.05131	16.364	5282.762	0.0322	1	-20.277	-20.277
108.13465	16.195	5287.762	0.0321	1	-20.404	-20.404
108.21798	16.035	5292.762	0.0322	1	-20.525	-20.525
108.30133	15.883	5297.762	0.0322	1	-20.639	-20.639
108.38467	15.722	5302.762	0.0321	1	-20.762	-20.762
108.46801	15.555	5307.762	0.0321	1	-20.894	-20.894
108.55135	15.393	5312.762	0.0321	1	-21.021	-21.021
108.63468	15.247	5317.762	0.0322	1	-21.133	-21.133
108.71801	15.103	5322.762	0.0321	1	-21.241	-21.241
108.80134	14.948	5327.762	0.0321	1	-21.362	-21.362
108.88467	14.787	5332.762	0.0322	1	-21.488	-21.488
108.968	14.628	5337.762	0.0321	1	-21.609	-21.609
109.05134	14.469	5342.762	0.0321	1	-21.732	-21.732
109.13468	14.288	5347.762	0.0321	1	-21.878	-21.878
109.21801	14.113	5352.762	0.0321	1	-22.016	-22.016
109.30135	13.94	5357.762	0.0321	1	-22.15	-22.15
109.38469	13.774	5362.762	0.0322	1	-22.277	-22.277
109.46802	13.602	5367.762	0.0321	1	-22.413	-22.413
109.55136	13.423	5372.762	0.0321	1	-22.557	-22.557
109.63469	13.248	5377.762	0.0322	1	-22.698	-22.698
109.71804	13.071	5382.762	0.0321	1	-22.843	-22.843
109.80137	12.898	5387.762	0.0321	1	-22.986	-22.986
109.88469	12.756	5392.762	0.0322	1	-23.101	-23.101
109.96801	12.635	5397.762	0.0321	1	-23.197	-23.197
