# Supplementary material for: Modification of the structural stability of human serum albumin in rheumatoid arthritis
Source: PLoS One. 2023 Mar 17;18(3):e0271008. doi: 10.1371/journal.pone.0271008 (PMC10022781; doi:10.1371/journal.pone.0271008)
Supplement: S2 Data — The zip file includes 47 HDC results (.csv) exported from DSC raw files. Each HDC result file contains seven measurements for each DSC run: temperature (°C), power (μW), time(s), pressure (atm), scan rate (°C/min), analysis data (excess molar heat capacity (Cpex)), and corrected data (normalized Cpex, normalization explained in the Methods section). (ZIP) [file pone.0271008.s003.zip › SupplmentalData_2_HDC results/RF02.csv]

temp	power	time	pressure	scan rate	AnalysisData	CorrectedData
20.00111	-62.135	0.572	0.0323	0.571	-0.022	-0.198
20.03284	-79.367	5.572	0.0323	0.571	-0.019	-0.174
20.09781	-164.396	11.571	0.0323	0.571	-0.015	-0.132
20.16835	-234.84	16.571	0.0323	0.571	-0.125	-1.128
20.24998	-290.282	21.571	0.0323	0.685	-0.291	-3.15
20.33959	-328.054	26.572	0.0322	0.801	-0.455	-5.748
20.4345	-349.346	31.572	0.0323	0.916	-0.577	-8.341
20.55224	-358.498	37.571	0.0323	1.029	-0.729	-11.836
20.65154	-354.984	42.571	0.0323	1.101	-0.853	-14.83
20.75052	-343.951	47.571	0.0323	1.141	-0.973	-17.524
20.84827	-328.068	52.572	0.0323	1.158	-1.089	-19.9
20.94419	-309.323	57.572	0.0322	1.143	-1.213	-21.87
21.03796	-289.249	62.572	0.0323	1.122	-1.322	-23.411
21.1295	-269.052	67.572	0.0323	1.099	-1.414	-24.541
21.21887	-249.617	72.572	0.0323	1.076	-1.49	-25.304
21.30625	-231.516	77.572	0.0323	1.054	-1.547	-25.735
21.39189	-215.114	82.572	0.0322	1.035	-1.587	-25.91
21.47609	-200.555	87.572	0.0323	1.018	-1.61	-25.857
21.55918	-187.89	92.572	0.0323	1.004	-1.62	-25.673
21.64142	-177.026	97.572	0.0323	0.993	-1.616	-25.341
21.7231	-167.891	102.572	0.0323	0.986	-1.605	-24.972
21.80448	-160.183	107.572	0.0322	0.981	-1.589	-24.616
21.88574	-153.586	112.572	0.0323	0.979	-1.565	-24.176
21.96705	-147.918	117.572	0.0323	0.979	-1.535	-23.708
22.04853	-143.033	122.572	0.0323	0.98	-1.51	-23.345
22.13024	-138.67	127.572	0.0322	0.982	-1.489	-23.072
22.21223	-134.68	132.572	0.0323	0.984	-1.473	-22.886
22.29451	-130.859	137.572	0.0323	0.987	-1.457	-22.696
22.37708	-127.16	142.572	0.0323	0.99	-1.444	-22.567
22.45991	-123.486	147.572	0.0323	0.993	-1.433	-22.47
22.54296	-119.791	152.572	0.0322	0.996	-1.426	-22.411
22.63954	-115.501	158.372	0.0323	0.998	-1.422	-22.407
22.72296	-111.699	163.372	0.0323	1	-1.417	-22.358
22.8065	-107.888	168.372	0.0323	1.002	-1.413	-22.329
22.89012	-104.078	173.372	0.0323	1.003	-1.411	-22.325
22.97378	-100.241	178.372	0.0322	1.003	-1.409	-22.307
23.05747	-96.427	183.372	0.0323	1.004	-1.408	-22.3
23.14116	-92.641	188.372	0.0323	1.004	-1.405	-22.267
23.22482	-88.906	193.372	0.0323	1.004	-1.403	-22.22
23.30846	-85.259	198.372	0.0323	1.004	-1.401	-22.187
23.39207	-81.737	203.372	0.0323	1.003	-1.401	-22.18
23.47564	-78.304	208.372	0.0323	1.003	-1.398	-22.132
23.55916	-74.996	213.372	0.0323	1.002	-1.396	-22.091
23.64265	-71.823	218.372	0.0323	1.002	-1.395	-22.065
23.72612	-68.787	223.372	0.0323	1.002	-1.394	-22.034
23.80956	-65.885	228.372	0.0323	1.001	-1.393	-22.009
23.89298	-63.081	233.372	0.0323	1.001	-1.39	-21.966
23.97638	-60.413	238.372	0.0323	1.001	-1.389	-21.936
24.05976	-57.832	243.372	0.0323	1.001	-1.385	-21.878
24.14313	-55.352	248.372	0.0323	1.001	-1.383	-21.834
24.2265	-52.981	253.372	0.0323	1	-1.381	-21.813
24.30987	-50.706	258.372	0.0323	1	-1.379	-21.772
24.39323	-48.497	263.372	0.0323	1	-1.375	-21.711
24.4766	-46.393	268.372	0.0323	1	-1.373	-21.678
24.55998	-44.359	273.372	0.0323	1	-1.37	-21.638
24.64336	-42.429	278.372	0.0323	1.001	-1.37	-21.636
24.72673	-40.519	283.372	0.0323	1.001	-1.367	-21.58
24.81011	-38.673	288.372	0.0323	1.001	-1.363	-21.523
24.8935	-36.919	293.372	0.0323	1.001	-1.362	-21.504
24.97688	-35.24	298.372	0.0323	1.001	-1.362	-21.501
25.06027	-33.587	303.372	0.0323	1.001	-1.359	-21.466
25.14365	-31.987	308.372	0.0323	1.001	-1.357	-21.438
25.22703	-30.45	313.372	0.0323	1.001	-1.357	-21.422
25.31042	-28.964	318.372	0.0323	1.001	-1.355	-21.403
25.3938	-27.521	323.372	0.0323	1.001	-1.353	-21.372
25.47719	-26.124	328.372	0.0323	1.001	-1.351	-21.337
25.56056	-24.787	333.372	0.0323	1.001	-1.35	-21.322
25.64393	-23.49	338.372	0.0323	1	-1.349	-21.308
25.7273	-22.218	343.372	0.0323	1	-1.348	-21.277
25.81066	-21.005	348.372	0.0323	1	-1.347	-21.262
25.89402	-19.827	353.372	0.0323	1	-1.345	-21.229
25.97739	-18.716	358.372	0.0323	1	-1.344	-21.224
26.06076	-17.625	363.372	0.0323	1	-1.343	-21.204
26.14412	-16.584	368.372	0.0323	1	-1.343	-21.206
26.22748	-15.57	373.372	0.0323	1	-1.343	-21.196
26.31084	-14.588	378.372	0.0322	1	-1.341	-21.173
26.3942	-13.643	383.372	0.0323	1	-1.34	-21.149
26.47756	-12.735	388.372	0.0323	1	-1.338	-21.128
26.56092	-11.854	393.372	0.0322	1	-1.337	-21.11
26.64428	-11.007	398.372	0.0323	1	-1.336	-21.099
26.72764	-10.181	403.372	0.0323	1	-1.335	-21.076
26.811	-9.386	408.372	0.0323	1	-1.333	-21.037
26.89435	-8.626	413.372	0.0323	1	-1.331	-21.012
26.97771	-7.879	418.372	0.0323	1	-1.331	-21.007
27.06107	-7.146	423.372	0.0323	1	-1.33	-20.991
27.14442	-6.457	428.372	0.0323	1	-1.329	-20.983
27.22777	-5.781	433.372	0.0323	1	-1.328	-20.962
27.31112	-5.131	438.372	0.0323	1	-1.327	-20.945
27.39447	-4.497	443.372	0.0324	1	-1.325	-20.918
27.47783	-3.896	448.372	0.0323	1	-1.324	-20.898
27.56117	-3.317	453.372	0.0323	1	-1.322	-20.876
27.64453	-2.746	458.372	0.0323	1	-1.321	-20.851
27.72788	-2.208	463.372	0.0323	1	-1.321	-20.848
27.81123	-1.685	468.372	0.0323	1	-1.321	-20.854
27.89458	-1.167	473.372	0.0323	1	-1.32	-20.842
27.97792	-0.668	478.372	0.0324	1	-1.319	-20.82
28.06127	-0.185	483.372	0.0323	1	-1.317	-20.794
28.14461	0.275	488.372	0.0323	1	-1.316	-20.771
28.22796	0.722	493.372	0.0323	1	-1.314	-20.746
28.31131	1.147	498.372	0.0323	1	-1.313	-20.731
28.39465	1.563	503.372	0.0323	1	-1.312	-20.71
28.47798	1.973	508.372	0.0323	1	-1.31	-20.685
28.57799	2.45	514.371	0.0323	1	-1.309	-20.668
28.66133	2.82	519.371	0.0323	1	-1.309	-20.66
28.74466	3.179	524.371	0.0323	1	-1.308	-20.642
28.82801	3.524	529.371	0.0323	1	-1.307	-20.626
28.91135	3.856	534.371	0.0323	1	-1.306	-20.609
28.99469	4.181	539.371	0.0323	1	-1.305	-20.599
29.07803	4.496	544.371	0.0323	1	-1.304	-20.584
29.16137	4.798	549.371	0.0323	1	-1.303	-20.566
29.2447	5.093	554.371	0.0323	1	-1.302	-20.557
29.32804	5.378	559.371	0.0323	1	-1.302	-20.545
29.41138	5.651	564.371	0.0323	1	-1.301	-20.526
29.49471	5.922	569.371	0.0323	1	-1.299	-20.504
29.57805	6.181	574.371	0.0323	1	-1.298	-20.492
29.66139	6.424	579.371	0.0323	1	-1.298	-20.487
29.74473	6.661	584.371	0.0322	1	-1.298	-20.49
29.82806	6.897	589.371	0.0323	1	-1.298	-20.492
29.91138	7.134	594.371	0.0324	1	-1.298	-20.486
29.99471	7.363	599.371	0.0323	1	-1.297	-20.469
30.07805	7.569	604.371	0.0323	1	-1.296	-20.448
30.16138	7.75	609.371	0.0323	1	-1.295	-20.444
30.24473	7.948	614.371	0.0323	1	-1.294	-20.42
30.32807	8.134	619.371	0.0323	1	-1.293	-20.406
30.4114	8.313	624.371	0.0323	1	-1.292	-20.393
30.49475	8.49	629.371	0.0323	1	-1.291	-20.381
30.57809	8.657	634.371	0.0323	1	-1.291	-20.383
30.66143	8.823	639.371	0.0323	1	-1.291	-20.378
30.74477	8.98	644.371	0.0323	1	-1.291	-20.373
30.82812	9.132	649.371	0.0323	1	-1.291	-20.372
30.91146	9.272	654.371	0.0323	1	-1.291	-20.378
30.9948	9.419	659.371	0.0323	1	-1.29	-20.365
31.07815	9.566	664.371	0.0323	1	-1.289	-20.347
31.16147	9.703	669.371	0.0323	1	-1.289	-20.336
31.2448	9.851	674.371	0.0323	1	-1.287	-20.315
31.32813	10.005	679.371	0.0323	1	-1.285	-20.283
31.41146	10.137	684.371	0.0323	1	-1.284	-20.266
31.49479	10.26	689.371	0.0323	1	-1.283	-20.249
31.57814	10.385	694.371	0.0323	1	-1.282	-20.231
31.66147	10.498	699.371	0.0323	1	-1.282	-20.237
31.74481	10.618	704.371	0.0323	1	-1.282	-20.24
31.82815	10.721	709.371	0.0323	1	-1.282	-20.24
31.91148	10.831	714.371	0.0323	1	-1.281	-20.215
31.9948	10.939	719.371	0.0323	1	-1.28	-20.194
32.07814	11.049	724.371	0.0323	1	-1.279	-20.181
32.16148	11.148	729.371	0.0323	1	-1.278	-20.172
32.2448	11.245	734.371	0.0323	1	-1.277	-20.16
32.32812	11.353	739.371	0.0323	1	-1.276	-20.136
32.41144	11.455	744.371	0.0323	1	-1.275	-20.117
32.49478	11.552	749.371	0.0323	1	-1.274	-20.103
32.57812	11.628	754.371	0.0324	1	-1.274	-20.104
32.66146	11.704	759.371	0.0323	1	-1.274	-20.102
32.74479	11.772	764.371	0.0323	1	-1.274	-20.105
32.82814	11.846	769.371	0.0323	1	-1.273	-20.099
32.91147	11.918	774.371	0.0323	1	-1.273	-20.091
32.99481	11.991	779.371	0.0323	1	-1.273	-20.085
33.07814	12.056	784.371	0.0323	1	-1.272	-20.084
33.16147	12.129	789.371	0.0323	1	-1.271	-20.067
33.24481	12.205	794.371	0.0323	1	-1.27	-20.049
33.32816	12.268	799.371	0.0323	1	-1.27	-20.046
33.41148	12.326	804.371	0.0323	1	-1.27	-20.046
33.49482	12.396	809.371	0.0323	1	-1.269	-20.024
33.57815	12.455	814.371	0.0323	1	-1.268	-20.011
33.66149	12.515	819.371	0.0323	1	-1.267	-19.993
33.74481	12.574	824.371	0.0323	1	-1.266	-19.975
33.82815	12.636	829.371	0.0323	1	-1.265	-19.959
33.91148	12.698	834.371	0.0323	1	-1.263	-19.936
33.99481	12.754	839.371	0.0323	1	-1.262	-19.924
34.07814	12.809	844.371	0.0323	1	-1.262	-19.915
34.16148	12.86	849.371	0.0323	1	-1.261	-19.903
34.24481	12.905	854.371	0.0323	1	-1.261	-19.899
34.32814	12.95	859.371	0.0323	1	-1.261	-19.9
34.41148	12.996	864.371	0.0323	1	-1.261	-19.901
34.49482	13.034	869.371	0.0323	1	-1.261	-19.909
34.57816	13.068	874.371	0.0323	1	-1.262	-19.918
34.66149	13.103	879.371	0.0323	1	-1.263	-19.924
34.7448	13.151	884.371	0.0323	1	-1.262	-19.912
34.82811	13.203	889.371	0.0323	1	-1.261	-19.894
34.91142	13.258	894.371	0.0323	1	-1.259	-19.873
34.99475	13.311	899.371	0.0323	1	-1.258	-19.855
35.07809	13.351	904.371	0.0323	1	-1.258	-19.849
35.16143	13.383	909.371	0.0323	1	-1.258	-19.848
35.24478	13.41	914.371	0.0323	1	-1.258	-19.848
35.32811	13.437	919.371	0.0323	1	-1.258	-19.847
35.41143	13.472	924.371	0.0323	1	-1.257	-19.835
35.49476	13.515	929.371	0.0323	1	-1.255	-19.814
35.5781	13.553	934.371	0.0323	1	-1.255	-19.805
35.66144	13.584	939.371	0.0323	1	-1.255	-19.804
35.74477	13.617	944.371	0.0323	1	-1.254	-19.795
35.82811	13.659	949.371	0.0323	1	-1.253	-19.773
35.91145	13.693	954.371	0.0323	1	-1.252	-19.762
35.99477	13.729	959.371	0.0323	1	-1.251	-19.75
36.07811	13.769	964.371	0.0323	1	-1.25	-19.736
36.16143	13.805	969.371	0.0323	1	-1.25	-19.725
36.24476	13.847	974.371	0.0323	1	-1.249	-19.707
36.3281	13.881	979.371	0.0323	1	-1.248	-19.695
36.41142	13.91	984.371	0.0323	1	-1.247	-19.682
36.49475	13.944	989.371	0.0323	1	-1.246	-19.66
36.5781	13.974	994.371	0.0323	1	-1.245	-19.641
36.66144	13.996	999.371	0.0324	1	-1.244	-19.629
36.74476	14.02	1004.371	0.0323	1	-1.243	-19.617
36.82807	14.052	1009.371	0.0323	1	-1.242	-19.597
36.9114	14.087	1014.371	0.0323	1	-1.241	-19.577
36.99473	14.116	1019.371	0.0323	1	-1.24	-19.565
37.07808	14.139	1024.372	0.0323	1	-1.239	-19.559
37.16141	14.159	1029.372	0.0323	1	-1.239	-19.558
37.24473	14.177	1034.372	0.0323	1	-1.24	-19.56
37.32805	14.207	1039.372	0.0323	1	-1.239	-19.55
37.41137	14.248	1044.372	0.0323	1	-1.238	-19.528
37.49468	14.286	1049.372	0.0323	1	-1.236	-19.507
37.578	14.321	1054.372	0.0323	1	-1.235	-19.489
37.66132	14.351	1059.372	0.0323	1	-1.234	-19.475
37.74464	14.377	1064.372	0.0323	1	-1.233	-19.463
37.82797	14.399	1069.372	0.0324	1	-1.233	-19.456
37.9113	14.418	1074.372	0.0323	1	-1.233	-19.453
37.99463	14.435	1079.372	0.0323	1	-1.233	-19.454
38.07796	14.452	1084.372	0.0323	1	-1.233	-19.453
38.16129	14.466	1089.372	0.0323	1	-1.233	-19.455
38.24463	14.48	1094.372	0.0323	1	-1.233	-19.455
38.32796	14.495	1099.372	0.0323	1	-1.233	-19.453
38.4113	14.511	1104.372	0.0323	1	-1.232	-19.45
38.49463	14.527	1109.372	0.0323	1	-1.232	-19.445
38.57797	14.544	1114.372	0.0323	1	-1.232	-19.438
38.6613	14.561	1119.372	0.0323	1	-1.231	-19.432
38.74464	14.577	1124.372	0.0323	1	-1.231	-19.426
38.82797	14.594	1129.372	0.0323	1	-1.23	-19.416
38.9113	14.61	1134.372	0.0323	1	-1.23	-19.409
38.99464	14.626	1139.372	0.0323	1	-1.229	-19.403
39.07799	14.642	1144.372	0.0323	1	-1.229	-19.4
39.16135	14.654	1149.372	0.0323	1	-1.229	-19.401
39.2447	14.662	1154.372	0.0323	1	-1.229	-19.406
39.32805	14.672	1159.372	0.0323	1	-1.23	-19.407
39.41138	14.684	1164.372	0.0323	1	-1.229	-19.405
39.49469	14.706	1169.372	0.0323	1	-1.229	-19.393
39.57803	14.731	1174.372	0.0323	1	-1.228	-19.38
39.66137	14.751	1179.372	0.0323	1	-1.227	-19.371
39.74471	14.767	1184.372	0.0323	1	-1.227	-19.365
39.82803	14.784	1189.372	0.0323	1	-1.226	-19.357
39.91136	14.808	1194.372	0.0323	1	-1.225	-19.339
39.99468	14.828	1199.372	0.0323	1	-1.225	-19.326
40.07801	14.85	1204.372	0.0323	1	-1.224	-19.314
40.16134	14.872	1209.372	0.0323	1	-1.223	-19.302
40.24467	14.894	1214.372	0.0323	1	-1.222	-19.29
40.328	14.916	1219.372	0.0323	1	-1.221	-19.276
40.41133	14.94	1224.372	0.0323	1	-1.22	-19.26
40.49466	14.965	1229.372	0.0323	1	-1.219	-19.243
40.57799	14.988	1234.372	0.0323	1	-1.218	-19.227
40.66132	15.011	1239.372	0.0323	1	-1.217	-19.212
40.74465	15.032	1244.372	0.0323	1	-1.216	-19.197
40.82799	15.052	1249.372	0.0323	1	-1.216	-19.184
40.91132	15.071	1254.372	0.0323	1	-1.215	-19.173
40.99464	15.09	1259.372	0.0323	1	-1.214	-19.162
41.07798	15.109	1264.372	0.0323	1	-1.214	-19.152
41.1613	15.125	1269.372	0.0323	1	-1.213	-19.147
41.24462	15.145	1274.372	0.0323	1	-1.213	-19.138
41.32796	15.167	1279.372	0.0323	1	-1.212	-19.126
41.41129	15.183	1284.372	0.0323	1	-1.211	-19.118
41.49463	15.198	1289.372	0.0323	1	-1.211	-19.111
41.57796	15.211	1294.372	0.0323	1	-1.211	-19.108
41.6613	15.225	1299.372	0.0323	1	-1.21	-19.101
41.74462	15.237	1304.372	0.0323	1	-1.21	-19.096
41.82794	15.252	1309.372	0.0323	1	-1.21	-19.088
41.91126	15.271	1314.372	0.0323	1	-1.209	-19.076
41.99459	15.288	1319.372	0.0323	1	-1.208	-19.068
42.0779	15.305	1324.372	0.0323	1	-1.208	-19.061
42.16122	15.328	1329.372	0.0323	1	-1.207	-19.046
42.24455	15.351	1334.372	0.0323	1	-1.206	-19.031
42.32789	15.369	1339.372	0.0323	1	-1.205	-19.02
42.41124	15.381	1344.372	0.0323	1	-1.205	-19.014
42.49458	15.39	1349.372	0.0323	1	-1.204	-19.01
42.57791	15.399	1354.372	0.0323	1	-1.204	-19.005
42.66125	15.415	1359.372	0.0323	1	-1.203	-18.993
42.74458	15.429	1364.372	0.0323	1	-1.203	-18.987
42.82792	15.447	1369.372	0.0323	1	-1.202	-18.976
42.91125	15.464	1374.372	0.0323	1	-1.202	-18.964
42.99459	15.483	1379.372	0.0323	1	-1.201	-18.954
43.07791	15.502	1384.372	0.0323	1	-1.2	-18.946
43.16124	15.525	1389.372	0.0323	1	-1.2	-18.931
43.24457	15.548	1394.372	0.0323	1	-1.199	-18.916
43.32791	15.57	1399.372	0.0323	1	-1.198	-18.9
43.41124	15.592	1404.372	0.0323	1	-1.197	-18.884
43.49457	15.611	1409.372	0.0323	1	-1.196	-18.871
43.5779	15.63	1414.372	0.0323	1	-1.195	-18.857
43.66124	15.65	1419.372	0.0323	1	-1.194	-18.842
43.74457	15.669	1424.372	0.0323	1	-1.193	-18.829
43.8279	15.688	1429.372	0.0323	1	-1.192	-18.815
43.91123	15.709	1434.372	0.0323	1	-1.191	-18.799
43.99456	15.733	1439.372	0.0323	1	-1.19	-18.779
44.07789	15.755	1444.372	0.0322	1	-1.189	-18.762
44.16122	15.774	1449.372	0.0323	1	-1.188	-18.749
44.24456	15.79	1454.372	0.0323	1	-1.187	-18.739
44.32789	15.804	1459.372	0.0323	1	-1.187	-18.732
44.41122	15.82	1464.372	0.0323	1	-1.186	-18.722
44.49455	15.834	1469.372	0.0323	1	-1.186	-18.714
44.57787	15.846	1474.372	0.0323	1	-1.185	-18.707
44.66121	15.86	1479.372	0.0323	1	-1.185	-18.698
44.74455	15.872	1484.372	0.0323	1	-1.184	-18.691
44.8279	15.88	1489.372	0.0323	1	-1.184	-18.689
44.91122	15.886	1494.372	0.0323	1	-1.184	-18.688
44.99455	15.899	1499.372	0.0323	1	-1.184	-18.679
45.07789	15.913	1504.372	0.0323	1	-1.183	-18.671
45.16121	15.928	1509.372	0.0323	1	-1.182	-18.66
45.24454	15.946	1514.372	0.0323	1	-1.182	-18.648
45.32787	15.969	1519.372	0.0323	1	-1.18	-18.63
45.4112	15.995	1524.372	0.0323	1	-1.179	-18.607
45.49453	16.02	1529.372	0.0323	1	-1.178	-18.586
45.57785	16.043	1534.372	0.0323	1	-1.177	-18.568
45.66117	16.071	1539.372	0.0323	1	-1.175	-18.545
45.7445	16.102	1544.372	0.0323	1	-1.173	-18.518
45.82782	16.129	1549.372	0.0323	1	-1.172	-18.496
45.91115	16.157	1554.372	0.0323	1	-1.171	-18.473
45.99448	16.176	1559.372	0.0323	1	-1.17	-18.459
46.0778	16.199	1564.372	0.0323	1	-1.169	-18.442
46.16112	16.227	1569.372	0.0323	1	-1.167	-18.419
46.24445	16.259	1574.372	0.0323	1	-1.165	-18.393
46.32779	16.284	1579.372	0.0324	1	-1.164	-18.374
46.41112	16.306	1584.372	0.0323	1	-1.163	-18.357
46.49446	16.325	1589.372	0.0324	1	-1.162	-18.343
46.5778	16.337	1594.372	0.0323	1	-1.162	-18.336
46.66113	16.351	1599.372	0.0323	1	-1.161	-18.327
46.74448	16.363	1604.372	0.0323	1	-1.161	-18.32
46.82782	16.375	1609.372	0.0323	1	-1.16	-18.313
46.91115	16.39	1614.372	0.0323	1	-1.16	-18.302
46.99448	16.409	1619.372	0.0323	1	-1.159	-18.288
47.07781	16.431	1624.372	0.0323	1	-1.158	-18.272
47.16114	16.454	1629.372	0.0323	1	-1.157	-18.254
47.24446	16.473	1634.372	0.0323	1	-1.156	-18.24
47.3278	16.485	1639.372	0.0323	1	-1.155	-18.231
47.41112	16.499	1644.372	0.0323	1	-1.155	-18.221
47.49446	16.516	1649.372	0.0323	1	-1.154	-18.209
47.57778	16.535	1654.372	0.0323	1	-1.153	-18.194
47.66112	16.555	1659.372	0.0323	1	-1.152	-18.178
47.74445	16.578	1664.372	0.0323	1	-1.151	-18.159
47.82779	16.599	1669.372	0.0323	1	-1.15	-18.143
47.91113	16.617	1674.372	0.0323	1	-1.149	-18.129
47.99447	16.634	1679.372	0.0324	1	-1.148	-18.116
48.07781	16.651	1684.372	0.0323	1	-1.147	-18.102
48.16115	16.669	1689.372	0.0323	1	-1.146	-18.088
48.24449	16.682	1694.372	0.0323	1	-1.145	-18.079
48.32782	16.698	1699.372	0.0323	1	-1.145	-18.067
48.41114	16.721	1704.372	0.0323	1	-1.144	-18.05
48.49448	16.75	1709.372	0.0323	1	-1.142	-18.027
48.57779	16.773	1714.372	0.0323	1	-1.141	-18.01
48.66112	16.8	1719.372	0.0323	1	-1.14	-17.988
48.74445	16.826	1724.372	0.0323	1	-1.138	-17.966
48.82779	16.846	1729.372	0.0323	1	-1.137	-17.948
48.91111	16.86	1734.372	0.0323	1	-1.137	-17.937
48.99444	16.882	1739.372	0.0323	1	-1.135	-17.918
49.07778	16.904	1744.372	0.0323	1	-1.134	-17.9
49.16111	16.928	1749.372	0.0323	1	-1.133	-17.881
49.24443	16.956	1754.372	0.0323	1	-1.132	-17.858
49.32776	16.986	1759.372	0.0323	1	-1.13	-17.832
49.41107	17.005	1764.372	0.0323	1	-1.129	-17.818
49.49441	17.031	1769.372	0.0323	1	-1.128	-17.797
49.57773	17.056	1774.372	0.0323	1	-1.126	-17.777
49.66106	17.082	1779.372	0.0323	1	-1.125	-17.756
49.7444	17.107	1784.372	0.0323	1	-1.124	-17.735
49.82773	17.133	1789.372	0.0323	1	-1.122	-17.713
49.91107	17.159	1794.372	0.0323	1	-1.121	-17.69
49.99441	17.187	1799.372	0.0323	1	-1.119	-17.665
50.09108	17.21	1805.172	0.0323	1	-1.118	-17.653
50.17442	17.229	1810.172	0.0323	1	-1.119	-17.659
50.25776	17.247	1815.172	0.0323	1	-1.12	-17.673
50.34109	17.267	1820.172	0.0323	1	-1.12	-17.683
50.42442	17.286	1825.172	0.0323	1	-1.121	-17.692
50.50775	17.311	1830.172	0.0323	1	-1.121	-17.691
50.59108	17.342	1835.172	0.0323	1	-1.12	-17.68
50.67441	17.376	1840.172	0.0323	1	-1.119	-17.666
50.75774	17.407	1845.172	0.0323	1	-1.119	-17.654
50.84107	17.431	1850.172	0.0323	1	-1.118	-17.645
50.92441	17.453	1855.172	0.0323	1	-1.117	-17.636
51.00773	17.475	1860.172	0.0323	1	-1.117	-17.626
51.09107	17.5	1865.172	0.0323	1	-1.116	-17.611
51.1744	17.529	1870.172	0.0323	1	-1.115	-17.591
51.25774	17.564	1875.172	0.0323	1	-1.113	-17.564
51.34108	17.602	1880.172	0.0323	1	-1.111	-17.532
51.42441	17.628	1885.172	0.0323	1	-1.11	-17.511
51.50775	17.656	1890.172	0.0323	1	-1.108	-17.489
51.59109	17.682	1895.172	0.0323	1	-1.107	-17.467
51.67442	17.711	1900.172	0.0323	1	-1.105	-17.441
51.75775	17.747	1905.172	0.0323	1	-1.103	-17.408
51.84107	17.778	1910.172	0.0323	1	-1.101	-17.381
51.92441	17.806	1915.172	0.0323	1	-1.1	-17.357
52.00774	17.841	1920.172	0.0323	1	-1.098	-17.326
52.09107	17.876	1925.172	0.0323	1	-1.096	-17.295
52.1744	17.909	1930.172	0.0323	1	-1.094	-17.267
52.25773	17.945	1935.172	0.0323	1	-1.092	-17.234
52.34107	17.977	1940.172	0.0323	1	-1.09	-17.205
52.4244	18.006	1945.172	0.0323	1	-1.088	-17.179
52.50774	18.026	1950.172	0.0323	1	-1.087	-17.162
52.59108	18.05	1955.172	0.0323	1	-1.086	-17.141
52.67441	18.076	1960.172	0.0323	1	-1.085	-17.12
52.75774	18.105	1965.172	0.0322	1	-1.083	-17.094
52.84107	18.13	1970.172	0.0323	1	-1.082	-17.072
52.9244	18.151	1975.172	0.0323	1	-1.081	-17.054
53.00773	18.177	1980.172	0.0323	1	-1.079	-17.032
53.09106	18.204	1985.172	0.0323	1	-1.078	-17.01
53.17439	18.231	1990.172	0.0323	1	-1.076	-16.989
53.25772	18.259	1995.172	0.0322	1	-1.075	-16.964
53.34106	18.283	2000.172	0.0323	1	-1.074	-16.944
53.42439	18.299	2005.172	0.0322	1	-1.073	-16.931
53.50771	18.314	2010.172	0.0322	1	-1.072	-16.919
53.59105	18.337	2015.172	0.0323	1	-1.071	-16.899
53.67438	18.357	2020.172	0.0322	1	-1.07	-16.883
53.75771	18.381	2025.172	0.0322	1	-1.068	-16.862
53.84105	18.406	2030.172	0.0322	1	-1.067	-16.841
53.92439	18.432	2035.172	0.0322	1	-1.066	-16.819
54.00772	18.458	2040.172	0.0322	1	-1.064	-16.796
54.09105	18.485	2045.172	0.0323	1	-1.063	-16.773
54.17438	18.516	2050.172	0.0322	1	-1.061	-16.746
54.25773	18.544	2055.172	0.0322	1	-1.06	-16.724
54.34106	18.563	2060.172	0.0322	1	-1.059	-16.712
54.4244	18.588	2065.172	0.0322	1	-1.058	-16.693
54.50773	18.614	2070.172	0.0322	1	-1.056	-16.673
54.59106	18.641	2075.172	0.0322	1	-1.055	-16.652
54.67439	18.671	2080.172	0.0322	1	-1.053	-16.626
54.75772	18.701	2085.172	0.0322	1	-1.052	-16.601
54.84105	18.729	2090.172	0.0322	1	-1.051	-16.579
54.92438	18.757	2095.172	0.0322	1	-1.049	-16.557
55.00771	18.787	2100.172	0.0322	1	-1.048	-16.534
55.09105	18.82	2105.172	0.0322	1	-1.046	-16.509
55.17438	18.857	2110.172	0.0322	1	-1.044	-16.48
55.25771	18.898	2115.172	0.0322	1	-1.042	-16.448
55.34104	18.937	2120.172	0.0323	1	-1.04	-16.419
55.42436	18.978	2125.172	0.0322	1	-1.038	-16.385
55.50769	19.008	2130.172	0.0323	1	-1.037	-16.36
55.59103	19.043	2135.172	0.0322	1	-1.035	-16.331
55.67437	19.065	2140.172	0.0322	1	-1.034	-16.313
55.7577	19.082	2145.172	0.0322	1	-1.033	-16.3
55.84104	19.101	2150.172	0.0322	1	-1.032	-16.284
55.92438	19.115	2155.172	0.0323	1	-1.031	-16.272
56.00771	19.134	2160.172	0.0322	1	-1.03	-16.256
56.09104	19.162	2165.172	0.0323	1	-1.029	-16.234
56.17437	19.184	2170.172	0.0322	1	-1.028	-16.218
56.25769	19.223	2175.172	0.0322	1	-1.026	-16.185
56.34102	19.285	2180.172	0.0322	1	-1.022	-16.129
56.42435	19.356	2185.172	0.0322	1	-1.018	-16.066
56.50768	19.431	2190.172	0.0322	1	-1.014	-15.997
56.59102	19.496	2195.172	0.0322	1	-1.01	-15.937
56.67435	19.573	2200.172	0.0322	1	-1.005	-15.868
56.75769	19.644	2205.172	0.0322	1	-1.001	-15.804
56.84102	19.713	2210.172	0.0323	1	-0.997	-15.739
56.92435	19.77	2215.172	0.0322	1	-0.994	-15.686
57.00767	19.843	2220.172	0.0323	1	-0.989	-15.615
57.09102	19.91	2225.172	0.0323	1	-0.985	-15.553
57.17434	19.982	2230.172	0.0323	1	-0.981	-15.487
57.25768	20.079	2235.172	0.0323	1	-0.976	-15.396
57.34101	20.188	2240.172	0.0323	1	-0.969	-15.295
57.42435	20.294	2245.172	0.0323	1	-0.963	-15.199
57.50768	20.398	2250.172	0.0323	1	-0.957	-15.103
57.59101	20.499	2255.172	0.0322	1	-0.951	-15.011
57.67435	20.6	2260.172	0.0322	1	-0.945	-14.918
57.75768	20.695	2265.172	0.0323	1	-0.94	-14.83
57.84101	20.777	2270.172	0.0322	1	-0.935	-14.755
57.92434	20.851	2275.172	0.0322	1	-0.931	-14.689
58.00767	20.939	2280.172	0.0322	1	-0.926	-14.608
58.091	21.039	2285.172	0.0322	1	-0.92	-14.515
58.17432	21.238	2290.172	0.0322	1	-0.908	-14.322
58.25766	21.462	2295.172	0.0322	1	-0.894	-14.104
58.341	21.629	2300.172	0.0322	1	-0.883	-13.942
58.42433	21.765	2305.172	0.0323	1	-0.875	-13.811
58.50767	21.903	2310.172	0.0322	1	-0.867	-13.678
58.591	22.019	2315.172	0.0322	1	-0.86	-13.567
58.67433	22.142	2320.172	0.0322	1	-0.852	-13.45
58.75765	22.264	2325.172	0.0322	1	-0.845	-13.334
58.84098	22.402	2330.172	0.0323	1	-0.836	-13.201
58.9243	22.541	2335.172	0.0323	1	-0.828	-13.068
59.00763	22.672	2340.172	0.0322	1	-0.82	-12.943
59.09098	22.846	2345.172	0.0322	1	-0.809	-12.774
59.17431	23	2350.172	0.0322	1	-0.8	-12.626
59.25764	23.144	2355.172	0.0322	1	-0.791	-12.488
59.34097	23.279	2360.172	0.0322	1	-0.783	-12.357
59.42431	23.406	2365.172	0.0322	1	-0.775	-12.234
59.50764	23.54	2370.172	0.0322	1	-0.767	-12.105
59.59098	23.656	2375.172	0.0322	1	-0.76	-11.994
59.67431	23.806	2380.172	0.0322	1	-0.751	-11.848
59.75765	23.977	2385.172	0.0322	1	-0.74	-11.682
59.84097	24.165	2390.172	0.0322	1	-0.729	-11.5
59.92431	24.352	2395.172	0.0322	1	-0.717	-11.319
60.00764	24.519	2400.172	0.0322	1	-0.707	-11.161
60.09097	24.731	2405.172	0.0322	1	-0.694	-10.959
60.1743	24.971	2410.172	0.0322	1	-0.68	-10.726
60.25764	25.221	2415.172	0.0322	1	-0.664	-10.48
60.34098	25.452	2420.172	0.0323	1	-0.65	-10.253
60.42432	25.668	2425.172	0.0323	1	-0.636	-10.042
60.50765	25.878	2430.172	0.0323	1	-0.623	-9.837
60.59099	26.12	2435.172	0.0322	1	-0.608	-9.601
60.67432	26.392	2440.172	0.0323	1	-0.591	-9.335
60.75765	26.679	2445.172	0.0323	1	-0.574	-9.053
60.84097	26.96	2450.172	0.0322	1	-0.556	-8.777
60.92431	27.242	2455.172	0.0323	1	-0.539	-8.501
61.00764	27.533	2460.172	0.0322	1	-0.521	-8.216
61.09097	27.864	2465.172	0.0322	1	-0.5	-7.891
61.17431	28.176	2470.172	0.0322	1	-0.481	-7.586
61.25764	28.48	2475.172	0.0322	1	-0.462	-7.29
61.34097	28.813	2480.172	0.0322	1	-0.441	-6.965
61.42431	29.119	2485.172	0.0323	1	-0.422	-6.665
61.50764	29.438	2490.172	0.0322	1	-0.402	-6.352
61.59097	29.795	2495.172	0.0322	1	-0.38	-6.001
61.67431	30.172	2500.172	0.0323	1	-0.357	-5.628
61.75763	30.535	2505.172	0.0323	1	-0.334	-5.268
61.84096	30.913	2510.172	0.0323	1	-0.31	-4.892
61.9243	31.247	2515.172	0.0323	1	-0.289	-4.56
62.00762	31.579	2520.172	0.0322	1	-0.268	-4.23
62.09094	31.947	2525.172	0.0322	1	-0.245	-3.863
62.17428	32.316	2530.172	0.0322	1	-0.222	-3.496
62.25761	32.654	2535.172	0.0322	1	-0.2	-3.16
62.34095	32.991	2540.172	0.0322	1	-0.179	-2.825
62.42429	33.293	2545.172	0.0322	1	-0.16	-2.526
62.50763	33.593	2550.172	0.0322	1	-0.141	-2.229
62.59096	33.868	2555.172	0.0322	1	-0.124	-1.957
62.6743	34.138	2560.172	0.0322	1	-0.107	-1.691
62.75764	34.387	2565.172	0.0322	1	-0.092	-1.447
62.84097	34.581	2570.172	0.0322	1	-0.08	-1.258
62.9243	34.768	2575.172	0.0323	1	-0.068	-1.076
63.00764	34.928	2580.172	0.0323	1	-0.058	-0.92
63.09097	35.066	2585.172	0.0322	1	-0.05	-0.787
63.1743	35.171	2590.172	0.0323	1	-0.043	-0.686
63.25764	35.241	2595.172	0.0322	1	-0.039	-0.621
63.34095	35.303	2600.172	0.0322	1	-0.036	-0.564
63.42429	35.357	2605.172	0.0322	1	-0.033	-0.515
63.50763	35.396	2610.172	0.0322	1	-0.03	-0.481
63.59096	35.421	2615.172	0.0322	1	-0.029	-0.462
63.67428	35.438	2620.172	0.0322	1	-0.029	-0.451
63.75761	35.449	2625.172	0.0322	1	-0.028	-0.444
63.84094	35.457	2630.172	0.0322	1	-0.028	-0.441
63.92427	35.462	2635.172	0.0322	1	-0.028	-0.444
64.0076	35.465	2640.172	0.0322	1	-0.028	-0.45
64.09094	35.452	2645.172	0.0323	1	-0.03	-0.47
64.17427	35.439	2650.172	0.0322	1	-0.031	-0.489
64.25761	35.426	2655.172	0.0322	1	-0.032	-0.508
64.34094	35.406	2660.172	0.0322	1	-0.034	-0.533
64.42427	35.376	2665.172	0.0323	1	-0.036	-0.569
64.5076	35.339	2670.172	0.0322	1	-0.039	-0.611
64.59092	35.292	2675.172	0.0322	1	-0.042	-0.664
64.67427	35.249	2680.172	0.0322	1	-0.045	-0.712
64.7576	35.193	2685.172	0.0323	1	-0.049	-0.773
64.84092	35.135	2690.172	0.0322	1	-0.053	-0.836
64.92423	35.078	2695.172	0.0322	1	-0.057	-0.898
65.00758	35.03	2700.172	0.0322	1	-0.06	-0.952
65.09091	34.972	2705.172	0.0322	1	-0.064	-1.017
65.17425	34.918	2710.172	0.0322	1	-0.068	-1.077
65.2576	34.861	2715.172	0.0322	1	-0.072	-1.139
65.34094	34.812	2720.172	0.0322	1	-0.076	-1.192
65.42428	34.765	2725.172	0.0322	1	-0.079	-1.245
65.50762	34.726	2730.172	0.0322	1	-0.082	-1.291
65.59096	34.69	2735.172	0.0322	1	-0.085	-1.334
65.67429	34.657	2740.172	0.0322	1	-0.087	-1.375
65.75762	34.633	2745.172	0.0323	1	-0.089	-1.407
65.84095	34.611	2750.172	0.0322	1	-0.091	-1.436
65.92429	34.586	2755.172	0.0323	1	-0.093	-1.466
66.00762	34.562	2760.172	0.0322	1	-0.095	-1.494
66.09094	34.544	2765.172	0.0322	1	-0.096	-1.519
66.17427	34.531	2770.172	0.0322	1	-0.097	-1.538
66.25762	34.515	2775.172	0.0322	1	-0.099	-1.561
66.34094	34.493	2780.172	0.0322	1	-0.101	-1.589
66.42426	34.474	2785.172	0.0322	1	-0.102	-1.614
66.50759	34.458	2790.172	0.0322	1	-0.104	-1.636
66.59093	34.444	2795.172	0.0323	1	-0.105	-1.658
66.67425	34.425	2800.172	0.0322	1	-0.107	-1.685
66.75757	34.408	2805.172	0.0322	1	-0.108	-1.708
66.8409	34.395	2810.172	0.0322	1	-0.109	-1.727
66.92424	34.381	2815.172	0.0322	1	-0.111	-1.747
67.00757	34.363	2820.172	0.0322	1	-0.112	-1.77
67.09091	34.345	2825.172	0.0322	1	-0.114	-1.793
67.17425	34.331	2830.172	0.0322	1	-0.115	-1.812
67.25759	34.317	2835.172	0.0322	1	-0.116	-1.83
67.34094	34.302	2840.172	0.0322	1	-0.117	-1.849
67.42428	34.288	2845.172	0.0322	1	-0.118	-1.867
67.50761	34.276	2850.172	0.0322	1	-0.119	-1.885
67.59095	34.265	2855.172	0.0322	1	-0.121	-1.904
67.67428	34.257	2860.172	0.0322	1	-0.122	-1.92
67.75762	34.251	2865.172	0.0322	1	-0.122	-1.931
67.84095	34.246	2870.172	0.0322	1	-0.123	-1.941
67.9243	34.243	2875.172	0.0322	1	-0.123	-1.949
68.00765	34.238	2880.172	0.0322	1	-0.124	-1.959
68.09097	34.234	2885.172	0.0322	1	-0.125	-1.968
68.17429	34.231	2890.172	0.0322	1	-0.125	-1.975
68.25763	34.23	2895.172	0.0322	1	-0.125	-1.98
68.34096	34.229	2900.172	0.0323	1	-0.126	-1.985
68.42429	34.228	2905.172	0.0322	1	-0.126	-1.991
68.50761	34.227	2910.172	0.0322	1	-0.127	-1.997
68.59094	34.226	2915.172	0.0323	1	-0.127	-2.003
68.67428	34.225	2920.172	0.0322	1	-0.127	-2.009
68.75761	34.225	2925.172	0.0322	1	-0.128	-2.016
68.84095	34.225	2930.172	0.0322	1	-0.128	-2.022
68.92427	34.225	2935.172	0.0323	1	-0.128	-2.028
69.0076	34.224	2940.172	0.0323	1	-0.129	-2.034
69.09094	34.224	2945.172	0.0322	1	-0.129	-2.039
69.17427	34.224	2950.172	0.0322	1	-0.13	-2.044
69.2576	34.225	2955.172	0.0323	1	-0.13	-2.049
69.34094	34.225	2960.172	0.0322	1	-0.13	-2.053
69.42428	34.225	2965.172	0.0323	1	-0.13	-2.059
69.5076	34.226	2970.172	0.0323	1	-0.131	-2.063
69.59094	34.228	2975.172	0.0322	1	-0.131	-2.067
69.67427	34.229	2980.172	0.0322	1	-0.131	-2.073
69.75761	34.23	2985.172	0.0322	1	-0.132	-2.078
69.84094	34.231	2990.172	0.0322	1	-0.132	-2.083
69.92428	34.232	2995.172	0.0322	1	-0.132	-2.087
70.00762	34.233	3000.172	0.0322	1	-0.132	-2.091
70.09095	34.235	3005.172	0.0322	1	-0.133	-2.093
70.17429	34.238	3010.172	0.0322	1	-0.133	-2.095
70.25762	34.239	3015.172	0.0322	1	-0.133	-2.099
70.34096	34.241	3020.172	0.0322	1	-0.133	-2.102
70.4243	34.242	3025.172	0.0322	1	-0.133	-2.105
70.50763	34.243	3030.172	0.0322	1	-0.134	-2.108
70.59096	34.244	3035.172	0.0323	1	-0.134	-2.112
70.67429	34.244	3040.172	0.0322	1	-0.134	-2.119
70.75763	34.244	3045.172	0.0323	1	-0.135	-2.125
70.84095	34.244	3050.172	0.0322	1	-0.135	-2.131
70.92429	34.244	3055.172	0.0322	1	-0.135	-2.137
71.00762	34.243	3060.172	0.0322	1	-0.136	-2.144
71.09098	34.239	3065.172	0.0322	1	-0.136	-2.153
71.17432	34.225	3070.172	0.0323	1	-0.138	-2.173
71.25766	34.207	3075.172	0.0322	1	-0.139	-2.197
71.34099	34.187	3080.172	0.0323	1	-0.141	-2.224
71.42432	34.17	3085.172	0.0322	1	-0.143	-2.25
71.50765	34.143	3090.172	0.0322	1	-0.145	-2.285
71.59098	34.112	3095.172	0.0322	1	-0.147	-2.323
71.67431	34.073	3100.172	0.0322	1	-0.15	-2.368
71.75764	34.03	3105.172	0.0322	1	-0.153	-2.418
71.84098	33.989	3110.172	0.0322	1	-0.156	-2.466
71.92433	33.949	3115.172	0.0322	1	-0.159	-2.514
72.00766	33.895	3120.172	0.0322	1	-0.163	-2.576
72.09098	33.837	3125.172	0.0322	1	-0.167	-2.642
72.17431	33.777	3130.172	0.0322	1	-0.172	-2.709
72.25764	33.706	3135.172	0.0322	1	-0.177	-2.786
72.34097	33.635	3140.172	0.0322	1	-0.181	-2.864
72.4243	33.555	3145.172	0.0322	1	-0.187	-2.95
72.50764	33.479	3150.172	0.0322	1	-0.192	-3.032
72.59099	33.39	3155.172	0.0322	1	-0.198	-3.128
72.67433	33.308	3160.172	0.0322	1	-0.204	-3.216
72.75767	33.239	3165.172	0.0322	1	-0.208	-3.29
72.84101	33.174	3170.172	0.0322	1	-0.213	-3.36
72.92434	33.113	3175.172	0.0322	1	-0.217	-3.425
73.00769	33.07	3180.172	0.0322	1	-0.22	-3.473
73.09104	33.027	3185.172	0.0322	1	-0.223	-3.521
73.17437	32.975	3190.172	0.0322	1	-0.227	-3.579
73.2577	32.926	3195.172	0.0322	1	-0.23	-3.634
73.34104	32.881	3200.172	0.0322	1	-0.234	-3.686
73.42439	32.832	3205.172	0.0322	1	-0.237	-3.743
73.50773	32.771	3210.172	0.0322	1	-0.241	-3.81
73.59106	32.71	3215.172	0.0322	1	-0.246	-3.877
73.6744	32.655	3220.172	0.0322	1	-0.249	-3.937
73.75773	32.599	3225.172	0.0322	1	-0.253	-3.997
73.84105	32.545	3230.172	0.0322	1	-0.257	-4.056
73.92437	32.495	3235.172	0.0322	1	-0.26	-4.11
74.0077	32.447	3240.172	0.0322	1	-0.264	-4.163
74.09103	32.395	3245.172	0.0322	1	-0.267	-4.22
74.17435	32.334	3250.172	0.0322	1	-0.272	-4.286
74.25767	32.269	3255.172	0.0322	1	-0.276	-4.355
74.34101	32.197	3260.172	0.0322	1	-0.281	-4.432
74.42433	32.114	3265.172	0.0322	1	-0.286	-4.519
74.50765	32.03	3270.172	0.0322	1	-0.292	-4.609
74.59098	31.934	3275.172	0.0322	1	-0.298	-4.71
74.67433	31.842	3280.172	0.0322	1	-0.305	-4.808
74.75766	31.753	3285.172	0.0322	1	-0.311	-4.904
74.841	31.657	3290.172	0.0322	1	-0.317	-5.006
74.92434	31.562	3295.172	0.0322	1	-0.324	-5.108
75.00768	31.472	3300.172	0.0322	1	-0.33	-5.204
75.09101	31.38	3305.172	0.0322	1	-0.336	-5.302
75.17435	31.288	3310.172	0.0323	1	-0.342	-5.401
75.25769	31.194	3315.172	0.0323	1	-0.349	-5.502
75.34103	31.092	3320.172	0.0322	1	-0.356	-5.612
75.42436	30.992	3325.172	0.0322	1	-0.362	-5.719
75.50769	30.898	3330.172	0.0322	1	-0.369	-5.821
75.59102	30.81	3335.172	0.0322	1	-0.375	-5.915
75.67436	30.724	3340.172	0.0322	1	-0.381	-6.008
75.75769	30.634	3345.172	0.0322	1	-0.387	-6.106
75.84103	30.551	3350.172	0.0322	1	-0.392	-6.195
75.92438	30.469	3355.172	0.0322	1	-0.398	-6.282
76.00773	30.367	3360.172	0.0322	1	-0.405	-6.389
76.09108	30.243	3365.172	0.0322	1	-0.413	-6.519
76.17442	30.119	3370.172	0.0322	1	-0.421	-6.65
76.25774	30.018	3375.172	0.0322	1	-0.428	-6.757
76.34108	29.931	3380.172	0.0322	1	-0.434	-6.849
76.4244	29.821	3385.172	0.0322	1	-0.441	-6.963
76.50773	29.713	3390.172	0.0322	1	-0.448	-7.076
76.59106	29.603	3395.172	0.0322	1	-0.456	-7.191
76.67439	29.494	3400.172	0.0322	1	-0.463	-7.305
76.75772	29.379	3405.172	0.0322	1	-0.47	-7.424
76.84105	29.254	3410.172	0.0322	1	-0.479	-7.556
76.92438	29.135	3415.172	0.0322	1	-0.487	-7.683
77.00771	29.01	3420.172	0.0322	1	-0.495	-7.816
77.09104	28.869	3425.172	0.0322	1	-0.505	-7.966
77.17438	28.728	3430.172	0.0322	1	-0.514	-8.115
77.2577	28.578	3435.172	0.0322	1	-0.524	-8.273
77.34104	28.433	3440.172	0.0322	1	-0.534	-8.424
77.42437	28.271	3445.172	0.0322	1	-0.544	-8.592
77.52104	28.086	3450.972	0.0322	1	-0.557	-8.786
77.60437	27.923	3455.972	0.0322	1	-0.568	-8.959
77.68771	27.743	3460.972	0.0322	1	-0.58	-9.148
77.77105	27.57	3465.972	0.0322	1	-0.591	-9.33
77.85439	27.394	3470.972	0.0322	1	-0.603	-9.514
77.93773	27.194	3475.972	0.0322	1	-0.616	-9.721
78.02105	26.996	3480.972	0.0323	1	-0.629	-9.927
78.10439	26.79	3485.972	0.0322	1	-0.642	-10.139
78.18774	26.59	3490.972	0.0322	1	-0.655	-10.344
78.27107	26.376	3495.972	0.0322	1	-0.669	-10.563
78.35441	26.162	3500.972	0.0322	1	-0.683	-10.782
78.43775	25.944	3505.972	0.0322	1	-0.697	-11.005
78.5211	25.723	3510.972	0.0322	1	-0.711	-11.229
78.60443	25.501	3515.972	0.0322	1	-0.726	-11.454
78.68777	25.3	3520.972	0.0322	1	-0.739	-11.661
78.7711	25.11	3525.972	0.0322	1	-0.751	-11.857
78.85442	24.914	3530.972	0.0322	1	-0.764	-12.057
78.93777	24.727	3535.972	0.0322	1	-0.776	-12.249
79.0211	24.543	3540.972	0.0322	1	-0.788	-12.441
79.10443	24.366	3545.972	0.0322	1	-0.8	-12.627
79.18777	24.215	3550.972	0.0322	1	-0.81	-12.787
79.27109	24.078	3555.972	0.0322	1	-0.819	-12.933
79.35442	23.951	3560.972	0.0322	1	-0.828	-13.07
79.43775	23.815	3565.972	0.0322	1	-0.837	-13.216
79.52108	23.687	3570.972	0.0322	1	-0.846	-13.354
79.60442	23.567	3575.972	0.0322	1	-0.854	-13.485
79.68775	23.455	3580.972	0.0322	1	-0.862	-13.605
79.77108	23.345	3585.972	0.0322	1	-0.869	-13.721
79.85442	23.229	3590.972	0.0322	1	-0.877	-13.842
79.93776	23.124	3595.972	0.0322	1	-0.884	-13.951
80.0211	23.023	3600.972	0.0322	1	-0.891	-14.057
80.10444	22.948	3605.972	0.0322	1	-0.896	-14.136
80.18778	22.893	3610.972	0.0322	1	-0.899	-14.195
80.27111	22.834	3615.972	0.0322	1	-0.903	-14.259
80.35444	22.777	3620.972	0.0322	1	-0.907	-14.322
80.43778	22.724	3625.972	0.0322	1	-0.911	-14.383
80.52111	22.677	3630.972	0.0322	1	-0.915	-14.439
80.60444	22.637	3635.972	0.0322	1	-0.918	-14.487
80.68777	22.607	3640.972	0.0322	1	-0.92	-14.525
80.7711	22.582	3645.972	0.0322	1	-0.922	-14.558
80.85444	22.558	3650.972	0.0321	1	-0.924	-14.588
80.93777	22.533	3655.972	0.0322	1	-0.926	-14.618
81.02111	22.512	3660.972	0.0322	1	-0.928	-14.645
81.10444	22.494	3665.972	0.0321	1	-0.93	-14.671
81.18777	22.477	3670.972	0.0322	1	-0.931	-14.695
81.27111	22.465	3675.972	0.0322	1	-0.932	-14.716
81.35444	22.457	3680.972	0.0322	1	-0.934	-14.737
81.43777	22.452	3685.972	0.0322	1	-0.935	-14.753
81.52111	22.447	3690.972	0.0322	1	-0.936	-14.767
81.60444	22.444	3695.972	0.0322	1	-0.936	-14.778
81.6878	22.442	3700.972	0.0322	1	-0.937	-14.788
81.77115	22.44	3705.972	0.0322	1	-0.938	-14.799
81.85449	22.439	3710.972	0.0322	1	-0.938	-14.808
81.93783	22.439	3715.972	0.0321	1	-0.939	-14.815
82.02117	22.442	3720.972	0.0322	1	-0.939	-14.818
82.10449	22.45	3725.972	0.0322	1	-0.939	-14.818
82.18782	22.468	3730.972	0.0322	1	-0.938	-14.806
82.27115	22.496	3735.972	0.0322	1	-0.937	-14.784
82.35449	22.536	3740.972	0.0322	1	-0.935	-14.75
82.43782	22.575	3745.972	0.0322	1	-0.932	-14.715
82.52116	22.619	3750.972	0.0322	1	-0.93	-14.677
82.60449	22.667	3755.972	0.0322	1	-0.927	-14.637
82.68783	22.715	3760.972	0.0322	1	-0.925	-14.596
82.77117	22.772	3765.972	0.0322	1	-0.922	-14.548
82.85451	22.839	3770.972	0.0322	1	-0.918	-14.493
82.93784	22.912	3775.972	0.0322	1	-0.915	-14.435
83.02118	22.985	3780.972	0.0322	1	-0.911	-14.379
83.10451	23.059	3785.972	0.0322	1	-0.907	-14.319
83.18784	23.134	3790.972	0.0322	1	-0.903	-14.255
83.27118	23.215	3795.972	0.0321	1	-0.899	-14.184
83.35451	23.289	3800.972	0.0322	1	-0.895	-14.119
83.43784	23.358	3805.972	0.0322	1	-0.891	-14.061
83.52118	23.426	3810.972	0.0322	1	-0.887	-14.004
83.60451	23.485	3815.972	0.0322	1	-0.884	-13.952
83.68783	23.542	3820.972	0.0322	1	-0.881	-13.903
83.77119	23.6	3825.972	0.0321	1	-0.878	-13.851
83.85452	23.644	3830.972	0.0322	1	-0.875	-13.812
83.93786	23.697	3835.972	0.0322	1	-0.872	-13.764
84.02119	23.749	3840.972	0.0322	1	-0.869	-13.716
84.10452	23.807	3845.972	0.0322	1	-0.866	-13.663
84.18786	23.865	3850.972	0.0322	1	-0.862	-13.61
84.27122	23.912	3855.972	0.0322	1	-0.86	-13.568
84.35457	23.95	3860.972	0.0322	1	-0.858	-13.535
84.43789	23.986	3865.972	0.0322	1	-0.856	-13.503
84.52123	24.033	3870.972	0.0322	1	-0.853	-13.461
84.60456	24.079	3875.972	0.0323	1	-0.85	-13.421
84.68789	24.142	3880.972	0.0322	1	-0.847	-13.364
84.77121	24.195	3885.972	0.0323	1	-0.844	-13.317
84.85453	24.241	3890.972	0.0322	1	-0.841	-13.277
84.93786	24.282	3895.972	0.0322	1	-0.839	-13.243
85.02119	24.317	3900.972	0.0322	1	-0.838	-13.219
85.10453	24.345	3905.972	0.0322	1	-0.836	-13.2
85.18786	24.372	3910.972	0.0322	1	-0.835	-13.18
85.2712	24.398	3915.972	0.0322	1	-0.834	-13.162
85.35453	24.422	3920.972	0.0322	1	-0.833	-13.145
85.43787	24.444	3925.972	0.0322	1	-0.832	-13.13
85.5212	24.464	3930.972	0.0322	1	-0.831	-13.116
85.60454	24.483	3935.972	0.0322	1	-0.83	-13.104
85.68788	24.5	3940.972	0.0322	1	-0.83	-13.096
85.77122	24.513	3945.972	0.0322	1	-0.829	-13.091
85.85455	24.525	3950.972	0.0322	1	-0.829	-13.087
85.93789	24.537	3955.972	0.0322	1	-0.829	-13.084
86.02122	24.546	3960.972	0.0322	1	-0.829	-13.085
86.10456	24.555	3965.972	0.0322	1	-0.829	-13.085
86.1879	24.561	3970.972	0.0322	1	-0.829	-13.09
86.27123	24.566	3975.972	0.0322	1	-0.83	-13.096
86.35457	24.569	3980.972	0.0322	1	-0.83	-13.102
86.4379	24.572	3985.972	0.0322	1	-0.83	-13.108
86.52125	24.573	3990.972	0.0321	1	-0.831	-13.113
86.60457	24.574	3995.972	0.0322	1	-0.831	-13.118
86.6879	24.575	4000.972	0.0322	1	-0.832	-13.125
86.77124	24.576	4005.972	0.0322	1	-0.832	-13.132
86.85457	24.576	4010.972	0.0321	1	-0.833	-13.141
86.9379	24.576	4015.972	0.0322	1	-0.833	-13.151
87.02124	24.576	4020.972	0.0322	1	-0.834	-13.161
87.10458	24.576	4025.972	0.0322	1	-0.834	-13.17
87.18791	24.576	4030.972	0.0322	1	-0.835	-13.18
87.27124	24.575	4035.972	0.0322	1	-0.836	-13.191
87.35458	24.573	4040.972	0.0322	1	-0.837	-13.206
87.43792	24.569	4045.972	0.0322	1	-0.838	-13.224
87.52126	24.563	4050.972	0.0322	1	-0.839	-13.244
87.60459	24.557	4055.972	0.0322	1	-0.84	-13.261
87.68792	24.55	4060.972	0.0322	1	-0.841	-13.277
87.77124	24.544	4065.972	0.0322	1	-0.842	-13.292
87.85455	24.539	4070.972	0.0322	1	-0.843	-13.304
87.93788	24.534	4075.972	0.0322	1	-0.844	-13.318
88.02123	24.526	4080.972	0.0322	1	-0.845	-13.337
88.10456	24.514	4085.972	0.0322	1	-0.846	-13.357
88.1879	24.501	4090.972	0.0322	1	-0.847	-13.375
88.27125	24.49	4095.972	0.0322	1	-0.848	-13.391
88.37126	24.479	4101.971	0.0321	1	-0.85	-13.41
88.4546	24.472	4106.971	0.0321	1	-0.85	-13.424
88.53794	24.465	4111.971	0.0322	1	-0.851	-13.44
88.62127	24.458	4116.971	0.0322	1	-0.852	-13.456
88.70461	24.454	4121.971	0.0321	1	-0.853	-13.469
88.78794	24.451	4126.971	0.0321	1	-0.854	-13.482
88.87129	24.449	4131.971	0.0321	1	-0.855	-13.495
88.95462	24.447	4136.971	0.0322	1	-0.856	-13.51
89.03796	24.446	4141.971	0.0322	1	-0.857	-13.52
89.1213	24.445	4146.971	0.0322	1	-0.857	-13.528
89.20463	24.445	4151.971	0.0321	1	-0.857	-13.534
89.28798	24.444	4156.971	0.0322	1	-0.858	-13.539
89.37132	24.444	4161.971	0.0322	1	-0.858	-13.545
89.45467	24.444	4166.971	0.0322	1	-0.859	-13.557
89.53801	24.444	4171.971	0.0322	1	-0.86	-13.575
89.62135	24.444	4176.971	0.0322	1	-0.861	-13.59
89.70466	24.444	4181.971	0.0322	1	-0.862	-13.6
89.788	24.444	4186.971	0.0322	1	-0.862	-13.608
89.87132	24.444	4191.971	0.0322	1	-0.863	-13.615
89.95465	24.445	4196.971	0.0322	1	-0.863	-13.622
90.03798	24.445	4201.971	0.0322	1	-0.864	-13.629
90.12131	24.446	4206.971	0.0322	1	-0.864	-13.636
90.20464	24.446	4211.971	0.0322	1	-0.865	-13.643
90.28798	24.447	4216.971	0.0321	1	-0.865	-13.65
90.3713	24.447	4221.971	0.0322	1	-0.865	-13.657
90.45462	24.45	4226.971	0.0322	1	-0.866	-13.661
90.53796	24.455	4231.971	0.0322	1	-0.866	-13.662
90.62129	24.459	4236.971	0.0322	1	-0.866	-13.662
90.70463	24.463	4241.971	0.0322	1	-0.866	-13.662
90.78797	24.466	4246.971	0.0322	1	-0.866	-13.662
90.8713	24.469	4251.971	0.0322	1	-0.866	-13.665
90.95464	24.472	4256.971	0.0322	1	-0.866	-13.669
91.03798	24.475	4261.971	0.0322	1	-0.866	-13.674
91.12131	24.478	4266.971	0.0322	1	-0.867	-13.678
91.20465	24.482	4271.971	0.0322	1	-0.867	-13.679
91.28801	24.486	4276.971	0.0322	1	-0.867	-13.68
91.37137	24.489	4281.971	0.0322	1	-0.867	-13.684
91.4547	24.492	4286.971	0.0322	1	-0.867	-13.686
91.53804	24.496	4291.971	0.0321	1	-0.867	-13.687
91.62138	24.501	4296.971	0.0322	1	-0.867	-13.689
91.70471	24.505	4301.971	0.0322	1	-0.868	-13.692
91.78803	24.509	4306.971	0.0322	1	-0.868	-13.698
91.87135	24.516	4311.971	0.0322	1	-0.868	-13.704
91.95467	24.524	4316.971	0.0321	1	-0.869	-13.709
92.038	24.531	4321.971	0.0322	1	-0.869	-13.71
92.12133	24.538	4326.971	0.0322	1	-0.869	-13.71
92.20466	24.543	4331.971	0.0322	1	-0.869	-13.709
92.28801	24.546	4336.971	0.0322	1	-0.869	-13.711
92.37135	24.549	4341.971	0.0322	1	-0.869	-13.713
92.45469	24.551	4346.971	0.0322	1	-0.869	-13.716
92.53803	24.553	4351.971	0.0321	1	-0.869	-13.719
92.62136	24.555	4356.971	0.0322	1	-0.869	-13.72
92.7047	24.559	4361.971	0.0321	1	-0.869	-13.721
92.78804	24.562	4366.971	0.0322	1	-0.87	-13.726
92.87138	24.565	4371.971	0.0322	1	-0.87	-13.731
92.95472	24.567	4376.971	0.0322	1	-0.87	-13.736
93.03805	24.569	4381.971	0.0321	1	-0.871	-13.741
93.12137	24.572	4386.971	0.0322	1	-0.871	-13.746
93.20471	24.576	4391.971	0.0322	1	-0.871	-13.751
93.28805	24.579	4396.971	0.0322	1	-0.872	-13.757
93.37139	24.58	4401.971	0.0321	1	-0.872	-13.765
93.45473	24.581	4406.971	0.0322	1	-0.873	-13.773
93.53807	24.583	4411.971	0.0322	1	-0.873	-13.78
93.62141	24.583	4416.971	0.0322	1	-0.874	-13.788
93.70474	24.584	4421.971	0.0321	1	-0.874	-13.796
93.78808	24.585	4426.971	0.0321	1	-0.875	-13.807
93.87141	24.586	4431.971	0.0322	1	-0.875	-13.816
93.95474	24.587	4436.971	0.0321	1	-0.876	-13.823
94.03807	24.588	4441.971	0.0322	1	-0.876	-13.83
94.1214	24.588	4446.971	0.0322	1	-0.877	-13.835
94.20473	24.588	4451.971	0.0322	1	-0.877	-13.84
94.28807	24.588	4456.971	0.0322	1	-0.877	-13.845
94.37141	24.588	4461.971	0.0322	1	-0.878	-13.85
94.45473	24.586	4466.971	0.0322	1	-0.878	-13.859
94.53807	24.585	4471.971	0.0321	1	-0.878	-13.865
94.62141	24.584	4476.971	0.0321	1	-0.879	-13.87
94.70475	24.583	4481.971	0.0322	1	-0.879	-13.875
94.7881	24.582	4486.971	0.0322	1	-0.879	-13.88
94.87144	24.579	4491.971	0.0322	1	-0.88	-13.887
94.95476	24.578	4496.971	0.0322	1	-0.88	-13.892
95.0381	24.576	4501.971	0.0322	1	-0.881	-13.897
95.12143	24.575	4506.971	0.0322	1	-0.881	-13.903
95.20476	24.572	4511.971	0.0322	1	-0.881	-13.911
95.28811	24.568	4516.971	0.0322	1	-0.882	-13.92
95.37146	24.561	4521.971	0.0322	1	-0.883	-13.932
95.45482	24.55	4526.971	0.0322	1	-0.884	-13.948
95.53813	24.539	4531.971	0.0322	1	-0.885	-13.963
95.62146	24.533	4536.971	0.0322	1	-0.885	-13.972
95.70478	24.526	4541.971	0.0322	1	-0.886	-13.985
95.78809	24.517	4546.971	0.0322	1	-0.887	-13.999
95.8714	24.511	4551.971	0.0322	1	-0.888	-14.01
95.95473	24.504	4556.971	0.0322	1	-0.888	-14.02
96.03807	24.494	4561.971	0.0322	1	-0.889	-14.033
96.1214	24.48	4566.971	0.0322	1	-0.89	-14.049
96.20474	24.465	4571.971	0.0322	1	-0.891	-14.067
96.28807	24.447	4576.971	0.0321	1	-0.893	-14.087
96.3714	24.43	4581.971	0.0322	1	-0.894	-14.107
96.45473	24.41	4586.971	0.0322	1	-0.895	-14.13
96.53808	24.387	4591.971	0.0322	1	-0.897	-14.155
96.62142	24.362	4596.971	0.0322	1	-0.899	-14.182
96.70476	24.33	4601.971	0.0322	1	-0.901	-14.216
96.7881	24.301	4606.971	0.0322	1	-0.903	-14.246
96.87145	24.269	4611.971	0.0322	1	-0.905	-14.28
96.95479	24.24	4616.971	0.0322	1	-0.907	-14.31
97.03813	24.214	4621.971	0.0322	1	-0.908	-14.337
97.12147	24.187	4626.971	0.0322	1	-0.91	-14.366
97.2048	24.163	4631.971	0.0322	1	-0.912	-14.392
97.28814	24.144	4636.971	0.0322	1	-0.913	-14.414
97.37147	24.121	4641.971	0.0322	1	-0.915	-14.44
97.45479	24.098	4646.971	0.0322	1	-0.917	-14.465
97.53812	24.075	4651.971	0.0321	1	-0.918	-14.49
97.62145	24.055	4656.971	0.0322	1	-0.92	-14.511
97.70478	24.047	4661.971	0.0322	1	-0.92	-14.52
97.7881	24.044	4666.971	0.0322	1	-0.92	-14.525
97.87143	24.04	4671.971	0.0322	1	-0.921	-14.529
97.95478	24.037	4676.971	0.0322	1	-0.921	-14.533
98.03811	24.029	4681.971	0.0322	1	-0.921	-14.541
98.12145	24.008	4686.971	0.0322	1	-0.923	-14.562
98.20478	23.967	4691.971	0.0322	1	-0.925	-14.604
98.2881	23.911	4696.971	0.0322	1	-0.929	-14.66
98.37144	23.859	4701.971	0.0322	1	-0.932	-14.712
98.45477	23.813	4706.971	0.0322	1	-0.935	-14.759
98.5381	23.773	4711.971	0.0321	1	-0.938	-14.799
98.62144	23.737	4716.971	0.0322	1	-0.94	-14.835
98.70476	23.707	4721.971	0.0322	1	-0.942	-14.865
98.78811	23.684	4726.971	0.0321	1	-0.943	-14.888
98.87146	23.657	4731.971	0.0322	1	-0.945	-14.915
98.95479	23.626	4736.971	0.0322	1	-0.947	-14.946
99.03814	23.6	4741.971	0.0322	1	-0.948	-14.972
99.1215	23.571	4746.971	0.0322	1	-0.95	-15.001
99.20485	23.534	4751.971	0.0321	1	-0.953	-15.038
99.28821	23.492	4756.971	0.0322	1	-0.955	-15.08
99.37153	23.448	4761.971	0.0321	1	-0.958	-15.124
99.45484	23.418	4766.971	0.0322	1	-0.96	-15.154
99.53818	23.395	4771.971	0.0322	1	-0.962	-15.177
99.6215	23.364	4776.971	0.0322	1	-0.964	-15.208
99.70483	23.332	4781.971	0.0321	1	-0.966	-15.24
99.78815	23.296	4786.971	0.0322	1	-0.968	-15.276
99.87147	23.263	4791.971	0.0321	1	-0.97	-15.309
99.9548	23.233	4796.971	0.0322	1	-0.972	-15.339
100.03812	23.204	4801.971	0.0322	1	-0.974	-15.368
100.12144	23.174	4806.971	0.0322	1	-0.976	-15.397
100.20477	23.145	4811.971	0.0322	1	-0.977	-15.426
100.2881	23.114	4816.971	0.0322	1	-0.979	-15.457
100.37143	23.085	4821.971	0.0322	1	-0.981	-15.484
100.45477	23.067	4826.971	0.0322	1	-0.982	-15.5
100.53809	23.041	4831.971	0.0321	1	-0.984	-15.525
100.62144	23.012	4836.971	0.0322	1	-0.985	-15.552
100.70478	22.969	4841.971	0.0322	1	-0.988	-15.593
100.78812	22.913	4846.971	0.0322	1	-0.991	-15.646
100.87146	22.863	4851.971	0.0321	1	-0.994	-15.694
100.9548	22.81	4856.971	0.0321	1	-0.998	-15.744
101.03814	22.754	4861.971	0.0322	1	-1.001	-15.797
101.12147	22.695	4866.971	0.0322	1	-1.004	-15.853
101.2048	22.641	4871.971	0.0322	1	-1.008	-15.902
101.28814	22.578	4876.971	0.0322	1	-1.011	-15.959
101.37147	22.511	4881.971	0.0322	1	-1.015	-16.019
101.45481	22.446	4886.971	0.0322	1	-1.019	-16.076
101.53814	22.384	4891.971	0.0322	1	-1.022	-16.13
101.62147	22.322	4896.971	0.0322	1	-1.025	-16.182
101.7048	22.264	4901.971	0.0321	1	-1.028	-16.229
101.78813	22.211	4906.971	0.0322	1	-1.031	-16.271
101.87146	22.155	4911.971	0.0322	1	-1.034	-16.313
101.95479	22.098	4916.971	0.0321	1	-1.036	-16.354
102.03812	22.043	4921.971	0.0321	1	-1.039	-16.393
102.12144	21.989	4926.971	0.0322	1	-1.041	-16.43
102.20478	21.93	4931.971	0.0322	1	-1.044	-16.47
102.2881	21.875	4936.971	0.0321	1	-1.046	-16.509
102.37143	21.82	4941.971	0.0322	1	-1.049	-16.547
102.45476	21.762	4946.971	0.0322	1	-1.051	-16.588
102.5381	21.704	4951.971	0.0321	1	-1.054	-16.627
102.62141	21.634	4956.971	0.0322	1	-1.057	-16.679
102.70476	21.575	4961.971	0.0321	1	-1.059	-16.72
102.7881	21.507	4966.971	0.0321	1	-1.063	-16.771
102.87145	21.434	4971.971	0.0322	1	-1.066	-16.825
102.95478	21.363	4976.971	0.0322	1	-1.069	-16.878
103.03812	21.297	4981.971	0.0322	1	-1.072	-16.927
103.12146	21.236	4986.971	0.0321	1	-1.075	-16.971
103.20479	21.163	4991.971	0.0322	1	-1.079	-17.027
103.28812	21.099	4996.971	0.0321	1	-1.082	-17.072
103.37145	21.039	5001.971	0.0322	1	-1.084	-17.112
103.45478	20.982	5006.971	0.0321	1	-1.087	-17.149
103.53812	20.915	5011.971	0.0322	1	-1.09	-17.197
103.62147	20.848	5016.971	0.0322	1	-1.093	-17.246
103.70481	20.775	5021.971	0.0322	1	-1.096	-17.302
103.78815	20.702	5026.971	0.0321	1	-1.1	-17.357
103.87148	20.631	5031.971	0.0322	1	-1.103	-17.408
103.95482	20.565	5036.971	0.0322	1	-1.106	-17.452
104.03815	20.495	5041.971	0.0322	1	-1.109	-17.496
104.12148	20.429	5046.971	0.0322	1	-1.111	-17.534
104.20481	20.363	5051.971	0.0322	1	-1.114	-17.575
104.28815	20.3	5056.971	0.0322	1	-1.116	-17.612
104.37147	20.231	5061.971	0.0322	1	-1.119	-17.655
104.4548	20.16	5066.971	0.0322	1	-1.122	-17.703
104.53812	20.086	5071.971	0.0321	1	-1.125	-17.755
104.62145	20.009	5076.971	0.0321	1	-1.129	-17.809
104.70477	19.931	5081.971	0.0322	1	-1.132	-17.866
104.7881	19.857	5086.971	0.0321	1	-1.135	-17.918
104.87143	19.774	5091.971	0.0322	1	-1.139	-17.978
104.95476	19.691	5096.971	0.0322	1	-1.143	-18.039
105.05142	19.594	5102.771	0.0322	1	-1.147	-18.107
105.13476	19.502	5107.771	0.0321	1	-1.151	-18.174
105.2181	19.411	5112.771	0.0321	1	-1.156	-18.241
105.30144	19.307	5117.771	0.0322	1	-1.161	-18.321
105.38477	19.201	5122.771	0.0322	1	-1.165	-18.395
105.4681	19.093	5127.771	0.0322	1	-1.17	-18.47
105.55143	18.992	5132.771	0.0322	1	-1.175	-18.54
105.63476	18.89	5137.771	0.0322	1	-1.179	-18.611
105.7181	18.782	5142.771	0.0322	1	-1.184	-18.686
105.80144	18.67	5147.771	0.0322	1	-1.189	-18.767
105.88477	18.547	5152.771	0.0322	1	-1.195	-18.861
105.96812	18.433	5157.771	0.0322	1	-1.2	-18.946
106.05146	18.316	5162.771	0.0322	1	-1.206	-19.031
106.1348	18.202	5167.771	0.0322	1	-1.211	-19.111
106.21814	18.089	5172.771	0.0321	1	-1.216	-19.192
106.30147	17.979	5177.771	0.0322	1	-1.221	-19.274
106.3848	17.872	5182.771	0.0322	1	-1.226	-19.356
106.46812	17.76	5187.771	0.0321	1	-1.232	-19.442
106.55145	17.652	5192.771	0.0322	1	-1.237	-19.524
106.63478	17.536	5197.771	0.0321	1	-1.243	-19.612
106.71811	17.411	5202.771	0.0321	1	-1.249	-19.709
106.80145	17.239	5207.771	0.0322	1	-1.258	-19.853
106.88479	17.072	5212.771	0.0322	1	-1.267	-19.99
106.96812	16.933	5217.771	0.0321	1	-1.273	-20.095
107.05146	16.828	5222.771	0.0321	1	-1.278	-20.17
107.1348	16.718	5227.771	0.0321	1	-1.283	-20.25
107.21813	16.594	5232.771	0.0321	1	-1.289	-20.345
107.30147	16.458	5237.771	0.0321	1	-1.296	-20.453
107.3848	16.307	5242.771	0.0322	1	-1.304	-20.574
107.46814	16.162	5247.771	0.0322	1	-1.311	-20.689
107.55147	16.01	5252.771	0.0322	1	-1.319	-20.811
107.6348	15.851	5257.771	0.0321	1	-1.327	-20.941
107.71813	15.696	5262.771	0.0322	1	-1.335	-21.067
107.80145	15.539	5267.771	0.0321	1	-1.343	-21.194
107.88479	15.38	5272.771	0.0321	1	-1.351	-21.326
107.96812	15.212	5277.771	0.0321	1	-1.36	-21.464
108.05145	15.047	5282.771	0.0321	1	-1.368	-21.594
108.13479	14.88	5287.771	0.0321	1	-1.376	-21.719
108.21811	14.704	5292.771	0.0321	1	-1.385	-21.856
108.30145	14.549	5297.771	0.0321	1	-1.392	-21.973
108.3848	14.375	5302.771	0.0321	1	-1.401	-22.109
108.46815	14.194	5307.771	0.0321	1	-1.41	-22.255
108.55148	14.017	5312.771	0.0321	1	-1.419	-22.397
108.63481	13.852	5317.771	0.0321	1	-1.427	-22.528
108.71815	13.691	5322.771	0.0321	1	-1.435	-22.653
108.80147	13.526	5327.771	0.0321	1	-1.444	-22.783
108.8848	13.361	5332.771	0.0321	1	-1.452	-22.914
108.96813	13.184	5337.771	0.0321	1	-1.461	-23.053
109.05147	13.013	5342.771	0.0321	1	-1.469	-23.188
109.1348	12.847	5347.771	0.0321	1	-1.477	-23.319
109.21815	12.675	5352.771	0.0321	1	-1.486	-23.454
109.30148	12.495	5357.771	0.0321	1	-1.495	-23.594
109.38481	12.326	5362.771	0.0321	1	-1.503	-23.725
109.46814	12.16	5367.771	0.0321	1	-1.511	-23.855
109.55148	11.994	5372.771	0.0321	1	-1.52	-23.986
109.63481	11.83	5377.771	0.0321	1	-1.528	-24.116
109.71814	11.674	5382.771	0.0321	1	-1.536	-24.24
109.80147	11.535	5387.771	0.0322	1	-1.543	-24.349
109.88481	11.387	5392.771	0.0321	1	-1.55	-24.47
109.96814	11.247	5397.771	0.0321	1	-1.558	-24.585
