# Supplementary material for: Modification of the structural stability of human serum albumin in rheumatoid arthritis
Source: PLoS One. 2023 Mar 17;18(3):e0271008. doi: 10.1371/journal.pone.0271008 (PMC10022781; doi:10.1371/journal.pone.0271008)
Supplement: S2 Data — The zip file includes 47 HDC results (.csv) exported from DSC raw files. Each HDC result file contains seven measurements for each DSC run: temperature (°C), power (μW), time(s), pressure (atm), scan rate (°C/min), analysis data (excess molar heat capacity (Cpex)), and corrected data (normalized Cpex, normalization explained in the Methods section). (ZIP) [file pone.0271008.s003.zip › SupplmentalData_2_HDC results/RF03.csv]

temp	power	time	pressure	scan rate	AnalysisData	CorrectedData
20.00107	-62.106	0.583	0.0322	0.566	-0.191	-0.191
20.03279	-79.328	5.583	0.0322	0.566	-0.177	-0.177
20.08529	-149.965	10.583	0.0322	0.566	-0.577	-0.577
20.16832	-235.755	16.582	0.0322	0.566	-2.067	-2.067
20.24996	-291.999	21.582	0.0322	0.68	-4.877	-4.877
20.33958	-330.752	26.582	0.0322	0.795	-8.449	-8.449
20.4345	-353.221	31.582	0.0322	0.911	-12.216	-12.216
20.53246	-363.423	36.582	0.0322	1.025	-16.443	-16.443
20.6317	-362.191	41.582	0.0322	1.1	-19.945	-19.945
20.73083	-353.172	46.582	0.0322	1.143	-23.474	-23.474
20.82888	-338.85	51.583	0.0322	1.16	-26.717	-26.717
20.9252	-321.125	56.583	0.0322	1.146	-29.363	-29.363
21.01943	-301.646	61.583	0.0322	1.125	-31.444	-31.444
21.12595	-278.554	67.382	0.0322	1.102	-33.218	-33.218
21.21541	-259.248	72.382	0.0322	1.079	-34.171	-34.171
21.30287	-241.171	77.382	0.0323	1.056	-34.699	-34.699
21.38857	-224.698	82.382	0.0322	1.036	-34.883	-34.883
21.47281	-209.988	87.382	0.0322	1.018	-34.76	-34.76
21.55593	-197.114	92.382	0.0322	1.004	-34.443	-34.443
21.6382	-186.045	97.382	0.0322	0.994	-33.984	-33.984
21.71991	-176.681	102.382	0.0323	0.986	-33.448	-33.448
21.8013	-168.863	107.382	0.0322	0.982	-33.034	-33.034
21.88258	-162.156	112.382	0.0322	0.979	-32.529	-32.529
21.9639	-156.403	117.382	0.0322	0.979	-32.008	-32.008
22.04537	-151.35	122.382	0.0322	0.98	-31.497	-31.497
22.12709	-146.866	127.382	0.0322	0.982	-31.117	-31.117
22.22551	-141.953	133.382	0.0322	0.985	-30.751	-30.751
22.30784	-138.126	138.382	0.0322	0.988	-30.542	-30.542
22.39045	-134.392	143.382	0.0322	0.991	-30.372	-30.372
22.47332	-130.669	148.382	0.0322	0.994	-30.237	-30.237
22.55641	-126.945	153.382	0.0322	0.996	-30.157	-30.157
22.63967	-123.169	158.382	0.0322	0.998	-30.081	-30.081
22.72309	-119.353	163.382	0.0322	1	-30.018	-30.018
22.80664	-115.547	168.382	0.0323	1.002	-29.995	-29.995
22.89026	-111.749	173.382	0.0322	1.003	-30.002	-30.002
22.97393	-107.924	178.382	0.0322	1.003	-29.997	-29.997
23.05762	-104.115	183.382	0.0322	1.004	-29.995	-29.995
23.1413	-100.314	188.382	0.0323	1.004	-29.946	-29.946
23.22496	-96.566	193.382	0.0323	1.004	-29.886	-29.886
23.3086	-92.901	198.382	0.0322	1.003	-29.835	-29.835
23.3922	-89.361	203.382	0.0322	1.003	-29.809	-29.809
23.47578	-85.929	208.382	0.0322	1.003	-29.762	-29.762
23.5593	-82.632	213.382	0.0322	1.002	-29.732	-29.732
23.64279	-79.428	218.382	0.0322	1.002	-29.675	-29.675
23.72626	-76.363	223.382	0.0323	1.002	-29.615	-29.615
23.8097	-73.431	228.382	0.0322	1.001	-29.56	-29.56
23.89311	-70.609	233.382	0.0322	1.001	-29.498	-29.498
23.97651	-67.903	238.382	0.0323	1.001	-29.43	-29.43
24.0599	-65.308	243.382	0.0323	1.001	-29.358	-29.358
24.14329	-62.836	248.382	0.0323	1.001	-29.323	-29.323
24.22666	-60.457	253.382	0.0323	1.001	-29.294	-29.294
24.31004	-58.17	258.382	0.0322	1.001	-29.24	-29.24
24.39341	-55.986	263.382	0.0322	1	-29.204	-29.204
24.47679	-53.896	268.382	0.0322	1	-29.186	-29.186
24.56016	-51.862	273.382	0.0322	1	-29.145	-29.145
24.64352	-49.877	278.382	0.0322	1	-29.088	-29.088
24.7269	-47.989	283.382	0.0322	1.001	-29.054	-29.054
24.81028	-46.167	288.382	0.0322	1.001	-29.021	-29.021
24.89366	-44.4	293.382	0.0322	1.001	-28.989	-28.989
24.97704	-42.68	298.382	0.0322	1.001	-28.945	-28.945
25.06043	-41.034	303.382	0.0322	1.001	-28.916	-28.916
25.14381	-39.423	308.382	0.0323	1.001	-28.876	-28.876
25.22719	-37.875	313.382	0.0322	1.001	-28.85	-28.85
25.31057	-36.355	318.382	0.0323	1.001	-28.796	-28.796
25.39396	-34.911	323.382	0.0322	1.001	-28.764	-28.764
25.47735	-33.52	328.382	0.0322	1.001	-28.736	-28.736
25.56073	-32.169	333.382	0.0322	1.001	-28.707	-28.707
25.64411	-30.845	338.382	0.0322	1.001	-28.666	-28.666
25.72748	-29.588	343.382	0.0322	1.001	-28.65	-28.65
25.81086	-28.381	348.382	0.0322	1	-28.641	-28.641
25.89423	-27.201	353.382	0.0323	1	-28.606	-28.606
25.9776	-26.067	358.382	0.0322	1	-28.578	-28.578
26.06097	-25.002	363.382	0.0322	1	-28.584	-28.584
26.14433	-23.956	368.382	0.0323	1	-28.581	-28.581
26.2277	-22.953	373.382	0.0322	1	-28.581	-28.581
26.31107	-21.919	378.382	0.0322	1	-28.506	-28.506
26.39443	-20.988	383.382	0.0322	1	-28.497	-28.497
26.47779	-20.087	388.382	0.0322	1	-28.483	-28.483
26.56114	-19.197	393.382	0.0322	1	-28.456	-28.456
26.64449	-18.328	398.382	0.0322	1	-28.422	-28.422
26.72784	-17.489	403.382	0.0323	1	-28.386	-28.386
26.81119	-16.674	408.382	0.0322	1	-28.327	-28.327
26.89454	-15.889	413.382	0.0322	1	-28.277	-28.277
26.9779	-15.134	418.382	0.0322	1	-28.264	-28.264
27.06126	-14.416	423.382	0.0322	1	-28.263	-28.263
27.14462	-13.716	428.382	0.0322	1	-28.244	-28.244
27.22797	-13.038	433.382	0.0323	1	-28.221	-28.221
27.31133	-12.37	438.382	0.0323	1	-28.185	-28.185
27.39468	-11.738	443.382	0.0323	1	-28.161	-28.161
27.47803	-11.115	448.382	0.0322	1	-28.118	-28.118
27.56139	-10.536	453.382	0.0322	1	-28.097	-28.097
27.64472	-9.948	458.382	0.0322	1	-28.055	-28.055
27.72806	-9.376	463.382	0.0322	1	-28.017	-28.017
27.81142	-8.846	468.382	0.0322	1	-28.016	-28.016
27.89477	-8.358	473.382	0.0322	1	-28.035	-28.035
27.97812	-7.866	478.382	0.0322	1	-28.019	-28.019
28.06147	-7.382	483.382	0.0322	1	-27.992	-27.992
28.14482	-6.922	488.382	0.0323	1	-27.969	-27.969
28.22816	-6.479	493.382	0.0323	1	-27.948	-27.948
28.3115	-6.04	498.382	0.0322	1	-27.919	-27.919
28.39483	-5.618	503.382	0.0322	1	-27.892	-27.892
28.47817	-5.205	508.382	0.0322	1	-27.864	-27.864
28.56153	-4.82	513.383	0.0322	1	-27.864	-27.864
28.64486	-4.455	518.383	0.0322	1	-27.866	-27.866
28.72821	-4.09	523.383	0.0323	1	-27.845	-27.845
28.81154	-3.732	528.383	0.0323	1	-27.818	-27.818
28.89487	-3.386	533.383	0.0323	1	-27.79	-27.79
28.97821	-3.039	538.383	0.0322	1	-27.756	-27.756
29.06153	-2.72	543.383	0.0323	1	-27.743	-27.743
29.14488	-2.404	548.383	0.0322	1	-27.712	-27.712
29.22823	-2.123	553.383	0.0322	1	-27.716	-27.716
29.31157	-1.841	558.383	0.0322	1	-27.712	-27.712
29.39491	-1.56	563.383	0.0322	1	-27.688	-27.688
29.47825	-1.291	568.383	0.0323	1	-27.667	-27.667
29.56159	-1.025	573.383	0.0323	1	-27.65	-27.65
29.64493	-0.768	578.383	0.0323	1	-27.633	-27.633
29.72827	-0.51	583.383	0.0322	1	-27.612	-27.612
29.8116	-0.267	588.383	0.0323	1	-27.61	-27.61
29.89494	-0.034	593.383	0.0323	1	-27.609	-27.609
29.97829	0.192	598.383	0.0322	1	-27.601	-27.601
30.06162	0.401	603.383	0.0323	1	-27.582	-27.582
30.14496	0.617	608.383	0.0323	1	-27.541	-27.541
30.2283	0.82	613.383	0.0322	1	-27.514	-27.514
30.31164	1.008	618.383	0.0323	1	-27.498	-27.498
30.39496	1.193	623.383	0.0323	1	-27.481	-27.481
30.4783	1.389	628.383	0.0323	1	-27.449	-27.449
30.56164	1.559	633.383	0.0323	1	-27.448	-27.448
30.64497	1.731	638.383	0.0323	1	-27.439	-27.439
30.72831	1.902	643.383	0.0323	1	-27.421	-27.421
30.81165	2.066	648.383	0.0323	1	-27.408	-27.408
30.89499	2.222	653.383	0.0323	1	-27.4	-27.4
30.97832	2.376	658.383	0.0323	1	-27.383	-27.383
31.06166	2.528	663.383	0.0323	1	-27.359	-27.359
31.14499	2.679	668.383	0.0323	1	-27.336	-27.336
31.22832	2.823	673.383	0.0323	1	-27.318	-27.318
31.31165	2.967	678.383	0.0323	1	-27.298	-27.298
31.39499	3.105	683.383	0.0323	1	-27.275	-27.275
31.47833	3.236	688.383	0.0323	1	-27.253	-27.253
31.56166	3.361	693.383	0.0323	1	-27.233	-27.233
31.64499	3.479	698.383	0.0323	1	-27.231	-27.231
31.72831	3.609	703.383	0.0323	1	-27.225	-27.225
31.81165	3.734	708.383	0.0323	1	-27.209	-27.209
31.89498	3.841	713.383	0.0323	1	-27.189	-27.189
31.97832	3.941	718.383	0.0323	1	-27.174	-27.174
32.06167	4.037	723.383	0.0322	1	-27.174	-27.174
32.145	4.131	728.383	0.0323	1	-27.172	-27.172
32.22834	4.231	733.383	0.0322	1	-27.156	-27.156
32.31167	4.329	738.383	0.0323	1	-27.144	-27.144
32.39501	4.424	743.383	0.0323	1	-27.132	-27.132
32.47834	4.516	748.383	0.0322	1	-27.123	-27.123
32.56168	4.605	753.383	0.0323	1	-27.112	-27.112
32.64503	4.684	758.383	0.0323	1	-27.108	-27.108
32.72838	4.755	763.383	0.0323	1	-27.108	-27.108
32.81171	4.829	768.383	0.0322	1	-27.102	-27.102
32.89505	4.919	773.383	0.0322	1	-27.078	-27.078
32.97838	5.001	778.383	0.0322	1	-27.061	-27.061
33.0617	5.082	783.383	0.0322	1	-27.046	-27.046
33.14503	5.162	788.383	0.0322	1	-27.023	-27.023
33.22835	5.235	793.383	0.0322	1	-27.007	-27.007
33.31168	5.306	798.383	0.0323	1	-26.996	-26.996
33.395	5.374	803.383	0.0323	1	-26.987	-26.987
33.47834	5.441	808.383	0.0322	1	-26.971	-26.971
33.56167	5.502	813.383	0.0322	1	-26.954	-26.954
33.64499	5.562	818.383	0.0322	1	-26.938	-26.938
33.72833	5.621	823.383	0.0322	1	-26.919	-26.919
33.81166	5.677	828.383	0.0323	1	-26.909	-26.909
33.89501	5.735	833.383	0.0323	1	-26.892	-26.892
33.97834	5.784	838.383	0.0322	1	-26.884	-26.884
34.06167	5.836	843.383	0.0322	1	-26.879	-26.879
34.14501	5.888	848.383	0.0322	1	-26.868	-26.868
34.22835	5.939	853.383	0.0322	1	-26.856	-26.856
34.31168	5.99	858.383	0.0323	1	-26.851	-26.851
34.39501	6.044	863.383	0.0322	1	-26.844	-26.844
34.47835	6.099	868.383	0.0323	1	-26.835	-26.835
34.56166	6.146	873.383	0.0322	1	-26.832	-26.832
34.64498	6.201	878.383	0.0322	1	-26.818	-26.818
34.7283	6.26	883.383	0.0322	1	-26.796	-26.796
34.81163	6.316	888.383	0.0322	1	-26.774	-26.774
34.89497	6.361	893.383	0.0323	1	-26.763	-26.763
34.97829	6.398	898.383	0.0322	1	-26.761	-26.761
35.06163	6.44	903.383	0.0322	1	-26.754	-26.754
35.14496	6.476	908.383	0.0322	1	-26.749	-26.749
35.22831	6.514	913.383	0.0322	1	-26.738	-26.738
35.31164	6.55	918.383	0.0322	1	-26.729	-26.729
35.39499	6.59	923.383	0.0323	1	-26.713	-26.713
35.47832	6.623	928.383	0.0322	1	-26.702	-26.702
35.56164	6.659	933.383	0.0323	1	-26.693	-26.693
35.64497	6.707	938.383	0.0323	1	-26.675	-26.675
35.7283	6.753	943.383	0.0322	1	-26.655	-26.655
35.81165	6.789	948.383	0.0323	1	-26.639	-26.639
35.89499	6.819	953.383	0.0323	1	-26.631	-26.631
35.97832	6.846	958.383	0.0323	1	-26.628	-26.628
36.06164	6.876	963.383	0.0323	1	-26.623	-26.623
36.14498	6.909	968.383	0.0323	1	-26.616	-26.616
36.22833	6.937	973.383	0.0323	1	-26.613	-26.613
36.31165	6.961	978.383	0.0323	1	-26.611	-26.611
36.39497	6.989	983.383	0.0323	1	-26.6	-26.6
36.47828	7.025	988.383	0.0323	1	-26.577	-26.577
36.5616	7.064	993.383	0.0323	1	-26.549	-26.549
36.64491	7.101	998.383	0.0323	1	-26.522	-26.522
36.72823	7.134	1003.383	0.0323	1	-26.5	-26.5
36.81158	7.164	1008.383	0.0322	1	-26.483	-26.483
36.89492	7.185	1013.383	0.0323	1	-26.476	-26.476
36.97825	7.202	1018.383	0.0322	1	-26.476	-26.476
37.06159	7.224	1023.383	0.0322	1	-26.471	-26.471
37.14491	7.244	1028.383	0.0323	1	-26.468	-26.468
37.22825	7.269	1033.383	0.0323	1	-26.465	-26.465
37.31159	7.291	1038.383	0.0323	1	-26.461	-26.461
37.39492	7.319	1043.383	0.0323	1	-26.454	-26.454
37.47826	7.345	1048.383	0.0322	1	-26.444	-26.444
37.56159	7.37	1053.383	0.0322	1	-26.437	-26.437
37.64493	7.397	1058.383	0.0322	1	-26.426	-26.426
37.72825	7.421	1063.383	0.0322	1	-26.416	-26.416
37.81157	7.449	1068.383	0.0322	1	-26.403	-26.403
37.8949	7.48	1073.383	0.0322	1	-26.387	-26.387
37.97824	7.508	1078.383	0.0322	1	-26.377	-26.377
38.06158	7.53	1083.383	0.0323	1	-26.372	-26.372
38.14491	7.548	1088.383	0.0323	1	-26.37	-26.37
38.22823	7.571	1093.383	0.0322	1	-26.361	-26.361
38.31158	7.594	1098.383	0.0323	1	-26.352	-26.352
38.39492	7.615	1103.383	0.0322	1	-26.343	-26.343
38.47825	7.634	1108.383	0.0322	1	-26.336	-26.336
38.56157	7.657	1113.383	0.0323	1	-26.323	-26.323
38.64488	7.687	1118.383	0.0323	1	-26.304	-26.304
38.72821	7.723	1123.383	0.0323	1	-26.278	-26.278
38.81155	7.754	1128.383	0.0322	1	-26.255	-26.255
38.89488	7.776	1133.383	0.0322	1	-26.241	-26.241
38.97822	7.799	1138.383	0.0322	1	-26.228	-26.228
39.06155	7.819	1143.383	0.0323	1	-26.22	-26.22
39.14488	7.841	1148.383	0.0323	1	-26.211	-26.211
39.22821	7.864	1153.383	0.0322	1	-26.202	-26.202
39.31154	7.886	1158.383	0.0322	1	-26.191	-26.191
39.39488	7.907	1163.383	0.0323	1	-26.18	-26.18
39.4782	7.931	1168.383	0.0322	1	-26.166	-26.166
39.56153	7.957	1173.383	0.0322	1	-26.151	-26.151
39.64487	7.981	1178.383	0.0322	1	-26.139	-26.139
39.72819	8.005	1183.383	0.0322	1	-26.125	-26.125
39.81152	8.029	1188.383	0.0323	1	-26.11	-26.11
39.89485	8.054	1193.383	0.0322	1	-26.092	-26.092
39.97817	8.08	1198.383	0.0322	1	-26.072	-26.072
40.0615	8.106	1203.383	0.0322	1	-26.056	-26.056
40.14483	8.128	1208.383	0.0322	1	-26.044	-26.044
40.22815	8.152	1213.383	0.0323	1	-26.03	-26.03
40.31147	8.176	1218.383	0.0323	1	-26.014	-26.014
40.3948	8.197	1223.383	0.0323	1	-26.001	-26.001
40.47814	8.219	1228.383	0.0322	1	-25.987	-25.987
40.5615	8.234	1233.383	0.0323	1	-25.98	-25.98
40.64485	8.245	1238.383	0.0322	1	-25.976	-25.976
40.7282	8.255	1243.383	0.0323	1	-25.973	-25.973
40.81154	8.264	1248.383	0.0323	1	-25.97	-25.97
40.89487	8.278	1253.383	0.0323	1	-25.964	-25.964
40.97818	8.3	1258.383	0.0322	1	-25.95	-25.95
41.0615	8.327	1263.383	0.0322	1	-25.932	-25.932
41.14482	8.357	1268.383	0.0323	1	-25.913	-25.913
41.22814	8.388	1273.383	0.0323	1	-25.893	-25.893
41.31145	8.417	1278.383	0.0323	1	-25.874	-25.874
41.39477	8.444	1283.383	0.0322	1	-25.856	-25.856
41.4781	8.469	1288.383	0.0323	1	-25.838	-25.838
41.56144	8.487	1293.383	0.0322	1	-25.83	-25.83
41.64477	8.497	1298.383	0.0323	1	-25.828	-25.828
41.72809	8.511	1303.383	0.0322	1	-25.82	-25.82
41.81143	8.529	1308.383	0.0322	1	-25.81	-25.81
41.89476	8.543	1313.383	0.0323	1	-25.803	-25.803
41.9781	8.557	1318.383	0.0322	1	-25.797	-25.797
42.06144	8.573	1323.383	0.0322	1	-25.791	-25.791
42.14479	8.59	1328.383	0.0323	1	-25.782	-25.782
42.22813	8.608	1333.383	0.0323	1	-25.772	-25.772
42.31147	8.626	1338.383	0.0323	1	-25.762	-25.762
42.39481	8.645	1343.383	0.0322	1	-25.749	-25.749
42.47814	8.665	1348.383	0.0322	1	-25.734	-25.734
42.56147	8.686	1353.383	0.0322	1	-25.717	-25.717
42.64481	8.71	1358.383	0.0322	1	-25.697	-25.697
42.72814	8.735	1363.383	0.0322	1	-25.679	-25.679
42.81147	8.76	1368.383	0.0322	1	-25.662	-25.662
42.8948	8.786	1373.383	0.0322	1	-25.641	-25.641
42.97813	8.804	1378.383	0.0322	1	-25.631	-25.631
43.06146	8.817	1383.383	0.0322	1	-25.629	-25.629
43.14477	8.841	1388.383	0.0322	1	-25.613	-25.613
43.22811	8.88	1393.383	0.0322	1	-25.582	-25.582
43.31145	8.913	1398.383	0.0323	1	-25.556	-25.556
43.39478	8.944	1403.383	0.0322	1	-25.531	-25.531
43.4781	8.983	1408.383	0.0322	1	-25.498	-25.498
43.56143	9.021	1413.383	0.0323	1	-25.465	-25.465
43.64476	9.054	1418.383	0.0322	1	-25.437	-25.437
43.72809	9.086	1423.383	0.0322	1	-25.411	-25.411
43.81142	9.113	1428.383	0.0322	1	-25.389	-25.389
43.89474	9.132	1433.383	0.0323	1	-25.375	-25.375
43.97808	9.148	1438.383	0.0322	1	-25.363	-25.363
44.06142	9.162	1443.383	0.0322	1	-25.354	-25.354
44.14475	9.174	1448.383	0.0323	1	-25.347	-25.347
44.22808	9.179	1453.383	0.0322	1	-25.349	-25.349
44.31141	9.184	1458.383	0.0322	1	-25.35	-25.35
44.39474	9.196	1463.383	0.0322	1	-25.345	-25.345
44.47807	9.209	1468.383	0.0323	1	-25.338	-25.338
44.56139	9.222	1473.383	0.0322	1	-25.33	-25.33
44.64472	9.242	1478.383	0.0322	1	-25.315	-25.315
44.72806	9.26	1483.383	0.0323	1	-25.302	-25.302
44.81139	9.274	1488.383	0.0322	1	-25.294	-25.294
44.89473	9.291	1493.383	0.0322	1	-25.282	-25.282
44.97806	9.306	1498.383	0.0322	1	-25.271	-25.271
45.06139	9.314	1503.383	0.0322	1	-25.269	-25.269
45.14472	9.326	1508.383	0.0323	1	-25.261	-25.261
45.22805	9.341	1513.383	0.0322	1	-25.252	-25.252
45.31138	9.358	1518.383	0.0322	1	-25.24	-25.24
45.39472	9.379	1523.383	0.0322	1	-25.222	-25.222
45.47805	9.404	1528.383	0.0322	1	-25.201	-25.201
45.56138	9.435	1533.383	0.0323	1	-25.175	-25.175
45.64471	9.467	1538.383	0.0322	1	-25.148	-25.148
45.72805	9.5	1543.383	0.0322	1	-25.119	-25.119
45.81139	9.531	1548.383	0.0323	1	-25.093	-25.093
45.89473	9.559	1553.383	0.0322	1	-25.07	-25.07
45.97805	9.579	1558.383	0.0322	1	-25.055	-25.055
46.06138	9.603	1563.383	0.0322	1	-25.037	-25.037
46.1447	9.632	1568.383	0.0323	1	-25.013	-25.013
46.22801	9.654	1573.383	0.0323	1	-24.997	-24.997
46.31133	9.676	1578.383	0.0323	1	-24.981	-24.981
46.39465	9.706	1583.383	0.0323	1	-24.956	-24.956
46.47797	9.734	1588.383	0.0322	1	-24.933	-24.933
46.56132	9.756	1593.383	0.0322	1	-24.916	-24.916
46.64467	9.769	1598.383	0.0322	1	-24.908	-24.908
46.72803	9.782	1603.383	0.0322	1	-24.9	-24.9
46.81137	9.794	1608.383	0.0323	1	-24.893	-24.893
46.89472	9.81	1613.383	0.0322	1	-24.881	-24.881
46.97805	9.826	1618.383	0.0323	1	-24.87	-24.87
47.06139	9.834	1623.383	0.0323	1	-24.868	-24.868
47.14471	9.847	1628.383	0.0322	1	-24.86	-24.86
47.22804	9.864	1633.383	0.0322	1	-24.848	-24.848
47.31137	9.886	1638.383	0.0322	1	-24.83	-24.83
47.41135	9.924	1644.382	0.0323	1	-24.796	-24.796
47.49468	9.96	1649.382	0.0322	1	-24.765	-24.765
47.57801	9.995	1654.382	0.0322	1	-24.734	-24.734
47.66134	10.029	1659.382	0.0322	1	-24.704	-24.704
47.74466	10.061	1664.382	0.0323	1	-24.676	-24.676
47.82799	10.092	1669.382	0.0323	1	-24.65	-24.65
47.91132	10.113	1674.382	0.0322	1	-24.633	-24.633
47.99466	10.124	1679.382	0.0322	1	-24.626	-24.626
48.07798	10.136	1684.382	0.0322	1	-24.617	-24.617
48.16131	10.156	1689.382	0.0322	1	-24.601	-24.601
48.24465	10.182	1694.382	0.0322	1	-24.579	-24.579
48.32798	10.212	1699.382	0.0322	1	-24.553	-24.553
48.42798	10.25	1705.382	0.0323	1	-24.522	-24.522
48.52465	10.285	1711.183	0.0322	1	-24.494	-24.494
48.608	10.316	1716.183	0.0322	1	-24.469	-24.469
48.69135	10.345	1721.183	0.0322	1	-24.444	-24.444
48.7747	10.374	1726.183	0.0322	1	-24.419	-24.419
48.85804	10.397	1731.183	0.0323	1	-24.398	-24.398
48.94138	10.406	1736.183	0.0322	1	-24.392	-24.392
49.02472	10.415	1741.183	0.0322	1	-24.386	-24.386
49.10804	10.431	1746.183	0.0323	1	-24.375	-24.375
49.19135	10.466	1751.183	0.0323	1	-24.345	-24.345
49.27468	10.519	1756.183	0.0322	1	-24.296	-24.296
49.35799	10.588	1761.183	0.0322	1	-24.232	-24.232
49.44131	10.704	1766.183	0.0323	1	-24.121	-24.121
49.52464	10.803	1771.183	0.0323	1	-24.027	-24.027
49.60796	10.882	1776.183	0.0322	1	-23.953	-23.953
49.69128	10.956	1781.183	0.0323	1	-23.883	-23.883
49.77461	11.017	1786.183	0.0322	1	-23.826	-23.826
49.85794	11.067	1791.183	0.0323	1	-23.78	-23.78
49.94127	11.11	1796.183	0.0323	1	-23.74	-23.74
50.0246	11.143	1801.183	0.0322	1	-23.711	-23.711
50.10793	11.172	1806.183	0.0322	1	-23.694	-23.694
50.19126	11.191	1811.183	0.0322	1	-23.703	-23.703
50.27459	11.202	1816.183	0.0322	1	-23.725	-23.725
50.35793	11.213	1821.183	0.0322	1	-23.743	-23.743
50.44126	11.229	1826.183	0.0322	1	-23.754	-23.754
50.5246	11.25	1831.183	0.0322	1	-23.756	-23.756
50.60794	11.27	1836.183	0.0323	1	-23.756	-23.756
50.69127	11.294	1841.183	0.0323	1	-23.752	-23.752
50.77461	11.324	1846.183	0.0323	1	-23.74	-23.74
50.85795	11.354	1851.183	0.0322	1	-23.725	-23.725
50.94129	11.381	1856.183	0.0322	1	-23.711	-23.711
51.02462	11.408	1861.183	0.0322	1	-23.695	-23.695
51.10795	11.435	1866.183	0.0322	1	-23.678	-23.678
51.19128	11.465	1871.183	0.0322	1	-23.657	-23.657
51.27461	11.485	1876.183	0.0322	1	-23.644	-23.644
51.35794	11.493	1881.183	0.0322	1	-23.642	-23.642
51.44127	11.499	1886.183	0.0322	1	-23.642	-23.642
51.5246	11.504	1891.183	0.0322	1	-23.642	-23.642
51.60794	11.515	1896.183	0.0322	1	-23.635	-23.635
51.69128	11.529	1901.183	0.0322	1	-23.624	-23.624
51.77461	11.554	1906.183	0.0322	1	-23.602	-23.602
51.85794	11.587	1911.183	0.0323	1	-23.573	-23.573
51.94126	11.652	1916.183	0.0322	1	-23.512	-23.512
52.02459	11.76	1921.183	0.0322	1	-23.408	-23.408
52.10792	11.875	1926.183	0.0322	1	-23.297	-23.297
52.19125	11.973	1931.183	0.0323	1	-23.203	-23.203
52.27459	12.049	1936.183	0.0322	1	-23.131	-23.131
52.35792	12.105	1941.183	0.0322	1	-23.078	-23.078
52.44126	12.152	1946.183	0.0323	1	-23.034	-23.034
52.52459	12.183	1951.183	0.0323	1	-23.006	-23.006
52.60793	12.198	1956.183	0.0322	1	-22.994	-22.994
52.69126	12.21	1961.183	0.0323	1	-22.986	-22.986
52.7746	12.227	1966.183	0.0323	1	-22.973	-22.973
52.85792	12.251	1971.183	0.0322	1	-22.952	-22.952
52.94125	12.283	1976.183	0.0323	1	-22.922	-22.922
53.02459	12.315	1981.183	0.0323	1	-22.895	-22.895
53.10792	12.341	1986.183	0.0322	1	-22.875	-22.875
53.19125	12.356	1991.183	0.0322	1	-22.864	-22.864
53.27458	12.363	1996.183	0.0323	1	-22.861	-22.861
53.35792	12.375	2001.183	0.0323	1	-22.852	-22.852
53.44126	12.394	2006.183	0.0322	1	-22.836	-22.836
53.52459	12.415	2011.183	0.0323	1	-22.818	-22.818
53.60792	12.441	2016.183	0.0323	1	-22.796	-22.796
53.69125	12.47	2021.183	0.0323	1	-22.77	-22.77
53.77457	12.509	2026.183	0.0323	1	-22.735	-22.735
53.8579	12.548	2031.183	0.0323	1	-22.7	-22.7
53.94122	12.587	2036.183	0.0322	1	-22.664	-22.664
54.02457	12.629	2041.183	0.0322	1	-22.626	-22.626
54.1079	12.654	2046.183	0.0322	1	-22.604	-22.604
54.20789	12.685	2052.182	0.0323	1	-22.58	-22.58
54.29122	12.7	2057.182	0.0322	1	-22.571	-22.571
54.37455	12.721	2062.182	0.0323	1	-22.556	-22.556
54.45788	12.751	2067.182	0.0322	1	-22.533	-22.533
54.54121	12.786	2072.182	0.0323	1	-22.504	-22.504
54.62455	12.824	2077.182	0.0322	1	-22.47	-22.47
54.70789	12.862	2082.182	0.0322	1	-22.437	-22.437
54.79123	12.898	2087.182	0.0322	1	-22.407	-22.407
54.87457	12.937	2092.182	0.0322	1	-22.374	-22.374
54.95791	12.973	2097.182	0.0322	1	-22.344	-22.344
55.04124	12.988	2102.182	0.0323	1	-22.336	-22.336
55.12458	13.004	2107.182	0.0323	1	-22.328	-22.328
55.2079	13.046	2112.182	0.0323	1	-22.294	-22.294
55.29123	13.111	2117.182	0.0323	1	-22.239	-22.239
55.37455	13.181	2122.182	0.0322	1	-22.178	-22.178
55.45787	13.25	2127.182	0.0322	1	-22.115	-22.115
55.5412	13.29	2132.182	0.0322	1	-22.081	-22.081
55.62454	13.308	2137.182	0.0322	1	-22.067	-22.067
55.70789	13.326	2142.182	0.0322	1	-22.053	-22.053
55.79123	13.355	2147.182	0.0322	1	-22.029	-22.029
55.87455	13.394	2152.182	0.0322	1	-21.992	-21.992
55.95788	13.452	2157.182	0.0322	1	-21.936	-21.936
56.04122	13.531	2162.182	0.0323	1	-21.862	-21.862
56.12457	13.605	2167.182	0.0322	1	-21.793	-21.793
56.20792	13.666	2172.182	0.0322	1	-21.738	-21.738
56.29126	13.703	2177.182	0.0323	1	-21.708	-21.708
56.37458	13.722	2182.182	0.0322	1	-21.695	-21.695
56.45792	13.757	2187.182	0.0323	1	-21.667	-21.667
56.54125	13.832	2192.182	0.0323	1	-21.598	-21.598
56.62458	13.921	2197.182	0.0322	1	-21.515	-21.515
56.70792	14.004	2202.182	0.0323	1	-21.44	-21.44
56.79124	14.096	2207.182	0.0323	1	-21.353	-21.353
56.87455	14.208	2212.182	0.0322	1	-21.246	-21.246
56.95787	14.338	2217.182	0.0323	1	-21.119	-21.119
57.04118	14.407	2222.182	0.0322	1	-21.052	-21.052
57.12449	14.486	2227.182	0.0322	1	-20.979	-20.979
57.20782	14.592	2232.182	0.0322	1	-20.88	-20.88
57.29115	14.695	2237.182	0.0323	1	-20.783	-20.783
57.37449	14.792	2242.182	0.0323	1	-20.695	-20.695
57.45783	14.88	2247.182	0.0323	1	-20.616	-20.616
57.54116	14.934	2252.182	0.0322	1	-20.571	-20.571
57.6245	15.017	2257.182	0.0322	1	-20.496	-20.496
57.70783	15.099	2262.182	0.0321	1	-20.422	-20.422
57.79117	15.189	2267.182	0.0322	1	-20.339	-20.339
57.87451	15.29	2272.182	0.0322	1	-20.245	-20.245
57.95784	15.396	2277.182	0.0322	1	-20.147	-20.147
58.04118	15.473	2282.182	0.0322	1	-20.077	-20.077
58.12451	15.559	2287.182	0.0322	1	-19.997	-19.997
58.20784	15.685	2292.182	0.0322	1	-19.878	-19.878
58.29119	15.821	2297.182	0.0322	1	-19.747	-19.747
58.37451	15.961	2302.182	0.0322	1	-19.612	-19.612
58.45783	16.099	2307.182	0.0323	1	-19.479	-19.479
58.54114	16.271	2312.182	0.0323	1	-19.312	-19.312
58.62446	16.366	2317.182	0.0322	1	-19.223	-19.223
58.7078	16.452	2322.182	0.0323	1	-19.143	-19.143
58.79113	16.587	2327.182	0.0322	1	-19.013	-19.013
58.87446	16.781	2332.182	0.0322	1	-18.825	-18.825
58.95779	16.994	2337.182	0.0322	1	-18.618	-18.618
59.04114	17.19	2342.182	0.0322	1	-18.427	-18.427
59.12449	17.375	2347.182	0.0322	1	-18.248	-18.248
59.20781	17.576	2352.182	0.0322	1	-18.053	-18.053
59.29115	17.802	2357.182	0.0322	1	-17.832	-17.832
59.37448	17.969	2362.182	0.0322	1	-17.669	-17.669
59.45782	18.121	2367.182	0.0322	1	-17.521	-17.521
59.54115	18.322	2372.182	0.0322	1	-17.326	-17.326
59.62449	18.536	2377.182	0.0322	1	-17.116	-17.116
59.70782	18.781	2382.182	0.0322	1	-16.875	-16.875
59.79115	19.066	2387.182	0.0322	1	-16.596	-16.596
59.87448	19.376	2392.182	0.0322	1	-16.291	-16.291
59.95781	19.704	2397.182	0.0322	1	-15.97	-15.97
60.04114	20.053	2402.182	0.0322	1	-15.631	-15.631
60.12447	20.416	2407.182	0.0322	1	-15.277	-15.277
60.20781	20.787	2412.182	0.0322	1	-14.912	-14.912
60.29115	21.145	2417.182	0.0322	1	-14.558	-14.558
60.37449	21.418	2422.182	0.0322	1	-14.289	-14.289
60.45782	21.791	2427.182	0.0323	1	-13.921	-13.921
60.54116	22.242	2432.182	0.0322	1	-13.476	-13.476
60.62449	22.747	2437.182	0.0322	1	-12.977	-12.977
60.70781	23.193	2442.182	0.0322	1	-12.536	-12.536
60.79115	23.738	2447.182	0.0322	1	-11.996	-11.996
60.8745	24.258	2452.182	0.0322	1	-11.482	-11.482
60.95785	24.784	2457.182	0.0322	1	-10.961	-10.961
61.04118	25.34	2462.182	0.0322	1	-10.411	-10.411
61.1245	25.957	2467.182	0.0322	1	-9.8	-9.8
61.20783	26.555	2472.182	0.0322	1	-9.21	-9.21
61.29116	27.134	2477.182	0.0322	1	-8.639	-8.639
61.37448	27.661	2482.182	0.0323	1	-8.119	-8.119
61.4578	28.263	2487.182	0.0323	1	-7.524	-7.524
61.54114	28.824	2492.182	0.0323	1	-6.968	-6.968
61.62447	29.314	2497.182	0.0322	1	-6.484	-6.484
61.7078	29.665	2502.182	0.0322	1	-6.136	-6.136
61.79113	30.085	2507.182	0.0322	1	-5.719	-5.719
61.87446	30.504	2512.182	0.0322	1	-5.302	-5.302
61.95779	30.881	2517.182	0.0322	1	-4.927	-4.927
62.04112	31.209	2522.182	0.0323	1	-4.6	-4.6
62.12445	31.479	2527.182	0.0322	1	-4.332	-4.332
62.20778	31.69	2532.182	0.0322	1	-4.123	-4.123
62.29112	31.821	2537.182	0.0322	1	-3.994	-3.994
62.37446	31.915	2542.182	0.0322	1	-3.902	-3.902
62.45779	31.982	2547.182	0.0322	1	-3.838	-3.838
62.54112	32.033	2552.182	0.0322	1	-3.79	-3.79
62.62445	32.07	2557.182	0.0322	1	-3.756	-3.756
62.70779	32.094	2562.182	0.0322	1	-3.737	-3.737
62.79112	32.105	2567.182	0.0322	1	-3.731	-3.731
62.87447	32.093	2572.182	0.0322	1	-3.748	-3.748
62.9578	32.071	2577.182	0.0322	1	-3.774	-3.774
63.04115	32.053	2582.182	0.0322	1	-3.797	-3.797
63.12448	32.03	2587.182	0.0323	1	-3.824	-3.824
63.20782	32.009	2592.182	0.0322	1	-3.85	-3.85
63.29115	31.979	2597.182	0.0322	1	-3.885	-3.885
63.37449	31.95	2602.182	0.0322	1	-3.919	-3.919
63.45782	31.914	2607.182	0.0322	1	-3.96	-3.96
63.54115	31.876	2612.182	0.0322	1	-4.003	-4.003
63.62448	31.791	2617.182	0.0322	1	-4.095	-4.095
63.70781	31.727	2622.182	0.0322	1	-4.163	-4.163
63.79114	31.682	2627.182	0.0322	1	-4.213	-4.213
63.87448	31.654	2632.182	0.0322	1	-4.247	-4.247
63.95781	31.633	2637.182	0.0322	1	-4.277	-4.277
64.04115	31.612	2642.182	0.0322	1	-4.306	-4.306
64.12448	31.566	2647.182	0.0322	1	-4.359	-4.359
64.20781	31.511	2652.182	0.0322	1	-4.42	-4.42
64.29115	31.455	2657.182	0.0322	1	-4.481	-4.481
64.37449	31.409	2662.182	0.0322	1	-4.533	-4.533
64.45783	31.371	2667.182	0.0322	1	-4.576	-4.576
64.54114	31.335	2672.182	0.0322	1	-4.618	-4.618
64.62445	31.305	2677.182	0.0322	1	-4.653	-4.653
64.70778	31.282	2682.182	0.0322	1	-4.681	-4.681
64.79112	31.252	2687.182	0.0322	1	-4.716	-4.716
64.87447	31.213	2692.182	0.0322	1	-4.76	-4.76
64.95781	31.153	2697.182	0.0322	1	-4.826	-4.826
65.04115	31.053	2702.182	0.0322	1	-4.932	-4.932
65.12448	30.959	2707.182	0.0322	1	-5.032	-5.032
65.20781	30.906	2712.182	0.0322	1	-5.091	-5.091
65.29114	30.865	2717.182	0.0322	1	-5.136	-5.136
65.37448	30.833	2722.182	0.0322	1	-5.174	-5.174
65.45781	30.801	2727.182	0.0322	1	-5.212	-5.212
65.54114	30.77	2732.182	0.0322	1	-5.25	-5.25
65.62448	30.738	2737.182	0.0322	1	-5.289	-5.289
65.7078	30.662	2742.182	0.0322	1	-5.373	-5.373
65.79114	30.577	2747.182	0.0322	1	-5.466	-5.466
65.87448	30.541	2752.182	0.0322	1	-5.508	-5.508
65.95781	30.517	2757.182	0.0322	1	-5.536	-5.536
66.04114	30.501	2762.182	0.0322	1	-5.558	-5.558
66.12449	30.489	2767.182	0.0322	1	-5.576	-5.576
66.20782	30.479	2772.182	0.0322	1	-5.593	-5.593
66.29116	30.473	2777.182	0.0322	1	-5.605	-5.605
66.37448	30.442	2782.182	0.0322	1	-5.643	-5.643
66.45781	30.413	2787.182	0.0322	1	-5.678	-5.678
66.54115	30.404	2792.182	0.0322	1	-5.693	-5.693
66.62448	30.399	2797.182	0.0322	1	-5.706	-5.706
66.70782	30.395	2802.182	0.0322	1	-5.717	-5.717
66.79116	30.392	2807.182	0.0322	1	-5.727	-5.727
66.8745	30.391	2812.182	0.0322	1	-5.734	-5.734
66.95783	30.393	2817.182	0.0322	1	-5.737	-5.737
67.04117	30.395	2822.182	0.0322	1	-5.74	-5.74
67.12449	30.395	2827.182	0.0322	1	-5.745	-5.745
67.20782	30.395	2832.182	0.0322	1	-5.749	-5.749
67.29114	30.398	2837.182	0.0322	1	-5.75	-5.75
67.37447	30.405	2842.182	0.0322	1	-5.747	-5.747
67.45781	30.419	2847.182	0.0321	1	-5.739	-5.739
67.54114	30.445	2852.182	0.0322	1	-5.719	-5.719
67.62448	30.489	2857.182	0.0322	1	-5.684	-5.684
67.70781	30.559	2862.182	0.0322	1	-5.62	-5.62
67.79114	30.668	2867.182	0.0322	1	-5.516	-5.516
67.87448	30.808	2872.182	0.0322	1	-5.381	-5.381
67.95781	30.945	2877.182	0.0322	1	-5.249	-5.249
68.04115	31.081	2882.182	0.0322	1	-5.118	-5.118
68.12448	31.194	2887.182	0.0322	1	-5.009	-5.009
68.20782	31.29	2892.182	0.0322	1	-4.917	-4.917
68.29116	31.351	2897.182	0.0322	1	-4.86	-4.86
68.37449	31.382	2902.182	0.0322	1	-4.834	-4.834
68.45783	31.414	2907.182	0.0322	1	-4.807	-4.807
68.54117	31.486	2912.182	0.0321	1	-4.74	-4.74
68.6245	31.576	2917.182	0.0322	1	-4.655	-4.655
68.70784	31.665	2922.182	0.0322	1	-4.572	-4.572
68.79117	31.763	2927.182	0.0322	1	-4.48	-4.48
68.8745	31.82	2932.182	0.0322	1	-4.43	-4.43
68.95783	31.879	2937.182	0.0322	1	-4.376	-4.376
69.04115	31.968	2942.182	0.0322	1	-4.292	-4.292
69.12449	32.067	2947.182	0.0322	1	-4.198	-4.198
69.20781	32.161	2952.182	0.0322	1	-4.11	-4.11
69.29113	32.259	2957.182	0.0322	1	-4.016	-4.016
69.37446	32.354	2962.182	0.0322	1	-3.927	-3.927
69.4578	32.416	2967.182	0.0321	1	-3.87	-3.87
69.54113	32.442	2972.182	0.0322	1	-3.849	-3.849
69.62446	32.468	2977.182	0.0322	1	-3.83	-3.83
69.70781	32.498	2982.182	0.0322	1	-3.807	-3.807
69.79114	32.538	2987.182	0.0322	1	-3.773	-3.773
69.87447	32.592	2992.182	0.0322	1	-3.724	-3.724
69.95782	32.655	2997.182	0.0322	1	-3.666	-3.666
70.04116	32.712	3002.182	0.0322	1	-3.613	-3.613
70.1245	32.765	3007.182	0.0322	1	-3.565	-3.565
70.20784	32.83	3012.182	0.0322	1	-3.505	-3.505
70.29118	32.893	3017.182	0.0322	1	-3.447	-3.447
70.37451	32.943	3022.182	0.0323	1	-3.401	-3.401
70.45784	32.991	3027.182	0.0322	1	-3.357	-3.357
70.54118	33.034	3032.182	0.0322	1	-3.319	-3.319
70.62452	33.063	3037.182	0.0322	1	-3.296	-3.296
70.70785	33.086	3042.182	0.0322	1	-3.279	-3.279
70.7912	33.109	3047.182	0.0322	1	-3.263	-3.263
70.87454	33.125	3052.182	0.0322	1	-3.253	-3.253
70.95787	33.135	3057.182	0.0322	1	-3.249	-3.249
71.04121	33.143	3062.182	0.0322	1	-3.246	-3.246
71.12453	33.152	3067.182	0.0322	1	-3.243	-3.243
71.20786	33.159	3072.182	0.0322	1	-3.242	-3.242
71.29119	33.163	3077.182	0.0322	1	-3.243	-3.243
71.37453	33.166	3082.182	0.0322	1	-3.249	-3.249
71.45786	33.169	3087.182	0.0322	1	-3.254	-3.254
71.54119	33.171	3092.182	0.0322	1	-3.26	-3.26
71.62453	33.172	3097.182	0.0322	1	-3.266	-3.266
71.70787	33.173	3102.182	0.0322	1	-3.271	-3.271
71.79121	33.173	3107.182	0.0322	1	-3.278	-3.278
71.87454	33.172	3112.182	0.0322	1	-3.286	-3.286
71.95788	33.167	3117.182	0.0322	1	-3.3	-3.3
72.04121	33.16	3122.182	0.0322	1	-3.314	-3.314
72.12454	33.152	3127.182	0.0322	1	-3.33	-3.33
72.20787	33.145	3132.182	0.0322	1	-3.344	-3.344
72.29121	33.118	3137.182	0.0322	1	-3.377	-3.377
72.37454	33.097	3142.182	0.0322	1	-3.404	-3.404
72.45786	33.073	3147.182	0.0323	1	-3.435	-3.435
72.54119	33.055	3152.182	0.0322	1	-3.459	-3.459
72.62452	33.033	3157.182	0.0322	1	-3.487	-3.487
72.70785	33	3162.182	0.0322	1	-3.526	-3.526
72.79118	32.907	3167.182	0.0322	1	-3.624	-3.624
72.87452	32.776	3172.182	0.0322	1	-3.759	-3.759
72.95786	32.743	3177.182	0.0322	1	-3.797	-3.797
73.04119	32.723	3182.182	0.0322	1	-3.822	-3.822
73.12453	32.709	3187.182	0.0323	1	-3.842	-3.842
73.20786	32.698	3192.182	0.0322	1	-3.859	-3.859
73.2912	32.689	3197.182	0.0322	1	-3.874	-3.874
73.37454	32.682	3202.182	0.0323	1	-3.888	-3.888
73.45787	32.672	3207.182	0.0322	1	-3.905	-3.905
73.54121	32.661	3212.182	0.0322	1	-3.923	-3.923
73.62455	32.628	3217.182	0.0322	1	-3.961	-3.961
73.70789	32.564	3222.182	0.0323	1	-4.029	-4.029
73.79122	32.52	3227.182	0.0322	1	-4.078	-4.078
73.87456	32.475	3232.182	0.0322	1	-4.127	-4.127
73.95788	32.413	3237.182	0.0322	1	-4.194	-4.194
74.0412	32.371	3242.182	0.0322	1	-4.241	-4.241
74.12453	32.239	3247.182	0.0322	1	-4.378	-4.378
74.20787	32.127	3252.182	0.0322	1	-4.494	-4.494
74.29122	32.068	3257.182	0.0322	1	-4.558	-4.558
74.37456	32.002	3262.182	0.0322	1	-4.628	-4.628
74.4579	31.952	3267.182	0.0322	1	-4.684	-4.684
74.54124	31.896	3272.182	0.0322	1	-4.745	-4.745
74.62457	31.816	3277.182	0.0322	1	-4.831	-4.831
74.70791	31.762	3282.182	0.0322	1	-4.891	-4.891
74.79124	31.689	3287.182	0.0322	1	-4.97	-4.97
74.87457	31.614	3292.182	0.0322	1	-5.052	-5.052
74.95789	31.314	3297.182	0.0322	1	-5.358	-5.358
75.04124	31.119	3302.182	0.0322	1	-5.56	-5.56
75.12458	30.966	3307.182	0.0322	1	-5.719	-5.719
75.20791	30.877	3312.182	0.0322	1	-5.815	-5.815
75.29124	30.828	3317.182	0.0322	1	-5.871	-5.871
75.37457	30.798	3322.182	0.0322	1	-5.909	-5.909
75.45792	30.776	3327.182	0.0322	1	-5.938	-5.938
75.54125	30.76	3332.182	0.0322	1	-5.961	-5.961
75.62458	30.749	3337.182	0.0322	1	-5.978	-5.978
75.70792	30.727	3342.182	0.0322	1	-6.008	-6.008
75.79125	30.618	3347.182	0.0322	1	-6.124	-6.124
75.87458	30.577	3352.182	0.0322	1	-6.171	-6.171
75.97125	30.556	3357.982	0.0322	1	-6.198	-6.198
76.05458	30.537	3362.982	0.0322	1	-6.223	-6.223
76.13791	30.517	3367.982	0.0322	1	-6.249	-6.249
76.22125	30.478	3372.982	0.0322	1	-6.295	-6.295
76.30458	30.243	3377.982	0.0322	1	-6.535	-6.535
76.38791	30.063	3382.982	0.0322	1	-6.719	-6.719
76.47125	29.901	3387.982	0.0322	1	-6.886	-6.886
76.55459	29.779	3392.982	0.0321	1	-7.013	-7.013
76.63793	29.689	3397.982	0.0322	1	-7.108	-7.108
76.72125	29.625	3402.982	0.0322	1	-7.176	-7.176
76.80458	29.568	3407.982	0.0322	1	-7.238	-7.238
76.88791	29.529	3412.982	0.0322	1	-7.285	-7.285
76.97124	29.501	3417.982	0.0322	1	-7.321	-7.321
77.05457	29.481	3422.982	0.0322	1	-7.35	-7.35
77.13793	29.466	3427.982	0.0322	1	-7.373	-7.373
77.22126	29.439	3432.982	0.0322	1	-7.408	-7.408
77.30461	29.411	3437.982	0.0322	1	-7.443	-7.443
77.38794	29.3	3442.982	0.0322	1	-7.561	-7.561
77.47128	29.182	3447.982	0.0322	1	-7.685	-7.685
77.55463	29.059	3452.982	0.0322	1	-7.817	-7.817
77.63796	28.968	3457.982	0.0322	1	-7.918	-7.918
77.7213	28.888	3462.982	0.0322	1	-8.007	-8.007
77.80463	28.804	3467.982	0.0321	1	-8.099	-8.099
77.88796	28.721	3472.982	0.0321	1	-8.19	-8.19
77.97129	28.638	3477.982	0.0322	1	-8.28	-8.28
78.05462	28.556	3482.982	0.0322	1	-8.37	-8.37
78.13794	28.453	3487.982	0.0322	1	-8.478	-8.478
78.22128	28.323	3492.982	0.0322	1	-8.614	-8.614
78.3046	28.097	3497.982	0.0322	1	-8.844	-8.844
78.38793	27.779	3502.982	0.0321	1	-9.167	-9.167
78.47127	27.613	3507.982	0.0322	1	-9.338	-9.338
78.55463	27.501	3512.982	0.0322	1	-9.452	-9.452
78.63796	27.36	3517.982	0.0322	1	-9.597	-9.597
78.72128	27.261	3522.982	0.0322	1	-9.703	-9.703
78.80462	27.224	3527.982	0.0322	1	-9.745	-9.745
78.88795	27.201	3532.982	0.0322	1	-9.772	-9.772
78.97129	27.2	3537.982	0.0322	1	-9.779	-9.779
79.05462	27.214	3542.982	0.0322	1	-9.774	-9.774
79.13795	27.229	3547.982	0.0322	1	-9.768	-9.768
79.22129	27.237	3552.982	0.0322	1	-9.768	-9.768
79.30462	27.241	3557.982	0.0322	1	-9.774	-9.774
79.38795	27.236	3562.982	0.0322	1	-9.789	-9.789
79.47129	27.229	3567.982	0.0322	1	-9.806	-9.806
79.55462	27.225	3572.982	0.0322	1	-9.821	-9.821
79.63795	27.214	3577.982	0.0322	1	-9.842	-9.842
79.72129	27.198	3582.982	0.0322	1	-9.865	-9.865
79.80462	27.179	3587.982	0.0321	1	-9.889	-9.889
79.88795	27.069	3592.982	0.0322	1	-10.004	-10.004
79.97128	26.986	3597.982	0.0321	1	-10.091	-10.091
80.05461	26.903	3602.982	0.0322	1	-10.179	-10.179
80.13794	26.779	3607.982	0.0322	1	-10.307	-10.307
80.22127	26.709	3612.982	0.0321	1	-10.381	-10.381
80.30461	26.647	3617.982	0.0322	1	-10.449	-10.449
80.38794	26.467	3622.982	0.0322	1	-10.635	-10.635
80.47128	26.271	3627.982	0.0322	1	-10.84	-10.84
80.55462	26.146	3632.982	0.0322	1	-10.973	-10.973
80.63797	26.051	3637.982	0.0322	1	-11.077	-11.077
80.7213	25.964	3642.982	0.0322	1	-11.171	-11.171
80.80464	25.878	3647.982	0.0322	1	-11.264	-11.264
80.88798	25.792	3652.982	0.0322	1	-11.356	-11.356
80.97132	25.696	3657.982	0.0322	1	-11.458	-11.458
81.05465	25.61	3662.982	0.0322	1	-11.55	-11.55
81.13799	25.352	3667.982	0.0322	1	-11.816	-11.816
81.22132	25.055	3672.982	0.0322	1	-12.12	-12.12
81.30466	24.904	3677.982	0.0322	1	-12.282	-12.282
81.38801	24.796	3682.982	0.0322	1	-12.403	-12.403
81.47134	24.736	3687.982	0.0321	1	-12.473	-12.473
81.55468	24.697	3692.982	0.0322	1	-12.52	-12.52
81.63802	24.658	3697.982	0.0321	1	-12.567	-12.567
81.72135	24.612	3702.982	0.0322	1	-12.622	-12.622
81.80469	24.564	3707.982	0.0322	1	-12.678	-12.678
81.88802	24.315	3712.982	0.0322	1	-12.935	-12.935
81.97135	24.218	3717.982	0.0321	1	-13.039	-13.039
82.05469	24.166	3722.982	0.0322	1	-13.097	-13.097
82.13802	24.106	3727.982	0.0322	1	-13.164	-13.164
82.22135	24.042	3732.982	0.0322	1	-13.235	-13.235
82.30469	23.788	3737.982	0.0321	1	-13.495	-13.495
82.38802	23.469	3742.982	0.0322	1	-13.819	-13.819
82.47136	23.273	3747.982	0.0322	1	-14.019	-14.019
82.55469	23.144	3752.982	0.0322	1	-14.156	-14.156
82.63802	23.055	3757.982	0.0322	1	-14.251	-14.251
82.72135	22.996	3762.982	0.0321	1	-14.318	-14.318
82.80468	22.945	3767.982	0.0322	1	-14.379	-14.379
82.88801	22.909	3772.982	0.0322	1	-14.428	-14.428
82.97135	22.883	3777.982	0.0322	1	-14.471	-14.471
83.05469	22.861	3782.982	0.0322	1	-14.509	-14.509
83.13802	22.846	3787.982	0.0322	1	-14.536	-14.536
83.22136	22.835	3792.982	0.0322	1	-14.559	-14.559
83.3047	22.827	3797.982	0.0322	1	-14.576	-14.576
83.38803	22.819	3802.982	0.0322	1	-14.593	-14.593
83.47138	22.812	3807.982	0.0322	1	-14.612	-14.612
83.55472	22.795	3812.982	0.0322	1	-14.638	-14.638
83.63807	22.786	3817.982	0.0322	1	-14.654	-14.654
83.7214	22.781	3822.982	0.0322	1	-14.666	-14.666
83.80473	22.777	3827.982	0.0321	1	-14.676	-14.676
83.88807	22.775	3832.982	0.0322	1	-14.683	-14.683
83.97142	22.773	3837.982	0.0322	1	-14.689	-14.689
84.05476	22.772	3842.982	0.0322	1	-14.695	-14.695
84.13807	22.771	3847.982	0.0322	1	-14.701	-14.701
84.22138	22.771	3852.982	0.0322	1	-14.706	-14.706
84.30471	22.743	3857.982	0.0322	1	-14.739	-14.739
84.38804	22.644	3862.982	0.0322	1	-14.842	-14.842
84.47137	22.591	3867.982	0.0321	1	-14.9	-14.9
84.5547	22.571	3872.982	0.0321	1	-14.926	-14.926
84.63804	22.559	3877.982	0.0322	1	-14.943	-14.943
84.72138	22.552	3882.982	0.0322	1	-14.956	-14.956
84.80472	22.548	3887.982	0.0322	1	-14.967	-14.967
84.88806	22.55	3892.982	0.0321	1	-14.97	-14.97
84.9714	22.558	3897.982	0.0322	1	-14.971	-14.971
85.05473	22.564	3902.982	0.0322	1	-14.976	-14.976
85.13807	22.56	3907.982	0.0322	1	-14.988	-14.988
85.22141	22.554	3912.982	0.0322	1	-15.001	-15.001
85.30475	22.55	3917.982	0.0322	1	-15.013	-15.013
85.38808	22.548	3922.982	0.0322	1	-15.022	-15.022
85.47141	22.546	3927.982	0.0321	1	-15.03	-15.03
85.55474	22.545	3932.982	0.0322	1	-15.037	-15.037
85.63807	22.544	3937.982	0.0322	1	-15.047	-15.047
85.7214	22.545	3942.982	0.0321	1	-15.054	-15.054
85.80475	22.548	3947.982	0.0321	1	-15.059	-15.059
85.88809	22.55	3952.982	0.0322	1	-15.065	-15.065
85.97143	22.555	3957.982	0.0321	1	-15.071	-15.071
86.05477	22.566	3962.982	0.0321	1	-15.068	-15.068
86.13811	22.58	3967.982	0.0322	1	-15.065	-15.065
86.22144	22.598	3972.982	0.0321	1	-15.058	-15.058
86.30476	22.612	3977.982	0.0321	1	-15.053	-15.053
86.38808	22.627	3982.982	0.0321	1	-15.048	-15.048
86.47142	22.664	3987.982	0.0321	1	-15.018	-15.018
86.55476	22.687	3992.982	0.0322	1	-15.002	-15.002
86.63809	22.669	3997.982	0.0322	1	-15.026	-15.026
86.72142	22.622	4002.982	0.0321	1	-15.081	-15.081
86.80475	22.586	4007.982	0.0321	1	-15.125	-15.125
86.88809	22.569	4012.982	0.0321	1	-15.152	-15.152
86.97143	22.555	4017.982	0.0322	1	-15.176	-15.176
87.05477	22.538	4022.982	0.0321	1	-15.202	-15.202
87.1381	22.5	4027.982	0.0322	1	-15.25	-15.25
87.22143	22.478	4032.982	0.0322	1	-15.281	-15.281
87.30477	22.457	4037.982	0.0322	1	-15.314	-15.314
87.38811	22.44	4042.982	0.0322	1	-15.344	-15.344
87.47144	22.423	4047.982	0.0321	1	-15.377	-15.377
87.55477	22.386	4052.982	0.0322	1	-15.426	-15.426
87.63811	22.36	4057.982	0.0322	1	-15.461	-15.461
87.72145	22.337	4062.982	0.0321	1	-15.494	-15.494
87.80479	22.321	4067.982	0.0321	1	-15.518	-15.518
87.88813	22.31	4072.982	0.0321	1	-15.536	-15.536
87.97146	22.289	4077.982	0.0321	1	-15.568	-15.568
88.05481	22.263	4082.982	0.0322	1	-15.604	-15.604
88.13814	22.252	4087.982	0.0322	1	-15.621	-15.621
88.22148	22.243	4092.982	0.0321	1	-15.635	-15.635
88.30481	22.235	4097.982	0.0321	1	-15.649	-15.649
88.38814	22.23	4102.982	0.0321	1	-15.66	-15.66
88.47148	22.227	4107.982	0.0321	1	-15.671	-15.671
88.55482	22.225	4112.982	0.0321	1	-15.681	-15.681
88.63816	22.223	4117.982	0.0321	1	-15.692	-15.692
88.7215	22.222	4122.982	0.0321	1	-15.703	-15.703
88.80483	22.222	4127.982	0.0321	1	-15.713	-15.713
88.88815	22.223	4132.982	0.0321	1	-15.724	-15.724
88.97149	22.224	4137.982	0.0322	1	-15.735	-15.735
89.05482	22.224	4142.982	0.0322	1	-15.743	-15.743
89.13815	22.225	4147.982	0.0321	1	-15.749	-15.749
89.22148	22.227	4152.982	0.0321	1	-15.753	-15.753
89.30481	22.23	4157.982	0.0322	1	-15.754	-15.754
89.38814	22.234	4162.982	0.0321	1	-15.757	-15.757
89.47148	22.237	4167.982	0.0322	1	-15.767	-15.767
89.55481	22.24	4172.982	0.0321	1	-15.783	-15.783
89.63815	22.244	4177.982	0.0321	1	-15.793	-15.793
89.7215	22.247	4182.982	0.0321	1	-15.799	-15.799
89.80484	22.249	4187.982	0.0321	1	-15.804	-15.804
89.88817	22.251	4192.982	0.0321	1	-15.81	-15.81
89.9715	22.253	4197.982	0.0321	1	-15.815	-15.815
90.05484	22.256	4202.982	0.0322	1	-15.82	-15.82
90.13818	22.259	4207.982	0.0321	1	-15.824	-15.824
90.22152	22.264	4212.982	0.0321	1	-15.827	-15.827
90.30487	22.271	4217.982	0.0322	1	-15.827	-15.827
90.38819	22.278	4222.982	0.0321	1	-15.827	-15.827
90.4715	22.289	4227.982	0.0321	1	-15.823	-15.823
90.55482	22.307	4232.982	0.0322	1	-15.811	-15.811
90.63817	22.328	4237.982	0.0321	1	-15.794	-15.794
90.72151	22.338	4242.982	0.0322	1	-15.787	-15.787
90.80483	22.343	4247.982	0.0321	1	-15.786	-15.786
90.88818	22.35	4252.982	0.0321	1	-15.785	-15.785
90.97152	22.358	4257.982	0.0322	1	-15.785	-15.785
91.05486	22.367	4262.982	0.0321	1	-15.783	-15.783
91.1382	22.374	4267.982	0.0321	1	-15.783	-15.783
91.22155	22.38	4272.982	0.0322	1	-15.782	-15.782
91.3049	22.383	4277.982	0.0321	1	-15.785	-15.785
91.38823	22.386	4282.982	0.0322	1	-15.788	-15.788
91.47157	22.391	4287.982	0.0321	1	-15.788	-15.788
91.55491	22.397	4292.982	0.0321	1	-15.788	-15.788
91.63825	22.405	4297.982	0.0322	1	-15.786	-15.786
91.72158	22.413	4302.982	0.0321	1	-15.786	-15.786
91.80492	22.418	4307.982	0.0321	1	-15.791	-15.791
91.88825	22.422	4312.982	0.0321	1	-15.801	-15.801
91.97158	22.424	4317.982	0.0321	1	-15.811	-15.811
92.05492	22.427	4322.982	0.0321	1	-15.816	-15.816
92.13825	22.43	4327.982	0.0321	1	-15.819	-15.819
92.22158	22.432	4332.982	0.0321	1	-15.821	-15.821
92.30492	22.434	4337.982	0.0321	1	-15.824	-15.824
92.38825	22.438	4342.982	0.0321	1	-15.825	-15.825
92.47159	22.441	4347.982	0.0321	1	-15.827	-15.827
92.55492	22.442	4352.982	0.0321	1	-15.83	-15.83
92.63826	22.444	4357.982	0.0321	1	-15.832	-15.832
92.72159	22.446	4362.982	0.0322	1	-15.835	-15.835
92.80491	22.447	4367.982	0.0321	1	-15.843	-15.843
92.88825	22.448	4372.982	0.0321	1	-15.849	-15.849
92.97159	22.449	4377.982	0.0322	1	-15.855	-15.855
93.05493	22.448	4382.982	0.0321	1	-15.864	-15.864
93.13827	22.448	4387.982	0.0322	1	-15.872	-15.872
93.2216	22.448	4392.982	0.0322	1	-15.88	-15.88
93.30494	22.448	4397.982	0.0321	1	-15.889	-15.889
93.38828	22.446	4402.982	0.0321	1	-15.9	-15.9
93.47162	22.445	4407.982	0.0321	1	-15.91	-15.91
93.55495	22.445	4412.982	0.0321	1	-15.92	-15.92
93.63829	22.444	4417.982	0.0321	1	-15.928	-15.928
93.72162	22.444	4422.982	0.0321	1	-15.939	-15.939
93.80495	22.443	4427.982	0.0321	1	-15.951	-15.951
93.88828	22.441	4432.982	0.0321	1	-15.963	-15.963
93.97162	22.439	4437.982	0.0319	1	-15.973	-15.973
94.05495	22.437	4442.982	0.0321	1	-15.982	-15.982
94.13829	22.431	4447.982	0.0321	1	-15.993	-15.993
94.22163	22.426	4452.982	0.0321	1	-16.003	-16.003
94.30497	22.419	4457.982	0.0321	1	-16.015	-16.015
94.38831	22.411	4462.982	0.0321	1	-16.029	-16.029
94.47165	22.371	4467.982	0.0321	1	-16.075	-16.075
94.55499	22.293	4472.982	0.0321	1	-16.157	-16.157
94.6383	22.247	4477.982	0.0321	1	-16.207	-16.207
94.72164	22.217	4482.982	0.0321	1	-16.241	-16.241
94.80498	22.185	4487.982	0.0321	1	-16.277	-16.277
94.8883	22.154	4492.982	0.0321	1	-16.312	-16.312
94.97164	22.132	4497.982	0.0321	1	-16.338	-16.338
95.05498	22.111	4502.982	0.0321	1	-16.363	-16.363
95.13831	22.094	4507.982	0.0321	1	-16.385	-16.385
95.22164	22.081	4512.982	0.0322	1	-16.403	-16.403
95.30498	22.069	4517.982	0.0321	1	-16.42	-16.42
95.38831	22.058	4522.982	0.0321	1	-16.436	-16.436
95.47165	22.05	4527.982	0.0322	1	-16.448	-16.448
95.55499	22.044	4532.982	0.0321	1	-16.458	-16.458
95.63832	22.038	4537.982	0.0322	1	-16.468	-16.468
95.72164	22.035	4542.982	0.0322	1	-16.477	-16.477
95.80498	22.033	4547.982	0.0321	1	-16.484	-16.484
95.88832	22.032	4552.982	0.0321	1	-16.49	-16.49
95.97164	22.03	4557.982	0.0322	1	-16.495	-16.495
96.05498	22.027	4562.982	0.0322	1	-16.5	-16.5
96.13831	22.024	4567.982	0.0321	1	-16.506	-16.506
96.22164	22.02	4572.982	0.0321	1	-16.512	-16.512
96.30497	22.006	4577.982	0.0321	1	-16.529	-16.529
96.38832	21.897	4582.982	0.0321	1	-16.641	-16.641
96.47165	21.838	4587.982	0.0321	1	-16.702	-16.702
96.55499	21.804	4592.982	0.0322	1	-16.738	-16.738
96.63834	21.775	4597.982	0.0321	1	-16.77	-16.77
96.72167	21.742	4602.982	0.0321	1	-16.805	-16.805
96.80501	21.558	4607.982	0.0321	1	-16.989	-16.989
96.88834	21.46	4612.982	0.0321	1	-17.089	-17.089
96.97167	21.407	4617.982	0.0321	1	-17.144	-17.144
97.05501	21.375	4622.982	0.0321	1	-17.176	-17.176
97.13834	21.355	4627.982	0.0321	1	-17.198	-17.198
97.22168	21.339	4632.982	0.0321	1	-17.217	-17.217
97.30502	21.327	4637.982	0.0321	1	-17.232	-17.232
97.38835	21.319	4642.982	0.0321	1	-17.243	-17.243
97.4717	21.314	4647.982	0.0321	1	-17.249	-17.249
97.55503	21.311	4652.982	0.0321	1	-17.254	-17.254
97.63836	21.309	4657.982	0.0321	1	-17.258	-17.258
97.72168	21.309	4662.982	0.0321	1	-17.259	-17.259
97.80501	21.308	4667.982	0.0321	1	-17.261	-17.261
97.88834	21.307	4672.982	0.0321	1	-17.262	-17.262
97.97167	21.249	4677.982	0.0321	1	-17.321	-17.321
98.05499	21.181	4682.982	0.0321	1	-17.389	-17.389
98.13832	21.125	4687.982	0.0321	1	-17.445	-17.445
98.22166	21.068	4692.982	0.0321	1	-17.503	-17.503
98.30498	21.012	4697.982	0.0321	1	-17.559	-17.559
98.38832	20.962	4702.982	0.0321	1	-17.609	-17.609
98.47166	20.922	4707.982	0.0321	1	-17.65	-17.65
98.55501	20.882	4712.982	0.0321	1	-17.69	-17.69
98.63837	20.841	4717.982	0.0321	1	-17.731	-17.731
98.72172	20.8	4722.982	0.0321	1	-17.772	-17.772
98.80505	20.762	4727.982	0.0321	1	-17.81	-17.81
98.88837	20.732	4732.982	0.0322	1	-17.84	-17.84
98.97171	20.71	4737.982	0.0322	1	-17.862	-17.862
99.05502	20.683	4742.982	0.0322	1	-17.889	-17.889
99.13833	20.66	4747.982	0.0321	1	-17.912	-17.912
99.22163	20.644	4752.982	0.0322	1	-17.928	-17.928
99.30494	20.628	4757.982	0.0322	1	-17.944	-17.944
99.38825	20.611	4762.982	0.0321	1	-17.961	-17.961
99.4716	20.591	4767.982	0.0321	1	-17.981	-17.981
99.55495	20.56	4772.982	0.0321	1	-18.012	-18.012
99.63828	20.529	4777.982	0.0322	1	-18.043	-18.043
99.72164	20.511	4782.982	0.0321	1	-18.061	-18.061
99.80498	20.488	4787.982	0.0321	1	-18.084	-18.084
99.88833	20.47	4792.982	0.0321	1	-18.102	-18.102
99.97167	20.457	4797.982	0.0321	1	-18.115	-18.115
100.055	20.446	4802.982	0.0321	1	-18.126	-18.126
100.13835	20.44	4807.982	0.0321	1	-18.131	-18.131
100.22168	20.427	4812.982	0.0322	1	-18.144	-18.144
100.30502	20.373	4817.982	0.0321	1	-18.198	-18.198
100.38835	20.316	4822.982	0.0321	1	-18.253	-18.253
100.47167	20.225	4827.982	0.0321	1	-18.342	-18.342
100.55501	20.083	4832.982	0.0321	1	-18.483	-18.483
100.63834	20.012	4837.982	0.0322	1	-18.552	-18.552
100.72168	19.979	4842.982	0.0321	1	-18.582	-18.582
100.805	19.958	4847.982	0.0321	1	-18.601	-18.601
100.88832	19.944	4852.982	0.0321	1	-18.612	-18.612
100.97164	19.928	4857.982	0.0321	1	-18.625	-18.625
101.05498	19.386	4862.982	0.0321	1	-19.164	-19.164
101.1383	19.104	4867.982	0.0321	1	-19.443	-19.443
101.22165	18.981	4872.982	0.0321	1	-19.56	-19.56
101.30498	18.911	4877.982	0.0321	1	-19.625	-19.625
101.38833	18.855	4882.982	0.0321	1	-19.673	-19.673
101.47169	18.745	4887.982	0.0322	1	-19.775	-19.775
101.55505	18.688	4892.982	0.0321	1	-19.824	-19.824
101.63838	18.653	4897.982	0.0321	1	-19.848	-19.848
101.72172	18.631	4902.982	0.0322	1	-19.859	-19.859
101.80504	18.616	4907.982	0.0322	1	-19.863	-19.863
101.88837	18.605	4912.982	0.0321	1	-19.86	-19.86
101.97169	18.597	4917.982	0.0321	1	-19.852	-19.852
102.05501	18.591	4922.982	0.0321	1	-19.842	-19.842
102.13834	18.586	4927.982	0.0322	1	-19.829	-19.829
102.22167	18.58	4932.982	0.0321	1	-19.817	-19.817
102.30501	18.572	4937.982	0.0321	1	-19.808	-19.808
102.38834	18.56	4942.982	0.0321	1	-19.804	-19.804
102.47167	18.548	4947.982	0.0321	1	-19.798	-19.798
102.555	18.536	4952.982	0.0321	1	-19.791	-19.791
102.63833	18.519	4957.982	0.0321	1	-19.79	-19.79
102.72166	18.494	4962.982	0.0321	1	-19.798	-19.798
102.80501	18.459	4967.982	0.0319	1	-19.815	-19.815
102.88833	18.412	4972.982	0.0321	1	-19.843	-19.843
102.97166	18.366	4977.982	0.0321	1	-19.872	-19.872
103.055	18.318	4982.982	0.0321	1	-19.903	-19.903
103.13834	18.255	4987.982	0.0321	1	-19.949	-19.949
103.22167	18.183	4992.982	0.0321	1	-20.003	-20.003
103.30501	18.108	4997.982	0.0321	1	-20.059	-20.059
103.38834	18.039	5002.982	0.0321	1	-20.108	-20.108
103.47166	17.976	5007.982	0.0321	1	-20.151	-20.151
103.55499	17.919	5012.982	0.0321	1	-20.189	-20.189
103.65165	17.855	5018.783	0.0321	1	-20.233	-20.233
103.73497	17.788	5023.783	0.0321	1	-20.282	-20.282
103.81832	17.695	5028.783	0.0321	1	-20.357	-20.357
103.90165	17.507	5033.783	0.0321	1	-20.524	-20.524
103.98498	17.388	5038.783	0.0321	1	-20.621	-20.621
104.06831	17.295	5043.783	0.0321	1	-20.685	-20.685
104.15164	17.224	5048.783	0.0321	1	-20.73	-20.73
104.23497	17.157	5053.783	0.0321	1	-20.772	-20.772
104.3183	17.083	5058.783	0.0322	1	-20.819	-20.819
104.40164	16.993	5063.783	0.0322	1	-20.884	-20.884
104.48498	16.823	5068.783	0.0321	1	-21.032	-21.032
104.56831	16.66	5073.783	0.0321	1	-21.172	-21.172
104.65165	16.51	5078.783	0.0321	1	-21.3	-21.3
104.735	16.399	5083.783	0.0322	1	-21.39	-21.39
104.81834	16.316	5088.783	0.0321	1	-21.451	-21.451
104.90168	16.198	5093.783	0.0321	1	-21.545	-21.545
104.98502	16.111	5098.783	0.0321	1	-21.61	-21.61
105.06835	16.045	5103.783	0.0321	1	-21.651	-21.651
105.15169	15.982	5108.783	0.0321	1	-21.689	-21.689
105.23503	15.912	5113.783	0.0321	1	-21.736	-21.736
105.31836	15.828	5118.783	0.0321	1	-21.794	-21.794
105.40169	15.72	5123.783	0.0321	1	-21.869	-21.869
105.48501	15.632	5128.783	0.0321	1	-21.924	-21.924
105.56834	15.458	5133.783	0.0321	1	-22.068	-22.068
105.65166	15.291	5138.783	0.0321	1	-22.204	-22.204
105.735	15.169	5143.783	0.0321	1	-22.292	-22.292
105.81831	15.049	5148.783	0.0321	1	-22.382	-22.382
105.90164	14.945	5153.783	0.0322	1	-22.458	-22.458
105.98498	14.844	5158.783	0.0321	1	-22.529	-22.529
106.06831	14.731	5163.783	0.0321	1	-22.61	-22.61
106.15164	14.621	5168.783	0.0321	1	-22.686	-22.686
106.23497	14.514	5173.783	0.0321	1	-22.761	-22.761
106.3183	14.404	5178.783	0.0321	1	-22.844	-22.844
106.40164	14.293	5183.783	0.0321	1	-22.93	-22.93
106.48497	14.174	5188.783	0.0321	1	-23.022	-23.022
106.56831	14.05	5193.783	0.0321	1	-23.12	-23.12
106.65165	13.917	5198.783	0.0321	1	-23.226	-23.226
106.73499	13.772	5203.783	0.0321	1	-23.342	-23.342
106.81833	13.622	5208.783	0.0321	1	-23.464	-23.464
106.90167	13.47	5213.783	0.0321	1	-23.585	-23.585
106.98501	13.328	5218.783	0.0321	1	-23.693	-23.693
107.06835	13.199	5223.783	0.0321	1	-23.793	-23.793
107.15169	13.083	5228.783	0.0321	1	-23.879	-23.879
107.23503	12.967	5233.783	0.0321	1	-23.967	-23.967
107.31837	12.853	5238.783	0.0321	1	-24.052	-24.052
107.40169	12.724	5243.783	0.0321	1	-24.151	-24.151
107.48502	12.581	5248.783	0.0321	1	-24.264	-24.264
107.56835	12.383	5253.783	0.0321	1	-24.432	-24.432
107.65168	12.177	5258.783	0.0321	1	-24.609	-24.609
107.73501	11.955	5263.783	0.0321	1	-24.802	-24.802
107.81834	11.741	5268.783	0.0321	1	-24.987	-24.987
107.90167	11.516	5273.783	0.0321	1	-25.185	-25.185
107.98501	11.378	5278.783	0.0321	1	-25.292	-25.292
108.06835	11.17	5283.783	0.0321	1	-25.463	-25.463
108.15168	10.983	5288.783	0.0321	1	-25.608	-25.608
108.23502	10.793	5293.783	0.0321	1	-25.76	-25.76
108.31835	10.589	5298.783	0.0321	1	-25.925	-25.925
108.40169	10.389	5303.783	0.0321	1	-26.088	-26.088
108.48503	10.192	5308.783	0.0322	1	-26.25	-26.25
108.56836	9.999	5313.783	0.0322	1	-26.408	-26.408
108.65169	9.759	5318.783	0.0321	1	-26.614	-26.614
108.73503	9.547	5323.783	0.0321	1	-26.79	-26.79
108.81836	9.328	5328.783	0.0321	1	-26.975	-26.975
108.90167	9.098	5333.783	0.0321	1	-27.169	-27.169
108.98501	8.91	5338.783	0.0321	1	-27.32	-27.32
109.06835	8.725	5343.783	0.0321	1	-27.469	-27.469
109.15168	8.359	5348.783	0.0321	1	-27.799	-27.799
109.23501	8.117	5353.783	0.0322	1	-28.004	-28.004
109.31834	7.899	5358.783	0.0321	1	-28.182	-28.182
109.40167	7.72	5363.783	0.0321	1	-28.323	-28.323
109.485	7.539	5368.783	0.0321	1	-28.469	-28.469
109.56833	7.363	5373.783	0.0321	1	-28.61	-28.61
109.65167	7.175	5378.783	0.0321	1	-28.765	-28.765
109.735	6.967	5383.783	0.0322	1	-28.941	-28.941
109.81834	6.783	5388.783	0.0321	1	-29.095	-29.095
109.90167	6.614	5393.783	0.0321	1	-29.238	-29.238
109.985	6.454	5398.783	0.0321	1	-29.373	-29.373
