# Supplementary material for: Modification of the structural stability of human serum albumin in rheumatoid arthritis
Source: PLoS One. 2023 Mar 17;18(3):e0271008. doi: 10.1371/journal.pone.0271008 (PMC10022781; doi:10.1371/journal.pone.0271008)
Supplement: S2 Data — The zip file includes 47 HDC results (.csv) exported from DSC raw files. Each HDC result file contains seven measurements for each DSC run: temperature (°C), power (μW), time(s), pressure (atm), scan rate (°C/min), analysis data (excess molar heat capacity (Cpex)), and corrected data (normalized Cpex, normalization explained in the Methods section). (ZIP) [file pone.0271008.s003.zip › SupplmentalData_2_HDC results/RF04.csv]

temp	power	time	pressure	scan rate	AnalysisData	CorrectedData
20.00096	-62.125	160.432	0.0322	0.285	-0.27	-0.27
20.00383	-62.205	1.396	0.0322	0.285	0.494	0.494
20.04013	-90.837	6.396	0.0322	0.285	-1.168	-1.168
20.10831	-176.981	12.395	0.0322	0.285	-0.806	-0.806
20.19674	-257.264	18.395	0.0322	0.45	-2.309	-2.309
20.28158	-306.581	23.395	0.0322	0.62	-4.721	-4.721
20.37339	-338.801	28.395	0.0322	0.79	-8.168	-8.168
20.46964	-355.294	33.396	0.0322	0.96	-10.929	-10.929
20.56825	-359.987	38.396	0.0322	1.065	-13.811	-13.811
20.66758	-355.309	43.396	0.0322	1.131	-17	-17
20.76643	-343.523	48.396	0.0322	1.165	-19.832	-19.832
20.86393	-327.104	53.396	0.0322	1.156	-22.189	-22.189
20.95953	-308.031	58.396	0.0322	1.14	-24.072	-24.072
21.05297	-287.826	63.396	0.0322	1.119	-25.509	-25.509
21.14416	-267.668	68.396	0.0322	1.096	-26.543	-26.543
21.2332	-248.374	73.396	0.0322	1.073	-27.203	-27.203
21.32028	-230.484	78.396	0.0321	1.051	-27.54	-27.54
21.40569	-214.296	83.396	0.0322	1.032	-27.597	-27.597
21.4897	-200.029	88.396	0.0322	1.015	-27.499	-27.499
21.57263	-187.615	93.396	0.0321	1.002	-27.247	-27.247
21.65476	-176.933	98.396	0.0322	0.992	-26.78	-26.78
21.73638	-167.956	103.396	0.0321	0.985	-26.323	-26.323
21.81772	-160.424	108.396	0.0322	0.981	-25.933	-25.933
21.89897	-154.021	113.396	0.0322	0.979	-25.512	-25.512
21.98031	-148.562	118.396	0.0322	0.979	-25.123	-25.123
22.06183	-143.776	123.396	0.0321	0.98	-24.776	-24.776
22.14359	-139.47	128.396	0.0322	0.982	-24.508	-24.508
22.22564	-135.485	133.396	0.0322	0.985	-24.289	-24.289
22.30798	-131.715	138.396	0.0322	0.988	-24.137	-24.137
22.39058	-128.015	143.396	0.0322	0.991	-24	-24
22.47347	-124.326	148.396	0.0322	0.994	-23.901	-23.901
22.55656	-120.642	153.396	0.0322	0.996	-23.861	-23.861
22.63984	-116.869	158.396	0.0322	0.998	-23.789	-23.789
22.72326	-113.051	163.396	0.0322	1	-23.724	-23.724
22.80681	-109.247	168.396	0.0322	1.002	-23.702	-23.702
22.89043	-105.401	173.396	0.0322	1.003	-23.662	-23.662
22.97411	-101.58	178.396	0.0322	1.003	-23.661	-23.661
23.0578	-97.766	183.396	0.0322	1.004	-23.654	-23.654
23.14149	-93.985	188.396	0.0322	1.004	-23.626	-23.626
23.22516	-90.27	193.396	0.0322	1.004	-23.599	-23.599
23.3088	-86.634	198.396	0.0322	1.004	-23.576	-23.576
23.39241	-83.103	203.396	0.0322	1.003	-23.56	-23.56
23.47598	-79.684	208.396	0.0322	1.003	-23.525	-23.525
23.55952	-76.4	213.396	0.0321	1.002	-23.509	-23.509
23.64302	-73.216	218.396	0.0322	1.002	-23.471	-23.471
23.72647	-70.148	223.396	0.0322	1.002	-23.407	-23.407
23.80991	-67.233	228.396	0.0321	1.001	-23.369	-23.369
23.89332	-64.437	233.396	0.0322	1.001	-23.333	-23.333
23.97671	-61.747	238.396	0.0322	1.001	-23.281	-23.281
24.0601	-59.188	243.396	0.0322	1.001	-23.244	-23.244
24.14347	-56.724	248.396	0.0322	1.001	-23.216	-23.216
24.22684	-54.387	253.396	0.0322	1.001	-23.229	-23.229
24.31022	-52.122	258.396	0.0322	1.001	-23.197	-23.197
24.39359	-49.952	263.396	0.0322	1	-23.175	-23.175
24.47696	-47.843	268.396	0.0322	1.001	-23.137	-23.137
24.56034	-45.8	273.396	0.0322	1.001	-23.087	-23.087
24.64372	-43.837	278.396	0.0322	1.001	-23.052	-23.052
24.7271	-41.939	283.396	0.0322	1.001	-23.008	-23.008
24.81048	-40.106	288.396	0.0322	1.001	-22.964	-22.964
24.89386	-38.346	293.396	0.0322	1.001	-22.939	-22.939
24.97724	-36.628	298.396	0.0322	1.001	-22.896	-22.896
25.06062	-34.974	303.396	0.0322	1.001	-22.86	-22.86
25.14401	-33.382	308.396	0.0322	1.001	-22.839	-22.839
25.2274	-31.845	313.396	0.0322	1.001	-22.824	-22.824
25.31078	-30.362	318.396	0.0322	1.001	-22.807	-22.807
25.39416	-28.917	323.396	0.0322	1.001	-22.774	-22.774
25.47754	-27.534	328.396	0.0322	1.001	-22.753	-22.753
25.56093	-26.191	333.396	0.0322	1.001	-22.732	-22.732
25.64431	-24.888	338.396	0.0322	1.001	-22.712	-22.712
25.72768	-23.629	343.396	0.0322	1.001	-22.694	-22.694
25.81105	-22.405	348.396	0.0322	1	-22.667	-22.667
25.89442	-21.239	353.396	0.0323	1	-22.646	-22.646
25.97779	-20.085	358.396	0.0322	1	-22.598	-22.598
26.06116	-18.999	363.396	0.0322	1	-22.584	-22.584
26.14453	-17.958	368.396	0.0322	1	-22.585	-22.585
26.22789	-16.942	373.396	0.0322	1	-22.572	-22.572
26.31125	-15.955	378.396	0.0322	1	-22.545	-22.545
26.39461	-15.002	383.396	0.0322	1	-22.513	-22.513
26.47797	-14.088	388.396	0.0322	1	-22.486	-22.486
26.56133	-13.211	393.396	0.0322	1	-22.472	-22.472
26.64468	-12.35	398.396	0.0322	1	-22.446	-22.446
26.72804	-11.523	403.396	0.0322	1	-22.422	-22.422
26.81139	-10.731	408.396	0.0322	1	-22.386	-22.386
26.89475	-9.951	413.396	0.0322	1	-22.341	-22.341
26.97811	-9.226	418.396	0.0322	1	-22.358	-22.358
27.06146	-8.509	423.396	0.0322	1	-22.358	-22.358
27.14482	-7.812	428.396	0.0322	1	-22.341	-22.341
27.22817	-7.137	433.396	0.0322	1	-22.321	-22.321
27.31152	-6.479	438.396	0.0322	1	-22.296	-22.296
27.39487	-5.855	443.396	0.0322	1	-22.279	-22.279
27.47823	-5.25	448.396	0.0322	1	-22.254	-22.254
27.56158	-4.682	453.396	0.0322	1	-22.244	-22.244
27.64494	-4.118	458.396	0.0322	1	-22.226	-22.226
27.72829	-3.572	463.396	0.0322	1	-22.215	-22.215
27.81163	-3.043	468.396	0.0322	1	-22.214	-22.214
27.89497	-2.527	473.396	0.0322	1	-22.205	-22.205
27.97832	-2.021	478.396	0.0322	1	-22.175	-22.175
28.06166	-1.552	483.396	0.0322	1	-22.163	-22.163
28.14499	-1.091	488.396	0.0322	1	-22.139	-22.139
28.22833	-0.643	493.396	0.0322	1	-22.113	-22.113
28.31168	-0.223	498.396	0.0322	1	-22.103	-22.103
28.39501	0.185	503.396	0.0322	1	-22.09	-22.09
28.47836	0.588	508.396	0.0322	1	-22.072	-22.072
28.57837	1.042	514.395	0.0322	1	-22.078	-22.078
28.66172	1.413	519.395	0.0322	1	-22.069	-22.069
28.74506	1.772	524.395	0.0322	1	-22.05	-22.05
28.8284	2.116	529.395	0.0322	1	-22.036	-22.036
28.91174	2.447	534.395	0.0322	1	-22.02	-22.02
28.99508	2.772	539.395	0.0322	1	-22.009	-22.009
29.07841	3.09	544.395	0.0322	1	-21.991	-21.991
29.16176	3.4	549.395	0.0322	1	-21.965	-21.965
29.24509	3.687	554.395	0.0322	1	-21.964	-21.964
29.32844	3.978	559.395	0.0322	1	-21.946	-21.946
29.41178	4.252	564.395	0.0322	1	-21.926	-21.926
29.49512	4.518	569.395	0.0322	1	-21.909	-21.909
29.57846	4.782	574.395	0.0322	1	-21.893	-21.893
29.6618	5.028	579.395	0.0322	1	-21.884	-21.884
29.74514	5.27	584.395	0.0322	1	-21.882	-21.882
29.82847	5.507	589.395	0.0322	1	-21.883	-21.883
29.91181	5.733	594.395	0.0322	1	-21.888	-21.888
29.99515	5.952	599.395	0.0322	1	-21.881	-21.881
30.07849	6.165	604.395	0.0322	1	-21.853	-21.853
30.16183	6.369	609.395	0.0322	1	-21.826	-21.826
30.24517	6.574	614.395	0.0322	1	-21.795	-21.795
30.32851	6.773	619.395	0.0322	1	-21.768	-21.768
30.41185	6.966	624.395	0.0321	1	-21.741	-21.741
30.49518	7.157	629.395	0.0322	1	-21.715	-21.715
30.57851	7.336	634.395	0.0322	1	-21.705	-21.705
30.66185	7.512	639.395	0.0322	1	-21.689	-21.689
30.74519	7.679	644.395	0.0322	1	-21.675	-21.675
30.82852	7.846	649.395	0.0322	1	-21.658	-21.658
30.91186	8.015	654.395	0.0322	1	-21.636	-21.636
30.99519	8.168	659.395	0.0322	1	-21.617	-21.617
31.07853	8.315	664.395	0.0322	1	-21.598	-21.598
31.16188	8.44	669.395	0.0322	1	-21.6	-21.6
31.2452	8.559	674.395	0.0322	1	-21.608	-21.608
31.32853	8.696	679.395	0.0322	1	-21.593	-21.593
31.41186	8.822	684.395	0.0322	1	-21.581	-21.581
31.49519	8.951	689.395	0.0322	1	-21.559	-21.559
31.57852	9.067	694.395	0.0322	1	-21.549	-21.549
31.66185	9.185	699.395	0.0322	1	-21.551	-21.551
31.7452	9.293	704.395	0.0322	1	-21.566	-21.566
31.82854	9.4	709.395	0.0322	1	-21.562	-21.562
31.91187	9.53	714.395	0.0322	1	-21.517	-21.517
31.99521	9.648	719.395	0.0322	1	-21.486	-21.486
32.07855	9.757	724.395	0.0322	1	-21.474	-21.474
32.16188	9.854	729.395	0.0323	1	-21.466	-21.466
32.2452	9.952	734.395	0.0322	1	-21.453	-21.453
32.32853	10.044	739.395	0.0322	1	-21.445	-21.445
32.41186	10.129	744.395	0.0322	1	-21.444	-21.444
32.49519	10.21	749.395	0.0322	1	-21.445	-21.445
32.57852	10.284	754.395	0.0322	1	-21.448	-21.448
32.66186	10.353	759.395	0.0322	1	-21.453	-21.453
32.74519	10.422	764.395	0.0322	1	-21.455	-21.455
32.82852	10.496	769.395	0.0322	1	-21.449	-21.449
32.91188	10.562	774.395	0.0322	1	-21.447	-21.447
32.99523	10.617	779.395	0.0322	1	-21.46	-21.46
33.07858	10.668	784.395	0.0322	1	-21.472	-21.472
33.16192	10.724	789.395	0.0322	1	-21.473	-21.473
33.24527	10.782	794.395	0.0322	1	-21.472	-21.472
33.32862	10.843	799.395	0.0322	1	-21.471	-21.471
33.41195	10.912	804.395	0.0322	1	-21.46	-21.46
33.49527	10.985	809.395	0.0322	1	-21.435	-21.435
33.57858	11.071	814.395	0.0322	1	-21.395	-21.395
33.66189	11.159	819.395	0.0322	1	-21.349	-21.349
33.74519	11.243	824.395	0.0321	1	-21.307	-21.307
33.8285	11.321	829.395	0.0322	1	-21.274	-21.274
33.91181	11.389	834.395	0.0322	1	-21.245	-21.245
33.99515	11.448	839.395	0.0322	1	-21.23	-21.23
34.07847	11.491	844.395	0.0322	1	-21.233	-21.233
34.1618	11.535	849.395	0.0322	1	-21.228	-21.228
34.24514	11.572	854.395	0.0322	1	-21.232	-21.232
34.32848	11.609	859.395	0.0322	1	-21.241	-21.241
34.41182	11.645	864.395	0.0322	1	-21.253	-21.253
34.49516	11.681	869.395	0.0322	1	-21.262	-21.262
34.57849	11.718	874.395	0.0322	1	-21.269	-21.269
34.66184	11.761	879.395	0.0322	1	-21.266	-21.266
34.74518	11.797	884.395	0.0322	1	-21.266	-21.266
34.82854	11.831	889.395	0.0322	1	-21.266	-21.266
34.91188	11.861	894.395	0.0322	1	-21.27	-21.27
34.99522	11.893	899.395	0.0322	1	-21.274	-21.274
35.07857	11.926	904.395	0.0322	1	-21.275	-21.275
35.16191	11.959	909.395	0.0322	1	-21.272	-21.272
35.24523	11.997	914.395	0.0322	1	-21.261	-21.261
35.32856	12.048	919.395	0.0323	1	-21.236	-21.236
35.41188	12.096	924.395	0.0322	1	-21.211	-21.211
35.4952	12.148	929.395	0.0322	1	-21.182	-21.182
35.57851	12.193	934.395	0.0322	1	-21.165	-21.165
35.66184	12.239	939.395	0.0322	1	-21.149	-21.149
35.74518	12.277	944.395	0.0322	1	-21.135	-21.135
35.82852	12.311	949.395	0.0322	1	-21.121	-21.121
35.91186	12.34	954.395	0.0322	1	-21.115	-21.115
35.99519	12.369	959.395	0.0322	1	-21.11	-21.11
36.07852	12.399	964.395	0.0322	1	-21.106	-21.106
36.16183	12.438	969.395	0.0322	1	-21.093	-21.093
36.24515	12.484	974.395	0.0322	1	-21.07	-21.07
36.32849	12.521	979.395	0.0322	1	-21.055	-21.055
36.4118	12.552	984.395	0.0322	1	-21.04	-21.04
36.49513	12.588	989.395	0.0322	1	-21.016	-21.016
36.57846	12.617	994.395	0.0322	1	-20.998	-20.998
36.66179	12.644	999.395	0.0322	1	-20.981	-20.981
36.74512	12.671	1004.395	0.0322	1	-20.966	-20.966
36.82845	12.696	1009.395	0.0322	1	-20.953	-20.953
36.91178	12.72	1014.395	0.0322	1	-20.944	-20.944
36.99511	12.745	1019.395	0.0322	1	-20.936	-20.936
37.07845	12.768	1024.395	0.0322	1	-20.93	-20.93
37.16179	12.788	1029.395	0.0322	1	-20.929	-20.929
37.24513	12.807	1034.395	0.0322	1	-20.931	-20.931
37.32846	12.825	1039.395	0.0322	1	-20.932	-20.932
37.41179	12.848	1044.395	0.0322	1	-20.928	-20.928
37.49511	12.873	1049.395	0.0323	1	-20.92	-20.92
37.57845	12.898	1054.395	0.0322	1	-20.913	-20.913
37.66178	12.922	1059.395	0.0321	1	-20.904	-20.904
37.7451	12.945	1064.395	0.0322	1	-20.895	-20.895
37.82842	12.967	1069.395	0.0322	1	-20.888	-20.888
37.91175	12.993	1074.395	0.0321	1	-20.878	-20.878
37.99509	13.018	1079.395	0.0322	1	-20.871	-20.871
38.07842	13.041	1084.395	0.0322	1	-20.865	-20.865
38.16175	13.065	1089.395	0.0322	1	-20.856	-20.856
38.24508	13.088	1094.395	0.0322	1	-20.847	-20.847
38.32841	13.111	1099.395	0.0321	1	-20.838	-20.838
38.41174	13.133	1104.395	0.0322	1	-20.828	-20.828
38.49507	13.155	1109.395	0.0322	1	-20.817	-20.817
38.57841	13.177	1114.395	0.0322	1	-20.805	-20.805
38.66174	13.198	1119.395	0.0322	1	-20.795	-20.795
38.74507	13.219	1124.395	0.0322	1	-20.784	-20.784
38.82841	13.239	1129.395	0.0322	1	-20.772	-20.772
38.91175	13.258	1134.395	0.0322	1	-20.761	-20.761
38.99508	13.277	1139.395	0.0322	1	-20.752	-20.752
39.07842	13.297	1144.395	0.0322	1	-20.745	-20.745
39.16175	13.319	1149.395	0.0322	1	-20.736	-20.736
39.24507	13.343	1154.395	0.0322	1	-20.725	-20.725
39.32839	13.369	1159.395	0.0322	1	-20.71	-20.71
39.41173	13.394	1164.395	0.0322	1	-20.695	-20.695
39.49506	13.415	1169.395	0.0322	1	-20.684	-20.684
39.57838	13.436	1174.395	0.0322	1	-20.675	-20.675
39.66172	13.457	1179.395	0.0322	1	-20.665	-20.665
39.74504	13.477	1184.395	0.0322	1	-20.655	-20.655
39.82839	13.497	1189.395	0.0322	1	-20.644	-20.644
39.91171	13.516	1194.395	0.0322	1	-20.631	-20.631
39.99504	13.535	1199.395	0.0322	1	-20.619	-20.619
40.07836	13.554	1204.395	0.0322	1	-20.61	-20.61
40.16168	13.571	1209.395	0.0322	1	-20.603	-20.603
40.24502	13.589	1214.395	0.0322	1	-20.595	-20.595
40.32835	13.602	1219.395	0.0322	1	-20.59	-20.59
40.41169	13.612	1224.395	0.0322	1	-20.588	-20.588
40.49502	13.622	1229.395	0.0322	1	-20.586	-20.586
40.57835	13.633	1234.395	0.0322	1	-20.582	-20.582
40.6617	13.645	1239.395	0.0322	1	-20.578	-20.578
40.74503	13.655	1244.395	0.0322	1	-20.574	-20.574
40.82837	13.667	1249.395	0.0322	1	-20.569	-20.569
40.91171	13.681	1254.395	0.0321	1	-20.563	-20.563
40.99505	13.695	1259.395	0.0321	1	-20.557	-20.557
41.07838	13.712	1264.395	0.0322	1	-20.549	-20.549
41.16172	13.729	1269.395	0.0321	1	-20.543	-20.543
41.24505	13.747	1274.395	0.0322	1	-20.536	-20.536
41.32838	13.766	1279.395	0.0322	1	-20.527	-20.527
41.41172	13.787	1284.395	0.0322	1	-20.514	-20.514
41.49504	13.808	1289.395	0.0321	1	-20.501	-20.501
41.57837	13.832	1294.395	0.0322	1	-20.487	-20.487
41.6617	13.857	1299.395	0.0322	1	-20.469	-20.469
41.74502	13.879	1304.395	0.0322	1	-20.454	-20.454
41.82834	13.903	1309.395	0.0322	1	-20.437	-20.437
41.91168	13.927	1314.395	0.0322	1	-20.421	-20.421
41.99502	13.946	1319.395	0.0322	1	-20.41	-20.41
42.07835	13.963	1324.395	0.0322	1	-20.403	-20.403
42.16167	13.982	1329.395	0.0322	1	-20.392	-20.392
42.24499	14.01	1334.395	0.0322	1	-20.372	-20.372
42.32832	14.038	1339.395	0.0322	1	-20.351	-20.351
42.41165	14.062	1344.395	0.0322	1	-20.333	-20.333
42.49498	14.083	1349.395	0.0322	1	-20.317	-20.317
42.57831	14.101	1354.395	0.0322	1	-20.303	-20.303
42.66166	14.119	1359.395	0.0322	1	-20.289	-20.289
42.74499	14.136	1364.395	0.0322	1	-20.28	-20.28
42.82832	14.154	1369.395	0.0322	1	-20.269	-20.269
42.91165	14.172	1374.395	0.0322	1	-20.256	-20.256
42.99499	14.188	1379.395	0.0322	1	-20.25	-20.25
43.07832	14.205	1384.395	0.0322	1	-20.243	-20.243
43.16166	14.221	1389.395	0.0322	1	-20.235	-20.235
43.24499	14.237	1394.395	0.0322	1	-20.227	-20.227
43.32833	14.252	1399.395	0.0322	1	-20.218	-20.218
43.41166	14.267	1404.395	0.0322	1	-20.209	-20.209
43.49499	14.282	1409.395	0.0322	1	-20.2	-20.2
43.57832	14.297	1414.395	0.0322	1	-20.19	-20.19
43.66166	14.313	1419.395	0.0322	1	-20.179	-20.179
43.74498	14.328	1424.395	0.0322	1	-20.17	-20.17
43.82832	14.344	1429.395	0.0322	1	-20.159	-20.159
43.91164	14.36	1434.395	0.0321	1	-20.148	-20.148
43.99497	14.378	1439.395	0.0322	1	-20.134	-20.134
44.0783	14.397	1444.395	0.0322	1	-20.12	-20.12
44.16162	14.414	1449.395	0.0322	1	-20.109	-20.109
44.24497	14.434	1454.395	0.0322	1	-20.095	-20.095
44.32829	14.448	1459.395	0.0322	1	-20.088	-20.088
44.41161	14.469	1464.395	0.0321	1	-20.073	-20.073
44.49493	14.491	1469.395	0.0322	1	-20.057	-20.057
44.57826	14.51	1474.395	0.0322	1	-20.043	-20.043
44.66158	14.529	1479.395	0.0322	1	-20.029	-20.029
44.7449	14.545	1484.395	0.0322	1	-20.018	-20.018
44.82823	14.56	1489.395	0.0322	1	-20.009	-20.009
44.91157	14.575	1494.395	0.0322	1	-19.999	-19.999
44.9949	14.588	1499.395	0.0322	1	-19.99	-19.99
45.07824	14.6	1504.395	0.0322	1	-19.984	-19.984
45.16157	14.61	1509.395	0.0322	1	-19.978	-19.978
45.24492	14.623	1514.395	0.0322	1	-19.971	-19.971
45.32826	14.636	1519.395	0.0322	1	-19.963	-19.963
45.41159	14.651	1524.395	0.0322	1	-19.951	-19.951
45.49492	14.668	1529.395	0.0322	1	-19.938	-19.938
45.57826	14.686	1534.395	0.0322	1	-19.925	-19.925
45.6616	14.701	1539.395	0.0322	1	-19.915	-19.915
45.74494	14.717	1544.395	0.0322	1	-19.903	-19.903
45.82827	14.734	1549.395	0.0322	1	-19.891	-19.891
45.91161	14.748	1554.395	0.0322	1	-19.882	-19.882
45.99493	14.763	1559.395	0.0321	1	-19.872	-19.872
46.07826	14.779	1564.395	0.0322	1	-19.862	-19.862
46.16159	14.796	1569.395	0.0322	1	-19.85	-19.85
46.24492	14.814	1574.395	0.0322	1	-19.838	-19.838
46.32824	14.831	1579.395	0.0321	1	-19.827	-19.827
46.41158	14.848	1584.395	0.0322	1	-19.815	-19.815
46.49491	14.863	1589.395	0.0322	1	-19.805	-19.805
46.57825	14.881	1594.395	0.0322	1	-19.792	-19.792
46.66158	14.897	1599.395	0.0322	1	-19.781	-19.781
46.74489	14.918	1604.395	0.0322	1	-19.765	-19.765
46.82823	14.946	1609.395	0.0322	1	-19.742	-19.742
46.91156	14.969	1614.395	0.0322	1	-19.723	-19.723
47.00823	14.994	1620.196	0.0322	1	-19.704	-19.704
47.09157	15.012	1625.196	0.0322	1	-19.692	-19.692
47.1749	15.035	1630.196	0.0322	1	-19.674	-19.674
47.25823	15.066	1635.196	0.0322	1	-19.648	-19.648
47.35822	15.101	1641.195	0.0322	1	-19.616	-19.616
47.44154	15.127	1646.195	0.0321	1	-19.595	-19.595
47.52488	15.15	1651.195	0.0322	1	-19.576	-19.576
47.60821	15.17	1656.195	0.0322	1	-19.56	-19.56
47.69153	15.19	1661.195	0.0322	1	-19.544	-19.544
47.77486	15.21	1666.195	0.0321	1	-19.529	-19.529
47.85819	15.229	1671.195	0.0322	1	-19.514	-19.514
47.94153	15.246	1676.195	0.0322	1	-19.501	-19.501
48.02486	15.263	1681.195	0.0322	1	-19.488	-19.488
48.10819	15.279	1686.195	0.0322	1	-19.475	-19.475
48.19153	15.295	1691.195	0.0322	1	-19.463	-19.463
48.27486	15.31	1696.195	0.0322	1	-19.452	-19.452
48.35818	15.329	1701.195	0.0322	1	-19.439	-19.439
48.44152	15.35	1706.195	0.0322	1	-19.423	-19.423
48.52484	15.366	1711.195	0.0322	1	-19.413	-19.413
48.60818	15.385	1716.195	0.0322	1	-19.4	-19.4
48.69151	15.405	1721.195	0.0322	1	-19.384	-19.384
48.77484	15.426	1726.195	0.0322	1	-19.367	-19.367
48.85817	15.446	1731.195	0.0322	1	-19.349	-19.349
48.94149	15.469	1736.195	0.0322	1	-19.329	-19.329
49.02483	15.494	1741.195	0.0322	1	-19.307	-19.307
49.10817	15.515	1746.195	0.0322	1	-19.291	-19.291
49.19152	15.531	1751.195	0.0322	1	-19.28	-19.28
49.27487	15.545	1756.195	0.0322	1	-19.27	-19.27
49.35819	15.559	1761.195	0.0322	1	-19.261	-19.261
49.44152	15.579	1766.195	0.0322	1	-19.246	-19.246
49.52486	15.602	1771.195	0.0322	1	-19.228	-19.228
49.60818	15.626	1776.195	0.0322	1	-19.209	-19.209
49.69152	15.652	1781.195	0.0322	1	-19.187	-19.187
49.77483	15.677	1786.195	0.0323	1	-19.166	-19.166
49.85815	15.707	1791.195	0.0322	1	-19.14	-19.14
49.94149	15.738	1796.195	0.0322	1	-19.112	-19.112
50.02481	15.76	1801.195	0.0322	1	-19.094	-19.094
50.10812	15.783	1806.195	0.0322	1	-19.084	-19.084
50.19145	15.81	1811.195	0.0323	1	-19.084	-19.084
50.27479	15.834	1816.195	0.0322	1	-19.093	-19.093
50.35812	15.853	1821.195	0.0322	1	-19.103	-19.103
50.44146	15.877	1826.195	0.0322	1	-19.106	-19.106
50.5248	15.901	1831.195	0.0322	1	-19.105	-19.105
50.60813	15.923	1836.195	0.0322	1	-19.103	-19.103
50.69147	15.944	1841.195	0.0322	1	-19.102	-19.102
50.7748	15.972	1846.195	0.0322	1	-19.092	-19.092
50.85813	16.002	1851.195	0.0322	1	-19.077	-19.077
50.94146	16.033	1856.195	0.0322	1	-19.059	-19.059
51.02479	16.061	1861.195	0.0322	1	-19.043	-19.043
51.10812	16.09	1866.195	0.0322	1	-19.023	-19.023
51.19146	16.115	1871.195	0.0322	1	-19.007	-19.007
51.2748	16.139	1876.195	0.0322	1	-18.99	-18.99
51.35813	16.163	1881.195	0.0322	1	-18.972	-18.972
51.44146	16.187	1886.195	0.0322	1	-18.954	-18.954
51.52479	16.212	1891.195	0.0322	1	-18.934	-18.934
51.60811	16.244	1896.195	0.0322	1	-18.906	-18.906
51.69143	16.276	1901.195	0.0322	1	-18.877	-18.877
51.77475	16.312	1906.195	0.0322	1	-18.844	-18.844
51.85809	16.345	1911.195	0.0322	1	-18.815	-18.815
51.94143	16.369	1916.195	0.0322	1	-18.795	-18.795
52.02477	16.394	1921.195	0.0322	1	-18.774	-18.774
52.1081	16.417	1926.195	0.0322	1	-18.755	-18.755
52.19144	16.441	1931.195	0.0322	1	-18.735	-18.735
52.27478	16.467	1936.195	0.0322	1	-18.713	-18.713
52.35812	16.498	1941.195	0.0322	1	-18.685	-18.685
52.44146	16.532	1946.195	0.0322	1	-18.654	-18.654
52.5248	16.566	1951.195	0.0322	1	-18.623	-18.623
52.60813	16.596	1956.195	0.0322	1	-18.596	-18.596
52.69147	16.624	1961.195	0.0322	1	-18.572	-18.572
52.77481	16.649	1966.195	0.0321	1	-18.551	-18.551
52.85815	16.675	1971.195	0.0322	1	-18.528	-18.528
52.94148	16.698	1976.195	0.0322	1	-18.507	-18.507
53.0248	16.72	1981.195	0.0322	1	-18.49	-18.49
53.10815	16.742	1986.195	0.0322	1	-18.474	-18.474
53.19148	16.764	1991.195	0.0321	1	-18.456	-18.456
53.27481	16.785	1996.195	0.0322	1	-18.439	-18.439
53.35814	16.808	2001.195	0.0322	1	-18.419	-18.419
53.44147	16.828	2006.195	0.0322	1	-18.402	-18.402
53.5248	16.845	2011.195	0.0322	1	-18.388	-18.388
53.60813	16.861	2016.195	0.0322	1	-18.376	-18.376
53.69147	16.87	2021.195	0.0322	1	-18.37	-18.37
53.7748	16.884	2026.195	0.0322	1	-18.36	-18.36
53.85812	16.903	2031.195	0.0322	1	-18.345	-18.345
53.94145	16.926	2036.195	0.0322	1	-18.325	-18.325
54.02478	16.952	2041.195	0.0322	1	-18.303	-18.303
54.10811	16.978	2046.195	0.0322	1	-18.28	-18.28
54.19145	17.001	2051.196	0.0322	1	-18.262	-18.262
54.27479	17.021	2056.196	0.0322	1	-18.248	-18.248
54.35812	17.046	2061.196	0.0322	1	-18.23	-18.23
54.44146	17.07	2066.196	0.0322	1	-18.212	-18.212
54.52478	17.09	2071.196	0.0322	1	-18.199	-18.199
54.6081	17.194	2076.196	0.0321	1	-18.1	-18.1
54.69141	17.306	2081.196	0.0322	1	-17.992	-17.992
54.77474	17.4	2086.196	0.0322	1	-17.903	-17.903
54.85807	17.476	2091.196	0.0322	1	-17.833	-17.833
54.9414	17.543	2096.196	0.0322	1	-17.773	-17.773
55.02473	17.6	2101.196	0.0322	1	-17.723	-17.723
55.10808	17.648	2106.196	0.0321	1	-17.682	-17.682
55.19143	17.685	2111.196	0.0322	1	-17.654	-17.654
55.27477	17.713	2116.196	0.0322	1	-17.635	-17.635
55.35811	17.739	2121.196	0.0322	1	-17.619	-17.619
55.44144	17.769	2126.196	0.0321	1	-17.595	-17.595
55.52478	17.8	2131.196	0.0322	1	-17.57	-17.57
55.60811	17.829	2136.196	0.0322	1	-17.546	-17.546
55.69144	17.861	2141.196	0.0322	1	-17.518	-17.518
55.77476	17.898	2146.196	0.0322	1	-17.485	-17.485
55.85809	17.935	2151.196	0.0322	1	-17.451	-17.451
55.94142	17.969	2156.196	0.0322	1	-17.418	-17.418
56.02474	17.999	2161.196	0.0322	1	-17.393	-17.393
56.10807	18.031	2166.196	0.0322	1	-17.366	-17.366
56.1914	18.065	2171.196	0.0322	1	-17.338	-17.338
56.27473	18.104	2176.196	0.0322	1	-17.305	-17.305
56.35807	18.14	2181.196	0.0322	1	-17.276	-17.276
56.4414	18.178	2186.196	0.0322	1	-17.245	-17.245
56.52473	18.217	2191.196	0.0322	1	-17.212	-17.212
56.60807	18.247	2196.196	0.0322	1	-17.188	-17.188
56.69141	18.28	2201.196	0.0322	1	-17.163	-17.163
56.77475	18.316	2206.196	0.0322	1	-17.133	-17.133
56.85807	18.353	2211.196	0.0322	1	-17.1	-17.1
56.94141	18.406	2216.196	0.0322	1	-17.05	-17.05
57.02474	18.452	2221.196	0.0322	1	-17.007	-17.007
57.10807	18.501	2226.196	0.0322	1	-16.963	-16.963
57.19141	18.559	2231.196	0.0322	1	-16.911	-16.911
57.27474	18.603	2236.196	0.0322	1	-16.873	-16.873
57.35808	18.655	2241.196	0.0322	1	-16.83	-16.83
57.44141	18.718	2246.196	0.0322	1	-16.776	-16.776
57.52473	18.788	2251.196	0.0322	1	-16.715	-16.715
57.60806	18.859	2256.196	0.0322	1	-16.652	-16.652
57.69137	18.936	2261.196	0.0322	1	-16.583	-16.583
57.77469	19.008	2266.196	0.0322	1	-16.519	-16.519
57.85802	19.06	2271.196	0.0322	1	-16.474	-16.474
57.94135	19.113	2276.196	0.0322	1	-16.429	-16.429
58.02469	19.163	2281.196	0.0322	1	-16.385	-16.385
58.10803	19.215	2286.196	0.0322	1	-16.34	-16.34
58.19136	19.264	2291.196	0.0322	1	-16.298	-16.298
58.2747	19.321	2296.196	0.0322	1	-16.246	-16.246
58.35804	19.383	2301.196	0.0322	1	-16.189	-16.189
58.44138	19.452	2306.196	0.0322	1	-16.125	-16.125
58.52472	19.537	2311.196	0.0322	1	-16.045	-16.045
58.60806	19.618	2316.196	0.0321	1	-15.969	-15.969
58.69139	19.698	2321.196	0.0322	1	-15.896	-15.896
58.77472	19.803	2326.196	0.0322	1	-15.796	-15.796
58.85806	19.904	2331.196	0.0322	1	-15.7	-15.7
58.94138	20.007	2336.196	0.0322	1	-15.604	-15.604
59.02472	20.129	2341.196	0.0322	1	-15.487	-15.487
59.10805	20.241	2346.196	0.0322	1	-15.38	-15.38
59.19138	20.326	2351.196	0.0321	1	-15.302	-15.302
59.2747	20.436	2356.196	0.0322	1	-15.197	-15.197
59.35804	20.56	2361.196	0.0322	1	-15.077	-15.077
59.44137	20.688	2366.196	0.0322	1	-14.953	-14.953
59.5247	20.821	2371.196	0.0322	1	-14.826	-14.826
59.60802	20.933	2376.196	0.0322	1	-14.718	-14.718
59.69133	21.062	2381.196	0.0322	1	-14.593	-14.593
59.77465	21.213	2386.196	0.0322	1	-14.448	-14.448
59.85799	21.366	2391.196	0.0322	1	-14.3	-14.3
59.94133	21.478	2396.196	0.0321	1	-14.195	-14.195
60.02467	21.615	2401.196	0.0322	1	-14.067	-14.067
60.10801	21.761	2406.196	0.0322	1	-13.931	-13.931
60.19135	21.924	2411.196	0.0322	1	-13.774	-13.774
60.2747	22.111	2416.196	0.0322	1	-13.591	-13.591
60.35803	22.267	2421.196	0.0322	1	-13.439	-13.439
60.44136	22.478	2426.196	0.0322	1	-13.233	-13.233
60.5247	22.704	2431.196	0.0322	1	-13.012	-13.012
60.60803	22.923	2436.196	0.0322	1	-12.8	-12.8
60.69137	23.152	2441.196	0.0322	1	-12.576	-12.576
60.7747	23.399	2446.196	0.0322	1	-12.334	-12.334
60.85803	23.667	2451.196	0.0322	1	-12.072	-12.072
60.94136	23.946	2456.196	0.0322	1	-11.798	-11.798
61.02469	24.236	2461.196	0.0321	1	-11.514	-11.514
61.10802	24.542	2466.196	0.0322	1	-11.214	-11.214
61.19136	24.857	2471.196	0.0322	1	-10.906	-10.906
61.2747	25.173	2476.196	0.0322	1	-10.598	-10.598
61.35803	25.488	2481.196	0.0322	1	-10.291	-10.291
61.44136	25.822	2486.196	0.0321	1	-9.964	-9.964
61.52471	26.142	2491.196	0.0322	1	-9.649	-9.649
61.60806	26.461	2496.196	0.0322	1	-9.336	-9.336
61.69138	26.788	2501.196	0.0322	1	-9.013	-9.013
61.7747	27.153	2506.196	0.0323	1	-8.65	-8.65
61.85801	27.514	2511.196	0.0322	1	-8.292	-8.292
61.94134	27.851	2516.196	0.0322	1	-7.957	-7.957
62.02467	28.14	2521.196	0.0322	1	-7.669	-7.669
62.108	28.412	2526.196	0.0322	1	-7.399	-7.399
62.19132	28.666	2531.196	0.0322	1	-7.147	-7.147
62.27466	28.902	2536.196	0.0322	1	-6.913	-6.913
62.358	29.108	2541.196	0.0322	1	-6.709	-6.709
62.44134	29.3	2546.196	0.0322	1	-6.519	-6.519
62.52468	29.471	2551.196	0.0322	1	-6.351	-6.351
62.60803	29.623	2556.196	0.0321	1	-6.203	-6.203
62.69137	29.759	2561.196	0.0322	1	-6.071	-6.071
62.77471	29.883	2566.196	0.0322	1	-5.952	-5.952
62.85805	29.994	2571.196	0.0322	1	-5.846	-5.846
62.94139	30.089	2576.196	0.0322	1	-5.756	-5.756
63.02472	30.173	2581.196	0.0322	1	-5.676	-5.676
63.10805	30.264	2586.196	0.0322	1	-5.59	-5.59
63.19139	30.346	2591.196	0.0322	1	-5.512	-5.512
63.27472	30.418	2596.196	0.0322	1	-5.445	-5.445
63.35805	30.48	2601.196	0.0322	1	-5.388	-5.388
63.44138	30.539	2606.196	0.0322	1	-5.334	-5.334
63.52471	30.6	2611.196	0.0322	1	-5.278	-5.278
63.60804	30.662	2616.196	0.0322	1	-5.222	-5.222
63.69137	30.723	2621.196	0.0322	1	-5.167	-5.167
63.77471	30.792	2626.196	0.0322	1	-5.102	-5.102
63.85802	30.86	2631.196	0.0322	1	-5.04	-5.04
63.94134	30.946	2636.196	0.0322	1	-4.962	-4.962
64.02467	31.038	2641.196	0.0322	1	-4.879	-4.879
64.108	31.126	2646.196	0.0321	1	-4.797	-4.797
64.19134	31.22	2651.196	0.0322	1	-4.71	-4.71
64.27465	31.309	2656.196	0.0322	1	-4.626	-4.626
64.35797	31.41	2661.196	0.0322	1	-4.531	-4.531
64.4413	31.511	2666.196	0.0322	1	-4.435	-4.435
64.52463	31.598	2671.196	0.0321	1	-4.354	-4.354
64.60797	31.676	2676.196	0.0322	1	-4.281	-4.281
64.69131	31.75	2681.196	0.0322	1	-4.212	-4.212
64.77464	31.823	2686.196	0.0322	1	-4.144	-4.144
64.85798	31.9	2691.196	0.0322	1	-4.072	-4.072
64.94133	31.975	2696.196	0.0322	1	-4.002	-4.002
65.02466	32.051	2701.196	0.0322	1	-3.932	-3.932
65.10799	32.129	2706.196	0.0322	1	-3.861	-3.861
65.19133	32.21	2711.196	0.0322	1	-3.786	-3.786
65.27466	32.285	2716.196	0.0322	1	-3.715	-3.715
65.35801	32.359	2721.196	0.0322	1	-3.646	-3.646
65.44136	32.424	2726.196	0.0322	1	-3.588	-3.588
65.52472	32.48	2731.196	0.0322	1	-3.539	-3.539
65.60807	32.534	2736.196	0.0322	1	-3.492	-3.492
65.6914	32.588	2741.196	0.0322	1	-3.445	-3.445
65.77473	32.659	2746.196	0.0322	1	-3.383	-3.383
65.85805	32.733	2751.196	0.0322	1	-3.315	-3.315
65.94138	32.8	2756.196	0.0322	1	-3.252	-3.252
66.02471	32.866	2761.196	0.0322	1	-3.191	-3.191
66.10804	32.927	2766.196	0.0322	1	-3.137	-3.137
66.19137	32.983	2771.196	0.0322	1	-3.087	-3.087
66.2747	33.036	2776.196	0.0322	1	-3.041	-3.041
66.35803	33.087	2781.196	0.0322	1	-2.996	-2.996
66.44137	33.135	2786.196	0.0322	1	-2.954	-2.954
66.52469	33.184	2791.196	0.0322	1	-2.912	-2.912
66.60803	33.237	2796.196	0.0322	1	-2.866	-2.866
66.69136	33.291	2801.196	0.0322	1	-2.82	-2.82
66.77468	33.346	2806.196	0.0322	1	-2.771	-2.771
66.85801	33.404	2811.196	0.0322	1	-2.72	-2.72
66.94134	33.456	2816.196	0.0322	1	-2.673	-2.673
67.02467	33.51	2821.196	0.0322	1	-2.624	-2.624
67.10801	33.571	2826.196	0.0322	1	-2.568	-2.568
67.19133	33.636	2831.196	0.0322	1	-2.508	-2.508
67.27465	33.707	2836.196	0.0321	1	-2.441	-2.441
67.358	33.774	2841.196	0.0322	1	-2.377	-2.377
67.44135	33.828	2846.196	0.0321	1	-2.328	-2.328
67.52471	33.876	2851.196	0.0322	1	-2.287	-2.287
67.60804	33.925	2856.196	0.0322	1	-2.246	-2.246
67.69138	34	2861.196	0.0321	1	-2.178	-2.178
67.77472	34.08	2866.196	0.0322	1	-2.103	-2.103
67.85805	34.151	2871.196	0.0321	1	-2.037	-2.037
67.94137	34.228	2876.196	0.0322	1	-1.965	-1.965
68.0247	34.316	2881.196	0.0322	1	-1.882	-1.882
68.10802	34.393	2886.196	0.0322	1	-1.81	-1.81
68.19135	34.474	2891.196	0.0322	1	-1.733	-1.733
68.27468	34.554	2896.196	0.0322	1	-1.657	-1.657
68.35801	34.634	2901.196	0.0322	1	-1.581	-1.581
68.44134	34.716	2906.196	0.0322	1	-1.504	-1.504
68.52467	34.802	2911.196	0.0322	1	-1.423	-1.423
68.608	34.888	2916.196	0.0322	1	-1.342	-1.342
68.69134	34.976	2921.196	0.0322	1	-1.259	-1.259
68.77468	35.054	2926.196	0.0322	1	-1.188	-1.188
68.85802	35.126	2931.196	0.0322	1	-1.123	-1.123
68.94135	35.201	2936.196	0.0322	1	-1.053	-1.053
69.02469	35.279	2941.196	0.0322	1	-0.98	-0.98
69.10802	35.354	2946.196	0.0321	1	-0.91	-0.91
69.19135	35.433	2951.196	0.0322	1	-0.837	-0.837
69.27469	35.504	2956.196	0.0321	1	-0.77	-0.77
69.35802	35.567	2961.196	0.0322	1	-0.713	-0.713
69.44133	35.637	2966.196	0.0322	1	-0.648	-0.648
69.52464	35.714	2971.196	0.0322	1	-0.576	-0.576
69.60797	35.787	2976.196	0.0322	1	-0.51	-0.51
69.69131	35.843	2981.196	0.0322	1	-0.46	-0.46
69.77465	35.884	2986.196	0.0322	1	-0.426	-0.426
69.85798	35.921	2991.196	0.0322	1	-0.394	-0.394
69.94132	35.962	2996.196	0.0322	1	-0.358	-0.358
70.02468	36.004	3001.196	0.0322	1	-0.321	-0.321
70.10801	36.035	3006.196	0.0322	1	-0.294	-0.294
70.19135	36.065	3011.196	0.0322	1	-0.269	-0.269
70.27469	36.092	3016.196	0.0322	1	-0.247	-0.247
70.35803	36.12	3021.196	0.0322	1	-0.224	-0.224
70.44136	36.144	3026.196	0.0321	1	-0.204	-0.204
70.5247	36.165	3031.196	0.0321	1	-0.187	-0.187
70.60803	36.185	3036.196	0.0321	1	-0.172	-0.172
70.69136	36.201	3041.196	0.0322	1	-0.163	-0.163
70.7747	36.213	3046.196	0.0322	1	-0.157	-0.157
70.85805	36.221	3051.196	0.0322	1	-0.155	-0.155
70.94139	36.226	3056.196	0.0322	1	-0.157	-0.157
71.02473	36.23	3061.196	0.0322	1	-0.158	-0.158
71.10805	36.233	3066.196	0.0321	1	-0.16	-0.16
71.19139	36.235	3071.196	0.0322	1	-0.164	-0.164
71.27473	36.236	3076.196	0.0321	1	-0.169	-0.169
71.35805	36.237	3081.196	0.0322	1	-0.176	-0.176
71.44136	36.238	3086.196	0.0322	1	-0.183	-0.183
71.52468	36.238	3091.196	0.0321	1	-0.192	-0.192
71.60802	36.237	3096.196	0.0322	1	-0.199	-0.199
71.69137	36.232	3101.196	0.0322	1	-0.211	-0.211
71.77472	36.216	3106.196	0.0322	1	-0.234	-0.234
71.85806	36.191	3111.196	0.0322	1	-0.266	-0.266
71.94139	36.165	3116.196	0.0322	1	-0.3	-0.3
72.02472	36.141	3121.196	0.0322	1	-0.332	-0.332
72.10806	36.108	3126.196	0.0322	1	-0.373	-0.373
72.19138	36.07	3131.196	0.0322	1	-0.417	-0.417
72.2747	36.034	3136.196	0.0322	1	-0.459	-0.459
72.35803	35.989	3141.196	0.0322	1	-0.511	-0.511
72.44137	35.928	3146.196	0.0322	1	-0.578	-0.578
72.5247	35.866	3151.196	0.0322	1	-0.646	-0.646
72.60804	35.806	3156.196	0.0322	1	-0.713	-0.713
72.69137	35.75	3161.196	0.0322	1	-0.775	-0.775
72.7747	35.694	3166.196	0.0322	1	-0.836	-0.836
72.85804	35.637	3171.196	0.0322	1	-0.898	-0.898
72.94138	35.573	3176.196	0.0322	1	-0.966	-0.966
73.02472	35.512	3181.196	0.0322	1	-1.032	-1.032
73.10805	35.446	3186.196	0.0322	1	-1.103	-1.103
73.19139	35.387	3191.196	0.0322	1	-1.168	-1.168
73.27472	35.324	3196.196	0.0322	1	-1.238	-1.238
73.35807	35.267	3201.196	0.0322	1	-1.302	-1.302
73.44143	35.209	3206.196	0.0322	1	-1.367	-1.367
73.52478	35.142	3211.196	0.0321	1	-1.441	-1.441
73.6081	35.078	3216.196	0.0322	1	-1.51	-1.51
73.69141	35.03	3221.196	0.0322	1	-1.563	-1.563
73.77473	34.987	3226.196	0.0322	1	-1.61	-1.61
73.85806	34.944	3231.196	0.0321	1	-1.658	-1.658
73.94139	34.887	3236.196	0.0322	1	-1.719	-1.719
74.02473	34.828	3241.196	0.0322	1	-1.783	-1.783
74.10806	34.76	3246.196	0.0322	1	-1.856	-1.856
74.19139	34.689	3251.196	0.0322	1	-1.932	-1.932
74.27473	34.62	3256.196	0.0322	1	-2.005	-2.005
74.35806	34.54	3261.196	0.0322	1	-2.089	-2.089
74.45474	34.444	3266.996	0.0322	1	-2.192	-2.192
74.53808	34.351	3271.996	0.0322	1	-2.29	-2.29
74.62142	34.259	3276.996	0.0322	1	-2.387	-2.387
74.70475	34.166	3281.996	0.0321	1	-2.486	-2.486
74.78809	34.082	3286.996	0.0322	1	-2.577	-2.577
74.87142	33.994	3291.996	0.0322	1	-2.671	-2.671
74.95477	33.898	3296.996	0.0322	1	-2.774	-2.774
75.0381	33.798	3301.996	0.0322	1	-2.88	-2.88
75.12144	33.701	3306.996	0.0321	1	-2.984	-2.984
75.20477	33.596	3311.996	0.0321	1	-3.096	-3.096
75.2881	33.503	3316.996	0.0322	1	-3.196	-3.196
75.37142	33.421	3321.996	0.0321	1	-3.286	-3.286
75.45474	33.333	3326.996	0.0321	1	-3.381	-3.381
75.53807	33.236	3331.996	0.0321	1	-3.485	-3.485
75.62141	33.138	3336.996	0.0322	1	-3.589	-3.589
75.70475	33.043	3341.996	0.0321	1	-3.692	-3.692
75.78808	32.938	3346.996	0.0321	1	-3.804	-3.804
75.87142	32.836	3351.996	0.0322	1	-3.912	-3.912
75.95476	32.732	3356.996	0.0321	1	-4.021	-4.021
76.03811	32.623	3361.996	0.0322	1	-4.135	-4.135
76.12145	32.517	3366.996	0.0322	1	-4.247	-4.247
76.20479	32.411	3371.996	0.0321	1	-4.36	-4.36
76.28813	32.303	3376.996	0.0322	1	-4.474	-4.474
76.37146	32.206	3381.996	0.0321	1	-4.575	-4.575
76.45479	32.113	3386.996	0.0321	1	-4.673	-4.673
76.53812	32.016	3391.996	0.0322	1	-4.775	-4.775
76.62145	31.916	3396.996	0.0322	1	-4.88	-4.88
76.70479	31.809	3401.996	0.0322	1	-4.991	-4.991
76.78812	31.693	3406.996	0.0321	1	-5.112	-5.112
76.87146	31.576	3411.996	0.0321	1	-5.237	-5.237
76.9548	31.443	3416.996	0.0321	1	-5.377	-5.377
77.03815	31.315	3421.996	0.0322	1	-5.514	-5.514
77.12149	31.175	3426.996	0.0321	1	-5.663	-5.663
77.20482	31.038	3431.996	0.0321	1	-5.808	-5.808
77.28815	30.905	3436.996	0.0322	1	-5.948	-5.948
77.37147	30.773	3441.996	0.0322	1	-6.086	-6.086
77.4548	30.635	3446.996	0.0321	1	-6.231	-6.231
77.53813	30.487	3451.996	0.0322	1	-6.387	-6.387
77.62147	30.327	3456.996	0.0322	1	-6.557	-6.557
77.70481	30.146	3461.996	0.0321	1	-6.747	-6.747
77.78814	29.951	3466.996	0.0322	1	-6.951	-6.951
77.87147	29.761	3471.996	0.0322	1	-7.149	-7.149
77.9548	29.561	3476.996	0.0322	1	-7.356	-7.356
78.03813	29.36	3481.996	0.0322	1	-7.565	-7.565
78.12146	29.151	3486.996	0.0321	1	-7.779	-7.779
78.20479	28.939	3491.996	0.0321	1	-7.997	-7.997
78.28813	28.728	3496.996	0.0321	1	-8.212	-8.212
78.37146	28.507	3501.996	0.0322	1	-8.438	-8.438
78.45479	28.287	3506.996	0.0322	1	-8.663	-8.663
78.53813	28.053	3511.996	0.0321	1	-8.9	-8.9
78.62146	27.819	3516.996	0.0322	1	-9.137	-9.137
78.7048	27.578	3521.996	0.0322	1	-9.384	-9.384
78.78814	27.342	3526.996	0.0321	1	-9.626	-9.626
78.87148	27.104	3531.996	0.0321	1	-9.868	-9.868
78.95481	26.863	3536.996	0.0322	1	-10.115	-10.115
79.03815	26.612	3541.996	0.0321	1	-10.374	-10.374
79.1215	26.373	3546.996	0.0322	1	-10.622	-10.622
79.20484	26.135	3551.996	0.0321	1	-10.868	-10.868
79.28817	25.966	3556.996	0.0321	1	-11.047	-11.047
79.37151	25.756	3561.996	0.0321	1	-11.267	-11.267
79.45484	25.499	3566.996	0.0321	1	-11.534	-11.534
79.53817	25.22	3571.996	0.0321	1	-11.823	-11.823
79.6215	24.926	3576.996	0.0321	1	-12.128	-12.128
79.70483	24.646	3581.996	0.0321	1	-12.416	-12.416
79.78816	24.379	3586.996	0.0322	1	-12.688	-12.688
79.8715	24.121	3591.996	0.0321	1	-12.951	-12.951
79.95484	23.868	3596.996	0.0322	1	-13.208	-13.208
80.03818	23.621	3601.996	0.0321	1	-13.46	-13.46
80.12151	23.386	3606.996	0.0321	1	-13.699	-13.699
80.20484	23.166	3611.996	0.0321	1	-13.923	-13.923
80.28818	22.953	3616.996	0.0321	1	-14.141	-14.141
80.37153	22.739	3621.996	0.0321	1	-14.362	-14.362
80.45487	22.53	3626.996	0.0321	1	-14.579	-14.579
80.5382	22.327	3631.996	0.0321	1	-14.79	-14.79
80.62153	22.13	3636.996	0.0321	1	-14.996	-14.996
80.70486	21.953	3641.996	0.0322	1	-15.181	-15.181
80.78818	21.785	3646.996	0.0321	1	-15.356	-15.356
80.87151	21.609	3651.996	0.0321	1	-15.538	-15.538
80.95484	21.446	3656.996	0.0321	1	-15.706	-15.706
81.03817	21.281	3661.996	0.0321	1	-15.878	-15.878
81.12151	21.129	3666.996	0.0321	1	-16.037	-16.037
81.20485	20.973	3671.996	0.0321	1	-16.201	-16.201
81.28819	20.842	3676.996	0.0321	1	-16.342	-16.342
81.37154	20.714	3681.996	0.0322	1	-16.482	-16.482
81.45488	20.594	3686.996	0.0322	1	-16.613	-16.613
81.53821	20.497	3691.996	0.0321	1	-16.718	-16.718
81.62155	20.413	3696.996	0.0322	1	-16.81	-16.81
81.70488	20.334	3701.996	0.0321	1	-16.898	-16.898
81.78822	20.258	3706.996	0.0321	1	-16.982	-16.982
81.87156	20.189	3711.996	0.0321	1	-17.06	-17.06
81.95489	20.124	3716.996	0.0321	1	-17.131	-17.131
82.03821	20.072	3721.996	0.0321	1	-17.19	-17.19
82.12155	20.026	3726.996	0.0321	1	-17.243	-17.243
82.20489	19.981	3731.996	0.0321	1	-17.294	-17.294
82.28823	19.94	3736.996	0.0321	1	-17.342	-17.342
82.37157	19.901	3741.996	0.0321	1	-17.386	-17.386
82.4549	19.869	3746.996	0.0322	1	-17.422	-17.422
82.53823	19.847	3751.996	0.0321	1	-17.451	-17.451
82.62158	19.827	3756.996	0.0321	1	-17.478	-17.478
82.70491	19.81	3761.996	0.0321	1	-17.502	-17.502
82.78825	19.797	3766.996	0.0321	1	-17.525	-17.525
82.87158	19.787	3771.996	0.0321	1	-17.547	-17.547
82.95491	19.78	3776.996	0.0321	1	-17.571	-17.571
83.03825	19.775	3781.996	0.0321	1	-17.592	-17.592
83.12158	19.772	3786.996	0.0321	1	-17.608	-17.608
83.2049	19.77	3791.996	0.0321	1	-17.622	-17.622
83.28823	19.768	3796.996	0.0321	1	-17.633	-17.633
83.37157	19.767	3801.996	0.0321	1	-17.643	-17.643
83.4549	19.767	3806.996	0.0321	1	-17.654	-17.654
83.53823	19.767	3811.996	0.0321	1	-17.664	-17.664
83.62156	19.769	3816.996	0.0322	1	-17.67	-17.67
83.70489	19.774	3821.996	0.0321	1	-17.672	-17.672
83.78823	19.786	3826.996	0.0321	1	-17.666	-17.666
83.87158	19.8	3831.996	0.0321	1	-17.657	-17.657
83.95491	19.818	3836.996	0.0321	1	-17.644	-17.644
84.03825	19.847	3841.996	0.0321	1	-17.619	-17.619
84.12158	19.886	3846.996	0.0321	1	-17.585	-17.585
84.20492	19.934	3851.996	0.0321	1	-17.542	-17.542
84.28825	19.993	3856.996	0.0321	1	-17.488	-17.488
84.37158	20.061	3861.996	0.0319	1	-17.425	-17.425
84.45491	20.13	3866.996	0.0321	1	-17.36	-17.36
84.53825	20.199	3871.996	0.0321	1	-17.297	-17.297
84.62159	20.268	3876.996	0.0321	1	-17.233	-17.233
84.70492	20.336	3881.996	0.0321	1	-17.171	-17.171
84.78826	20.4	3886.996	0.0321	1	-17.113	-17.113
84.87159	20.468	3891.996	0.0321	1	-17.051	-17.051
84.95491	20.54	3896.996	0.0321	1	-16.987	-16.987
85.03824	20.614	3901.996	0.0321	1	-16.924	-16.924
85.12158	20.678	3906.996	0.0321	1	-16.869	-16.869
85.20492	20.732	3911.996	0.0321	1	-16.822	-16.822
85.28826	20.782	3916.996	0.0321	1	-16.78	-16.78
85.37159	20.83	3921.996	0.0321	1	-16.738	-16.738
85.45493	20.879	3926.996	0.0321	1	-16.696	-16.696
85.53827	20.921	3931.996	0.0321	1	-16.66	-16.66
85.62161	20.959	3936.996	0.0321	1	-16.63	-16.63
85.70495	20.995	3941.996	0.0321	1	-16.602	-16.602
85.78828	21.029	3946.996	0.0321	1	-16.576	-16.576
85.87161	21.062	3951.996	0.0321	1	-16.551	-16.551
85.95495	21.091	3956.996	0.0321	1	-16.533	-16.533
86.0383	21.117	3961.996	0.0321	1	-16.516	-16.516
86.12163	21.137	3966.996	0.0321	1	-16.506	-16.506
86.20497	21.158	3971.996	0.0321	1	-16.496	-16.496
86.28829	21.176	3976.996	0.0321	1	-16.488	-16.488
86.37162	21.192	3981.996	0.0321	1	-16.481	-16.481
86.45496	21.206	3986.996	0.0321	1	-16.475	-16.475
86.53829	21.217	3991.996	0.0321	1	-16.47	-16.47
86.62162	21.225	3996.996	0.0321	1	-16.469	-16.469
86.70494	21.231	4001.996	0.0321	1	-16.47	-16.47
86.78828	21.237	4006.996	0.0321	1	-16.473	-16.473
86.87162	21.24	4011.996	0.0321	1	-16.479	-16.479
86.95495	21.243	4016.996	0.0321	1	-16.486	-16.486
87.03831	21.245	4021.996	0.0321	1	-16.494	-16.494
87.12166	21.246	4026.996	0.0321	1	-16.502	-16.502
87.20499	21.247	4031.996	0.0321	1	-16.51	-16.51
87.28834	21.247	4036.996	0.0321	1	-16.521	-16.521
87.37168	21.248	4041.996	0.0321	1	-16.534	-16.534
87.45502	21.248	4046.996	0.0321	1	-16.549	-16.549
87.53835	21.249	4051.996	0.0319	1	-16.561	-16.561
87.62169	21.249	4056.996	0.0321	1	-16.571	-16.571
87.70503	21.25	4061.996	0.0321	1	-16.579	-16.579
87.78837	21.25	4066.996	0.0321	1	-16.588	-16.588
87.87169	21.251	4071.996	0.0321	1	-16.594	-16.594
87.95501	21.252	4076.996	0.0321	1	-16.603	-16.603
88.03834	21.255	4081.996	0.0321	1	-16.61	-16.61
88.12167	21.257	4086.996	0.0321	1	-16.615	-16.615
88.20501	21.259	4091.996	0.0321	1	-16.618	-16.618
88.305	21.263	4097.995	0.0322	1	-16.621	-16.621
88.38832	21.267	4102.995	0.0321	1	-16.623	-16.623
88.47165	21.276	4107.995	0.0321	1	-16.622	-16.622
88.55497	21.285	4112.995	0.0321	1	-16.621	-16.621
88.63831	21.297	4117.995	0.0321	1	-16.618	-16.618
88.72166	21.309	4122.995	0.0321	1	-16.616	-16.616
88.80499	21.32	4127.995	0.0321	1	-16.615	-16.615
88.88833	21.335	4132.995	0.0321	1	-16.612	-16.612
88.97168	21.354	4137.995	0.0321	1	-16.605	-16.605
89.05501	21.375	4142.995	0.0321	1	-16.592	-16.592
89.13835	21.399	4147.995	0.0322	1	-16.576	-16.576
89.22169	21.429	4152.995	0.0321	1	-16.551	-16.551
89.30502	21.456	4157.995	0.0321	1	-16.528	-16.528
89.38837	21.484	4162.995	0.0321	1	-16.507	-16.507
89.4717	21.508	4167.995	0.0321	1	-16.497	-16.497
89.55505	21.532	4172.995	0.0321	1	-16.491	-16.491
89.63838	21.555	4177.995	0.0321	1	-16.482	-16.482
89.72171	21.579	4182.995	0.0321	1	-16.467	-16.467
89.80505	21.608	4187.995	0.0321	1	-16.445	-16.445
89.88837	21.635	4192.995	0.0321	1	-16.426	-16.426
89.97169	21.669	4197.995	0.0321	1	-16.399	-16.399
90.05502	21.703	4202.995	0.0321	1	-16.373	-16.373
90.13837	21.735	4207.995	0.0321	1	-16.348	-16.348
90.2217	21.756	4212.995	0.0322	1	-16.335	-16.335
90.30505	21.78	4217.995	0.0321	1	-16.318	-16.318
90.38839	21.799	4222.995	0.0321	1	-16.306	-16.306
90.47172	21.821	4227.995	0.0321	1	-16.292	-16.292
90.55505	21.843	4232.995	0.0322	1	-16.275	-16.275
90.63838	21.867	4237.995	0.0321	1	-16.255	-16.255
90.72172	21.893	4242.995	0.0321	1	-16.232	-16.232
90.80506	21.917	4247.995	0.0321	1	-16.212	-16.212
90.88839	21.94	4252.995	0.0321	1	-16.195	-16.195
90.97172	21.961	4257.995	0.0321	1	-16.182	-16.182
91.05506	21.979	4262.995	0.0321	1	-16.171	-16.171
91.1384	21.996	4267.995	0.0321	1	-16.161	-16.161
91.22174	22.011	4272.995	0.0321	1	-16.151	-16.151
91.30507	22.024	4277.995	0.0321	1	-16.144	-16.144
91.38841	22.038	4282.995	0.0321	1	-16.136	-16.136
91.47175	22.049	4287.995	0.0321	1	-16.13	-16.13
91.55507	22.06	4292.995	0.0321	1	-16.125	-16.125
91.63841	22.075	4297.995	0.0321	1	-16.116	-16.116
91.72175	22.087	4302.995	0.0321	1	-16.112	-16.112
91.80509	22.099	4307.995	0.0321	1	-16.11	-16.11
91.88843	22.113	4312.995	0.0321	1	-16.11	-16.11
91.97176	22.126	4317.995	0.0321	1	-16.109	-16.109
92.0551	22.139	4322.995	0.0321	1	-16.104	-16.104
92.13843	22.152	4327.995	0.0322	1	-16.097	-16.097
92.22176	22.164	4332.995	0.0321	1	-16.089	-16.089
92.3051	22.177	4337.995	0.0321	1	-16.081	-16.081
92.38844	22.189	4342.995	0.0321	1	-16.074	-16.074
92.47178	22.202	4347.995	0.0321	1	-16.066	-16.066
92.55513	22.214	4352.995	0.0321	1	-16.058	-16.058
92.63846	22.223	4357.995	0.0321	1	-16.053	-16.053
92.72179	22.238	4362.995	0.0319	1	-16.043	-16.043
92.80512	22.253	4367.995	0.0321	1	-16.037	-16.037
92.88845	22.268	4372.995	0.0321	1	-16.029	-16.029
92.97179	22.281	4377.995	0.0321	1	-16.023	-16.023
93.05513	22.291	4382.995	0.0321	1	-16.021	-16.021
93.13847	22.3	4387.995	0.0321	1	-16.02	-16.02
93.2218	22.31	4392.995	0.0321	1	-16.018	-16.018
93.30513	22.318	4397.995	0.0321	1	-16.019	-16.019
93.38847	22.327	4402.995	0.0321	1	-16.019	-16.019
93.47179	22.335	4407.995	0.0321	1	-16.02	-16.02
93.55512	22.343	4412.995	0.0321	1	-16.022	-16.022
93.63845	22.352	4417.995	0.0321	1	-16.021	-16.021
93.72178	22.36	4422.995	0.0321	1	-16.023	-16.023
93.80512	22.366	4427.995	0.0321	1	-16.028	-16.028
93.88845	22.371	4432.995	0.0321	1	-16.033	-16.033
93.9718	22.376	4437.995	0.0321	1	-16.036	-16.036
94.05513	22.38	4442.995	0.0321	1	-16.039	-16.039
94.13847	22.384	4447.995	0.0321	1	-16.04	-16.04
94.22181	22.389	4452.995	0.0321	1	-16.04	-16.04
94.30515	22.392	4457.995	0.0321	1	-16.042	-16.042
94.3885	22.396	4462.995	0.0321	1	-16.044	-16.044
94.47184	22.397	4467.995	0.0321	1	-16.049	-16.049
94.55518	22.4	4472.995	0.0321	1	-16.05	-16.05
94.63852	22.402	4477.995	0.0321	1	-16.052	-16.052
94.72186	22.404	4482.995	0.0321	1	-16.054	-16.054
94.8052	22.407	4487.995	0.0321	1	-16.055	-16.055
94.88853	22.409	4492.995	0.0321	1	-16.057	-16.057
94.97186	22.411	4497.995	0.0321	1	-16.059	-16.059
95.05519	22.414	4502.995	0.0321	1	-16.06	-16.06
95.13852	22.415	4507.995	0.0321	1	-16.064	-16.064
95.22185	22.417	4512.995	0.0321	1	-16.067	-16.067
95.30518	22.418	4517.995	0.0321	1	-16.071	-16.071
95.38852	22.419	4522.995	0.0321	1	-16.075	-16.075
95.47186	22.42	4527.995	0.0321	1	-16.078	-16.078
95.55519	22.421	4532.995	0.0319	1	-16.081	-16.081
95.63851	22.421	4537.995	0.0321	1	-16.085	-16.085
95.72184	22.421	4542.995	0.0321	1	-16.091	-16.091
95.80517	22.422	4547.995	0.0319	1	-16.095	-16.095
95.8885	22.422	4552.995	0.0321	1	-16.1	-16.1
95.97184	22.422	4557.995	0.0321	1	-16.103	-16.103
96.05517	22.422	4562.995	0.0321	1	-16.105	-16.105
96.13849	22.422	4567.995	0.0321	1	-16.108	-16.108
96.22183	22.422	4572.995	0.0321	1	-16.11	-16.11
96.30516	22.422	4577.995	0.0321	1	-16.113	-16.113
96.3885	22.422	4582.995	0.0321	1	-16.116	-16.116
96.47185	22.422	4587.995	0.0321	1	-16.118	-16.118
96.55519	22.422	4592.995	0.0321	1	-16.12	-16.12
96.63852	22.421	4597.995	0.0321	1	-16.124	-16.124
96.72185	22.42	4602.995	0.0321	1	-16.127	-16.127
96.80518	22.42	4607.995	0.0319	1	-16.127	-16.127
96.88852	22.419	4612.995	0.0321	1	-16.13	-16.13
96.97185	22.417	4617.995	0.0321	1	-16.134	-16.134
97.05518	22.414	4622.995	0.0319	1	-16.137	-16.137
97.13851	22.411	4627.995	0.0319	1	-16.142	-16.142
97.22184	22.407	4632.995	0.0321	1	-16.149	-16.149
97.30518	22.402	4637.995	0.0321	1	-16.157	-16.157
97.38853	22.393	4642.995	0.0321	1	-16.169	-16.169
97.47187	22.38	4647.995	0.0321	1	-16.183	-16.183
97.55521	22.366	4652.995	0.0321	1	-16.199	-16.199
97.63853	22.35	4657.995	0.0319	1	-16.217	-16.217
97.72186	22.336	4662.995	0.0321	1	-16.232	-16.232
97.8052	22.321	4667.995	0.0321	1	-16.248	-16.248
97.88853	22.302	4672.995	0.0321	1	-16.267	-16.267
97.97186	22.281	4677.995	0.0321	1	-16.289	-16.289
98.0552	22.26	4682.995	0.0321	1	-16.31	-16.31
98.13854	22.239	4687.995	0.0321	1	-16.331	-16.331
98.22188	22.217	4692.995	0.0319	1	-16.354	-16.354
98.30521	22.193	4697.995	0.0319	1	-16.378	-16.378
98.38854	22.171	4702.995	0.0319	1	-16.4	-16.4
98.47188	22.151	4707.995	0.0321	1	-16.421	-16.421
98.55522	22.127	4712.995	0.0319	1	-16.445	-16.445
98.63855	22.103	4717.995	0.0321	1	-16.469	-16.469
98.72188	22.08	4722.995	0.0319	1	-16.492	-16.492
98.80522	22.054	4727.995	0.0321	1	-16.518	-16.518
98.88855	22.025	4732.995	0.0321	1	-16.547	-16.547
98.97188	22.002	4737.995	0.0321	1	-16.57	-16.57
99.0552	21.994	4742.995	0.0321	1	-16.578	-16.578
99.13854	21.987	4747.995	0.0321	1	-16.585	-16.585
99.22186	21.974	4752.995	0.0321	1	-16.598	-16.598
99.30519	21.951	4757.995	0.0321	1	-16.621	-16.621
99.38851	21.916	4762.995	0.0321	1	-16.656	-16.656
99.47184	21.878	4767.995	0.0321	1	-16.694	-16.694
99.55517	21.839	4772.995	0.0321	1	-16.733	-16.733
99.6385	21.789	4777.995	0.0321	1	-16.783	-16.783
99.72184	21.74	4782.995	0.0321	1	-16.832	-16.832
99.80517	21.695	4787.995	0.0321	1	-16.877	-16.877
99.88851	21.653	4792.995	0.0321	1	-16.919	-16.919
99.97185	21.617	4797.995	0.0321	1	-16.955	-16.955
100.05519	21.585	4802.995	0.0321	1	-16.987	-16.987
100.13853	21.556	4807.995	0.0321	1	-17.015	-17.015
100.22188	21.524	4812.995	0.0321	1	-17.047	-17.047
100.30522	21.491	4817.995	0.0319	1	-17.08	-17.08
100.38855	21.456	4822.995	0.0319	1	-17.113	-17.113
100.47189	21.43	4827.995	0.0321	1	-17.137	-17.137
100.55522	21.403	4832.995	0.0321	1	-17.163	-17.163
100.63856	21.37	4837.995	0.0319	1	-17.194	-17.194
100.72189	21.336	4842.995	0.0321	1	-17.225	-17.225
100.80522	21.306	4847.995	0.0321	1	-17.253	-17.253
100.88856	21.275	4852.995	0.0321	1	-17.281	-17.281
100.9719	21.242	4857.995	0.0319	1	-17.311	-17.311
101.05524	21.206	4862.995	0.0321	1	-17.344	-17.344
101.13857	21.17	4867.995	0.0319	1	-17.377	-17.377
101.2219	21.134	4872.995	0.0321	1	-17.407	-17.407
101.30523	21.099	4877.995	0.0321	1	-17.437	-17.437
101.38856	21.065	4882.995	0.0319	1	-17.463	-17.463
101.47189	21.03	4887.995	0.0319	1	-17.49	-17.49
101.55522	20.995	4892.995	0.0321	1	-17.517	-17.517
101.63854	20.959	4897.995	0.0319	1	-17.542	-17.542
101.72186	20.925	4902.995	0.0321	1	-17.565	-17.565
101.8052	20.89	4907.995	0.0321	1	-17.589	-17.589
101.90187	20.844	4913.796	0.0319	1	-17.619	-17.619
101.9852	20.801	4918.796	0.0321	1	-17.645	-17.645
102.06853	20.755	4923.796	0.0321	1	-17.675	-17.675
102.15185	20.713	4928.796	0.0321	1	-17.699	-17.699
102.23518	20.675	4933.796	0.0321	1	-17.719	-17.719
102.31852	20.636	4938.796	0.0321	1	-17.742	-17.742
102.40187	20.591	4943.796	0.0321	1	-17.77	-17.77
102.48521	20.545	4948.796	0.0321	1	-17.798	-17.798
102.56852	20.505	4953.796	0.0321	1	-17.819	-17.819
102.65184	20.473	4958.796	0.0321	1	-17.833	-17.833
102.73517	20.44	4963.796	0.0319	1	-17.849	-17.849
102.8185	20.399	4968.796	0.0321	1	-17.872	-17.872
102.90184	20.352	4973.796	0.0319	1	-17.9	-17.9
102.98517	20.304	4978.796	0.0319	1	-17.931	-17.931
103.06851	20.252	4983.796	0.0319	1	-17.966	-17.966
103.15185	20.195	4988.796	0.0319	1	-18.006	-18.006
103.23518	20.136	4993.796	0.0321	1	-18.047	-18.047
103.31851	20.08	4998.796	0.0321	1	-18.084	-18.084
103.40184	20.026	5003.796	0.0319	1	-18.118	-18.118
103.48517	19.968	5008.796	0.0321	1	-18.155	-18.155
103.5685	19.908	5013.796	0.0321	1	-18.197	-18.197
103.65183	19.851	5018.796	0.0321	1	-18.237	-18.237
103.73517	19.794	5023.796	0.0321	1	-18.276	-18.276
103.8185	19.74	5028.796	0.0321	1	-18.312	-18.312
103.90183	19.692	5033.796	0.0319	1	-18.339	-18.339
103.98516	19.648	5038.796	0.0321	1	-18.361	-18.361
104.06849	19.608	5043.796	0.0321	1	-18.372	-18.372
104.15183	19.568	5048.796	0.0321	1	-18.386	-18.386
104.23515	19.521	5053.796	0.0321	1	-18.408	-18.408
104.31849	19.473	5058.796	0.0321	1	-18.429	-18.429
104.40183	19.421	5063.796	0.0321	1	-18.456	-18.456
104.48516	19.362	5068.796	0.0321	1	-18.493	-18.493
104.5685	19.302	5073.796	0.0321	1	-18.53	-18.53
104.65184	19.239	5078.796	0.0321	1	-18.571	-18.571
104.73519	19.168	5083.796	0.0321	1	-18.621	-18.621
104.81852	19.095	5088.796	0.0321	1	-18.672	-18.672
104.90185	19.033	5093.796	0.0321	1	-18.71	-18.71
104.98519	18.972	5098.796	0.0319	1	-18.749	-18.749
105.06852	18.908	5103.796	0.0321	1	-18.788	-18.788
105.15185	18.845	5108.796	0.0319	1	-18.826	-18.826
105.23519	18.781	5113.796	0.0319	1	-18.867	-18.867
105.31852	18.713	5118.796	0.0321	1	-18.909	-18.909
105.40185	18.649	5123.796	0.0321	1	-18.94	-18.94
105.48518	18.588	5128.796	0.0321	1	-18.968	-18.968
105.56851	18.525	5133.796	0.0321	1	-19.001	-19.001
105.65184	18.455	5138.796	0.0319	1	-19.039	-19.039
105.73516	18.382	5143.796	0.0321	1	-19.079	-19.079
105.81849	18.31	5148.796	0.0319	1	-19.121	-19.121
105.90182	18.239	5153.796	0.0321	1	-19.164	-19.164
105.98515	18.152	5158.796	0.0321	1	-19.221	-19.221
106.06848	18.064	5163.796	0.0319	1	-19.277	-19.277
106.15183	17.97	5168.796	0.0321	1	-19.337	-19.337
106.23517	17.863	5173.796	0.0319	1	-19.412	-19.412
106.31852	17.761	5178.796	0.0319	1	-19.487	-19.487
106.40186	17.664	5183.796	0.0319	1	-19.559	-19.559
106.4852	17.575	5188.796	0.0321	1	-19.621	-19.621
106.56853	17.486	5193.796	0.0319	1	-19.684	-19.684
106.65186	17.4	5198.796	0.0319	1	-19.743	-19.743
106.7352	17.313	5203.796	0.0319	1	-19.801	-19.801
106.81854	17.219	5208.796	0.0321	1	-19.867	-19.867
106.90186	17.127	5213.796	0.0319	1	-19.928	-19.928
106.98518	17.041	5218.796	0.0319	1	-19.98	-19.98
107.06851	16.955	5223.796	0.0321	1	-20.037	-20.037
107.15185	16.857	5228.796	0.0321	1	-20.105	-20.105
107.23518	16.744	5233.796	0.0319	1	-20.19	-20.19
107.31852	16.63	5238.796	0.0319	1	-20.275	-20.275
107.40185	16.526	5243.796	0.0319	1	-20.349	-20.349
107.48518	16.425	5248.796	0.0319	1	-20.42	-20.42
107.56852	16.317	5253.796	0.0321	1	-20.498	-20.498
107.65187	16.194	5258.796	0.0319	1	-20.592	-20.592
107.73521	16.067	5263.796	0.0319	1	-20.69	-20.69
107.81855	15.947	5268.796	0.0321	1	-20.78	-20.78
107.90188	15.829	5273.796	0.0319	1	-20.872	-20.872
107.98521	15.718	5278.796	0.0319	1	-20.952	-20.952
108.06855	15.611	5283.796	0.0321	1	-21.022	-21.022
108.15189	15.486	5288.796	0.0319	1	-21.105	-21.105
108.23521	15.347	5293.796	0.0321	1	-21.206	-21.206
108.31855	15.232	5298.796	0.0319	1	-21.282	-21.282
108.40188	15.107	5303.796	0.0321	1	-21.37	-21.37
108.48521	14.98	5308.796	0.0319	1	-21.462	-21.462
108.56853	14.851	5313.796	0.0319	1	-21.556	-21.556
108.65185	14.727	5318.796	0.0321	1	-21.646	-21.646
108.73517	14.598	5323.796	0.0321	1	-21.739	-21.739
108.8185	14.458	5328.796	0.0319	1	-21.845	-21.845
108.90183	14.298	5333.796	0.0321	1	-21.969	-21.969
108.98517	14.126	5338.796	0.0319	1	-22.103	-22.103
109.0685	13.952	5343.796	0.0319	1	-22.242	-22.242
109.15184	13.784	5348.796	0.0319	1	-22.374	-22.374
109.23519	13.609	5353.796	0.0319	1	-22.512	-22.512
109.31852	13.469	5358.796	0.0319	1	-22.612	-22.612
109.40186	13.328	5363.796	0.0319	1	-22.715	-22.715
109.48519	13.166	5368.796	0.0319	1	-22.842	-22.842
109.56852	12.999	5373.796	0.0319	1	-22.974	-22.974
109.65186	12.819	5378.796	0.0321	1	-23.121	-23.121
109.73518	12.634	5383.796	0.0319	1	-23.274	-23.274
109.81851	12.452	5388.796	0.0321	1	-23.426	-23.426
109.90184	12.275	5393.796	0.0319	1	-23.577	-23.577
109.98517	12.114	5398.796	0.0321	1	-23.713	-23.713
