# Supplementary material for: Modification of the structural stability of human serum albumin in rheumatoid arthritis
Source: PLoS One. 2023 Mar 17;18(3):e0271008. doi: 10.1371/journal.pone.0271008 (PMC10022781; doi:10.1371/journal.pone.0271008)
Supplement: S2 Data — The zip file includes 47 HDC results (.csv) exported from DSC raw files. Each HDC result file contains seven measurements for each DSC run: temperature (°C), power (μW), time(s), pressure (atm), scan rate (°C/min), analysis data (excess molar heat capacity (Cpex)), and corrected data (normalized Cpex, normalization explained in the Methods section). (ZIP) [file pone.0271008.s003.zip › SupplmentalData_2_HDC results/RF05.csv]

temp	power	time	pressure	scan rate	AnalysisData	CorrectedData
20.00089	-62.122	0.404	0.0321	0.564	-0.305	-0.305
20.03114	-76.837	5.405	0.0321	0.564	0.951	0.951
20.0953	-161.648	11.404	0.0321	0.564	-0.308	-0.308
20.1808	-245.292	17.404	0.0321	0.564	-1.941	-1.941
20.26392	-298.406	22.404	0.0321	0.681	-4.492	-4.492
20.35456	-333.976	27.405	0.0321	0.799	-7.772	-7.772
20.46962	-355.71	33.404	0.0321	0.917	-11.346	-11.346
20.56824	-360.522	38.404	0.0321	1.032	-14.346	-14.346
20.66759	-355.941	43.404	0.0322	1.105	-17.633	-17.633
20.76645	-344.229	48.404	0.0321	1.143	-20.542	-20.542
20.86395	-327.866	53.404	0.0321	1.156	-22.955	-22.955
20.95955	-308.842	58.404	0.0321	1.14	-24.888	-24.888
21.05299	-288.695	63.404	0.0321	1.119	-26.383	-26.383
21.14418	-268.574	68.405	0.0322	1.096	-27.454	-27.454
21.23323	-249.29	73.405	0.0321	1.073	-28.126	-28.126
21.32032	-231.417	78.405	0.0322	1.051	-28.481	-28.481
21.40573	-215.259	83.405	0.0322	1.032	-28.568	-28.568
21.48974	-200.966	88.405	0.0322	1.015	-28.443	-28.443
21.57268	-188.553	93.405	0.0322	1.002	-28.192	-28.192
21.65483	-177.869	98.405	0.0322	0.992	-27.723	-27.723
21.73645	-168.908	103.405	0.0322	0.985	-27.282	-27.282
21.81779	-161.355	108.405	0.0322	0.981	-26.87	-26.87
21.89904	-154.917	113.405	0.0321	0.979	-26.413	-26.413
21.98039	-149.431	118.405	0.0322	0.979	-25.996	-25.996
22.06192	-144.679	123.405	0.0322	0.98	-25.684	-25.684
22.16009	-139.623	129.405	0.0322	0.982	-25.439	-25.439
22.2422	-135.657	134.405	0.0321	0.985	-25.196	-25.196
22.3246	-131.82	139.405	0.0322	0.988	-24.964	-24.964
22.40727	-128.101	144.405	0.0321	0.991	-24.804	-24.804
22.49019	-124.4	149.405	0.0322	0.994	-24.705	-24.705
22.57332	-120.657	154.405	0.0322	0.997	-24.616	-24.616
22.65661	-116.89	159.405	0.0322	0.999	-24.561	-24.561
22.74005	-113.069	164.405	0.0322	1.001	-24.501	-24.501
22.82362	-109.266	169.405	0.0322	1.002	-24.484	-24.484
22.90725	-105.45	174.405	0.0322	1.003	-24.479	-24.479
22.99092	-101.654	179.405	0.0322	1.003	-24.502	-24.502
23.07462	-97.867	184.405	0.0322	1.004	-24.515	-24.515
23.1583	-94.123	189.405	0.0322	1.004	-24.509	-24.509
23.24196	-90.449	194.405	0.0322	1.004	-24.51	-24.51
23.3256	-86.84	199.405	0.0322	1.003	-24.497	-24.497
23.4092	-83.336	204.405	0.0321	1.003	-24.485	-24.485
23.49276	-79.944	209.405	0.0322	1.003	-24.449	-24.449
23.57628	-76.664	214.405	0.0321	1.002	-24.416	-24.416
23.65978	-73.497	219.405	0.0322	1.002	-24.367	-24.367
23.74324	-70.46	224.405	0.0322	1.002	-24.307	-24.307
23.82668	-67.554	229.405	0.0321	1.001	-24.255	-24.255
23.9101	-64.761	234.405	0.0321	1.001	-24.197	-24.197
23.99349	-62.093	239.405	0.0322	1.001	-24.143	-24.143
24.07688	-59.548	244.405	0.0322	1.001	-24.099	-24.099
24.16027	-57.1	249.405	0.0322	1.001	-24.074	-24.074
24.24364	-54.756	254.405	0.0322	1.001	-24.058	-24.058
24.32701	-52.486	259.405	0.0321	1.001	-23.997	-23.997
24.41039	-50.326	264.405	0.0322	1.001	-23.974	-23.974
24.49377	-48.234	269.405	0.0322	1.001	-23.935	-23.935
24.57715	-46.215	274.405	0.0322	1.001	-23.896	-23.896
24.66053	-44.264	279.405	0.0322	1.001	-23.86	-23.86
24.74391	-42.393	284.405	0.0322	1.001	-23.827	-23.827
24.82729	-40.566	289.405	0.0321	1.001	-23.778	-23.778
24.91068	-38.82	294.405	0.0322	1.001	-23.756	-23.756
24.99406	-37.123	299.405	0.0321	1.001	-23.722	-23.722
25.07745	-35.49	304.405	0.0322	1.001	-23.696	-23.696
25.16083	-33.908	309.405	0.0321	1.001	-23.677	-23.677
25.24421	-32.38	314.405	0.0321	1.001	-23.659	-23.659
25.32759	-30.892	319.405	0.0322	1.001	-23.626	-23.626
25.41097	-29.46	324.405	0.0321	1.001	-23.595	-23.595
25.49435	-28.075	329.405	0.0322	1.001	-23.563	-23.563
25.57773	-26.748	334.405	0.0322	1.001	-23.551	-23.551
25.66111	-25.459	339.405	0.0322	1.001	-23.535	-23.535
25.74448	-24.214	344.405	0.0322	1	-23.525	-23.525
25.82786	-23.02	349.405	0.0322	1	-23.516	-23.516
25.91122	-21.845	354.405	0.0322	1	-23.479	-23.479
25.99459	-20.722	359.405	0.0322	1	-23.453	-23.453
26.07795	-19.634	364.405	0.0321	1	-23.431	-23.431
26.16131	-18.579	369.405	0.0321	1	-23.412	-23.412
26.24467	-17.57	374.405	0.0321	1	-23.396	-23.396
26.32804	-16.599	379.405	0.0322	1	-23.378	-23.378
26.41141	-15.664	384.405	0.0321	1	-23.355	-23.355
26.49477	-14.762	389.405	0.0322	1	-23.336	-23.336
26.57813	-13.875	394.405	0.0322	1	-23.306	-23.306
26.66149	-13.033	399.405	0.0321	1	-23.294	-23.294
26.74486	-12.205	404.405	0.0322	1	-23.26	-23.26
26.82821	-11.411	409.405	0.0322	1	-23.212	-23.212
26.91157	-10.65	414.405	0.0321	1	-23.19	-23.19
26.99493	-9.919	419.405	0.0321	1	-23.199	-23.199
27.07829	-9.197	424.405	0.0322	1	-23.185	-23.185
27.16164	-8.504	429.405	0.0322	1	-23.167	-23.167
27.24499	-7.829	434.405	0.0321	1	-23.143	-23.143
27.32834	-7.18	439.405	0.0322	1	-23.121	-23.121
27.41169	-6.548	444.405	0.0322	1	-23.092	-23.092
27.49503	-5.95	449.405	0.0322	1	-23.067	-23.067
27.57837	-5.359	454.405	0.0321	1	-23.032	-23.032
27.66172	-4.795	459.405	0.0322	1	-23.011	-23.011
27.74507	-4.265	464.405	0.0322	1	-23.015	-23.015
27.82842	-3.744	469.405	0.0321	1	-23.021	-23.021
27.91177	-3.25	474.405	0.0321	1	-23.025	-23.025
27.99512	-2.775	479.405	0.0321	1	-23.023	-23.023
28.07847	-2.304	484.405	0.0322	1	-23.004	-23.004
28.16182	-1.849	489.405	0.0321	1	-22.983	-22.983
28.24517	-1.415	494.405	0.0322	1	-22.969	-22.969
28.32851	-0.988	499.405	0.0322	1	-22.949	-22.949
28.41186	-0.545	504.405	0.0322	1	-22.897	-22.897
28.49521	-0.145	509.405	0.0322	1	-22.883	-22.883
28.59523	0.311	515.404	0.0322	1	-22.885	-22.885
28.67858	0.674	520.404	0.0322	1	-22.878	-22.878
28.76192	1.045	525.404	0.0322	1	-22.845	-22.845
28.84525	1.403	530.404	0.0321	1	-22.814	-22.814
28.92859	1.75	535.404	0.0322	1	-22.779	-22.779
29.01193	2.078	540.404	0.0322	1	-22.766	-22.766
29.09526	2.405	545.404	0.0322	1	-22.734	-22.734
29.17859	2.714	550.404	0.0322	1	-22.708	-22.708
29.26193	3.008	555.404	0.0322	1	-22.7	-22.7
29.34527	3.281	560.404	0.0322	1	-22.696	-22.696
29.4286	3.559	565.404	0.0322	1	-22.669	-22.669
29.51194	3.829	570.404	0.0322	1	-22.648	-22.648
29.59528	4.087	575.404	0.0322	1	-22.637	-22.637
29.67862	4.339	580.404	0.0322	1	-22.62	-22.62
29.76198	4.571	585.404	0.0322	1	-22.631	-22.631
29.84532	4.788	590.404	0.0321	1	-22.649	-22.649
29.92866	5.011	595.404	0.0322	1	-22.655	-22.655
30.012	5.236	600.404	0.0321	1	-22.637	-22.637
30.09533	5.458	605.404	0.0322	1	-22.595	-22.595
30.17867	5.668	610.404	0.0321	1	-22.563	-22.563
30.26201	5.869	615.404	0.0321	1	-22.535	-22.535
30.34535	6.062	620.404	0.0322	1	-22.514	-22.514
30.42868	6.245	625.404	0.0322	1	-22.494	-22.494
30.51202	6.429	630.404	0.0322	1	-22.477	-22.477
30.59535	6.6	635.404	0.0322	1	-22.475	-22.475
30.67869	6.768	640.404	0.0322	1	-22.464	-22.464
30.76203	6.925	645.404	0.0322	1	-22.46	-22.46
30.84536	7.077	650.404	0.0322	1	-22.457	-22.457
30.9287	7.229	655.404	0.0322	1	-22.451	-22.451
31.01203	7.375	660.404	0.0322	1	-22.435	-22.435
31.09536	7.515	665.404	0.0321	1	-22.424	-22.424
31.17869	7.649	670.404	0.0321	1	-22.416	-22.416
31.26203	7.781	675.404	0.0322	1	-22.411	-22.411
31.34536	7.908	680.404	0.0322	1	-22.404	-22.404
31.4287	8.034	685.404	0.0322	1	-22.392	-22.392
31.51203	8.151	690.404	0.0321	1	-22.38	-22.38
31.59537	8.27	695.404	0.0322	1	-22.369	-22.369
31.67871	8.382	700.404	0.0322	1	-22.379	-22.379
31.76204	8.481	705.404	0.0322	1	-22.401	-22.401
31.84538	8.586	710.404	0.0321	1	-22.394	-22.394
31.92871	8.692	715.404	0.0322	1	-22.372	-22.372
32.01206	8.8	720.404	0.0322	1	-22.352	-22.352
32.09541	8.894	725.404	0.0322	1	-22.357	-22.357
32.17875	8.979	730.404	0.0322	1	-22.358	-22.358
32.26207	9.064	735.404	0.0322	1	-22.359	-22.359
32.34541	9.167	740.404	0.0322	1	-22.339	-22.339
32.42873	9.269	745.404	0.0321	1	-22.321	-22.321
32.51206	9.367	750.404	0.0322	1	-22.305	-22.305
32.59539	9.456	755.404	0.0322	1	-22.291	-22.291
32.67872	9.543	760.404	0.0321	1	-22.278	-22.278
32.76204	9.632	765.404	0.0321	1	-22.259	-22.259
32.84537	9.719	770.404	0.0322	1	-22.239	-22.239
32.9287	9.801	775.404	0.0322	1	-22.221	-22.221
33.01204	9.875	780.404	0.0321	1	-22.215	-22.215
33.09537	9.948	785.404	0.0322	1	-22.204	-22.204
33.1787	10.018	790.404	0.0322	1	-22.19	-22.19
33.26203	10.084	795.404	0.0322	1	-22.182	-22.182
33.34536	10.149	800.404	0.0322	1	-22.177	-22.177
33.4287	10.214	805.404	0.0322	1	-22.169	-22.169
33.51203	10.27	810.404	0.0322	1	-22.159	-22.159
33.59536	10.326	815.404	0.0322	1	-22.15	-22.15
33.67869	10.383	820.404	0.0322	1	-22.132	-22.132
33.76203	10.441	825.404	0.0322	1	-22.118	-22.118
33.84535	10.487	830.404	0.0322	1	-22.117	-22.117
33.92869	10.537	835.404	0.0322	1	-22.105	-22.105
34.01202	10.58	840.404	0.0322	1	-22.108	-22.108
34.09534	10.632	845.404	0.0322	1	-22.101	-22.101
34.17867	10.689	850.404	0.0322	1	-22.082	-22.082
34.26201	10.734	855.404	0.0322	1	-22.079	-22.079
34.34534	10.771	860.404	0.0322	1	-22.089	-22.089
34.42868	10.813	865.404	0.0322	1	-22.094	-22.094
34.51201	10.851	870.404	0.0322	1	-22.101	-22.101
34.59534	10.891	875.404	0.0322	1	-22.104	-22.104
34.67868	10.929	880.404	0.0323	1	-22.106	-22.106
34.76202	10.965	885.404	0.0322	1	-22.105	-22.105
34.84535	10.999	890.404	0.0322	1	-22.105	-22.105
34.92868	11.035	895.404	0.0322	1	-22.103	-22.103
35.01202	11.071	900.404	0.0322	1	-22.103	-22.103
35.09535	11.109	905.404	0.0322	1	-22.098	-22.098
35.17868	11.147	910.404	0.0322	1	-22.089	-22.089
35.262	11.186	915.404	0.0322	1	-22.077	-22.077
35.34534	11.226	920.404	0.0322	1	-22.063	-22.063
35.42867	11.264	925.404	0.0322	1	-22.047	-22.047
35.51201	11.301	930.404	0.0322	1	-22.034	-22.034
35.59533	11.332	935.404	0.0322	1	-22.032	-22.032
35.67867	11.368	940.404	0.0322	1	-22.026	-22.026
35.76199	11.401	945.404	0.0322	1	-22.015	-22.015
35.84531	11.435	950.404	0.0322	1	-22.001	-22.001
35.92863	11.476	955.404	0.0322	1	-21.984	-21.984
36.01195	11.513	960.404	0.0322	1	-21.971	-21.971
36.09529	11.544	965.404	0.0322	1	-21.966	-21.966
36.17863	11.565	970.404	0.0322	1	-21.971	-21.971
36.26196	11.585	975.404	0.0322	1	-21.974	-21.974
36.3453	11.611	980.404	0.0322	1	-21.969	-21.969
36.42864	11.632	985.404	0.0322	1	-21.962	-21.962
36.51197	11.654	990.404	0.0322	1	-21.953	-21.953
36.59531	11.681	995.404	0.0322	1	-21.936	-21.936
36.67864	11.706	1000.404	0.0322	1	-21.922	-21.922
36.76197	11.735	1005.404	0.0321	1	-21.904	-21.904
36.84531	11.765	1010.404	0.0322	1	-21.887	-21.887
36.92865	11.792	1015.404	0.0322	1	-21.876	-21.876
37.01198	11.819	1020.404	0.0322	1	-21.866	-21.866
37.09532	11.844	1025.404	0.0322	1	-21.857	-21.857
37.17865	11.867	1030.404	0.0322	1	-21.855	-21.855
37.26198	11.89	1035.404	0.0322	1	-21.851	-21.851
37.3453	11.909	1040.404	0.0322	1	-21.852	-21.852
37.42863	11.93	1045.404	0.0322	1	-21.849	-21.849
37.51195	11.961	1050.404	0.0322	1	-21.836	-21.836
37.59528	12.01	1055.404	0.0322	1	-21.804	-21.804
37.67862	12.043	1060.404	0.0322	1	-21.786	-21.786
37.76195	12.067	1065.404	0.0322	1	-21.776	-21.776
37.84527	12.092	1070.404	0.0322	1	-21.766	-21.766
37.9286	12.119	1075.404	0.0322	1	-21.756	-21.756
38.01194	12.141	1080.404	0.0322	1	-21.751	-21.751
38.09529	12.158	1085.404	0.0321	1	-21.751	-21.751
38.17863	12.174	1090.404	0.0322	1	-21.75	-21.75
38.26197	12.192	1095.404	0.0321	1	-21.746	-21.746
38.3453	12.234	1100.404	0.0322	1	-21.717	-21.717
38.42862	12.278	1105.404	0.0322	1	-21.685	-21.685
38.51195	12.315	1110.404	0.0322	1	-21.659	-21.659
38.59527	12.346	1115.404	0.0321	1	-21.639	-21.639
38.6786	12.371	1120.404	0.0321	1	-21.624	-21.624
38.76192	12.393	1125.404	0.0322	1	-21.611	-21.611
38.84525	12.413	1130.404	0.0321	1	-21.599	-21.599
38.92858	12.431	1135.404	0.0322	1	-21.59	-21.59
39.01191	12.448	1140.404	0.0322	1	-21.584	-21.584
39.09524	12.466	1145.404	0.0321	1	-21.578	-21.578
39.17857	12.49	1150.404	0.0322	1	-21.568	-21.568
39.2619	12.513	1155.404	0.0322	1	-21.558	-21.558
39.34524	12.533	1160.404	0.0322	1	-21.548	-21.548
39.42855	12.552	1165.404	0.0322	1	-21.539	-21.539
39.51188	12.578	1170.404	0.0322	1	-21.523	-21.523
39.59521	12.599	1175.404	0.0322	1	-21.514	-21.514
39.67855	12.616	1180.404	0.0322	1	-21.508	-21.508
39.76189	12.632	1185.404	0.0321	1	-21.502	-21.502
39.84522	12.648	1190.404	0.0322	1	-21.494	-21.494
39.92855	12.665	1195.404	0.0322	1	-21.483	-21.483
40.01188	12.699	1200.404	0.0322	1	-21.457	-21.457
40.0952	12.726	1205.404	0.0322	1	-21.44	-21.44
40.17853	12.75	1210.404	0.0322	1	-21.426	-21.426
40.26187	12.77	1215.404	0.0322	1	-21.415	-21.415
40.34521	12.784	1220.404	0.0322	1	-21.409	-21.409
40.42853	12.799	1225.404	0.0322	1	-21.402	-21.402
40.51187	12.816	1230.404	0.0322	1	-21.393	-21.393
40.59519	12.828	1235.404	0.0321	1	-21.389	-21.389
40.67852	12.841	1240.404	0.0322	1	-21.383	-21.383
40.76184	12.853	1245.404	0.0322	1	-21.377	-21.377
40.84518	12.867	1250.404	0.0322	1	-21.37	-21.37
40.92852	12.877	1255.404	0.0322	1	-21.368	-21.368
41.01186	12.882	1260.404	0.0321	1	-21.371	-21.371
41.09521	12.886	1265.404	0.0322	1	-21.378	-21.378
41.17856	12.89	1270.404	0.0322	1	-21.385	-21.385
41.2619	12.893	1275.404	0.0322	1	-21.392	-21.392
41.34522	12.895	1280.404	0.0322	1	-21.4	-21.4
41.42854	12.901	1285.404	0.0322	1	-21.402	-21.402
41.51188	12.915	1290.404	0.0322	1	-21.396	-21.396
41.5952	12.93	1295.404	0.0322	1	-21.391	-21.391
41.67851	12.947	1300.404	0.0322	1	-21.38	-21.38
41.76183	12.973	1305.404	0.0322	1	-21.361	-21.361
41.84514	13.009	1310.404	0.0322	1	-21.333	-21.333
41.92845	13.055	1315.404	0.0322	1	-21.294	-21.294
42.01176	13.104	1320.404	0.0322	1	-21.254	-21.254
42.09509	13.152	1325.404	0.0322	1	-21.215	-21.215
42.17843	13.189	1330.404	0.0322	1	-21.186	-21.186
42.26177	13.222	1335.404	0.0322	1	-21.162	-21.162
42.34511	13.25	1340.404	0.0322	1	-21.141	-21.141
42.42846	13.277	1345.404	0.0322	1	-21.119	-21.119
42.5118	13.302	1350.404	0.0322	1	-21.099	-21.099
42.59514	13.324	1355.404	0.0322	1	-21.08	-21.08
42.67849	13.345	1360.404	0.0322	1	-21.065	-21.065
42.76182	13.369	1365.404	0.0322	1	-21.049	-21.049
42.84515	13.392	1370.404	0.0322	1	-21.032	-21.032
42.92848	13.415	1375.404	0.0322	1	-21.015	-21.015
43.01182	13.439	1380.404	0.0322	1	-21.001	-21.001
43.09514	13.457	1385.404	0.0322	1	-20.992	-20.992
43.17848	13.476	1390.404	0.0322	1	-20.981	-20.981
43.26181	13.491	1395.404	0.0322	1	-20.974	-20.974
43.34514	13.508	1400.404	0.0322	1	-20.963	-20.963
43.42847	13.528	1405.404	0.0322	1	-20.95	-20.95
43.5118	13.558	1410.404	0.0322	1	-20.925	-20.925
43.59513	13.577	1415.404	0.0322	1	-20.911	-20.911
43.67846	13.592	1420.404	0.0322	1	-20.902	-20.902
43.76179	13.606	1425.404	0.0322	1	-20.893	-20.893
43.84512	13.617	1430.404	0.0322	1	-20.887	-20.887
43.92845	13.626	1435.404	0.0322	1	-20.883	-20.883
44.01178	13.637	1440.404	0.0321	1	-20.876	-20.876
44.09511	13.648	1445.404	0.0322	1	-20.87	-20.87
44.17844	13.66	1450.404	0.0321	1	-20.864	-20.864
44.26176	13.673	1455.404	0.0322	1	-20.857	-20.857
44.34509	13.685	1460.404	0.0322	1	-20.852	-20.852
44.42842	13.699	1465.404	0.0322	1	-20.845	-20.845
44.51175	13.712	1470.404	0.0322	1	-20.837	-20.837
44.59508	13.726	1475.404	0.0322	1	-20.828	-20.828
44.67841	13.741	1480.404	0.0322	1	-20.818	-20.818
44.76174	13.758	1485.404	0.0322	1	-20.807	-20.807
44.84508	13.773	1490.404	0.0322	1	-20.797	-20.797
44.92841	13.788	1495.404	0.0322	1	-20.786	-20.786
45.01175	13.805	1500.404	0.0322	1	-20.775	-20.775
45.09508	13.821	1505.404	0.0322	1	-20.763	-20.763
45.17841	13.837	1510.404	0.0321	1	-20.753	-20.753
45.26174	13.852	1515.404	0.0322	1	-20.743	-20.743
45.35841	13.868	1521.205	0.0322	1	-20.732	-20.732
45.44175	13.882	1526.205	0.0322	1	-20.721	-20.721
45.52508	13.895	1531.205	0.0322	1	-20.713	-20.713
45.6084	13.91	1536.205	0.0322	1	-20.703	-20.703
45.69175	13.928	1541.205	0.0322	1	-20.689	-20.689
45.77508	13.943	1546.205	0.0321	1	-20.679	-20.679
45.8584	13.96	1551.205	0.0322	1	-20.667	-20.667
45.94172	13.989	1556.205	0.0322	1	-20.643	-20.643
46.02504	14.01	1561.205	0.0322	1	-20.628	-20.628
46.10838	14.024	1566.205	0.0322	1	-20.619	-20.619
46.19171	14.034	1571.205	0.0321	1	-20.614	-20.614
46.27504	14.043	1576.205	0.0322	1	-20.612	-20.612
46.35839	14.053	1581.205	0.0322	1	-20.607	-20.607
46.44172	14.062	1586.205	0.0322	1	-20.603	-20.603
46.52506	14.073	1591.205	0.0322	1	-20.597	-20.597
46.60839	14.087	1596.205	0.0322	1	-20.588	-20.588
46.69173	14.104	1601.205	0.0322	1	-20.576	-20.576
46.77506	14.124	1606.205	0.0322	1	-20.561	-20.561
46.85839	14.151	1611.205	0.0321	1	-20.538	-20.538
46.94171	14.18	1616.205	0.0322	1	-20.514	-20.514
47.02504	14.214	1621.205	0.0322	1	-20.486	-20.486
47.10838	14.248	1626.205	0.0322	1	-20.457	-20.457
47.19171	14.278	1631.205	0.0321	1	-20.432	-20.432
47.27505	14.306	1636.205	0.0322	1	-20.408	-20.408
47.37506	14.34	1642.204	0.0322	1	-20.378	-20.378
47.45839	14.369	1647.204	0.0322	1	-20.354	-20.354
47.54173	14.397	1652.204	0.0322	1	-20.33	-20.33
47.62506	14.422	1657.204	0.0322	1	-20.309	-20.309
47.7084	14.45	1662.204	0.0322	1	-20.285	-20.285
47.79174	14.472	1667.204	0.0322	1	-20.268	-20.268
47.87507	14.499	1672.204	0.0322	1	-20.245	-20.245
47.9584	14.525	1677.204	0.0321	1	-20.223	-20.223
48.04173	14.55	1682.204	0.0322	1	-20.201	-20.201
48.12507	14.575	1687.204	0.0322	1	-20.18	-20.18
48.2084	14.595	1692.204	0.0322	1	-20.164	-20.164
48.29172	14.619	1697.204	0.0322	1	-20.144	-20.144
48.37505	14.646	1702.204	0.0322	1	-20.123	-20.123
48.45837	14.673	1707.204	0.0322	1	-20.101	-20.101
48.5417	14.699	1712.204	0.0322	1	-20.082	-20.082
48.62502	14.725	1717.204	0.0322	1	-20.061	-20.061
48.70835	14.749	1722.204	0.0322	1	-20.041	-20.041
48.79168	14.773	1727.204	0.0322	1	-20.02	-20.02
48.87501	14.798	1732.204	0.0322	1	-19.997	-19.997
48.95834	14.823	1737.204	0.0322	1	-19.976	-19.976
49.04167	14.848	1742.204	0.0322	1	-19.954	-19.954
49.125	14.871	1747.204	0.0322	1	-19.936	-19.936
49.20832	14.896	1752.204	0.0322	1	-19.916	-19.916
49.29166	14.92	1757.204	0.0322	1	-19.896	-19.896
49.375	14.942	1762.204	0.0322	1	-19.879	-19.879
49.45833	14.961	1767.204	0.0322	1	-19.865	-19.865
49.54167	14.983	1772.204	0.0322	1	-19.848	-19.848
49.625	15.004	1777.204	0.0322	1	-19.832	-19.832
49.70834	15.029	1782.204	0.0322	1	-19.811	-19.811
49.79167	15.053	1787.204	0.0322	1	-19.791	-19.791
49.875	15.079	1792.204	0.0322	1	-19.768	-19.768
49.95833	15.103	1797.204	0.0322	1	-19.748	-19.748
50.04165	15.126	1802.204	0.0322	1	-19.73	-19.73
50.12499	15.152	1807.204	0.0321	1	-19.719	-19.719
50.20832	15.177	1812.204	0.0321	1	-19.724	-19.724
50.29165	15.204	1817.204	0.0322	1	-19.729	-19.729
50.37499	15.231	1822.204	0.0321	1	-19.731	-19.731
50.45832	15.26	1827.204	0.0321	1	-19.728	-19.728
50.54165	15.287	1832.204	0.0321	1	-19.723	-19.723
50.62499	15.315	1837.204	0.0322	1	-19.716	-19.716
50.70833	15.341	1842.204	0.0321	1	-19.709	-19.709
50.79166	15.368	1847.204	0.0322	1	-19.699	-19.699
50.875	15.393	1852.204	0.0322	1	-19.689	-19.689
50.95834	15.42	1857.204	0.0322	1	-19.674	-19.674
51.04166	15.449	1862.204	0.0322	1	-19.657	-19.657
51.12501	15.483	1867.204	0.0322	1	-19.632	-19.632
51.20834	15.512	1872.204	0.0321	1	-19.611	-19.611
51.29167	15.544	1877.204	0.0322	1	-19.587	-19.587
51.37499	15.578	1882.204	0.0322	1	-19.558	-19.558
51.45831	15.611	1887.204	0.0322	1	-19.531	-19.531
51.54164	15.647	1892.204	0.0322	1	-19.5	-19.5
51.62496	15.679	1897.204	0.0322	1	-19.471	-19.471
51.70829	15.711	1902.204	0.0321	1	-19.442	-19.442
51.79163	15.742	1907.204	0.0322	1	-19.415	-19.415
51.87495	15.767	1912.204	0.0322	1	-19.394	-19.394
51.95829	15.805	1917.204	0.0322	1	-19.36	-19.36
52.04162	15.843	1922.204	0.0321	1	-19.326	-19.326
52.12495	15.875	1927.204	0.0321	1	-19.298	-19.298
52.20829	15.903	1932.204	0.0322	1	-19.274	-19.274
52.29162	15.928	1937.204	0.0322	1	-19.252	-19.252
52.37496	15.95	1942.204	0.0322	1	-19.233	-19.233
52.45829	15.972	1947.204	0.0322	1	-19.214	-19.214
52.54162	15.994	1952.204	0.0322	1	-19.195	-19.195
52.62495	16.018	1957.204	0.0321	1	-19.175	-19.175
52.70828	16.043	1962.204	0.0322	1	-19.154	-19.154
52.79161	16.064	1967.204	0.0321	1	-19.136	-19.136
52.87495	16.086	1972.204	0.0321	1	-19.117	-19.117
52.95828	16.108	1977.204	0.0322	1	-19.098	-19.098
53.04162	16.127	1982.204	0.0322	1	-19.084	-19.084
53.12497	16.146	1987.204	0.0321	1	-19.071	-19.071
53.2083	16.164	1992.204	0.0322	1	-19.057	-19.057
53.29163	16.184	1997.204	0.0322	1	-19.041	-19.041
53.37496	16.206	2002.204	0.0322	1	-19.022	-19.022
53.45829	16.229	2007.204	0.0322	1	-19.002	-19.002
53.54162	16.254	2012.204	0.0322	1	-18.98	-18.98
53.62496	16.279	2017.204	0.0322	1	-18.959	-18.959
53.70831	16.301	2022.204	0.0322	1	-18.94	-18.94
53.79165	16.322	2027.204	0.0322	1	-18.922	-18.922
53.87498	16.339	2032.204	0.0321	1	-18.91	-18.91
53.95831	16.362	2037.204	0.0321	1	-18.89	-18.89
54.04163	16.39	2042.204	0.0321	1	-18.865	-18.865
54.12496	16.42	2047.204	0.0322	1	-18.839	-18.839
54.20828	16.452	2052.205	0.0322	1	-18.813	-18.813
54.2916	16.481	2057.205	0.0322	1	-18.79	-18.79
54.37493	16.509	2062.205	0.0322	1	-18.768	-18.768
54.45825	16.536	2067.205	0.0322	1	-18.748	-18.748
54.54158	16.566	2072.205	0.0321	1	-18.724	-18.724
54.6249	16.6	2077.205	0.0321	1	-18.694	-18.694
54.70823	16.633	2082.205	0.0322	1	-18.666	-18.666
54.79156	16.662	2087.205	0.0322	1	-18.643	-18.643
54.8749	16.689	2092.205	0.0322	1	-18.622	-18.622
54.95824	16.713	2097.205	0.0322	1	-18.604	-18.604
55.04157	16.739	2102.205	0.0322	1	-18.585	-18.585
55.12491	16.768	2107.205	0.0322	1	-18.564	-18.564
55.20825	16.793	2112.205	0.0322	1	-18.547	-18.547
55.29158	16.816	2117.205	0.0322	1	-18.534	-18.534
55.37492	16.841	2122.205	0.0322	1	-18.518	-18.518
55.45825	16.869	2127.205	0.0322	1	-18.496	-18.496
55.54157	16.917	2132.205	0.0322	1	-18.454	-18.454
55.6249	17.049	2137.205	0.0322	1	-18.326	-18.326
55.70821	17.155	2142.205	0.0322	1	-18.224	-18.224
55.79152	17.251	2147.205	0.0322	1	-18.133	-18.133
55.87484	17.337	2152.205	0.0322	1	-18.049	-18.049
55.95817	17.412	2157.205	0.0322	1	-17.976	-17.976
56.04151	17.47	2162.205	0.0321	1	-17.923	-17.923
56.12486	17.512	2167.205	0.0322	1	-17.886	-17.886
56.2082	17.548	2172.205	0.0322	1	-17.856	-17.856
56.29154	17.58	2177.205	0.0322	1	-17.831	-17.831
56.37489	17.608	2182.205	0.0321	1	-17.809	-17.809
56.45823	17.636	2187.205	0.0322	1	-17.789	-17.789
56.54158	17.667	2192.205	0.0322	1	-17.763	-17.763
56.62493	17.697	2197.205	0.0322	1	-17.739	-17.739
56.70826	17.733	2202.205	0.0321	1	-17.711	-17.711
56.79159	17.775	2207.205	0.0321	1	-17.674	-17.674
56.87492	17.822	2212.205	0.0322	1	-17.632	-17.632
56.95824	17.873	2217.205	0.0322	1	-17.584	-17.584
57.04158	17.927	2222.205	0.0322	1	-17.532	-17.532
57.12491	17.983	2227.205	0.0322	1	-17.482	-17.482
57.20825	18.041	2232.205	0.0321	1	-17.431	-17.431
57.29157	18.098	2237.205	0.0321	1	-17.38	-17.38
57.37491	18.164	2242.205	0.0321	1	-17.323	-17.323
57.45823	18.218	2247.205	0.0322	1	-17.278	-17.278
57.54157	18.271	2252.205	0.0322	1	-17.234	-17.234
57.62489	18.32	2257.205	0.0322	1	-17.193	-17.193
57.70823	18.382	2262.205	0.0322	1	-17.139	-17.139
57.79155	18.434	2267.205	0.0322	1	-17.094	-17.094
57.87489	18.493	2272.205	0.0322	1	-17.042	-17.042
57.95822	18.557	2277.205	0.0321	1	-16.986	-16.986
58.04156	18.636	2282.205	0.0321	1	-16.914	-16.914
58.12489	18.703	2287.205	0.0321	1	-16.853	-16.853
58.20822	18.782	2292.205	0.0322	1	-16.781	-16.781
58.29156	18.857	2297.205	0.0322	1	-16.711	-16.711
58.37489	18.938	2302.205	0.0321	1	-16.635	-16.635
58.45823	19.035	2307.205	0.0322	1	-16.543	-16.543
58.54156	19.124	2312.205	0.0322	1	-16.459	-16.459
58.62489	19.214	2317.205	0.0322	1	-16.375	-16.375
58.70822	19.296	2322.205	0.0322	1	-16.299	-16.299
58.79155	19.384	2327.205	0.0322	1	-16.216	-16.216
58.87489	19.481	2332.205	0.0321	1	-16.125	-16.125
58.95822	19.576	2337.205	0.0321	1	-16.036	-16.036
59.04156	19.672	2342.205	0.0321	1	-15.945	-15.945
59.12489	19.78	2347.205	0.0321	1	-15.843	-15.843
59.20822	19.89	2352.205	0.0321	1	-15.739	-15.739
59.29154	20.004	2357.205	0.0322	1	-15.63	-15.63
59.37487	20.121	2362.205	0.0321	1	-15.517	-15.517
59.4582	20.203	2367.205	0.0322	1	-15.439	-15.439
59.54152	20.254	2372.205	0.0321	1	-15.394	-15.394
59.62485	20.356	2377.205	0.0321	1	-15.296	-15.296
59.70818	20.507	2382.205	0.0321	1	-15.149	-15.149
59.79152	20.683	2387.205	0.0321	1	-14.979	-14.979
59.87486	20.863	2392.205	0.0321	1	-14.804	-14.804
59.9582	21.057	2397.205	0.0322	1	-14.617	-14.617
60.04155	21.243	2402.205	0.0322	1	-14.441	-14.441
60.12488	21.449	2407.205	0.0321	1	-14.244	-14.244
60.20821	21.63	2412.205	0.0321	1	-14.069	-14.069
60.29154	21.849	2417.205	0.0321	1	-13.854	-13.854
60.37487	22.093	2422.205	0.0321	1	-13.614	-13.614
60.45821	22.356	2427.205	0.0321	1	-13.356	-13.356
60.54154	22.603	2432.205	0.0321	1	-13.115	-13.115
60.62487	22.866	2437.205	0.0321	1	-12.858	-12.858
60.70818	23.152	2442.205	0.0321	1	-12.577	-12.577
60.79152	23.469	2447.205	0.0321	1	-12.265	-12.265
60.87485	23.756	2452.205	0.0321	1	-11.984	-11.984
60.95819	24.079	2457.205	0.0321	1	-11.666	-11.666
61.04152	24.452	2462.205	0.0321	1	-11.299	-11.299
61.12485	24.841	2467.205	0.0321	1	-10.916	-10.916
61.20819	25.209	2472.205	0.0321	1	-10.556	-10.556
61.29153	25.476	2477.205	0.0321	1	-10.297	-10.297
61.37487	25.839	2482.205	0.0322	1	-9.941	-9.941
61.4582	26.242	2487.205	0.0321	1	-9.545	-9.545
61.54153	26.637	2492.205	0.0321	1	-9.155	-9.155
61.62487	27.015	2497.205	0.0321	1	-8.783	-8.783
61.70821	27.371	2502.205	0.0321	1	-8.43	-8.43
61.79154	27.704	2507.205	0.0321	1	-8.1	-8.1
61.87488	28.018	2512.205	0.0321	1	-7.788	-7.788
61.9582	28.288	2517.205	0.0321	1	-7.52	-7.52
62.04154	28.532	2522.205	0.0321	1	-7.277	-7.277
62.12487	28.721	2527.205	0.0321	1	-7.09	-7.09
62.20821	28.882	2532.205	0.0321	1	-6.931	-6.931
62.29154	29.003	2537.205	0.0321	1	-6.812	-6.812
62.37487	29.095	2542.205	0.0321	1	-6.722	-6.722
62.4582	29.166	2547.205	0.0322	1	-6.654	-6.654
62.54153	29.214	2552.205	0.0321	1	-6.609	-6.609
62.62486	29.246	2557.205	0.0322	1	-6.58	-6.58
62.70819	29.271	2562.205	0.0321	1	-6.56	-6.56
62.79153	29.291	2567.205	0.0321	1	-6.545	-6.545
62.87485	29.305	2572.205	0.0322	1	-6.536	-6.536
62.95819	29.319	2577.205	0.0321	1	-6.526	-6.526
63.04151	29.337	2582.205	0.0321	1	-6.513	-6.513
63.12485	29.373	2587.205	0.0321	1	-6.481	-6.481
63.20818	29.408	2592.205	0.0321	1	-6.451	-6.451
63.29151	29.45	2597.205	0.0321	1	-6.414	-6.414
63.37484	29.477	2602.205	0.0321	1	-6.392	-6.392
63.45818	29.521	2607.205	0.0322	1	-6.353	-6.353
63.54151	29.598	2612.205	0.0321	1	-6.281	-6.281
63.62485	29.726	2617.205	0.0321	1	-6.16	-6.16
63.70818	29.89	2622.205	0.0321	1	-6	-6
63.79151	30.08	2627.205	0.0321	1	-5.815	-5.815
63.87484	30.284	2632.205	0.0321	1	-5.617	-5.617
63.95818	30.484	2637.205	0.0321	1	-5.426	-5.426
64.04151	30.677	2642.205	0.0321	1	-5.241	-5.241
64.12485	30.885	2647.205	0.0321	1	-5.04	-5.04
64.20819	31.081	2652.205	0.0321	1	-4.85	-4.85
64.29153	31.261	2657.205	0.0321	1	-4.675	-4.675
64.37487	31.428	2662.205	0.0321	1	-4.514	-4.514
64.4582	31.574	2667.205	0.0321	1	-4.373	-4.373
64.54154	31.738	2672.205	0.0321	1	-4.215	-4.215
64.62487	31.887	2677.205	0.0321	1	-4.071	-4.071
64.70821	32.052	2682.205	0.0321	1	-3.911	-3.911
64.79154	32.211	2687.205	0.0321	1	-3.757	-3.757
64.87488	32.366	2692.205	0.0321	1	-3.607	-3.607
64.95821	32.512	2697.205	0.0321	1	-3.467	-3.467
65.04153	32.631	2702.205	0.0321	1	-3.354	-3.354
65.12487	32.754	2707.205	0.0321	1	-3.238	-3.238
65.2082	32.869	2712.205	0.0321	1	-3.128	-3.128
65.29153	32.987	2717.205	0.0321	1	-3.014	-3.014
65.37485	33.093	2722.205	0.0322	1	-2.914	-2.914
65.45819	33.183	2727.205	0.0321	1	-2.83	-2.83
65.54151	33.259	2732.205	0.0321	1	-2.761	-2.761
65.62485	33.324	2737.205	0.0321	1	-2.703	-2.703
65.70818	33.382	2742.205	0.0321	1	-2.653	-2.653
65.79151	33.433	2747.205	0.0322	1	-2.61	-2.61
65.87485	33.469	2752.205	0.0321	1	-2.58	-2.58
65.95819	33.5	2757.205	0.0321	1	-2.553	-2.553
66.04152	33.527	2762.205	0.0321	1	-2.532	-2.532
66.12485	33.551	2767.205	0.0321	1	-2.514	-2.514
66.20819	33.576	2772.205	0.0321	1	-2.496	-2.496
66.29152	33.595	2777.205	0.0321	1	-2.483	-2.483
66.37485	33.608	2782.205	0.0321	1	-2.477	-2.477
66.45818	33.617	2787.205	0.0321	1	-2.474	-2.474
66.54151	33.623	2792.205	0.0319	1	-2.474	-2.474
66.62485	33.626	2797.205	0.0321	1	-2.479	-2.479
66.7082	33.63	2802.205	0.0321	1	-2.482	-2.482
66.79153	33.632	2807.205	0.0321	1	-2.487	-2.487
66.87484	33.634	2812.205	0.0321	1	-2.491	-2.491
66.95818	33.636	2817.205	0.0321	1	-2.494	-2.494
67.04152	33.638	2822.205	0.0321	1	-2.497	-2.497
67.12487	33.639	2827.205	0.0321	1	-2.501	-2.501
67.2082	33.639	2832.205	0.0321	1	-2.505	-2.505
67.29153	33.639	2837.205	0.0321	1	-2.509	-2.509
67.37487	33.638	2842.205	0.0321	1	-2.514	-2.514
67.45819	33.636	2847.205	0.0321	1	-2.522	-2.522
67.54153	33.636	2852.205	0.0321	1	-2.528	-2.528
67.62485	33.636	2857.205	0.0321	1	-2.537	-2.537
67.70819	33.635	2862.205	0.0321	1	-2.544	-2.544
67.79152	33.635	2867.205	0.0321	1	-2.549	-2.549
67.87486	33.634	2872.205	0.0322	1	-2.555	-2.555
67.95819	33.634	2877.205	0.0321	1	-2.56	-2.56
68.04151	33.634	2882.205	0.0321	1	-2.565	-2.565
68.12483	33.634	2887.205	0.0321	1	-2.569	-2.569
68.20817	33.634	2892.205	0.0321	1	-2.573	-2.573
68.29152	33.634	2897.205	0.0321	1	-2.577	-2.577
68.37487	33.633	2902.205	0.0321	1	-2.583	-2.583
68.45821	33.633	2907.205	0.0321	1	-2.588	-2.588
68.54153	33.633	2912.205	0.0321	1	-2.593	-2.593
68.62487	33.634	2917.205	0.0321	1	-2.597	-2.597
68.7082	33.635	2922.205	0.0321	1	-2.602	-2.602
68.79153	33.636	2927.205	0.0321	1	-2.607	-2.607
68.87487	33.638	2932.205	0.0321	1	-2.612	-2.612
68.95821	33.644	2937.205	0.0321	1	-2.611	-2.611
69.04154	33.649	2942.205	0.0321	1	-2.611	-2.611
69.12487	33.653	2947.205	0.0321	1	-2.612	-2.612
69.2082	33.658	2952.205	0.0321	1	-2.613	-2.613
69.29153	33.664	2957.205	0.0321	1	-2.611	-2.611
69.37487	33.67	2962.205	0.0321	1	-2.611	-2.611
69.4582	33.675	2967.205	0.0321	1	-2.611	-2.611
69.54154	33.681	2972.205	0.0322	1	-2.61	-2.61
69.62487	33.688	2977.205	0.0321	1	-2.61	-2.61
69.7082	33.697	2982.205	0.0321	1	-2.608	-2.608
69.79154	33.706	2987.205	0.0322	1	-2.605	-2.605
69.87486	33.715	2992.205	0.0321	1	-2.601	-2.601
69.95819	33.725	2997.205	0.0322	1	-2.596	-2.596
70.04153	33.735	3002.205	0.0321	1	-2.59	-2.59
70.12486	33.742	3007.205	0.0321	1	-2.588	-2.588
70.20819	33.749	3012.205	0.0321	1	-2.586	-2.586
70.29153	33.756	3017.205	0.0321	1	-2.584	-2.584
70.37487	33.76	3022.205	0.0321	1	-2.584	-2.584
70.4582	33.763	3027.205	0.0321	1	-2.585	-2.585
70.54153	33.765	3032.205	0.0321	1	-2.588	-2.588
70.62486	33.767	3037.205	0.0321	1	-2.592	-2.592
70.70821	33.768	3042.205	0.0322	1	-2.597	-2.597
70.79155	33.768	3047.205	0.0321	1	-2.604	-2.604
70.8749	33.769	3052.205	0.0322	1	-2.609	-2.609
70.95824	33.767	3057.205	0.0322	1	-2.617	-2.617
71.04158	33.762	3062.205	0.0321	1	-2.627	-2.627
71.12491	33.755	3067.205	0.0321	1	-2.64	-2.64
71.20824	33.744	3072.205	0.0321	1	-2.657	-2.657
71.29157	33.724	3077.205	0.0321	1	-2.682	-2.682
71.3749	33.7	3082.205	0.0321	1	-2.715	-2.715
71.45824	33.655	3087.205	0.0321	1	-2.768	-2.768
71.54157	33.61	3092.205	0.0321	1	-2.821	-2.821
71.6249	33.564	3097.205	0.0321	1	-2.874	-2.874
71.70823	33.52	3102.205	0.0321	1	-2.924	-2.924
71.79155	33.473	3107.205	0.0321	1	-2.978	-2.978
71.87488	33.424	3112.205	0.0321	1	-3.034	-3.034
71.95821	33.367	3117.205	0.0321	1	-3.1	-3.1
72.04155	33.296	3122.205	0.0321	1	-3.178	-3.178
72.12489	33.214	3127.205	0.0321	1	-3.268	-3.268
72.20824	33.172	3132.205	0.0322	1	-3.317	-3.317
72.29157	33.126	3137.205	0.0321	1	-3.369	-3.369
72.3749	33.084	3142.205	0.0322	1	-3.417	-3.417
72.45823	33.043	3147.205	0.0321	1	-3.465	-3.465
72.54157	32.999	3152.205	0.0321	1	-3.515	-3.515
72.6249	32.952	3157.205	0.0321	1	-3.569	-3.569
72.70824	32.899	3162.205	0.0321	1	-3.627	-3.627
72.79158	32.85	3167.205	0.0321	1	-3.681	-3.681
72.88825	32.795	3173.005	0.0322	1	-3.741	-3.741
72.97158	32.747	3178.005	0.0321	1	-3.794	-3.794
73.05491	32.702	3183.005	0.0322	1	-3.844	-3.844
73.13824	32.664	3188.005	0.0321	1	-3.888	-3.888
73.22159	32.627	3193.005	0.0321	1	-3.931	-3.931
73.30494	32.579	3198.005	0.0321	1	-3.985	-3.985
73.38828	32.535	3203.005	0.0321	1	-4.036	-4.036
73.47162	32.5	3208.005	0.0321	1	-4.078	-4.078
73.55495	32.457	3213.005	0.0321	1	-4.128	-4.128
73.63828	32.415	3218.005	0.0321	1	-4.175	-4.175
73.7216	32.383	3223.005	0.0321	1	-4.211	-4.211
73.80492	32.355	3228.005	0.0321	1	-4.244	-4.244
73.88825	32.331	3233.005	0.0321	1	-4.272	-4.272
73.97157	32.295	3238.005	0.0321	1	-4.313	-4.313
74.0549	32.262	3243.005	0.0321	1	-4.351	-4.351
74.13822	32.211	3248.005	0.0321	1	-4.407	-4.407
74.22155	32.168	3253.005	0.0321	1	-4.454	-4.454
74.30489	32.122	3258.005	0.0322	1	-4.505	-4.505
74.38822	32.072	3263.005	0.0321	1	-4.559	-4.559
74.47155	32.025	3268.005	0.0321	1	-4.612	-4.612
74.55489	31.98	3273.005	0.0321	1	-4.662	-4.662
74.63824	31.935	3278.005	0.0321	1	-4.713	-4.713
74.72157	31.874	3283.005	0.0321	1	-4.78	-4.78
74.80489	31.817	3288.005	0.0321	1	-4.843	-4.843
74.88823	31.765	3293.005	0.0321	1	-4.902	-4.902
74.97157	31.705	3298.005	0.0321	1	-4.968	-4.968
75.05491	31.645	3303.005	0.0321	1	-5.035	-5.035
75.13825	31.588	3308.005	0.0321	1	-5.098	-5.098
75.22159	31.521	3313.005	0.0321	1	-5.172	-5.172
75.30494	31.452	3318.005	0.0322	1	-5.248	-5.248
75.38828	31.375	3323.005	0.0321	1	-5.333	-5.333
75.47161	31.292	3328.005	0.0322	1	-5.423	-5.423
75.55495	31.226	3333.005	0.0321	1	-5.496	-5.496
75.63829	31.161	3338.005	0.0321	1	-5.567	-5.567
75.72163	31.094	3343.005	0.0321	1	-5.642	-5.642
75.80496	31.03	3348.005	0.0321	1	-5.714	-5.714
75.88829	30.98	3353.005	0.0321	1	-5.769	-5.769
75.97164	30.931	3358.005	0.0321	1	-5.823	-5.823
76.05497	30.876	3363.005	0.0321	1	-5.884	-5.884
76.13832	30.819	3368.005	0.0321	1	-5.947	-5.947
76.22164	30.759	3373.005	0.0321	1	-6.014	-6.014
76.30498	30.714	3378.005	0.0321	1	-6.064	-6.064
76.38831	30.668	3383.005	0.0321	1	-6.114	-6.114
76.47164	30.62	3388.005	0.0321	1	-6.167	-6.167
76.55497	30.566	3393.005	0.0322	1	-6.226	-6.226
76.63831	30.506	3398.005	0.0322	1	-6.291	-6.291
76.72164	30.438	3403.005	0.0321	1	-6.363	-6.363
76.80497	30.357	3408.005	0.0321	1	-6.449	-6.449
76.8883	30.273	3413.005	0.0321	1	-6.541	-6.541
76.97162	30.167	3418.005	0.0321	1	-6.655	-6.655
77.05495	30.069	3423.005	0.0321	1	-6.762	-6.762
77.1383	29.963	3428.005	0.0321	1	-6.876	-6.876
77.22163	29.858	3433.005	0.0321	1	-6.989	-6.989
77.30497	29.744	3438.005	0.0321	1	-7.11	-7.11
77.3883	29.628	3443.005	0.0321	1	-7.233	-7.233
77.47163	29.531	3448.005	0.0321	1	-7.336	-7.336
77.55497	29.434	3453.005	0.0321	1	-7.442	-7.442
77.6383	29.333	3458.005	0.0321	1	-7.553	-7.553
77.72163	29.229	3463.005	0.0321	1	-7.666	-7.666
77.80496	29.113	3468.005	0.0321	1	-7.79	-7.79
77.88829	28.982	3473.005	0.0321	1	-7.929	-7.929
77.97163	28.834	3478.005	0.0321	1	-8.084	-8.084
78.05497	28.692	3483.005	0.0321	1	-8.235	-8.235
78.13829	28.548	3488.005	0.0321	1	-8.383	-8.383
78.22163	28.424	3493.005	0.0322	1	-8.513	-8.513
78.30495	28.29	3498.005	0.0321	1	-8.651	-8.651
78.3883	28.143	3503.005	0.0321	1	-8.803	-8.803
78.47164	27.999	3508.005	0.0321	1	-8.952	-8.952
78.55497	27.84	3513.005	0.0321	1	-9.113	-9.113
78.63831	27.694	3518.005	0.0321	1	-9.263	-9.263
78.72165	27.546	3523.005	0.0322	1	-9.418	-9.418
78.80498	27.393	3528.005	0.0322	1	-9.576	-9.576
78.88832	27.242	3533.005	0.0321	1	-9.731	-9.731
78.97166	27.083	3538.005	0.0321	1	-9.896	-9.896
79.055	26.923	3543.005	0.0321	1	-10.065	-10.065
79.13832	26.762	3548.005	0.0321	1	-10.235	-10.235
79.22166	26.6	3553.005	0.0321	1	-10.405	-10.405
79.30499	26.431	3558.005	0.0321	1	-10.584	-10.584
79.38833	26.262	3563.005	0.0321	1	-10.763	-10.763
79.47166	26.097	3568.005	0.0321	1	-10.938	-10.938
79.555	25.932	3573.005	0.0321	1	-11.114	-11.114
79.63834	25.762	3578.005	0.0321	1	-11.294	-11.294
79.72167	25.583	3583.005	0.0321	1	-11.48	-11.48
79.805	25.414	3588.005	0.0321	1	-11.654	-11.654
79.88834	25.239	3593.005	0.0321	1	-11.834	-11.834
79.97166	25.062	3598.005	0.0321	1	-12.015	-12.015
80.055	24.881	3603.005	0.0321	1	-12.201	-12.201
80.13834	24.689	3608.005	0.0321	1	-12.397	-12.397
80.22167	24.504	3613.005	0.0321	1	-12.586	-12.586
80.30501	24.323	3618.005	0.0321	1	-12.773	-12.773
80.38834	24.166	3623.005	0.0321	1	-12.936	-12.936
80.47167	23.992	3628.005	0.0321	1	-13.119	-13.119
80.55501	23.825	3633.005	0.0321	1	-13.294	-13.294
80.63834	23.627	3638.005	0.0321	1	-13.501	-13.501
80.72167	23.407	3643.005	0.0321	1	-13.728	-13.728
80.805	23.178	3648.005	0.0321	1	-13.965	-13.965
80.88835	22.961	3653.005	0.0321	1	-14.187	-14.187
80.97168	22.731	3658.005	0.0321	1	-14.423	-14.423
81.05502	22.525	3663.005	0.0321	1	-14.635	-14.635
81.13834	22.313	3668.005	0.0321	1	-14.855	-14.855
81.22169	22.12	3673.005	0.0321	1	-15.055	-15.055
81.30502	21.899	3678.005	0.0321	1	-15.287	-15.287
81.38835	21.71	3683.005	0.0321	1	-15.489	-15.489
81.47169	21.52	3688.005	0.0321	1	-15.689	-15.689
81.55502	21.322	3693.005	0.0321	1	-15.895	-15.895
81.63833	21.153	3698.005	0.0321	1	-16.072	-16.072
81.72165	20.995	3703.005	0.0321	1	-16.239	-16.239
81.805	20.826	3708.005	0.0321	1	-16.416	-16.416
81.88834	20.62	3713.005	0.0319	1	-16.63	-16.63
81.97168	20.433	3718.005	0.0321	1	-16.824	-16.824
82.05503	20.251	3723.005	0.0319	1	-17.012	-17.012
82.13838	20.086	3728.005	0.0319	1	-17.184	-17.184
82.22172	19.932	3733.005	0.0321	1	-17.345	-17.345
82.30506	19.784	3738.005	0.0321	1	-17.499	-17.499
82.38839	19.65	3743.005	0.0319	1	-17.638	-17.638
82.47173	19.54	3748.005	0.0321	1	-17.752	-17.752
82.55506	19.445	3753.005	0.0321	1	-17.855	-17.855
82.63839	19.373	3758.005	0.0319	1	-17.933	-17.933
82.72172	19.311	3763.005	0.0321	1	-18.003	-18.003
82.80505	19.262	3768.005	0.0319	1	-18.062	-18.062
82.88839	19.222	3773.005	0.0321	1	-18.115	-18.115
82.97171	19.187	3778.005	0.0321	1	-18.167	-18.167
83.05504	19.162	3783.005	0.0321	1	-18.208	-18.208
83.13838	19.14	3788.005	0.0321	1	-18.242	-18.242
83.22172	19.123	3793.005	0.0321	1	-18.271	-18.271
83.30503	19.109	3798.005	0.0321	1	-18.294	-18.294
83.38836	19.101	3803.005	0.0321	1	-18.311	-18.311
83.47171	19.096	3808.005	0.0321	1	-18.328	-18.328
83.55507	19.092	3813.005	0.0321	1	-18.341	-18.341
83.63842	19.089	3818.005	0.0321	1	-18.351	-18.351
83.72177	19.087	3823.005	0.0321	1	-18.361	-18.361
83.8051	19.087	3828.005	0.0321	1	-18.366	-18.366
83.88843	19.094	3833.005	0.0319	1	-18.364	-18.364
83.97177	19.118	3838.005	0.0321	1	-18.344	-18.344
84.05511	19.16	3843.005	0.0321	1	-18.307	-18.307
84.13843	19.216	3848.005	0.0321	1	-18.256	-18.256
84.22176	19.296	3853.005	0.0321	1	-18.181	-18.181
84.3051	19.401	3858.005	0.0319	1	-18.081	-18.081
84.38843	19.533	3863.005	0.0321	1	-17.953	-17.953
84.47175	19.666	3868.005	0.0321	1	-17.825	-17.825
84.55507	19.8	3873.005	0.0321	1	-17.697	-17.697
84.63838	19.926	3878.005	0.0321	1	-17.576	-17.576
84.72172	20.043	3883.005	0.0321	1	-17.465	-17.465
84.80505	20.138	3888.005	0.0321	1	-17.377	-17.377
84.88838	20.263	3893.005	0.0321	1	-17.257	-17.257
84.97172	20.377	3898.005	0.0321	1	-17.152	-17.152
85.05506	20.479	3903.005	0.0321	1	-17.061	-17.061
85.1384	20.56	3908.005	0.0321	1	-16.988	-16.988
85.22174	20.638	3913.005	0.0321	1	-16.917	-16.917
85.30508	20.714	3918.005	0.0321	1	-16.849	-16.849
85.38842	20.789	3923.005	0.0321	1	-16.781	-16.781
85.47176	20.861	3928.005	0.0321	1	-16.715	-16.715
85.5551	20.93	3933.005	0.0321	1	-16.652	-16.652
85.63844	20.998	3938.005	0.0321	1	-16.593	-16.593
85.72178	21.059	3943.005	0.0321	1	-16.54	-16.54
85.80511	21.116	3948.005	0.0321	1	-16.491	-16.491
85.88845	21.178	3953.005	0.0321	1	-16.437	-16.437
85.97178	21.237	3958.005	0.0321	1	-16.389	-16.389
86.05513	21.301	3963.005	0.0321	1	-16.334	-16.334
86.13849	21.351	3968.005	0.0321	1	-16.294	-16.294
86.22184	21.399	3973.005	0.0321	1	-16.257	-16.257
86.30517	21.448	3978.005	0.0321	1	-16.218	-16.218
86.3885	21.512	3983.005	0.0321	1	-16.163	-16.163
86.47184	21.575	3988.005	0.0321	1	-16.107	-16.107
86.55516	21.633	3993.005	0.0321	1	-16.056	-16.056
86.6385	21.689	3998.005	0.0321	1	-16.006	-16.006
86.72183	21.733	4003.005	0.0321	1	-15.97	-15.97
86.80516	21.775	4008.005	0.0321	1	-15.936	-15.936
86.88849	21.815	4013.005	0.0321	1	-15.906	-15.906
86.97182	21.855	4018.005	0.0321	1	-15.876	-15.876
87.05514	21.889	4023.005	0.0321	1	-15.851	-15.851
87.13846	21.923	4028.005	0.0321	1	-15.827	-15.827
87.22179	21.958	4033.005	0.0319	1	-15.801	-15.801
87.30512	21.991	4038.005	0.0321	1	-15.78	-15.78
87.38846	22.019	4043.005	0.0321	1	-15.765	-15.765
87.4718	22.044	4048.005	0.0319	1	-15.756	-15.756
87.55513	22.076	4053.005	0.0319	1	-15.736	-15.736
87.63846	22.106	4058.005	0.0321	1	-15.715	-15.715
87.7218	22.131	4063.005	0.0321	1	-15.7	-15.7
87.80513	22.156	4068.005	0.0321	1	-15.683	-15.683
87.88847	22.184	4073.005	0.0321	1	-15.663	-15.663
87.97183	22.211	4078.005	0.0321	1	-15.646	-15.646
88.05518	22.238	4083.005	0.0321	1	-15.629	-15.629
88.13854	22.265	4088.005	0.0321	1	-15.608	-15.608
88.22187	22.291	4093.005	0.0321	1	-15.587	-15.587
88.3052	22.33	4098.005	0.0321	1	-15.554	-15.554
88.38853	22.374	4103.005	0.0321	1	-15.516	-15.516
88.47186	22.423	4108.005	0.0321	1	-15.475	-15.475
88.55519	22.486	4113.005	0.0321	1	-15.42	-15.42
88.63852	22.534	4118.005	0.0321	1	-15.381	-15.381
88.72186	22.573	4123.005	0.0321	1	-15.352	-15.352
88.80518	22.608	4128.005	0.0321	1	-15.327	-15.327
88.88851	22.64	4133.005	0.0321	1	-15.307	-15.307
88.97183	22.672	4138.005	0.0321	1	-15.287	-15.287
89.05517	22.703	4143.005	0.0321	1	-15.264	-15.264
89.13851	22.732	4148.005	0.0321	1	-15.243	-15.243
89.22184	22.778	4153.005	0.0321	1	-15.202	-15.202
89.30518	22.82	4158.005	0.0319	1	-15.164	-15.164
89.38851	22.849	4163.005	0.0321	1	-15.142	-15.142
89.47184	22.874	4168.005	0.0321	1	-15.131	-15.131
89.55518	22.898	4173.005	0.0319	1	-15.125	-15.125
89.63853	22.914	4178.005	0.0321	1	-15.123	-15.123
89.72185	22.928	4183.005	0.0321	1	-15.118	-15.118
89.80517	22.946	4188.005	0.0321	1	-15.107	-15.107
89.88851	22.966	4193.005	0.0321	1	-15.095	-15.095
89.97186	22.979	4198.005	0.0321	1	-15.089	-15.089
90.05521	22.989	4203.005	0.0319	1	-15.087	-15.087
90.13854	22.998	4208.005	0.0321	1	-15.085	-15.085
90.22187	23.008	4213.005	0.0321	1	-15.083	-15.083
90.30521	23.019	4218.005	0.0321	1	-15.079	-15.079
90.38855	23.028	4223.005	0.0319	1	-15.077	-15.077
90.47187	23.04	4228.005	0.0321	1	-15.073	-15.073
90.5552	23.052	4233.005	0.0321	1	-15.066	-15.066
90.63853	23.063	4238.005	0.0321	1	-15.059	-15.059
90.72186	23.074	4243.005	0.0321	1	-15.051	-15.051
90.80519	23.083	4248.005	0.0321	1	-15.046	-15.046
90.88853	23.093	4253.005	0.0321	1	-15.042	-15.042
90.97186	23.102	4258.005	0.0321	1	-15.041	-15.041
91.0552	23.109	4263.005	0.0319	1	-15.041	-15.041
91.13853	23.114	4268.005	0.0321	1	-15.043	-15.043
91.22186	23.12	4273.005	0.0319	1	-15.042	-15.042
91.3052	23.125	4278.005	0.0321	1	-15.043	-15.043
91.38853	23.129	4283.005	0.0319	1	-15.045	-15.045
91.47187	23.133	4288.005	0.0321	1	-15.046	-15.046
91.55521	23.137	4293.005	0.0321	1	-15.048	-15.048
91.63855	23.14	4298.005	0.0321	1	-15.051	-15.051
91.72189	23.144	4303.005	0.0321	1	-15.055	-15.055
91.80523	23.146	4308.005	0.0321	1	-15.063	-15.063
91.88857	23.149	4313.005	0.0321	1	-15.074	-15.074
91.9719	23.151	4318.005	0.0321	1	-15.084	-15.084
92.05525	23.153	4323.005	0.0321	1	-15.09	-15.09
92.13857	23.155	4328.005	0.0321	1	-15.094	-15.094
92.22191	23.157	4333.005	0.0319	1	-15.096	-15.096
92.30525	23.159	4338.005	0.0321	1	-15.099	-15.099
92.38859	23.161	4343.005	0.0321	1	-15.102	-15.102
92.47193	23.162	4348.005	0.0321	1	-15.106	-15.106
92.55527	23.163	4353.005	0.0319	1	-15.109	-15.109
92.63861	23.163	4358.005	0.0321	1	-15.113	-15.113
92.72194	23.164	4363.005	0.0321	1	-15.117	-15.117
92.80528	23.165	4368.005	0.0319	1	-15.125	-15.125
92.88861	23.165	4373.005	0.0321	1	-15.132	-15.132
92.97195	23.166	4378.005	0.0321	1	-15.138	-15.138
93.05528	23.166	4383.005	0.0321	1	-15.146	-15.146
93.13862	23.169	4388.005	0.0321	1	-15.151	-15.151
93.22196	23.178	4393.005	0.0321	1	-15.15	-15.15
93.3053	23.181	4398.005	0.0321	1	-15.156	-15.156
93.38863	23.183	4403.005	0.0321	1	-15.163	-15.163
93.47197	23.184	4408.005	0.0321	1	-15.171	-15.171
93.5553	23.184	4413.005	0.0321	1	-15.181	-15.181
93.63863	23.184	4418.005	0.0319	1	-15.189	-15.189
93.72197	23.184	4423.005	0.0321	1	-15.199	-15.199
93.8053	23.181	4428.005	0.0321	1	-15.213	-15.213
93.88863	23.176	4433.005	0.0321	1	-15.228	-15.228
93.97196	23.169	4438.005	0.0321	1	-15.243	-15.243
94.0553	23.161	4443.005	0.0321	1	-15.258	-15.258
94.13865	23.146	4448.005	0.0321	1	-15.278	-15.278
94.22198	23.126	4453.005	0.0321	1	-15.303	-15.303
94.30531	23.107	4458.005	0.0321	1	-15.327	-15.327
94.38867	23.088	4463.005	0.0321	1	-15.352	-15.352
94.47201	23.061	4468.005	0.0321	1	-15.385	-15.385
94.55534	23.036	4473.005	0.0321	1	-15.414	-15.414
94.63867	23.016	4478.005	0.0319	1	-15.438	-15.438
94.72201	22.999	4483.005	0.0321	1	-15.459	-15.459
94.80533	22.978	4488.005	0.0321	1	-15.484	-15.484
94.88866	22.954	4493.005	0.0319	1	-15.512	-15.512
94.972	22.929	4498.005	0.0319	1	-15.541	-15.541
95.05533	22.903	4503.005	0.0321	1	-15.571	-15.571
95.13866	22.877	4508.005	0.0319	1	-15.602	-15.602
95.22199	22.852	4513.005	0.0321	1	-15.632	-15.632
95.30532	22.828	4518.005	0.0321	1	-15.661	-15.661
95.38866	22.8	4523.005	0.0321	1	-15.694	-15.694
95.47199	22.767	4528.005	0.0319	1	-15.731	-15.731
95.55532	22.735	4533.005	0.0319	1	-15.767	-15.767
95.63866	22.688	4538.005	0.0321	1	-15.818	-15.818
95.72199	22.649	4543.005	0.0321	1	-15.863	-15.863
95.80532	22.617	4548.005	0.0321	1	-15.9	-15.9
95.88866	22.59	4553.005	0.0321	1	-15.932	-15.932
95.972	22.557	4558.005	0.0321	1	-15.968	-15.968
96.05534	22.525	4563.005	0.0321	1	-16.002	-16.002
96.13868	22.494	4568.005	0.0321	1	-16.036	-16.036
96.22202	22.461	4573.005	0.0321	1	-16.071	-16.071
96.30536	22.428	4578.005	0.0321	1	-16.107	-16.107
96.38872	22.391	4583.005	0.0319	1	-16.147	-16.147
96.47206	22.341	4588.005	0.0319	1	-16.199	-16.199
96.5554	22.288	4593.005	0.0321	1	-16.254	-16.254
96.63873	22.244	4598.005	0.0319	1	-16.301	-16.301
96.72205	22.212	4603.005	0.0321	1	-16.335	-16.335
96.80538	22.178	4608.005	0.0319	1	-16.369	-16.369
96.88871	22.145	4613.005	0.0321	1	-16.404	-16.404
96.97204	22.107	4618.005	0.0321	1	-16.444	-16.444
97.05537	22.065	4623.005	0.0321	1	-16.486	-16.486
97.13871	22.023	4628.005	0.0321	1	-16.53	-16.53
97.22204	21.977	4633.005	0.0321	1	-16.579	-16.579
97.30537	21.93	4638.005	0.0321	1	-16.629	-16.629
97.3887	21.887	4643.005	0.0319	1	-16.675	-16.675
97.47204	21.845	4648.005	0.0321	1	-16.718	-16.718
97.55537	21.812	4653.005	0.0321	1	-16.753	-16.753
97.63871	21.791	4658.005	0.0321	1	-16.776	-16.776
97.72204	21.762	4663.005	0.0321	1	-16.806	-16.806
97.80536	21.725	4668.005	0.0319	1	-16.844	-16.844
97.88869	21.682	4673.005	0.0321	1	-16.887	-16.887
97.972	21.634	4678.005	0.0321	1	-16.936	-16.936
98.05531	21.587	4683.005	0.0321	1	-16.983	-16.983
98.13864	21.541	4688.005	0.0321	1	-17.029	-17.029
98.22197	21.486	4693.005	0.0319	1	-17.085	-17.085
98.30531	21.431	4698.005	0.0319	1	-17.14	-17.14
98.38866	21.375	4703.005	0.0319	1	-17.196	-17.196
98.47201	21.299	4708.005	0.0321	1	-17.273	-17.273
98.55536	21.219	4713.005	0.0319	1	-17.353	-17.353
98.6387	21.145	4718.005	0.0321	1	-17.427	-17.427
98.72204	21.08	4723.005	0.0321	1	-17.492	-17.492
98.80537	21.022	4728.005	0.0319	1	-17.55	-17.55
98.8887	20.968	4733.005	0.0319	1	-17.604	-17.604
98.97204	20.912	4738.005	0.0321	1	-17.66	-17.66
99.05537	20.856	4743.005	0.0321	1	-17.716	-17.716
99.1387	20.807	4748.005	0.0319	1	-17.765	-17.765
99.22203	20.756	4753.005	0.0321	1	-17.816	-17.816
99.30537	20.71	4758.005	0.0321	1	-17.862	-17.862
99.38871	20.664	4763.005	0.0321	1	-17.908	-17.908
99.47204	20.619	4768.005	0.0321	1	-17.953	-17.953
99.55538	20.562	4773.005	0.0321	1	-18.01	-18.01
99.63871	20.502	4778.005	0.0319	1	-18.07	-18.07
99.72204	20.45	4783.005	0.0321	1	-18.122	-18.122
99.80536	20.404	4788.005	0.0321	1	-18.168	-18.168
99.88868	20.361	4793.005	0.0319	1	-18.211	-18.211
99.972	20.327	4798.005	0.0321	1	-18.245	-18.245
100.05535	20.288	4803.005	0.0319	1	-18.284	-18.284
100.13869	20.234	4808.005	0.0321	1	-18.337	-18.337
100.22201	20.179	4813.005	0.0321	1	-18.392	-18.392
100.30534	20.135	4818.005	0.0321	1	-18.436	-18.436
100.38868	20.082	4823.005	0.0319	1	-18.487	-18.487
100.48869	20.008	4829.005	0.0319	1	-18.558	-18.558
100.58537	19.926	4834.804	0.0319	1	-18.639	-18.639
100.6687	19.857	4839.804	0.0319	1	-18.706	-18.706
100.75204	19.79	4844.804	0.0319	1	-18.77	-18.77
100.83537	19.713	4849.804	0.0319	1	-18.845	-18.845
100.9187	19.644	4854.804	0.0319	1	-18.911	-18.911
101.00203	19.586	4859.804	0.0321	1	-18.966	-18.966
101.08536	19.531	4864.804	0.0319	1	-19.018	-19.018
101.16869	19.476	4869.804	0.0319	1	-19.069	-19.069
101.25202	19.42	4874.804	0.0319	1	-19.119	-19.119
101.33535	19.364	4879.804	0.0319	1	-19.169	-19.169
101.41869	19.305	4884.804	0.0319	1	-19.22	-19.22
101.50204	19.242	4889.804	0.0319	1	-19.275	-19.275
101.58537	19.169	4894.804	0.0319	1	-19.339	-19.339
101.66869	19.097	4899.804	0.0319	1	-19.4	-19.4
101.75202	19.024	4904.804	0.0321	1	-19.462	-19.462
101.83536	18.958	4909.804	0.0319	1	-19.516	-19.516
101.91869	18.89	4914.804	0.0319	1	-19.569	-19.569
102.00203	18.821	4919.804	0.0319	1	-19.621	-19.621
102.08536	18.749	4924.804	0.0319	1	-19.677	-19.677
102.16869	18.676	4929.804	0.0319	1	-19.733	-19.733
102.25202	18.616	4934.804	0.0321	1	-19.774	-19.774
102.33536	18.556	4939.804	0.0319	1	-19.818	-19.818
102.4187	18.492	4944.804	0.0319	1	-19.865	-19.865
102.50203	18.429	4949.804	0.0321	1	-19.911	-19.911
102.58537	18.359	4954.804	0.0321	1	-19.962	-19.962
102.66871	18.288	4959.804	0.0321	1	-20.014	-20.014
102.75205	18.221	4964.804	0.0319	1	-20.064	-20.064
102.83537	18.156	4969.804	0.0321	1	-20.112	-20.112
102.91871	18.095	4974.804	0.0321	1	-20.154	-20.154
103.00205	18.038	4979.804	0.0321	1	-20.193	-20.193
103.0854	17.97	4984.804	0.0319	1	-20.244	-20.244
103.16873	17.926	4989.804	0.0321	1	-20.271	-20.271
103.25204	17.905	4994.804	0.0319	1	-20.275	-20.275
103.33536	17.873	4999.804	0.0321	1	-20.287	-20.287
103.41869	17.823	5004.804	0.0319	1	-20.317	-20.317
103.50201	17.752	5009.804	0.0319	1	-20.368	-20.368
103.58534	17.661	5014.804	0.0321	1	-20.441	-20.441
103.66867	17.553	5019.804	0.0321	1	-20.531	-20.531
103.752	17.448	5024.804	0.0321	1	-20.619	-20.619
103.83532	17.348	5029.804	0.0321	1	-20.7	-20.7
103.91866	17.262	5034.804	0.0321	1	-20.765	-20.765
104.002	17.171	5039.804	0.0321	1	-20.833	-20.833
104.08533	17.07	5044.804	0.0321	1	-20.905	-20.905
104.16867	16.973	5049.804	0.0319	1	-20.976	-20.976
104.25199	16.876	5054.804	0.0319	1	-21.048	-21.048
104.33533	16.781	5059.804	0.0321	1	-21.116	-21.116
104.41866	16.679	5064.804	0.0321	1	-21.194	-21.194
104.50198	16.59	5069.804	0.0321	1	-21.261	-21.261
104.58532	16.504	5074.804	0.0321	1	-21.324	-21.324
104.66867	16.402	5079.804	0.0319	1	-21.404	-21.404
104.75203	16.292	5084.804	0.0319	1	-21.493	-21.493
104.83536	16.181	5089.804	0.0321	1	-21.582	-21.582
104.91868	16.092	5094.804	0.0321	1	-21.647	-21.647
105.00202	16.019	5099.804	0.0321	1	-21.698	-21.698
105.08534	15.937	5104.804	0.0319	1	-21.754	-21.754
105.16867	15.858	5109.804	0.0321	1	-21.808	-21.808
105.252	15.768	5114.804	0.0319	1	-21.875	-21.875
105.33534	15.67	5119.804	0.0319	1	-21.946	-21.946
105.41867	15.571	5124.804	0.0321	1	-22.011	-22.011
105.502	15.472	5129.804	0.0321	1	-22.078	-22.078
105.58534	15.377	5134.804	0.0321	1	-22.143	-22.143
105.66867	15.272	5139.804	0.0321	1	-22.216	-22.216
105.752	15.17	5144.804	0.0321	1	-22.285	-22.285
105.83534	15.066	5149.804	0.0321	1	-22.359	-22.359
105.91867	14.959	5154.804	0.0319	1	-22.438	-22.438
106.00199	14.851	5159.804	0.0321	1	-22.516	-22.516
106.08533	14.756	5164.804	0.0319	1	-22.578	-22.578
106.16866	14.649	5169.804	0.0319	1	-22.651	-22.651
106.25199	14.535	5174.804	0.0319	1	-22.734	-22.734
106.33532	14.43	5179.804	0.0321	1	-22.813	-22.813
106.41866	14.309	5184.804	0.0319	1	-22.909	-22.909
106.50199	14.186	5189.804	0.0321	1	-23.005	-23.005
106.58532	14.055	5194.804	0.0319	1	-23.11	-23.11
106.66865	13.93	5199.804	0.0319	1	-23.207	-23.207
106.75198	13.808	5204.804	0.0319	1	-23.3	-23.3
106.83532	13.679	5209.804	0.0319	1	-23.401	-23.401
106.91864	13.548	5214.804	0.0319	1	-23.501	-23.501
107.00197	13.424	5219.804	0.0321	1	-23.591	-23.591
107.0853	13.286	5224.804	0.0321	1	-23.7	-23.7
107.16864	13.14	5229.804	0.0321	1	-23.816	-23.816
107.25199	13.026	5234.804	0.0319	1	-23.902	-23.902
107.33534	12.883	5239.804	0.0319	1	-24.016	-24.016
107.41869	12.709	5244.804	0.0319	1	-24.16	-24.16
107.50204	12.544	5249.804	0.0319	1	-24.295	-24.295
107.58538	12.389	5254.804	0.0319	1	-24.42	-24.42
107.66871	12.238	5259.804	0.0321	1	-24.542	-24.542
107.75204	12.088	5264.804	0.0319	1	-24.663	-24.663
107.83537	11.944	5269.804	0.0319	1	-24.778	-24.778
107.9187	11.806	5274.804	0.0319	1	-24.889	-24.889
108.00203	11.66	5279.804	0.0319	1	-25.003	-25.003
108.08536	11.511	5284.804	0.0319	1	-25.114	-25.114
108.16869	11.364	5289.804	0.0319	1	-25.219	-25.219
108.25203	11.205	5294.804	0.0319	1	-25.34	-25.34
108.33537	11.03	5299.804	0.0319	1	-25.476	-25.476
108.4187	10.865	5304.804	0.0319	1	-25.605	-25.605
108.50203	10.705	5309.804	0.0319	1	-25.73	-25.73
108.58536	10.538	5314.804	0.0319	1	-25.862	-25.862
108.66869	10.377	5319.804	0.0319	1	-25.989	-25.989
108.75202	10.211	5324.804	0.0319	1	-26.119	-26.119
108.83534	10.048	5329.804	0.0319	1	-26.248	-26.248
108.91868	9.886	5334.804	0.0321	1	-26.374	-26.374
109.00201	9.713	5339.804	0.0319	1	-26.509	-26.509
109.08535	9.532	5344.804	0.0319	1	-26.655	-26.655
109.16869	9.341	5349.804	0.0319	1	-26.81	-26.81
109.25202	9.161	5354.804	0.0319	1	-26.952	-26.952
109.33536	8.985	5359.804	0.0321	1	-27.088	-27.088
109.41868	8.814	5364.804	0.0319	1	-27.222	-27.222
109.50201	8.648	5369.804	0.0319	1	-27.353	-27.353
109.58534	8.516	5374.804	0.0319	1	-27.45	-27.45
109.66866	8.43	5379.804	0.0319	1	-27.503	-27.503
109.752	8.301	5384.804	0.0319	1	-27.601	-27.601
109.83534	8.118	5389.804	0.0319	1	-27.754	-27.754
109.91868	7.902	5394.804	0.0319	1	-27.945	-27.945
110.00202	7.687	5399.804	0.0319	1	-28.135	-28.135
