# Supplementary material for: Modification of the structural stability of human serum albumin in rheumatoid arthritis
Source: PLoS One. 2023 Mar 17;18(3):e0271008. doi: 10.1371/journal.pone.0271008 (PMC10022781; doi:10.1371/journal.pone.0271008)
Supplement: S2 Data — The zip file includes 47 HDC results (.csv) exported from DSC raw files. Each HDC result file contains seven measurements for each DSC run: temperature (°C), power (μW), time(s), pressure (atm), scan rate (°C/min), analysis data (excess molar heat capacity (Cpex)), and corrected data (normalized Cpex, normalization explained in the Methods section). (ZIP) [file pone.0271008.s003.zip › SupplmentalData_2_HDC results/RF07.csv]

temp	power	time	pressure	scan rate	AnalysisData	CorrectedData
20.00099	-62.236	0.417	0.0322	0.571	-0.365	-0.365
20.03269	-79.534	5.416	0.0321	0.571	-0.467	-0.467
20.09759	-164.691	11.416	0.0321	0.571	-0.682	-0.682
20.16806	-235.292	16.416	0.0321	0.571	-1.811	-1.811
20.24961	-290.955	21.416	0.0321	0.684	-4.009	-4.009
20.33913	-328.977	26.417	0.0321	0.8	-6.797	-6.797
20.43395	-350.564	31.417	0.0321	0.915	-9.622	-9.622
20.55159	-360.005	37.416	0.0321	1.028	-13.328	-13.328
20.6508	-356.669	42.416	0.0321	1.1	-16.433	-16.433
20.7497	-345.798	47.416	0.0321	1.14	-19.232	-19.232
20.84737	-330.025	52.416	0.0321	1.157	-21.672	-21.672
20.94321	-311.349	57.416	0.0322	1.142	-23.674	-23.674
21.03692	-291.318	62.416	0.0322	1.122	-25.236	-25.236
21.1284	-271.149	67.417	0.0321	1.099	-26.383	-26.383
21.21771	-251.735	72.417	0.0321	1.076	-27.166	-27.166
21.30504	-233.643	77.417	0.0321	1.054	-27.615	-27.615
21.39062	-217.194	82.417	0.0322	1.034	-27.757	-27.757
21.47478	-202.602	87.417	0.0322	1.017	-27.692	-27.692
21.55782	-189.892	92.417	0.0321	1.003	-27.485	-27.485
21.64002	-178.99	97.417	0.0322	0.993	-27.142	-27.142
21.72168	-169.815	102.417	0.0321	0.986	-26.757	-26.757
21.80302	-162.054	107.417	0.0321	0.981	-26.367	-26.367
21.88426	-155.384	112.417	0.0321	0.979	-25.873	-25.873
21.96553	-149.657	117.417	0.0322	0.978	-25.357	-25.357
22.04697	-144.731	122.417	0.0321	0.979	-24.961	-24.961
22.12865	-140.381	127.417	0.0321	0.981	-24.707	-24.707
22.21061	-136.391	132.417	0.0321	0.984	-24.524	-24.524
22.29287	-132.6	137.417	0.0321	0.987	-24.366	-24.366
22.37541	-128.913	142.417	0.0322	0.99	-24.248	-24.248
22.4582	-125.233	147.417	0.0321	0.993	-24.142	-24.142
22.54123	-121.538	152.417	0.0321	0.995	-24.082	-24.082
22.62443	-117.799	157.417	0.0321	0.998	-24.029	-24.029
22.7078	-114.032	162.417	0.0321	1	-24.006	-24.006
22.7913	-110.243	167.417	0.0322	1.001	-23.995	-23.995
22.87489	-106.422	172.417	0.0321	1.002	-23.974	-23.974
22.95853	-102.632	177.417	0.0321	1.003	-24.002	-24.002
23.0422	-98.836	182.417	0.0321	1.003	-24.016	-24.016
23.12586	-95.059	187.417	0.0321	1.004	-24.004	-24.004
23.20951	-91.321	192.417	0.0322	1.003	-23.964	-23.964
23.29312	-87.665	197.417	0.0321	1.003	-23.936	-23.936
23.37671	-84.118	202.417	0.0321	1.003	-23.923	-23.923
23.46026	-80.697	207.417	0.0321	1.003	-23.913	-23.913
23.54378	-77.358	212.417	0.0321	1.002	-23.858	-23.858
23.62726	-74.165	217.417	0.0321	1.002	-23.837	-23.837
23.71071	-71.07	222.417	0.0321	1.002	-23.773	-23.773
23.79413	-68.116	227.417	0.0321	1.001	-23.717	-23.717
23.87754	-65.286	232.417	0.0321	1.001	-23.669	-23.669
23.96092	-62.579	237.417	0.0321	1.001	-23.623	-23.623
24.04429	-59.974	242.417	0.0321	1.001	-23.56	-23.56
24.12765	-57.492	247.417	0.0321	1	-23.527	-23.527
24.21101	-55.103	252.417	0.0321	1	-23.506	-23.506
24.31104	-52.381	258.416	0.0321	1	-23.477	-23.477
24.3944	-50.194	263.416	0.0321	1	-23.437	-23.437
24.47776	-48.091	268.416	0.0321	1	-23.404	-23.404
24.56112	-46.059	273.416	0.0321	1	-23.365	-23.365
24.64448	-44.089	278.416	0.0321	1	-23.322	-23.322
24.72785	-42.198	283.416	0.0321	1	-23.283	-23.283
24.81122	-40.372	288.416	0.0321	1	-23.245	-23.245
24.89458	-38.599	293.416	0.0321	1	-23.207	-23.207
24.97796	-36.834	298.416	0.0321	1	-23.117	-23.117
25.06134	-35.194	303.416	0.0322	1	-23.093	-23.093
25.14472	-33.595	308.416	0.0322	1	-23.065	-23.065
25.2281	-32.073	313.416	0.0321	1	-23.065	-23.065
25.31146	-30.575	318.416	0.0322	1	-23.032	-23.032
25.39483	-29.14	323.416	0.0321	1	-23.008	-23.008
25.47819	-27.756	328.416	0.0321	1	-22.985	-22.985
25.56156	-26.41	333.416	0.0322	1	-22.961	-22.961
25.64492	-25.138	338.416	0.0321	1	-22.971	-22.971
25.7283	-23.89	343.416	0.0321	1	-22.964	-22.964
25.81166	-22.693	348.416	0.0322	1	-22.964	-22.964
25.89503	-21.537	353.416	0.0321	1	-22.953	-22.953
25.97839	-20.396	358.416	0.0322	1	-22.917	-22.917
26.06175	-19.309	363.416	0.0322	1	-22.901	-22.901
26.1451	-18.245	368.416	0.0321	1	-22.88	-22.88
26.22845	-17.218	373.416	0.0322	1	-22.855	-22.855
26.3118	-16.227	378.416	0.0321	1	-22.823	-22.823
26.39515	-15.286	383.416	0.0321	1	-22.803	-22.803
26.4785	-14.364	388.416	0.0321	1	-22.767	-22.767
26.56186	-13.476	393.416	0.0322	1	-22.742	-22.742
26.6452	-12.62	398.416	0.0322	1	-22.721	-22.721
26.72855	-11.797	403.416	0.0321	1	-22.7	-22.7
26.81191	-10.991	408.416	0.0322	1	-22.65	-22.65
26.91193	-10.085	414.416	0.0321	1	-22.629	-22.629
26.99528	-9.346	419.416	0.0321	1	-22.629	-22.629
27.07864	-8.629	424.416	0.0321	1	-22.62	-22.62
27.16198	-7.948	429.416	0.0321	1	-22.614	-22.614
27.24534	-7.275	434.416	0.0321	1	-22.592	-22.592
27.3287	-6.641	439.416	0.0321	1	-22.585	-22.585
27.41205	-6.031	444.416	0.0322	1	-22.577	-22.577
27.49539	-5.409	449.416	0.0321	1	-22.529	-22.529
27.57872	-4.797	454.416	0.0322	1	-22.473	-22.473
27.66206	-4.2	459.416	0.0322	1	-22.418	-22.418
27.7454	-3.654	464.416	0.0322	1	-22.406	-22.406
27.82874	-3.131	469.416	0.0321	1	-22.41	-22.41
27.91209	-2.628	474.416	0.0322	1	-22.405	-22.405
27.99543	-2.104	479.416	0.0322	1	-22.354	-22.354
28.07878	-1.64	484.416	0.0322	1	-22.342	-22.342
28.16212	-1.183	489.416	0.0321	1	-22.319	-22.319
28.24547	-0.741	494.416	0.0322	1	-22.296	-22.296
28.32881	-0.315	499.416	0.0322	1	-22.278	-22.278
28.41215	0.101	504.416	0.0322	1	-22.252	-22.252
28.49548	0.496	509.416	0.0322	1	-22.243	-22.243
28.57883	0.88	514.417	0.0322	1	-22.242	-22.242
28.66217	1.243	519.417	0.0322	1	-22.24	-22.24
28.7455	1.603	524.417	0.0321	1	-22.221	-22.221
28.82884	1.959	529.417	0.0322	1	-22.194	-22.194
28.91219	2.302	534.417	0.0321	1	-22.167	-22.167
28.99554	2.614	539.417	0.0321	1	-22.169	-22.169
29.07889	2.92	544.417	0.0321	1	-22.163	-22.163
29.16223	3.217	549.417	0.0321	1	-22.15	-22.15
29.24555	3.54	554.417	0.0321	1	-22.112	-22.112
29.32887	3.858	559.417	0.0321	1	-22.068	-22.068
29.41219	4.17	564.417	0.0321	1	-22.01	-22.01
29.49554	4.45	569.417	0.0322	1	-21.978	-21.978
29.57887	4.69	574.417	0.0321	1	-21.986	-21.986
29.6622	4.934	579.417	0.0322	1	-21.979	-21.979
29.74554	5.183	584.417	0.0322	1	-21.971	-21.971
29.82888	5.413	589.417	0.0322	1	-21.978	-21.978
29.91222	5.625	594.417	0.0322	1	-21.997	-21.997
29.99556	5.83	599.417	0.0321	1	-22.004	-22.004
30.0789	6.04	604.417	0.0321	1	-21.979	-21.979
30.16223	6.259	609.417	0.0322	1	-21.937	-21.937
30.24557	6.466	614.417	0.0321	1	-21.904	-21.904
30.3289	6.664	619.417	0.0322	1	-21.878	-21.878
30.41223	6.863	624.417	0.0322	1	-21.844	-21.844
30.49557	7.048	629.417	0.0322	1	-21.825	-21.825
30.5789	7.221	634.417	0.0322	1	-21.821	-21.821
30.66224	7.389	639.417	0.0322	1	-21.813	-21.813
30.74557	7.548	644.417	0.0321	1	-21.807	-21.807
30.82891	7.703	649.417	0.0322	1	-21.802	-21.802
30.91224	7.851	654.417	0.0322	1	-21.801	-21.801
30.99558	7.999	659.417	0.0322	1	-21.786	-21.786
31.07892	8.144	664.417	0.0322	1	-21.77	-21.77
31.16225	8.283	669.417	0.0322	1	-21.758	-21.758
31.24559	8.419	674.417	0.0322	1	-21.748	-21.748
31.32892	8.544	679.417	0.0322	1	-21.745	-21.745
31.41226	8.671	684.417	0.0322	1	-21.733	-21.733
31.49559	8.793	689.417	0.0321	1	-21.717	-21.717
31.57892	8.913	694.417	0.0321	1	-21.704	-21.704
31.66226	9.032	699.417	0.0322	1	-21.704	-21.704
31.7456	9.138	704.417	0.0321	1	-21.721	-21.721
31.82893	9.249	709.417	0.0322	1	-21.713	-21.713
31.91227	9.364	714.417	0.0321	1	-21.683	-21.683
31.9956	9.463	719.417	0.0322	1	-21.671	-21.671
32.07894	9.561	724.417	0.0322	1	-21.67	-21.67
32.16227	9.661	729.417	0.0322	1	-21.659	-21.659
32.24561	9.755	734.417	0.0321	1	-21.651	-21.651
32.32894	9.854	739.417	0.0322	1	-21.636	-21.636
32.41227	9.948	744.417	0.0321	1	-21.625	-21.625
32.4956	10.037	749.417	0.0322	1	-21.619	-21.619
32.57893	10.124	754.417	0.0321	1	-21.609	-21.609
32.66226	10.208	759.417	0.0321	1	-21.599	-21.599
32.7456	10.285	764.417	0.0321	1	-21.592	-21.592
32.82892	10.361	769.417	0.0321	1	-21.584	-21.584
32.91225	10.44	774.417	0.0321	1	-21.569	-21.569
32.99558	10.515	779.417	0.0321	1	-21.562	-21.562
33.07892	10.588	784.417	0.0321	1	-21.552	-21.552
33.16225	10.657	789.417	0.0322	1	-21.54	-21.54
33.24559	10.724	794.417	0.0322	1	-21.53	-21.53
33.32892	10.786	799.417	0.0322	1	-21.529	-21.529
33.41226	10.848	804.417	0.0322	1	-21.525	-21.525
33.49559	10.904	809.417	0.0321	1	-21.516	-21.516
33.57893	10.958	814.417	0.0322	1	-21.509	-21.509
33.66226	11.012	819.417	0.0322	1	-21.496	-21.496
33.7456	11.072	824.417	0.0321	1	-21.478	-21.478
33.82893	11.12	829.417	0.0321	1	-21.475	-21.475
33.91226	11.172	834.417	0.0321	1	-21.463	-21.463
33.99559	11.228	839.417	0.0321	1	-21.45	-21.45
34.07891	11.284	844.417	0.0321	1	-21.441	-21.441
34.16224	11.339	849.417	0.0321	1	-21.424	-21.424
34.24557	11.392	854.417	0.0321	1	-21.412	-21.412
34.3289	11.443	859.417	0.0321	1	-21.407	-21.407
34.41223	11.491	864.417	0.0321	1	-21.407	-21.407
34.49556	11.534	869.417	0.0321	1	-21.409	-21.409
34.57889	11.577	874.417	0.0321	1	-21.41	-21.41
34.66221	11.615	879.417	0.0321	1	-21.412	-21.412
34.74553	11.66	884.417	0.0321	1	-21.403	-21.403
34.82885	11.706	889.417	0.0321	1	-21.391	-21.391
34.91218	11.745	894.417	0.0321	1	-21.386	-21.386
34.99553	11.775	899.417	0.0321	1	-21.392	-21.392
35.07885	11.801	904.417	0.0321	1	-21.4	-21.4
35.16217	11.834	909.417	0.0321	1	-21.397	-21.397
35.24552	11.866	914.417	0.0321	1	-21.392	-21.392
35.32887	11.889	919.417	0.0321	1	-21.395	-21.395
35.41219	11.911	924.417	0.0321	1	-21.396	-21.396
35.49553	11.94	929.417	0.0321	1	-21.39	-21.39
35.57888	11.968	934.417	0.0321	1	-21.39	-21.39
35.66222	11.991	939.417	0.0321	1	-21.398	-21.398
35.74555	12.016	944.417	0.0321	1	-21.396	-21.396
35.82889	12.042	949.417	0.0321	1	-21.39	-21.39
35.91223	12.067	954.417	0.0321	1	-21.388	-21.388
35.99557	12.094	959.417	0.0321	1	-21.385	-21.385
36.07891	12.123	964.417	0.0322	1	-21.382	-21.382
36.16225	12.153	969.417	0.0321	1	-21.378	-21.378
36.24559	12.184	974.417	0.0321	1	-21.37	-21.37
36.32891	12.218	979.417	0.0322	1	-21.358	-21.358
36.41222	12.261	984.417	0.0322	1	-21.331	-21.331
36.49554	12.308	989.417	0.0321	1	-21.296	-21.296
36.57888	12.351	994.417	0.0322	1	-21.264	-21.264
36.66221	12.386	999.417	0.0322	1	-21.239	-21.239
36.74552	12.416	1004.417	0.0321	1	-21.221	-21.221
36.82883	12.45	1009.417	0.0321	1	-21.2	-21.2
36.91214	12.483	1014.417	0.0321	1	-21.181	-21.181
36.99545	12.512	1019.417	0.0321	1	-21.17	-21.17
37.09543	12.543	1025.416	0.0322	1	-21.158	-21.158
37.17877	12.563	1030.416	0.0321	1	-21.159	-21.159
37.2621	12.578	1035.416	0.0322	1	-21.163	-21.163
37.34542	12.592	1040.416	0.0322	1	-21.169	-21.169
37.42875	12.606	1045.416	0.0321	1	-21.173	-21.173
37.51208	12.621	1050.416	0.0321	1	-21.176	-21.176
37.59542	12.636	1055.416	0.0322	1	-21.178	-21.178
37.67878	12.647	1060.416	0.0321	1	-21.182	-21.182
37.76214	12.655	1065.416	0.0322	1	-21.188	-21.188
37.84548	12.661	1070.416	0.0322	1	-21.197	-21.197
37.92882	12.672	1075.416	0.0321	1	-21.203	-21.203
38.01214	12.688	1080.416	0.0322	1	-21.204	-21.204
38.09546	12.708	1085.416	0.0322	1	-21.201	-21.201
38.1788	12.732	1090.416	0.0321	1	-21.192	-21.192
38.26213	12.751	1095.416	0.0322	1	-21.187	-21.187
38.34546	12.769	1100.416	0.0322	1	-21.182	-21.182
38.4288	12.788	1105.416	0.0321	1	-21.175	-21.175
38.51213	12.806	1110.416	0.0322	1	-21.168	-21.168
38.59546	12.825	1115.416	0.0322	1	-21.16	-21.16
38.67879	12.844	1120.416	0.0321	1	-21.151	-21.151
38.76212	12.863	1125.416	0.0321	1	-21.141	-21.141
38.84545	12.882	1130.416	0.0321	1	-21.13	-21.13
38.92879	12.904	1135.416	0.0322	1	-21.117	-21.117
39.01213	12.923	1140.416	0.0321	1	-21.109	-21.109
39.09546	12.941	1145.416	0.0322	1	-21.103	-21.103
39.1788	12.962	1150.416	0.0322	1	-21.096	-21.096
39.26214	12.98	1155.416	0.0322	1	-21.091	-21.091
39.34547	12.998	1160.416	0.0322	1	-21.083	-21.083
39.4288	13.018	1165.416	0.0322	1	-21.073	-21.073
39.51213	13.041	1170.416	0.0322	1	-21.06	-21.06
39.59544	13.064	1175.416	0.0322	1	-21.049	-21.049
39.67878	13.094	1180.416	0.0321	1	-21.03	-21.03
39.76212	13.118	1185.416	0.0322	1	-21.016	-21.016
39.84545	13.139	1190.416	0.0322	1	-21.003	-21.003
39.92879	13.161	1195.416	0.0322	1	-20.987	-20.987
40.01212	13.18	1200.416	0.0322	1	-20.976	-20.976
40.09543	13.206	1205.416	0.0321	1	-20.96	-20.96
40.17874	13.237	1210.416	0.0322	1	-20.939	-20.939
40.26206	13.269	1215.416	0.0322	1	-20.916	-20.916
40.3454	13.295	1220.416	0.0321	1	-20.898	-20.898
40.42875	13.313	1225.416	0.0321	1	-20.888	-20.888
40.51209	13.327	1230.416	0.0321	1	-20.882	-20.882
40.5954	13.342	1235.416	0.0321	1	-20.875	-20.875
40.67872	13.363	1240.416	0.0322	1	-20.861	-20.861
40.76203	13.388	1245.416	0.0321	1	-20.842	-20.842
40.84534	13.413	1250.416	0.0322	1	-20.824	-20.824
40.92867	13.437	1255.416	0.0322	1	-20.808	-20.808
41.01199	13.458	1260.416	0.0321	1	-20.795	-20.795
41.09531	13.476	1265.416	0.0321	1	-20.788	-20.788
41.17864	13.494	1270.416	0.0322	1	-20.781	-20.781
41.26197	13.51	1275.416	0.0321	1	-20.775	-20.775
41.3453	13.523	1280.416	0.0322	1	-20.772	-20.772
41.42865	13.537	1285.416	0.0322	1	-20.766	-20.766
41.512	13.547	1290.416	0.0322	1	-20.764	-20.764
41.59535	13.556	1295.416	0.0321	1	-20.765	-20.765
41.67869	13.565	1300.416	0.0322	1	-20.762	-20.762
41.76204	13.576	1305.416	0.0322	1	-20.758	-20.758
41.84538	13.586	1310.416	0.0322	1	-20.756	-20.756
41.92873	13.599	1315.416	0.0321	1	-20.75	-20.75
42.01207	13.612	1320.416	0.0322	1	-20.746	-20.746
42.09539	13.627	1325.416	0.0322	1	-20.74	-20.74
42.17872	13.646	1330.416	0.0321	1	-20.729	-20.729
42.26204	13.668	1335.416	0.0322	1	-20.716	-20.716
42.34539	13.691	1340.416	0.0322	1	-20.7	-20.7
42.42874	13.709	1345.416	0.0322	1	-20.687	-20.687
42.51208	13.724	1350.416	0.0322	1	-20.677	-20.677
42.59543	13.738	1355.416	0.0322	1	-20.666	-20.666
42.67876	13.752	1360.416	0.0322	1	-20.658	-20.658
42.76208	13.77	1365.417	0.0321	1	-20.648	-20.648
42.84539	13.798	1370.417	0.0322	1	-20.626	-20.626
42.9287	13.83	1375.417	0.0322	1	-20.6	-20.6
43.01204	13.862	1380.417	0.0322	1	-20.578	-20.578
43.09538	13.882	1385.417	0.0322	1	-20.567	-20.567
43.17872	13.897	1390.417	0.0322	1	-20.56	-20.56
43.26205	13.912	1395.417	0.0321	1	-20.553	-20.553
43.34536	13.932	1400.417	0.0322	1	-20.539	-20.539
43.42867	13.956	1405.417	0.0322	1	-20.522	-20.522
43.51198	13.983	1410.417	0.0322	1	-20.5	-20.5
43.5953	14.01	1415.417	0.0322	1	-20.478	-20.478
43.67861	14.033	1420.417	0.0322	1	-20.461	-20.461
43.76196	14.053	1425.417	0.0322	1	-20.446	-20.446
43.84529	14.065	1430.417	0.0321	1	-20.439	-20.439
43.92862	14.078	1435.417	0.0322	1	-20.431	-20.431
44.02529	14.093	1441.217	0.0322	1	-20.421	-20.421
44.10863	14.105	1446.217	0.0322	1	-20.414	-20.414
44.19196	14.117	1451.217	0.0322	1	-20.408	-20.408
44.27529	14.131	1456.217	0.0322	1	-20.4	-20.4
44.35863	14.144	1461.217	0.0321	1	-20.394	-20.394
44.44196	14.158	1466.217	0.0322	1	-20.387	-20.387
44.5253	14.172	1471.217	0.0322	1	-20.378	-20.378
44.60864	14.185	1476.217	0.0322	1	-20.37	-20.37
44.69198	14.198	1481.217	0.0322	1	-20.362	-20.362
44.77531	14.212	1486.217	0.0322	1	-20.354	-20.354
44.85864	14.227	1491.217	0.0322	1	-20.344	-20.344
44.94198	14.242	1496.217	0.0322	1	-20.333	-20.333
45.02531	14.257	1501.217	0.0322	1	-20.324	-20.324
45.10864	14.275	1506.217	0.0322	1	-20.31	-20.31
45.19197	14.293	1511.217	0.0321	1	-20.298	-20.298
45.27529	14.313	1516.217	0.0321	1	-20.283	-20.283
45.35863	14.338	1521.217	0.0322	1	-20.262	-20.262
45.44197	14.356	1526.217	0.0321	1	-20.247	-20.247
45.52529	14.372	1531.217	0.0322	1	-20.236	-20.236
45.60861	14.395	1536.217	0.0322	1	-20.218	-20.218
45.69194	14.421	1541.217	0.0321	1	-20.196	-20.196
45.77525	14.44	1546.217	0.0321	1	-20.182	-20.182
45.85857	14.461	1551.217	0.0322	1	-20.166	-20.166
45.94191	14.481	1556.217	0.0322	1	-20.151	-20.151
46.02523	14.496	1561.217	0.0322	1	-20.142	-20.142
46.10856	14.511	1566.217	0.0321	1	-20.132	-20.132
46.1919	14.525	1571.217	0.0322	1	-20.123	-20.123
46.27524	14.537	1576.217	0.0322	1	-20.118	-20.118
46.35857	14.55	1581.217	0.0322	1	-20.11	-20.11
46.44191	14.563	1586.217	0.0321	1	-20.102	-20.102
46.52524	14.579	1591.217	0.0322	1	-20.091	-20.091
46.60858	14.595	1596.217	0.0322	1	-20.08	-20.08
46.69191	14.614	1601.217	0.0322	1	-20.066	-20.066
46.77525	14.632	1606.217	0.0321	1	-20.053	-20.053
46.8586	14.652	1611.217	0.0322	1	-20.037	-20.037
46.94194	14.669	1616.217	0.0322	1	-20.025	-20.025
47.02528	14.686	1621.217	0.0322	1	-20.014	-20.014
47.10862	14.703	1626.217	0.0322	1	-20.002	-20.002
47.19194	14.72	1631.217	0.0322	1	-19.99	-19.99
47.27526	14.745	1636.217	0.0321	1	-19.969	-19.969
47.37523	14.785	1642.216	0.0322	1	-19.933	-19.933
47.45853	14.819	1647.216	0.0322	1	-19.904	-19.904
47.54185	14.851	1652.216	0.0322	1	-19.876	-19.876
47.62515	14.879	1657.216	0.0322	1	-19.852	-19.852
47.70847	14.907	1662.216	0.0322	1	-19.828	-19.828
47.7918	14.93	1667.216	0.0322	1	-19.81	-19.81
47.87512	14.95	1672.216	0.0322	1	-19.794	-19.794
47.95845	14.966	1677.216	0.0322	1	-19.782	-19.782
48.04179	14.981	1682.216	0.0321	1	-19.77	-19.77
48.12512	14.993	1687.216	0.0322	1	-19.762	-19.762
48.20846	15.004	1692.216	0.0321	1	-19.755	-19.755
48.2918	15.016	1697.216	0.0321	1	-19.747	-19.747
48.37516	15.027	1702.216	0.0321	1	-19.742	-19.742
48.4585	15.036	1707.216	0.0322	1	-19.738	-19.738
48.54184	15.046	1712.216	0.0322	1	-19.735	-19.735
48.62519	15.06	1717.216	0.0322	1	-19.726	-19.726
48.70853	15.072	1722.216	0.0322	1	-19.718	-19.718
48.79186	15.088	1727.216	0.0322	1	-19.705	-19.705
48.87519	15.109	1732.216	0.0322	1	-19.686	-19.686
48.95852	15.133	1737.216	0.0322	1	-19.666	-19.666
49.04185	15.161	1742.216	0.0321	1	-19.641	-19.641
49.12518	15.191	1747.216	0.0322	1	-19.616	-19.616
49.20853	15.216	1752.216	0.0322	1	-19.596	-19.596
49.29186	15.235	1757.216	0.0322	1	-19.581	-19.581
49.3752	15.259	1762.216	0.0322	1	-19.562	-19.562
49.45853	15.283	1767.216	0.0322	1	-19.543	-19.543
49.54186	15.308	1772.216	0.0322	1	-19.523	-19.523
49.62521	15.337	1777.216	0.0322	1	-19.499	-19.499
49.70853	15.361	1782.216	0.0322	1	-19.479	-19.479
49.79185	15.388	1787.216	0.0322	1	-19.456	-19.456
49.87517	15.423	1792.216	0.0322	1	-19.424	-19.424
49.95849	15.458	1797.216	0.0321	1	-19.393	-19.393
50.04181	15.493	1802.216	0.0322	1	-19.363	-19.363
50.12514	15.525	1807.216	0.0322	1	-19.346	-19.346
50.20848	15.553	1812.216	0.0322	1	-19.348	-19.348
50.29181	15.574	1817.216	0.0322	1	-19.359	-19.359
50.37515	15.596	1822.216	0.0322	1	-19.366	-19.366
50.45849	15.616	1827.216	0.0322	1	-19.373	-19.373
50.54183	15.637	1832.216	0.0322	1	-19.373	-19.373
50.62518	15.656	1837.216	0.0322	1	-19.375	-19.375
50.70852	15.676	1842.216	0.0322	1	-19.374	-19.374
50.79185	15.698	1847.216	0.0322	1	-19.369	-19.369
50.87519	15.723	1852.216	0.0322	1	-19.359	-19.359
50.95852	15.749	1857.216	0.0322	1	-19.345	-19.345
51.04186	15.774	1862.216	0.0321	1	-19.332	-19.332
51.1252	15.8	1867.216	0.0322	1	-19.315	-19.315
51.20854	15.828	1872.216	0.0322	1	-19.295	-19.295
51.29187	15.854	1877.216	0.0322	1	-19.277	-19.277
51.3752	15.883	1882.216	0.0322	1	-19.253	-19.253
51.45853	15.913	1887.216	0.0322	1	-19.229	-19.229
51.54186	15.943	1892.216	0.0321	1	-19.204	-19.204
51.62518	15.975	1897.216	0.0322	1	-19.175	-19.175
51.70852	16.006	1902.216	0.0322	1	-19.147	-19.147
51.79185	16.036	1907.216	0.0322	1	-19.121	-19.121
51.87517	16.065	1912.216	0.0322	1	-19.096	-19.096
51.95851	16.095	1917.216	0.0322	1	-19.07	-19.07
52.04185	16.123	1922.216	0.0322	1	-19.046	-19.046
52.12518	16.151	1927.216	0.0322	1	-19.022	-19.022
52.20852	16.179	1932.216	0.0321	1	-18.998	-18.998
52.29184	16.205	1937.216	0.0322	1	-18.975	-18.975
52.37518	16.233	1942.216	0.0322	1	-18.95	-18.95
52.4585	16.261	1947.216	0.0321	1	-18.925	-18.925
52.54183	16.29	1952.216	0.0322	1	-18.899	-18.899
52.62516	16.317	1957.216	0.0321	1	-18.876	-18.876
52.70849	16.342	1962.216	0.0321	1	-18.855	-18.855
52.79182	16.368	1967.216	0.0322	1	-18.832	-18.832
52.87515	16.399	1972.216	0.0321	1	-18.804	-18.804
52.95848	16.427	1977.216	0.0321	1	-18.779	-18.779
53.04181	16.452	1982.216	0.0321	1	-18.759	-18.759
53.12514	16.477	1987.216	0.0322	1	-18.74	-18.74
53.20848	16.5	1992.216	0.0322	1	-18.721	-18.721
53.29181	16.522	1997.216	0.0322	1	-18.703	-18.703
53.37514	16.544	2002.216	0.0321	1	-18.684	-18.684
53.45849	16.567	2007.216	0.0321	1	-18.664	-18.664
53.54182	16.588	2012.216	0.0322	1	-18.646	-18.646
53.62516	16.61	2017.216	0.0322	1	-18.628	-18.628
53.70849	16.63	2022.216	0.0322	1	-18.611	-18.611
53.79182	16.654	2027.216	0.0321	1	-18.59	-18.59
53.87515	16.68	2032.216	0.0322	1	-18.569	-18.569
53.95849	16.707	2037.216	0.0322	1	-18.545	-18.545
54.04181	16.733	2042.216	0.0321	1	-18.522	-18.522
54.12515	16.761	2047.216	0.0321	1	-18.498	-18.498
54.22514	16.789	2053.216	0.0321	1	-18.477	-18.477
54.30847	16.814	2058.216	0.0321	1	-18.458	-18.458
54.39179	16.839	2063.216	0.0322	1	-18.44	-18.44
54.47512	16.867	2068.216	0.0322	1	-18.418	-18.418
54.55845	16.892	2073.216	0.0321	1	-18.399	-18.399
54.64179	16.919	2078.216	0.0322	1	-18.376	-18.376
54.72512	16.945	2083.216	0.0322	1	-18.355	-18.355
54.80845	16.97	2088.216	0.0322	1	-18.336	-18.336
54.89178	16.998	2093.216	0.0322	1	-18.314	-18.314
54.97511	17.029	2098.216	0.0321	1	-18.29	-18.29
55.05844	17.057	2103.216	0.0322	1	-18.269	-18.269
55.14177	17.122	2108.216	0.0321	1	-18.211	-18.211
55.22511	17.237	2113.216	0.0321	1	-18.105	-18.105
55.30845	17.326	2118.216	0.0321	1	-18.026	-18.026
55.39179	17.401	2123.216	0.0322	1	-17.96	-17.96
55.47512	17.471	2128.216	0.0322	1	-17.895	-17.895
55.55846	17.533	2133.216	0.0322	1	-17.839	-17.839
55.64178	17.579	2138.216	0.0322	1	-17.797	-17.797
55.7251	17.628	2143.216	0.0321	1	-17.752	-17.752
55.80842	17.679	2148.216	0.0322	1	-17.705	-17.705
55.89173	17.725	2153.216	0.0322	1	-17.662	-17.662
55.97506	17.766	2158.216	0.0321	1	-17.622	-17.622
56.0584	17.799	2163.216	0.0322	1	-17.595	-17.595
56.14173	17.824	2168.216	0.0321	1	-17.575	-17.575
56.22507	17.848	2173.216	0.0322	1	-17.558	-17.558
56.30842	17.87	2178.216	0.0321	1	-17.542	-17.542
56.39176	17.891	2183.216	0.0321	1	-17.528	-17.528
56.4751	17.915	2188.216	0.0321	1	-17.511	-17.511
56.55844	17.942	2193.216	0.0321	1	-17.489	-17.489
56.64178	17.972	2198.216	0.0322	1	-17.466	-17.466
56.72511	18.008	2203.216	0.0321	1	-17.438	-17.438
56.80845	18.046	2208.216	0.0321	1	-17.404	-17.404
56.89178	18.087	2213.216	0.0322	1	-17.367	-17.367
56.97512	18.126	2218.216	0.0322	1	-17.331	-17.331
57.05846	18.167	2223.216	0.0321	1	-17.293	-17.293
57.14179	18.209	2228.216	0.0321	1	-17.258	-17.258
57.22512	18.258	2233.216	0.0321	1	-17.215	-17.215
57.30845	18.311	2238.216	0.0321	1	-17.168	-17.168
57.39179	18.365	2243.216	0.0321	1	-17.124	-17.124
57.47512	18.42	2248.216	0.0321	1	-17.077	-17.077
57.55845	18.478	2253.216	0.0321	1	-17.028	-17.028
57.64178	18.538	2258.216	0.0321	1	-16.977	-16.977
57.72512	18.6	2263.216	0.0321	1	-16.923	-16.923
57.80845	18.66	2268.216	0.0322	1	-16.87	-16.87
57.89178	18.723	2273.216	0.0321	1	-16.814	-16.814
57.97511	18.793	2278.216	0.0321	1	-16.752	-16.752
58.05844	18.87	2283.216	0.0321	1	-16.681	-16.681
58.14177	18.947	2288.216	0.0322	1	-16.611	-16.611
58.22509	19.022	2293.216	0.0322	1	-16.542	-16.542
58.30842	19.097	2298.216	0.0322	1	-16.472	-16.472
58.39176	19.171	2303.216	0.0321	1	-16.403	-16.403
58.47509	19.248	2308.216	0.0321	1	-16.331	-16.331
58.55843	19.321	2313.216	0.0322	1	-16.263	-16.263
58.64176	19.397	2318.216	0.0321	1	-16.193	-16.193
58.7251	19.479	2323.216	0.0321	1	-16.117	-16.117
58.80843	19.565	2328.216	0.0321	1	-16.036	-16.036
58.89176	19.659	2333.216	0.0321	1	-15.948	-15.948
58.9751	19.757	2338.216	0.0321	1	-15.856	-15.856
59.05842	19.85	2343.216	0.0321	1	-15.768	-15.768
59.14173	19.959	2348.216	0.0321	1	-15.665	-15.665
59.22506	20.079	2353.216	0.0321	1	-15.551	-15.551
59.3084	20.189	2358.216	0.0322	1	-15.446	-15.446
59.39175	20.284	2363.216	0.0321	1	-15.354	-15.354
59.47507	20.38	2368.216	0.0321	1	-15.263	-15.263
59.55841	20.496	2373.216	0.0321	1	-15.153	-15.153
59.64174	20.62	2378.216	0.0322	1	-15.032	-15.032
59.72507	20.753	2383.216	0.0321	1	-14.904	-14.904
59.80841	20.898	2388.216	0.0321	1	-14.765	-14.765
59.89174	21.037	2393.216	0.0321	1	-14.631	-14.631
59.97508	21.192	2398.216	0.0322	1	-14.484	-14.484
60.0584	21.35	2403.216	0.0321	1	-14.336	-14.336
60.14173	21.517	2408.216	0.0322	1	-14.178	-14.178
60.22506	21.695	2413.216	0.0322	1	-14.005	-14.005
60.30839	21.879	2418.216	0.0322	1	-13.824	-13.824
60.39172	22.072	2423.216	0.0321	1	-13.636	-13.636
60.47505	22.272	2428.216	0.0321	1	-13.441	-13.441
60.55839	22.486	2433.216	0.0321	1	-13.233	-13.233
60.64173	22.707	2438.216	0.0321	1	-13.018	-13.018
60.72506	22.959	2443.216	0.0321	1	-12.771	-12.771
60.80839	23.23	2448.216	0.0321	1	-12.505	-12.505
60.89172	23.507	2453.216	0.0322	1	-12.234	-12.234
60.97506	23.79	2458.216	0.0321	1	-11.956	-11.956
61.05839	24.095	2463.216	0.0321	1	-11.658	-11.658
61.14173	24.415	2468.216	0.0322	1	-11.344	-11.344
61.22506	24.739	2473.216	0.0321	1	-11.028	-11.028
61.30841	25.07	2478.216	0.0321	1	-10.705	-10.705
61.39174	25.382	2483.216	0.0321	1	-10.4	-10.4
61.47507	25.731	2488.216	0.0321	1	-10.057	-10.057
61.55841	26.091	2493.216	0.0321	1	-9.702	-9.702
61.64175	26.414	2498.216	0.0321	1	-9.385	-9.385
61.7251	26.704	2503.216	0.0321	1	-9.098	-9.098
61.80846	26.98	2508.216	0.0321	1	-8.825	-8.825
61.89179	27.273	2513.216	0.0321	1	-8.534	-8.534
61.97513	27.589	2518.216	0.0321	1	-8.22	-8.22
62.05846	27.811	2523.216	0.0321	1	-7.999	-7.999
62.14178	27.999	2528.216	0.0321	1	-7.813	-7.813
62.22512	28.158	2533.216	0.0321	1	-7.656	-7.656
62.30846	28.277	2538.216	0.0322	1	-7.539	-7.539
62.39179	28.366	2543.216	0.0322	1	-7.452	-7.452
62.47511	28.43	2548.216	0.0322	1	-7.39	-7.39
62.55844	28.481	2553.216	0.0321	1	-7.342	-7.342
62.64176	28.513	2558.216	0.0321	1	-7.314	-7.314
62.72507	28.535	2563.216	0.0322	1	-7.297	-7.297
62.8084	28.552	2568.216	0.0321	1	-7.285	-7.285
62.89172	28.562	2573.216	0.0321	1	-7.28	-7.28
62.97505	28.57	2578.216	0.0321	1	-7.276	-7.276
63.05838	28.575	2583.216	0.0321	1	-7.276	-7.276
63.14171	28.578	2588.216	0.0321	1	-7.277	-7.277
63.22504	28.579	2593.216	0.0321	1	-7.281	-7.281
63.30837	28.579	2598.216	0.0321	1	-7.286	-7.286
63.3917	28.579	2603.216	0.0321	1	-7.291	-7.291
63.47503	28.579	2608.216	0.0321	1	-7.296	-7.296
63.55836	28.579	2613.216	0.0321	1	-7.301	-7.301
63.64169	28.58	2618.216	0.0321	1	-7.307	-7.307
63.72502	28.58	2623.216	0.0321	1	-7.311	-7.311
63.80835	28.584	2628.216	0.0321	1	-7.312	-7.312
63.89169	28.597	2633.216	0.0321	1	-7.306	-7.306
63.97503	28.623	2638.216	0.0321	1	-7.288	-7.288
64.05837	28.669	2643.216	0.0321	1	-7.251	-7.251
64.14172	28.735	2648.216	0.0321	1	-7.191	-7.191
64.22506	28.823	2653.216	0.0321	1	-7.109	-7.109
64.3084	28.948	2658.216	0.0321	1	-6.989	-6.989
64.39174	29.093	2663.216	0.0321	1	-6.85	-6.85
64.47507	29.236	2668.216	0.0321	1	-6.712	-6.712
64.55841	29.394	2673.216	0.0321	1	-6.56	-6.56
64.64173	29.557	2678.216	0.0322	1	-6.402	-6.402
64.72506	29.723	2683.216	0.0321	1	-6.241	-6.241
64.80839	29.88	2688.216	0.0321	1	-6.089	-6.089
64.89173	30.022	2693.216	0.0321	1	-5.952	-5.952
64.97506	30.159	2698.216	0.0321	1	-5.821	-5.821
65.05839	30.3	2703.216	0.0321	1	-5.686	-5.686
65.14172	30.433	2708.216	0.0322	1	-5.56	-5.56
65.22505	30.555	2713.216	0.0321	1	-5.443	-5.443
65.30838	30.677	2718.216	0.0321	1	-5.325	-5.325
65.39172	30.788	2723.216	0.0321	1	-5.22	-5.22
65.47505	30.895	2728.216	0.0321	1	-5.12	-5.12
65.55838	31	2733.216	0.0321	1	-5.022	-5.022
65.64172	31.107	2738.216	0.0321	1	-4.922	-4.922
65.72505	31.2	2743.216	0.0319	1	-4.837	-4.837
65.80838	31.288	2748.216	0.0321	1	-4.757	-4.757
65.89171	31.375	2753.216	0.0321	1	-4.675	-4.675
65.97505	31.458	2758.216	0.0321	1	-4.596	-4.596
66.05837	31.529	2763.216	0.0321	1	-4.531	-4.531
66.14168	31.605	2768.216	0.0321	1	-4.462	-4.462
66.225	31.68	2773.216	0.0321	1	-4.393	-4.393
66.30832	31.755	2778.216	0.0321	1	-4.325	-4.325
66.39167	31.822	2783.216	0.0321	1	-4.264	-4.264
66.47502	31.869	2788.216	0.0321	1	-4.223	-4.223
66.55838	31.91	2793.216	0.0321	1	-4.189	-4.189
66.64173	31.95	2798.216	0.0321	1	-4.157	-4.157
66.72507	31.995	2803.216	0.0321	1	-4.119	-4.119
66.8084	32.041	2808.216	0.0321	1	-4.079	-4.079
66.89173	32.087	2813.216	0.0321	1	-4.039	-4.039
66.97507	32.136	2818.216	0.0321	1	-3.995	-3.995
67.05841	32.18	2823.216	0.0321	1	-3.956	-3.956
67.14174	32.222	2828.216	0.0321	1	-3.919	-3.919
67.22507	32.266	2833.216	0.0321	1	-3.879	-3.879
67.30841	32.317	2838.216	0.0321	1	-3.832	-3.832
67.39174	32.362	2843.216	0.0321	1	-3.791	-3.791
67.47506	32.407	2848.216	0.0321	1	-3.752	-3.752
67.55838	32.455	2853.216	0.0321	1	-3.711	-3.711
67.64171	32.504	2858.216	0.0321	1	-3.671	-3.671
67.72504	32.551	2863.216	0.0321	1	-3.629	-3.629
67.80838	32.593	2868.216	0.0321	1	-3.592	-3.592
67.89171	32.635	2873.216	0.0321	1	-3.555	-3.555
67.97504	32.676	2878.216	0.0321	1	-3.519	-3.519
68.05838	32.718	2883.216	0.0321	1	-3.482	-3.482
68.14171	32.76	2888.216	0.0321	1	-3.444	-3.444
68.22504	32.807	2893.216	0.0321	1	-3.401	-3.401
68.30836	32.858	2898.216	0.0321	1	-3.354	-3.354
68.39169	32.909	2903.216	0.0321	1	-3.308	-3.308
68.47503	32.959	2908.216	0.0321	1	-3.263	-3.263
68.55836	33.009	2913.216	0.0321	1	-3.218	-3.218
68.6417	33.058	2918.216	0.0321	1	-3.174	-3.174
68.72504	33.108	2923.216	0.0321	1	-3.13	-3.13
68.80838	33.159	2928.216	0.0321	1	-3.086	-3.086
68.89172	33.21	2933.216	0.0321	1	-3.041	-3.041
68.97505	33.262	2938.216	0.0321	1	-2.994	-2.994
69.0584	33.317	2943.216	0.0322	1	-2.944	-2.944
69.14172	33.365	2948.216	0.0321	1	-2.901	-2.901
69.22506	33.424	2953.216	0.0321	1	-2.848	-2.848
69.30839	33.48	2958.216	0.0321	1	-2.796	-2.796
69.39172	33.534	2963.216	0.0321	1	-2.748	-2.748
69.47505	33.589	2968.216	0.0321	1	-2.698	-2.698
69.55839	33.647	2973.216	0.0321	1	-2.645	-2.645
69.64173	33.702	2978.216	0.0321	1	-2.598	-2.598
69.72506	33.758	2983.216	0.0321	1	-2.548	-2.548
69.80839	33.809	2988.216	0.0321	1	-2.503	-2.503
69.89173	33.858	2993.216	0.0321	1	-2.459	-2.459
69.97506	33.902	2998.216	0.0321	1	-2.42	-2.42
70.05839	33.942	3003.216	0.0321	1	-2.384	-2.384
70.14173	33.978	3008.216	0.0321	1	-2.353	-2.353
70.22506	34.01	3013.216	0.0321	1	-2.326	-2.326
70.3084	34.041	3018.216	0.0321	1	-2.3	-2.3
70.39173	34.067	3023.216	0.0321	1	-2.278	-2.278
70.47506	34.088	3028.216	0.0321	1	-2.261	-2.261
70.55839	34.108	3033.216	0.0321	1	-2.246	-2.246
70.64172	34.125	3038.216	0.0321	1	-2.235	-2.235
70.72506	34.139	3043.216	0.0321	1	-2.228	-2.228
70.8084	34.149	3048.216	0.0321	1	-2.224	-2.224
70.89174	34.157	3053.216	0.0321	1	-2.222	-2.222
70.97508	34.162	3058.216	0.0321	1	-2.223	-2.223
71.05842	34.165	3063.216	0.0321	1	-2.225	-2.225
71.14175	34.168	3068.216	0.0321	1	-2.228	-2.228
71.22508	34.169	3073.216	0.0321	1	-2.233	-2.233
71.30841	34.171	3078.216	0.0321	1	-2.237	-2.237
71.40507	34.172	3084.017	0.0321	1	-2.246	-2.246
71.48841	34.173	3089.017	0.0321	1	-2.253	-2.253
71.57174	34.173	3094.017	0.0321	1	-2.261	-2.261
71.65507	34.174	3099.017	0.0319	1	-2.266	-2.266
71.73841	34.174	3104.017	0.0321	1	-2.273	-2.273
71.82175	34.174	3109.017	0.0321	1	-2.28	-2.28
71.90509	34.173	3114.017	0.0321	1	-2.288	-2.288
71.98844	34.171	3119.017	0.0321	1	-2.299	-2.299
72.07177	34.169	3124.017	0.0321	1	-2.308	-2.308
72.15509	34.167	3129.017	0.0321	1	-2.318	-2.318
72.23843	34.165	3134.017	0.0321	1	-2.326	-2.326
72.32176	34.163	3139.017	0.0321	1	-2.334	-2.334
72.40511	34.161	3144.017	0.0321	1	-2.343	-2.343
72.48844	34.158	3149.017	0.0321	1	-2.352	-2.352
72.57178	34.156	3154.017	0.0321	1	-2.36	-2.36
72.6551	34.153	3159.017	0.0321	1	-2.37	-2.37
72.73845	34.151	3164.017	0.0321	1	-2.377	-2.377
72.82179	34.149	3169.017	0.0321	1	-2.384	-2.384
72.90512	34.148	3174.017	0.0321	1	-2.389	-2.389
72.98846	34.147	3179.017	0.0321	1	-2.395	-2.395
73.0718	34.146	3184.017	0.0321	1	-2.401	-2.401
73.15513	34.146	3189.017	0.0321	1	-2.407	-2.407
73.23847	34.145	3194.017	0.0321	1	-2.414	-2.414
73.32181	34.145	3199.017	0.0321	1	-2.421	-2.421
73.40514	34.145	3204.017	0.0321	1	-2.428	-2.428
73.48847	34.145	3209.017	0.0321	1	-2.435	-2.435
73.57181	34.145	3214.017	0.0321	1	-2.441	-2.441
73.65514	34.145	3219.017	0.0321	1	-2.446	-2.446
73.73847	34.144	3224.017	0.0321	1	-2.451	-2.451
73.8218	34.144	3229.017	0.0321	1	-2.456	-2.456
73.90513	34.144	3234.017	0.0321	1	-2.46	-2.46
73.98845	34.145	3239.017	0.0321	1	-2.464	-2.464
74.07179	34.145	3244.017	0.0321	1	-2.469	-2.469
74.15512	34.145	3249.017	0.0321	1	-2.474	-2.474
74.23846	34.145	3254.017	0.0321	1	-2.478	-2.478
74.3218	34.145	3259.017	0.0319	1	-2.483	-2.483
74.40512	34.145	3264.017	0.0321	1	-2.487	-2.487
74.48845	34.144	3269.017	0.0321	1	-2.494	-2.494
74.57178	34.144	3274.017	0.0321	1	-2.499	-2.499
74.67178	34.144	3280.016	0.0321	1	-2.506	-2.506
74.7551	34.143	3285.016	0.0319	1	-2.513	-2.513
74.83842	34.141	3290.016	0.0321	1	-2.522	-2.522
74.92175	34.139	3295.016	0.0321	1	-2.53	-2.53
75.00508	34.135	3300.016	0.0321	1	-2.541	-2.541
75.0884	34.13	3305.016	0.0321	1	-2.552	-2.552
75.17173	34.122	3310.016	0.0321	1	-2.567	-2.567
75.25507	34.109	3315.016	0.0321	1	-2.587	-2.587
75.33842	34.087	3320.016	0.0321	1	-2.616	-2.616
75.42177	34.059	3325.016	0.0321	1	-2.652	-2.652
75.50511	34.027	3330.016	0.0321	1	-2.691	-2.691
75.58846	33.994	3335.016	0.0321	1	-2.731	-2.731
75.6718	33.96	3340.016	0.0321	1	-2.771	-2.771
75.75514	33.924	3345.016	0.0321	1	-2.815	-2.815
75.83849	33.884	3350.016	0.0321	1	-2.862	-2.862
75.92183	33.839	3355.016	0.0321	1	-2.912	-2.912
76.00516	33.794	3360.016	0.0321	1	-2.962	-2.962
76.08849	33.753	3365.016	0.0321	1	-3.009	-3.009
76.17183	33.709	3370.016	0.0321	1	-3.059	-3.059
76.25518	33.654	3375.016	0.0321	1	-3.121	-3.121
76.33852	33.597	3380.016	0.0321	1	-3.183	-3.183
76.42186	33.539	3385.016	0.0321	1	-3.245	-3.245
76.50519	33.48	3390.016	0.0321	1	-3.309	-3.309
76.58852	33.421	3395.016	0.0321	1	-3.373	-3.373
76.67185	33.378	3400.016	0.0321	1	-3.421	-3.421
76.75518	33.321	3405.016	0.0321	1	-3.482	-3.482
76.83851	33.247	3410.016	0.0321	1	-3.562	-3.562
76.92185	33.156	3415.016	0.0321	1	-3.661	-3.661
77.00518	33.054	3420.016	0.0321	1	-3.772	-3.772
77.08851	32.949	3425.016	0.0321	1	-3.885	-3.885
77.17184	32.844	3430.016	0.0319	1	-3.998	-3.998
77.25517	32.731	3435.016	0.0321	1	-4.119	-4.119
77.3385	32.609	3440.016	0.0321	1	-4.248	-4.248
77.42182	32.481	3445.016	0.0319	1	-4.382	-4.382
77.50515	32.347	3450.016	0.0321	1	-4.523	-4.523
77.58849	32.206	3455.016	0.0321	1	-4.674	-4.674
77.67183	32.053	3460.016	0.0321	1	-4.837	-4.837
77.75517	31.889	3465.016	0.0321	1	-5.009	-5.009
77.83851	31.725	3470.016	0.0321	1	-5.181	-5.181
77.92184	31.552	3475.016	0.0321	1	-5.362	-5.362
78.00518	31.38	3480.016	0.0321	1	-5.542	-5.542
78.08851	31.208	3485.016	0.0321	1	-5.721	-5.721
78.17186	31.032	3490.016	0.0321	1	-5.901	-5.901
78.25518	30.837	3495.016	0.0321	1	-6.102	-6.102
78.33851	30.665	3500.016	0.0321	1	-6.278	-6.278
78.42184	30.489	3505.016	0.0321	1	-6.459	-6.459
78.50517	30.293	3510.016	0.0321	1	-6.659	-6.659
78.5885	30.099	3515.016	0.0321	1	-6.855	-6.855
78.67184	29.904	3520.016	0.0321	1	-7.055	-7.055
78.75518	29.713	3525.016	0.0321	1	-7.253	-7.253
78.83851	29.523	3530.016	0.0321	1	-7.447	-7.447
78.92184	29.356	3535.016	0.0319	1	-7.619	-7.619
79.00518	29.178	3540.016	0.0321	1	-7.805	-7.805
79.08852	28.993	3545.016	0.0321	1	-7.999	-7.999
79.17185	28.81	3550.016	0.0321	1	-8.19	-8.19
79.25519	28.627	3555.016	0.0321	1	-8.382	-8.382
79.33852	28.45	3560.016	0.0321	1	-8.569	-8.569
79.42186	28.272	3565.016	0.0321	1	-8.757	-8.757
79.50519	28.095	3570.016	0.0319	1	-8.944	-8.944
79.58852	27.909	3575.016	0.0321	1	-9.141	-9.141
79.67186	27.727	3580.016	0.0321	1	-9.332	-9.332
79.7552	27.537	3585.016	0.0321	1	-9.528	-9.528
79.83854	27.35	3590.016	0.0321	1	-9.72	-9.72
79.92187	27.161	3595.016	0.0321	1	-9.914	-9.914
80.0052	26.984	3600.016	0.0321	1	-10.095	-10.095
80.08854	26.782	3605.016	0.0321	1	-10.302	-10.302
80.17186	26.565	3610.016	0.0321	1	-10.523	-10.523
80.2552	26.371	3615.016	0.0321	1	-10.721	-10.721
80.33855	26.151	3620.016	0.0321	1	-10.947	-10.947
80.42187	25.922	3625.016	0.0321	1	-11.184	-11.184
80.50521	25.751	3630.016	0.0321	1	-11.363	-11.363
80.58854	25.556	3635.016	0.0321	1	-11.566	-11.566
80.67186	25.367	3640.016	0.0321	1	-11.764	-11.764
80.7552	25.189	3645.016	0.0321	1	-11.949	-11.949
80.83853	24.989	3650.016	0.0321	1	-12.156	-12.156
80.92186	24.792	3655.016	0.0321	1	-12.358	-12.358
81.00519	24.595	3660.016	0.0321	1	-12.561	-12.561
81.08853	24.391	3665.016	0.0321	1	-12.772	-12.772
81.17186	24.186	3670.016	0.0321	1	-12.985	-12.985
81.2552	23.99	3675.016	0.0321	1	-13.189	-13.189
81.33854	23.793	3680.016	0.0321	1	-13.398	-13.398
81.42187	23.596	3685.016	0.0321	1	-13.607	-13.607
81.50522	23.393	3690.016	0.0321	1	-13.819	-13.819
81.58855	23.194	3695.016	0.0321	1	-14.026	-14.026
81.67189	23.002	3700.016	0.0321	1	-14.226	-14.226
81.75522	22.811	3705.016	0.0321	1	-14.426	-14.426
81.83856	22.622	3710.016	0.0321	1	-14.623	-14.623
81.9219	22.432	3715.016	0.0321	1	-14.821	-14.821
82.00523	22.238	3720.016	0.0321	1	-15.021	-15.021
82.08856	22.06	3725.016	0.0321	1	-15.206	-15.206
82.17189	21.901	3730.016	0.0321	1	-15.372	-15.372
82.25523	21.733	3735.016	0.0321	1	-15.546	-15.546
82.33856	21.557	3740.016	0.0321	1	-15.728	-15.728
82.42189	21.384	3745.016	0.0321	1	-15.906	-15.906
82.50523	21.22	3750.016	0.0321	1	-16.074	-16.074
82.58857	21.064	3755.016	0.0321	1	-16.239	-16.239
82.6719	20.908	3760.016	0.0321	1	-16.401	-16.401
82.75524	20.77	3765.016	0.0321	1	-16.548	-16.548
82.83859	20.627	3770.016	0.0322	1	-16.702	-16.702
82.92195	20.484	3775.016	0.0321	1	-16.859	-16.859
83.00528	20.351	3780.016	0.0321	1	-17.01	-17.01
83.08863	20.247	3785.016	0.0321	1	-17.128	-17.128
83.17196	20.154	3790.016	0.0322	1	-17.233	-17.233
83.25529	20.072	3795.016	0.0321	1	-17.326	-17.326
83.33862	20.001	3800.016	0.0321	1	-17.405	-17.405
83.42195	19.931	3805.016	0.0321	1	-17.485	-17.485
83.50528	19.863	3810.016	0.0321	1	-17.565	-17.565
83.58862	19.805	3815.016	0.0321	1	-17.631	-17.631
83.67196	19.75	3820.016	0.0321	1	-17.693	-17.693
83.7553	19.7	3825.016	0.0321	1	-17.75	-17.75
83.83864	19.65	3830.016	0.0321	1	-17.805	-17.805
83.92196	19.607	3835.016	0.0321	1	-17.853	-17.853
84.00529	19.574	3840.016	0.0321	1	-17.89	-17.89
84.08862	19.545	3845.016	0.0321	1	-17.924	-17.924
84.17195	19.52	3850.016	0.0321	1	-17.954	-17.954
84.25528	19.499	3855.016	0.0321	1	-17.98	-17.98
84.33861	19.486	3860.016	0.0321	1	-17.998	-17.998
84.42195	19.472	3865.016	0.0321	1	-18.016	-18.016
84.50528	19.456	3870.016	0.0321	1	-18.037	-18.037
84.58863	19.441	3875.016	0.0321	1	-18.058	-18.058
84.67198	19.426	3880.016	0.0321	1	-18.078	-18.078
84.75532	19.412	3885.016	0.0321	1	-18.099	-18.099
84.83867	19.4	3890.016	0.0321	1	-18.117	-18.117
84.92203	19.391	3895.016	0.0321	1	-18.132	-18.132
85.00537	19.382	3900.016	0.0321	1	-18.151	-18.151
85.08872	19.376	3905.016	0.0321	1	-18.168	-18.168
85.17204	19.372	3910.016	0.0321	1	-18.179	-18.179
85.25536	19.37	3915.016	0.0321	1	-18.188	-18.188
85.33868	19.368	3920.016	0.0321	1	-18.198	-18.198
85.42199	19.367	3925.016	0.0321	1	-18.205	-18.205
85.50531	19.367	3930.016	0.0321	1	-18.212	-18.212
85.58863	19.366	3935.016	0.0321	1	-18.219	-18.219
85.67196	19.366	3940.016	0.0321	1	-18.228	-18.228
85.75528	19.366	3945.016	0.0321	1	-18.236	-18.236
85.83861	19.367	3950.016	0.0319	1	-18.243	-18.243
85.92194	19.368	3955.016	0.0321	1	-18.251	-18.251
86.00527	19.37	3960.016	0.0321	1	-18.26	-18.26
86.0886	19.372	3965.016	0.0319	1	-18.266	-18.266
86.17194	19.375	3970.016	0.0321	1	-18.274	-18.274
86.25528	19.378	3975.016	0.0321	1	-18.282	-18.282
86.33862	19.381	3980.016	0.0321	1	-18.288	-18.288
86.42196	19.383	3985.016	0.0321	1	-18.295	-18.295
86.5053	19.386	3990.016	0.0321	1	-18.299	-18.299
86.58865	19.39	3995.016	0.0321	1	-18.301	-18.301
86.67199	19.4	4000.016	0.0321	1	-18.298	-18.298
86.75534	19.418	4005.016	0.0321	1	-18.288	-18.288
86.83869	19.43	4010.016	0.0321	1	-18.285	-18.285
86.92202	19.437	4015.016	0.0321	1	-18.288	-18.288
87.00535	19.445	4020.016	0.0321	1	-18.29	-18.29
87.08869	19.457	4025.016	0.0321	1	-18.287	-18.287
87.17202	19.465	4030.016	0.0319	1	-18.289	-18.289
87.25536	19.477	4035.016	0.0321	1	-18.286	-18.286
87.33867	19.493	4040.016	0.0321	1	-18.283	-18.283
87.42198	19.522	4045.016	0.0321	1	-18.268	-18.268
87.5053	19.559	4050.016	0.0321	1	-18.246	-18.246
87.58862	19.593	4055.016	0.0321	1	-18.223	-18.223
87.67196	19.625	4060.016	0.0321	1	-18.2	-18.2
87.75529	19.654	4065.016	0.0321	1	-18.181	-18.181
87.83864	19.681	4070.016	0.0321	1	-18.161	-18.161
87.92199	19.706	4075.016	0.0321	1	-18.144	-18.144
88.00533	19.731	4080.016	0.0321	1	-18.13	-18.13
88.08868	19.756	4085.016	0.0321	1	-18.114	-18.114
88.17202	19.782	4090.016	0.0321	1	-18.093	-18.093
88.25536	19.809	4095.016	0.0321	1	-18.071	-18.071
88.33869	19.843	4100.016	0.0321	1	-18.043	-18.043
88.42203	19.88	4105.016	0.0321	1	-18.013	-18.013
88.50536	19.917	4110.016	0.0321	1	-17.984	-17.984
88.5887	19.962	4115.016	0.0321	1	-17.948	-17.948
88.67203	20.005	4120.016	0.0321	1	-17.914	-17.914
88.75537	20.049	4125.016	0.0321	1	-17.88	-17.88
88.83869	20.089	4130.016	0.0321	1	-17.85	-17.85
88.92202	20.133	4135.016	0.0321	1	-17.819	-17.819
89.00536	20.18	4140.016	0.0321	1	-17.783	-17.783
89.0887	20.216	4145.016	0.0321	1	-17.754	-17.754
89.17203	20.25	4150.016	0.0321	1	-17.727	-17.727
89.25537	20.284	4155.016	0.0321	1	-17.698	-17.698
89.3387	20.316	4160.016	0.0321	1	-17.67	-17.67
89.42205	20.35	4165.016	0.0321	1	-17.645	-17.645
89.5054	20.378	4170.016	0.0321	1	-17.633	-17.633
89.58875	20.404	4175.016	0.0321	1	-17.625	-17.625
89.67208	20.431	4180.016	0.0321	1	-17.61	-17.61
89.75541	20.466	4185.016	0.0321	1	-17.583	-17.583
89.83875	20.503	4190.016	0.0321	1	-17.553	-17.553
89.92208	20.538	4195.016	0.0321	1	-17.526	-17.526
90.00541	20.572	4200.016	0.0321	1	-17.499	-17.499
90.08874	20.605	4205.016	0.0321	1	-17.474	-17.474
90.17207	20.636	4210.016	0.0321	1	-17.45	-17.45
90.2554	20.666	4215.016	0.0321	1	-17.428	-17.428
90.33874	20.694	4220.016	0.0321	1	-17.407	-17.407
90.42207	20.722	4225.016	0.0321	1	-17.386	-17.386
90.50541	20.752	4230.016	0.0321	1	-17.363	-17.363
90.58874	20.778	4235.016	0.0321	1	-17.342	-17.342
90.67208	20.806	4240.016	0.0321	1	-17.317	-17.317
90.75542	20.831	4245.016	0.0321	1	-17.296	-17.296
90.83875	20.854	4250.016	0.0321	1	-17.277	-17.277
90.92209	20.88	4255.016	0.0321	1	-17.258	-17.258
91.00542	20.907	4260.016	0.0321	1	-17.239	-17.239
91.08875	20.938	4265.016	0.0321	1	-17.215	-17.215
91.17208	20.966	4270.016	0.0321	1	-17.193	-17.193
91.25541	20.994	4275.016	0.0319	1	-17.17	-17.17
91.33874	21.024	4280.016	0.0321	1	-17.146	-17.146
91.42208	21.052	4285.016	0.0321	1	-17.124	-17.124
91.5054	21.081	4290.016	0.0321	1	-17.1	-17.1
91.58873	21.112	4295.016	0.0319	1	-17.075	-17.075
91.67207	21.141	4300.016	0.0321	1	-17.053	-17.053
91.75542	21.164	4305.016	0.0321	1	-17.039	-17.039
91.83875	21.18	4310.016	0.0321	1	-17.034	-17.034
91.9221	21.197	4315.016	0.0321	1	-17.031	-17.031
92.00545	21.212	4320.016	0.0321	1	-17.027	-17.027
92.08878	21.225	4325.016	0.0321	1	-17.02	-17.02
92.17213	21.242	4330.016	0.0321	1	-17.009	-17.009
92.25548	21.255	4335.016	0.0321	1	-17	-17
92.33881	21.266	4340.016	0.0321	1	-16.994	-16.994
92.42216	21.279	4345.016	0.0321	1	-16.986	-16.986
92.50549	21.294	4350.016	0.0321	1	-16.976	-16.976
92.58882	21.308	4355.016	0.0321	1	-16.966	-16.966
92.67216	21.325	4360.016	0.0321	1	-16.953	-16.953
92.7555	21.34	4365.016	0.0321	1	-16.944	-16.944
92.83883	21.354	4370.016	0.0321	1	-16.939	-16.939
92.92216	21.367	4375.016	0.0321	1	-16.933	-16.933
93.00549	21.379	4380.016	0.0321	1	-16.928	-16.928
93.08883	21.389	4385.016	0.0321	1	-16.926	-16.926
93.17216	21.399	4390.016	0.0321	1	-16.924	-16.924
93.2555	21.409	4395.016	0.0321	1	-16.923	-16.923
93.33883	21.423	4400.016	0.0321	1	-16.918	-16.918
93.42216	21.441	4405.016	0.0321	1	-16.909	-16.909
93.5055	21.454	4410.016	0.0321	1	-16.905	-16.905
93.58884	21.463	4415.016	0.0321	1	-16.905	-16.905
93.67218	21.471	4420.016	0.0321	1	-16.905	-16.905
93.75551	21.477	4425.016	0.0321	1	-16.91	-16.91
93.83885	21.481	4430.016	0.0321	1	-16.917	-16.917
93.92219	21.484	4435.016	0.0321	1	-16.923	-16.923
94.00553	21.486	4440.016	0.0321	1	-16.929	-16.929
94.08887	21.487	4445.016	0.0321	1	-16.934	-16.934
94.17221	21.489	4450.016	0.0321	1	-16.937	-16.937
94.25556	21.49	4455.016	0.0321	1	-16.941	-16.941
94.33891	21.49	4460.016	0.0321	1	-16.946	-16.946
94.42226	21.491	4465.016	0.0321	1	-16.951	-16.951
94.50561	21.491	4470.016	0.0321	1	-16.957	-16.957
94.58894	21.492	4475.016	0.0321	1	-16.96	-16.96
94.67226	21.492	4480.016	0.0321	1	-16.964	-16.964
94.75558	21.493	4485.016	0.0321	1	-16.967	-16.967
94.83891	21.495	4490.016	0.0321	1	-16.969	-16.969
94.92223	21.496	4495.016	0.0321	1	-16.972	-16.972
95.00556	21.497	4500.016	0.0321	1	-16.975	-16.975
95.08889	21.499	4505.016	0.0321	1	-16.977	-16.977
95.17222	21.5	4510.016	0.0321	1	-16.981	-16.981
95.25555	21.5	4515.016	0.0321	1	-16.986	-16.986
95.33888	21.501	4520.016	0.0321	1	-16.99	-16.99
95.42221	21.501	4525.016	0.0319	1	-16.995	-16.995
95.50554	21.502	4530.016	0.0319	1	-16.998	-16.998
95.58887	21.502	4535.016	0.0321	1	-17.002	-17.002
95.6722	21.502	4540.016	0.0321	1	-17.006	-17.006
95.75553	21.502	4545.016	0.0321	1	-17.012	-17.012
95.83886	21.502	4550.016	0.0321	1	-17.017	-17.017
95.92218	21.502	4555.016	0.0319	1	-17.021	-17.021
96.00552	21.502	4560.016	0.0321	1	-17.024	-17.024
96.08887	21.502	4565.016	0.0321	1	-17.026	-17.026
96.17221	21.5	4570.016	0.0319	1	-17.031	-17.031
96.25553	21.498	4575.016	0.0321	1	-17.035	-17.035
96.33886	21.496	4580.016	0.0321	1	-17.04	-17.04
96.4222	21.493	4585.016	0.0321	1	-17.046	-17.046
96.50554	21.489	4590.016	0.0321	1	-17.052	-17.052
96.58887	21.485	4595.016	0.0321	1	-17.058	-17.058
96.6722	21.479	4600.016	0.0321	1	-17.067	-17.067
96.75553	21.473	4605.016	0.0321	1	-17.074	-17.074
96.83886	21.465	4610.016	0.0321	1	-17.083	-17.083
96.9222	21.456	4615.016	0.0321	1	-17.094	-17.094
97.00554	21.442	4620.016	0.0321	1	-17.109	-17.109
97.08888	21.423	4625.016	0.0321	1	-17.129	-17.129
97.17222	21.404	4630.016	0.0321	1	-17.15	-17.15
97.25556	21.384	4635.016	0.0321	1	-17.173	-17.173
97.3389	21.366	4640.016	0.0319	1	-17.194	-17.194
97.42223	21.342	4645.016	0.0321	1	-17.221	-17.221
97.50557	21.319	4650.016	0.0321	1	-17.245	-17.245
97.58891	21.296	4655.016	0.0321	1	-17.27	-17.27
97.67224	21.272	4660.016	0.0319	1	-17.295	-17.295
97.75559	21.248	4665.016	0.0321	1	-17.32	-17.32
97.83892	21.22	4670.016	0.0321	1	-17.349	-17.349
97.92224	21.193	4675.016	0.0321	1	-17.376	-17.376
98.00558	21.169	4680.016	0.0321	1	-17.401	-17.401
98.08891	21.148	4685.016	0.0321	1	-17.422	-17.422
98.17223	21.124	4690.016	0.0321	1	-17.446	-17.446
98.25556	21.1	4695.016	0.0319	1	-17.471	-17.471
98.33888	21.074	4700.016	0.0319	1	-17.497	-17.497
98.42222	21.049	4705.016	0.0321	1	-17.522	-17.522
98.50554	21.016	4710.016	0.0321	1	-17.556	-17.556
98.58886	20.988	4715.016	0.0321	1	-17.584	-17.584
98.67218	20.962	4720.016	0.0321	1	-17.61	-17.61
98.75551	20.933	4725.016	0.0321	1	-17.639	-17.639
98.83883	20.904	4730.016	0.0321	1	-17.668	-17.668
98.92217	20.873	4735.016	0.0321	1	-17.699	-17.699
99.00551	20.842	4740.016	0.0321	1	-17.73	-17.73
99.10218	20.806	4745.817	0.0321	1	-17.766	-17.766
99.18553	20.776	4750.817	0.0321	1	-17.796	-17.796
99.26888	20.738	4755.817	0.0321	1	-17.834	-17.834
99.35223	20.695	4760.817	0.0321	1	-17.877	-17.877
99.43557	20.649	4765.817	0.0321	1	-17.923	-17.923
99.51891	20.607	4770.817	0.0321	1	-17.965	-17.965
99.60224	20.568	4775.817	0.0321	1	-18.004	-18.004
99.68557	20.527	4780.817	0.0321	1	-18.045	-18.045
99.76891	20.485	4785.817	0.0319	1	-18.087	-18.087
99.85224	20.446	4790.817	0.0321	1	-18.126	-18.126
99.93557	20.409	4795.817	0.0321	1	-18.163	-18.163
100.0189	20.374	4800.817	0.0319	1	-18.198	-18.198
100.10222	20.346	4805.817	0.0321	1	-18.226	-18.226
100.18556	20.318	4810.817	0.0321	1	-18.253	-18.253
100.26888	20.285	4815.817	0.0321	1	-18.286	-18.286
100.35221	20.253	4820.817	0.0321	1	-18.317	-18.317
100.43554	20.219	4825.817	0.0321	1	-18.349	-18.349
100.51886	20.185	4830.817	0.0321	1	-18.381	-18.381
100.60218	20.169	4835.817	0.0321	1	-18.396	-18.396
100.68552	20.151	4840.817	0.0321	1	-18.411	-18.411
100.76885	20.116	4845.817	0.0321	1	-18.444	-18.444
100.85219	20.077	4850.817	0.0321	1	-18.48	-18.48
100.93553	20.031	4855.817	0.0321	1	-18.523	-18.523
101.01887	19.982	4860.817	0.0319	1	-18.57	-18.57
101.1022	19.929	4865.817	0.0321	1	-18.619	-18.619
101.18554	19.877	4870.817	0.0321	1	-18.667	-18.667
101.26887	19.83	4875.817	0.0321	1	-18.708	-18.708
101.3522	19.788	4880.817	0.0319	1	-18.744	-18.744
101.43554	19.741	4885.817	0.0321	1	-18.783	-18.783
101.51887	19.686	4890.817	0.0319	1	-18.83	-18.83
101.60221	19.637	4895.817	0.0319	1	-18.869	-18.869
101.68555	19.581	4900.817	0.0321	1	-18.914	-18.914
101.76887	19.531	4905.817	0.0321	1	-18.953	-18.953
101.85221	19.485	4910.817	0.0321	1	-18.987	-18.987
101.93553	19.433	4915.817	0.0321	1	-19.023	-19.023
102.01885	19.39	4920.817	0.0319	1	-19.049	-19.049
102.10216	19.347	4925.817	0.0319	1	-19.076	-19.076
102.1855	19.302	4930.817	0.0321	1	-19.103	-19.103
102.26884	19.247	4935.817	0.0321	1	-19.14	-19.14
102.35218	19.186	4940.817	0.0321	1	-19.185	-19.185
102.43552	19.127	4945.817	0.0321	1	-19.227	-19.227
102.51885	19.073	4950.817	0.0319	1	-19.263	-19.263
102.60219	19.02	4955.817	0.0319	1	-19.297	-19.297
102.68554	18.966	4960.817	0.0319	1	-19.333	-19.333
102.76889	18.909	4965.817	0.0319	1	-19.373	-19.373
102.85222	18.848	4970.817	0.0319	1	-19.416	-19.416
102.93556	18.79	4975.817	0.0321	1	-19.455	-19.455
103.0189	18.734	4980.817	0.0319	1	-19.494	-19.494
103.10222	18.685	4985.817	0.0319	1	-19.526	-19.526
103.18555	18.637	4990.817	0.0319	1	-19.557	-19.557
103.26888	18.592	4995.817	0.0319	1	-19.584	-19.584
103.35222	18.547	5000.817	0.0319	1	-19.609	-19.609
103.43555	18.503	5005.817	0.0321	1	-19.632	-19.632
103.51888	18.449	5010.817	0.0319	1	-19.667	-19.667
103.60223	18.387	5015.817	0.0321	1	-19.711	-19.711
103.68557	18.301	5020.817	0.0319	1	-19.78	-19.78
103.7689	18.216	5025.817	0.0319	1	-19.847	-19.847
103.85225	18.139	5030.817	0.0319	1	-19.904	-19.904
103.93558	18.057	5035.817	0.0319	1	-19.965	-19.965
104.01891	17.973	5040.817	0.0319	1	-20.025	-20.025
104.10225	17.892	5045.817	0.0319	1	-20.077	-20.077
104.18558	17.812	5050.817	0.0319	1	-20.132	-20.132
104.26892	17.741	5055.817	0.0319	1	-20.177	-20.177
104.35225	17.676	5060.817	0.0321	1	-20.216	-20.216
104.43557	17.615	5065.817	0.0319	1	-20.253	-20.253
104.51889	17.562	5070.817	0.0321	1	-20.284	-20.284
104.60222	17.511	5075.817	0.0319	1	-20.312	-20.312
104.68555	17.45	5080.817	0.0319	1	-20.351	-20.351
104.76889	17.38	5085.817	0.0319	1	-20.4	-20.4
104.85223	17.305	5090.817	0.0321	1	-20.453	-20.453
104.93556	17.229	5095.817	0.0319	1	-20.505	-20.505
105.0189	17.149	5100.817	0.0319	1	-20.562	-20.562
105.10223	17.07	5105.817	0.0319	1	-20.616	-20.616
105.18556	16.989	5110.817	0.0319	1	-20.672	-20.672
105.26888	16.908	5115.817	0.0319	1	-20.73	-20.73
105.35221	16.825	5120.817	0.0319	1	-20.784	-20.784
105.43554	16.739	5125.817	0.0319	1	-20.836	-20.836
105.51888	16.648	5130.817	0.0319	1	-20.896	-20.896
105.60221	16.549	5135.817	0.0319	1	-20.965	-20.965
105.68555	16.452	5140.817	0.0319	1	-21.029	-21.029
105.76889	16.361	5145.817	0.0319	1	-21.088	-21.088
105.85221	16.256	5150.817	0.0319	1	-21.163	-21.163
105.93556	16.163	5155.817	0.0321	1	-21.228	-21.228
106.01889	16.055	5160.817	0.0321	1	-21.305	-21.305
106.10221	15.961	5165.817	0.0319	1	-21.366	-21.366
106.18555	15.86	5170.817	0.0319	1	-21.433	-21.433
106.26888	15.736	5175.817	0.0319	1	-21.527	-21.527
106.35222	15.633	5180.817	0.0319	1	-21.605	-21.605
106.43555	15.542	5185.817	0.0319	1	-21.67	-21.67
106.51889	15.43	5190.817	0.0319	1	-21.756	-21.756
106.60223	15.304	5195.817	0.0319	1	-21.855	-21.855
106.68556	15.177	5200.817	0.0319	1	-21.954	-21.954
106.76889	15.061	5205.817	0.0319	1	-22.041	-22.041
106.85222	14.941	5210.817	0.0319	1	-22.133	-22.133
106.93556	14.824	5215.817	0.0321	1	-22.218	-22.218
107.01889	14.704	5220.817	0.0319	1	-22.305	-22.305
107.10223	14.582	5225.817	0.0319	1	-22.398	-22.398
107.18556	14.461	5230.817	0.0319	1	-22.489	-22.489
107.2689	14.343	5235.817	0.0319	1	-22.579	-22.579
107.35222	14.213	5240.817	0.0321	1	-22.68	-22.68
107.43555	14.079	5245.817	0.0319	1	-22.784	-22.784
107.51888	13.949	5250.817	0.0321	1	-22.884	-22.884
107.60222	13.816	5255.817	0.0319	1	-22.987	-22.987
107.68555	13.679	5260.817	0.0319	1	-23.095	-23.095
107.76889	13.544	5265.817	0.0319	1	-23.201	-23.201
107.85222	13.402	5270.817	0.0321	1	-23.315	-23.315
107.93556	13.258	5275.817	0.0319	1	-23.431	-23.431
108.0189	13.11	5280.817	0.0321	1	-23.545	-23.545
108.10224	12.961	5285.817	0.0319	1	-23.655	-23.655
108.18557	12.798	5290.817	0.0319	1	-23.776	-23.776
108.26891	12.643	5295.817	0.0319	1	-23.894	-23.894
108.35224	12.509	5300.817	0.0321	1	-23.989	-23.989
108.43556	12.353	5305.817	0.0319	1	-24.11	-24.11
108.51889	12.195	5310.817	0.0319	1	-24.233	-24.233
108.60221	12.029	5315.817	0.0319	1	-24.365	-24.365
108.68555	11.854	5320.817	0.0319	1	-24.504	-24.504
108.76888	11.67	5325.817	0.0319	1	-24.653	-24.653
108.85221	11.494	5330.817	0.0319	1	-24.795	-24.795
108.93555	11.318	5335.817	0.0319	1	-24.934	-24.934
109.01888	11.138	5340.817	0.0319	1	-25.077	-25.077
109.10221	10.963	5345.817	0.0319	1	-25.217	-25.217
109.18555	10.786	5350.817	0.0319	1	-25.357	-25.357
109.26888	10.599	5355.817	0.0319	1	-25.506	-25.506
109.35221	10.412	5360.817	0.0321	1	-25.653	-25.653
109.43555	10.228	5365.817	0.0319	1	-25.801	-25.801
109.51889	10.037	5370.817	0.0319	1	-25.957	-25.957
109.60222	9.847	5375.817	0.0319	1	-26.113	-26.113
109.68556	9.668	5380.817	0.0321	1	-26.259	-26.259
109.7689	9.486	5385.817	0.0319	1	-26.41	-26.41
109.85223	9.302	5390.817	0.0319	1	-26.565	-26.565
109.93556	9.119	5395.817	0.0319	1	-26.723	-26.723
