# Supplementary material for: Modification of the structural stability of human serum albumin in rheumatoid arthritis
Source: PLoS One. 2023 Mar 17;18(3):e0271008. doi: 10.1371/journal.pone.0271008 (PMC10022781; doi:10.1371/journal.pone.0271008)
Supplement: S2 Data — The zip file includes 47 HDC results (.csv) exported from DSC raw files. Each HDC result file contains seven measurements for each DSC run: temperature (°C), power (μW), time(s), pressure (atm), scan rate (°C/min), analysis data (excess molar heat capacity (Cpex)), and corrected data (normalized Cpex, normalization explained in the Methods section). (ZIP) [file pone.0271008.s003.zip › SupplmentalData_2_HDC results/RF10.csv]

temp	power	time	pressure	scan rate	AnalysisData	CorrectedData
20.00119	-61.993	0.436	0.0323	0.562	-0.013	-0.013
20.03288	-79.319	5.435	0.0323	0.562	-0.092	-0.092
20.08534	-149.796	10.436	0.0323	0.562	-0.347	-0.347
20.15319	-222.375	15.436	0.0323	0.562	-1.091	-1.091
20.24984	-290.223	21.435	0.0323	0.675	-3.162	-3.162
20.33937	-327.741	26.435	0.0323	0.791	-5.495	-5.495
20.43419	-348.628	31.435	0.0323	0.906	-7.658	-7.658
20.53208	-357.334	36.435	0.0323	1.02	-10.357	-10.357
20.63122	-354.934	41.435	0.0323	1.095	-12.646	-12.646
20.73027	-344.644	46.435	0.0323	1.14	-14.86	-14.86
20.82825	-329.166	51.435	0.0323	1.159	-16.91	-16.91
20.92449	-310.579	56.435	0.0323	1.145	-18.66	-18.66
21.01864	-290.399	61.435	0.0323	1.126	-20.014	-20.014
21.11056	-269.953	66.436	0.0323	1.103	-21.024	-21.024
21.20029	-250.178	71.436	0.0323	1.08	-21.732	-21.732
21.28798	-231.679	76.436	0.0323	1.058	-22.132	-22.132
21.3739	-214.886	81.436	0.0323	1.038	-22.34	-22.34
21.45832	-199.967	86.436	0.0323	1.02	-22.363	-22.363
21.54156	-186.952	91.436	0.0323	1.006	-22.24	-22.24
21.62391	-175.781	96.436	0.0323	0.995	-22.025	-22.025
21.70565	-166.348	101.436	0.0322	0.987	-21.689	-21.689
21.78703	-158.471	106.436	0.0323	0.982	-21.444	-21.444
21.86827	-151.76	111.436	0.0323	0.979	-21.129	-21.129
21.94953	-146.028	116.436	0.0323	0.978	-20.777	-20.777
22.03094	-141.054	121.436	0.0323	0.979	-20.441	-20.441
22.11257	-136.63	126.436	0.0323	0.981	-20.18	-20.18
22.19447	-132.548	131.436	0.0323	0.983	-19.957	-19.957
22.27666	-128.711	136.436	0.0323	0.986	-19.77	-19.77
22.35915	-125.006	141.436	0.0323	0.989	-19.645	-19.645
22.4419	-121.313	146.436	0.0323	0.992	-19.513	-19.513
22.52488	-117.616	151.436	0.0322	0.995	-19.442	-19.442
22.60806	-113.885	156.436	0.0323	0.997	-19.385	-19.385
22.6914	-110.095	161.436	0.0323	0.999	-19.329	-19.329
22.77488	-106.291	166.436	0.0323	1.001	-19.3	-19.3
22.85845	-102.495	171.436	0.0323	1.002	-19.296	-19.296
22.94208	-98.671	176.436	0.0323	1.003	-19.289	-19.289
23.02574	-94.882	181.436	0.0323	1.003	-19.313	-19.313
23.1094	-91.104	186.436	0.0323	1.004	-19.315	-19.315
23.19307	-87.392	191.436	0.0323	1.004	-19.312	-19.312
23.2767	-83.757	196.436	0.0323	1.003	-19.321	-19.321
23.36029	-80.187	201.436	0.0324	1.003	-19.305	-19.305
23.44383	-76.711	206.436	0.0323	1.003	-19.269	-19.269
23.52735	-73.334	211.436	0.0323	1.002	-19.194	-19.194
23.61083	-70.137	216.436	0.0323	1.002	-19.196	-19.196
23.69429	-67.045	221.436	0.0323	1.002	-19.164	-19.164
23.77772	-64.094	226.436	0.0323	1.001	-19.134	-19.134
23.86114	-61.261	231.436	0.0323	1.001	-19.106	-19.106
23.94452	-58.534	236.436	0.0323	1.001	-19.065	-19.065
24.0279	-55.929	241.436	0.0323	1.001	-19.025	-19.025
24.11127	-53.447	246.436	0.0323	1.001	-19.005	-19.005
24.19463	-51.04	251.436	0.0323	1	-18.985	-18.985
24.29466	-48.278	257.435	0.0323	1	-18.946	-18.946
24.37801	-46.067	262.435	0.0323	1	-18.892	-18.892
24.46137	-43.947	267.435	0.0323	1	-18.861	-18.861
24.54473	-41.922	272.435	0.0323	1	-18.841	-18.841
24.6281	-39.886	277.435	0.0323	1	-18.745	-18.745
24.71146	-37.958	282.435	0.0323	1	-18.685	-18.685
24.79483	-36.125	287.435	0.0323	1	-18.651	-18.651
24.8782	-34.364	292.435	0.0323	1	-18.635	-18.635
24.96158	-32.659	297.435	0.0323	1	-18.618	-18.618
25.04495	-31.017	302.435	0.0323	1	-18.603	-18.603
25.12833	-29.444	307.435	0.0323	1	-18.609	-18.609
25.2117	-27.905	312.435	0.0323	1	-18.602	-18.602
25.29507	-26.411	317.435	0.0323	1	-18.584	-18.584
25.37845	-24.979	322.435	0.0323	1	-18.574	-18.574
25.46181	-23.578	327.435	0.0323	1	-18.544	-18.544
25.54518	-22.251	332.435	0.0323	1	-18.544	-18.544
25.62855	-20.95	337.435	0.0323	1	-18.535	-18.535
25.71191	-19.702	342.435	0.0323	1	-18.533	-18.533
25.79528	-18.484	347.435	0.0323	1	-18.525	-18.525
25.87865	-17.303	352.435	0.0323	1	-18.497	-18.497
25.96201	-16.181	357.435	0.0323	1	-18.489	-18.489
26.04536	-15.082	362.435	0.0323	1	-18.465	-18.465
26.12872	-14.017	367.435	0.0323	1	-18.449	-18.449
26.21207	-12.992	372.435	0.0323	1	-18.437	-18.437
26.29542	-12.021	377.435	0.0323	1	-18.431	-18.431
26.37878	-11.066	382.435	0.0323	1	-18.406	-18.406
26.46212	-10.156	387.435	0.0323	1	-18.386	-18.386
26.54546	-9.261	392.435	0.0323	1	-18.36	-18.36
26.6288	-8.387	397.435	0.0323	1	-18.325	-18.325
26.71215	-7.557	402.435	0.0323	1	-18.306	-18.306
26.79551	-6.776	407.435	0.0323	1	-18.293	-18.293
26.87888	-6.028	412.435	0.0323	1	-18.275	-18.275
26.96225	-5.306	417.435	0.0324	1	-18.297	-18.297
27.04561	-4.612	422.435	0.0323	1	-18.328	-18.328
27.12896	-3.894	427.435	0.0323	1	-18.296	-18.296
27.21231	-3.209	432.435	0.0323	1	-18.27	-18.27
27.29566	-2.539	437.435	0.0323	1	-18.237	-18.237
27.37901	-1.901	442.435	0.0323	1	-18.211	-18.211
27.46236	-1.296	447.435	0.0323	1	-18.193	-18.193
27.5457	-0.711	452.435	0.0323	1	-18.167	-18.167
27.62905	-0.136	457.435	0.0323	1	-18.142	-18.142
27.71238	0.423	462.435	0.0324	1	-18.118	-18.118
27.79572	0.965	467.435	0.0323	1	-18.106	-18.106
27.87906	1.48	472.435	0.0323	1	-18.105	-18.105
27.9624	1.983	477.435	0.0323	1	-18.081	-18.081
28.04575	2.449	482.435	0.0323	1	-18.077	-18.077
28.1291	2.892	487.435	0.0324	1	-18.074	-18.074
28.21244	3.334	492.435	0.0323	1	-18.057	-18.057
28.29579	3.772	497.435	0.0323	1	-18.03	-18.03
28.37913	4.192	502.435	0.0323	1	-18.01	-18.01
28.46248	4.596	507.435	0.0323	1	-17.989	-17.989
28.56247	5.065	513.435	0.0323	1	-17.983	-17.983
28.64579	5.464	518.435	0.0324	1	-17.951	-17.951
28.72912	5.84	523.435	0.0323	1	-17.918	-17.918
28.81246	6.181	528.435	0.0323	1	-17.908	-17.908
28.8958	6.512	533.435	0.0323	1	-17.896	-17.896
28.97915	6.818	538.435	0.0323	1	-17.902	-17.902
29.06249	7.119	543.435	0.0323	1	-17.907	-17.907
29.14583	7.448	548.435	0.0323	1	-17.863	-17.863
29.22917	7.842	553.435	0.0323	1	-17.754	-17.754
29.31251	8.134	558.435	0.0323	1	-17.74	-17.74
29.39585	8.383	563.435	0.0323	1	-17.748	-17.748
29.47919	8.617	568.435	0.0323	1	-17.762	-17.762
29.56254	8.839	573.435	0.0323	1	-17.788	-17.788
29.64588	9.058	578.435	0.0323	1	-17.81	-17.81
29.72921	9.275	583.435	0.0324	1	-17.83	-17.83
29.81254	9.504	588.435	0.0323	1	-17.842	-17.842
29.89588	9.73	593.435	0.0323	1	-17.847	-17.847
29.97921	9.942	598.435	0.0323	1	-17.853	-17.853
30.06254	10.153	603.435	0.0323	1	-17.832	-17.832
30.14587	10.368	608.435	0.0323	1	-17.792	-17.792
30.22921	10.569	613.435	0.0324	1	-17.767	-17.767
30.31254	10.758	618.435	0.0323	1	-17.75	-17.75
30.39587	10.948	623.435	0.0323	1	-17.728	-17.728
30.4792	11.131	628.435	0.0323	1	-17.709	-17.709
30.56254	11.303	633.435	0.0324	1	-17.705	-17.705
30.64588	11.454	638.435	0.0323	1	-17.718	-17.718
30.72921	11.615	643.435	0.0323	1	-17.71	-17.71
30.81255	11.77	648.435	0.0323	1	-17.706	-17.706
30.89589	11.931	653.435	0.0323	1	-17.692	-17.692
30.97923	12.086	658.435	0.0323	1	-17.674	-17.674
31.06256	12.229	663.435	0.0324	1	-17.659	-17.659
31.14589	12.374	668.435	0.0323	1	-17.642	-17.642
31.22922	12.523	673.435	0.0324	1	-17.619	-17.619
31.31256	12.659	678.435	0.0323	1	-17.607	-17.607
31.39588	12.782	683.435	0.0323	1	-17.6	-17.6
31.47921	12.911	688.435	0.0323	1	-17.579	-17.579
31.56253	13.045	693.435	0.0323	1	-17.55	-17.55
31.64587	13.169	698.435	0.0323	1	-17.543	-17.543
31.72922	13.275	703.435	0.0324	1	-17.56	-17.56
31.81255	13.375	708.435	0.0323	1	-17.569	-17.569
31.89589	13.479	713.435	0.0323	1	-17.552	-17.552
31.97923	13.583	718.435	0.0323	1	-17.533	-17.533
32.06256	13.686	723.435	0.0323	1	-17.526	-17.526
32.14591	13.785	728.435	0.0323	1	-17.519	-17.519
32.22924	13.879	733.435	0.0323	1	-17.509	-17.509
32.31258	13.97	738.435	0.0324	1	-17.504	-17.504
32.39591	14.082	743.435	0.0323	1	-17.475	-17.475
32.47925	14.212	748.435	0.0323	1	-17.428	-17.428
32.56258	14.312	753.435	0.0323	1	-17.406	-17.406
32.64591	14.39	758.435	0.0323	1	-17.402	-17.402
32.72923	14.462	763.435	0.0323	1	-17.402	-17.402
32.81257	14.535	768.435	0.0323	1	-17.397	-17.397
32.89591	14.601	773.435	0.0323	1	-17.396	-17.396
32.97924	14.66	778.435	0.0323	1	-17.403	-17.403
33.06259	14.718	783.435	0.0323	1	-17.411	-17.411
33.14592	14.776	788.435	0.0323	1	-17.41	-17.41
33.22926	14.838	793.435	0.0323	1	-17.405	-17.405
33.31259	14.902	798.435	0.0322	1	-17.401	-17.401
33.39592	14.966	803.435	0.0323	1	-17.396	-17.396
33.47925	15.03	808.435	0.0323	1	-17.382	-17.382
33.56258	15.094	813.435	0.0323	1	-17.363	-17.363
33.64591	15.156	818.435	0.0323	1	-17.345	-17.345
33.72923	15.215	823.435	0.0323	1	-17.326	-17.326
33.81256	15.277	828.435	0.0323	1	-17.309	-17.309
33.89591	15.332	833.435	0.0323	1	-17.295	-17.295
33.97925	15.376	838.435	0.0323	1	-17.293	-17.293
34.0626	15.418	843.435	0.0323	1	-17.298	-17.298
34.14594	15.458	848.435	0.0323	1	-17.298	-17.298
34.22928	15.5	853.435	0.0323	1	-17.296	-17.296
34.31262	15.546	858.435	0.0323	1	-17.295	-17.295
34.39595	15.594	863.435	0.0323	1	-17.294	-17.294
34.47928	15.642	868.435	0.0323	1	-17.293	-17.293
34.56259	15.697	873.435	0.0323	1	-17.281	-17.281
34.64589	15.777	878.435	0.0323	1	-17.243	-17.243
34.72921	15.845	883.435	0.0323	1	-17.211	-17.211
34.81252	15.899	888.435	0.0323	1	-17.191	-17.191
34.89583	15.951	893.435	0.0323	1	-17.174	-17.174
34.97915	15.996	898.435	0.0323	1	-17.164	-17.164
35.06246	16.035	903.435	0.0323	1	-17.159	-17.159
35.14578	16.069	908.435	0.0323	1	-17.156	-17.156
35.22912	16.099	913.435	0.0323	1	-17.154	-17.154
35.31247	16.122	918.435	0.0323	1	-17.157	-17.157
35.39581	16.14	923.435	0.0323	1	-17.163	-17.163
35.47915	16.158	928.435	0.0323	1	-17.167	-17.167
35.5625	16.177	933.435	0.0323	1	-17.175	-17.175
35.64585	16.197	938.435	0.0323	1	-17.186	-17.186
35.72919	16.217	943.435	0.0323	1	-17.191	-17.191
35.81254	16.24	948.435	0.0323	1	-17.188	-17.188
35.89587	16.266	953.435	0.0323	1	-17.184	-17.184
35.97921	16.295	958.435	0.0323	1	-17.179	-17.179
36.06254	16.326	963.435	0.0323	1	-17.174	-17.174
36.14587	16.359	968.435	0.0323	1	-17.167	-17.167
36.22921	16.391	973.435	0.0323	1	-17.159	-17.159
36.31254	16.422	978.435	0.0323	1	-17.15	-17.15
36.39587	16.454	983.435	0.0323	1	-17.136	-17.136
36.4792	16.482	988.435	0.0323	1	-17.12	-17.12
36.56253	16.512	993.435	0.0323	1	-17.101	-17.101
36.64586	16.542	998.435	0.0323	1	-17.081	-17.081
36.72918	16.572	1003.435	0.0323	1	-17.062	-17.062
36.81251	16.602	1008.435	0.0323	1	-17.045	-17.045
36.89583	16.631	1013.435	0.0323	1	-17.03	-17.03
36.97916	16.657	1018.435	0.0323	1	-17.021	-17.021
37.06249	16.681	1023.435	0.0323	1	-17.014	-17.014
37.14583	16.704	1028.435	0.0323	1	-17.008	-17.008
37.22916	16.725	1033.435	0.0322	1	-17.009	-17.009
37.31249	16.77	1038.435	0.0323	1	-16.982	-16.982
37.39583	16.813	1043.435	0.0323	1	-16.96	-16.96
37.47915	16.838	1048.435	0.0323	1	-16.951	-16.951
37.56249	16.862	1053.435	0.0323	1	-16.945	-16.945
37.64582	16.883	1058.435	0.0323	1	-16.94	-16.94
37.72915	16.9	1063.435	0.0323	1	-16.937	-16.937
37.81247	16.919	1068.435	0.0323	1	-16.933	-16.933
37.89579	16.94	1073.435	0.0323	1	-16.927	-16.927
37.9791	16.965	1078.435	0.0324	1	-16.92	-16.92
38.06241	16.992	1083.435	0.0324	1	-16.91	-16.91
38.14574	17.019	1088.435	0.0323	1	-16.899	-16.899
38.22906	17.041	1093.435	0.0323	1	-16.891	-16.891
38.31238	17.06	1098.435	0.0323	1	-16.886	-16.886
38.39571	17.078	1103.435	0.0323	1	-16.88	-16.88
38.47904	17.094	1108.435	0.0323	1	-16.876	-16.876
38.56239	17.108	1113.435	0.0323	1	-16.872	-16.872
38.64573	17.118	1118.435	0.0323	1	-16.873	-16.873
38.72909	17.129	1123.435	0.0323	1	-16.872	-16.872
38.81243	17.14	1128.435	0.0323	1	-16.869	-16.869
38.89577	17.151	1133.435	0.0323	1	-16.866	-16.866
38.97912	17.174	1138.435	0.0323	1	-16.853	-16.853
39.06246	17.225	1143.435	0.0323	1	-16.814	-16.814
39.1458	17.264	1148.435	0.0323	1	-16.788	-16.788
39.22913	17.296	1153.435	0.0323	1	-16.77	-16.77
39.31246	17.324	1158.435	0.0323	1	-16.753	-16.753
39.39579	17.346	1163.435	0.0323	1	-16.741	-16.741
39.47912	17.364	1168.435	0.0323	1	-16.733	-16.733
39.56245	17.381	1173.435	0.0323	1	-16.727	-16.727
39.64577	17.394	1178.435	0.0323	1	-16.726	-16.726
39.7291	17.404	1183.435	0.0323	1	-16.726	-16.726
39.81243	17.411	1188.435	0.0323	1	-16.728	-16.728
39.89577	17.417	1193.435	0.0323	1	-16.729	-16.729
39.9791	17.424	1198.435	0.0323	1	-16.728	-16.728
40.06243	17.432	1203.435	0.0323	1	-16.73	-16.73
40.14576	17.441	1208.435	0.0324	1	-16.731	-16.731
40.22909	17.45	1213.435	0.0323	1	-16.732	-16.732
40.31242	17.462	1218.435	0.0323	1	-16.728	-16.728
40.39575	17.476	1223.435	0.0323	1	-16.722	-16.722
40.47907	17.49	1228.435	0.0323	1	-16.716	-16.716
40.56238	17.507	1233.435	0.0323	1	-16.707	-16.707
40.64572	17.53	1238.435	0.0323	1	-16.691	-16.691
40.72906	17.55	1243.435	0.0323	1	-16.678	-16.678
40.81241	17.565	1248.435	0.0323	1	-16.669	-16.669
40.89574	17.579	1253.435	0.0323	1	-16.663	-16.663
40.97908	17.597	1258.435	0.0323	1	-16.653	-16.653
41.06241	17.613	1263.435	0.0323	1	-16.646	-16.646
41.14574	17.633	1268.435	0.0323	1	-16.637	-16.637
41.22906	17.654	1273.435	0.0323	1	-16.627	-16.627
41.31239	17.681	1278.435	0.0323	1	-16.61	-16.61
41.39571	17.704	1283.435	0.0323	1	-16.596	-16.596
41.49237	17.73	1289.236	0.0323	1	-16.579	-16.579
41.57568	17.75	1294.236	0.0323	1	-16.569	-16.569
41.659	17.774	1299.236	0.0323	1	-16.552	-16.552
41.74232	17.796	1304.236	0.0323	1	-16.536	-16.536
41.82566	17.814	1309.236	0.0324	1	-16.526	-16.526
41.909	17.827	1314.236	0.0323	1	-16.52	-16.52
41.99234	17.838	1319.236	0.0323	1	-16.518	-16.518
42.07567	17.849	1324.236	0.0324	1	-16.516	-16.516
42.159	17.862	1329.236	0.0323	1	-16.511	-16.511
42.24234	17.876	1334.236	0.0323	1	-16.506	-16.506
42.32568	17.891	1339.236	0.0322	1	-16.498	-16.498
42.40901	17.906	1344.236	0.0323	1	-16.489	-16.489
42.49234	17.923	1349.236	0.0323	1	-16.477	-16.477
42.57569	17.937	1354.236	0.0323	1	-16.466	-16.466
42.65903	17.95	1359.236	0.0323	1	-16.458	-16.458
42.74236	17.964	1364.236	0.0324	1	-16.452	-16.452
42.82569	17.98	1369.236	0.0324	1	-16.443	-16.443
42.90902	17.999	1374.236	0.0323	1	-16.429	-16.429
42.99236	18.018	1379.236	0.0323	1	-16.419	-16.419
43.0757	18.034	1384.236	0.0323	1	-16.413	-16.413
43.15904	18.049	1389.236	0.0323	1	-16.406	-16.406
43.24238	18.065	1394.236	0.0323	1	-16.398	-16.398
43.32571	18.082	1399.236	0.0323	1	-16.388	-16.388
43.40905	18.1	1404.236	0.0323	1	-16.376	-16.376
43.49239	18.117	1409.236	0.0323	1	-16.365	-16.365
43.57572	18.133	1414.236	0.0323	1	-16.354	-16.354
43.65904	18.152	1419.236	0.0323	1	-16.34	-16.34
43.74235	18.176	1424.236	0.0323	1	-16.322	-16.322
43.82567	18.202	1429.236	0.0323	1	-16.301	-16.301
43.90898	18.226	1434.236	0.0323	1	-16.282	-16.282
43.9923	18.248	1439.236	0.0323	1	-16.264	-16.264
44.07562	18.269	1444.236	0.0323	1	-16.248	-16.248
44.15894	18.288	1449.236	0.0323	1	-16.234	-16.234
44.24226	18.305	1454.236	0.0323	1	-16.224	-16.224
44.32559	18.322	1459.236	0.0323	1	-16.213	-16.213
44.40892	18.336	1464.236	0.0323	1	-16.206	-16.206
44.49225	18.349	1469.236	0.0323	1	-16.199	-16.199
44.57559	18.362	1474.236	0.0323	1	-16.191	-16.191
44.65893	18.374	1479.236	0.0323	1	-16.184	-16.184
44.74227	18.384	1484.236	0.0323	1	-16.179	-16.179
44.8256	18.396	1489.236	0.0323	1	-16.173	-16.173
44.90895	18.411	1494.236	0.0324	1	-16.163	-16.163
44.99228	18.424	1499.236	0.0323	1	-16.154	-16.154
45.07561	18.44	1504.236	0.0324	1	-16.144	-16.144
45.15894	18.457	1509.236	0.0323	1	-16.131	-16.131
45.24226	18.474	1514.236	0.0323	1	-16.12	-16.12
45.32559	18.498	1519.236	0.0323	1	-16.1	-16.1
45.40891	18.519	1524.236	0.0324	1	-16.083	-16.083
45.49223	18.542	1529.236	0.0323	1	-16.064	-16.064
45.57556	18.566	1534.236	0.0323	1	-16.045	-16.045
45.65889	18.586	1539.236	0.0323	1	-16.03	-16.03
45.74223	18.605	1544.236	0.0323	1	-16.015	-16.015
45.82557	18.622	1549.236	0.0323	1	-16.003	-16.003
45.9089	18.639	1554.236	0.0323	1	-15.991	-15.991
45.99223	18.655	1559.236	0.0324	1	-15.98	-15.98
46.07556	18.672	1564.236	0.0323	1	-15.969	-15.969
46.15889	18.689	1569.236	0.0323	1	-15.957	-15.957
46.24221	18.707	1574.236	0.0323	1	-15.945	-15.945
46.32554	18.724	1579.236	0.0323	1	-15.934	-15.934
46.40887	18.741	1584.236	0.0323	1	-15.922	-15.922
46.49221	18.763	1589.236	0.0323	1	-15.905	-15.905
46.57555	18.781	1594.236	0.0323	1	-15.892	-15.892
46.65889	18.795	1599.236	0.0323	1	-15.883	-15.883
46.74223	18.809	1604.236	0.0323	1	-15.874	-15.874
46.82556	18.824	1609.236	0.0323	1	-15.864	-15.864
46.9089	18.839	1614.236	0.0323	1	-15.853	-15.853
46.99223	18.855	1619.236	0.0323	1	-15.842	-15.842
47.07557	18.87	1624.236	0.0323	1	-15.833	-15.833
47.1589	18.885	1629.236	0.0323	1	-15.823	-15.823
47.24223	18.901	1634.236	0.0323	1	-15.812	-15.812
47.32556	18.919	1639.236	0.0323	1	-15.797	-15.797
47.40888	18.937	1644.236	0.0323	1	-15.783	-15.783
47.4922	18.957	1649.236	0.0323	1	-15.768	-15.768
47.57552	18.982	1654.236	0.0323	1	-15.747	-15.747
47.65883	19.008	1659.236	0.0324	1	-15.725	-15.725
47.74215	19.034	1664.236	0.0323	1	-15.703	-15.703
47.82547	19.056	1669.236	0.0324	1	-15.686	-15.686
47.9088	19.077	1674.236	0.0323	1	-15.669	-15.669
47.99215	19.095	1679.236	0.0323	1	-15.654	-15.654
48.07549	19.108	1684.236	0.0323	1	-15.645	-15.645
48.15883	19.119	1689.236	0.0323	1	-15.638	-15.638
48.24217	19.133	1694.236	0.0323	1	-15.628	-15.628
48.32551	19.154	1699.236	0.0323	1	-15.611	-15.611
48.40883	19.175	1704.236	0.0323	1	-15.596	-15.596
48.49216	19.198	1709.236	0.0323	1	-15.578	-15.578
48.57549	19.223	1714.236	0.0323	1	-15.56	-15.56
48.65884	19.248	1719.236	0.0323	1	-15.54	-15.54
48.74218	19.267	1724.236	0.0323	1	-15.525	-15.525
48.82552	19.284	1729.236	0.0323	1	-15.51	-15.51
48.90886	19.3	1734.236	0.0323	1	-15.497	-15.497
48.9922	19.316	1739.236	0.0323	1	-15.484	-15.484
49.07553	19.334	1744.236	0.0323	1	-15.47	-15.47
49.15887	19.354	1749.236	0.0323	1	-15.455	-15.455
49.24221	19.375	1754.236	0.0323	1	-15.439	-15.439
49.32555	19.399	1759.236	0.0324	1	-15.419	-15.419
49.40887	19.424	1764.236	0.0324	1	-15.399	-15.399
49.4922	19.455	1769.236	0.0323	1	-15.373	-15.373
49.57553	19.489	1774.236	0.0323	1	-15.344	-15.344
49.65885	19.519	1779.236	0.0323	1	-15.319	-15.319
49.74218	19.544	1784.236	0.0323	1	-15.298	-15.298
49.8255	19.566	1789.236	0.0324	1	-15.279	-15.279
49.90882	19.594	1794.236	0.0323	1	-15.255	-15.255
49.99214	19.623	1799.236	0.0323	1	-15.229	-15.229
50.07545	19.652	1804.236	0.0323	1	-15.208	-15.208
50.15879	19.677	1809.236	0.0323	1	-15.205	-15.205
50.24214	19.695	1814.236	0.0323	1	-15.219	-15.219
50.32548	19.708	1819.236	0.0323	1	-15.237	-15.237
50.40882	19.72	1824.236	0.0323	1	-15.253	-15.253
50.49215	19.734	1829.236	0.0324	1	-15.264	-15.264
50.57549	19.75	1834.236	0.0323	1	-15.269	-15.269
50.65883	19.767	1839.236	0.0323	1	-15.272	-15.272
50.74217	19.784	1844.236	0.0323	1	-15.273	-15.273
50.82551	19.799	1849.236	0.0323	1	-15.275	-15.275
50.90884	19.817	1854.236	0.0323	1	-15.27	-15.27
50.99218	19.84	1859.236	0.0323	1	-15.259	-15.259
51.07551	19.862	1864.236	0.0323	1	-15.248	-15.248
51.15884	19.887	1869.236	0.0323	1	-15.231	-15.231
51.24217	19.913	1874.236	0.0323	1	-15.213	-15.213
51.3255	19.94	1879.236	0.0323	1	-15.193	-15.193
51.40884	19.969	1884.236	0.0323	1	-15.169	-15.169
51.49216	19.997	1889.236	0.0323	1	-15.147	-15.147
51.5755	20.031	1894.236	0.0323	1	-15.118	-15.118
51.65883	20.062	1899.236	0.0323	1	-15.089	-15.089
51.74216	20.093	1904.236	0.0323	1	-15.062	-15.062
51.82549	20.122	1909.236	0.0323	1	-15.037	-15.037
51.9088	20.153	1914.236	0.0323	1	-15.01	-15.01
51.99213	20.19	1919.236	0.0323	1	-14.977	-14.977
52.07547	20.224	1924.236	0.0323	1	-14.947	-14.947
52.15882	20.251	1929.236	0.0323	1	-14.924	-14.924
52.24217	20.286	1934.236	0.0323	1	-14.893	-14.893
52.32552	20.317	1939.236	0.0323	1	-14.865	-14.865
52.40887	20.348	1944.236	0.0324	1	-14.837	-14.837
52.49221	20.378	1949.236	0.0323	1	-14.809	-14.809
52.57555	20.406	1954.236	0.0324	1	-14.785	-14.785
52.65887	20.431	1959.236	0.0323	1	-14.764	-14.764
52.74219	20.463	1964.236	0.0323	1	-14.736	-14.736
52.82552	20.493	1969.236	0.0323	1	-14.709	-14.709
52.90884	20.52	1974.236	0.0323	1	-14.684	-14.684
52.99217	20.546	1979.236	0.0324	1	-14.662	-14.662
53.07548	20.571	1984.236	0.0324	1	-14.642	-14.642
53.1588	20.599	1989.236	0.0323	1	-14.62	-14.62
53.24213	20.623	1994.236	0.0323	1	-14.599	-14.599
53.32546	20.644	1999.236	0.0323	1	-14.582	-14.582
53.40879	20.662	2004.236	0.0323	1	-14.567	-14.567
53.49212	20.679	2009.236	0.0323	1	-14.553	-14.553
53.57544	20.698	2014.236	0.0323	1	-14.537	-14.537
53.65877	20.718	2019.236	0.0323	1	-14.521	-14.521
53.74209	20.739	2024.236	0.0323	1	-14.503	-14.503
53.82542	20.759	2029.236	0.0323	1	-14.487	-14.487
53.90875	20.779	2034.236	0.0324	1	-14.471	-14.471
53.99209	20.798	2039.236	0.0323	1	-14.455	-14.455
54.07543	20.818	2044.236	0.0323	1	-14.439	-14.439
54.17545	20.839	2050.235	0.0323	1	-14.423	-14.423
54.25881	20.854	2055.235	0.0324	1	-14.414	-14.414
54.34214	20.869	2060.235	0.0323	1	-14.406	-14.406
54.42546	20.894	2065.235	0.0323	1	-14.387	-14.387
54.50879	20.929	2070.235	0.0323	1	-14.358	-14.358
54.59213	20.961	2075.235	0.0323	1	-14.332	-14.332
54.67545	20.99	2080.235	0.0323	1	-14.307	-14.307
54.75877	21.026	2085.235	0.0323	1	-14.276	-14.276
54.84208	21.066	2090.235	0.0324	1	-14.242	-14.242
54.92539	21.104	2095.235	0.0323	1	-14.211	-14.211
55.00872	21.139	2100.235	0.0323	1	-14.182	-14.182
55.09205	21.173	2105.235	0.0323	1	-14.156	-14.156
55.1754	21.197	2110.235	0.0323	1	-14.14	-14.14
55.25873	21.216	2115.235	0.0323	1	-14.13	-14.13
55.34207	21.236	2120.235	0.0323	1	-14.12	-14.12
55.42541	21.261	2125.235	0.0323	1	-14.102	-14.102
55.50875	21.282	2130.235	0.0323	1	-14.086	-14.086
55.59209	21.303	2135.235	0.0323	1	-14.071	-14.071
55.67542	21.323	2140.235	0.0324	1	-14.055	-14.055
55.75877	21.345	2145.235	0.0323	1	-14.037	-14.037
55.84211	21.371	2150.235	0.0323	1	-14.014	-14.014
55.92545	21.399	2155.235	0.0323	1	-13.988	-13.988
56.00878	21.425	2160.235	0.0323	1	-13.965	-13.965
56.09211	21.458	2165.235	0.0323	1	-13.938	-13.938
56.17544	21.495	2170.235	0.0323	1	-13.907	-13.907
56.25878	21.531	2175.235	0.0323	1	-13.877	-13.877
56.3421	21.566	2180.235	0.0323	1	-13.849	-13.849
56.42543	21.602	2185.235	0.0324	1	-13.82	-13.82
56.50876	21.641	2190.235	0.0323	1	-13.787	-13.787
56.59208	21.679	2195.235	0.0323	1	-13.754	-13.754
56.67541	21.715	2200.235	0.0323	1	-13.726	-13.726
56.75873	21.756	2205.235	0.0323	1	-13.692	-13.692
56.84207	21.795	2210.235	0.0324	1	-13.657	-13.657
56.9254	21.832	2215.235	0.0323	1	-13.624	-13.624
57.00874	21.888	2220.235	0.0323	1	-13.57	-13.57
57.09208	21.933	2225.235	0.0323	1	-13.53	-13.53
57.17542	21.973	2230.235	0.0323	1	-13.496	-13.496
57.25874	22.015	2235.235	0.0323	1	-13.46	-13.46
57.34208	22.06	2240.235	0.0323	1	-13.423	-13.423
57.42541	22.105	2245.235	0.0323	1	-13.388	-13.388
57.50874	22.154	2250.235	0.0322	1	-13.347	-13.347
57.59208	22.238	2255.235	0.0322	1	-13.272	-13.272
57.67541	22.292	2260.235	0.0323	1	-13.226	-13.226
57.75874	22.334	2265.235	0.0323	1	-13.192	-13.192
57.84207	22.378	2270.235	0.0323	1	-13.154	-13.154
57.9254	22.428	2275.235	0.0323	1	-13.112	-13.112
58.00873	22.48	2280.235	0.0323	1	-13.067	-13.067
58.09207	22.529	2285.235	0.0323	1	-13.025	-13.025
58.17541	22.579	2290.235	0.0323	1	-12.981	-12.981
58.25874	22.629	2295.235	0.0323	1	-12.937	-12.937
58.34208	22.685	2300.235	0.0323	1	-12.886	-12.886
58.42541	22.746	2305.235	0.0323	1	-12.83	-12.83
58.50874	22.814	2310.235	0.0323	1	-12.767	-12.767
58.59207	22.885	2315.235	0.0323	1	-12.701	-12.701
58.6754	22.958	2320.235	0.0323	1	-12.634	-12.634
58.75873	23.031	2325.235	0.0323	1	-12.567	-12.567
58.84207	23.099	2330.235	0.0322	1	-12.504	-12.504
58.9254	23.169	2335.235	0.0323	1	-12.44	-12.44
59.00873	23.244	2340.235	0.0323	1	-12.371	-12.371
59.09206	23.322	2345.235	0.0322	1	-12.298	-12.298
59.1754	23.401	2350.235	0.0322	1	-12.225	-12.225
59.25874	23.481	2355.235	0.0323	1	-12.151	-12.151
59.34207	23.561	2360.235	0.0323	1	-12.075	-12.075
59.42539	23.647	2365.235	0.0323	1	-11.993	-11.993
59.50872	23.745	2370.235	0.0323	1	-11.901	-11.901
59.59206	23.84	2375.235	0.0323	1	-11.81	-11.81
59.67539	23.932	2380.235	0.0323	1	-11.722	-11.722
59.75872	24.034	2385.235	0.0323	1	-11.625	-11.625
59.84205	24.138	2390.235	0.0323	1	-11.527	-11.527
59.92538	24.249	2395.235	0.0323	1	-11.422	-11.422
60.0087	24.374	2400.235	0.0323	1	-11.306	-11.306
60.09204	24.503	2405.235	0.0323	1	-11.187	-11.187
60.17539	24.621	2410.235	0.0323	1	-11.076	-11.076
60.25873	24.745	2415.235	0.0323	1	-10.956	-10.956
60.34209	24.888	2420.235	0.0323	1	-10.817	-10.817
60.42544	25.03	2425.235	0.0322	1	-10.68	-10.68
60.50878	25.171	2430.235	0.0323	1	-10.544	-10.544
60.59212	25.33	2435.235	0.0323	1	-10.391	-10.391
60.67544	25.503	2440.235	0.0323	1	-10.224	-10.224
60.75877	25.701	2445.235	0.0323	1	-10.031	-10.031
60.84209	25.899	2450.235	0.0323	1	-9.838	-9.838
60.92542	26.101	2455.235	0.0323	1	-9.642	-9.642
61.00874	26.308	2460.235	0.0323	1	-9.441	-9.441
61.09205	26.524	2465.235	0.0323	1	-9.231	-9.231
61.17538	26.753	2470.235	0.0323	1	-9.009	-9.009
61.2587	26.971	2475.235	0.0323	1	-8.799	-8.799
61.34203	27.189	2480.235	0.0323	1	-8.589	-8.589
61.42535	27.425	2485.235	0.0323	1	-8.359	-8.359
61.50868	27.658	2490.235	0.0322	1	-8.132	-8.132
61.59202	27.887	2495.235	0.0323	1	-7.909	-7.909
61.67535	28.118	2500.235	0.0323	1	-7.682	-7.682
61.75868	28.361	2505.235	0.0323	1	-7.442	-7.442
61.84202	28.676	2510.235	0.0323	1	-7.129	-7.129
61.92536	28.911	2515.235	0.0323	1	-6.897	-6.897
62.00868	29.137	2520.235	0.0323	1	-6.672	-6.672
62.09201	29.412	2525.235	0.0323	1	-6.398	-6.398
62.17535	29.642	2530.235	0.0323	1	-6.17	-6.17
62.25868	29.84	2535.235	0.0323	1	-5.974	-5.974
62.34201	30.038	2540.235	0.0323	1	-5.778	-5.778
62.42533	30.222	2545.235	0.0323	1	-5.597	-5.597
62.50867	30.412	2550.235	0.0323	1	-5.41	-5.41
62.592	30.579	2555.235	0.0323	1	-5.246	-5.246
62.67534	30.73	2560.235	0.0323	1	-5.099	-5.099
62.75868	30.871	2565.235	0.0323	1	-4.963	-4.963
62.84202	31.004	2570.235	0.0322	1	-4.835	-4.835
62.92536	31.133	2575.235	0.0322	1	-4.711	-4.711
63.00869	31.257	2580.235	0.0323	1	-4.591	-4.591
63.09202	31.394	2585.235	0.0323	1	-4.459	-4.459
63.17536	31.511	2590.235	0.0323	1	-4.346	-4.346
63.2587	31.629	2595.235	0.0322	1	-4.233	-4.233
63.34203	31.735	2600.235	0.0322	1	-4.132	-4.132
63.42536	31.844	2605.235	0.0323	1	-4.028	-4.028
63.5087	31.956	2610.235	0.0322	1	-3.921	-3.921
63.59205	32.065	2615.235	0.0322	1	-3.818	-3.818
63.67538	32.161	2620.235	0.0322	1	-3.728	-3.728
63.75869	32.28	2625.235	0.0322	1	-3.613	-3.613
63.84202	32.413	2630.235	0.0322	1	-3.485	-3.485
63.92535	32.527	2635.235	0.0323	1	-3.379	-3.379
64.00867	32.64	2640.235	0.0323	1	-3.275	-3.275
64.09198	32.765	2645.235	0.0322	1	-3.157	-3.157
64.17532	32.892	2650.235	0.0323	1	-3.036	-3.036
64.25864	32.999	2655.235	0.0323	1	-2.935	-2.935
64.34197	33.114	2660.235	0.0323	1	-2.825	-2.825
64.42531	33.209	2665.235	0.0322	1	-2.736	-2.736
64.50866	33.298	2670.235	0.0322	1	-2.652	-2.652
64.592	33.381	2675.235	0.0323	1	-2.575	-2.575
64.67534	33.464	2680.235	0.0322	1	-2.497	-2.497
64.75868	33.546	2685.235	0.0323	1	-2.42	-2.42
64.84203	33.624	2690.235	0.0323	1	-2.347	-2.347
64.92537	33.699	2695.235	0.0322	1	-2.277	-2.277
65.00871	33.774	2700.235	0.0323	1	-2.208	-2.208
65.09205	33.849	2705.235	0.0323	1	-2.14	-2.14
65.17538	33.928	2710.235	0.0323	1	-2.067	-2.067
65.25871	34.004	2715.235	0.0323	1	-1.996	-1.996
65.34204	34.08	2720.235	0.0323	1	-1.924	-1.924
65.42538	34.144	2725.235	0.0323	1	-1.867	-1.867
65.50871	34.206	2730.235	0.0323	1	-1.812	-1.812
65.59205	34.268	2735.235	0.0322	1	-1.756	-1.756
65.67538	34.323	2740.235	0.0323	1	-1.709	-1.709
65.75871	34.378	2745.235	0.0322	1	-1.662	-1.662
65.84203	34.427	2750.235	0.0323	1	-1.62	-1.62
65.92536	34.47	2755.235	0.0322	1	-1.582	-1.582
66.00869	34.507	2760.235	0.0323	1	-1.549	-1.549
66.09203	34.537	2765.235	0.0322	1	-1.526	-1.526
66.17536	34.571	2770.235	0.0323	1	-1.498	-1.498
66.25869	34.603	2775.235	0.0323	1	-1.473	-1.473
66.34203	34.628	2780.235	0.0323	1	-1.454	-1.454
66.42537	34.647	2785.235	0.0323	1	-1.441	-1.441
66.5087	34.663	2790.235	0.0322	1	-1.431	-1.431
66.59203	34.679	2795.235	0.0322	1	-1.423	-1.423
66.67537	34.694	2800.235	0.0323	1	-1.416	-1.416
66.7587	34.707	2805.235	0.0323	1	-1.409	-1.409
66.84204	34.719	2810.235	0.0322	1	-1.403	-1.403
66.92537	34.73	2815.235	0.0322	1	-1.398	-1.398
67.00869	34.741	2820.235	0.0323	1	-1.392	-1.392
67.09202	34.755	2825.235	0.0322	1	-1.383	-1.383
67.17535	34.766	2830.235	0.0323	1	-1.377	-1.377
67.25868	34.778	2835.235	0.0323	1	-1.369	-1.369
67.34201	34.788	2840.235	0.0322	1	-1.363	-1.363
67.42533	34.802	2845.235	0.0323	1	-1.353	-1.353
67.50867	34.821	2850.235	0.0323	1	-1.34	-1.34
67.59199	34.837	2855.235	0.0322	1	-1.332	-1.332
67.67532	34.854	2860.235	0.0323	1	-1.323	-1.323
67.75867	34.868	2865.235	0.0322	1	-1.314	-1.314
67.84201	34.881	2870.235	0.0323	1	-1.306	-1.306
67.92535	34.894	2875.235	0.0323	1	-1.298	-1.298
68.00869	34.909	2880.235	0.0323	1	-1.288	-1.288
68.09202	34.928	2885.235	0.0322	1	-1.274	-1.274
68.17536	34.951	2890.235	0.0323	1	-1.255	-1.255
68.2587	34.975	2895.235	0.0323	1	-1.235	-1.235
68.34204	34.999	2900.235	0.0323	1	-1.215	-1.215
68.42538	35.029	2905.235	0.0323	1	-1.19	-1.19
68.50871	35.064	2910.235	0.0322	1	-1.16	-1.16
68.59204	35.101	2915.235	0.0323	1	-1.128	-1.128
68.67537	35.14	2920.235	0.0323	1	-1.094	-1.094
68.75871	35.185	2925.235	0.0323	1	-1.056	-1.056
68.84205	35.224	2930.235	0.0323	1	-1.023	-1.023
68.93871	35.273	2936.036	0.0322	1	-0.981	-0.981
69.02204	35.321	2941.036	0.0323	1	-0.938	-0.938
69.10537	35.376	2946.036	0.0323	1	-0.888	-0.888
69.1887	35.441	2951.036	0.0323	1	-0.828	-0.828
69.27203	35.498	2956.036	0.0323	1	-0.776	-0.776
69.35537	35.553	2961.036	0.0322	1	-0.726	-0.726
69.43871	35.605	2966.036	0.0323	1	-0.68	-0.68
69.52204	35.65	2971.036	0.0323	1	-0.64	-0.64
69.60537	35.693	2976.036	0.0322	1	-0.603	-0.603
69.6887	35.738	2981.036	0.0323	1	-0.565	-0.565
69.77203	35.783	2986.036	0.0323	1	-0.526	-0.526
69.85536	35.827	2991.036	0.0323	1	-0.488	-0.488
69.93869	35.866	2996.036	0.0322	1	-0.454	-0.454
70.02203	35.907	3001.036	0.0322	1	-0.417	-0.417
70.10536	35.947	3006.036	0.0322	1	-0.382	-0.382
70.18871	35.984	3011.036	0.0323	1	-0.35	-0.35
70.27204	36.015	3016.036	0.0322	1	-0.324	-0.324
70.35539	36.048	3021.036	0.0322	1	-0.296	-0.296
70.43873	36.074	3026.036	0.0323	1	-0.273	-0.273
70.52207	36.096	3031.036	0.0323	1	-0.256	-0.256
70.6054	36.121	3036.036	0.0322	1	-0.236	-0.236
70.68876	36.14	3041.036	0.0323	1	-0.224	-0.224
70.77208	36.154	3046.036	0.0322	1	-0.216	-0.216
70.85541	36.172	3051.036	0.0323	1	-0.204	-0.204
70.93875	36.188	3056.036	0.0322	1	-0.194	-0.194
71.02208	36.204	3061.036	0.0322	1	-0.184	-0.184
71.10542	36.228	3066.036	0.0322	1	-0.165	-0.165
71.18876	36.247	3071.036	0.0323	1	-0.152	-0.152
71.27211	36.259	3076.036	0.0323	1	-0.146	-0.146
71.35543	36.269	3081.036	0.0322	1	-0.144	-0.144
71.43877	36.28	3086.036	0.0322	1	-0.141	-0.141
71.52211	36.288	3091.036	0.0323	1	-0.141	-0.141
71.60543	36.296	3096.036	0.0323	1	-0.14	-0.14
71.68876	36.304	3101.036	0.0322	1	-0.139	-0.139
71.77209	36.311	3106.036	0.0322	1	-0.139	-0.139
71.85542	36.317	3111.036	0.0323	1	-0.139	-0.139
71.93876	36.322	3116.036	0.0322	1	-0.143	-0.143
72.0221	36.326	3121.036	0.0323	1	-0.147	-0.147
72.10543	36.33	3126.036	0.0323	1	-0.15	-0.15
72.18876	36.333	3131.036	0.0323	1	-0.154	-0.154
72.27208	36.336	3136.036	0.0322	1	-0.157	-0.157
72.35541	36.34	3141.036	0.0323	1	-0.16	-0.16
72.43874	36.343	3146.036	0.0323	1	-0.163	-0.163
72.52207	36.346	3151.036	0.0323	1	-0.166	-0.166
72.60541	36.348	3156.036	0.0322	1	-0.171	-0.171
72.68875	36.35	3161.036	0.0323	1	-0.175	-0.175
72.77209	36.352	3166.036	0.0323	1	-0.178	-0.178
72.85542	36.355	3171.036	0.0323	1	-0.179	-0.179
72.93876	36.36	3176.036	0.0322	1	-0.179	-0.179
73.02211	36.364	3181.036	0.0323	1	-0.18	-0.18
73.10544	36.366	3186.036	0.0323	1	-0.183	-0.183
73.18878	36.369	3191.036	0.0323	1	-0.186	-0.186
73.27211	36.372	3196.036	0.0323	1	-0.19	-0.19
73.35544	36.376	3201.036	0.0323	1	-0.193	-0.193
73.43878	36.38	3206.036	0.0323	1	-0.196	-0.196
73.5221	36.387	3211.036	0.0323	1	-0.195	-0.195
73.60541	36.4	3216.036	0.0323	1	-0.188	-0.188
73.68873	36.414	3221.036	0.0323	1	-0.178	-0.178
73.77206	36.424	3226.036	0.0323	1	-0.173	-0.173
73.8554	36.431	3231.036	0.0322	1	-0.17	-0.17
73.93873	36.438	3236.036	0.0323	1	-0.168	-0.168
74.02207	36.443	3241.036	0.0323	1	-0.168	-0.168
74.10541	36.449	3246.036	0.0323	1	-0.167	-0.167
74.18875	36.452	3251.036	0.0322	1	-0.168	-0.168
74.27209	36.454	3256.036	0.0322	1	-0.171	-0.171
74.35543	36.456	3261.036	0.0323	1	-0.173	-0.173
74.43877	36.457	3266.036	0.0323	1	-0.177	-0.177
74.52212	36.458	3271.036	0.0323	1	-0.182	-0.182
74.60546	36.459	3276.036	0.0323	1	-0.186	-0.186
74.6888	36.459	3281.036	0.0322	1	-0.192	-0.192
74.77213	36.459	3286.036	0.0323	1	-0.199	-0.199
74.85546	36.459	3291.036	0.0323	1	-0.205	-0.205
74.9388	36.459	3296.036	0.0323	1	-0.212	-0.212
75.02213	36.458	3301.036	0.0322	1	-0.219	-0.219
75.10546	36.456	3306.036	0.0323	1	-0.228	-0.228
75.18878	36.452	3311.036	0.0323	1	-0.239	-0.239
75.27211	36.446	3316.036	0.0323	1	-0.252	-0.252
75.35545	36.437	3321.036	0.0323	1	-0.268	-0.268
75.4388	36.425	3326.036	0.0323	1	-0.288	-0.288
75.52212	36.406	3331.036	0.0323	1	-0.314	-0.314
75.60545	36.388	3336.036	0.0323	1	-0.338	-0.338
75.6888	36.362	3341.036	0.0323	1	-0.371	-0.371
75.77215	36.321	3346.036	0.0323	1	-0.42	-0.42
75.8555	36.268	3351.036	0.0323	1	-0.479	-0.479
75.93886	36.212	3356.036	0.0323	1	-0.54	-0.54
76.02221	36.155	3361.036	0.0323	1	-0.602	-0.602
76.10555	36.1	3366.036	0.0323	1	-0.663	-0.663
76.18887	36.047	3371.036	0.0323	1	-0.723	-0.723
76.27217	36.009	3376.036	0.0323	1	-0.767	-0.767
76.3555	35.978	3381.036	0.0323	1	-0.802	-0.802
76.43883	35.937	3386.036	0.0323	1	-0.848	-0.848
76.52216	35.888	3391.036	0.0323	1	-0.902	-0.902
76.60548	35.838	3396.036	0.0323	1	-0.957	-0.957
76.68881	35.779	3401.036	0.0323	1	-1.02	-1.02
76.77215	35.716	3406.036	0.0323	1	-1.088	-1.088
76.85547	35.636	3411.036	0.0323	1	-1.175	-1.175
76.93879	35.564	3416.036	0.0323	1	-1.255	-1.255
77.02211	35.489	3421.036	0.0323	1	-1.339	-1.339
77.10544	35.408	3426.036	0.0323	1	-1.428	-1.428
77.18877	35.317	3431.036	0.0323	1	-1.527	-1.527
77.27211	35.227	3436.036	0.0323	1	-1.625	-1.625
77.35544	35.126	3441.036	0.0323	1	-1.732	-1.732
77.43877	35.015	3446.036	0.0323	1	-1.849	-1.849
77.52211	34.903	3451.036	0.0322	1	-1.969	-1.969
77.60545	34.783	3456.036	0.0323	1	-2.099	-2.099
77.68877	34.652	3461.036	0.0323	1	-2.24	-2.24
77.7721	34.527	3466.036	0.0323	1	-2.373	-2.373
77.85543	34.398	3471.036	0.0323	1	-2.51	-2.51
77.93878	34.251	3476.036	0.0323	1	-2.665	-2.665
78.02211	34.102	3481.036	0.0323	1	-2.821	-2.821
78.10544	33.957	3486.036	0.0323	1	-2.972	-2.972
78.18878	33.803	3491.036	0.0323	1	-3.131	-3.131
78.27211	33.639	3496.036	0.0323	1	-3.3	-3.3
78.35545	33.476	3501.036	0.0323	1	-3.468	-3.468
78.43879	33.312	3506.036	0.0323	1	-3.637	-3.637
78.52213	33.144	3511.036	0.0323	1	-3.809	-3.809
78.60547	32.975	3516.036	0.0323	1	-3.98	-3.98
78.68881	32.801	3521.036	0.0323	1	-4.16	-4.16
78.77216	32.633	3526.036	0.0323	1	-4.334	-4.334
78.85549	32.466	3531.036	0.0323	1	-4.505	-4.505
78.93883	32.322	3536.036	0.0323	1	-4.654	-4.654
79.02218	32.163	3541.036	0.0323	1	-4.821	-4.821
79.10552	31.987	3546.036	0.0322	1	-5.007	-5.007
79.18884	31.835	3551.036	0.0323	1	-5.167	-5.167
79.27219	31.699	3556.036	0.0323	1	-5.312	-5.312
79.35554	31.551	3561.036	0.0323	1	-5.47	-5.47
79.43888	31.395	3566.036	0.0323	1	-5.636	-5.636
79.52223	31.239	3571.036	0.0323	1	-5.802	-5.802
79.60558	31.091	3576.036	0.0323	1	-5.961	-5.961
79.68891	30.945	3581.036	0.0323	1	-6.115	-6.115
79.77222	30.81	3586.036	0.0323	1	-6.256	-6.256
79.85552	30.692	3591.036	0.0323	1	-6.379	-6.379
79.93885	30.578	3596.036	0.0323	1	-6.497	-6.497
80.02218	30.448	3601.036	0.0323	1	-6.632	-6.632
80.10551	30.286	3606.036	0.0323	1	-6.799	-6.799
80.18882	30.13	3611.036	0.0323	1	-6.958	-6.958
80.27215	29.981	3616.036	0.0323	1	-7.112	-7.112
80.35549	29.807	3621.036	0.0323	1	-7.292	-7.292
80.43882	29.623	3626.036	0.0323	1	-7.485	-7.485
80.52216	29.449	3631.036	0.0323	1	-7.667	-7.667
80.6055	29.269	3636.036	0.0323	1	-7.855	-7.855
80.68885	29.095	3641.036	0.0323	1	-8.038	-8.038
80.77218	28.921	3646.036	0.0323	1	-8.219	-8.219
80.8555	28.771	3651.036	0.0323	1	-8.375	-8.375
80.93884	28.632	3656.036	0.0323	1	-8.519	-8.519
81.02217	28.472	3661.036	0.0323	1	-8.685	-8.685
81.1055	28.311	3666.036	0.0322	1	-8.854	-8.854
81.18883	28.147	3671.036	0.0322	1	-9.025	-9.025
81.27216	27.992	3676.036	0.0323	1	-9.19	-9.19
81.3555	27.827	3681.036	0.0323	1	-9.367	-9.367
81.43884	27.654	3686.036	0.0323	1	-9.551	-9.551
81.52217	27.491	3691.036	0.0323	1	-9.723	-9.723
81.60551	27.336	3696.036	0.0323	1	-9.886	-9.886
81.68884	27.184	3701.036	0.0323	1	-10.046	-10.046
81.77218	27.037	3706.036	0.0323	1	-10.202	-10.202
81.85552	26.889	3711.036	0.0322	1	-10.358	-10.358
81.93886	26.747	3716.036	0.0323	1	-10.507	-10.507
82.02219	26.613	3721.036	0.0323	1	-10.648	-10.648
82.10553	26.49	3726.036	0.0323	1	-10.778	-10.778
82.18887	26.373	3731.036	0.0323	1	-10.901	-10.901
82.27221	26.254	3736.036	0.0323	1	-11.026	-11.026
82.35555	26.144	3741.036	0.0323	1	-11.142	-11.142
82.43889	26.04	3746.036	0.0322	1	-11.25	-11.25
82.52221	25.946	3751.036	0.0323	1	-11.35	-11.35
82.60553	25.866	3756.036	0.0323	1	-11.438	-11.438
82.68887	25.802	3761.036	0.0323	1	-11.509	-11.509
82.7722	25.733	3766.036	0.0323	1	-11.587	-11.587
82.85554	25.667	3771.036	0.0323	1	-11.665	-11.665
82.93886	25.611	3776.036	0.0323	1	-11.736	-11.736
83.02217	25.567	3781.036	0.0323	1	-11.797	-11.797
83.1055	25.53	3786.036	0.0323	1	-11.848	-11.848
83.18884	25.494	3791.036	0.0323	1	-11.896	-11.896
83.27218	25.457	3796.036	0.0323	1	-11.943	-11.943
83.35552	25.425	3801.036	0.0323	1	-11.983	-11.983
83.43887	25.398	3806.036	0.0322	1	-12.021	-12.021
83.52222	25.379	3811.036	0.0323	1	-12.051	-12.051
83.60557	25.369	3816.036	0.0323	1	-12.069	-12.069
83.68891	25.362	3821.036	0.0322	1	-12.083	-12.083
83.77225	25.357	3826.036	0.0323	1	-12.094	-12.094
83.85559	25.354	3831.036	0.0323	1	-12.102	-12.102
83.93892	25.351	3836.036	0.0323	1	-12.11	-12.11
84.02226	25.35	3841.036	0.0323	1	-12.115	-12.115
84.10559	25.349	3846.036	0.0323	1	-12.121	-12.121
84.18894	25.349	3851.036	0.0323	1	-12.126	-12.126
84.27227	25.35	3856.036	0.0323	1	-12.13	-12.13
84.3556	25.356	3861.036	0.0323	1	-12.129	-12.129
84.43894	25.367	3866.036	0.0323	1	-12.122	-12.122
84.52228	25.383	3871.036	0.0323	1	-12.111	-12.111
84.60563	25.405	3876.036	0.0323	1	-12.095	-12.095
84.68897	25.429	3881.036	0.0323	1	-12.077	-12.077
84.77228	25.463	3886.036	0.0323	1	-12.049	-12.049
84.8556	25.515	3891.036	0.0323	1	-12.003	-12.003
84.93892	25.576	3896.036	0.0323	1	-11.949	-11.949
85.02223	25.642	3901.036	0.0323	1	-11.894	-11.894
85.10556	25.711	3906.036	0.0323	1	-11.835	-11.835
85.18889	25.767	3911.036	0.0323	1	-11.785	-11.785
85.27223	25.82	3916.036	0.0323	1	-11.74	-11.74
85.35556	25.867	3921.036	0.0323	1	-11.7	-11.7
85.43891	25.913	3926.036	0.0323	1	-11.661	-11.661
85.52227	25.954	3931.036	0.0323	1	-11.626	-11.626
85.60563	25.99	3936.036	0.0323	1	-11.597	-11.597
85.689	26.021	3941.036	0.0323	1	-11.575	-11.575
85.77235	26.048	3946.036	0.0323	1	-11.556	-11.556
85.85571	26.073	3951.036	0.0323	1	-11.539	-11.539
85.93906	26.098	3956.036	0.0323	1	-11.524	-11.524
86.02239	26.12	3961.036	0.0323	1	-11.511	-11.511
86.1057	26.148	3966.036	0.0323	1	-11.492	-11.492
86.18901	26.183	3971.036	0.0323	1	-11.469	-11.469
86.27231	26.216	3976.036	0.0323	1	-11.446	-11.446
86.35563	26.244	3981.036	0.0323	1	-11.427	-11.427
86.43896	26.26	3986.036	0.0322	1	-11.42	-11.42
86.52229	26.27	3991.036	0.0323	1	-11.416	-11.416
86.60562	26.278	3996.036	0.0323	1	-11.414	-11.414
86.68895	26.283	4001.036	0.0323	1	-11.417	-11.417
86.77229	26.287	4006.036	0.0323	1	-11.421	-11.421
86.85563	26.289	4011.036	0.0323	1	-11.428	-11.428
86.93897	26.291	4016.036	0.0323	1	-11.436	-11.436
87.02231	26.292	4021.036	0.0322	1	-11.445	-11.445
87.10565	26.293	4026.036	0.0323	1	-11.453	-11.453
87.189	26.293	4031.036	0.0323	1	-11.463	-11.463
87.27234	26.293	4036.036	0.0323	1	-11.473	-11.473
87.35569	26.293	4041.036	0.0323	1	-11.486	-11.486
87.43902	26.292	4046.036	0.0322	1	-11.502	-11.502
87.52235	26.292	4051.036	0.0323	1	-11.516	-11.516
87.60568	26.292	4056.036	0.0323	1	-11.526	-11.526
87.68902	26.291	4061.036	0.0322	1	-11.536	-11.536
87.77234	26.291	4066.036	0.0323	1	-11.545	-11.545
87.85567	26.291	4071.036	0.0322	1	-11.552	-11.552
87.939	26.291	4076.036	0.0322	1	-11.562	-11.562
88.02234	26.291	4081.036	0.0323	1	-11.572	-11.572
88.10567	26.291	4086.036	0.0323	1	-11.58	-11.58
88.18901	26.291	4091.036	0.0323	1	-11.585	-11.585
88.28901	26.291	4097.036	0.0323	1	-11.591	-11.591
88.37235	26.291	4102.036	0.0323	1	-11.598	-11.598
88.45568	26.291	4107.036	0.0323	1	-11.605	-11.605
88.53902	26.291	4112.036	0.0323	1	-11.614	-11.614
88.62236	26.292	4117.036	0.0323	1	-11.622	-11.622
88.70569	26.294	4122.036	0.0323	1	-11.629	-11.629
88.78903	26.298	4127.036	0.0323	1	-11.635	-11.635
88.87236	26.303	4132.036	0.0323	1	-11.642	-11.642
88.95569	26.314	4137.036	0.0323	1	-11.643	-11.643
89.03902	26.338	4142.036	0.0323	1	-11.628	-11.628
89.12236	26.37	4147.036	0.0323	1	-11.603	-11.603
89.20568	26.391	4152.036	0.0323	1	-11.588	-11.588
89.28902	26.413	4157.036	0.0323	1	-11.57	-11.57
89.37236	26.435	4162.036	0.0323	1	-11.554	-11.554
89.45569	26.458	4167.036	0.0323	1	-11.543	-11.543
89.53904	26.486	4172.036	0.0323	1	-11.533	-11.533
89.62238	26.508	4177.036	0.0323	1	-11.526	-11.526
89.70572	26.535	4182.036	0.0323	1	-11.509	-11.509
89.78905	26.561	4187.036	0.0323	1	-11.491	-11.491
89.87238	26.588	4192.036	0.0323	1	-11.471	-11.471
89.95572	26.619	4197.036	0.0323	1	-11.448	-11.448
90.03903	26.649	4202.036	0.0323	1	-11.425	-11.425
90.12238	26.684	4207.036	0.0323	1	-11.398	-11.398
90.20572	26.709	4212.036	0.0323	1	-11.38	-11.38
90.28906	26.733	4217.036	0.0323	1	-11.364	-11.364
90.3724	26.755	4222.036	0.0323	1	-11.349	-11.349
90.45574	26.775	4227.036	0.0322	1	-11.336	-11.336
90.53907	26.793	4232.036	0.0323	1	-11.324	-11.324
90.6224	26.81	4237.036	0.0322	1	-11.311	-11.311
90.70574	26.826	4242.036	0.0323	1	-11.299	-11.299
90.78908	26.84	4247.036	0.0322	1	-11.288	-11.288
90.87242	26.853	4252.036	0.0323	1	-11.281	-11.281
90.95576	26.866	4257.036	0.0323	1	-11.275	-11.275
91.03909	26.877	4262.036	0.0323	1	-11.272	-11.272
91.12243	26.889	4267.036	0.0322	1	-11.267	-11.267
91.20577	26.901	4272.036	0.0322	1	-11.26	-11.26
91.28911	26.911	4277.036	0.0323	1	-11.256	-11.256
91.37244	26.922	4282.036	0.0323	1	-11.251	-11.251
91.45577	26.934	4287.036	0.0323	1	-11.244	-11.244
91.53912	26.945	4292.036	0.0322	1	-11.238	-11.238
91.62245	26.954	4297.036	0.0323	1	-11.236	-11.236
91.70579	26.963	4302.036	0.0323	1	-11.235	-11.235
91.78913	26.971	4307.036	0.0322	1	-11.236	-11.236
91.87247	26.978	4312.036	0.0322	1	-11.242	-11.242
91.9558	26.987	4317.036	0.0322	1	-11.246	-11.246
92.03914	26.997	4322.036	0.0322	1	-11.245	-11.245
92.12247	27.006	4327.036	0.0323	1	-11.242	-11.242
92.2058	27.016	4332.036	0.0322	1	-11.237	-11.237
92.28913	27.026	4337.036	0.0323	1	-11.231	-11.231
92.37246	27.035	4342.036	0.0323	1	-11.227	-11.227
92.45578	27.042	4347.036	0.0323	1	-11.225	-11.225
92.53913	27.048	4352.036	0.0322	1	-11.224	-11.224
92.62246	27.052	4357.036	0.0322	1	-11.223	-11.223
92.7058	27.055	4362.036	0.0322	1	-11.225	-11.225
92.78914	27.058	4367.036	0.0322	1	-11.23	-11.23
92.87248	27.067	4372.036	0.0322	1	-11.229	-11.229
92.95582	27.077	4377.036	0.0322	1	-11.226	-11.226
93.03916	27.081	4382.036	0.0323	1	-11.229	-11.229
93.1225	27.084	4387.036	0.0323	1	-11.234	-11.234
93.20583	27.086	4392.036	0.0323	1	-11.241	-11.241
93.28917	27.087	4397.036	0.0322	1	-11.249	-11.249
93.37251	27.088	4402.036	0.0322	1	-11.257	-11.257
93.45584	27.088	4407.036	0.0322	1	-11.266	-11.266
93.53918	27.088	4412.036	0.0323	1	-11.275	-11.275
93.6225	27.088	4417.036	0.0322	1	-11.283	-11.283
93.70583	27.089	4422.036	0.0322	1	-11.292	-11.292
93.78916	27.089	4427.036	0.0322	1	-11.303	-11.303
93.8725	27.088	4432.036	0.0322	1	-11.314	-11.314
93.95584	27.088	4437.036	0.0323	1	-11.323	-11.323
94.03917	27.088	4442.036	0.0323	1	-11.33	-11.33
94.12251	27.087	4447.036	0.0323	1	-11.336	-11.336
94.20585	27.086	4452.036	0.0323	1	-11.342	-11.342
94.2892	27.082	4457.036	0.0323	1	-11.351	-11.351
94.37253	27.079	4462.036	0.0322	1	-11.36	-11.36
94.45587	27.075	4467.036	0.0322	1	-11.37	-11.37
94.5392	27.07	4472.036	0.0322	1	-11.38	-11.38
94.62253	27.065	4477.036	0.0322	1	-11.389	-11.389
94.70585	27.059	4482.036	0.0322	1	-11.399	-11.399
94.78918	27.052	4487.036	0.0323	1	-11.41	-11.41
94.87252	27.043	4492.036	0.0322	1	-11.423	-11.423
94.95586	27.03	4497.036	0.0322	1	-11.44	-11.44
95.03919	27.013	4502.036	0.0322	1	-11.461	-11.461
95.12253	26.996	4507.036	0.0323	1	-11.482	-11.482
95.20586	26.979	4512.036	0.0322	1	-11.504	-11.504
95.2892	26.963	4517.036	0.0322	1	-11.525	-11.525
95.37254	26.946	4522.036	0.0322	1	-11.547	-11.547
95.45588	26.926	4527.036	0.0323	1	-11.572	-11.572
95.53922	26.903	4532.036	0.0323	1	-11.599	-11.599
95.62256	26.877	4537.036	0.0323	1	-11.628	-11.628
95.70589	26.847	4542.036	0.0323	1	-11.664	-11.664
95.78922	26.817	4547.036	0.0323	1	-11.699	-11.699
95.87254	26.788	4552.036	0.0323	1	-11.733	-11.733
95.95587	26.761	4557.036	0.0323	1	-11.763	-11.763
96.03921	26.735	4562.036	0.0322	1	-11.792	-11.792
96.12254	26.709	4567.036	0.0323	1	-11.82	-11.82
96.20588	26.686	4572.036	0.0322	1	-11.846	-11.846
96.28921	26.666	4577.036	0.0323	1	-11.868	-11.868
96.38588	26.645	4582.836	0.0322	1	-11.893	-11.893
96.46922	26.627	4587.836	0.0323	1	-11.913	-11.913
96.55256	26.605	4592.836	0.0322	1	-11.937	-11.937
96.63589	26.576	4597.836	0.0322	1	-11.969	-11.969
96.71922	26.546	4602.836	0.0322	1	-12.001	-12.001
96.80255	26.511	4607.836	0.0322	1	-12.036	-12.036
96.88587	26.481	4612.836	0.0322	1	-12.068	-12.068
96.9692	26.451	4617.836	0.0322	1	-12.1	-12.1
97.05254	26.417	4622.836	0.0322	1	-12.134	-12.134
97.13587	26.382	4627.836	0.0322	1	-12.171	-12.171
97.21921	26.346	4632.836	0.0322	1	-12.21	-12.21
97.30254	26.306	4637.836	0.0322	1	-12.253	-12.253
97.38588	26.268	4642.836	0.0322	1	-12.294	-12.294
97.46921	26.227	4647.836	0.0322	1	-12.336	-12.336
97.55254	26.191	4652.836	0.0322	1	-12.374	-12.374
97.63588	26.155	4657.836	0.0323	1	-12.412	-12.412
97.71922	26.117	4662.836	0.0323	1	-12.451	-12.451
97.80257	26.074	4667.836	0.0323	1	-12.495	-12.495
97.88591	26.037	4672.836	0.0322	1	-12.532	-12.532
97.96924	25.996	4677.836	0.0322	1	-12.574	-12.574
98.05257	25.959	4682.836	0.0322	1	-12.611	-12.611
98.13591	25.927	4687.836	0.0322	1	-12.643	-12.643
98.21924	25.896	4692.836	0.0322	1	-12.675	-12.675
98.30258	25.861	4697.836	0.0322	1	-12.71	-12.71
98.3859	25.822	4702.836	0.0322	1	-12.749	-12.749
98.46922	25.788	4707.836	0.0323	1	-12.784	-12.784
98.55255	25.756	4712.836	0.0322	1	-12.816	-12.816
98.63588	25.72	4717.836	0.0322	1	-12.852	-12.852
98.71921	25.682	4722.836	0.0322	1	-12.89	-12.89
98.80253	25.643	4727.836	0.0323	1	-12.929	-12.929
98.88587	25.607	4732.836	0.0322	1	-12.965	-12.965
98.9692	25.569	4737.836	0.0323	1	-13.003	-13.003
99.05253	25.53	4742.836	0.0322	1	-13.042	-13.042
99.13586	25.492	4747.836	0.0322	1	-13.08	-13.08
99.21919	25.464	4752.836	0.0322	1	-13.108	-13.108
99.30253	25.428	4757.836	0.0322	1	-13.144	-13.144
99.38586	25.38	4762.836	0.0322	1	-13.192	-13.192
99.4692	25.337	4767.836	0.0322	1	-13.235	-13.235
99.55254	25.289	4772.836	0.0322	1	-13.283	-13.283
99.63587	25.237	4777.836	0.0322	1	-13.335	-13.335
99.71922	25.192	4782.836	0.0322	1	-13.38	-13.38
99.80255	25.15	4787.836	0.0322	1	-13.422	-13.422
99.88587	25.108	4792.836	0.0322	1	-13.464	-13.464
99.9692	25.069	4797.836	0.0322	1	-13.503	-13.503
100.05253	25.034	4802.836	0.0322	1	-13.538	-13.538
100.13587	24.999	4807.836	0.0322	1	-13.572	-13.572
100.21921	24.96	4812.836	0.0322	1	-13.611	-13.611
100.30255	24.918	4817.836	0.0322	1	-13.653	-13.653
100.38588	24.874	4822.836	0.0322	1	-13.695	-13.695
100.46923	24.84	4827.836	0.0322	1	-13.727	-13.727
100.55257	24.801	4832.836	0.0322	1	-13.765	-13.765
100.63588	24.759	4837.836	0.0322	1	-13.805	-13.805
100.7192	24.724	4842.836	0.0322	1	-13.837	-13.837
100.80252	24.688	4847.836	0.0322	1	-13.871	-13.871
100.88586	24.647	4852.836	0.0322	1	-13.909	-13.909
100.96919	24.597	4857.836	0.0322	1	-13.956	-13.956
101.05252	24.548	4862.836	0.0322	1	-14.002	-14.002
101.13585	24.498	4867.836	0.0322	1	-14.049	-14.049
101.21919	24.457	4872.836	0.0322	1	-14.085	-14.085
101.30252	24.418	4877.836	0.0322	1	-14.118	-14.118
101.38587	24.372	4882.836	0.0322	1	-14.156	-14.156
101.46922	24.319	4887.836	0.0322	1	-14.202	-14.202
101.55256	24.263	4892.836	0.0322	1	-14.249	-14.249
101.63587	24.217	4897.836	0.0322	1	-14.285	-14.285
101.71921	24.175	4902.836	0.0322	1	-14.316	-14.316
101.80256	24.127	4907.836	0.0322	1	-14.352	-14.352
101.88591	24.068	4912.836	0.0322	1	-14.398	-14.398
101.96925	24.006	4917.836	0.0322	1	-14.443	-14.443
102.05258	23.951	4922.836	0.0322	1	-14.482	-14.482
102.13592	23.906	4927.836	0.0322	1	-14.51	-14.51
102.21925	23.864	4932.836	0.0322	1	-14.533	-14.533
102.30258	23.825	4937.836	0.0322	1	-14.556	-14.556
102.38591	23.786	4942.836	0.0322	1	-14.578	-14.578
102.46924	23.746	4947.836	0.0322	1	-14.601	-14.601
102.55257	23.709	4952.836	0.0322	1	-14.619	-14.619
102.63591	23.665	4957.836	0.0322	1	-14.644	-14.644
102.71925	23.614	4962.836	0.0322	1	-14.678	-14.678
102.80258	23.565	4967.836	0.0322	1	-14.71	-14.71
102.8859	23.516	4972.836	0.0322	1	-14.74	-14.74
102.96924	23.467	4977.836	0.0322	1	-14.771	-14.771
103.05256	23.411	4982.836	0.0322	1	-14.81	-14.81
103.13587	23.364	4987.836	0.0322	1	-14.84	-14.84
103.21919	23.326	4992.836	0.0322	1	-14.861	-14.861
103.30253	23.304	4997.836	0.0322	1	-14.863	-14.863
103.38587	23.279	5002.836	0.0322	1	-14.868	-14.868
103.4692	23.248	5007.836	0.0322	1	-14.879	-14.879
103.55252	23.208	5012.836	0.0322	1	-14.9	-14.9
103.63585	23.159	5017.836	0.0322	1	-14.932	-14.932
103.71917	23.102	5022.836	0.0322	1	-14.972	-14.972
103.80251	23.045	5027.836	0.0322	1	-15.01	-15.01
103.88584	22.982	5032.836	0.0322	1	-15.053	-15.053
103.96917	22.91	5037.836	0.0322	1	-15.103	-15.103
104.05251	22.838	5042.836	0.0322	1	-15.148	-15.148
104.13584	22.767	5047.836	0.0322	1	-15.192	-15.192
104.21917	22.7	5052.836	0.0322	1	-15.234	-15.234
104.3025	22.637	5057.836	0.0322	1	-15.27	-15.27
104.38583	22.579	5062.836	0.0323	1	-15.303	-15.303
104.46916	22.525	5067.836	0.0322	1	-15.334	-15.334
104.55249	22.468	5072.836	0.0322	1	-15.369	-15.369
104.63582	22.417	5077.836	0.0322	1	-15.397	-15.397
104.71916	22.359	5082.836	0.0322	1	-15.434	-15.434
104.8025	22.293	5087.836	0.0322	1	-15.479	-15.479
104.88583	22.227	5092.836	0.0322	1	-15.521	-15.521
104.96917	22.158	5097.836	0.0322	1	-15.568	-15.568
105.0525	22.089	5102.836	0.0322	1	-15.612	-15.612
105.13584	22.02	5107.836	0.0322	1	-15.655	-15.655
105.21918	21.941	5112.836	0.0322	1	-15.711	-15.711
105.30252	21.855	5117.836	0.0322	1	-15.772	-15.772
105.38585	21.766	5122.836	0.0322	1	-15.829	-15.829
105.46918	21.675	5127.836	0.0322	1	-15.887	-15.887
105.55253	21.586	5132.836	0.0322	1	-15.946	-15.946
105.63587	21.491	5137.836	0.0322	1	-16.01	-16.01
105.7192	21.403	5142.836	0.0322	1	-16.065	-16.065
105.80254	21.314	5147.836	0.0322	1	-16.122	-16.122
105.88587	21.229	5152.836	0.0321	1	-16.179	-16.179
105.96922	21.147	5157.836	0.0322	1	-16.232	-16.232
106.05257	21.053	5162.836	0.0322	1	-16.294	-16.294
106.1359	20.954	5167.836	0.0322	1	-16.359	-16.359
106.21921	20.868	5172.836	0.0322	1	-16.412	-16.412
106.30255	20.792	5177.836	0.0322	1	-16.461	-16.461
106.38588	20.697	5182.836	0.0322	1	-16.531	-16.531
106.4692	20.596	5187.836	0.0322	1	-16.605	-16.605
106.55253	20.508	5192.836	0.0323	1	-16.667	-16.667
106.63585	20.409	5197.836	0.0322	1	-16.739	-16.739
106.71918	20.306	5202.836	0.0322	1	-16.813	-16.813
106.80251	20.194	5207.836	0.0322	1	-16.897	-16.897
106.88584	20.079	5212.836	0.0322	1	-16.982	-16.982
106.96917	19.973	5217.836	0.0322	1	-17.055	-17.055
107.05251	19.86	5222.836	0.0322	1	-17.137	-17.137
107.13584	19.744	5227.836	0.0322	1	-17.223	-17.223
107.21917	19.67	5232.836	0.0322	1	-17.269	-17.269
107.3025	19.57	5237.836	0.0322	1	-17.34	-17.34
107.38584	19.442	5242.836	0.0322	1	-17.439	-17.439
107.46918	19.289	5247.836	0.0321	1	-17.562	-17.562
107.55251	19.124	5252.836	0.0322	1	-17.697	-17.697
107.63584	18.969	5257.836	0.0322	1	-17.822	-17.822
107.71918	18.827	5262.836	0.0322	1	-17.935	-17.935
107.80253	18.674	5267.836	0.0322	1	-18.059	-18.059
107.88587	18.52	5272.836	0.0322	1	-18.186	-18.186
107.9692	18.373	5277.836	0.0322	1	-18.303	-18.303
108.05254	18.235	5282.836	0.0322	1	-18.405	-18.405
108.13588	18.087	5287.836	0.0322	1	-18.512	-18.512
108.2192	17.931	5292.836	0.0323	1	-18.629	-18.629
108.30253	17.785	5297.836	0.0322	1	-18.736	-18.736
108.38586	17.631	5302.836	0.0322	1	-18.853	-18.853
108.46919	17.486	5307.836	0.0322	1	-18.962	-18.962
108.5525	17.342	5312.836	0.0322	1	-19.072	-19.072
108.63582	17.202	5317.836	0.0322	1	-19.178	-19.178
108.71914	17.06	5322.836	0.0322	1	-19.284	-19.284
108.80247	16.9	5327.836	0.0322	1	-19.409	-19.409
108.8858	16.735	5332.836	0.0322	1	-19.539	-19.539
108.96914	16.579	5337.836	0.0322	1	-19.658	-19.658
109.05249	16.405	5342.836	0.0322	1	-19.796	-19.796
109.13584	16.23	5347.836	0.0322	1	-19.935	-19.935
109.21918	16.056	5352.836	0.0322	1	-20.072	-20.072
109.30252	15.895	5357.836	0.0322	1	-20.194	-20.194
109.38586	15.744	5362.836	0.0322	1	-20.306	-20.306
109.4692	15.585	5367.836	0.0322	1	-20.429	-20.429
109.55254	15.426	5372.836	0.0322	1	-20.554	-20.554
109.63587	15.27	5377.836	0.0322	1	-20.676	-20.676
109.7192	15.109	5382.836	0.0322	1	-20.805	-20.805
109.80254	14.949	5387.836	0.0322	1	-20.934	-20.934
109.88587	14.789	5392.836	0.0322	1	-21.068	-21.068
109.9692	14.627	5397.836	0.0322	1	-21.205	-21.205
