# Supplementary material for: Modification of the structural stability of human serum albumin in rheumatoid arthritis
Source: PLoS One. 2023 Mar 17;18(3):e0271008. doi: 10.1371/journal.pone.0271008 (PMC10022781; doi:10.1371/journal.pone.0271008)
Supplement: S2 Data — The zip file includes 47 HDC results (.csv) exported from DSC raw files. Each HDC result file contains seven measurements for each DSC run: temperature (°C), power (μW), time(s), pressure (atm), scan rate (°C/min), analysis data (excess molar heat capacity (Cpex)), and corrected data (normalized Cpex, normalization explained in the Methods section). (ZIP) [file pone.0271008.s003.zip › SupplmentalData_2_HDC results/RF11.csv]

temp	power	time	pressure	scan rate	AnalysisData	CorrectedData
20.00114	-62.058	0.448	0.0323	0.566	-0.105	-0.105
20.03285	-79.37	5.448	0.0323	0.566	-0.169	-0.169
20.08531	-149.844	10.448	0.0323	0.566	-0.432	-0.432
20.16826	-235.256	16.448	0.0323	0.566	-1.616	-1.616
20.24982	-291.187	21.448	0.0323	0.68	-4.136	-4.136
20.35798	-335.346	27.447	0.0323	0.796	-8.299	-8.299
20.45359	-354.486	32.448	0.0323	0.911	-11.486	-11.486
20.55186	-361.978	37.448	0.0324	1.024	-15.307	-15.307
20.65109	-359.186	42.448	0.0323	1.098	-18.982	-18.982
20.74999	-348.865	47.448	0.0323	1.14	-22.348	-22.348
20.84766	-333.61	52.448	0.0323	1.157	-25.317	-25.317
20.94352	-315.397	57.448	0.0323	1.141	-27.792	-27.792
21.03723	-295.756	62.448	0.0323	1.12	-29.747	-29.747
21.14675	-271.964	68.447	0.0323	1.097	-31.434	-31.434
21.23565	-252.969	73.447	0.0323	1.073	-32.331	-32.331
21.32261	-235.326	78.447	0.0323	1.051	-32.849	-32.849
21.40789	-219.32	83.447	0.0323	1.031	-33.016	-33.016
21.49181	-205.138	88.447	0.0323	1.014	-32.94	-32.94
21.57467	-192.82	93.447	0.0323	1.001	-32.729	-32.729
21.65674	-182.191	98.447	0.0323	0.991	-32.262	-32.262
21.73831	-173.232	103.448	0.0323	0.984	-31.783	-31.783
21.81962	-165.665	108.448	0.0323	0.98	-31.327	-31.327
21.90086	-159.23	113.448	0.0324	0.978	-30.848	-30.848
21.98217	-153.692	118.448	0.0324	0.978	-30.36	-30.36
22.06366	-148.845	123.448	0.0323	0.98	-29.939	-29.939
22.14541	-144.522	128.448	0.0323	0.982	-29.646	-29.646
22.22743	-140.48	133.448	0.0323	0.985	-29.363	-29.363
22.30974	-136.629	138.448	0.0324	0.988	-29.128	-29.128
22.39234	-132.873	143.448	0.0324	0.991	-28.934	-28.934
22.47519	-129.157	148.448	0.0323	0.993	-28.807	-28.807
22.55825	-125.412	153.448	0.0323	0.996	-28.706	-28.706
22.6415	-121.622	158.448	0.0323	0.998	-28.616	-28.616
22.72489	-117.803	163.448	0.0324	1	-28.55	-28.55
22.80841	-113.979	168.448	0.0323	1.001	-28.507	-28.507
22.89201	-110.173	173.448	0.0323	1.002	-28.506	-28.506
22.97565	-106.358	178.448	0.0323	1.003	-28.51	-28.51
23.05932	-102.563	183.448	0.0323	1.003	-28.52	-28.52
23.14298	-98.808	188.448	0.0323	1.004	-28.515	-28.515
23.22663	-95.094	193.448	0.0323	1.003	-28.487	-28.487
23.31025	-91.465	198.448	0.0323	1.003	-28.469	-28.469
23.39384	-87.934	203.448	0.0323	1.003	-28.45	-28.45
23.47738	-84.511	208.448	0.0323	1.003	-28.408	-28.408
23.5609	-81.209	213.448	0.0323	1.002	-28.371	-28.371
23.64437	-78.025	218.448	0.0323	1.002	-28.33	-28.33
23.72782	-74.974	223.448	0.0324	1.001	-28.281	-28.281
23.81124	-72.057	228.448	0.0324	1.001	-28.238	-28.238
23.89464	-69.253	233.448	0.0324	1.001	-28.191	-28.191
23.97802	-66.566	238.448	0.0324	1.001	-28.14	-28.14
24.06139	-63.973	243.448	0.0323	1.001	-28.067	-28.067
24.14476	-61.497	248.448	0.0324	1	-28.026	-28.026
24.22812	-59.114	253.448	0.0323	1	-27.991	-27.991
24.32816	-56.372	259.447	0.0323	1	-27.913	-27.913
24.41152	-54.195	264.447	0.0323	1	-27.871	-27.871
24.49488	-52.107	269.447	0.0324	1	-27.835	-27.835
24.57824	-50.076	274.447	0.0324	1	-27.783	-27.783
24.66161	-48.144	279.447	0.0324	1	-27.764	-27.764
24.74498	-46.272	284.447	0.0324	1	-27.729	-27.729
24.82836	-44.451	289.447	0.0324	1	-27.685	-27.685
24.91173	-42.699	294.447	0.0324	1	-27.656	-27.656
24.9951	-40.988	299.447	0.0324	1	-27.608	-27.608
25.07848	-39.342	304.447	0.0323	1	-27.567	-27.567
25.16185	-37.725	309.447	0.0323	1	-27.513	-27.513
25.24522	-36.201	314.447	0.0323	1	-27.498	-27.498
25.32858	-34.695	319.447	0.0323	1	-27.446	-27.446
25.41195	-33.265	324.447	0.0323	1	-27.416	-27.416
25.49532	-31.878	329.447	0.0323	1	-27.382	-27.382
25.57869	-30.56	334.447	0.0324	1	-27.378	-27.378
25.66205	-29.265	339.447	0.0323	1	-27.355	-27.355
25.74542	-28.027	344.447	0.0323	1	-27.352	-27.352
25.82878	-26.8	349.447	0.0323	1	-27.309	-27.309
25.91214	-25.632	354.447	0.0324	1	-27.278	-27.278
25.99551	-24.516	359.447	0.0324	1	-27.259	-27.259
26.07887	-23.428	364.447	0.0323	1	-27.237	-27.237
26.16223	-22.371	369.447	0.0324	1	-27.216	-27.216
26.24558	-21.357	374.447	0.0324	1	-27.194	-27.194
26.32894	-20.381	379.447	0.0324	1	-27.17	-27.17
26.41229	-19.431	384.447	0.0324	1	-27.132	-27.132
26.49565	-18.526	389.447	0.0323	1	-27.109	-27.109
26.579	-17.656	394.447	0.0323	1	-27.096	-27.096
26.66236	-16.809	399.447	0.0323	1	-27.079	-27.079
26.74572	-16	404.447	0.0324	1	-27.063	-27.063
26.82907	-15.199	409.447	0.0324	1	-27.008	-27.008
26.91242	-14.418	414.447	0.0323	1	-26.966	-26.966
26.99577	-13.672	419.447	0.0324	1	-26.959	-26.959
27.07911	-12.95	424.447	0.0324	1	-26.945	-26.945
27.16247	-12.262	429.447	0.0323	1	-26.932	-26.932
27.24582	-11.609	434.447	0.0324	1	-26.929	-26.929
27.32917	-10.964	439.447	0.0324	1	-26.911	-26.911
27.41252	-10.338	444.447	0.0324	1	-26.888	-26.888
27.49586	-9.728	449.447	0.0324	1	-26.851	-26.851
27.57922	-9.151	454.447	0.0324	1	-26.83	-26.83
27.66255	-8.587	459.447	0.0324	1	-26.808	-26.808
27.7459	-8.036	464.447	0.0324	1	-26.792	-26.792
27.82924	-7.5	469.447	0.0324	1	-26.782	-26.782
27.91258	-6.992	474.447	0.0323	1	-26.772	-26.772
27.99592	-6.504	479.447	0.0324	1	-26.757	-26.757
28.07925	-6.009	484.447	0.0324	1	-26.714	-26.714
28.16259	-5.538	489.447	0.0323	1	-26.676	-26.676
28.24593	-5.098	494.447	0.0324	1	-26.655	-26.655
28.32927	-4.674	499.447	0.0324	1	-26.639	-26.639
28.41261	-4.263	504.447	0.0323	1	-26.618	-26.618
28.49595	-3.866	509.447	0.0324	1	-26.608	-26.608
28.57929	-3.485	514.447	0.0323	1	-26.609	-26.609
28.66263	-3.123	519.447	0.0324	1	-26.608	-26.608
28.74598	-2.771	524.447	0.0323	1	-26.597	-26.597
28.82933	-2.431	529.447	0.0324	1	-26.586	-26.586
28.91267	-2.096	534.447	0.0324	1	-26.566	-26.566
28.99601	-1.763	539.447	0.0324	1	-26.548	-26.548
29.07935	-1.436	544.447	0.0323	1	-26.52	-26.52
29.16269	-1.127	549.447	0.0323	1	-26.495	-26.495
29.24603	-0.828	554.447	0.0324	1	-26.482	-26.482
29.32937	-0.53	559.447	0.0324	1	-26.457	-26.457
29.4127	-0.249	564.447	0.0323	1	-26.43	-26.43
29.49604	0.031	569.447	0.0324	1	-26.398	-26.398
29.57938	0.29	574.447	0.0324	1	-26.387	-26.387
29.66272	0.534	579.447	0.0324	1	-26.38	-26.38
29.74606	0.773	584.447	0.0323	1	-26.382	-26.382
29.82939	1.002	589.447	0.0324	1	-26.391	-26.391
29.91272	1.242	594.447	0.0323	1	-26.381	-26.381
29.99605	1.47	599.447	0.0324	1	-26.366	-26.366
30.07938	1.685	604.447	0.0323	1	-26.335	-26.335
30.16272	1.896	609.447	0.0323	1	-26.301	-26.301
30.24606	2.095	614.447	0.0323	1	-26.276	-26.276
30.3294	2.28	619.447	0.0324	1	-26.263	-26.263
30.41274	2.456	624.447	0.0324	1	-26.252	-26.252
30.49607	2.633	629.447	0.0324	1	-26.241	-26.241
30.57942	2.81	634.447	0.0323	1	-26.233	-26.233
30.66275	2.98	639.447	0.0324	1	-26.223	-26.223
30.74609	3.15	644.447	0.0324	1	-26.206	-26.206
30.82942	3.311	649.447	0.0324	1	-26.195	-26.195
30.91274	3.474	654.447	0.0324	1	-26.178	-26.178
30.99607	3.635	659.447	0.0324	1	-26.151	-26.151
31.07941	3.788	664.447	0.0324	1	-26.127	-26.127
31.16274	3.923	669.447	0.0323	1	-26.118	-26.118
31.24606	4.069	674.447	0.0323	1	-26.099	-26.099
31.32939	4.216	679.447	0.0324	1	-26.074	-26.074
31.41273	4.349	684.447	0.0324	1	-26.055	-26.055
31.49609	4.461	689.447	0.0324	1	-26.05	-26.05
31.57943	4.564	694.447	0.0324	1	-26.054	-26.054
31.66276	4.671	699.447	0.0324	1	-26.066	-26.066
31.74609	4.795	704.447	0.0324	1	-26.065	-26.065
31.82942	4.923	709.447	0.0324	1	-26.04	-26.04
31.91276	5.038	714.447	0.0324	1	-26.01	-26.01
31.99609	5.145	719.447	0.0324	1	-25.99	-25.99
32.07943	5.253	724.447	0.0324	1	-25.979	-25.979
32.16276	5.355	729.447	0.0324	1	-25.966	-25.966
32.2461	5.454	734.447	0.0324	1	-25.952	-25.952
32.32943	5.552	739.447	0.0324	1	-25.938	-25.938
32.41277	5.644	744.447	0.0324	1	-25.93	-25.93
32.49611	5.737	749.447	0.0323	1	-25.919	-25.919
32.57943	5.829	754.447	0.0324	1	-25.904	-25.904
32.66276	5.923	759.447	0.0324	1	-25.884	-25.884
32.74609	6.008	764.447	0.0324	1	-25.87	-25.87
32.82942	6.083	769.447	0.0324	1	-25.863	-25.863
32.91275	6.154	774.447	0.0324	1	-25.856	-25.856
32.99609	6.228	779.447	0.0323	1	-25.849	-25.849
33.07944	6.296	784.447	0.0324	1	-25.845	-25.845
33.16279	6.358	789.447	0.0324	1	-25.839	-25.839
33.24612	6.419	794.447	0.0324	1	-25.836	-25.836
33.32945	6.493	799.447	0.0324	1	-25.822	-25.822
33.41278	6.562	804.447	0.0324	1	-25.811	-25.811
33.49611	6.632	809.447	0.0323	1	-25.789	-25.789
33.57943	6.699	814.447	0.0324	1	-25.768	-25.768
33.66276	6.766	819.447	0.0323	1	-25.742	-25.742
33.74609	6.832	824.447	0.0323	1	-25.718	-25.718
33.82942	6.893	829.447	0.0323	1	-25.702	-25.702
33.91277	6.954	834.447	0.0323	1	-25.681	-25.681
33.99611	7.003	839.447	0.0324	1	-25.676	-25.676
34.07945	7.052	844.447	0.0323	1	-25.673	-25.673
34.1628	7.103	849.447	0.0323	1	-25.661	-25.661
34.24614	7.153	854.447	0.0323	1	-25.652	-25.652
34.32946	7.202	859.447	0.0324	1	-25.649	-25.649
34.41277	7.263	864.447	0.0324	1	-25.635	-25.635
34.49608	7.329	869.447	0.0324	1	-25.615	-25.615
34.57939	7.397	874.447	0.0324	1	-25.59	-25.59
34.66271	7.463	879.447	0.0324	1	-25.564	-25.564
34.74601	7.52	884.447	0.0324	1	-25.543	-25.543
34.82933	7.571	889.447	0.0323	1	-25.526	-25.526
34.91268	7.614	894.447	0.0323	1	-25.518	-25.518
34.99601	7.646	899.447	0.0324	1	-25.521	-25.521
35.07935	7.677	904.447	0.0324	1	-25.524	-25.524
35.16269	7.705	909.447	0.0323	1	-25.526	-25.526
35.24602	7.733	914.447	0.0324	1	-25.525	-25.525
35.32935	7.762	919.447	0.0324	1	-25.523	-25.523
35.41268	7.798	924.447	0.0323	1	-25.509	-25.509
35.49602	7.836	929.447	0.0323	1	-25.494	-25.494
35.57938	7.866	934.447	0.0324	1	-25.492	-25.492
35.66273	7.89	939.447	0.0324	1	-25.499	-25.499
35.74608	7.916	944.447	0.0323	1	-25.496	-25.496
35.82942	7.942	949.447	0.0323	1	-25.49	-25.49
35.91275	7.975	954.447	0.0324	1	-25.48	-25.48
35.99609	8.014	959.447	0.0323	1	-25.465	-25.465
36.07942	8.053	964.447	0.0324	1	-25.452	-25.452
36.16274	8.094	969.447	0.0323	1	-25.437	-25.437
36.24607	8.136	974.447	0.0323	1	-25.419	-25.419
36.32939	8.171	979.447	0.0323	1	-25.405	-25.405
36.41271	8.208	984.447	0.0324	1	-25.384	-25.384
36.49603	8.247	989.447	0.0323	1	-25.357	-25.357
36.57936	8.282	994.447	0.0323	1	-25.333	-25.333
36.66269	8.313	999.447	0.0324	1	-25.312	-25.312
36.74602	8.344	1004.447	0.0324	1	-25.293	-25.293
36.82936	8.374	1009.447	0.0323	1	-25.276	-25.276
36.9127	8.403	1014.447	0.0323	1	-25.261	-25.261
36.99603	8.429	1019.447	0.0324	1	-25.253	-25.253
37.07937	8.454	1024.448	0.0323	1	-25.244	-25.244
37.16272	8.477	1029.448	0.0323	1	-25.24	-25.24
37.24604	8.501	1034.448	0.0323	1	-25.237	-25.237
37.32938	8.53	1039.448	0.0323	1	-25.227	-25.227
37.4127	8.56	1044.448	0.0323	1	-25.216	-25.216
37.49603	8.594	1049.448	0.0324	1	-25.199	-25.199
37.57936	8.626	1054.448	0.0323	1	-25.185	-25.185
37.66269	8.653	1059.448	0.0323	1	-25.173	-25.173
37.74602	8.681	1064.448	0.0324	1	-25.159	-25.159
37.82935	8.708	1069.448	0.0324	1	-25.147	-25.147
37.91268	8.732	1074.448	0.0324	1	-25.139	-25.139
37.99601	8.758	1079.448	0.0324	1	-25.131	-25.131
38.07933	8.784	1084.448	0.0323	1	-25.122	-25.122
38.16267	8.81	1089.448	0.0323	1	-25.111	-25.111
38.24599	8.833	1094.448	0.0324	1	-25.102	-25.102
38.32932	8.857	1099.448	0.0323	1	-25.092	-25.092
38.41265	8.879	1104.448	0.0324	1	-25.082	-25.082
38.49598	8.899	1109.448	0.0323	1	-25.073	-25.073
38.57931	8.919	1114.448	0.0323	1	-25.064	-25.064
38.66263	8.939	1119.448	0.0323	1	-25.054	-25.054
38.74597	8.961	1124.448	0.0323	1	-25.042	-25.042
38.8293	8.982	1129.448	0.0323	1	-25.029	-25.029
38.91263	9.001	1134.448	0.0323	1	-25.018	-25.018
38.99596	9.019	1139.448	0.0323	1	-25.011	-25.011
39.07929	9.04	1144.448	0.0323	1	-25.002	-25.002
39.16263	9.061	1149.448	0.0323	1	-24.994	-24.994
39.24596	9.081	1154.448	0.0323	1	-24.988	-24.988
39.3293	9.099	1159.448	0.0323	1	-24.98	-24.98
39.41263	9.118	1164.448	0.0323	1	-24.971	-24.971
39.49596	9.137	1169.448	0.0323	1	-24.962	-24.962
39.59263	9.161	1175.248	0.0323	1	-24.952	-24.952
39.67596	9.18	1180.248	0.0323	1	-24.944	-24.944
39.7593	9.202	1185.248	0.0323	1	-24.932	-24.932
39.84264	9.222	1190.248	0.0323	1	-24.92	-24.92
39.92597	9.24	1195.248	0.0323	1	-24.908	-24.908
40.0093	9.264	1200.248	0.0323	1	-24.892	-24.892
40.09263	9.288	1205.248	0.0323	1	-24.878	-24.878
40.17596	9.314	1210.248	0.0323	1	-24.862	-24.862
40.25929	9.34	1215.248	0.0323	1	-24.845	-24.845
40.34262	9.364	1220.248	0.0323	1	-24.829	-24.829
40.42595	9.387	1225.248	0.0324	1	-24.814	-24.814
40.50929	9.41	1230.248	0.0323	1	-24.799	-24.799
40.59262	9.434	1235.248	0.0323	1	-24.783	-24.783
40.67595	9.456	1240.248	0.0323	1	-24.768	-24.768
40.75928	9.481	1245.248	0.0323	1	-24.749	-24.749
40.8426	9.506	1250.248	0.0323	1	-24.731	-24.731
40.92593	9.533	1255.248	0.0323	1	-24.712	-24.712
41.00926	9.559	1260.248	0.0323	1	-24.694	-24.694
41.09259	9.583	1265.248	0.0323	1	-24.68	-24.68
41.17592	9.607	1270.248	0.0323	1	-24.667	-24.667
41.25924	9.631	1275.248	0.0323	1	-24.654	-24.654
41.34256	9.657	1280.248	0.0323	1	-24.638	-24.638
41.42588	9.685	1285.248	0.0323	1	-24.617	-24.617
41.5092	9.712	1290.248	0.0323	1	-24.599	-24.599
41.59253	9.739	1295.248	0.0323	1	-24.581	-24.581
41.67588	9.761	1300.248	0.0323	1	-24.566	-24.566
41.75923	9.776	1305.248	0.0323	1	-24.558	-24.558
41.84258	9.79	1310.248	0.0323	1	-24.552	-24.552
41.92591	9.804	1315.248	0.0323	1	-24.545	-24.545
42.00924	9.822	1320.248	0.0323	1	-24.536	-24.536
42.09257	9.84	1325.248	0.0323	1	-24.527	-24.527
42.17591	9.86	1330.248	0.0323	1	-24.515	-24.515
42.25923	9.881	1335.248	0.0323	1	-24.502	-24.502
42.34255	9.904	1340.248	0.0323	1	-24.486	-24.486
42.42588	9.928	1345.248	0.0323	1	-24.468	-24.468
42.5092	9.95	1350.248	0.0323	1	-24.451	-24.451
42.59252	9.972	1355.248	0.0323	1	-24.432	-24.432
42.67586	9.992	1360.248	0.0323	1	-24.418	-24.418
42.75919	10.019	1365.248	0.0323	1	-24.398	-24.398
42.84253	10.047	1370.248	0.0323	1	-24.377	-24.377
42.92587	10.068	1375.248	0.0323	1	-24.362	-24.362
43.00921	10.087	1380.248	0.0323	1	-24.353	-24.353
43.09256	10.102	1385.248	0.0323	1	-24.347	-24.347
43.17589	10.115	1390.248	0.0323	1	-24.342	-24.342
43.2592	10.131	1395.248	0.0323	1	-24.334	-24.334
43.34252	10.155	1400.248	0.0323	1	-24.316	-24.316
43.42585	10.181	1405.248	0.0323	1	-24.296	-24.296
43.50917	10.2	1410.248	0.0323	1	-24.283	-24.283
43.59251	10.219	1415.248	0.0323	1	-24.269	-24.269
43.67585	10.236	1420.248	0.0323	1	-24.257	-24.257
43.75918	10.253	1425.248	0.0323	1	-24.246	-24.246
43.84251	10.269	1430.248	0.0324	1	-24.235	-24.235
43.92585	10.287	1435.248	0.0323	1	-24.221	-24.221
44.00919	10.305	1440.248	0.0323	1	-24.208	-24.208
44.09252	10.323	1445.248	0.0323	1	-24.195	-24.195
44.17586	10.34	1450.248	0.0323	1	-24.184	-24.184
44.25919	10.357	1455.248	0.0323	1	-24.173	-24.173
44.34251	10.378	1460.248	0.0323	1	-24.159	-24.159
44.42584	10.401	1465.248	0.0323	1	-24.142	-24.142
44.50917	10.424	1470.248	0.0323	1	-24.125	-24.125
44.59248	10.445	1475.248	0.0323	1	-24.109	-24.109
44.67581	10.472	1480.248	0.0323	1	-24.087	-24.087
44.75914	10.495	1485.248	0.0323	1	-24.069	-24.069
44.84248	10.515	1490.248	0.0323	1	-24.055	-24.055
44.9258	10.535	1495.248	0.0323	1	-24.039	-24.039
45.00914	10.556	1500.248	0.0323	1	-24.024	-24.024
45.09247	10.577	1505.248	0.0324	1	-24.007	-24.007
45.17581	10.597	1510.248	0.0323	1	-23.992	-23.992
45.25915	10.615	1515.248	0.0323	1	-23.98	-23.98
45.34248	10.629	1520.248	0.0324	1	-23.97	-23.97
45.42582	10.646	1525.248	0.0323	1	-23.956	-23.956
45.50916	10.666	1530.248	0.0323	1	-23.941	-23.941
45.59249	10.685	1535.248	0.0323	1	-23.927	-23.927
45.67582	10.708	1540.248	0.0323	1	-23.908	-23.908
45.75914	10.734	1545.248	0.0324	1	-23.887	-23.887
45.84247	10.762	1550.248	0.0324	1	-23.864	-23.864
45.9258	10.789	1555.248	0.0323	1	-23.842	-23.842
46.00914	10.813	1560.248	0.0323	1	-23.823	-23.823
46.09247	10.837	1565.248	0.0323	1	-23.805	-23.805
46.17579	10.863	1570.248	0.0323	1	-23.784	-23.784
46.25912	10.889	1575.248	0.0324	1	-23.764	-23.764
46.34245	10.913	1580.248	0.0323	1	-23.746	-23.746
46.42578	10.935	1585.248	0.0323	1	-23.729	-23.729
46.50911	10.958	1590.248	0.0323	1	-23.711	-23.711
46.59244	10.981	1595.248	0.0323	1	-23.693	-23.693
46.67578	11.001	1600.248	0.0323	1	-23.678	-23.678
46.7591	11.02	1605.248	0.0323	1	-23.664	-23.664
46.84243	11.042	1610.248	0.0323	1	-23.646	-23.646
46.92576	11.064	1615.248	0.0323	1	-23.629	-23.629
47.0091	11.086	1620.248	0.0323	1	-23.612	-23.612
47.09244	11.106	1625.248	0.0323	1	-23.598	-23.598
47.17577	11.125	1630.248	0.0324	1	-23.584	-23.584
47.2591	11.152	1635.248	0.0323	1	-23.562	-23.562
47.34245	11.18	1640.248	0.0324	1	-23.537	-23.537
47.42578	11.201	1645.248	0.0324	1	-23.52	-23.52
47.5091	11.227	1650.248	0.0324	1	-23.499	-23.499
47.59243	11.26	1655.248	0.0323	1	-23.47	-23.47
47.67576	11.288	1660.248	0.0323	1	-23.445	-23.445
47.75908	11.316	1665.248	0.0323	1	-23.422	-23.422
47.84241	11.347	1670.248	0.0323	1	-23.396	-23.396
47.92574	11.377	1675.248	0.0323	1	-23.37	-23.37
48.00907	11.405	1680.248	0.0324	1	-23.345	-23.345
48.0924	11.432	1685.248	0.0323	1	-23.322	-23.322
48.17573	11.461	1690.248	0.0323	1	-23.297	-23.297
48.25907	11.491	1695.248	0.0323	1	-23.27	-23.27
48.34239	11.518	1700.248	0.0323	1	-23.248	-23.248
48.42571	11.547	1705.248	0.0323	1	-23.225	-23.225
48.50904	11.578	1710.248	0.0323	1	-23.2	-23.2
48.59238	11.605	1715.248	0.0323	1	-23.179	-23.179
48.67571	11.63	1720.248	0.0323	1	-23.159	-23.159
48.75904	11.655	1725.248	0.0323	1	-23.137	-23.137
48.84238	11.684	1730.248	0.0324	1	-23.111	-23.111
48.92573	11.708	1735.248	0.0323	1	-23.09	-23.09
49.00908	11.73	1740.248	0.0323	1	-23.071	-23.071
49.09243	11.753	1745.248	0.0323	1	-23.052	-23.052
49.17575	11.776	1750.248	0.0324	1	-23.034	-23.034
49.25908	11.809	1755.248	0.0323	1	-23.005	-23.005
49.34241	11.849	1760.248	0.0324	1	-22.97	-22.97
49.42573	11.891	1765.248	0.0323	1	-22.933	-22.933
49.50904	11.937	1770.248	0.0323	1	-22.892	-22.892
49.59237	11.983	1775.248	0.0323	1	-22.851	-22.851
49.6757	12.019	1780.248	0.0324	1	-22.82	-22.82
49.75902	12.05	1785.248	0.0323	1	-22.793	-22.793
49.84235	12.08	1790.248	0.0323	1	-22.766	-22.766
49.92569	12.113	1795.248	0.0324	1	-22.736	-22.736
50.00903	12.146	1800.248	0.0324	1	-22.707	-22.707
50.09237	12.175	1805.248	0.0323	1	-22.688	-22.688
50.1757	12.203	1810.248	0.0323	1	-22.685	-22.685
50.25904	12.234	1815.248	0.0323	1	-22.687	-22.687
50.34238	12.263	1820.248	0.0324	1	-22.688	-22.688
50.42571	12.295	1825.248	0.0323	1	-22.683	-22.683
50.50905	12.329	1830.248	0.0324	1	-22.673	-22.673
50.59239	12.365	1835.248	0.0323	1	-22.658	-22.658
50.67572	12.401	1840.248	0.0323	1	-22.641	-22.641
50.75906	12.435	1845.248	0.0323	1	-22.626	-22.626
50.84239	12.47	1850.248	0.0323	1	-22.607	-22.607
50.92571	12.512	1855.248	0.0324	1	-22.578	-22.578
51.00903	12.563	1860.248	0.0324	1	-22.538	-22.538
51.09234	12.612	1865.248	0.0324	1	-22.5	-22.5
51.17568	12.665	1870.248	0.0323	1	-22.455	-22.455
51.259	12.707	1875.248	0.0323	1	-22.421	-22.421
51.34234	12.749	1880.248	0.0324	1	-22.385	-22.385
51.42569	12.787	1885.248	0.0324	1	-22.352	-22.352
51.50902	12.818	1890.248	0.0324	1	-22.327	-22.327
51.59236	12.858	1895.248	0.0324	1	-22.291	-22.291
51.67568	12.899	1900.248	0.0324	1	-22.253	-22.253
51.75901	12.942	1905.248	0.0324	1	-22.214	-22.214
51.84236	12.984	1910.248	0.0324	1	-22.176	-22.176
51.92569	13.017	1915.248	0.0323	1	-22.147	-22.147
52.00902	13.058	1920.248	0.0324	1	-22.11	-22.11
52.09236	13.1	1925.248	0.0324	1	-22.072	-22.072
52.17568	13.138	1930.248	0.0324	1	-22.038	-22.038
52.259	13.182	1935.248	0.0324	1	-21.997	-21.997
52.34231	13.234	1940.248	0.0324	1	-21.948	-21.948
52.42563	13.288	1945.248	0.0324	1	-21.897	-21.897
52.50894	13.339	1950.248	0.0323	1	-21.849	-21.849
52.59228	13.386	1955.248	0.0324	1	-21.806	-21.806
52.67564	13.417	1960.248	0.0324	1	-21.779	-21.779
52.75899	13.439	1965.248	0.0323	1	-21.76	-21.76
52.84233	13.465	1970.248	0.0324	1	-21.737	-21.737
52.92568	13.495	1975.248	0.0324	1	-21.71	-21.71
53.00901	13.525	1980.248	0.0324	1	-21.684	-21.684
53.09234	13.561	1985.248	0.0324	1	-21.654	-21.654
53.17567	13.603	1990.248	0.0324	1	-21.617	-21.617
53.259	13.646	1995.248	0.0324	1	-21.577	-21.577
53.34233	13.686	2000.248	0.0324	1	-21.541	-21.541
53.42566	13.726	2005.248	0.0324	1	-21.504	-21.504
53.50899	13.765	2010.248	0.0324	1	-21.468	-21.468
53.59232	13.802	2015.248	0.0323	1	-21.434	-21.434
53.67566	13.84	2020.248	0.0323	1	-21.4	-21.4
53.75899	13.886	2025.248	0.0323	1	-21.357	-21.357
53.84232	13.942	2030.248	0.0324	1	-21.305	-21.305
53.92565	13.987	2035.248	0.0324	1	-21.264	-21.264
54.00899	14.023	2040.248	0.0324	1	-21.231	-21.231
54.09231	14.055	2045.248	0.0324	1	-21.203	-21.203
54.17565	14.095	2050.248	0.0323	1	-21.167	-21.167
54.25897	14.127	2055.248	0.0323	1	-21.141	-21.141
54.34231	14.163	2060.248	0.0324	1	-21.112	-21.112
54.42563	14.197	2065.248	0.0324	1	-21.084	-21.084
54.50896	14.234	2070.248	0.0323	1	-21.053	-21.053
54.59229	14.271	2075.248	0.0323	1	-21.022	-21.022
54.67563	14.304	2080.248	0.0324	1	-20.993	-20.993
54.75897	14.339	2085.248	0.0324	1	-20.963	-20.963
54.84231	14.375	2090.248	0.0323	1	-20.933	-20.933
54.92564	14.411	2095.248	0.0324	1	-20.904	-20.904
55.00897	14.449	2100.248	0.0324	1	-20.872	-20.872
55.09231	14.489	2105.248	0.0323	1	-20.84	-20.84
55.17564	14.531	2110.248	0.0323	1	-20.806	-20.806
55.25897	14.579	2115.248	0.0324	1	-20.767	-20.767
55.3423	14.63	2120.248	0.0323	1	-20.726	-20.726
55.42563	14.683	2125.248	0.0323	1	-20.68	-20.68
55.50895	14.739	2130.248	0.0323	1	-20.629	-20.629
55.59227	14.794	2135.248	0.0323	1	-20.58	-20.58
55.6756	14.849	2140.248	0.0323	1	-20.529	-20.529
55.75893	14.904	2145.248	0.0323	1	-20.478	-20.478
55.84227	14.96	2150.248	0.0323	1	-20.425	-20.425
55.9256	15.011	2155.248	0.0323	1	-20.376	-20.376
56.00893	15.069	2160.248	0.0324	1	-20.321	-20.321
56.09227	15.13	2165.248	0.0324	1	-20.266	-20.266
56.17561	15.184	2170.248	0.0323	1	-20.218	-20.218
56.25894	15.243	2175.248	0.0324	1	-20.165	-20.165
56.34227	15.307	2180.248	0.0323	1	-20.108	-20.108
56.42561	15.374	2185.248	0.0323	1	-20.048	-20.048
56.50894	15.442	2190.248	0.0324	1	-19.986	-19.986
56.59227	15.514	2195.248	0.0323	1	-19.919	-19.919
56.6756	15.59	2200.248	0.0324	1	-19.851	-19.851
56.75895	15.674	2205.248	0.0323	1	-19.774	-19.774
56.84229	15.749	2210.248	0.0323	1	-19.703	-19.703
56.92562	15.823	2215.248	0.0324	1	-19.633	-19.633
57.00895	15.919	2220.248	0.0324	1	-19.539	-19.539
57.09228	16.021	2225.248	0.0324	1	-19.442	-19.442
57.17561	16.117	2230.248	0.0324	1	-19.352	-19.352
57.25895	16.217	2235.248	0.0323	1	-19.258	-19.258
57.34229	16.306	2240.248	0.0323	1	-19.177	-19.177
57.42561	16.401	2245.248	0.0324	1	-19.092	-19.092
57.50893	16.513	2250.248	0.0323	1	-18.988	-18.988
57.59227	16.633	2255.248	0.0324	1	-18.877	-18.877
57.67559	16.739	2260.248	0.0323	1	-18.779	-18.779
57.75892	16.851	2265.248	0.0323	1	-18.675	-18.675
57.84225	16.965	2270.248	0.0324	1	-18.567	-18.567
57.92558	17.081	2275.248	0.0324	1	-18.459	-18.459
58.00891	17.198	2280.248	0.0323	1	-18.349	-18.349
58.09224	17.323	2285.248	0.0324	1	-18.231	-18.231
58.17557	17.451	2290.248	0.0323	1	-18.109	-18.109
58.2589	17.584	2295.248	0.0323	1	-17.982	-17.982
58.34224	17.721	2300.248	0.0323	1	-17.85	-17.85
58.42558	17.86	2305.248	0.0324	1	-17.716	-17.716
58.50891	18.009	2310.248	0.0323	1	-17.572	-17.572
58.59225	18.159	2315.248	0.0323	1	-17.427	-17.427
58.67559	18.316	2320.248	0.0323	1	-17.276	-17.276
58.75892	18.483	2325.248	0.0323	1	-17.115	-17.115
58.84226	18.649	2330.248	0.0323	1	-16.954	-16.954
58.92559	18.83	2335.248	0.0323	1	-16.779	-16.779
59.00892	19.014	2340.248	0.0323	1	-16.601	-16.601
59.09226	19.196	2345.248	0.0324	1	-16.424	-16.424
59.17559	19.388	2350.248	0.0323	1	-16.238	-16.238
59.25893	19.583	2355.248	0.0324	1	-16.049	-16.049
59.34226	19.805	2360.248	0.0323	1	-15.831	-15.831
59.42559	20.031	2365.248	0.0323	1	-15.609	-15.609
59.50891	20.261	2370.248	0.0323	1	-15.385	-15.385
59.59225	20.531	2375.248	0.0323	1	-15.119	-15.119
59.67558	20.796	2380.248	0.0323	1	-14.858	-14.858
59.75893	21.06	2385.248	0.0323	1	-14.599	-14.599
59.84226	21.332	2390.248	0.0323	1	-14.333	-14.333
59.9256	21.625	2395.248	0.0323	1	-14.046	-14.046
60.00892	21.924	2400.248	0.0323	1	-13.756	-13.756
60.09226	22.258	2405.248	0.0323	1	-13.432	-13.432
60.1756	22.587	2410.248	0.0323	1	-13.11	-13.11
60.25895	22.932	2415.248	0.0323	1	-12.769	-12.769
60.34229	23.302	2420.248	0.0323	1	-12.403	-12.403
60.42564	23.696	2425.248	0.0324	1	-12.014	-12.014
60.50896	24.118	2430.248	0.0323	1	-11.597	-11.597
60.59229	24.603	2435.248	0.0323	1	-11.118	-11.118
60.67562	25.067	2440.248	0.0323	1	-10.66	-10.66
60.75893	25.557	2445.248	0.0323	1	-10.175	-10.175
60.84226	26.1	2450.248	0.0323	1	-9.637	-9.637
60.92557	26.521	2455.248	0.0323	1	-9.222	-9.222
61.0089	27.125	2460.248	0.0323	1	-8.624	-8.624
61.09222	27.711	2465.248	0.0323	1	-8.044	-8.044
61.17553	28.302	2470.248	0.0323	1	-7.46	-7.46
61.25886	28.907	2475.248	0.0324	1	-6.863	-6.863
61.34219	29.484	2480.248	0.0324	1	-6.294	-6.294
61.42553	30.046	2485.248	0.0323	1	-5.738	-5.738
61.50886	30.584	2490.248	0.0323	1	-5.206	-5.206
61.5922	31.077	2495.248	0.0323	1	-4.719	-4.719
61.67554	31.565	2500.248	0.0324	1	-4.235	-4.235
61.75888	32.001	2505.248	0.0323	1	-3.802	-3.802
61.84222	32.379	2510.248	0.0323	1	-3.426	-3.426
61.92556	32.753	2515.248	0.0323	1	-3.055	-3.055
62.0089	33.053	2520.248	0.0323	1	-2.756	-2.756
62.09224	33.278	2525.248	0.0323	1	-2.532	-2.532
62.17557	33.517	2530.248	0.0323	1	-2.295	-2.295
62.25891	33.705	2535.248	0.0323	1	-2.109	-2.109
62.34225	33.799	2540.248	0.0323	1	-2.017	-2.017
62.42557	33.87	2545.248	0.0323	1	-1.949	-1.949
62.5089	33.925	2550.248	0.0323	1	-1.897	-1.897
62.59222	33.962	2555.248	0.0324	1	-1.863	-1.863
62.67555	33.987	2560.248	0.0324	1	-1.842	-1.842
62.75889	34.003	2565.248	0.0323	1	-1.831	-1.831
62.84223	34.015	2570.248	0.0323	1	-1.824	-1.824
62.92557	34.019	2575.248	0.0323	1	-1.825	-1.825
63.00889	34.013	2580.248	0.0323	1	-1.835	-1.835
63.09222	33.993	2585.248	0.0324	1	-1.86	-1.86
63.17555	33.948	2590.248	0.0324	1	-1.909	-1.909
63.25889	33.836	2595.248	0.0323	1	-2.026	-2.026
63.34222	33.701	2600.248	0.0324	1	-2.166	-2.166
63.42556	33.606	2605.248	0.0324	1	-2.266	-2.266
63.50888	33.536	2610.248	0.0323	1	-2.341	-2.341
63.59221	33.483	2615.248	0.0323	1	-2.4	-2.4
63.67553	33.445	2620.248	0.0323	1	-2.444	-2.444
63.75887	33.417	2625.248	0.0323	1	-2.476	-2.476
63.8422	33.394	2630.248	0.0323	1	-2.504	-2.504
63.92553	33.376	2635.248	0.0323	1	-2.53	-2.53
64.00887	33.363	2640.248	0.0323	1	-2.552	-2.552
64.09222	33.352	2645.248	0.0323	1	-2.57	-2.57
64.17555	33.344	2650.248	0.0323	1	-2.584	-2.584
64.25889	33.339	2655.248	0.0323	1	-2.595	-2.595
64.34222	33.336	2660.248	0.0323	1	-2.603	-2.603
64.42555	33.333	2665.248	0.0323	1	-2.612	-2.612
64.50888	33.332	2670.248	0.0323	1	-2.618	-2.618
64.59221	33.33	2675.248	0.0323	1	-2.626	-2.626
64.67554	33.329	2680.248	0.0323	1	-2.632	-2.632
64.75888	33.328	2685.248	0.0323	1	-2.638	-2.638
64.84221	33.327	2690.248	0.0324	1	-2.644	-2.644
64.92555	33.327	2695.248	0.0323	1	-2.649	-2.649
65.00888	33.327	2700.248	0.0323	1	-2.655	-2.655
65.09222	33.326	2705.248	0.0323	1	-2.663	-2.663
65.17555	33.326	2710.248	0.0323	1	-2.669	-2.669
65.25888	33.326	2715.248	0.0323	1	-2.674	-2.674
65.34222	33.326	2720.248	0.0323	1	-2.678	-2.678
65.42556	33.327	2725.248	0.0323	1	-2.684	-2.684
65.5089	33.328	2730.248	0.0323	1	-2.69	-2.69
65.59224	33.331	2735.248	0.0323	1	-2.693	-2.693
65.67559	33.338	2740.248	0.0323	1	-2.694	-2.694
65.75893	33.344	2745.248	0.0323	1	-2.696	-2.696
65.84226	33.356	2750.248	0.0323	1	-2.691	-2.691
65.92559	33.384	2755.248	0.0323	1	-2.668	-2.668
66.00893	33.417	2760.248	0.0323	1	-2.639	-2.639
66.09225	33.465	2765.248	0.0323	1	-2.598	-2.598
66.17559	33.523	2770.248	0.0323	1	-2.546	-2.546
66.25891	33.58	2775.248	0.0323	1	-2.496	-2.496
66.34224	33.648	2780.248	0.0323	1	-2.434	-2.434
66.42557	33.729	2785.248	0.0323	1	-2.359	-2.359
66.5089	33.815	2790.248	0.0324	1	-2.279	-2.279
66.59223	33.905	2795.248	0.0322	1	-2.197	-2.197
66.67556	33.983	2800.248	0.0323	1	-2.127	-2.127
66.75889	34.074	2805.248	0.0323	1	-2.042	-2.042
66.84222	34.173	2810.248	0.0323	1	-1.949	-1.949
66.92554	34.27	2815.248	0.0323	1	-1.858	-1.858
67.02219	34.396	2821.047	0.0323	1	-1.738	-1.738
67.10553	34.508	2826.047	0.0323	1	-1.631	-1.631
67.18885	34.609	2831.047	0.0323	1	-1.535	-1.535
67.27219	34.719	2836.047	0.0323	1	-1.429	-1.429
67.35554	34.832	2841.047	0.0323	1	-1.319	-1.319
67.43887	34.933	2846.047	0.0323	1	-1.223	-1.223
67.52222	35.054	2851.047	0.0324	1	-1.108	-1.108
67.60557	35.173	2856.047	0.0323	1	-0.998	-0.998
67.68891	35.301	2861.047	0.0323	1	-0.877	-0.877
67.77225	35.431	2866.047	0.0323	1	-0.752	-0.752
67.85558	35.563	2871.047	0.0323	1	-0.625	-0.625
67.93892	35.701	2876.047	0.0323	1	-0.492	-0.492
68.02225	35.84	2881.047	0.0323	1	-0.358	-0.358
68.10558	35.978	2886.047	0.0323	1	-0.225	-0.225
68.18891	36.127	2891.047	0.0323	1	-0.08	-0.08
68.27224	36.274	2896.047	0.0323	1	0.064	0.064
68.35557	36.422	2901.047	0.0323	1	0.207	0.207
68.4389	36.569	2906.047	0.0323	1	0.349	0.349
68.52224	36.782	2911.047	0.0323	1	0.557	0.557
68.60557	37.031	2916.047	0.0323	1	0.801	0.801
68.6889	37.224	2921.047	0.0323	1	0.989	0.989
68.77223	37.387	2926.047	0.0323	1	1.145	1.145
68.85556	37.501	2931.047	0.0323	1	1.253	1.253
68.9389	37.599	2936.047	0.0323	1	1.345	1.345
69.02223	37.682	2941.047	0.0323	1	1.423	1.423
69.10557	37.771	2946.047	0.0323	1	1.507	1.507
69.18891	37.877	2951.047	0.0323	1	1.607	1.607
69.27223	37.994	2956.047	0.0323	1	1.72	1.72
69.35556	38.142	2961.047	0.0323	1	1.863	1.863
69.43891	38.274	2966.047	0.0323	1	1.989	1.989
69.52225	38.396	2971.047	0.0323	1	2.106	2.106
69.60558	38.528	2976.047	0.0323	1	2.232	2.232
69.68892	38.66	2981.047	0.0324	1	2.357	2.357
69.77225	38.781	2986.047	0.0323	1	2.472	2.472
69.85558	38.895	2991.047	0.0323	1	2.58	2.58
69.93892	39.001	2996.047	0.0323	1	2.681	2.681
70.02225	39.094	3001.047	0.0323	1	2.77	2.77
70.10558	39.182	3006.047	0.0323	1	2.853	2.853
70.18891	39.26	3011.047	0.0323	1	2.926	2.926
70.27225	39.33	3016.047	0.0323	1	2.991	2.991
70.35558	39.387	3021.047	0.0323	1	3.043	3.043
70.43892	39.431	3026.047	0.0323	1	3.084	3.084
70.52226	39.465	3031.047	0.0323	1	3.113	3.113
70.6056	39.49	3036.047	0.0323	1	3.133	3.133
70.68893	39.509	3041.047	0.0323	1	3.145	3.145
70.77227	39.524	3046.047	0.0323	1	3.154	3.154
70.8556	39.535	3051.047	0.0323	1	3.159	3.159
70.93894	39.541	3056.047	0.0323	1	3.159	3.159
71.02227	39.546	3061.047	0.0323	1	3.158	3.158
71.1056	39.549	3066.047	0.0323	1	3.156	3.156
71.18894	39.55	3071.047	0.0323	1	3.151	3.151
71.27228	39.547	3076.047	0.0323	1	3.142	3.142
71.3556	39.531	3081.047	0.0323	1	3.118	3.118
71.43894	39.501	3086.047	0.0323	1	3.08	3.08
71.52229	39.451	3091.047	0.0323	1	3.022	3.022
71.60563	39.375	3096.047	0.0323	1	2.939	2.939
71.68897	39.3	3101.047	0.0323	1	2.857	2.857
71.7723	39.212	3106.047	0.0323	1	2.762	2.762
71.85563	39.104	3111.047	0.0323	1	2.648	2.648
71.93896	39	3116.047	0.0323	1	2.535	2.535
72.02229	38.905	3121.047	0.0323	1	2.432	2.432
72.10562	38.814	3126.047	0.0323	1	2.334	2.334
72.18895	38.714	3131.047	0.0323	1	2.227	2.227
72.27229	38.601	3136.047	0.0324	1	2.108	2.108
72.35562	38.485	3141.047	0.0323	1	1.985	1.985
72.43896	38.371	3146.047	0.0323	1	1.865	1.865
72.52229	38.253	3151.047	0.0323	1	1.741	1.741
72.60563	38.139	3156.047	0.0323	1	1.62	1.62
72.68897	38.025	3161.047	0.0323	1	1.5	1.5
72.77231	37.914	3166.047	0.0323	1	1.384	1.384
72.85566	37.801	3171.047	0.0323	1	1.267	1.267
72.93899	37.69	3176.047	0.0323	1	1.151	1.151
73.02233	37.582	3181.047	0.0323	1	1.038	1.038
73.10566	37.472	3186.047	0.0323	1	0.923	0.923
73.18899	37.367	3191.047	0.0323	1	0.812	0.812
73.27232	37.272	3196.047	0.0323	1	0.71	0.71
73.35565	37.178	3201.047	0.0323	1	0.609	0.609
73.43898	37.079	3206.047	0.0323	1	0.503	0.503
73.52229	36.974	3211.047	0.0323	1	0.392	0.392
73.60561	36.877	3216.047	0.0323	1	0.289	0.289
73.68891	36.781	3221.047	0.0323	1	0.189	0.189
73.77224	36.685	3226.047	0.0323	1	0.088	0.088
73.85558	36.569	3231.047	0.0323	1	-0.032	-0.032
73.93892	36.441	3236.047	0.0323	1	-0.165	-0.165
74.02225	36.326	3241.047	0.0323	1	-0.285	-0.285
74.1056	36.203	3246.047	0.0323	1	-0.413	-0.413
74.18894	36.07	3251.047	0.0323	1	-0.55	-0.55
74.27229	35.94	3256.047	0.0323	1	-0.685	-0.685
74.35564	35.8	3261.047	0.0323	1	-0.829	-0.829
74.43899	35.665	3266.047	0.0323	1	-0.969	-0.969
74.52233	35.534	3271.047	0.0323	1	-1.106	-1.106
74.60567	35.404	3276.047	0.0323	1	-1.241	-1.241
74.68901	35.272	3281.047	0.0323	1	-1.379	-1.379
74.77234	35.137	3286.047	0.0323	1	-1.521	-1.521
74.85567	35.011	3291.047	0.0323	1	-1.653	-1.653
74.939	34.886	3296.047	0.0323	1	-1.785	-1.785
75.02233	34.755	3301.047	0.0323	1	-1.922	-1.922
75.10566	34.625	3306.047	0.0323	1	-2.059	-2.059
75.18899	34.496	3311.047	0.0323	1	-2.195	-2.195
75.27232	34.358	3316.047	0.0323	1	-2.34	-2.34
75.35566	34.219	3321.047	0.0323	1	-2.486	-2.486
75.439	34.086	3326.047	0.0323	1	-2.627	-2.627
75.52234	33.936	3331.047	0.0323	1	-2.784	-2.784
75.60567	33.792	3336.047	0.0323	1	-2.934	-2.934
75.68898	33.671	3341.047	0.0323	1	-3.062	-3.062
75.7723	33.556	3346.047	0.0323	1	-3.185	-3.185
75.85562	33.436	3351.047	0.0323	1	-3.311	-3.311
75.93896	33.312	3356.047	0.0323	1	-3.44	-3.44
76.0223	33.171	3361.047	0.0323	1	-3.586	-3.586
76.10564	33.018	3366.047	0.0323	1	-3.745	-3.745
76.18898	32.85	3371.047	0.0323	1	-3.92	-3.92
76.27232	32.697	3376.047	0.0323	1	-4.079	-4.079
76.35566	32.552	3381.047	0.0323	1	-4.228	-4.228
76.439	32.417	3386.047	0.0323	1	-4.368	-4.368
76.52234	32.291	3391.047	0.0323	1	-4.499	-4.499
76.60568	32.17	3396.047	0.0323	1	-4.625	-4.625
76.68902	32.057	3401.047	0.0323	1	-4.742	-4.742
76.77236	31.939	3406.047	0.0323	1	-4.865	-4.865
76.8557	31.822	3411.047	0.0323	1	-4.989	-4.989
76.93904	31.707	3416.047	0.0323	1	-5.112	-5.112
77.02238	31.588	3421.047	0.0323	1	-5.24	-5.24
77.10571	31.463	3426.047	0.0323	1	-5.373	-5.373
77.18904	31.326	3431.047	0.0323	1	-5.518	-5.518
77.27237	31.183	3436.047	0.0323	1	-5.669	-5.669
77.3557	31.041	3441.047	0.0323	1	-5.817	-5.817
77.43903	30.888	3446.047	0.0323	1	-5.976	-5.976
77.52236	30.727	3451.047	0.0323	1	-6.145	-6.145
77.6057	30.551	3456.047	0.0323	1	-6.331	-6.331
77.68904	30.372	3461.047	0.0323	1	-6.52	-6.52
77.77237	30.199	3466.047	0.0323	1	-6.701	-6.701
77.85571	30.026	3471.047	0.0323	1	-6.882	-6.882
77.93905	29.844	3476.047	0.0322	1	-7.072	-7.072
78.02238	29.661	3481.047	0.0323	1	-7.263	-7.263
78.1057	29.482	3486.047	0.0322	1	-7.447	-7.447
78.18904	29.297	3491.047	0.0323	1	-7.638	-7.638
78.27236	29.095	3496.047	0.0323	1	-7.844	-7.844
78.35569	28.877	3501.047	0.0322	1	-8.067	-8.067
78.43902	28.648	3506.047	0.0323	1	-8.301	-8.301
78.52235	28.415	3511.047	0.0323	1	-8.538	-8.538
78.60568	28.173	3516.047	0.0323	1	-8.782	-8.782
78.68902	27.935	3521.047	0.0323	1	-9.026	-9.026
78.77236	27.682	3526.047	0.0322	1	-9.285	-9.285
78.8557	27.445	3531.047	0.0323	1	-9.526	-9.526
78.93905	27.214	3536.047	0.0322	1	-9.762	-9.762
79.02239	26.989	3541.047	0.0323	1	-9.995	-9.995
79.10572	26.771	3546.047	0.0322	1	-10.223	-10.223
79.18905	26.559	3551.047	0.0323	1	-10.443	-10.443
79.27239	26.344	3556.047	0.0323	1	-10.667	-10.667
79.35572	26.129	3561.047	0.0323	1	-10.892	-10.892
79.43906	25.916	3566.047	0.0322	1	-11.115	-11.115
79.52239	25.695	3571.047	0.0322	1	-11.346	-11.346
79.60572	25.478	3576.047	0.0323	1	-11.574	-11.574
79.68905	25.26	3581.047	0.0322	1	-11.8	-11.8
79.77238	25.041	3586.047	0.0322	1	-12.025	-12.025
79.85572	24.834	3591.047	0.0322	1	-12.237	-12.237
79.93906	24.635	3596.047	0.0323	1	-12.44	-12.44
80.02239	24.419	3601.047	0.0322	1	-12.661	-12.661
80.10572	24.216	3606.047	0.0323	1	-12.869	-12.869
80.18905	24.011	3611.047	0.0322	1	-13.077	-13.077
80.27238	23.804	3616.047	0.0322	1	-13.289	-13.289
80.35572	23.602	3621.047	0.0323	1	-13.497	-13.497
80.43906	23.405	3626.047	0.0322	1	-13.703	-13.703
80.52238	23.215	3631.047	0.0323	1	-13.901	-13.901
80.60574	23.034	3636.047	0.0323	1	-14.09	-14.09
80.68909	22.842	3641.047	0.0322	1	-14.291	-14.291
80.77244	22.659	3646.047	0.0322	1	-14.481	-14.481
80.8558	22.485	3651.047	0.0323	1	-14.661	-14.661
80.93915	22.318	3656.047	0.0323	1	-14.833	-14.833
81.02246	22.163	3661.047	0.0322	1	-14.994	-14.994
81.1058	22.048	3666.047	0.0322	1	-15.117	-15.117
81.18911	21.929	3671.047	0.0323	1	-15.243	-15.243
81.27243	21.821	3676.047	0.0323	1	-15.361	-15.361
81.35576	21.718	3681.047	0.0322	1	-15.476	-15.476
81.43908	21.614	3686.047	0.0323	1	-15.591	-15.591
81.52241	21.512	3691.047	0.0323	1	-15.702	-15.702
81.60574	21.419	3696.047	0.0323	1	-15.803	-15.803
81.68907	21.354	3701.047	0.0322	1	-15.876	-15.876
81.77241	21.28	3706.047	0.0323	1	-15.959	-15.959
81.85575	21.209	3711.047	0.0323	1	-16.038	-16.038
81.93909	21.132	3716.047	0.0322	1	-16.122	-16.122
82.02242	21.053	3721.047	0.0322	1	-16.208	-16.208
82.10575	20.99	3726.047	0.0322	1	-16.278	-16.278
82.18908	20.934	3731.047	0.0322	1	-16.34	-16.34
82.27241	20.887	3736.047	0.0322	1	-16.393	-16.393
82.35575	20.844	3741.047	0.0323	1	-16.442	-16.442
82.4391	20.803	3746.047	0.0323	1	-16.487	-16.487
82.52245	20.763	3751.047	0.0323	1	-16.533	-16.533
82.6058	20.723	3756.047	0.0323	1	-16.581	-16.581
82.68914	20.689	3761.047	0.0323	1	-16.622	-16.622
82.77248	20.667	3766.047	0.0323	1	-16.653	-16.653
82.85581	20.647	3771.047	0.0323	1	-16.685	-16.685
82.93914	20.632	3776.047	0.0323	1	-16.715	-16.715
83.02248	20.621	3781.047	0.0322	1	-16.743	-16.743
83.1058	20.613	3786.047	0.0323	1	-16.765	-16.765
83.18913	20.608	3791.047	0.0323	1	-16.782	-16.782
83.27246	20.605	3796.047	0.0322	1	-16.795	-16.795
83.35578	20.603	3801.047	0.0323	1	-16.805	-16.805
83.43911	20.601	3806.047	0.0323	1	-16.818	-16.818
83.52244	20.601	3811.047	0.0323	1	-16.829	-16.829
83.60577	20.601	3816.047	0.0323	1	-16.837	-16.837
83.6891	20.603	3821.047	0.0323	1	-16.842	-16.842
83.77244	20.607	3826.047	0.0322	1	-16.844	-16.844
83.85577	20.613	3831.047	0.0322	1	-16.843	-16.843
83.93911	20.624	3836.047	0.0323	1	-16.837	-16.837
84.02244	20.639	3841.047	0.0322	1	-16.826	-16.826
84.10578	20.66	3846.047	0.0323	1	-16.81	-16.81
84.18912	20.686	3851.047	0.0323	1	-16.789	-16.789
84.27245	20.723	3856.047	0.0322	1	-16.757	-16.757
84.35579	20.762	3861.047	0.0323	1	-16.723	-16.723
84.43913	20.806	3866.047	0.0323	1	-16.683	-16.683
84.52247	20.851	3871.047	0.0322	1	-16.643	-16.643
84.60579	20.898	3876.047	0.0323	1	-16.602	-16.602
84.68912	20.962	3881.047	0.0323	1	-16.544	-16.544
84.77246	21.019	3886.047	0.0322	1	-16.493	-16.493
84.85579	21.068	3891.047	0.0322	1	-16.45	-16.45
84.93913	21.114	3896.047	0.0323	1	-16.411	-16.411
85.02246	21.156	3901.047	0.0323	1	-16.38	-16.38
85.10579	21.193	3906.047	0.0323	1	-16.353	-16.353
85.18913	21.238	3911.047	0.0323	1	-16.314	-16.314
85.27247	21.276	3916.047	0.0323	1	-16.284	-16.284
85.3558	21.315	3921.047	0.0323	1	-16.252	-16.252
85.43914	21.347	3926.047	0.0323	1	-16.227	-16.227
85.52248	21.378	3931.047	0.0323	1	-16.202	-16.202
85.60581	21.405	3936.047	0.0323	1	-16.182	-16.182
85.68913	21.432	3941.047	0.0323	1	-16.164	-16.164
85.77248	21.459	3946.047	0.0323	1	-16.145	-16.145
85.85581	21.478	3951.047	0.0323	1	-16.134	-16.134
85.93915	21.495	3956.047	0.0323	1	-16.127	-16.127
86.02249	21.51	3961.047	0.0323	1	-16.122	-16.122
86.10582	21.524	3966.047	0.0322	1	-16.116	-16.116
86.18916	21.537	3971.047	0.0323	1	-16.115	-16.115
86.2725	21.547	3976.047	0.0323	1	-16.115	-16.115
86.35584	21.556	3981.047	0.0323	1	-16.115	-16.115
86.43918	21.563	3986.047	0.0323	1	-16.117	-16.117
86.52251	21.568	3991.047	0.0323	1	-16.118	-16.118
86.60585	21.573	3996.047	0.0323	1	-16.119	-16.119
86.68918	21.578	4001.047	0.0323	1	-16.122	-16.122
86.77251	21.583	4006.047	0.0323	1	-16.125	-16.125
86.85585	21.586	4011.047	0.0323	1	-16.131	-16.131
86.93918	21.588	4016.047	0.0323	1	-16.139	-16.139
87.02253	21.59	4021.047	0.0323	1	-16.147	-16.147
87.10587	21.591	4026.047	0.0323	1	-16.155	-16.155
87.18921	21.592	4031.047	0.0323	1	-16.164	-16.164
87.27256	21.593	4036.047	0.0323	1	-16.173	-16.173
87.35591	21.593	4041.047	0.0323	1	-16.186	-16.186
87.43926	21.593	4046.047	0.0323	1	-16.201	-16.201
87.52258	21.593	4051.047	0.0323	1	-16.215	-16.215
87.60591	21.593	4056.047	0.0323	1	-16.225	-16.225
87.68924	21.594	4061.047	0.0322	1	-16.233	-16.233
87.77257	21.594	4066.047	0.0323	1	-16.242	-16.242
87.8559	21.594	4071.047	0.0323	1	-16.25	-16.25
87.93921	21.595	4076.047	0.0323	1	-16.258	-16.258
88.02253	21.595	4081.047	0.0323	1	-16.268	-16.268
88.10587	21.597	4086.047	0.0323	1	-16.274	-16.274
88.18921	21.598	4091.047	0.0323	1	-16.278	-16.278
88.27255	21.598	4096.047	0.0323	1	-16.283	-16.283
88.35587	21.599	4101.047	0.0323	1	-16.288	-16.288
88.43921	21.601	4106.047	0.0323	1	-16.294	-16.294
88.52255	21.602	4111.047	0.0323	1	-16.301	-16.301
88.60588	21.604	4116.047	0.0323	1	-16.308	-16.308
88.68922	21.606	4121.047	0.0323	1	-16.315	-16.315
88.77256	21.609	4126.047	0.0323	1	-16.322	-16.322
88.85589	21.612	4131.047	0.0323	1	-16.33	-16.33
88.93922	21.617	4136.047	0.0323	1	-16.338	-16.338
89.02256	21.623	4141.047	0.0323	1	-16.342	-16.342
89.10589	21.63	4146.047	0.0323	1	-16.342	-16.342
89.18922	21.638	4151.047	0.0323	1	-16.34	-16.34
89.27255	21.648	4156.047	0.0322	1	-16.334	-16.334
89.35588	21.66	4161.047	0.0323	1	-16.327	-16.327
89.43922	21.673	4166.047	0.0323	1	-16.325	-16.325
89.52256	21.687	4171.047	0.0323	1	-16.328	-16.328
89.60589	21.701	4176.047	0.0323	1	-16.331	-16.331
89.68923	21.717	4181.047	0.0323	1	-16.326	-16.326
89.77256	21.734	4186.047	0.0323	1	-16.316	-16.316
89.85591	21.754	4191.047	0.0323	1	-16.304	-16.304
89.93925	21.771	4196.047	0.0323	1	-16.294	-16.294
90.02261	21.785	4201.047	0.0323	1	-16.288	-16.288
90.10596	21.797	4206.047	0.0322	1	-16.283	-16.283
90.18929	21.809	4211.047	0.0323	1	-16.279	-16.279
90.27263	21.831	4216.047	0.0323	1	-16.265	-16.265
90.35594	21.853	4221.047	0.0323	1	-16.25	-16.25
90.43928	21.881	4226.047	0.0323	1	-16.229	-16.229
90.5226	21.902	4231.047	0.0323	1	-16.214	-16.214
90.60593	21.924	4236.047	0.0322	1	-16.197	-16.197
90.68924	21.943	4241.047	0.0322	1	-16.181	-16.181
90.77258	21.966	4246.047	0.0323	1	-16.162	-16.162
90.85593	21.984	4251.047	0.0323	1	-16.148	-16.148
90.93927	21.995	4256.047	0.0323	1	-16.145	-16.145
91.02259	22.006	4261.047	0.0322	1	-16.142	-16.142
91.10593	22.02	4266.047	0.0323	1	-16.134	-16.134
91.18926	22.032	4271.047	0.0323	1	-16.128	-16.128
91.27259	22.043	4276.047	0.0323	1	-16.122	-16.122
91.35592	22.054	4281.047	0.0323	1	-16.117	-16.117
91.43926	22.064	4286.047	0.0323	1	-16.113	-16.113
91.5226	22.071	4291.047	0.0322	1	-16.111	-16.111
91.60593	22.079	4296.047	0.0323	1	-16.109	-16.109
91.68927	22.087	4301.047	0.0322	1	-16.109	-16.109
91.77261	22.093	4306.047	0.0322	1	-16.112	-16.112
91.85595	22.098	4311.047	0.0323	1	-16.119	-16.119
91.93929	22.104	4316.047	0.0323	1	-16.127	-16.127
92.02262	22.11	4321.047	0.0322	1	-16.13	-16.13
92.10594	22.115	4326.047	0.0323	1	-16.131	-16.131
92.18927	22.12	4331.047	0.0322	1	-16.132	-16.132
92.2726	22.125	4336.047	0.0323	1	-16.131	-16.131
92.35593	22.13	4341.047	0.0323	1	-16.131	-16.131
92.43928	22.133	4346.047	0.0322	1	-16.133	-16.133
92.52261	22.135	4351.047	0.0323	1	-16.136	-16.136
92.60595	22.137	4356.047	0.0323	1	-16.138	-16.138
92.68929	22.139	4361.047	0.0322	1	-16.14	-16.14
92.77264	22.141	4366.047	0.0323	1	-16.145	-16.145
92.85598	22.141	4371.047	0.0323	1	-16.154	-16.154
92.93932	22.142	4376.047	0.0323	1	-16.159	-16.159
93.02266	22.143	4381.047	0.0323	1	-16.166	-16.166
93.10601	22.144	4386.047	0.0323	1	-16.173	-16.173
93.18935	22.144	4391.047	0.0323	1	-16.181	-16.181
93.27268	22.144	4396.047	0.0323	1	-16.19	-16.19
93.35603	22.145	4401.047	0.0323	1	-16.198	-16.198
93.43937	22.146	4406.047	0.0323	1	-16.206	-16.206
93.52271	22.146	4411.047	0.0323	1	-16.215	-16.215
93.60605	22.147	4416.047	0.0322	1	-16.223	-16.223
93.68938	22.147	4421.047	0.0323	1	-16.231	-16.231
93.77272	22.147	4426.047	0.0323	1	-16.243	-16.243
93.85605	22.147	4431.047	0.0323	1	-16.253	-16.253
93.93939	22.148	4436.047	0.0323	1	-16.261	-16.261
94.02271	22.148	4441.047	0.0323	1	-16.268	-16.268
94.10604	22.148	4446.047	0.0323	1	-16.274	-16.274
94.18938	22.148	4451.047	0.0323	1	-16.279	-16.279
94.2727	22.148	4456.047	0.0323	1	-16.284	-16.284
94.35602	22.148	4461.047	0.0323	1	-16.289	-16.289
94.45269	22.148	4466.847	0.0323	1	-16.297	-16.297
94.53603	22.148	4471.847	0.0322	1	-16.302	-16.302
94.61936	22.148	4476.847	0.0322	1	-16.306	-16.306
94.70269	22.148	4481.847	0.0323	1	-16.31	-16.31
94.78603	22.147	4486.847	0.0322	1	-16.315	-16.315
94.86937	22.147	4491.847	0.0322	1	-16.319	-16.319
94.95271	22.146	4496.847	0.0322	1	-16.324	-16.324
95.03605	22.144	4501.847	0.0322	1	-16.329	-16.329
95.11939	22.141	4506.847	0.0322	1	-16.337	-16.337
95.20272	22.137	4511.847	0.0322	1	-16.346	-16.346
95.28605	22.138	4516.847	0.0323	1	-16.35	-16.35
95.36937	22.138	4521.847	0.0323	1	-16.355	-16.355
95.45269	22.138	4526.847	0.0322	1	-16.36	-16.36
95.53603	22.136	4531.847	0.0322	1	-16.366	-16.366
95.61937	22.128	4536.847	0.0322	1	-16.377	-16.377
95.70271	22.112	4541.847	0.0322	1	-16.398	-16.398
95.78604	22.094	4546.847	0.0322	1	-16.422	-16.422
95.86938	22.077	4551.847	0.0322	1	-16.444	-16.444
95.95272	22.059	4556.847	0.0322	1	-16.465	-16.465
96.03607	22.04	4561.847	0.0322	1	-16.487	-16.487
96.11941	22.018	4566.847	0.0323	1	-16.511	-16.511
96.20276	21.994	4571.847	0.0322	1	-16.538	-16.538
96.2861	21.969	4576.847	0.0323	1	-16.565	-16.565
96.36944	21.945	4581.847	0.0322	1	-16.592	-16.592
96.45278	21.921	4586.847	0.0322	1	-16.619	-16.619
96.53612	21.898	4591.847	0.0323	1	-16.644	-16.644
96.61945	21.876	4596.847	0.0322	1	-16.668	-16.668
96.70278	21.855	4601.847	0.0322	1	-16.691	-16.691
96.78612	21.835	4606.847	0.0322	1	-16.712	-16.712
96.86945	21.812	4611.847	0.0322	1	-16.737	-16.737
96.95277	21.792	4616.847	0.0322	1	-16.758	-16.758
97.0361	21.773	4621.847	0.0322	1	-16.778	-16.778
97.11944	21.753	4626.847	0.0322	1	-16.8	-16.8
97.20277	21.733	4631.847	0.0322	1	-16.822	-16.822
97.28609	21.712	4636.847	0.0322	1	-16.846	-16.846
97.36942	21.691	4641.847	0.0322	1	-16.87	-16.87
97.45276	21.669	4646.847	0.0322	1	-16.894	-16.894
97.53609	21.645	4651.847	0.0322	1	-16.92	-16.92
97.61941	21.622	4656.847	0.0322	1	-16.944	-16.944
97.70274	21.6	4661.847	0.0322	1	-16.967	-16.967
97.78607	21.577	4666.847	0.0322	1	-16.991	-16.991
97.86941	21.554	4671.847	0.0322	1	-17.015	-17.015
97.95274	21.529	4676.847	0.0323	1	-17.04	-17.04
98.03608	21.504	4681.847	0.0323	1	-17.066	-17.066
98.11942	21.481	4686.847	0.0323	1	-17.089	-17.089
98.20275	21.461	4691.847	0.0323	1	-17.109	-17.109
98.28609	21.442	4696.847	0.0322	1	-17.129	-17.129
98.36941	21.419	4701.847	0.0322	1	-17.152	-17.152
98.45275	21.39	4706.847	0.0322	1	-17.181	-17.181
98.53608	21.36	4711.847	0.0322	1	-17.212	-17.212
98.61941	21.328	4716.847	0.0322	1	-17.244	-17.244
98.70275	21.301	4721.847	0.0322	1	-17.271	-17.271
98.78609	21.292	4726.847	0.0323	1	-17.28	-17.28
98.86943	21.286	4731.847	0.0322	1	-17.286	-17.286
98.95277	21.282	4736.847	0.0322	1	-17.29	-17.29
99.0361	21.281	4741.847	0.0322	1	-17.291	-17.291
99.11943	21.281	4746.847	0.0322	1	-17.291	-17.291
99.20276	21.283	4751.847	0.0322	1	-17.289	-17.289
99.28609	21.284	4756.847	0.0322	1	-17.288	-17.288
99.36944	21.286	4761.847	0.0322	1	-17.286	-17.286
99.45277	21.286	4766.847	0.0322	1	-17.286	-17.286
99.5361	21.287	4771.847	0.0322	1	-17.285	-17.285
99.61943	21.288	4776.847	0.0322	1	-17.284	-17.284
99.70276	21.288	4781.847	0.0322	1	-17.284	-17.284
99.78609	21.288	4786.847	0.0322	1	-17.284	-17.284
99.86943	21.288	4791.847	0.0322	1	-17.284	-17.284
99.95276	21.288	4796.847	0.0322	1	-17.284	-17.284
100.0361	21.288	4801.847	0.0323	1	-17.284	-17.284
100.11943	21.287	4806.847	0.0322	1	-17.285	-17.285
100.20276	21.284	4811.847	0.0322	1	-17.287	-17.287
100.2861	21.278	4816.847	0.0322	1	-17.293	-17.293
100.36943	21.271	4821.847	0.0322	1	-17.298	-17.298
100.45276	21.26	4826.847	0.0322	1	-17.307	-17.307
100.53609	21.249	4831.847	0.0322	1	-17.317	-17.317
100.61942	21.233	4836.847	0.0322	1	-17.331	-17.331
100.70275	21.206	4841.847	0.0322	1	-17.356	-17.356
100.78608	21.171	4846.847	0.0323	1	-17.388	-17.388
100.86942	21.132	4851.847	0.0322	1	-17.425	-17.425
100.95275	21.087	4856.847	0.0322	1	-17.467	-17.467
101.03609	21.039	4861.847	0.0322	1	-17.512	-17.512
101.11942	20.992	4866.847	0.0322	1	-17.556	-17.556
101.20276	20.947	4871.847	0.0322	1	-17.596	-17.596
101.28609	20.896	4876.847	0.0322	1	-17.641	-17.641
101.36943	20.843	4881.847	0.0322	1	-17.687	-17.687
101.45276	20.787	4886.847	0.0322	1	-17.735	-17.735
101.53609	20.735	4891.847	0.0322	1	-17.779	-17.779
101.61942	20.686	4896.847	0.0322	1	-17.818	-17.818
101.70275	20.634	4901.847	0.0323	1	-17.859	-17.859
101.78608	20.584	4906.847	0.0322	1	-17.898	-17.898
101.86942	20.532	4911.847	0.0322	1	-17.937	-17.937
101.95275	20.479	4916.847	0.0322	1	-17.973	-17.973
102.03608	20.424	4921.847	0.0322	1	-18.012	-18.012
102.11941	20.371	4926.847	0.0322	1	-18.048	-18.048
102.20276	20.315	4931.847	0.0322	1	-18.086	-18.086
102.28609	20.255	4936.847	0.0322	1	-18.129	-18.129
102.36942	20.2	4941.847	0.0323	1	-18.168	-18.168
102.45275	20.149	4946.847	0.0322	1	-18.201	-18.201
102.53608	20.098	4951.847	0.0322	1	-18.234	-18.234
102.61941	20.05	4956.847	0.0321	1	-18.263	-18.263
102.70274	20	4961.847	0.0322	1	-18.296	-18.296
102.78607	19.949	4966.847	0.0322	1	-18.329	-18.329
102.86941	19.897	4971.847	0.0322	1	-18.363	-18.363
102.95275	19.843	4976.847	0.0322	1	-18.399	-18.399
103.03609	19.79	4981.847	0.0323	1	-18.435	-18.435
103.11943	19.733	4986.847	0.0322	1	-18.475	-18.475
103.20276	19.673	4991.847	0.0322	1	-18.517	-18.517
103.28609	19.625	4996.847	0.0322	1	-18.546	-18.546
103.36943	19.602	5001.847	0.0323	1	-18.549	-18.549
103.45277	19.573	5006.847	0.0322	1	-18.558	-18.558
103.5361	19.533	5011.847	0.0323	1	-18.579	-18.579
103.61943	19.478	5016.847	0.0322	1	-18.617	-18.617
103.70277	19.414	5021.847	0.0322	1	-18.663	-18.663
103.78608	19.342	5026.847	0.0322	1	-18.717	-18.717
103.8694	19.278	5031.847	0.0322	1	-18.761	-18.761
103.95272	19.215	5036.847	0.0322	1	-18.803	-18.803
104.03604	19.153	5041.847	0.0322	1	-18.839	-18.839
104.11935	19.084	5046.847	0.0322	1	-18.88	-18.88
104.20268	19.012	5051.847	0.0322	1	-18.927	-18.927
104.28601	18.929	5056.847	0.0322	1	-18.983	-18.983
104.36935	18.845	5061.847	0.0322	1	-19.042	-19.042
104.45271	18.75	5066.847	0.0322	1	-19.114	-19.114
104.53606	18.648	5071.847	0.0322	1	-19.193	-19.193
104.6194	18.557	5076.847	0.0323	1	-19.262	-19.262
104.70273	18.479	5081.847	0.0323	1	-19.318	-19.318
104.78606	18.408	5086.847	0.0322	1	-19.368	-19.368
104.8694	18.338	5091.847	0.0323	1	-19.415	-19.415
104.95274	18.265	5096.847	0.0322	1	-19.465	-19.465
105.03608	18.189	5101.847	0.0322	1	-19.517	-19.517
105.11942	18.112	5106.847	0.0322	1	-19.568	-19.568
105.20274	18.036	5111.847	0.0322	1	-19.621	-19.621
105.28606	17.968	5116.847	0.0322	1	-19.665	-19.665
105.36936	17.906	5121.847	0.0322	1	-19.696	-19.696
105.45268	17.846	5126.847	0.0322	1	-19.723	-19.723
105.53601	17.783	5131.847	0.0323	1	-19.755	-19.755
105.61934	17.701	5136.847	0.0322	1	-19.806	-19.806
105.70267	17.618	5141.847	0.0323	1	-19.856	-19.856
105.78599	17.546	5146.847	0.0323	1	-19.896	-19.896
105.86934	17.469	5151.847	0.0322	1	-19.945	-19.945
105.95269	17.375	5156.847	0.0323	1	-20.01	-20.01
106.03605	17.273	5161.847	0.0322	1	-20.081	-20.081
106.11939	17.17	5166.847	0.0322	1	-20.15	-20.15
106.20274	17.069	5171.847	0.0322	1	-20.218	-20.218
106.28608	16.973	5176.847	0.0322	1	-20.285	-20.285
106.36943	16.88	5181.847	0.0322	1	-20.353	-20.353
106.45277	16.792	5186.847	0.0322	1	-20.415	-20.415
106.53611	16.701	5191.847	0.0322	1	-20.479	-20.479
106.61945	16.606	5196.847	0.0322	1	-20.547	-20.547
106.70279	16.509	5201.847	0.0322	1	-20.616	-20.616
106.78613	16.418	5206.847	0.0322	1	-20.679	-20.679
106.86947	16.326	5211.847	0.0322	1	-20.742	-20.742
106.9528	16.238	5216.847	0.0322	1	-20.796	-20.796
107.03613	16.149	5221.847	0.0322	1	-20.854	-20.854
107.11946	16.063	5226.847	0.0322	1	-20.91	-20.91
107.20279	15.973	5231.847	0.0323	1	-20.971	-20.971
107.28611	15.877	5236.847	0.0322	1	-21.039	-21.039
107.36944	15.777	5241.847	0.0322	1	-21.11	-21.11
107.45276	15.682	5246.847	0.0322	1	-21.175	-21.175
107.53609	15.582	5251.847	0.0322	1	-21.244	-21.244
107.61941	15.481	5256.847	0.0323	1	-21.316	-21.316
107.70274	15.376	5261.847	0.0322	1	-21.392	-21.392
107.78605	15.262	5266.847	0.0322	1	-21.477	-21.477
107.8694	15.145	5271.847	0.0322	1	-21.566	-21.566
107.95272	15.004	5276.847	0.0323	1	-21.678	-21.678
108.03606	14.856	5281.847	0.0322	1	-21.792	-21.792
108.11938	14.71	5286.847	0.0322	1	-21.897	-21.897
108.20272	14.568	5291.847	0.0323	1	-21.999	-21.999
108.28606	14.452	5296.847	0.0322	1	-22.077	-22.077
108.3694	14.356	5301.847	0.0322	1	-22.135	-22.135
108.45274	14.203	5306.847	0.0322	1	-22.252	-22.252
108.53608	14.029	5311.847	0.0322	1	-22.392	-22.392
108.61942	13.843	5316.847	0.0322	1	-22.543	-22.543
108.70275	13.67	5321.847	0.0322	1	-22.681	-22.681
108.78608	13.509	5326.847	0.0322	1	-22.807	-22.807
108.86942	13.348	5331.847	0.0322	1	-22.933	-22.933
108.95275	13.178	5336.847	0.0322	1	-23.066	-23.066
109.03608	13.017	5341.847	0.0322	1	-23.19	-23.19
109.11941	12.854	5346.847	0.0322	1	-23.318	-23.318
109.20274	12.694	5351.847	0.0322	1	-23.442	-23.442
109.28607	12.53	5356.847	0.0322	1	-23.567	-23.567
109.3694	12.372	5361.847	0.0322	1	-23.686	-23.686
109.45272	12.207	5366.847	0.0322	1	-23.814	-23.814
109.53606	12.046	5371.847	0.0322	1	-23.94	-23.94
109.61939	11.889	5376.847	0.0322	1	-24.064	-24.064
109.70272	11.739	5381.847	0.0322	1	-24.181	-24.181
109.78605	11.593	5386.847	0.0322	1	-24.296	-24.296
109.8694	11.446	5391.847	0.0322	1	-24.416	-24.416
109.95273	11.297	5396.847	0.0322	1	-24.54	-24.54
