# Supplementary material for: Modification of the structural stability of human serum albumin in rheumatoid arthritis
Source: PLoS One. 2023 Mar 17;18(3):e0271008. doi: 10.1371/journal.pone.0271008 (PMC10022781; doi:10.1371/journal.pone.0271008)
Supplement: S2 Data — The zip file includes 47 HDC results (.csv) exported from DSC raw files. Each HDC result file contains seven measurements for each DSC run: temperature (°C), power (μW), time(s), pressure (atm), scan rate (°C/min), analysis data (excess molar heat capacity (Cpex)), and corrected data (normalized Cpex, normalization explained in the Methods section). (ZIP) [file pone.0271008.s003.zip › SupplmentalData_2_HDC results/RF13.csv]

temp	power	time	pressure	scan rate	AnalysisData	CorrectedData
20.00124	-62.048	0.46	0.0323	0.566	-0.049	-0.049
20.03295	-79.348	5.459	0.0323	0.566	-0.05	-0.05
20.0854	-149.656	10.46	0.0323	0.566	-0.134	-0.134
20.16834	-234.357	16.46	0.0323	0.566	-0.653	-0.653
20.2499	-289.168	21.46	0.0323	0.68	-2.076	-2.076
20.35807	-331.469	27.459	0.0323	0.796	-4.4	-4.4
20.47318	-351.219	33.459	0.0323	0.911	-6.591	-6.591
20.57177	-354.031	38.459	0.0323	1.024	-7.989	-7.989
20.67104	-347.848	43.459	0.0323	1.097	-9.954	-9.954
20.76977	-334.943	48.459	0.0323	1.139	-11.838	-11.838
20.86713	-317.631	53.459	0.0323	1.155	-13.386	-13.386
20.96258	-297.909	58.459	0.0323	1.138	-14.647	-14.647
21.05585	-277.284	63.459	0.0323	1.117	-15.641	-15.641
21.14689	-256.877	68.459	0.0323	1.094	-16.379	-16.379
21.2358	-237.496	73.459	0.0323	1.071	-16.891	-16.891
21.32276	-219.66	78.459	0.0323	1.05	-17.213	-17.213
21.40805	-203.607	83.459	0.0324	1.03	-17.332	-17.332
21.49197	-189.515	88.459	0.0323	1.014	-17.342	-17.342
21.57483	-177.33	93.459	0.0323	1.001	-17.26	-17.26
21.6569	-166.91	98.459	0.0323	0.991	-16.999	-16.999
21.73847	-158.181	103.459	0.0323	0.984	-16.747	-16.747
21.81977	-150.865	108.459	0.0323	0.98	-16.538	-16.538
21.90101	-144.69	113.459	0.0323	0.978	-16.318	-16.318
21.98232	-139.436	118.459	0.0323	0.978	-16.112	-16.112
22.06382	-134.805	123.459	0.0323	0.98	-15.907	-15.907
22.16195	-129.862	129.459	0.0323	0.982	-15.765	-15.765
22.24404	-125.983	134.459	0.0323	0.985	-15.604	-15.604
22.32642	-122.247	139.459	0.0323	0.988	-15.47	-15.47
22.40907	-118.56	144.459	0.0323	0.991	-15.341	-15.341
22.49196	-114.859	149.459	0.0323	0.994	-15.242	-15.242
22.57506	-111.126	154.459	0.0323	0.996	-15.162	-15.162
22.65834	-107.376	159.459	0.0323	0.999	-15.125	-15.125
22.74177	-103.567	164.459	0.0323	1	-15.077	-15.077
22.8253	-99.76	169.459	0.0323	1.002	-15.054	-15.054
22.90891	-95.922	174.459	0.0323	1.003	-15.026	-15.026
22.99257	-92.095	179.459	0.0323	1.003	-15.018	-15.018
23.07623	-88.294	184.459	0.0323	1.003	-15.015	-15.015
23.15989	-84.537	189.459	0.0323	1.004	-14.993	-14.993
23.24353	-80.845	194.459	0.0323	1.003	-14.974	-14.974
23.32713	-77.255	199.459	0.0324	1.003	-14.977	-14.977
23.41071	-73.762	204.459	0.0323	1.003	-14.972	-14.972
23.49424	-70.396	209.459	0.0323	1.002	-14.959	-14.959
23.57775	-67.152	214.459	0.0323	1.002	-14.96	-14.96
23.66122	-64.033	219.459	0.0323	1.002	-14.956	-14.956
23.74466	-61.033	224.459	0.0324	1.001	-14.929	-14.929
23.82809	-58.152	229.459	0.0324	1.001	-14.9	-14.9
23.91149	-55.401	234.459	0.0323	1.001	-14.882	-14.882
23.99488	-52.792	239.459	0.0323	1.001	-14.885	-14.885
24.07826	-50.264	244.459	0.0323	1.001	-14.856	-14.856
24.16162	-47.821	249.459	0.0323	1	-14.833	-14.833
24.24498	-45.48	254.459	0.0323	1	-14.819	-14.819
24.32834	-43.227	259.459	0.0323	1	-14.773	-14.773
24.4117	-41.056	264.459	0.0323	1	-14.737	-14.737
24.49506	-38.981	269.459	0.0323	1	-14.713	-14.713
24.57842	-36.978	274.459	0.0323	1	-14.689	-14.689
24.66179	-35.053	279.459	0.0323	1	-14.677	-14.677
24.74516	-33.19	284.459	0.0324	1	-14.651	-14.651
24.82853	-31.397	289.459	0.0323	1	-14.635	-14.635
24.9119	-29.634	294.459	0.0323	1	-14.595	-14.595
24.99528	-27.954	299.459	0.0323	1	-14.577	-14.577
25.07865	-26.329	304.459	0.0324	1	-14.558	-14.558
25.16202	-24.762	309.459	0.0324	1	-14.553	-14.553
25.2454	-23.244	314.459	0.0323	1	-14.544	-14.544
25.32877	-21.769	319.459	0.0324	1	-14.523	-14.523
25.41213	-20.336	324.459	0.0323	1	-14.49	-14.49
25.49551	-18.964	329.459	0.0323	1	-14.471	-14.471
25.57888	-17.659	334.459	0.0324	1	-14.48	-14.48
25.66225	-16.372	339.459	0.0323	1	-14.465	-14.465
25.74562	-15.128	344.459	0.0323	1	-14.456	-14.456
25.82899	-13.941	349.459	0.0324	1	-14.453	-14.453
25.91235	-12.782	354.459	0.0324	1	-14.431	-14.431
25.99571	-11.662	359.459	0.0323	1	-14.408	-14.408
26.07906	-10.575	364.459	0.0323	1	-14.386	-14.386
26.16243	-9.53	369.459	0.0324	1	-14.377	-14.377
26.24578	-8.531	374.459	0.0324	1	-14.37	-14.37
26.32914	-7.575	379.459	0.0324	1	-14.366	-14.366
26.41249	-6.633	384.459	0.0324	1	-14.336	-14.336
26.49584	-5.72	389.459	0.0323	1	-14.305	-14.305
26.57919	-4.847	394.459	0.0324	1	-14.289	-14.289
26.66255	-4.019	399.459	0.0324	1	-14.291	-14.291
26.7459	-3.215	404.459	0.0323	1	-14.28	-14.28
26.82925	-2.431	409.459	0.0324	1	-14.241	-14.241
26.9126	-1.674	414.46	0.0323	1	-14.224	-14.224
26.99594	-0.936	419.46	0.0324	1	-14.224	-14.224
27.0793	-0.221	424.46	0.0323	1	-14.218	-14.218
27.16265	0.451	429.46	0.0324	1	-14.22	-14.22
27.246	1.105	434.46	0.0324	1	-14.217	-14.217
27.32935	1.739	439.46	0.0324	1	-14.209	-14.209
27.41269	2.352	444.46	0.0324	1	-14.199	-14.199
27.49604	2.952	449.46	0.0324	1	-14.172	-14.172
27.57939	3.528	454.46	0.0324	1	-14.152	-14.152
27.66273	4.081	459.46	0.0324	1	-14.141	-14.141
27.74608	4.637	464.46	0.0324	1	-14.12	-14.12
27.82942	5.155	469.46	0.0324	1	-14.128	-14.128
27.91277	5.656	474.46	0.0324	1	-14.125	-14.125
27.99612	6.135	479.46	0.0324	1	-14.119	-14.119
28.07946	6.6	484.46	0.0324	1	-14.106	-14.106
28.16281	7.06	489.46	0.0324	1	-14.079	-14.079
28.24614	7.488	494.46	0.0323	1	-14.07	-14.07
28.32949	7.914	499.46	0.0323	1	-14.052	-14.052
28.41283	8.316	504.46	0.0324	1	-14.04	-14.04
28.49616	8.717	509.46	0.0324	1	-14.025	-14.025
28.59618	9.164	515.459	0.0324	1	-14.036	-14.036
28.67951	9.522	520.459	0.0324	1	-14.034	-14.034
28.76286	9.875	525.459	0.0324	1	-14.018	-14.018
28.8462	10.209	530.459	0.0323	1	-14.012	-14.012
28.92954	10.539	535.459	0.0324	1	-13.994	-13.994
29.01288	10.859	540.459	0.0324	1	-13.989	-13.989
29.09622	11.177	545.459	0.0324	1	-13.965	-13.965
29.17956	11.465	550.459	0.0324	1	-13.96	-13.96
29.26289	11.754	555.459	0.0324	1	-13.957	-13.957
29.34622	12.05	560.459	0.0324	1	-13.93	-13.93
29.42956	12.332	565.459	0.0323	1	-13.899	-13.899
29.5129	12.591	570.459	0.0323	1	-13.889	-13.889
29.59623	12.833	575.459	0.0323	1	-13.894	-13.894
29.67957	13.078	580.459	0.0323	1	-13.884	-13.884
29.76291	13.312	585.459	0.0323	1	-13.892	-13.892
29.84624	13.532	590.459	0.0324	1	-13.908	-13.908
29.92958	13.756	595.459	0.0323	1	-13.913	-13.913
30.01291	13.972	600.459	0.0324	1	-13.903	-13.903
30.09625	14.18	605.459	0.0324	1	-13.875	-13.875
30.17959	14.377	610.459	0.0324	1	-13.856	-13.856
30.26293	14.568	615.459	0.0324	1	-13.837	-13.837
30.34627	14.762	620.459	0.0323	1	-13.815	-13.815
30.4296	14.934	625.459	0.0324	1	-13.807	-13.807
30.51294	15.113	630.459	0.0324	1	-13.795	-13.795
30.59627	15.283	635.459	0.0323	1	-13.793	-13.793
30.6796	15.451	640.459	0.0323	1	-13.783	-13.783
30.76294	15.617	645.459	0.0324	1	-13.769	-13.769
30.84628	15.768	650.459	0.0324	1	-13.768	-13.768
30.92962	15.913	655.459	0.0323	1	-13.768	-13.768
31.01295	16.052	660.459	0.0324	1	-13.76	-13.76
31.09629	16.192	665.459	0.0324	1	-13.749	-13.749
31.17964	16.322	670.459	0.0324	1	-13.745	-13.745
31.26299	16.442	675.459	0.0324	1	-13.751	-13.751
31.34632	16.562	680.459	0.0324	1	-13.752	-13.752
31.42965	16.695	685.459	0.0323	1	-13.732	-13.732
31.51299	16.835	690.459	0.0323	1	-13.697	-13.697
31.59632	16.952	695.459	0.0324	1	-13.688	-13.688
31.67966	17.073	700.459	0.0324	1	-13.689	-13.689
31.76299	17.189	705.459	0.0324	1	-13.694	-13.694
31.84634	17.298	710.459	0.0324	1	-13.683	-13.683
31.92966	17.394	715.459	0.0323	1	-13.671	-13.671
32.01299	17.5	720.459	0.0323	1	-13.654	-13.654
32.09632	17.601	725.459	0.0323	1	-13.651	-13.651
32.17965	17.696	730.459	0.0324	1	-13.641	-13.641
32.26298	17.787	735.459	0.0323	1	-13.637	-13.637
32.34631	17.874	740.459	0.0323	1	-13.633	-13.633
32.42964	17.961	745.459	0.0324	1	-13.63	-13.63
32.51297	18.046	750.459	0.0324	1	-13.626	-13.626
32.5963	18.129	755.459	0.0324	1	-13.619	-13.619
32.67964	18.207	760.459	0.0324	1	-13.615	-13.615
32.76298	18.277	765.459	0.0324	1	-13.614	-13.614
32.84632	18.35	770.459	0.0324	1	-13.609	-13.609
32.92966	18.426	775.459	0.0324	1	-13.597	-13.597
33.01301	18.491	780.459	0.0323	1	-13.6	-13.6
33.09635	18.551	785.459	0.0324	1	-13.601	-13.601
33.17968	18.61	790.459	0.0323	1	-13.599	-13.599
33.263	18.683	795.459	0.0323	1	-13.584	-13.584
33.34633	18.766	800.459	0.0323	1	-13.561	-13.561
33.42965	18.835	805.459	0.0323	1	-13.549	-13.549
33.51298	18.902	810.459	0.0324	1	-13.527	-13.527
33.59632	18.959	815.459	0.0324	1	-13.517	-13.517
33.69633	19.018	821.459	0.0324	1	-13.506	-13.506
33.77966	19.063	826.459	0.0324	1	-13.505	-13.505
33.86297	19.111	831.459	0.0324	1	-13.502	-13.502
33.9463	19.17	836.459	0.0324	1	-13.481	-13.481
34.02964	19.224	841.459	0.0323	1	-13.474	-13.474
34.11298	19.267	846.459	0.0324	1	-13.475	-13.475
34.1963	19.305	851.459	0.0324	1	-13.474	-13.474
34.27962	19.356	856.459	0.0324	1	-13.467	-13.467
34.36293	19.411	861.459	0.0323	1	-13.459	-13.459
34.44626	19.466	866.459	0.0323	1	-13.451	-13.451
34.52958	19.509	871.459	0.0324	1	-13.452	-13.452
34.61292	19.553	876.459	0.0324	1	-13.451	-13.451
34.69626	19.591	881.459	0.0324	1	-13.452	-13.452
34.7796	19.623	886.459	0.0324	1	-13.454	-13.454
34.86293	19.654	891.459	0.0324	1	-13.457	-13.457
34.94628	19.684	896.459	0.0324	1	-13.462	-13.462
35.02962	19.713	901.459	0.0324	1	-13.468	-13.468
35.11294	19.744	906.459	0.0324	1	-13.47	-13.47
35.19628	19.78	911.459	0.0324	1	-13.462	-13.462
35.2796	19.811	916.459	0.0323	1	-13.457	-13.457
35.36293	19.847	921.459	0.0323	1	-13.448	-13.448
35.44627	19.876	926.459	0.0323	1	-13.44	-13.44
35.5296	19.904	931.459	0.0324	1	-13.436	-13.436
35.61291	19.936	936.459	0.0324	1	-13.435	-13.435
35.69623	19.975	941.459	0.0324	1	-13.425	-13.425
35.77954	20.013	946.459	0.0323	1	-13.407	-13.407
35.86287	20.051	951.459	0.0324	1	-13.39	-13.39
35.94622	20.082	956.459	0.0323	1	-13.383	-13.383
36.02958	20.104	961.459	0.0323	1	-13.385	-13.385
36.11293	20.124	966.459	0.0324	1	-13.391	-13.391
36.19628	20.143	971.459	0.0324	1	-13.398	-13.398
36.27963	20.165	976.459	0.0323	1	-13.398	-13.398
36.36298	20.19	981.459	0.0324	1	-13.394	-13.394
36.44632	20.216	986.459	0.0324	1	-13.381	-13.381
36.52966	20.247	991.459	0.0323	1	-13.362	-13.362
36.613	20.28	996.459	0.0324	1	-13.339	-13.339
36.69633	20.312	1001.459	0.0323	1	-13.318	-13.318
36.77965	20.346	1006.459	0.0324	1	-13.296	-13.296
36.86297	20.38	1011.459	0.0324	1	-13.275	-13.275
36.94629	20.416	1016.459	0.0324	1	-13.255	-13.255
37.0296	20.449	1021.459	0.0324	1	-13.24	-13.24
37.11291	20.484	1026.459	0.0323	1	-13.221	-13.221
37.19622	20.519	1031.459	0.0323	1	-13.207	-13.207
37.27955	20.551	1036.459	0.0323	1	-13.194	-13.194
37.36285	20.574	1041.459	0.0326	1	-13.192	-13.192
37.44618	20.598	1046.459	0.0324	1	-13.185	-13.185
37.52951	20.618	1051.459	0.0324	1	-13.182	-13.182
37.61283	20.636	1056.459	0.0326	1	-13.181	-13.181
37.69616	20.653	1061.459	0.0324	1	-13.179	-13.179
37.77949	20.67	1066.459	0.0323	1	-13.176	-13.176
37.87615	20.69	1072.259	0.0323	1	-13.173	-13.173
37.95948	20.71	1077.259	0.0324	1	-13.171	-13.171
38.04281	20.727	1082.259	0.0323	1	-13.171	-13.171
38.12615	20.742	1087.259	0.0324	1	-13.173	-13.173
38.20949	20.754	1092.259	0.0324	1	-13.175	-13.175
38.29283	20.765	1097.259	0.0324	1	-13.178	-13.178
38.37617	20.777	1102.259	0.0324	1	-13.178	-13.178
38.4595	20.789	1107.259	0.0324	1	-13.179	-13.179
38.54284	20.802	1112.259	0.0323	1	-13.176	-13.176
38.62618	20.816	1117.259	0.0323	1	-13.173	-13.173
38.70952	20.829	1122.259	0.0324	1	-13.17	-13.17
38.79285	20.842	1127.259	0.0324	1	-13.165	-13.165
38.87618	20.858	1132.259	0.0324	1	-13.157	-13.157
38.95951	20.876	1137.259	0.0324	1	-13.149	-13.149
39.04285	20.893	1142.259	0.0324	1	-13.143	-13.143
39.12618	20.91	1147.259	0.0324	1	-13.139	-13.139
39.20951	20.929	1152.259	0.0324	1	-13.134	-13.134
39.29283	20.949	1157.259	0.0323	1	-13.126	-13.126
39.37616	20.97	1162.259	0.0324	1	-13.115	-13.115
39.45949	20.989	1167.259	0.0323	1	-13.106	-13.106
39.54281	21.009	1172.259	0.0323	1	-13.097	-13.097
39.62615	21.027	1177.259	0.0324	1	-13.091	-13.091
39.70948	21.043	1182.259	0.0323	1	-13.085	-13.085
39.79281	21.06	1187.259	0.0324	1	-13.077	-13.077
39.87615	21.078	1192.259	0.0323	1	-13.067	-13.067
39.95948	21.095	1197.259	0.0323	1	-13.055	-13.055
40.04282	21.113	1202.259	0.0323	1	-13.047	-13.047
40.12615	21.131	1207.259	0.0323	1	-13.039	-13.039
40.20947	21.148	1212.259	0.0323	1	-13.032	-13.032
40.2928	21.169	1217.259	0.0323	1	-13.019	-13.019
40.37612	21.187	1222.259	0.0324	1	-13.009	-13.009
40.45946	21.205	1227.259	0.0324	1	-12.999	-12.999
40.54278	21.22	1232.259	0.0323	1	-12.992	-12.992
40.62611	21.237	1237.259	0.0323	1	-12.982	-12.982
40.70944	21.252	1242.259	0.0324	1	-12.975	-12.975
40.79277	21.266	1247.259	0.0323	1	-12.967	-12.967
40.8761	21.282	1252.259	0.0324	1	-12.958	-12.958
40.95943	21.298	1257.259	0.0324	1	-12.95	-12.95
41.04277	21.315	1262.259	0.0324	1	-12.942	-12.942
41.1261	21.329	1267.259	0.0324	1	-12.939	-12.939
41.20943	21.343	1272.259	0.0323	1	-12.936	-12.936
41.29277	21.357	1277.259	0.0323	1	-12.932	-12.932
41.3761	21.371	1282.259	0.0324	1	-12.927	-12.927
41.45944	21.384	1287.259	0.0324	1	-12.921	-12.921
41.54278	21.399	1292.259	0.0323	1	-12.916	-12.916
41.62611	21.414	1297.259	0.0323	1	-12.909	-12.909
41.70945	21.43	1302.259	0.0324	1	-12.9	-12.9
41.79278	21.445	1307.259	0.0323	1	-12.892	-12.892
41.87612	21.461	1312.259	0.0324	1	-12.883	-12.883
41.95945	21.477	1317.259	0.0323	1	-12.875	-12.875
42.04278	21.492	1322.259	0.0323	1	-12.87	-12.87
42.12611	21.507	1327.259	0.0324	1	-12.863	-12.863
42.20944	21.522	1332.259	0.0323	1	-12.856	-12.856
42.29277	21.538	1337.259	0.0323	1	-12.848	-12.848
42.37609	21.552	1342.259	0.0324	1	-12.841	-12.841
42.45942	21.565	1347.259	0.0324	1	-12.833	-12.833
42.54275	21.579	1352.259	0.0324	1	-12.823	-12.823
42.62607	21.594	1357.259	0.0324	1	-12.812	-12.812
42.70939	21.608	1362.259	0.0324	1	-12.804	-12.804
42.7927	21.624	1367.259	0.0323	1	-12.797	-12.797
42.87602	21.641	1372.259	0.0324	1	-12.785	-12.785
42.95934	21.656	1377.259	0.0323	1	-12.777	-12.777
43.04268	21.671	1382.259	0.0324	1	-12.773	-12.773
43.12601	21.682	1387.259	0.0324	1	-12.77	-12.77
43.20934	21.694	1392.259	0.0324	1	-12.766	-12.766
43.29267	21.71	1397.259	0.0323	1	-12.758	-12.758
43.37601	21.727	1402.259	0.0324	1	-12.747	-12.747
43.45935	21.741	1407.259	0.0324	1	-12.739	-12.739
43.5427	21.752	1412.259	0.0324	1	-12.733	-12.733
43.62604	21.761	1417.259	0.0324	1	-12.729	-12.729
43.70938	21.77	1422.259	0.0324	1	-12.726	-12.726
43.79272	21.778	1427.259	0.0324	1	-12.723	-12.723
43.87606	21.787	1432.259	0.0324	1	-12.719	-12.719
43.9594	21.797	1437.259	0.0323	1	-12.713	-12.713
44.04272	21.808	1442.259	0.0324	1	-12.707	-12.707
44.12605	21.821	1447.259	0.0324	1	-12.699	-12.699
44.20938	21.834	1452.259	0.0324	1	-12.693	-12.693
44.29271	21.849	1457.259	0.0324	1	-12.684	-12.684
44.37604	21.861	1462.259	0.0323	1	-12.679	-12.679
44.45937	21.874	1467.259	0.0324	1	-12.672	-12.672
44.54269	21.886	1472.259	0.0324	1	-12.665	-12.665
44.62601	21.9	1477.259	0.0324	1	-12.656	-12.656
44.70934	21.914	1482.259	0.0323	1	-12.647	-12.647
44.79268	21.929	1487.259	0.0323	1	-12.638	-12.638
44.876	21.943	1492.259	0.0323	1	-12.629	-12.629
44.95934	21.959	1497.259	0.0323	1	-12.617	-12.617
45.04266	21.972	1502.259	0.0323	1	-12.61	-12.61
45.12601	21.988	1507.259	0.0323	1	-12.598	-12.598
45.20933	22.002	1512.259	0.0323	1	-12.59	-12.59
45.29267	22.017	1517.259	0.0324	1	-12.58	-12.58
45.376	22.033	1522.259	0.0323	1	-12.567	-12.567
45.45933	22.049	1527.259	0.0323	1	-12.555	-12.555
45.54266	22.065	1532.259	0.0324	1	-12.544	-12.544
45.626	22.081	1537.259	0.0324	1	-12.533	-12.533
45.70933	22.097	1542.259	0.0323	1	-12.521	-12.521
45.79266	22.112	1547.259	0.0324	1	-12.511	-12.511
45.876	22.128	1552.259	0.0324	1	-12.5	-12.5
45.95933	22.142	1557.259	0.0324	1	-12.491	-12.491
46.04266	22.157	1562.259	0.0323	1	-12.482	-12.482
46.12598	22.173	1567.259	0.0324	1	-12.471	-12.471
46.2093	22.19	1572.259	0.0324	1	-12.46	-12.46
46.29262	22.211	1577.259	0.0323	1	-12.445	-12.445
46.37595	22.229	1582.259	0.0324	1	-12.432	-12.432
46.45928	22.244	1587.259	0.0323	1	-12.422	-12.422
46.54263	22.258	1592.259	0.0324	1	-12.413	-12.413
46.62596	22.269	1597.259	0.0324	1	-12.407	-12.407
46.70928	22.284	1602.259	0.0323	1	-12.397	-12.397
46.7926	22.302	1607.259	0.0324	1	-12.384	-12.384
46.87592	22.322	1612.259	0.0324	1	-12.368	-12.368
46.95924	22.341	1617.259	0.0323	1	-12.354	-12.354
47.04257	22.362	1622.259	0.0323	1	-12.339	-12.339
47.12592	22.378	1627.259	0.0323	1	-12.328	-12.328
47.20926	22.387	1632.259	0.0324	1	-12.324	-12.324
47.2926	22.397	1637.259	0.0323	1	-12.318	-12.318
47.37594	22.408	1642.26	0.0324	1	-12.31	-12.31
47.45928	22.42	1647.26	0.0324	1	-12.303	-12.303
47.54261	22.433	1652.26	0.0324	1	-12.294	-12.294
47.62595	22.445	1657.26	0.0323	1	-12.286	-12.286
47.70928	22.458	1662.26	0.0323	1	-12.277	-12.277
47.79263	22.472	1667.26	0.0324	1	-12.268	-12.268
47.87596	22.486	1672.26	0.0323	1	-12.258	-12.258
47.9593	22.503	1677.26	0.0323	1	-12.245	-12.245
48.04263	22.52	1682.26	0.0324	1	-12.231	-12.231
48.12596	22.539	1687.26	0.0324	1	-12.216	-12.216
48.20929	22.557	1692.26	0.0324	1	-12.202	-12.202
48.29261	22.579	1697.26	0.0323	1	-12.184	-12.184
48.37593	22.603	1702.26	0.0324	1	-12.166	-12.166
48.45926	22.624	1707.26	0.0323	1	-12.15	-12.15
48.5426	22.643	1712.26	0.0324	1	-12.138	-12.138
48.62593	22.66	1717.26	0.0324	1	-12.126	-12.126
48.70926	22.678	1722.26	0.0324	1	-12.112	-12.112
48.7926	22.699	1727.26	0.0323	1	-12.094	-12.094
48.87594	22.718	1732.26	0.0324	1	-12.077	-12.077
48.95928	22.735	1737.26	0.0323	1	-12.064	-12.064
49.04262	22.753	1742.26	0.0323	1	-12.049	-12.049
49.12595	22.769	1747.26	0.0323	1	-12.038	-12.038
49.20928	22.791	1752.26	0.0323	1	-12.021	-12.021
49.29261	22.824	1757.26	0.0323	1	-11.992	-11.992
49.37592	22.854	1762.26	0.0323	1	-11.967	-11.967
49.45923	22.888	1767.26	0.0324	1	-11.938	-11.938
49.54256	22.922	1772.26	0.0324	1	-11.909	-11.909
49.62589	22.949	1777.26	0.0323	1	-11.887	-11.887
49.70922	22.97	1782.26	0.0324	1	-11.87	-11.87
49.79256	22.988	1787.26	0.0324	1	-11.856	-11.856
49.87589	23.006	1792.26	0.0324	1	-11.841	-11.841
49.95922	23.024	1797.26	0.0323	1	-11.827	-11.827
50.04257	23.043	1802.26	0.0324	1	-11.813	-11.813
50.12591	23.059	1807.26	0.0323	1	-11.812	-11.812
50.20925	23.078	1812.26	0.0324	1	-11.823	-11.823
50.29258	23.099	1817.26	0.0324	1	-11.834	-11.834
50.37592	23.121	1822.26	0.0323	1	-11.841	-11.841
50.45925	23.146	1827.26	0.0324	1	-11.843	-11.843
50.54257	23.171	1832.26	0.0323	1	-11.84	-11.84
50.6259	23.199	1837.26	0.0324	1	-11.832	-11.832
50.70923	23.226	1842.26	0.0324	1	-11.824	-11.824
50.79256	23.253	1847.26	0.0323	1	-11.815	-11.815
50.87588	23.28	1852.26	0.0323	1	-11.802	-11.802
50.95922	23.312	1857.26	0.0324	1	-11.782	-11.782
51.04257	23.335	1862.26	0.0323	1	-11.771	-11.771
51.12592	23.354	1867.26	0.0324	1	-11.761	-11.761
51.20925	23.373	1872.26	0.0323	1	-11.75	-11.75
51.29258	23.4	1877.26	0.0323	1	-11.731	-11.731
51.37591	23.432	1882.26	0.0323	1	-11.704	-11.704
51.45923	23.462	1887.26	0.0324	1	-11.68	-11.68
51.54257	23.496	1892.26	0.0324	1	-11.651	-11.651
51.62592	23.524	1897.26	0.0324	1	-11.626	-11.626
51.70926	23.545	1902.26	0.0324	1	-11.608	-11.608
51.79259	23.567	1907.26	0.0323	1	-11.59	-11.59
51.87592	23.594	1912.26	0.0324	1	-11.567	-11.567
51.95924	23.623	1917.26	0.0323	1	-11.542	-11.542
52.04257	23.655	1922.26	0.0324	1	-11.514	-11.514
52.1259	23.685	1927.26	0.0324	1	-11.488	-11.488
52.20923	23.716	1932.26	0.0324	1	-11.461	-11.461
52.29256	23.743	1937.26	0.0324	1	-11.437	-11.437
52.37588	23.769	1942.26	0.0324	1	-11.414	-11.414
52.45921	23.794	1947.26	0.0324	1	-11.392	-11.392
52.54254	23.821	1952.26	0.0324	1	-11.368	-11.368
52.62587	23.848	1957.26	0.0324	1	-11.345	-11.345
52.70919	23.88	1962.26	0.0324	1	-11.317	-11.317
52.79251	23.912	1967.26	0.0324	1	-11.288	-11.288
52.87583	23.946	1972.26	0.0324	1	-11.257	-11.257
52.95916	23.979	1977.26	0.0323	1	-11.227	-11.227
53.04249	24.005	1982.26	0.0324	1	-11.206	-11.206
53.12583	24.028	1987.26	0.0324	1	-11.189	-11.189
53.20918	24.049	1992.26	0.0324	1	-11.172	-11.172
53.29251	24.066	1997.26	0.0324	1	-11.159	-11.159
53.37586	24.088	2002.26	0.0324	1	-11.14	-11.14
53.45918	24.107	2007.26	0.0324	1	-11.124	-11.124
53.54252	24.133	2012.26	0.0324	1	-11.101	-11.101
53.62587	24.158	2017.26	0.0324	1	-11.08	-11.08
53.70923	24.179	2022.26	0.0324	1	-11.062	-11.062
53.79258	24.198	2027.26	0.0324	1	-11.046	-11.046
53.87592	24.216	2032.26	0.0324	1	-11.033	-11.033
53.95925	24.239	2037.26	0.0324	1	-11.013	-11.013
54.04257	24.266	2042.26	0.0323	1	-10.989	-10.989
54.1259	24.301	2047.26	0.0323	1	-10.958	-10.958
54.20921	24.337	2052.26	0.0323	1	-10.928	-10.928
54.29252	24.39	2057.26	0.0324	1	-10.881	-10.881
54.37585	24.439	2062.26	0.0323	1	-10.838	-10.838
54.45917	24.474	2067.26	0.0324	1	-10.81	-10.81
54.5425	24.501	2072.26	0.0324	1	-10.789	-10.789
54.62583	24.524	2077.26	0.0323	1	-10.77	-10.77
54.70917	24.543	2082.26	0.0324	1	-10.756	-10.756
54.7925	24.562	2087.26	0.0324	1	-10.743	-10.743
54.87583	24.581	2092.26	0.0323	1	-10.73	-10.73
54.95916	24.6	2097.26	0.0323	1	-10.717	-10.717
55.04249	24.617	2102.26	0.0323	1	-10.707	-10.707
55.12582	24.634	2107.26	0.0323	1	-10.698	-10.698
55.20916	24.652	2112.26	0.0324	1	-10.688	-10.688
55.29249	24.671	2117.26	0.0324	1	-10.679	-10.679
55.37582	24.69	2122.26	0.0323	1	-10.669	-10.669
55.45914	24.715	2127.26	0.0324	1	-10.65	-10.65
55.54246	24.745	2132.26	0.0324	1	-10.626	-10.626
55.62578	24.779	2137.26	0.0324	1	-10.596	-10.596
55.7091	24.809	2142.26	0.0324	1	-10.57	-10.57
55.79244	24.837	2147.26	0.0323	1	-10.547	-10.547
55.8758	24.86	2152.26	0.0323	1	-10.526	-10.526
55.95916	24.878	2157.26	0.0324	1	-10.51	-10.51
56.04251	24.893	2162.26	0.0324	1	-10.5	-10.5
56.12584	24.911	2167.26	0.0323	1	-10.487	-10.487
56.20918	24.942	2172.26	0.0324	1	-10.462	-10.462
56.29251	24.978	2177.26	0.0324	1	-10.433	-10.433
56.37584	25.019	2182.26	0.0324	1	-10.398	-10.398
56.45917	25.065	2187.26	0.0324	1	-10.36	-10.36
56.5425	25.109	2192.26	0.0324	1	-10.321	-10.321
56.62583	25.152	2197.26	0.0323	1	-10.284	-10.284
56.70916	25.197	2202.26	0.0324	1	-10.247	-10.247
56.79248	25.243	2207.26	0.0324	1	-10.206	-10.206
56.87581	25.292	2212.26	0.0323	1	-10.162	-10.162
56.95914	25.342	2217.26	0.0323	1	-10.115	-10.115
57.04247	25.392	2222.26	0.0324	1	-10.067	-10.067
57.1258	25.442	2227.26	0.0323	1	-10.023	-10.023
57.20913	25.491	2232.26	0.0323	1	-9.981	-9.981
57.29246	25.539	2237.26	0.0323	1	-9.939	-9.939
57.37579	25.592	2242.26	0.0323	1	-9.895	-9.895
57.45912	25.642	2247.26	0.0323	1	-9.854	-9.854
57.54245	25.693	2252.26	0.0323	1	-9.812	-9.812
57.62578	25.74	2257.26	0.0323	1	-9.773	-9.773
57.70911	25.792	2262.26	0.0323	1	-9.729	-9.729
57.79244	25.843	2267.26	0.0324	1	-9.685	-9.685
57.87578	25.895	2272.26	0.0323	1	-9.64	-9.64
57.95911	25.945	2277.26	0.0323	1	-9.598	-9.598
58.04245	25.996	2282.26	0.0323	1	-9.554	-9.554
58.12579	26.049	2287.26	0.0323	1	-9.507	-9.507
58.20914	26.114	2292.26	0.0323	1	-9.449	-9.449
58.29247	26.179	2297.26	0.0323	1	-9.389	-9.389
58.3758	26.25	2302.26	0.0324	1	-9.323	-9.323
58.45913	26.32	2307.26	0.0324	1	-9.258	-9.258
58.54246	26.388	2312.26	0.0323	1	-9.195	-9.195
58.62579	26.447	2317.26	0.0323	1	-9.142	-9.142
58.70913	26.511	2322.26	0.0323	1	-9.084	-9.084
58.79246	26.572	2327.26	0.0323	1	-9.028	-9.028
58.87579	26.635	2332.26	0.0324	1	-8.971	-8.971
58.95912	26.7	2337.26	0.0323	1	-8.912	-8.912
59.04245	26.774	2342.26	0.0323	1	-8.843	-8.843
59.12578	26.852	2347.26	0.0323	1	-8.771	-8.771
59.20911	26.933	2352.26	0.0323	1	-8.696	-8.696
59.29244	27.019	2357.26	0.0323	1	-8.615	-8.615
59.37577	27.099	2362.26	0.0323	1	-8.539	-8.539
59.45911	27.175	2367.26	0.0322	1	-8.467	-8.467
59.54244	27.25	2372.26	0.0324	1	-8.398	-8.398
59.62577	27.331	2377.26	0.0323	1	-8.321	-8.321
59.70911	27.412	2382.26	0.0323	1	-8.244	-8.244
59.79245	27.492	2387.26	0.0323	1	-8.17	-8.17
59.87578	27.576	2392.26	0.0323	1	-8.091	-8.091
59.9591	27.668	2397.26	0.0323	1	-8.006	-8.006
60.04243	27.767	2402.26	0.0323	1	-7.917	-7.917
60.12577	27.834	2407.26	0.0324	1	-7.859	-7.859
60.2091	27.905	2412.26	0.0323	1	-7.794	-7.794
60.29245	28	2417.26	0.0323	1	-7.703	-7.703
60.37581	28.105	2422.26	0.0323	1	-7.602	-7.602
60.45914	28.232	2427.26	0.0323	1	-7.48	-7.48
60.54248	28.377	2432.26	0.0323	1	-7.341	-7.341
60.62581	28.529	2437.26	0.0324	1	-7.195	-7.195
60.70914	28.715	2442.26	0.0323	1	-7.014	-7.014
60.79246	28.915	2447.26	0.0323	1	-6.819	-6.819
60.87579	29.115	2452.26	0.0323	1	-6.625	-6.625
60.95911	29.285	2457.26	0.0323	1	-6.46	-6.46
61.04244	29.501	2462.26	0.0323	1	-6.25	-6.25
61.12577	29.673	2467.26	0.0323	1	-6.084	-6.084
61.20911	29.87	2472.26	0.0323	1	-5.895	-5.895
61.29244	30.088	2477.26	0.0324	1	-5.685	-5.685
61.37578	30.314	2482.26	0.0323	1	-5.466	-5.466
61.45911	30.547	2487.26	0.0323	1	-5.24	-5.24
61.54244	30.77	2492.26	0.0323	1	-5.022	-5.022
61.62577	30.97	2497.26	0.0323	1	-4.828	-4.828
61.7091	31.154	2502.26	0.0323	1	-4.647	-4.647
61.79243	31.334	2507.26	0.0324	1	-4.47	-4.47
61.87576	31.496	2512.26	0.0324	1	-4.31	-4.31
61.95908	31.57	2517.26	0.0324	1	-4.238	-4.238
62.04242	31.66	2522.26	0.0323	1	-4.15	-4.15
62.12574	31.751	2527.26	0.0324	1	-4.06	-4.06
62.20907	31.852	2532.26	0.0323	1	-3.961	-3.961
62.29241	31.944	2537.26	0.0324	1	-3.871	-3.871
62.37575	32.026	2542.26	0.0324	1	-3.791	-3.791
62.45909	32.095	2547.26	0.0323	1	-3.725	-3.725
62.54242	32.151	2552.26	0.0323	1	-3.672	-3.672
62.62576	32.191	2557.26	0.0323	1	-3.635	-3.635
62.70909	32.221	2562.26	0.0323	1	-3.61	-3.61
62.79242	32.243	2567.26	0.0323	1	-3.593	-3.593
62.87576	32.262	2572.26	0.0323	1	-3.579	-3.579
62.95911	32.275	2577.26	0.0323	1	-3.57	-3.57
63.04244	32.284	2582.26	0.0323	1	-3.566	-3.566
63.12578	32.291	2587.26	0.0323	1	-3.563	-3.563
63.20911	32.296	2592.26	0.0323	1	-3.563	-3.563
63.29244	32.302	2597.26	0.0323	1	-3.562	-3.562
63.37578	32.307	2602.26	0.0323	1	-3.562	-3.562
63.45911	32.31	2607.26	0.0323	1	-3.564	-3.564
63.54245	32.315	2612.26	0.0323	1	-3.564	-3.564
63.62577	32.319	2617.26	0.0323	1	-3.567	-3.567
63.7091	32.327	2622.26	0.0323	1	-3.563	-3.563
63.79242	32.339	2627.26	0.0323	1	-3.556	-3.556
63.87577	32.361	2632.26	0.0323	1	-3.54	-3.54
63.95911	32.386	2637.26	0.0324	1	-3.524	-3.524
64.04245	32.418	2642.26	0.0323	1	-3.5	-3.5
64.12579	32.463	2647.26	0.0323	1	-3.462	-3.462
64.20912	32.521	2652.26	0.0323	1	-3.41	-3.41
64.29245	32.579	2657.26	0.0323	1	-3.357	-3.357
64.37579	32.656	2662.26	0.0323	1	-3.286	-3.286
64.45912	32.738	2667.26	0.0323	1	-3.209	-3.209
64.54244	32.85	2672.26	0.0323	1	-3.103	-3.103
64.62576	32.961	2677.26	0.0323	1	-2.997	-2.997
64.70909	33.065	2682.26	0.0323	1	-2.898	-2.898
64.79242	33.167	2687.26	0.0323	1	-2.801	-2.801
64.87574	33.255	2692.26	0.0323	1	-2.718	-2.718
64.95908	33.361	2697.26	0.0323	1	-2.618	-2.618
65.04241	33.467	2702.26	0.0324	1	-2.518	-2.518
65.12575	33.572	2707.26	0.0323	1	-2.42	-2.42
65.20908	33.671	2712.26	0.0323	1	-2.326	-2.326
65.29243	33.761	2717.26	0.0323	1	-2.24	-2.24
65.37576	33.858	2722.26	0.0323	1	-2.149	-2.149
65.47243	33.97	2728.06	0.0323	1	-2.044	-2.044
65.55577	34.059	2733.06	0.0323	1	-1.962	-1.962
65.63911	34.15	2738.06	0.0323	1	-1.878	-1.878
65.72245	34.243	2743.06	0.0323	1	-1.793	-1.793
65.80578	34.336	2748.06	0.0323	1	-1.709	-1.709
65.88912	34.436	2753.06	0.0323	1	-1.614	-1.614
65.97244	34.525	2758.06	0.0323	1	-1.529	-1.529
66.05576	34.629	2763.06	0.0323	1	-1.431	-1.431
66.1391	34.737	2768.06	0.0323	1	-1.33	-1.33
66.22243	34.811	2773.06	0.0323	1	-1.262	-1.262
66.30576	34.879	2778.06	0.0323	1	-1.201	-1.201
66.38909	34.946	2783.06	0.0323	1	-1.14	-1.14
66.47242	35.009	2788.06	0.0323	1	-1.083	-1.083
66.55575	35.065	2793.06	0.0323	1	-1.033	-1.033
66.63908	35.119	2798.06	0.0323	1	-0.987	-0.987
66.72242	35.176	2803.06	0.0323	1	-0.938	-0.938
66.80576	35.231	2808.06	0.0323	1	-0.889	-0.889
66.88909	35.282	2813.06	0.0323	1	-0.844	-0.844
66.97242	35.333	2818.06	0.0323	1	-0.798	-0.798
67.05576	35.385	2823.06	0.0323	1	-0.751	-0.751
67.1391	35.439	2828.06	0.0323	1	-0.702	-0.702
67.22242	35.494	2833.06	0.0323	1	-0.651	-0.651
67.30575	35.552	2838.06	0.0323	1	-0.597	-0.597
67.38909	35.612	2843.06	0.0323	1	-0.541	-0.541
67.47242	35.673	2848.06	0.0323	1	-0.486	-0.486
67.55575	35.733	2853.06	0.0323	1	-0.432	-0.432
67.63908	35.79	2858.06	0.0323	1	-0.384	-0.384
67.72241	35.849	2863.06	0.0323	1	-0.331	-0.331
67.80575	35.909	2868.06	0.0323	1	-0.276	-0.276
67.88908	35.966	2873.06	0.0324	1	-0.224	-0.224
67.97243	36.028	2878.06	0.0323	1	-0.167	-0.167
68.05577	36.088	2883.06	0.0323	1	-0.112	-0.112
68.13911	36.148	2888.06	0.0323	1	-0.056	-0.056
68.22245	36.212	2893.06	0.0323	1	0.004	0.004
68.30578	36.289	2898.06	0.0323	1	0.077	0.077
68.38911	36.366	2903.06	0.0324	1	0.149	0.149
68.47243	36.446	2908.06	0.0323	1	0.224	0.224
68.55575	36.533	2913.06	0.0324	1	0.306	0.306
68.63907	36.608	2918.06	0.0323	1	0.376	0.376
68.7224	36.675	2923.06	0.0323	1	0.437	0.437
68.80573	36.738	2928.06	0.0323	1	0.493	0.493
68.88907	36.796	2933.06	0.0323	1	0.545	0.545
68.9724	36.853	2938.06	0.0323	1	0.597	0.597
69.05575	36.915	2943.06	0.0323	1	0.654	0.654
69.13907	36.971	2948.06	0.0323	1	0.705	0.705
69.22243	37.027	2953.06	0.0323	1	0.755	0.755
69.30577	37.065	2958.06	0.0323	1	0.789	0.789
69.38912	37.105	2963.06	0.0323	1	0.823	0.823
69.47245	37.154	2968.06	0.0323	1	0.867	0.867
69.55579	37.242	2973.06	0.0323	1	0.95	0.95
69.63912	37.328	2978.06	0.0324	1	1.029	1.029
69.72246	37.392	2983.06	0.0323	1	1.086	1.086
69.80578	37.445	2988.06	0.0323	1	1.133	1.133
69.88911	37.5	2993.06	0.0323	1	1.183	1.183
69.97244	37.559	2998.06	0.0323	1	1.237	1.237
70.05577	37.61	3003.06	0.0323	1	1.284	1.284
70.1391	37.65	3008.06	0.0323	1	1.319	1.319
70.22242	37.68	3013.06	0.0323	1	1.344	1.344
70.30576	37.705	3018.06	0.0323	1	1.364	1.364
70.3891	37.723	3023.06	0.0323	1	1.378	1.378
70.47243	37.738	3028.06	0.0323	1	1.389	1.389
70.55576	37.752	3033.06	0.0323	1	1.398	1.398
70.63911	37.766	3038.06	0.0323	1	1.406	1.406
70.72245	37.778	3043.06	0.0324	1	1.411	1.411
70.80579	37.787	3048.06	0.0323	1	1.414	1.414
70.88913	37.794	3053.06	0.0323	1	1.415	1.415
70.97248	37.801	3058.06	0.0323	1	1.416	1.416
71.0558	37.806	3063.06	0.0323	1	1.416	1.416
71.13912	37.81	3068.06	0.0323	1	1.414	1.414
71.22245	37.815	3073.06	0.0323	1	1.413	1.413
71.30578	37.818	3078.06	0.0324	1	1.411	1.411
71.38912	37.82	3083.06	0.0323	1	1.404	1.404
71.47246	37.822	3088.06	0.0323	1	1.398	1.398
71.55579	37.823	3093.06	0.0323	1	1.391	1.391
71.63913	37.824	3098.06	0.0323	1	1.385	1.385
71.72247	37.824	3103.06	0.0323	1	1.379	1.379
71.80581	37.824	3108.06	0.0324	1	1.372	1.372
71.88915	37.822	3113.06	0.0323	1	1.363	1.363
71.97249	37.82	3118.06	0.0323	1	1.352	1.352
72.05582	37.816	3123.06	0.0323	1	1.341	1.341
72.13916	37.811	3128.06	0.0323	1	1.328	1.328
72.22249	37.803	3133.06	0.0323	1	1.313	1.313
72.30584	37.789	3138.06	0.0323	1	1.293	1.293
72.38917	37.771	3143.06	0.0323	1	1.268	1.268
72.4725	37.752	3148.06	0.0323	1	1.243	1.243
72.55584	37.726	3153.06	0.0323	1	1.211	1.211
72.63918	37.697	3158.06	0.0323	1	1.175	1.175
72.72253	37.66	3163.06	0.0323	1	1.133	1.133
72.80587	37.616	3168.06	0.0323	1	1.084	1.084
72.8892	37.576	3173.06	0.0323	1	1.04	1.04
72.97253	37.538	3178.06	0.0324	1	0.997	0.997
73.05586	37.505	3183.06	0.0323	1	0.959	0.959
73.1392	37.467	3188.06	0.0323	1	0.915	0.915
73.22252	37.426	3193.06	0.0323	1	0.868	0.868
73.30584	37.39	3198.06	0.0323	1	0.826	0.826
73.38917	37.349	3203.06	0.0324	1	0.778	0.778
73.4725	37.306	3208.06	0.0323	1	0.727	0.727
73.55583	37.259	3213.06	0.0323	1	0.674	0.674
73.63916	37.208	3218.06	0.0323	1	0.618	0.618
73.72249	37.156	3223.06	0.0323	1	0.562	0.562
73.80583	37.099	3228.06	0.0323	1	0.5	0.5
73.88917	37.038	3233.06	0.0323	1	0.435	0.435
73.9725	36.976	3238.06	0.0323	1	0.368	0.368
74.05583	36.916	3243.06	0.0323	1	0.303	0.303
74.13915	36.851	3248.06	0.0323	1	0.233	0.233
74.22248	36.782	3253.06	0.0323	1	0.16	0.16
74.30582	36.692	3258.06	0.0323	1	0.065	0.065
74.38914	36.583	3263.06	0.0323	1	-0.048	-0.048
74.47249	36.483	3268.06	0.0323	1	-0.154	-0.154
74.55584	36.374	3273.06	0.0324	1	-0.268	-0.268
74.63919	36.272	3278.06	0.0323	1	-0.376	-0.376
74.72253	36.173	3283.06	0.0323	1	-0.481	-0.481
74.80588	36.069	3288.06	0.0323	1	-0.592	-0.592
74.88921	35.957	3293.06	0.0323	1	-0.71	-0.71
74.97254	35.859	3298.06	0.0324	1	-0.815	-0.815
75.05587	35.752	3303.06	0.0323	1	-0.928	-0.928
75.1392	35.593	3308.06	0.0324	1	-1.093	-1.093
75.22253	35.396	3313.06	0.0324	1	-1.297	-1.297
75.30586	35.215	3318.06	0.0323	1	-1.485	-1.485
75.38919	35.081	3323.06	0.0324	1	-1.627	-1.627
75.47252	34.972	3328.06	0.0323	1	-1.743	-1.743
75.55585	34.845	3333.06	0.0323	1	-1.878	-1.878
75.63919	34.681	3338.06	0.0324	1	-2.048	-2.048
75.72252	34.493	3343.06	0.0323	1	-2.243	-2.243
75.80585	34.291	3348.06	0.0323	1	-2.453	-2.453
75.88918	34.074	3353.06	0.0323	1	-2.675	-2.675
75.9725	33.849	3358.06	0.0324	1	-2.905	-2.905
76.05582	33.62	3363.06	0.0323	1	-3.14	-3.14
76.13916	33.385	3368.06	0.0323	1	-3.381	-3.381
76.22249	33.117	3373.06	0.0323	1	-3.656	-3.656
76.30583	32.849	3378.06	0.0323	1	-3.929	-3.929
76.38917	32.568	3383.06	0.0323	1	-4.214	-4.214
76.4725	32.275	3388.06	0.0323	1	-4.512	-4.512
76.55584	32.01	3393.06	0.0323	1	-4.782	-4.782
76.63918	31.746	3398.06	0.0323	1	-5.051	-5.051
76.72252	31.413	3403.06	0.0323	1	-5.388	-5.388
76.80585	31.055	3408.06	0.0323	1	-5.752	-5.752
76.88919	30.69	3413.06	0.0323	1	-6.124	-6.124
76.97252	30.317	3418.06	0.0323	1	-6.505	-6.505
77.05586	29.925	3423.06	0.0323	1	-6.906	-6.906
77.13919	29.527	3428.06	0.0323	1	-7.312	-7.312
77.22251	29.119	3433.06	0.0323	1	-7.728	-7.728
77.30585	28.699	3438.06	0.0323	1	-8.156	-8.156
77.38919	28.271	3443.06	0.0323	1	-8.59	-8.59
77.47253	27.824	3448.06	0.0323	1	-9.043	-9.043
77.55588	27.383	3453.06	0.0323	1	-9.493	-9.493
77.6392	26.945	3458.06	0.0323	1	-9.941	-9.941
77.72253	26.558	3463.06	0.0323	1	-10.337	-10.337
77.80586	26.153	3468.06	0.0323	1	-10.75	-10.75
77.8892	25.756	3473.06	0.0323	1	-11.155	-11.155
77.97254	25.357	3478.06	0.0323	1	-11.561	-11.561
78.05587	24.986	3483.06	0.0323	1	-11.941	-11.941
78.13922	24.619	3488.06	0.0323	1	-12.312	-12.312
78.22256	24.265	3493.06	0.0323	1	-12.672	-12.672
78.30589	23.961	3498.06	0.0323	1	-12.98	-12.98
78.38922	23.673	3503.06	0.0323	1	-13.273	-13.273
78.47256	23.416	3508.06	0.0323	1	-13.535	-13.535
78.5559	23.168	3513.06	0.0323	1	-13.785	-13.785
78.63923	22.939	3518.06	0.0323	1	-14.018	-14.018
78.72256	22.737	3523.06	0.0323	1	-14.227	-14.227
78.80589	22.569	3528.06	0.0324	1	-14.4	-14.4
78.88924	22.445	3533.06	0.0323	1	-14.528	-14.528
78.97257	22.345	3538.06	0.0323	1	-14.634	-14.634
79.05589	22.26	3543.06	0.0323	1	-14.728	-14.728
79.13922	22.191	3548.06	0.0323	1	-14.806	-14.806
79.22256	22.136	3553.06	0.0323	1	-14.869	-14.869
79.30589	22.093	3558.06	0.0323	1	-14.922	-14.922
79.38923	22.065	3563.06	0.0323	1	-14.96	-14.96
79.47257	22.048	3568.06	0.0323	1	-14.987	-14.987
79.5559	22.037	3573.06	0.0324	1	-15.009	-15.009
79.63924	22.029	3578.06	0.0323	1	-15.027	-15.027
79.72258	22.029	3583.06	0.0323	1	-15.034	-15.034
79.80592	22.058	3588.06	0.0324	1	-15.01	-15.01
79.88925	22.143	3593.06	0.0323	1	-14.93	-14.93
79.97258	22.268	3598.06	0.0324	1	-14.809	-14.809
80.0559	22.434	3603.06	0.0323	1	-14.648	-14.648
80.13922	22.615	3608.06	0.0323	1	-14.471	-14.471
80.22256	22.807	3613.06	0.0323	1	-14.283	-14.283
80.30589	22.999	3618.06	0.0323	1	-14.097	-14.097
80.38922	23.187	3623.06	0.0323	1	-13.915	-13.915
80.47256	23.375	3628.06	0.0323	1	-13.736	-13.736
80.5559	23.562	3633.06	0.0323	1	-13.557	-13.557
80.63924	23.743	3638.06	0.0323	1	-13.385	-13.385
80.72259	23.925	3643.06	0.0323	1	-13.21	-13.21
80.80593	24.091	3648.06	0.0323	1	-13.052	-13.052
80.88926	24.286	3653.06	0.0323	1	-12.862	-12.862
80.9726	24.474	3658.06	0.0323	1	-12.68	-12.68
81.05593	24.648	3663.06	0.0323	1	-12.512	-12.512
81.13926	24.816	3668.06	0.0323	1	-12.352	-12.352
81.22259	24.971	3673.06	0.0323	1	-12.205	-12.205
81.30592	25.119	3678.06	0.0323	1	-12.067	-12.067
81.38926	25.256	3683.06	0.0323	1	-11.943	-11.943
81.47259	25.392	3688.06	0.0323	1	-11.817	-11.817
81.55593	25.517	3693.06	0.0323	1	-11.7	-11.7
81.63926	25.633	3698.06	0.0323	1	-11.592	-11.592
81.7226	25.748	3703.06	0.0323	1	-11.486	-11.486
81.80593	25.857	3708.06	0.0323	1	-11.385	-11.385
81.88926	25.961	3713.06	0.0323	1	-11.289	-11.289
81.97259	26.065	3718.06	0.0323	1	-11.192	-11.192
82.05593	26.164	3723.06	0.0323	1	-11.099	-11.099
82.13927	26.259	3728.06	0.0323	1	-11.011	-11.011
82.22261	26.346	3733.06	0.0323	1	-10.931	-10.931
82.30595	26.43	3738.06	0.0323	1	-10.853	-10.853
82.3893	26.512	3743.06	0.0323	1	-10.776	-10.776
82.47264	26.59	3748.06	0.0323	1	-10.702	-10.702
82.55597	26.666	3753.06	0.0323	1	-10.634	-10.634
82.63931	26.739	3758.06	0.0323	1	-10.567	-10.567
82.72264	26.812	3763.06	0.0323	1	-10.502	-10.502
82.80598	26.887	3768.06	0.0323	1	-10.437	-10.437
82.88932	26.959	3773.06	0.0323	1	-10.378	-10.378
82.97266	27.037	3778.06	0.0323	1	-10.318	-10.318
83.056	27.111	3783.06	0.0323	1	-10.259	-10.259
83.13934	27.171	3788.06	0.0323	1	-10.212	-10.212
83.22269	27.223	3793.06	0.0323	1	-10.171	-10.171
83.30601	27.277	3798.06	0.0323	1	-10.126	-10.126
83.38935	27.341	3803.06	0.0323	1	-10.071	-10.071
83.47267	27.405	3808.06	0.0323	1	-10.019	-10.019
83.556	27.461	3813.06	0.0323	1	-9.972	-9.972
83.63933	27.516	3818.06	0.0323	1	-9.924	-9.924
83.72266	27.569	3823.06	0.0323	1	-9.879	-9.879
83.806	27.619	3828.06	0.0323	1	-9.834	-9.834
83.88933	27.662	3833.06	0.0323	1	-9.796	-9.796
83.97266	27.702	3838.06	0.0323	1	-9.76	-9.76
84.056	27.744	3843.06	0.0323	1	-9.723	-9.723
84.13933	27.785	3848.06	0.0323	1	-9.687	-9.687
84.22265	27.824	3853.06	0.0323	1	-9.653	-9.653
84.306	27.868	3858.06	0.0323	1	-9.614	-9.614
84.38936	27.903	3863.06	0.0323	1	-9.583	-9.583
84.47269	27.931	3868.06	0.0323	1	-9.56	-9.56
84.55604	27.973	3873.06	0.0323	1	-9.524	-9.524
84.63939	28.013	3878.06	0.0323	1	-9.489	-9.489
84.72273	28.044	3883.06	0.0323	1	-9.464	-9.464
84.80606	28.075	3888.06	0.0323	1	-9.44	-9.44
84.88938	28.11	3893.06	0.0323	1	-9.41	-9.41
84.97271	28.145	3898.06	0.0323	1	-9.384	-9.384
85.05603	28.177	3903.06	0.0323	1	-9.363	-9.363
85.13937	28.209	3908.06	0.0323	1	-9.339	-9.339
85.22269	28.238	3913.06	0.0323	1	-9.317	-9.317
85.30602	28.267	3918.06	0.0322	1	-9.296	-9.296
85.38935	28.294	3923.06	0.0323	1	-9.276	-9.276
85.47268	28.318	3928.06	0.0323	1	-9.258	-9.258
85.55601	28.339	3933.06	0.0323	1	-9.243	-9.243
85.63935	28.356	3938.06	0.0323	1	-9.235	-9.235
85.72269	28.369	3943.06	0.0323	1	-9.23	-9.23
85.80604	28.379	3948.06	0.0323	1	-9.228	-9.228
85.88937	28.387	3953.06	0.0323	1	-9.228	-9.228
85.97271	28.396	3958.06	0.0323	1	-9.23	-9.23
86.05604	28.405	3963.06	0.0323	1	-9.23	-9.23
86.13938	28.411	3968.06	0.0323	1	-9.234	-9.234
86.22272	28.415	3973.06	0.0322	1	-9.241	-9.241
86.30605	28.419	3978.06	0.0323	1	-9.247	-9.247
86.38938	28.422	3983.06	0.0323	1	-9.253	-9.253
86.4727	28.424	3988.06	0.0323	1	-9.258	-9.258
86.55603	28.426	3993.06	0.0323	1	-9.263	-9.263
86.63937	28.427	3998.06	0.0323	1	-9.268	-9.268
86.72271	28.427	4003.06	0.0323	1	-9.276	-9.276
86.80604	28.428	4008.06	0.0323	1	-9.283	-9.283
86.88937	28.428	4013.06	0.0323	1	-9.293	-9.293
86.97272	28.428	4018.06	0.0323	1	-9.303	-9.303
87.05605	28.428	4023.06	0.0323	1	-9.312	-9.312
87.1394	28.428	4028.06	0.0322	1	-9.322	-9.322
87.22274	28.427	4033.06	0.0323	1	-9.332	-9.332
87.30609	28.425	4038.06	0.0323	1	-9.346	-9.346
87.38942	28.423	4043.06	0.0323	1	-9.362	-9.362
87.47275	28.422	4048.06	0.0322	1	-9.378	-9.378
87.55609	28.421	4053.06	0.0323	1	-9.391	-9.391
87.63943	28.419	4058.06	0.0323	1	-9.402	-9.402
87.72276	28.415	4063.06	0.0322	1	-9.417	-9.417
87.8061	28.412	4068.06	0.0322	1	-9.427	-9.427
87.88944	28.408	4073.06	0.0322	1	-9.439	-9.439
87.97277	28.404	4078.06	0.0323	1	-9.453	-9.453
88.05611	28.401	4083.06	0.0323	1	-9.466	-9.466
88.13944	28.399	4088.06	0.0323	1	-9.474	-9.474
88.22277	28.397	4093.06	0.0323	1	-9.481	-9.481
88.30609	28.396	4098.06	0.0323	1	-9.488	-9.488
88.38941	28.395	4103.06	0.0323	1	-9.495	-9.495
88.47274	28.395	4108.06	0.0323	1	-9.503	-9.503
88.55607	28.394	4113.06	0.0322	1	-9.513	-9.513
88.6394	28.394	4118.06	0.0323	1	-9.521	-9.521
88.72273	28.394	4123.06	0.0323	1	-9.531	-9.531
88.80607	28.394	4128.06	0.0323	1	-9.541	-9.541
88.88941	28.394	4133.06	0.0323	1	-9.553	-9.553
88.97274	28.394	4138.06	0.0323	1	-9.565	-9.565
89.05608	28.395	4143.06	0.0323	1	-9.572	-9.572
89.13942	28.396	4148.06	0.0322	1	-9.579	-9.579
89.22276	28.398	4153.06	0.0323	1	-9.582	-9.582
89.3061	28.4	4158.06	0.0323	1	-9.584	-9.584
89.38945	28.402	4163.06	0.0323	1	-9.589	-9.589
89.47279	28.404	4168.06	0.0323	1	-9.601	-9.601
89.55612	28.409	4173.06	0.0323	1	-9.614	-9.614
89.63947	28.417	4178.06	0.0323	1	-9.62	-9.62
89.72281	28.426	4183.06	0.0323	1	-9.62	-9.62
89.80614	28.436	4188.06	0.0323	1	-9.617	-9.617
89.88947	28.447	4193.06	0.0323	1	-9.614	-9.614
89.97279	28.461	4198.06	0.0323	1	-9.607	-9.607
90.05613	28.48	4203.06	0.0322	1	-9.596	-9.596
90.13947	28.495	4208.06	0.0323	1	-9.588	-9.588
90.2228	28.51	4213.06	0.0322	1	-9.581	-9.581
90.30612	28.53	4218.06	0.0322	1	-9.568	-9.568
90.38946	28.55	4223.06	0.0323	1	-9.555	-9.555
90.4728	28.583	4228.06	0.0323	1	-9.53	-9.53
90.55613	28.627	4233.06	0.0323	1	-9.491	-9.491
90.63946	28.659	4238.06	0.0323	1	-9.463	-9.463
90.7228	28.681	4243.06	0.0323	1	-9.444	-9.444
90.80614	28.698	4248.06	0.0323	1	-9.431	-9.431
90.88947	28.71	4253.06	0.0323	1	-9.425	-9.425
90.9728	28.72	4258.06	0.0323	1	-9.423	-9.423
91.05613	28.73	4263.06	0.0323	1	-9.42	-9.42
91.13946	28.739	4268.06	0.0323	1	-9.418	-9.418
91.2228	28.746	4273.06	0.0323	1	-9.416	-9.416
91.30614	28.752	4278.06	0.0323	1	-9.416	-9.416
91.38948	28.757	4283.06	0.0323	1	-9.417	-9.417
91.47281	28.762	4288.06	0.0323	1	-9.417	-9.417
91.55617	28.766	4293.06	0.0323	1	-9.419	-9.419
91.6395	28.769	4298.06	0.0323	1	-9.422	-9.422
91.72283	28.773	4303.06	0.0323	1	-9.426	-9.426
91.80616	28.78	4308.06	0.0323	1	-9.429	-9.429
91.88951	28.788	4313.06	0.0323	1	-9.435	-9.435
91.97285	28.794	4318.06	0.0323	1	-9.441	-9.441
92.0562	28.799	4323.06	0.0323	1	-9.444	-9.444
92.13954	28.802	4328.06	0.0322	1	-9.447	-9.447
92.22286	28.807	4333.06	0.0323	1	-9.446	-9.446
92.30622	28.815	4338.06	0.0323	1	-9.443	-9.443
92.38956	28.821	4343.06	0.0323	1	-9.442	-9.442
92.47292	28.826	4348.06	0.0323	1	-9.442	-9.442
92.55625	28.829	4353.06	0.0323	1	-9.443	-9.443
92.63959	28.836	4358.06	0.0323	1	-9.44	-9.44
92.72293	28.844	4363.06	0.0322	1	-9.437	-9.437
92.80626	28.854	4368.06	0.0323	1	-9.436	-9.436
92.90292	28.864	4373.859	0.0323	1	-9.434	-9.434
92.98625	28.874	4378.859	0.0323	1	-9.431	-9.431
93.06958	28.885	4383.859	0.0323	1	-9.428	-9.428
93.15291	28.895	4388.859	0.0323	1	-9.426	-9.426
93.23623	28.905	4393.859	0.0322	1	-9.425	-9.425
93.31956	28.914	4398.859	0.0323	1	-9.425	-9.425
93.4029	28.922	4403.859	0.0323	1	-9.426	-9.426
93.48623	28.929	4408.859	0.0323	1	-9.428	-9.428
93.56956	28.935	4413.859	0.0322	1	-9.431	-9.431
93.65289	28.942	4418.859	0.0323	1	-9.432	-9.432
93.73622	28.947	4423.859	0.0323	1	-9.438	-9.438
93.81956	28.951	4428.859	0.0323	1	-9.445	-9.445
93.9029	28.955	4433.859	0.0323	1	-9.45	-9.45
93.98624	28.957	4438.859	0.0323	1	-9.456	-9.456
94.06958	28.959	4443.859	0.0323	1	-9.461	-9.461
94.1529	28.961	4448.859	0.0323	1	-9.464	-9.464
94.23624	28.963	4453.859	0.0323	1	-9.467	-9.467
94.31957	28.965	4458.859	0.0323	1	-9.47	-9.47
94.40291	28.967	4463.859	0.0323	1	-9.474	-9.474
94.48626	28.969	4468.859	0.0323	1	-9.478	-9.478
94.56962	28.97	4473.859	0.0323	1	-9.481	-9.481
94.65296	28.97	4478.859	0.0323	1	-9.485	-9.485
94.73629	28.971	4483.859	0.0323	1	-9.488	-9.488
94.81962	28.971	4488.859	0.0323	1	-9.492	-9.492
94.90294	28.971	4493.859	0.0323	1	-9.496	-9.496
94.98627	28.972	4498.859	0.0323	1	-9.499	-9.499
95.06961	28.972	4503.859	0.0322	1	-9.503	-9.503
95.15294	28.973	4508.859	0.0323	1	-9.507	-9.507
95.23626	28.973	4513.859	0.0322	1	-9.512	-9.512
95.3196	28.977	4518.859	0.0323	1	-9.513	-9.513
95.40292	28.978	4523.859	0.0323	1	-9.517	-9.517
95.48625	28.98	4528.859	0.0323	1	-9.519	-9.519
95.56957	28.981	4533.859	0.0323	1	-9.522	-9.522
95.6529	28.981	4538.859	0.0322	1	-9.526	-9.526
95.73624	28.981	4543.859	0.0322	1	-9.532	-9.532
95.81957	28.981	4548.859	0.0323	1	-9.537	-9.537
95.90291	28.981	4553.859	0.0323	1	-9.541	-9.541
95.98625	28.979	4558.859	0.0322	1	-9.546	-9.546
96.06958	28.976	4563.859	0.0323	1	-9.551	-9.551
96.15292	28.972	4568.859	0.0323	1	-9.558	-9.558
96.23624	28.966	4573.859	0.0322	1	-9.566	-9.566
96.31957	28.962	4578.859	0.0322	1	-9.573	-9.573
96.4029	28.959	4583.859	0.0323	1	-9.579	-9.579
96.48625	28.954	4588.859	0.0323	1	-9.587	-9.587
96.5696	28.946	4593.859	0.0322	1	-9.596	-9.596
96.65294	28.932	4598.859	0.0322	1	-9.614	-9.614
96.73626	28.922	4603.859	0.0323	1	-9.625	-9.625
96.81959	28.917	4608.859	0.0322	1	-9.631	-9.631
96.90292	28.912	4613.859	0.0323	1	-9.638	-9.638
96.98625	28.906	4618.859	0.0323	1	-9.645	-9.645
97.06958	28.899	4623.859	0.0323	1	-9.653	-9.653
97.15292	28.889	4628.859	0.0323	1	-9.664	-9.664
97.23625	28.876	4633.859	0.0322	1	-9.68	-9.68
97.31959	28.863	4638.859	0.0322	1	-9.696	-9.696
97.40292	28.845	4643.859	0.0323	1	-9.718	-9.718
97.48626	28.828	4648.859	0.0322	1	-9.736	-9.736
97.56959	28.812	4653.859	0.0322	1	-9.754	-9.754
97.65291	28.793	4658.859	0.0322	1	-9.774	-9.774
97.73623	28.777	4663.859	0.0322	1	-9.791	-9.791
97.81957	28.762	4668.859	0.0322	1	-9.807	-9.807
97.90291	28.742	4673.859	0.0322	1	-9.827	-9.827
97.98624	28.715	4678.859	0.0322	1	-9.855	-9.855
98.06959	28.686	4683.859	0.0323	1	-9.884	-9.884
98.15294	28.655	4688.859	0.0323	1	-9.915	-9.915
98.23628	28.621	4693.859	0.0323	1	-9.95	-9.95
98.31962	28.587	4698.859	0.0323	1	-9.984	-9.984
98.40294	28.557	4703.859	0.0323	1	-10.014	-10.014
98.48627	28.53	4708.859	0.0323	1	-10.042	-10.042
98.5696	28.506	4713.859	0.0323	1	-10.066	-10.066
98.65293	28.481	4718.859	0.0323	1	-10.091	-10.091
98.73625	28.456	4723.859	0.0323	1	-10.116	-10.116
98.81959	28.432	4728.859	0.0323	1	-10.14	-10.14
98.90292	28.399	4733.859	0.0323	1	-10.173	-10.173
98.98625	28.37	4738.859	0.0323	1	-10.202	-10.202
99.0696	28.34	4743.859	0.0323	1	-10.232	-10.232
99.15292	28.306	4748.859	0.0323	1	-10.266	-10.266
99.23625	28.279	4753.859	0.0322	1	-10.293	-10.293
99.31958	28.257	4758.859	0.0323	1	-10.315	-10.315
99.40291	28.235	4763.859	0.0322	1	-10.337	-10.337
99.48625	28.225	4768.859	0.0323	1	-10.347	-10.347
99.56959	28.214	4773.859	0.0323	1	-10.358	-10.358
99.65294	28.197	4778.859	0.0323	1	-10.375	-10.375
99.73628	28.166	4783.859	0.0322	1	-10.406	-10.406
99.81961	28.13	4788.859	0.0323	1	-10.442	-10.442
99.90295	28.091	4793.859	0.0322	1	-10.481	-10.481
99.98629	28.05	4798.859	0.0323	1	-10.522	-10.522
100.06962	28.01	4803.859	0.0323	1	-10.562	-10.562
100.15295	27.966	4808.859	0.0323	1	-10.605	-10.605
100.23627	27.923	4813.859	0.0322	1	-10.648	-10.648
100.31961	27.885	4818.859	0.0323	1	-10.685	-10.685
100.40296	27.845	4823.859	0.0323	1	-10.723	-10.723
100.48628	27.801	4828.859	0.0322	1	-10.765	-10.765
100.56961	27.764	4833.859	0.0322	1	-10.801	-10.801
100.65294	27.727	4838.859	0.0322	1	-10.837	-10.837
100.73626	27.69	4843.859	0.0323	1	-10.871	-10.871
100.81959	27.652	4848.859	0.0323	1	-10.907	-10.907
100.90291	27.613	4853.859	0.0323	1	-10.943	-10.943
100.98625	27.579	4858.859	0.0323	1	-10.974	-10.974
101.06958	27.535	4863.859	0.0322	1	-11.015	-11.015
101.15292	27.495	4868.859	0.0322	1	-11.051	-11.051
101.23625	27.455	4873.859	0.0322	1	-11.085	-11.085
101.31958	27.416	4878.859	0.0323	1	-11.118	-11.118
101.40291	27.373	4883.859	0.0322	1	-11.154	-11.154
101.48624	27.328	4888.859	0.0322	1	-11.191	-11.191
101.56957	27.279	4893.859	0.0322	1	-11.231	-11.231
101.65291	27.236	4898.859	0.0322	1	-11.263	-11.263
101.73625	27.184	4903.859	0.0322	1	-11.304	-11.304
101.81958	27.133	4908.859	0.0323	1	-11.344	-11.344
101.90291	27.086	4913.859	0.0322	1	-11.376	-11.376
101.98625	27.039	4918.859	0.0322	1	-11.407	-11.407
102.06958	26.99	4923.859	0.0322	1	-11.44	-11.44
102.15292	26.945	4928.859	0.0322	1	-11.467	-11.467
102.23624	26.901	4933.859	0.0322	1	-11.493	-11.493
102.31958	26.857	4938.859	0.0323	1	-11.521	-11.521
102.40291	26.809	4943.859	0.0322	1	-11.552	-11.552
102.48625	26.757	4948.859	0.0322	1	-11.586	-11.586
102.56958	26.71	4953.859	0.0322	1	-11.614	-11.614
102.65292	26.686	4958.859	0.0323	1	-11.62	-11.62
102.73625	26.653	4963.859	0.0322	1	-11.636	-11.636
102.81959	26.603	4968.859	0.0322	1	-11.668	-11.668
102.90293	26.543	4973.859	0.0322	1	-11.709	-11.709
102.98626	26.48	4978.859	0.0322	1	-11.755	-11.755
103.0696	26.412	4983.859	0.0322	1	-11.806	-11.806
103.15294	26.34	4988.859	0.0322	1	-11.861	-11.861
103.23626	26.277	4993.859	0.0322	1	-11.906	-11.906
103.31959	26.221	4998.859	0.0322	1	-11.942	-11.942
103.40292	26.17	5003.859	0.0322	1	-11.973	-11.973
103.48624	26.123	5008.859	0.0322	1	-12	-12
103.56955	26.077	5013.859	0.0323	1	-12.028	-12.028
103.65289	26.032	5018.859	0.0322	1	-12.056	-12.056
103.73621	25.978	5023.859	0.0322	1	-12.092	-12.092
103.81952	25.93	5028.859	0.0322	1	-12.121	-12.121
103.90284	25.887	5033.859	0.0322	1	-12.144	-12.144
103.98616	25.84	5038.859	0.0322	1	-12.169	-12.169
104.0695	25.784	5043.859	0.0322	1	-12.196	-12.196
104.15283	25.72	5048.859	0.0322	1	-12.234	-12.234
104.23617	25.654	5053.859	0.0323	1	-12.275	-12.275
104.31952	25.579	5058.859	0.0322	1	-12.323	-12.323
104.40286	25.501	5063.859	0.0323	1	-12.376	-12.376
104.48621	25.43	5068.859	0.0322	1	-12.425	-12.425
104.56956	25.379	5073.859	0.0322	1	-12.453	-12.453
104.6529	25.335	5078.859	0.0323	1	-12.475	-12.475
104.73625	25.278	5083.859	0.0323	1	-12.511	-12.511
104.81959	25.212	5088.859	0.0322	1	-12.555	-12.555
104.90293	25.141	5093.859	0.0322	1	-12.602	-12.602
104.98626	25.075	5098.859	0.0322	1	-12.646	-12.646
105.06961	25.005	5103.859	0.0322	1	-12.691	-12.691
105.15296	24.926	5108.859	0.0322	1	-12.744	-12.744
105.23629	24.852	5113.859	0.0322	1	-12.795	-12.795
105.31962	24.787	5118.859	0.0322	1	-12.834	-12.834
105.40294	24.718	5123.859	0.0322	1	-12.87	-12.87
105.48627	24.661	5128.859	0.0322	1	-12.895	-12.895
105.5696	24.609	5133.859	0.0322	1	-12.917	-12.917
105.65293	24.547	5138.859	0.0322	1	-12.947	-12.947
105.73624	24.482	5143.859	0.0323	1	-12.979	-12.979
105.81955	24.426	5148.859	0.0322	1	-13.004	-13.004
105.90286	24.373	5153.859	0.0322	1	-13.029	-13.029
105.98621	24.324	5158.859	0.0323	1	-13.049	-13.049
106.06956	24.261	5163.859	0.0323	1	-13.079	-13.079
106.1529	24.19	5168.859	0.0322	1	-13.116	-13.116
106.23623	24.121	5173.859	0.0322	1	-13.153	-13.153
106.31957	24.052	5178.859	0.0322	1	-13.196	-13.196
106.40291	23.984	5183.859	0.0322	1	-13.239	-13.239
106.48625	23.917	5188.859	0.0322	1	-13.279	-13.279
106.56958	23.85	5193.859	0.0322	1	-13.32	-13.32
106.65291	23.775	5198.859	0.0322	1	-13.367	-13.367
106.73625	23.703	5203.859	0.0322	1	-13.41	-13.41
106.81959	23.625	5208.859	0.0322	1	-13.46	-13.46
106.90293	23.551	5213.859	0.0322	1	-13.504	-13.504
106.98629	23.481	5218.859	0.0322	1	-13.54	-13.54
107.06964	23.393	5223.859	0.0322	1	-13.598	-13.598
107.15297	23.31	5228.859	0.0321	1	-13.651	-13.651
107.23631	23.238	5233.859	0.0322	1	-13.695	-13.695
107.31961	23.166	5238.859	0.0322	1	-13.738	-13.738
107.40293	23.102	5243.859	0.0322	1	-13.773	-13.773
107.48626	23.035	5248.859	0.0321	1	-13.81	-13.81
107.56958	22.982	5253.859	0.0322	1	-13.832	-13.832
107.65291	22.923	5258.859	0.0322	1	-13.862	-13.862
107.73624	22.845	5263.859	0.0322	1	-13.911	-13.911
107.81958	22.766	5268.859	0.0322	1	-13.961	-13.961
107.90292	22.676	5273.859	0.0322	1	-14.024	-14.024
107.98626	22.576	5278.859	0.0322	1	-14.093	-14.093
108.0696	22.491	5283.859	0.0322	1	-14.141	-14.141
108.15294	22.409	5288.859	0.0322	1	-14.181	-14.181
108.23627	22.318	5293.859	0.0322	1	-14.234	-14.234
108.31961	22.227	5298.859	0.0322	1	-14.286	-14.286
108.40294	22.13	5303.859	0.0322	1	-14.346	-14.346
108.48627	22.048	5308.859	0.0322	1	-14.393	-14.393
108.5696	21.964	5313.859	0.0322	1	-14.443	-14.443
108.65294	21.876	5318.859	0.0322	1	-14.496	-14.496
108.73628	21.781	5323.859	0.0322	1	-14.555	-14.555
108.81961	21.685	5328.859	0.0322	1	-14.617	-14.617
108.90294	21.586	5333.859	0.0322	1	-14.681	-14.681
108.98628	21.479	5338.859	0.0321	1	-14.75	-14.75
109.06962	21.365	5343.859	0.0322	1	-14.828	-14.828
109.15295	21.248	5348.859	0.0322	1	-14.91	-14.91
109.23629	21.135	5353.859	0.0322	1	-14.986	-14.986
109.31963	21.018	5358.859	0.0322	1	-15.063	-15.063
109.40297	20.889	5363.859	0.0322	1	-15.154	-15.154
109.48631	20.772	5368.859	0.0322	1	-15.235	-15.235
109.56964	20.654	5373.859	0.0322	1	-15.319	-15.319
109.65296	20.547	5378.859	0.0322	1	-15.392	-15.392
109.73629	20.434	5383.859	0.0322	1	-15.473	-15.473
109.81962	20.32	5388.859	0.0322	1	-15.557	-15.557
109.90293	20.198	5393.859	0.0322	1	-15.653	-15.653
109.98626	20.087	5398.859	0.0322	1	-15.739	-15.739
