# Supplementary material for: Modification of the structural stability of human serum albumin in rheumatoid arthritis
Source: PLoS One. 2023 Mar 17;18(3):e0271008. doi: 10.1371/journal.pone.0271008 (PMC10022781; doi:10.1371/journal.pone.0271008)
Supplement: S2 Data — The zip file includes 47 HDC results (.csv) exported from DSC raw files. Each HDC result file contains seven measurements for each DSC run: temperature (°C), power (μW), time(s), pressure (atm), scan rate (°C/min), analysis data (excess molar heat capacity (Cpex)), and corrected data (normalized Cpex, normalization explained in the Methods section). (ZIP) [file pone.0271008.s003.zip › SupplmentalData_2_HDC results/RF15.csv]

temp	power	time	pressure	scan rate	AnalysisData	CorrectedData
20.00104	-61.995	0.473	0.0323	0.56	-0.097	-0.097
20.03276	-79.321	5.472	0.0323	0.56	-0.195	-0.195
20.08522	-149.856	10.473	0.0323	0.56	-0.553	-0.553
20.15308	-222.553	15.473	0.0323	0.56	-1.368	-1.368
20.2327	-280.994	20.473	0.0323	0.673	-2.906	-2.906
20.32088	-321.961	25.473	0.0323	0.789	-5.01	-5.01
20.41486	-346.398	30.473	0.0323	0.904	-7.872	-7.872
20.53205	-358.067	36.472	0.0323	1.018	-11.09	-11.09
20.63122	-355.715	41.472	0.0323	1.093	-13.427	-13.427
20.73029	-345.474	46.472	0.0323	1.138	-15.693	-15.693
20.8283	-330.05	51.472	0.0323	1.159	-17.803	-17.803
20.92458	-311.445	56.472	0.0323	1.146	-19.546	-19.546
21.01875	-291.245	61.472	0.0323	1.126	-20.885	-20.885
21.11071	-270.77	66.472	0.0324	1.104	-21.876	-21.876
21.20047	-250.989	71.472	0.0323	1.08	-22.583	-22.583
21.2882	-232.458	76.472	0.0323	1.058	-22.957	-22.957
21.37413	-215.607	81.472	0.0323	1.038	-23.105	-23.105
21.45856	-200.645	86.472	0.0323	1.02	-23.081	-23.081
21.54181	-187.585	91.472	0.0323	1.006	-22.909	-22.909
21.62416	-176.37	96.472	0.0322	0.995	-22.645	-22.645
21.7059	-166.888	101.472	0.0323	0.987	-22.254	-22.254
21.78729	-159.012	106.472	0.0323	0.982	-22.007	-22.007
21.86854	-152.365	111.472	0.0323	0.979	-21.754	-21.754
21.94981	-146.661	116.472	0.0323	0.978	-21.428	-21.428
22.03122	-141.692	121.472	0.0323	0.979	-21.094	-21.094
22.11286	-137.268	126.472	0.0323	0.981	-20.832	-20.832
22.19478	-133.197	131.473	0.0323	0.984	-20.62	-20.62
22.277	-129.353	136.473	0.0323	0.986	-20.427	-20.427
22.35951	-125.628	141.473	0.0323	0.99	-20.283	-20.283
22.44227	-121.939	146.473	0.0323	0.992	-20.155	-20.155
22.52527	-118.224	151.473	0.0323	0.995	-20.067	-20.067
22.60846	-114.443	156.473	0.0323	0.997	-19.96	-19.96
22.6918	-110.622	161.473	0.0323	0.999	-19.874	-19.874
22.77529	-106.804	166.473	0.0323	1.001	-19.831	-19.831
22.85886	-102.976	171.473	0.0323	1.002	-19.796	-19.796
22.94249	-99.157	176.473	0.0323	1.003	-19.793	-19.793
23.02615	-95.37	181.473	0.0322	1.003	-19.82	-19.82
23.10981	-91.611	186.473	0.0323	1.004	-19.84	-19.84
23.19347	-87.907	191.473	0.0323	1.004	-19.844	-19.844
23.2771	-84.281	196.473	0.0323	1.003	-19.863	-19.863
23.3607	-80.735	201.473	0.0323	1.003	-19.87	-19.87
23.44427	-77.275	206.473	0.0323	1.003	-19.851	-19.851
23.52779	-73.945	211.473	0.0323	1.002	-19.822	-19.822
23.61129	-70.731	216.473	0.0323	1.002	-19.807	-19.807
23.69476	-67.65	221.473	0.0323	1.002	-19.786	-19.786
23.77818	-64.672	226.473	0.0323	1.001	-19.728	-19.728
23.86158	-61.828	231.473	0.0323	1.001	-19.687	-19.687
23.94498	-59.093	236.473	0.0323	1.001	-19.638	-19.638
24.02836	-56.488	241.473	0.0323	1.001	-19.598	-19.598
24.11175	-54.01	246.473	0.0323	1.001	-19.582	-19.582
24.19512	-51.633	251.473	0.0323	1.001	-19.592	-19.592
24.29516	-48.865	257.472	0.0323	1	-19.546	-19.546
24.37853	-46.662	262.472	0.0323	1	-19.501	-19.501
24.46189	-44.537	267.472	0.0323	1	-19.464	-19.464
24.54526	-42.488	272.472	0.0323	1	-19.419	-19.419
24.62863	-40.505	277.472	0.0323	1	-19.376	-19.376
24.71199	-38.601	282.472	0.0324	1	-19.34	-19.34
24.79536	-36.77	287.472	0.0323	1	-19.307	-19.307
24.87873	-34.994	292.472	0.0323	1	-19.276	-19.276
24.96211	-33.28	297.472	0.0323	1	-19.249	-19.249
25.04549	-31.639	302.472	0.0323	1	-19.235	-19.235
25.12886	-30.035	307.472	0.0324	1.001	-19.21	-19.21
25.21224	-28.475	312.472	0.0323	1.001	-19.182	-19.182
25.29561	-26.999	317.472	0.0323	1	-19.181	-19.181
25.37899	-25.565	322.472	0.0323	1	-19.169	-19.169
25.46236	-24.168	327.472	0.0323	1	-19.143	-19.143
25.54573	-22.816	332.472	0.0323	1	-19.118	-19.118
25.6291	-21.503	337.472	0.0323	1	-19.097	-19.097
25.71247	-20.242	342.472	0.0323	1	-19.082	-19.082
25.79583	-19.033	347.472	0.0324	1	-19.082	-19.082
25.87919	-17.842	352.472	0.0323	1	-19.043	-19.043
25.96255	-16.708	357.472	0.0323	1	-19.023	-19.023
26.04591	-15.621	362.472	0.0323	1	-19.011	-19.011
26.12928	-14.558	367.472	0.0324	1	-18.997	-18.997
26.21264	-13.549	372.472	0.0323	1	-19	-19
26.296	-12.559	377.472	0.0323	1	-18.975	-18.975
26.37936	-11.608	382.472	0.0323	1	-18.954	-18.954
26.46272	-10.695	387.472	0.0323	1	-18.932	-18.932
26.54607	-9.803	392.472	0.0323	1	-18.908	-18.908
26.62942	-8.939	397.472	0.0323	1	-18.883	-18.883
26.71278	-8.116	402.472	0.0323	1	-18.871	-18.871
26.79613	-7.307	407.472	0.0323	1	-18.829	-18.829
26.87948	-6.533	412.472	0.0323	1	-18.785	-18.785
26.96283	-5.797	417.472	0.0323	1	-18.793	-18.793
27.04618	-5.087	422.472	0.0323	1	-18.808	-18.808
27.12953	-4.402	427.472	0.0324	1	-18.809	-18.809
27.21288	-3.729	432.472	0.0323	1	-18.794	-18.794
27.29623	-3.071	437.472	0.0323	1	-18.774	-18.774
27.37958	-2.431	442.472	0.0323	1	-18.745	-18.745
27.46293	-1.821	447.472	0.0324	1	-18.722	-18.722
27.54627	-1.228	452.472	0.0323	1	-18.688	-18.688
27.62961	-0.665	457.472	0.0324	1	-18.674	-18.674
27.71297	-0.116	462.472	0.0324	1	-18.66	-18.66
27.79631	0.41	467.472	0.0324	1	-18.664	-18.664
27.87965	0.915	472.472	0.0324	1	-18.673	-18.673
27.963	1.411	477.472	0.0324	1	-18.657	-18.657
28.04635	1.889	482.472	0.0323	1	-18.64	-18.64
28.12969	2.345	487.472	0.0324	1	-18.624	-18.624
28.21303	2.792	492.472	0.0324	1	-18.601	-18.601
28.29636	3.219	497.472	0.0323	1	-18.586	-18.586
28.3797	3.637	502.472	0.0324	1	-18.567	-18.567
28.46303	4.044	507.472	0.0324	1	-18.544	-18.544
28.54638	4.441	512.472	0.0324	1	-18.533	-18.533
28.62973	4.793	517.472	0.0324	1	-18.554	-18.554
28.71306	5.152	522.472	0.0324	1	-18.541	-18.541
28.7964	5.495	527.472	0.0324	1	-18.531	-18.531
28.87973	5.837	532.472	0.0324	1	-18.512	-18.512
28.96307	6.176	537.472	0.0324	1	-18.482	-18.482
29.0464	6.498	542.472	0.0323	1	-18.472	-18.472
29.12973	6.816	547.472	0.0323	1	-18.441	-18.441
29.21307	7.165	552.472	0.0324	1	-18.374	-18.374
29.2964	7.464	557.472	0.0323	1	-18.359	-18.359
29.37974	7.733	562.472	0.0323	1	-18.35	-18.35
29.46309	7.97	567.472	0.0323	1	-18.361	-18.361
29.54643	8.202	572.472	0.0323	1	-18.377	-18.377
29.62976	8.432	577.472	0.0323	1	-18.392	-18.392
29.71309	8.672	582.472	0.0324	1	-18.385	-18.385
29.79642	8.917	587.472	0.0323	1	-18.384	-18.384
29.87976	9.14	592.472	0.0324	1	-18.392	-18.392
29.96309	9.353	597.472	0.0324	1	-18.402	-18.402
30.04644	9.552	602.472	0.0324	1	-18.399	-18.399
30.12978	9.747	607.472	0.0323	1	-18.378	-18.378
30.21312	9.938	612.472	0.0324	1	-18.365	-18.365
30.29646	10.128	617.472	0.0323	1	-18.346	-18.346
30.37981	10.318	622.472	0.0323	1	-18.327	-18.327
30.46315	10.497	627.472	0.0323	1	-18.31	-18.31
30.5465	10.677	632.472	0.0323	1	-18.298	-18.298
30.62984	10.844	637.472	0.0324	1	-18.298	-18.298
30.71318	11.023	642.472	0.0323	1	-18.273	-18.273
30.79651	11.198	647.472	0.0323	1	-18.249	-18.249
30.87985	11.365	652.472	0.0323	1	-18.23	-18.23
30.96318	11.531	657.472	0.0323	1	-18.205	-18.205
31.04651	11.692	662.472	0.0323	1	-18.171	-18.171
31.12983	11.843	667.472	0.0323	1	-18.149	-18.149
31.21316	11.992	672.472	0.0323	1	-18.125	-18.125
31.2965	12.13	677.472	0.0323	1	-18.113	-18.113
31.37984	12.249	682.473	0.0323	1	-18.111	-18.111
31.46319	12.361	687.473	0.0324	1	-18.109	-18.109
31.54653	12.467	692.473	0.0323	1	-18.108	-18.108
31.62986	12.585	697.473	0.0323	1	-18.102	-18.102
31.71317	12.711	702.473	0.0323	1	-18.1	-18.1
31.7965	12.838	707.473	0.0323	1	-18.088	-18.088
31.87982	12.955	712.473	0.0324	1	-18.061	-18.061
31.96315	13.068	717.473	0.0324	1	-18.031	-18.031
32.04649	13.163	722.473	0.0323	1	-18.029	-18.029
32.12984	13.245	727.473	0.0323	1	-18.044	-18.044
32.21318	13.319	732.473	0.0324	1	-18.052	-18.052
32.29651	13.399	737.473	0.0323	1	-18.059	-18.059
32.37985	13.481	742.473	0.0323	1	-18.059	-18.059
32.46319	13.56	747.473	0.0323	1	-18.064	-18.064
32.54652	13.641	752.473	0.0323	1	-18.063	-18.063
32.62984	13.727	757.473	0.0324	1	-18.051	-18.051
32.71318	13.818	762.473	0.0324	1	-18.033	-18.033
32.79651	13.899	767.473	0.0324	1	-18.02	-18.02
32.87984	13.977	772.473	0.0323	1	-18.008	-18.008
32.96318	14.055	777.473	0.0323	1	-17.994	-17.994
33.04651	14.129	782.473	0.0322	1	-17.988	-17.988
33.12985	14.204	787.473	0.0323	1	-17.971	-17.971
33.21317	14.275	792.473	0.0323	1	-17.956	-17.956
33.2965	14.345	797.473	0.0323	1	-17.946	-17.946
33.37982	14.414	802.473	0.0323	1	-17.936	-17.936
33.46315	14.48	807.473	0.0324	1	-17.924	-17.924
33.54648	14.538	812.473	0.0323	1	-17.909	-17.909
33.62982	14.593	817.473	0.0323	1	-17.901	-17.901
33.71315	14.644	822.473	0.0323	1	-17.888	-17.888
33.79649	14.695	827.473	0.0323	1	-17.882	-17.882
33.87983	14.746	832.473	0.0323	1	-17.875	-17.875
33.96317	14.796	837.473	0.0323	1	-17.863	-17.863
34.04651	14.845	842.473	0.0323	1	-17.862	-17.862
34.12984	14.892	847.473	0.0323	1	-17.858	-17.858
34.21317	14.942	852.473	0.0323	1	-17.845	-17.845
34.29651	14.993	857.473	0.0323	1	-17.839	-17.839
34.37984	15.041	862.473	0.0323	1	-17.838	-17.838
34.46319	15.091	867.473	0.0323	1	-17.835	-17.835
34.54653	15.133	872.473	0.0323	1	-17.837	-17.837
34.62987	15.172	877.473	0.0323	1	-17.84	-17.84
34.71321	15.215	882.473	0.0323	1	-17.835	-17.835
34.79655	15.258	887.473	0.0323	1	-17.826	-17.826
34.87987	15.3	892.473	0.0323	1	-17.818	-17.818
34.96319	15.353	897.473	0.0323	1	-17.8	-17.8
35.04651	15.41	902.473	0.0323	1	-17.778	-17.778
35.12985	15.459	907.473	0.0323	1	-17.761	-17.761
35.21318	15.501	912.473	0.0323	1	-17.747	-17.747
35.29651	15.538	917.473	0.0323	1	-17.736	-17.736
35.37983	15.576	922.473	0.0323	1	-17.723	-17.723
35.46313	15.62	927.473	0.0323	1	-17.701	-17.701
35.54645	15.664	932.473	0.0323	1	-17.682	-17.682
35.62976	15.703	937.473	0.0323	1	-17.674	-17.674
35.71308	15.74	942.473	0.0323	1	-17.664	-17.664
35.7964	15.774	947.473	0.0323	1	-17.65	-17.65
35.87971	15.808	952.473	0.0323	1	-17.638	-17.638
35.96306	15.84	957.473	0.0323	1	-17.63	-17.63
36.0464	15.864	962.473	0.0323	1	-17.631	-17.631
36.14642	15.885	968.473	0.0323	1	-17.641	-17.641
36.2431	15.902	974.272	0.0323	1	-17.652	-17.652
36.32645	15.918	979.272	0.0323	1	-17.658	-17.658
36.40979	15.935	984.272	0.0323	1	-17.657	-17.657
36.49313	15.954	989.272	0.0323	1	-17.65	-17.65
36.57646	15.974	994.272	0.0323	1	-17.641	-17.641
36.6598	15.995	999.272	0.0323	1	-17.63	-17.63
36.74313	16.016	1004.272	0.0323	1	-17.62	-17.62
36.82646	16.039	1009.272	0.0323	1	-17.61	-17.61
36.9098	16.067	1014.272	0.0323	1	-17.597	-17.597
36.99314	16.089	1019.272	0.0323	1	-17.592	-17.592
37.07645	16.114	1024.272	0.0323	1	-17.584	-17.584
37.15978	16.146	1029.272	0.0323	1	-17.57	-17.57
37.24312	16.174	1034.272	0.0323	1	-17.563	-17.563
37.32646	16.198	1039.272	0.0323	1	-17.558	-17.558
37.40978	16.22	1044.272	0.0323	1	-17.556	-17.556
37.49312	16.248	1049.272	0.0323	1	-17.544	-17.544
37.57644	16.276	1054.272	0.0323	1	-17.534	-17.534
37.65976	16.305	1059.272	0.0323	1	-17.521	-17.521
37.74309	16.335	1064.272	0.0323	1	-17.505	-17.505
37.82642	16.361	1069.272	0.0323	1	-17.494	-17.494
37.90975	16.388	1074.272	0.0323	1	-17.482	-17.482
37.99306	16.411	1079.272	0.0323	1	-17.477	-17.477
38.0764	16.44	1084.272	0.0323	1	-17.465	-17.465
38.15973	16.465	1089.272	0.0322	1	-17.456	-17.456
38.24305	16.487	1094.272	0.0323	1	-17.448	-17.448
38.32639	16.512	1099.272	0.0323	1	-17.436	-17.436
38.40974	16.532	1104.272	0.0324	1	-17.428	-17.428
38.49309	16.548	1109.272	0.0323	1	-17.424	-17.424
38.57644	16.562	1114.272	0.0323	1	-17.42	-17.42
38.65977	16.572	1119.272	0.0323	1	-17.421	-17.421
38.74308	16.589	1124.272	0.0324	1	-17.413	-17.413
38.82639	16.613	1129.272	0.0324	1	-17.397	-17.397
38.90972	16.638	1134.272	0.0323	1	-17.381	-17.381
38.99305	16.661	1139.272	0.0323	1	-17.368	-17.368
39.07637	16.682	1144.272	0.0323	1	-17.359	-17.359
39.1597	16.705	1149.272	0.0324	1	-17.35	-17.35
39.24302	16.722	1154.272	0.0323	1	-17.346	-17.346
39.32635	16.738	1159.272	0.0323	1	-17.341	-17.341
39.40968	16.753	1164.272	0.0323	1	-17.336	-17.336
39.49302	16.767	1169.272	0.0323	1	-17.332	-17.332
39.57635	16.781	1174.272	0.0323	1	-17.329	-17.329
39.65969	16.795	1179.272	0.0323	1	-17.327	-17.327
39.74302	16.81	1184.272	0.0323	1	-17.322	-17.322
39.82636	16.825	1189.272	0.0323	1	-17.315	-17.315
39.9097	16.842	1194.272	0.0323	1	-17.305	-17.305
39.99303	16.86	1199.272	0.0323	1	-17.294	-17.294
40.07635	16.881	1204.272	0.0323	1	-17.283	-17.283
40.15967	16.905	1209.272	0.0323	1	-17.269	-17.269
40.243	16.929	1214.272	0.0323	1	-17.254	-17.254
40.32634	16.947	1219.272	0.0323	1	-17.244	-17.244
40.40968	16.963	1224.272	0.0323	1	-17.236	-17.236
40.493	16.976	1229.272	0.0323	1	-17.232	-17.232
40.57633	16.99	1234.272	0.0323	1	-17.225	-17.225
40.65965	17.005	1239.272	0.0323	1	-17.217	-17.217
40.74298	17.025	1244.272	0.0323	1	-17.204	-17.204
40.82632	17.043	1249.272	0.0323	1	-17.192	-17.192
40.90965	17.059	1254.272	0.0323	1	-17.184	-17.184
40.99298	17.077	1259.272	0.0323	1	-17.175	-17.175
41.07632	17.097	1264.272	0.0324	1	-17.164	-17.164
41.15966	17.113	1269.272	0.0323	1	-17.159	-17.159
41.24299	17.129	1274.272	0.0323	1	-17.154	-17.154
41.32632	17.147	1279.272	0.0323	1	-17.146	-17.146
41.40964	17.165	1284.272	0.0323	1	-17.136	-17.136
41.49297	17.183	1289.272	0.0323	1	-17.126	-17.126
41.57631	17.199	1294.272	0.0323	1	-17.12	-17.12
41.65965	17.214	1299.272	0.0323	1	-17.112	-17.112
41.74298	17.226	1304.272	0.0324	1	-17.107	-17.107
41.82632	17.239	1309.272	0.0323	1	-17.101	-17.101
41.90965	17.254	1314.272	0.0323	1	-17.093	-17.093
41.99298	17.269	1319.272	0.0323	1	-17.087	-17.087
42.07631	17.284	1324.272	0.0323	1	-17.081	-17.081
42.15964	17.299	1329.272	0.0323	1	-17.074	-17.074
42.24298	17.315	1334.272	0.0323	1	-17.067	-17.067
42.32631	17.332	1339.272	0.0323	1	-17.057	-17.057
42.40964	17.349	1344.272	0.0323	1	-17.046	-17.046
42.49297	17.366	1349.272	0.0324	1	-17.034	-17.034
42.57631	17.387	1354.272	0.0323	1	-17.017	-17.017
42.65963	17.409	1359.272	0.0323	1	-16.999	-16.999
42.74294	17.435	1364.272	0.0323	1	-16.981	-16.981
42.82626	17.461	1369.272	0.0323	1	-16.962	-16.962
42.90958	17.485	1374.272	0.0323	1	-16.943	-16.943
42.99291	17.507	1379.272	0.0323	1	-16.93	-16.93
43.07625	17.526	1384.272	0.0323	1	-16.921	-16.921
43.15959	17.541	1389.272	0.0323	1	-16.915	-16.915
43.24292	17.556	1394.272	0.0323	1	-16.907	-16.907
43.32626	17.571	1399.272	0.0323	1	-16.899	-16.899
43.4096	17.586	1404.272	0.0323	1	-16.89	-16.89
43.49293	17.602	1409.272	0.0323	1	-16.88	-16.88
43.57627	17.617	1414.272	0.0323	1	-16.87	-16.87
43.6596	17.633	1419.272	0.0323	1	-16.859	-16.859
43.74293	17.651	1424.272	0.0323	1	-16.847	-16.847
43.82626	17.67	1429.272	0.0323	1	-16.833	-16.833
43.90959	17.689	1434.272	0.0322	1	-16.819	-16.819
43.99292	17.706	1439.272	0.0323	1	-16.806	-16.806
44.07626	17.725	1444.272	0.0323	1	-16.792	-16.792
44.15959	17.744	1449.272	0.0323	1	-16.778	-16.778
44.24293	17.764	1454.272	0.0323	1	-16.765	-16.765
44.32626	17.779	1459.272	0.0323	1	-16.756	-16.756
44.4096	17.796	1464.272	0.0323	1	-16.746	-16.746
44.49294	17.81	1469.272	0.0323	1	-16.738	-16.738
44.57626	17.822	1474.272	0.0323	1	-16.731	-16.731
44.6596	17.839	1479.272	0.0323	1	-16.719	-16.719
44.74293	17.854	1484.272	0.0323	1	-16.709	-16.709
44.82627	17.871	1489.272	0.0323	1	-16.698	-16.698
44.9096	17.891	1494.272	0.0323	1	-16.683	-16.683
44.99292	17.911	1499.272	0.0323	1	-16.667	-16.667
45.07625	17.932	1504.272	0.0323	1	-16.652	-16.652
45.15958	17.95	1509.272	0.0323	1	-16.638	-16.638
45.24291	17.966	1514.272	0.0323	1	-16.628	-16.628
45.32624	17.984	1519.272	0.0323	1	-16.614	-16.614
45.40956	17.999	1524.272	0.0324	1	-16.603	-16.603
45.49287	18.016	1529.272	0.0323	1	-16.59	-16.59
45.57619	18.034	1534.272	0.0323	1	-16.577	-16.577
45.6595	18.054	1539.272	0.0323	1	-16.562	-16.562
45.74283	18.073	1544.272	0.0323	1	-16.547	-16.547
45.82616	18.088	1549.272	0.0323	1	-16.537	-16.537
45.9095	18.098	1554.272	0.0323	1	-16.532	-16.532
45.99284	18.106	1559.272	0.0323	1	-16.529	-16.529
46.07618	18.114	1564.272	0.0323	1	-16.527	-16.527
46.15953	18.122	1569.272	0.0323	1	-16.524	-16.524
46.24287	18.128	1574.272	0.0323	1	-16.524	-16.524
46.3262	18.136	1579.272	0.0323	1	-16.522	-16.522
46.40953	18.145	1584.272	0.0323	1	-16.518	-16.518
46.49286	18.156	1589.272	0.0323	1	-16.512	-16.512
46.57619	18.167	1594.272	0.0324	1	-16.506	-16.506
46.65953	18.179	1599.272	0.0323	1	-16.499	-16.499
46.74286	18.191	1604.272	0.0323	1	-16.492	-16.492
46.82619	18.205	1609.272	0.0323	1	-16.483	-16.483
46.90952	18.223	1614.272	0.0323	1	-16.469	-16.469
46.99285	18.244	1619.272	0.0323	1	-16.453	-16.453
47.07618	18.263	1624.272	0.0323	1	-16.44	-16.44
47.15951	18.282	1629.272	0.0323	1	-16.426	-16.426
47.24285	18.303	1634.272	0.0323	1	-16.41	-16.41
47.32617	18.328	1639.272	0.0324	1	-16.388	-16.388
47.40948	18.357	1644.272	0.0323	1	-16.363	-16.363
47.4928	18.39	1649.272	0.0323	1	-16.335	-16.335
47.57614	18.425	1654.272	0.0323	1	-16.304	-16.304
47.65948	18.453	1659.272	0.0324	1	-16.28	-16.28
47.74281	18.477	1664.272	0.0323	1	-16.26	-16.26
47.82616	18.502	1669.272	0.0323	1	-16.24	-16.24
47.9095	18.523	1674.272	0.0323	1	-16.223	-16.223
47.99283	18.544	1679.272	0.0323	1	-16.205	-16.205
48.07617	18.57	1684.272	0.0323	1	-16.183	-16.183
48.15951	18.595	1689.272	0.0323	1	-16.162	-16.162
48.24284	18.617	1694.272	0.0324	1	-16.144	-16.144
48.32618	18.638	1699.272	0.0323	1	-16.127	-16.127
48.40952	18.659	1704.272	0.0323	1	-16.112	-16.112
48.49284	18.679	1709.272	0.0323	1	-16.097	-16.097
48.57618	18.703	1714.272	0.0323	1	-16.08	-16.08
48.6595	18.726	1719.272	0.0323	1	-16.062	-16.062
48.74284	18.751	1724.272	0.0323	1	-16.041	-16.041
48.82618	18.774	1729.272	0.0323	1	-16.02	-16.02
48.90951	18.796	1734.272	0.0324	1	-16.001	-16.001
48.99283	18.82	1739.272	0.0323	1	-15.98	-15.98
49.07615	18.845	1744.272	0.0323	1	-15.959	-15.959
49.15947	18.875	1749.272	0.0323	1	-15.934	-15.934
49.2428	18.902	1754.272	0.0323	1	-15.912	-15.912
49.32614	18.924	1759.272	0.0324	1	-15.894	-15.894
49.40946	18.945	1764.272	0.0323	1	-15.878	-15.878
49.49277	18.977	1769.272	0.0323	1	-15.851	-15.851
49.57608	19.01	1774.272	0.0323	1	-15.823	-15.823
49.65939	19.042	1779.272	0.0323	1	-15.796	-15.796
49.74273	19.069	1784.272	0.0323	1	-15.773	-15.773
49.82607	19.086	1789.272	0.0323	1	-15.759	-15.759
49.90941	19.1	1794.272	0.0324	1	-15.749	-15.749
49.99274	19.114	1799.272	0.0323	1	-15.738	-15.738
50.07609	19.128	1804.272	0.0323	1	-15.732	-15.732
50.15944	19.141	1809.272	0.0323	1	-15.741	-15.741
50.24278	19.155	1814.272	0.0323	1	-15.759	-15.759
50.32611	19.172	1819.272	0.0323	1	-15.773	-15.773
50.40945	19.193	1824.272	0.0324	1	-15.78	-15.78
50.49278	19.218	1829.272	0.0323	1	-15.78	-15.78
50.57611	19.248	1834.272	0.0323	1	-15.771	-15.771
50.65944	19.279	1839.272	0.0324	1	-15.76	-15.76
50.74278	19.312	1844.272	0.0323	1	-15.745	-15.745
50.82613	19.343	1849.272	0.0323	1	-15.731	-15.731
50.90945	19.374	1854.272	0.0323	1	-15.713	-15.713
50.9928	19.409	1859.272	0.0323	1	-15.69	-15.69
51.07613	19.438	1864.272	0.0323	1	-15.672	-15.672
51.15945	19.475	1869.272	0.0324	1	-15.644	-15.644
51.24279	19.518	1874.272	0.0324	1	-15.608	-15.608
51.32613	19.552	1879.272	0.0323	1	-15.581	-15.581
51.40945	19.584	1884.272	0.0323	1	-15.554	-15.554
51.49279	19.619	1889.272	0.0323	1	-15.525	-15.525
51.57611	19.652	1894.272	0.0323	1	-15.497	-15.497
51.65944	19.683	1899.272	0.0323	1	-15.468	-15.468
51.74277	19.715	1904.272	0.0324	1	-15.44	-15.44
51.8261	19.743	1909.272	0.0324	1	-15.416	-15.416
51.90944	19.769	1914.272	0.0324	1	-15.394	-15.394
51.99276	19.795	1919.272	0.0324	1	-15.372	-15.372
52.0761	19.822	1924.272	0.0323	1	-15.349	-15.349
52.15943	19.85	1929.272	0.0323	1	-15.325	-15.325
52.24276	19.881	1934.272	0.0323	1	-15.298	-15.298
52.32608	19.912	1939.272	0.0323	1	-15.27	-15.27
52.40942	19.942	1944.272	0.0323	1	-15.243	-15.243
52.49275	19.969	1949.272	0.0323	1	-15.218	-15.218
52.57608	19.994	1954.272	0.0324	1	-15.197	-15.197
52.65941	20.018	1959.272	0.0324	1	-15.177	-15.177
52.74274	20.045	1964.272	0.0323	1	-15.154	-15.154
52.82608	20.071	1969.272	0.0323	1	-15.131	-15.131
52.90942	20.095	1974.272	0.0323	1	-15.109	-15.109
52.99275	20.117	1979.272	0.0324	1	-15.091	-15.091
53.07608	20.144	1984.272	0.0324	1	-15.069	-15.069
53.15942	20.17	1989.272	0.0324	1	-15.049	-15.049
53.24275	20.197	1994.272	0.0323	1	-15.025	-15.025
53.32608	20.225	1999.272	0.0324	1	-15.001	-15.001
53.40941	20.249	2004.272	0.0323	1	-14.98	-14.98
53.49274	20.275	2009.272	0.0324	1	-14.957	-14.957
53.57607	20.301	2014.272	0.0323	1	-14.934	-14.934
53.6594	20.329	2019.272	0.0324	1	-14.91	-14.91
53.74274	20.36	2024.272	0.0323	1	-14.882	-14.882
53.82606	20.385	2029.272	0.0323	1	-14.861	-14.861
53.90939	20.416	2034.272	0.0323	1	-14.834	-14.834
53.99274	20.448	2039.272	0.0323	1	-14.805	-14.805
54.07607	20.474	2044.272	0.0323	1	-14.783	-14.783
54.1594	20.502	2049.273	0.0323	1	-14.759	-14.759
54.24273	20.532	2054.273	0.0322	1	-14.735	-14.735
54.32606	20.567	2059.273	0.0323	1	-14.706	-14.706
54.40939	20.606	2064.273	0.0322	1	-14.674	-14.674
54.49273	20.642	2069.273	0.0323	1	-14.644	-14.644
54.57606	20.676	2074.273	0.0323	1	-14.616	-14.616
54.65939	20.708	2079.273	0.0323	1	-14.588	-14.588
54.74272	20.742	2084.273	0.0323	1	-14.559	-14.559
54.82606	20.773	2089.273	0.0323	1	-14.534	-14.534
54.90939	20.8	2094.273	0.0323	1	-14.513	-14.513
54.99272	20.826	2099.273	0.0323	1	-14.494	-14.494
55.07605	20.852	2104.273	0.0323	1	-14.475	-14.475
55.15939	20.879	2109.273	0.0323	1	-14.456	-14.456
55.24273	20.905	2114.273	0.0323	1	-14.439	-14.439
55.32606	20.935	2119.273	0.0323	1	-14.419	-14.419
55.40939	20.964	2124.273	0.0323	1	-14.398	-14.398
55.49273	20.992	2129.273	0.0323	1	-14.375	-14.375
55.57606	21.021	2134.273	0.0323	1	-14.352	-14.352
55.65939	21.05	2139.273	0.0323	1	-14.327	-14.327
55.74272	21.08	2144.273	0.0323	1	-14.301	-14.301
55.82605	21.113	2149.273	0.0323	1	-14.272	-14.272
55.90938	21.15	2154.273	0.0323	1	-14.237	-14.237
55.99271	21.192	2159.273	0.0323	1	-14.197	-14.197
56.07604	21.239	2164.273	0.0323	1	-14.156	-14.156
56.15938	21.282	2169.273	0.0323	1	-14.118	-14.118
56.24272	21.325	2174.273	0.0323	1	-14.082	-14.082
56.32605	21.364	2179.273	0.0323	1	-14.049	-14.049
56.40938	21.407	2184.273	0.0323	1	-14.013	-14.013
56.49272	21.464	2189.273	0.0323	1	-13.963	-13.963
56.57606	21.533	2194.273	0.0323	1	-13.899	-13.899
56.65939	21.586	2199.273	0.0323	1	-13.853	-13.853
56.74272	21.639	2204.273	0.0323	1	-13.808	-13.808
56.82604	21.697	2209.273	0.0323	1	-13.754	-13.754
56.90937	21.749	2214.273	0.0323	1	-13.706	-13.706
56.9927	21.798	2219.273	0.0323	1	-13.66	-13.66
57.07602	21.852	2224.273	0.0323	1	-13.609	-13.609
57.15936	21.908	2229.273	0.0323	1	-13.56	-13.56
57.24269	21.963	2234.273	0.0323	1	-13.511	-13.511
57.32603	22.011	2239.273	0.0323	1	-13.47	-13.47
57.40936	22.063	2244.273	0.0323	1	-13.428	-13.428
57.49269	22.12	2249.273	0.0323	1	-13.379	-13.379
57.57602	22.181	2254.273	0.0323	1	-13.327	-13.327
57.65935	22.248	2259.273	0.0323	1	-13.268	-13.268
57.74268	22.313	2264.273	0.0323	1	-13.211	-13.211
57.82602	22.38	2269.273	0.0323	1	-13.151	-13.151
57.90936	22.446	2274.273	0.0323	1	-13.092	-13.092
57.9927	22.513	2279.273	0.0324	1	-13.033	-13.033
58.07603	22.586	2284.273	0.0323	1	-12.966	-12.966
58.15936	22.669	2289.273	0.0323	1	-12.89	-12.89
58.24269	22.753	2294.273	0.0323	1	-12.812	-12.812
58.32603	22.838	2299.273	0.0323	1	-12.732	-12.732
58.40937	22.923	2304.273	0.0323	1	-12.652	-12.652
58.4927	23.013	2309.273	0.0323	1	-12.567	-12.567
58.57602	23.112	2314.273	0.0323	1	-12.473	-12.473
58.65936	23.231	2319.273	0.0323	1	-12.36	-12.36
58.74269	23.343	2324.273	0.0323	1	-12.254	-12.254
58.82601	23.453	2329.273	0.0323	1	-12.149	-12.149
58.90935	23.583	2334.273	0.0323	1	-12.025	-12.025
58.9927	23.702	2339.273	0.0323	1	-11.912	-11.912
59.07604	23.818	2344.273	0.0323	1	-11.801	-11.801
59.15937	23.957	2349.273	0.0323	1	-11.668	-11.668
59.2427	24.106	2354.273	0.0323	1	-11.525	-11.525
59.32603	24.283	2359.273	0.0323	1	-11.353	-11.353
59.40936	24.451	2364.273	0.0324	1	-11.188	-11.188
59.49268	24.63	2369.273	0.0324	1	-11.014	-11.014
59.57602	24.817	2374.273	0.0323	1	-10.833	-10.833
59.65936	25.02	2379.273	0.0323	1	-10.633	-10.633
59.74268	25.242	2384.273	0.0323	1	-10.416	-10.416
59.82601	25.498	2389.273	0.0323	1	-10.166	-10.166
59.90934	25.771	2394.273	0.0323	1	-9.898	-9.898
59.99267	26.073	2399.273	0.0323	1	-9.605	-9.605
60.076	26.38	2404.273	0.0323	1	-9.308	-9.308
60.15933	26.706	2409.273	0.0323	1	-8.99	-8.99
60.24267	27.05	2414.273	0.0323	1	-8.651	-8.651
60.326	27.425	2419.273	0.0323	1	-8.279	-8.279
60.40934	27.842	2424.273	0.0323	1	-7.867	-7.867
60.49267	28.29	2429.273	0.0323	1	-7.424	-7.424
60.57601	28.746	2434.273	0.0323	1	-6.974	-6.974
60.65934	29.243	2439.273	0.0323	1	-6.483	-6.483
60.74268	29.748	2444.273	0.0323	1	-5.983	-5.983
60.82601	30.251	2449.273	0.0323	1	-5.485	-5.485
60.90934	30.742	2454.273	0.0323	1	-5	-5
60.99268	31.203	2459.273	0.0323	1	-4.544	-4.544
61.076	31.644	2464.273	0.0323	1	-4.11	-4.11
61.15933	32.044	2469.273	0.0323	1	-3.716	-3.716
61.24266	32.385	2474.273	0.0323	1	-3.383	-3.383
61.32599	32.657	2479.273	0.0323	1	-3.119	-3.119
61.40932	32.86	2484.273	0.0323	1	-2.923	-2.923
61.49266	33	2489.273	0.0323	1	-2.789	-2.789
61.57599	33.086	2494.273	0.0323	1	-2.708	-2.708
61.65932	33.139	2499.273	0.0323	1	-2.661	-2.661
61.74265	33.175	2504.273	0.0323	1	-2.627	-2.627
61.82598	33.172	2509.273	0.0323	1	-2.633	-2.633
61.90932	33.076	2514.273	0.0323	1	-2.731	-2.731
61.99266	32.877	2519.273	0.0323	1	-2.932	-2.932
62.076	32.613	2524.273	0.0323	1	-3.197	-3.197
62.15933	32.341	2529.273	0.0323	1	-3.471	-3.471
62.24267	32.083	2534.273	0.0323	1	-3.731	-3.731
62.32601	31.841	2539.273	0.0323	1	-3.975	-3.975
62.40933	31.619	2544.273	0.0323	1	-4.199	-4.199
62.49266	31.434	2549.273	0.0323	1	-4.387	-4.387
62.57599	31.281	2554.273	0.0323	1	-4.543	-4.543
62.65932	31.165	2559.273	0.0323	1	-4.663	-4.663
62.74266	31.075	2564.273	0.0323	1	-4.758	-4.758
62.82599	31.01	2569.273	0.0323	1	-4.828	-4.828
62.90932	30.965	2574.273	0.0323	1	-4.878	-4.878
62.99265	30.938	2579.273	0.0323	1	-4.909	-4.909
63.07597	30.92	2584.273	0.0323	1	-4.932	-4.932
63.15931	30.907	2589.273	0.0323	1	-4.949	-4.949
63.24264	30.899	2594.273	0.0323	1	-4.962	-4.962
63.32596	30.901	2599.273	0.0323	1	-4.965	-4.965
63.4093	30.932	2604.273	0.0323	1	-4.939	-4.939
63.49263	30.986	2609.273	0.0323	1	-4.89	-4.89
63.57596	31.068	2614.273	0.0323	1	-4.813	-4.813
63.65928	31.178	2619.273	0.0323	1	-4.71	-4.71
63.75595	31.328	2625.072	0.0324	1	-4.565	-4.565
63.83929	31.459	2630.072	0.0323	1	-4.439	-4.439
63.92262	31.591	2635.072	0.0323	1	-4.315	-4.315
64.00596	31.724	2640.072	0.0323	1	-4.191	-4.191
64.08931	31.848	2645.072	0.0323	1	-4.074	-4.074
64.17264	31.977	2650.072	0.0323	1	-3.951	-3.951
64.25597	32.105	2655.072	0.0323	1	-3.829	-3.829
64.33931	32.221	2660.072	0.0323	1	-3.718	-3.718
64.42264	32.329	2665.072	0.0323	1	-3.616	-3.616
64.50598	32.431	2670.072	0.0323	1	-3.519	-3.519
64.58931	32.529	2675.072	0.0323	1	-3.427	-3.427
64.67264	32.621	2680.072	0.0323	1	-3.34	-3.34
64.75597	32.712	2685.072	0.0323	1	-3.254	-3.254
64.83931	32.801	2690.072	0.0323	1	-3.17	-3.17
64.92265	32.877	2695.072	0.0323	1	-3.099	-3.099
65.00598	32.942	2700.072	0.0322	1	-3.04	-3.04
65.08932	32.998	2705.072	0.0323	1	-2.99	-2.99
65.17266	33.05	2710.072	0.0323	1	-2.945	-2.945
65.25599	33.096	2715.072	0.0323	1	-2.904	-2.904
65.33932	33.146	2720.072	0.0323	1	-2.858	-2.858
65.42265	33.2	2725.072	0.0323	1	-2.81	-2.81
65.50598	33.26	2730.072	0.0323	1	-2.757	-2.757
65.58931	33.312	2735.072	0.0323	1	-2.712	-2.712
65.67265	33.355	2740.072	0.0323	1	-2.676	-2.676
65.75598	33.389	2745.072	0.0323	1	-2.651	-2.651
65.83932	33.422	2750.072	0.0322	1	-2.625	-2.625
65.92266	33.454	2755.072	0.0323	1	-2.598	-2.598
66.00599	33.487	2760.072	0.0323	1	-2.569	-2.569
66.08933	33.518	2765.072	0.0323	1	-2.544	-2.544
66.17267	33.548	2770.072	0.0323	1	-2.521	-2.521
66.256	33.58	2775.072	0.0323	1	-2.495	-2.495
66.33933	33.612	2780.072	0.0323	1	-2.47	-2.47
66.42266	33.645	2785.072	0.0323	1	-2.443	-2.443
66.506	33.681	2790.072	0.0323	1	-2.413	-2.413
66.58933	33.715	2795.072	0.0323	1	-2.387	-2.387
66.67267	33.748	2800.072	0.0323	1	-2.361	-2.361
66.756	33.781	2805.072	0.0323	1	-2.335	-2.335
66.83933	33.811	2810.072	0.0324	1	-2.311	-2.311
66.92267	33.846	2815.072	0.0323	1	-2.282	-2.282
67.006	33.881	2820.072	0.0323	1	-2.252	-2.252
67.08932	33.917	2825.072	0.0323	1	-2.221	-2.221
67.17265	33.961	2830.072	0.0323	1	-2.182	-2.182
67.25596	34.003	2835.072	0.0323	1	-2.144	-2.144
67.3393	34.055	2840.072	0.0323	1	-2.096	-2.096
67.42263	34.101	2845.072	0.0323	1	-2.054	-2.054
67.50597	34.15	2850.072	0.0323	1	-2.011	-2.011
67.58932	34.196	2855.072	0.0323	1	-1.973	-1.973
67.67265	34.242	2860.072	0.0323	1	-1.935	-1.935
67.75598	34.3	2865.072	0.0323	1	-1.882	-1.882
67.83931	34.372	2870.072	0.0323	1	-1.815	-1.815
67.92264	34.435	2875.072	0.0322	1	-1.757	-1.757
68.00597	34.496	2880.072	0.0323	1	-1.701	-1.701
68.0893	34.557	2885.072	0.0323	1	-1.645	-1.645
68.17263	34.614	2890.072	0.0323	1	-1.592	-1.592
68.25596	34.67	2895.072	0.0323	1	-1.54	-1.54
68.3393	34.723	2900.072	0.0323	1	-1.491	-1.491
68.42262	34.773	2905.072	0.0323	1	-1.446	-1.446
68.50596	34.823	2910.072	0.0323	1	-1.401	-1.401
68.58929	34.866	2915.072	0.0323	1	-1.363	-1.363
68.67264	34.906	2920.072	0.0323	1	-1.328	-1.328
68.75597	34.941	2925.072	0.0323	1	-1.299	-1.299
68.83932	34.984	2930.072	0.0323	1	-1.263	-1.263
68.92266	35.031	2935.072	0.0323	1	-1.222	-1.222
69.006	35.094	2940.072	0.0323	1	-1.164	-1.164
69.08934	35.159	2945.072	0.0323	1	-1.104	-1.104
69.17266	35.236	2950.072	0.0323	1	-1.032	-1.032
69.25599	35.332	2955.072	0.0323	1	-0.942	-0.942
69.33931	35.413	2960.072	0.0323	1	-0.865	-0.865
69.42264	35.485	2965.072	0.0323	1	-0.799	-0.799
69.50598	35.557	2970.072	0.0323	1	-0.732	-0.732
69.58931	35.627	2975.072	0.0323	1	-0.668	-0.668
69.67265	35.692	2980.072	0.0323	1	-0.61	-0.61
69.75599	35.75	2985.072	0.0323	1	-0.558	-0.558
69.83932	35.808	2990.072	0.0323	1	-0.506	-0.506
69.92266	35.861	2995.072	0.0323	1	-0.458	-0.458
70.006	35.909	3000.072	0.0323	1	-0.415	-0.415
70.08933	35.952	3005.072	0.0323	1	-0.376	-0.376
70.17267	35.989	3010.072	0.0323	1	-0.344	-0.344
70.25601	36.023	3015.072	0.0323	1	-0.315	-0.315
70.33935	36.06	3020.072	0.0323	1	-0.283	-0.283
70.42268	36.096	3025.072	0.0323	1	-0.251	-0.251
70.50602	36.129	3030.072	0.0323	1	-0.222	-0.222
70.58935	36.157	3035.072	0.0323	1	-0.199	-0.199
70.67268	36.182	3040.072	0.0323	1	-0.18	-0.18
70.75602	36.205	3045.072	0.0323	1	-0.164	-0.164
70.83934	36.223	3050.072	0.0323	1	-0.152	-0.152
70.92267	36.242	3055.072	0.0323	1	-0.139	-0.139
71.006	36.26	3060.072	0.0322	1	-0.127	-0.127
71.08933	36.276	3065.072	0.0322	1	-0.116	-0.116
71.17267	36.286	3070.072	0.0322	1	-0.112	-0.112
71.256	36.293	3075.072	0.0323	1	-0.111	-0.111
71.33934	36.298	3080.072	0.0323	1	-0.113	-0.113
71.42267	36.302	3085.072	0.0323	1	-0.117	-0.117
71.50601	36.304	3090.072	0.0323	1	-0.124	-0.124
71.58934	36.306	3095.072	0.0323	1	-0.129	-0.129
71.67268	36.307	3100.072	0.0323	1	-0.134	-0.134
71.756	36.308	3105.072	0.0323	1	-0.14	-0.14
71.83934	36.309	3110.072	0.0323	1	-0.146	-0.146
71.92268	36.309	3115.072	0.0323	1	-0.154	-0.154
72.00601	36.309	3120.072	0.0323	1	-0.162	-0.162
72.08934	36.309	3125.072	0.0323	1	-0.17	-0.17
72.17267	36.309	3130.072	0.0323	1	-0.177	-0.177
72.25603	36.308	3135.072	0.0323	1	-0.184	-0.184
72.33936	36.306	3140.072	0.0323	1	-0.192	-0.192
72.42268	36.304	3145.072	0.0323	1	-0.201	-0.201
72.50602	36.302	3150.072	0.0323	1	-0.209	-0.209
72.58937	36.3	3155.072	0.0323	1	-0.217	-0.217
72.67272	36.294	3160.072	0.0323	1	-0.23	-0.23
72.75605	36.286	3165.072	0.0323	1	-0.243	-0.243
72.83938	36.28	3170.072	0.0323	1	-0.254	-0.254
72.92271	36.273	3175.072	0.0323	1	-0.265	-0.265
73.00605	36.265	3180.072	0.0322	1	-0.278	-0.278
73.08938	36.256	3185.072	0.0322	1	-0.292	-0.292
73.17271	36.245	3190.072	0.0323	1	-0.309	-0.309
73.25604	36.233	3195.072	0.0323	1	-0.327	-0.327
73.33938	36.223	3200.072	0.0323	1	-0.344	-0.344
73.42271	36.212	3205.072	0.0323	1	-0.362	-0.362
73.50605	36.199	3210.072	0.0323	1	-0.382	-0.382
73.58938	36.185	3215.072	0.0323	1	-0.402	-0.402
73.67272	36.169	3220.072	0.0323	1	-0.423	-0.423
73.75605	36.153	3225.072	0.0323	1	-0.443	-0.443
73.83939	36.137	3230.072	0.0322	1	-0.464	-0.464
73.92273	36.118	3235.072	0.0323	1	-0.487	-0.487
74.00606	36.101	3240.072	0.0323	1	-0.509	-0.509
74.0894	36.083	3245.072	0.0323	1	-0.532	-0.532
74.17273	36.067	3250.072	0.0323	1	-0.553	-0.553
74.25605	36.05	3255.072	0.0323	1	-0.574	-0.574
74.33939	36.037	3260.072	0.0323	1	-0.592	-0.592
74.42273	36.02	3265.072	0.0323	1	-0.613	-0.613
74.50607	35.999	3270.072	0.0323	1	-0.64	-0.64
74.58941	35.98	3275.072	0.0322	1	-0.664	-0.664
74.67273	35.959	3280.072	0.0323	1	-0.691	-0.691
74.75606	35.94	3285.072	0.0323	1	-0.716	-0.716
74.8394	35.919	3290.072	0.0323	1	-0.744	-0.744
74.92273	35.892	3295.072	0.0323	1	-0.777	-0.777
75.00606	35.863	3300.072	0.0323	1	-0.813	-0.813
75.08939	35.833	3305.072	0.0323	1	-0.849	-0.849
75.17273	35.797	3310.072	0.0323	1	-0.892	-0.892
75.25607	35.76	3315.072	0.0323	1	-0.936	-0.936
75.3394	35.721	3320.072	0.0323	1	-0.983	-0.983
75.42273	35.68	3325.072	0.0323	1	-1.031	-1.031
75.50606	35.634	3330.072	0.0323	1	-1.084	-1.084
75.58939	35.591	3335.072	0.0323	1	-1.134	-1.134
75.67272	35.548	3340.072	0.0323	1	-1.184	-1.184
75.75606	35.504	3345.072	0.0323	1	-1.235	-1.235
75.83941	35.452	3350.072	0.0323	1	-1.294	-1.294
75.92273	35.396	3355.072	0.0323	1	-1.355	-1.355
76.00606	35.354	3360.072	0.0323	1	-1.402	-1.402
76.0894	35.314	3365.072	0.0323	1	-1.448	-1.448
76.17273	35.26	3370.072	0.0323	1	-1.508	-1.508
76.25606	35.212	3375.072	0.0323	1	-1.563	-1.563
76.33939	35.159	3380.072	0.0323	1	-1.621	-1.621
76.42273	35.107	3385.072	0.0322	1	-1.677	-1.677
76.50606	35.041	3390.072	0.0322	1	-1.748	-1.748
76.58938	34.977	3395.072	0.0322	1	-1.817	-1.817
76.67271	34.915	3400.072	0.0323	1	-1.884	-1.884
76.75604	34.843	3405.072	0.0323	1	-1.96	-1.96
76.83936	34.772	3410.072	0.0323	1	-2.037	-2.037
76.9227	34.693	3415.072	0.0323	1	-2.124	-2.124
77.00604	34.6	3420.072	0.0323	1	-2.226	-2.226
77.08938	34.504	3425.072	0.0323	1	-2.33	-2.33
77.17272	34.403	3430.072	0.0323	1	-2.44	-2.44
77.25606	34.305	3435.072	0.0323	1	-2.545	-2.545
77.3394	34.209	3440.072	0.0323	1	-2.648	-2.648
77.42274	34.094	3445.072	0.0323	1	-2.769	-2.769
77.50608	33.962	3450.072	0.0323	1	-2.909	-2.909
77.58941	33.843	3455.072	0.0323	1	-3.037	-3.037
77.67276	33.759	3460.072	0.0324	1	-3.131	-3.131
77.75609	33.658	3465.072	0.0323	1	-3.24	-3.24
77.83943	33.539	3470.072	0.0323	1	-3.368	-3.368
77.92277	33.399	3475.072	0.0323	1	-3.515	-3.515
78.0061	33.248	3480.072	0.0322	1	-3.674	-3.674
78.08943	33.098	3485.072	0.0322	1	-3.831	-3.831
78.17276	32.947	3490.072	0.0323	1	-3.986	-3.986
78.25611	32.804	3495.072	0.0323	1	-4.135	-4.135
78.33945	32.63	3500.072	0.0323	1	-4.313	-4.313
78.42279	32.469	3505.072	0.0323	1	-4.479	-4.479
78.50613	32.305	3510.072	0.0323	1	-4.647	-4.647
78.58947	32.141	3515.072	0.0323	1	-4.814	-4.814
78.6728	31.984	3520.072	0.0323	1	-4.975	-4.975
78.75613	31.835	3525.072	0.0323	1	-5.131	-5.131
78.83946	31.691	3530.072	0.0322	1	-5.28	-5.28
78.9228	31.544	3535.072	0.0323	1	-5.431	-5.431
79.00613	31.392	3540.072	0.0323	1	-5.591	-5.591
79.08945	31.239	3545.072	0.0323	1	-5.753	-5.753
79.17279	31.101	3550.072	0.0322	1	-5.899	-5.899
79.25613	30.951	3555.072	0.0323	1	-6.058	-6.058
79.33948	30.792	3560.072	0.0323	1	-6.227	-6.227
79.42283	30.628	3565.072	0.0323	1	-6.401	-6.401
79.50617	30.462	3570.072	0.0323	1	-6.577	-6.577
79.58949	30.318	3575.072	0.0323	1	-6.732	-6.732
79.67281	30.181	3580.072	0.0323	1	-6.878	-6.878
79.75614	30.043	3585.072	0.0323	1	-7.022	-7.022
79.83948	29.893	3590.072	0.0323	1	-7.177	-7.177
79.9228	29.736	3595.072	0.0323	1	-7.339	-7.339
80.00613	29.581	3600.072	0.0323	1	-7.498	-7.498
80.08946	29.469	3605.072	0.0323	1	-7.615	-7.615
80.17279	29.336	3610.072	0.0323	1	-7.752	-7.752
80.25612	29.182	3615.072	0.0323	1	-7.91	-7.91
80.33945	29.019	3620.072	0.0322	1	-8.079	-8.079
80.42277	28.841	3625.072	0.0322	1	-8.265	-8.265
80.50611	28.667	3630.072	0.0323	1	-8.447	-8.447
80.58944	28.479	3635.072	0.0323	1	-8.643	-8.643
80.67278	28.296	3640.072	0.0322	1	-8.835	-8.835
80.75612	28.108	3645.072	0.0323	1	-9.03	-9.03
80.83946	27.913	3650.072	0.0322	1	-9.232	-9.232
80.92279	27.73	3655.072	0.0322	1	-9.42	-9.42
81.00612	27.555	3660.072	0.0323	1	-9.601	-9.601
81.08946	27.373	3665.072	0.0322	1	-9.79	-9.79
81.17281	27.186	3670.072	0.0322	1	-9.985	-9.985
81.25615	26.996	3675.072	0.0322	1	-10.183	-10.183
81.3395	26.809	3680.072	0.0323	1	-10.382	-10.382
81.42284	26.628	3685.072	0.0323	1	-10.575	-10.575
81.50618	26.444	3690.072	0.0322	1	-10.768	-10.768
81.5895	26.268	3695.072	0.0322	1	-10.952	-10.952
81.67283	26.107	3700.072	0.0322	1	-11.121	-11.121
81.75617	25.949	3705.072	0.0322	1	-11.288	-11.288
81.83952	25.787	3710.072	0.0323	1	-11.458	-11.458
81.92283	25.627	3715.072	0.0323	1	-11.626	-11.626
82.00615	25.489	3720.072	0.0322	1	-11.77	-11.77
82.08949	25.358	3725.072	0.0322	1	-11.908	-11.908
82.17284	25.206	3730.072	0.0322	1	-12.067	-12.067
82.25617	25.053	3735.072	0.0322	1	-12.226	-12.226
82.3395	24.946	3740.072	0.0323	1	-12.339	-12.339
82.42284	24.846	3745.072	0.0322	1	-12.444	-12.444
82.50617	24.742	3750.072	0.0322	1	-12.552	-12.552
82.5895	24.627	3755.072	0.0322	1	-12.676	-12.676
82.67283	24.518	3760.072	0.0322	1	-12.791	-12.791
82.75617	24.411	3765.072	0.0322	1	-12.907	-12.907
82.83951	24.307	3770.072	0.0323	1	-13.022	-13.022
82.92285	24.206	3775.072	0.0322	1	-13.137	-13.137
83.00618	24.116	3780.072	0.0323	1	-13.245	-13.245
83.08952	24.039	3785.072	0.0323	1	-13.336	-13.336
83.17286	23.97	3790.072	0.0323	1	-13.417	-13.417
83.2562	23.909	3795.072	0.0322	1	-13.489	-13.489
83.33954	23.861	3800.072	0.0322	1	-13.545	-13.545
83.42287	23.819	3805.072	0.0322	1	-13.597	-13.597
83.5062	23.785	3810.072	0.0322	1	-13.643	-13.643
83.58953	23.764	3815.072	0.0322	1	-13.672	-13.672
83.67288	23.746	3820.072	0.0322	1	-13.697	-13.697
83.75622	23.732	3825.072	0.0322	1	-13.718	-13.718
83.83954	23.722	3830.072	0.0322	1	-13.733	-13.733
83.92286	23.716	3835.072	0.0322	1	-13.744	-13.744
84.00618	23.712	3840.072	0.0323	1	-13.752	-13.752
84.08953	23.709	3845.072	0.0323	1	-13.76	-13.76
84.17287	23.707	3850.072	0.0322	1	-13.767	-13.767
84.2562	23.706	3855.072	0.0323	1	-13.773	-13.773
84.33955	23.707	3860.072	0.0322	1	-13.777	-13.777
84.42289	23.71	3865.072	0.0322	1	-13.778	-13.778
84.50623	23.715	3870.072	0.0322	1	-13.778	-13.778
84.58957	23.731	3875.072	0.0322	1	-13.768	-13.768
84.6729	23.76	3880.072	0.0322	1	-13.744	-13.744
84.75623	23.812	3885.072	0.0322	1	-13.699	-13.699
84.83956	23.888	3890.072	0.0322	1	-13.629	-13.629
84.92289	23.959	3895.072	0.0322	1	-13.564	-13.564
85.00622	24.034	3900.072	0.0322	1	-13.499	-13.499
85.08955	24.111	3905.072	0.0322	1	-13.433	-13.433
85.17288	24.19	3910.072	0.0323	1	-13.361	-13.361
85.25621	24.262	3915.072	0.0322	1	-13.296	-13.296
85.33956	24.328	3920.072	0.0322	1	-13.238	-13.238
85.4229	24.383	3925.072	0.0322	1	-13.189	-13.189
85.50626	24.442	3930.072	0.0322	1	-13.137	-13.137
85.5896	24.507	3935.072	0.0323	1	-13.078	-13.078
85.67294	24.576	3940.072	0.0322	1	-13.018	-13.018
85.75627	24.646	3945.072	0.0323	1	-12.956	-12.956
85.8396	24.727	3950.072	0.0322	1	-12.883	-12.883
85.92294	24.804	3955.072	0.0322	1	-12.815	-12.815
86.00626	24.877	3960.072	0.0322	1	-12.753	-12.753
86.08959	24.949	3965.072	0.0322	1	-12.689	-12.689
86.17293	25.016	3970.072	0.0322	1	-12.633	-12.633
86.25626	25.071	3975.072	0.0322	1	-12.589	-12.589
86.3396	25.12	3980.072	0.0323	1	-12.549	-12.549
86.42294	25.164	3985.072	0.0322	1	-12.514	-12.514
86.50627	25.206	3990.072	0.0322	1	-12.479	-12.479
86.58959	25.247	3995.072	0.0323	1	-12.444	-12.444
86.67293	25.291	4000.072	0.0322	1	-12.407	-12.407
86.75625	25.329	4005.072	0.0322	1	-12.377	-12.377
86.83959	25.368	4010.072	0.0322	1	-12.347	-12.347
86.92292	25.403	4015.072	0.0323	1	-12.322	-12.322
87.00626	25.436	4020.072	0.0322	1	-12.299	-12.299
87.08959	25.471	4025.072	0.0322	1	-12.273	-12.273
87.17291	25.508	4030.072	0.0322	1	-12.246	-12.246
87.25625	25.546	4035.072	0.0323	1	-12.217	-12.217
87.33959	25.58	4040.072	0.0322	1	-12.196	-12.196
87.42291	25.61	4045.072	0.0322	1	-12.18	-12.18
87.50625	25.643	4050.072	0.0322	1	-12.162	-12.162
87.58959	25.674	4055.072	0.0322	1	-12.142	-12.142
87.67292	25.712	4060.072	0.0323	1	-12.113	-12.113
87.75626	25.759	4065.072	0.0322	1	-12.076	-12.076
87.83959	25.799	4070.072	0.0322	1	-12.043	-12.043
87.92294	25.837	4075.072	0.0322	1	-12.013	-12.013
88.00628	25.875	4080.072	0.0322	1	-11.986	-11.986
88.08963	25.911	4085.072	0.0322	1	-11.959	-11.959
88.17297	25.949	4090.072	0.0322	1	-11.926	-11.926
88.25631	25.991	4095.072	0.0322	1	-11.889	-11.889
88.33964	26.04	4100.072	0.0323	1	-11.846	-11.846
88.42298	26.103	4105.072	0.0322	1	-11.79	-11.79
88.50632	26.155	4110.072	0.0322	1	-11.746	-11.746
88.58964	26.197	4115.072	0.0322	1	-11.713	-11.713
88.67298	26.257	4120.072	0.0322	1	-11.662	-11.662
88.75631	26.302	4125.072	0.0322	1	-11.627	-11.627
88.83964	26.338	4130.072	0.0322	1	-11.601	-11.601
88.92297	26.369	4135.072	0.0322	1	-11.583	-11.583
89.00631	26.396	4140.072	0.0322	1	-11.567	-11.567
89.08965	26.42	4145.072	0.0322	1	-11.55	-11.55
89.17301	26.443	4150.072	0.0322	1	-11.534	-11.534
89.25635	26.465	4155.072	0.0322	1	-11.517	-11.517
89.33969	26.491	4160.072	0.0323	1	-11.495	-11.495
89.42302	26.526	4165.072	0.0322	1	-11.469	-11.469
89.50636	26.563	4170.072	0.0322	1	-11.449	-11.449
89.58969	26.602	4175.072	0.0322	1	-11.427	-11.427
89.67302	26.64	4180.072	0.0322	1	-11.401	-11.401
89.75635	26.672	4185.072	0.0323	1	-11.377	-11.377
89.83968	26.702	4190.072	0.0322	1	-11.354	-11.354
89.923	26.731	4195.072	0.0323	1	-11.333	-11.333
90.00634	26.762	4200.072	0.0323	1	-11.309	-11.309
90.08967	26.787	4205.072	0.0322	1	-11.292	-11.292
90.17301	26.809	4210.072	0.0322	1	-11.277	-11.277
90.25634	26.829	4215.072	0.0322	1	-11.265	-11.265
90.33967	26.859	4220.072	0.0323	1	-11.242	-11.242
90.423	26.902	4225.072	0.0323	1	-11.206	-11.206
90.50634	26.942	4230.072	0.0322	1	-11.173	-11.173
90.58966	26.969	4235.072	0.0322	1	-11.151	-11.151
90.673	26.987	4240.072	0.0322	1	-11.136	-11.136
90.75633	27.002	4245.072	0.0322	1	-11.125	-11.125
90.83966	27.016	4250.072	0.0322	1	-11.115	-11.115
90.923	27.028	4255.072	0.0322	1	-11.11	-11.11
91.00634	27.038	4260.072	0.0323	1	-11.108	-11.108
91.08967	27.047	4265.072	0.0322	1	-11.106	-11.106
91.18635	27.058	4270.872	0.0322	1	-11.102	-11.102
91.26969	27.068	4275.872	0.0322	1	-11.097	-11.097
91.35302	27.077	4280.872	0.0322	1	-11.094	-11.094
91.43637	27.085	4285.872	0.0322	1	-11.092	-11.092
91.51972	27.093	4290.872	0.0323	1	-11.089	-11.089
91.60305	27.103	4295.872	0.0322	1	-11.085	-11.085
91.68639	27.112	4300.872	0.0322	1	-11.084	-11.084
91.76973	27.12	4305.872	0.0322	1	-11.085	-11.085
91.85307	27.127	4310.872	0.0322	1	-11.09	-11.09
91.9364	27.135	4315.872	0.0323	1	-11.095	-11.095
92.01975	27.155	4320.872	0.0322	1	-11.085	-11.085
92.10308	27.169	4325.872	0.0322	1	-11.077	-11.077
92.18642	27.178	4330.872	0.0322	1	-11.074	-11.074
92.26975	27.185	4335.872	0.0322	1	-11.071	-11.071
92.35309	27.189	4340.872	0.0322	1	-11.072	-11.072
92.43642	27.193	4345.872	0.0322	1	-11.073	-11.073
92.51976	27.195	4350.872	0.0322	1	-11.076	-11.076
92.60309	27.197	4355.872	0.0322	1	-11.078	-11.078
92.68643	27.199	4360.872	0.0322	1	-11.08	-11.08
92.76976	27.201	4365.872	0.0322	1	-11.085	-11.085
92.85309	27.203	4370.872	0.0322	1	-11.091	-11.091
92.93644	27.204	4375.872	0.0322	1	-11.097	-11.097
93.01977	27.206	4380.872	0.0323	1	-11.102	-11.102
93.10312	27.207	4385.872	0.0322	1	-11.109	-11.109
93.18645	27.208	4390.872	0.0323	1	-11.117	-11.117
93.26979	27.209	4395.872	0.0323	1	-11.125	-11.125
93.35312	27.21	4400.872	0.0322	1	-11.133	-11.133
93.43646	27.211	4405.872	0.0322	1	-11.141	-11.141
93.5198	27.212	4410.872	0.0322	1	-11.149	-11.149
93.60312	27.212	4415.872	0.0322	1	-11.157	-11.157
93.68645	27.256	4420.872	0.0322	1	-11.122	-11.122
93.76978	27.443	4425.872	0.0322	1	-10.946	-10.946
93.85311	27.602	4430.872	0.0322	1	-10.798	-10.798
93.93644	27.739	4435.872	0.0322	1	-10.67	-10.67
94.01978	27.845	4440.872	0.0322	1	-10.571	-10.571
94.10312	27.934	4445.872	0.0322	1	-10.488	-10.488
94.18647	27.997	4450.872	0.0322	1	-10.43	-10.43
94.26979	28.048	4455.872	0.0322	1	-10.384	-10.384
94.35313	28.093	4460.872	0.0323	1	-10.344	-10.344
94.43646	28.129	4465.872	0.0323	1	-10.314	-10.314
94.51979	28.155	4470.872	0.0322	1	-10.294	-10.294
94.60314	28.174	4475.872	0.0322	1	-10.279	-10.279
94.68648	28.186	4480.872	0.0323	1	-10.271	-10.271
94.76982	28.194	4485.872	0.0322	1	-10.267	-10.267
94.85316	28.2	4490.872	0.0322	1	-10.265	-10.265
94.9365	28.205	4495.872	0.0323	1	-10.264	-10.264
95.01983	28.208	4500.872	0.0323	1	-10.265	-10.265
95.10317	28.211	4505.872	0.0323	1	-10.266	-10.266
95.18649	28.212	4510.872	0.0323	1	-10.27	-10.27
95.26983	28.213	4515.872	0.0322	1	-10.274	-10.274
95.35316	28.214	4520.872	0.0323	1	-10.278	-10.278
95.43649	28.215	4525.872	0.0322	1	-10.282	-10.282
95.51982	28.215	4530.872	0.0322	1	-10.286	-10.286
95.60315	28.214	4535.872	0.0322	1	-10.291	-10.291
95.68648	28.211	4540.872	0.0323	1	-10.298	-10.298
95.76981	28.206	4545.872	0.0322	1	-10.309	-10.309
95.85314	28.199	4550.872	0.0323	1	-10.321	-10.321
95.93647	28.187	4555.872	0.0322	1	-10.337	-10.337
96.01981	28.172	4560.872	0.0323	1	-10.354	-10.354
96.10314	28.152	4565.872	0.0322	1	-10.377	-10.377
96.18647	28.127	4570.872	0.0322	1	-10.404	-10.404
96.26981	28.101	4575.872	0.0323	1	-10.433	-10.433
96.35315	28.071	4580.872	0.0322	1	-10.466	-10.466
96.43648	28.036	4585.872	0.0322	1	-10.503	-10.503
96.51983	28.001	4590.872	0.0322	1	-10.54	-10.54
96.60315	27.962	4595.872	0.0322	1	-10.582	-10.582
96.68646	27.932	4600.872	0.0323	1	-10.614	-10.614
96.76978	27.906	4605.872	0.0322	1	-10.641	-10.641
96.85312	27.876	4610.872	0.0322	1	-10.672	-10.672
96.93646	27.832	4615.872	0.0322	1	-10.718	-10.718
97.01981	27.792	4620.872	0.0322	1	-10.759	-10.759
97.10313	27.752	4625.872	0.0322	1	-10.8	-10.8
97.18648	27.736	4630.872	0.0322	1	-10.819	-10.819
97.26981	27.725	4635.872	0.0322	1	-10.833	-10.833
97.35316	27.711	4640.872	0.0322	1	-10.85	-10.85
97.4365	27.684	4645.872	0.0322	1	-10.879	-10.879
97.51984	27.645	4650.872	0.0322	1	-10.919	-10.919
97.60318	27.598	4655.872	0.0322	1	-10.968	-10.968
97.68651	27.544	4660.872	0.0322	1	-11.023	-11.023
97.76984	27.485	4665.872	0.0323	1	-11.083	-11.083
97.85317	27.424	4670.872	0.0322	1	-11.145	-11.145
97.9365	27.367	4675.872	0.0323	1	-11.202	-11.202
98.01983	27.313	4680.872	0.0322	1	-11.257	-11.257
98.10315	27.261	4685.872	0.0322	1	-11.309	-11.309
98.18647	27.215	4690.872	0.0322	1	-11.355	-11.355
98.2698	27.163	4695.872	0.0323	1	-11.408	-11.408
98.35314	27.113	4700.872	0.0322	1	-11.458	-11.458
98.43647	27.062	4705.872	0.0322	1	-11.509	-11.509
98.51981	27.014	4710.872	0.0322	1	-11.558	-11.558
98.60315	26.96	4715.872	0.0322	1	-11.612	-11.612
98.68649	26.91	4720.872	0.0323	1	-11.662	-11.662
98.76984	26.858	4725.872	0.0322	1	-11.714	-11.714
98.85318	26.808	4730.872	0.0322	1	-11.764	-11.764
98.93651	26.766	4735.872	0.0322	1	-11.806	-11.806
99.01983	26.729	4740.872	0.0322	1	-11.843	-11.843
99.10316	26.694	4745.872	0.0322	1	-11.878	-11.878
99.18648	26.658	4750.872	0.0322	1	-11.914	-11.914
99.26982	26.622	4755.872	0.0322	1	-11.95	-11.95
99.35315	26.581	4760.872	0.0322	1	-11.991	-11.991
99.43648	26.539	4765.872	0.0322	1	-12.033	-12.033
99.51982	26.506	4770.872	0.0322	1	-12.066	-12.066
99.60315	26.466	4775.872	0.0322	1	-12.106	-12.106
99.68649	26.422	4780.872	0.0322	1	-12.15	-12.15
99.76982	26.379	4785.872	0.0322	1	-12.193	-12.193
99.85315	26.329	4790.872	0.0322	1	-12.243	-12.243
99.93649	26.279	4795.872	0.0322	1	-12.293	-12.293
100.01981	26.228	4800.872	0.0322	1	-12.344	-12.344
100.10315	26.18	4805.872	0.0322	1	-12.392	-12.392
100.18648	26.132	4810.872	0.0322	1	-12.439	-12.439
100.26982	26.079	4815.872	0.0322	1	-12.492	-12.492
100.35316	26.026	4820.872	0.0322	1	-12.544	-12.544
100.4365	25.975	4825.872	0.0322	1	-12.593	-12.593
100.51984	25.927	4830.872	0.0323	1	-12.639	-12.639
100.60317	25.883	4835.872	0.0322	1	-12.682	-12.682
100.6865	25.856	4840.872	0.0322	1	-12.706	-12.706
100.76984	25.819	4845.872	0.0322	1	-12.741	-12.741
100.85316	25.763	4850.872	0.0323	1	-12.794	-12.794
100.93649	25.707	4855.872	0.0322	1	-12.847	-12.847
101.01984	25.644	4860.872	0.0322	1	-12.908	-12.908
101.10318	25.565	4865.872	0.0322	1	-12.983	-12.983
101.18651	25.495	4870.872	0.0322	1	-13.049	-13.049
101.26984	25.428	4875.872	0.0322	1	-13.11	-13.11
101.35317	25.365	4880.872	0.0322	1	-13.167	-13.167
101.43649	25.302	4885.872	0.0322	1	-13.222	-13.222
101.51982	25.242	4890.872	0.0322	1	-13.273	-13.273
101.60315	25.179	4895.872	0.0322	1	-13.327	-13.327
101.68648	25.112	4900.872	0.0322	1	-13.383	-13.383
101.76981	25.048	4905.872	0.0322	1	-13.436	-13.436
101.85314	24.999	4910.872	0.0322	1	-13.472	-13.472
101.93647	24.95	4915.872	0.0323	1	-13.506	-13.506
102.01981	24.887	4920.872	0.0322	1	-13.552	-13.552
102.10314	24.82	4925.872	0.0323	1	-13.603	-13.603
102.18648	24.752	4930.872	0.0322	1	-13.653	-13.653
102.26982	24.685	4935.872	0.0322	1	-13.702	-13.702
102.35316	24.619	4940.872	0.0322	1	-13.752	-13.752
102.4365	24.552	4945.872	0.0322	1	-13.802	-13.802
102.51984	24.486	4950.872	0.0322	1	-13.849	-13.849
102.60317	24.427	4955.872	0.0322	1	-13.89	-13.89
102.6865	24.37	4960.872	0.0322	1	-13.929	-13.929
102.76983	24.317	4965.872	0.0322	1	-13.965	-13.965
102.85316	24.259	4970.872	0.0322	1	-14.004	-14.004
102.9365	24.187	4975.872	0.0322	1	-14.058	-14.058
103.01985	24.116	4980.872	0.0322	1	-14.112	-14.112
103.10317	24.041	4985.872	0.0322	1	-14.17	-14.17
103.1865	23.97	4990.872	0.0322	1	-14.224	-14.224
103.26984	23.907	4995.872	0.0322	1	-14.268	-14.268
103.35317	23.843	5000.872	0.0322	1	-14.312	-14.312
103.4365	23.777	5005.872	0.0322	1	-14.358	-14.358
103.51983	23.71	5010.872	0.0322	1	-14.406	-14.406
103.60316	23.648	5015.872	0.0322	1	-14.45	-14.45
103.68649	23.58	5020.872	0.0322	1	-14.501	-14.501
103.76982	23.521	5025.872	0.0322	1	-14.542	-14.542
103.85315	23.466	5030.872	0.0322	1	-14.577	-14.577
103.93648	23.398	5035.872	0.0322	1	-14.624	-14.624
104.01981	23.318	5040.872	0.0322	1	-14.679	-14.679
104.10314	23.226	5045.872	0.0322	1	-14.743	-14.743
104.18647	23.138	5050.872	0.0322	1	-14.806	-14.806
104.2698	23.052	5055.872	0.0322	1	-14.866	-14.866
104.35314	22.969	5060.872	0.0322	1	-14.922	-14.922
104.43647	22.889	5065.872	0.0321	1	-14.979	-14.979
104.51982	22.807	5070.872	0.0322	1	-15.039	-15.039
104.60316	22.721	5075.872	0.0322	1	-15.102	-15.102
104.68649	22.63	5080.872	0.0322	1	-15.171	-15.171
104.76983	22.552	5085.872	0.0321	1	-15.228	-15.228
104.85317	22.465	5090.872	0.0322	1	-15.292	-15.292
104.93652	22.378	5095.872	0.0321	1	-15.356	-15.356
105.01985	22.284	5100.872	0.0322	1	-15.427	-15.427
105.10319	22.202	5105.872	0.0322	1	-15.483	-15.483
105.18652	22.122	5110.872	0.0322	1	-15.539	-15.539
105.26984	22.059	5115.872	0.0322	1	-15.579	-15.579
105.35317	21.986	5120.872	0.0322	1	-15.623	-15.623
105.43651	21.907	5125.872	0.0322	1	-15.668	-15.668
105.51985	21.817	5130.872	0.0322	1	-15.727	-15.727
105.60317	21.718	5135.872	0.0322	1	-15.795	-15.795
105.68651	21.613	5140.872	0.0322	1	-15.868	-15.868
105.76983	21.512	5145.872	0.0322	1	-15.936	-15.936
105.85317	21.424	5150.872	0.0321	1	-15.995	-15.995
105.9365	21.311	5155.872	0.0322	1	-16.08	-16.08
106.01982	21.2	5160.872	0.0322	1	-16.16	-16.16
106.10316	21.099	5165.872	0.0322	1	-16.227	-16.227
106.18649	21.002	5170.872	0.0321	1	-16.291	-16.291
106.26983	20.895	5175.872	0.0322	1	-16.368	-16.368
106.35316	20.784	5180.872	0.0321	1	-16.454	-16.454
106.4365	20.675	5185.872	0.0322	1	-16.537	-16.537
106.51983	20.563	5190.872	0.0322	1	-16.622	-16.622
106.60316	20.46	5195.872	0.0321	1	-16.699	-16.699
106.68648	20.365	5200.872	0.0321	1	-16.766	-16.766
106.76981	20.277	5205.872	0.0321	1	-16.825	-16.825
106.85315	20.193	5210.872	0.0321	1	-16.88	-16.88
106.9365	20.104	5215.872	0.0321	1	-16.937	-16.937
107.01984	20.008	5220.872	0.0322	1	-17.001	-17.001
107.10318	19.899	5225.872	0.0322	1	-17.08	-17.08
107.18651	19.784	5230.872	0.0321	1	-17.166	-17.166
107.26984	19.675	5235.872	0.0321	1	-17.247	-17.247
107.35317	19.57	5240.872	0.0322	1	-17.322	-17.322
107.43649	19.46	5245.872	0.0322	1	-17.402	-17.402
107.51981	19.35	5250.872	0.0321	1	-17.482	-17.482
107.60315	19.238	5255.872	0.0322	1	-17.565	-17.565
107.68649	19.115	5260.872	0.0321	1	-17.659	-17.659
107.76982	18.983	5265.872	0.0322	1	-17.761	-17.761
107.85315	18.857	5270.872	0.0322	1	-17.859	-17.859
107.93648	18.728	5275.872	0.0322	1	-17.96	-17.96
108.0198	18.6	5280.872	0.0322	1	-18.055	-18.055
108.10314	18.459	5285.872	0.0322	1	-18.157	-18.157
108.18648	18.285	5290.872	0.0322	1	-18.289	-18.289
108.26981	18.118	5295.872	0.0322	1	-18.419	-18.419
108.35314	18.037	5300.872	0.0321	1	-18.461	-18.461
108.43648	17.969	5305.872	0.0321	1	-18.493	-18.493
108.51981	17.893	5310.872	0.0321	1	-18.534	-18.534
108.60316	17.801	5315.872	0.0321	1	-18.592	-18.592
108.6865	17.702	5320.872	0.0321	1	-18.656	-18.656
108.76983	17.587	5325.872	0.0322	1	-18.735	-18.735
108.85316	17.456	5330.872	0.0321	1	-18.832	-18.832
108.93649	17.321	5335.872	0.0322	1	-18.931	-18.931
109.01982	17.175	5340.872	0.0322	1	-19.039	-19.039
109.10315	17.024	5345.872	0.0322	1	-19.155	-19.155
109.18649	16.869	5350.872	0.0322	1	-19.274	-19.274
109.26982	16.707	5355.872	0.0322	1	-19.398	-19.398
109.35315	16.535	5360.872	0.0322	1	-19.53	-19.53
109.43647	16.361	5365.872	0.0322	1	-19.667	-19.667
109.51981	16.206	5370.872	0.0321	1	-19.787	-19.787
109.60315	16.048	5375.872	0.0321	1	-19.911	-19.911
109.68649	15.882	5380.872	0.0321	1	-20.044	-20.044
109.76982	15.714	5385.872	0.0321	1	-20.181	-20.181
109.85316	15.555	5390.872	0.0321	1	-20.311	-20.311
109.9365	15.392	5395.872	0.0321	1	-20.449	-20.449
