# Supplementary material for: Modification of the structural stability of human serum albumin in rheumatoid arthritis
Source: PLoS One. 2023 Mar 17;18(3):e0271008. doi: 10.1371/journal.pone.0271008 (PMC10022781; doi:10.1371/journal.pone.0271008)
Supplement: S2 Data — The zip file includes 47 HDC results (.csv) exported from DSC raw files. Each HDC result file contains seven measurements for each DSC run: temperature (°C), power (μW), time(s), pressure (atm), scan rate (°C/min), analysis data (excess molar heat capacity (Cpex)), and corrected data (normalized Cpex, normalization explained in the Methods section). (ZIP) [file pone.0271008.s003.zip › SupplmentalData_2_HDC results/RF16.csv]

temp	power	time	pressure	scan rate	AnalysisData	CorrectedData
20.00129	-62.191	0.427	0.0321	0.562	-0.18	-0.18
20.03298	-79.527	5.427	0.0321	0.562	-0.185	-0.185
20.08542	-150.102	10.427	0.0321	0.562	-0.556	-0.556
20.15325	-223.021	15.427	0.0321	0.562	-1.683	-1.683
20.24988	-291.622	21.426	0.0321	0.675	-4.54	-4.54
20.33941	-330.035	26.426	0.0321	0.791	-7.778	-7.778
20.43422	-352.073	31.426	0.0321	0.906	-11.1	-11.1
20.53209	-361.859	36.426	0.0321	1.02	-14.882	-14.882
20.63122	-360.272	41.426	0.0321	1.095	-17.984	-17.984
20.73027	-350.847	46.426	0.0322	1.14	-21.063	-21.063
20.82823	-336.14	51.426	0.0321	1.159	-23.88	-23.88
20.92446	-318.098	56.426	0.0322	1.145	-26.173	-26.173
21.01861	-298.338	61.426	0.0321	1.126	-27.946	-27.946
21.11053	-278.205	66.427	0.0321	1.103	-29.269	-29.269
21.20026	-258.605	71.427	0.0321	1.08	-30.152	-30.152
21.28795	-240.193	76.427	0.0321	1.058	-30.64	-30.64
21.37387	-223.393	81.427	0.0321	1.038	-30.842	-30.842
21.4583	-208.415	86.427	0.0321	1.02	-30.808	-30.808
21.54155	-195.316	91.427	0.0321	1.006	-30.602	-30.602
21.6239	-183.986	96.427	0.0321	0.995	-30.229	-30.229
21.70563	-174.329	101.427	0.0321	0.987	-29.667	-29.667
21.78701	-166.302	106.427	0.0322	0.982	-29.273	-29.273
21.86823	-159.537	111.427	0.0322	0.979	-28.903	-28.903
21.94948	-153.704	116.427	0.0322	0.978	-28.45	-28.45
22.03088	-148.609	121.427	0.0321	0.979	-27.993	-27.993
22.11251	-144.111	126.427	0.0321	0.981	-27.658	-27.658
22.21082	-139.088	132.426	0.0322	0.984	-27.231	-27.231
22.29308	-135.254	137.426	0.0322	0.987	-27.029	-27.029
22.37562	-131.52	142.426	0.0322	0.99	-26.864	-26.864
22.45841	-127.818	147.426	0.0322	0.993	-26.736	-26.736
22.54144	-124.096	152.426	0.0321	0.995	-26.649	-26.649
22.62465	-120.356	157.426	0.0321	0.998	-26.596	-26.596
22.70802	-116.563	162.426	0.0322	1	-26.547	-26.547
22.79151	-112.762	167.426	0.0321	1.001	-26.524	-26.524
22.87509	-108.96	172.426	0.0321	1.002	-26.521	-26.521
22.95872	-105.164	177.426	0.0321	1.003	-26.543	-26.543
23.04238	-101.364	182.426	0.0322	1.003	-26.552	-26.552
23.12604	-97.607	187.426	0.0321	1.004	-26.561	-26.561
23.20968	-93.877	192.426	0.0321	1.003	-26.527	-26.527
23.2933	-90.221	197.426	0.0321	1.003	-26.5	-26.5
23.37689	-86.662	202.426	0.0321	1.003	-26.474	-26.474
23.46043	-83.196	207.426	0.0321	1.003	-26.419	-26.419
23.54394	-79.87	212.426	0.0322	1.002	-26.377	-26.377
23.62742	-76.66	217.426	0.0322	1.002	-26.338	-26.338
23.71086	-73.578	222.426	0.0322	1.001	-26.286	-26.286
23.79428	-70.651	227.426	0.0322	1.001	-26.257	-26.257
23.87769	-67.83	232.426	0.0322	1.001	-26.218	-26.218
23.96108	-65.131	237.426	0.0321	1.001	-26.18	-26.18
24.04446	-62.52	242.426	0.0322	1.001	-26.111	-26.111
24.12782	-60.021	247.426	0.0322	1	-26.061	-26.061
24.21119	-57.626	252.426	0.0322	1	-26.034	-26.034
24.29455	-55.339	257.427	0.0321	1	-26.004	-26.004
24.3779	-53.138	262.427	0.0322	1	-25.96	-25.96
24.46126	-50.994	267.427	0.0322	1	-25.905	-25.905
24.54462	-48.945	272.427	0.0322	1	-25.861	-25.861
24.62797	-46.964	277.427	0.0322	1	-25.82	-25.82
24.71133	-45.059	282.427	0.0322	1	-25.784	-25.784
24.7947	-43.2	287.427	0.0322	1	-25.723	-25.723
24.87807	-41.431	292.427	0.0322	1	-25.699	-25.699
24.96144	-39.712	297.427	0.0321	1	-25.668	-25.668
25.04481	-38.067	302.427	0.0322	1	-25.65	-25.65
25.12819	-36.465	307.427	0.0322	1	-25.627	-25.627
25.21156	-34.897	312.427	0.0322	1	-25.591	-25.591
25.29494	-33.414	317.427	0.0322	1	-25.585	-25.585
25.37831	-31.983	322.427	0.0322	1	-25.576	-25.576
25.46168	-30.564	327.427	0.0322	1	-25.528	-25.528
25.54505	-29.184	332.427	0.0322	1	-25.475	-25.475
25.62841	-27.874	337.427	0.0322	1	-25.457	-25.457
25.72844	-26.365	343.426	0.0322	1	-25.441	-25.441
25.8118	-25.128	348.426	0.0322	1	-25.401	-25.401
25.89516	-23.951	353.426	0.0322	1	-25.368	-25.368
25.97852	-22.825	358.426	0.0322	1	-25.348	-25.348
26.06187	-21.729	363.426	0.0322	1	-25.323	-25.323
26.14523	-20.674	368.426	0.0321	1	-25.31	-25.31
26.22859	-19.66	373.426	0.0322	1	-25.299	-25.299
26.31195	-18.688	378.426	0.0322	1	-25.285	-25.285
26.3953	-17.732	383.426	0.0322	1	-25.25	-25.25
26.47867	-16.813	388.426	0.0322	1	-25.218	-25.218
26.56202	-15.925	393.426	0.0321	1	-25.193	-25.193
26.64537	-15.066	398.426	0.0322	1	-25.169	-25.169
26.72873	-14.238	403.426	0.0322	1	-25.143	-25.143
26.81207	-13.421	408.426	0.0322	1	-25.082	-25.082
26.89542	-12.637	413.426	0.0322	1	-25.033	-25.033
26.97877	-11.877	418.426	0.0322	1	-25.014	-25.014
27.06211	-11.166	423.426	0.0322	1	-25.02	-25.02
27.14547	-10.458	428.426	0.0322	1	-24.992	-24.992
27.22882	-9.781	433.426	0.0322	1	-24.97	-24.97
27.31216	-9.12	438.426	0.0322	1	-24.941	-24.941
27.3955	-8.48	443.426	0.0322	1	-24.909	-24.909
27.47885	-7.868	448.426	0.0322	1	-24.877	-24.877
27.56219	-7.273	453.426	0.0322	1	-24.839	-24.839
27.64554	-6.704	458.426	0.0322	1	-24.816	-24.816
27.72889	-6.15	463.426	0.0322	1	-24.797	-24.797
27.81223	-5.619	468.426	0.0322	1	-24.794	-24.794
27.89558	-5.1	473.426	0.0322	1	-24.781	-24.781
27.97892	-4.597	478.426	0.0322	1	-24.755	-24.755
28.06227	-4.093	483.426	0.0321	1	-24.707	-24.707
28.14561	-3.634	488.426	0.0322	1	-24.685	-24.685
28.22894	-3.163	493.426	0.0322	1	-24.636	-24.636
28.31228	-2.728	498.426	0.0322	1	-24.611	-24.611
28.39562	-2.311	503.426	0.0321	1	-24.588	-24.588
28.47897	-1.897	508.426	0.0321	1	-24.559	-24.559
28.57897	-1.415	514.426	0.0321	1	-24.538	-24.538
28.66231	-1.03	519.426	0.0322	1	-24.514	-24.514
28.74565	-0.649	524.426	0.0321	1	-24.474	-24.474
28.82899	-0.284	529.426	0.0321	1	-24.438	-24.438
28.91233	0.061	534.426	0.0321	1	-24.408	-24.408
28.99566	0.399	539.426	0.0322	1	-24.384	-24.384
29.079	0.726	544.426	0.0321	1	-24.357	-24.357
29.16233	1.041	549.426	0.0322	1	-24.326	-24.326
29.24568	1.343	554.426	0.0322	1	-24.31	-24.31
29.32902	1.629	559.426	0.0322	1	-24.297	-24.297
29.41236	1.918	564.426	0.0321	1	-24.262	-24.262
29.4957	2.201	569.426	0.0321	1	-24.227	-24.227
29.57903	2.468	574.426	0.0322	1	-24.208	-24.208
29.66238	2.722	579.426	0.0322	1	-24.192	-24.192
29.74573	2.956	584.426	0.0322	1	-24.198	-24.198
29.82908	3.186	589.426	0.0322	1	-24.206	-24.206
29.91243	3.412	594.426	0.0322	1	-24.211	-24.211
29.99575	3.639	599.426	0.0322	1	-24.196	-24.196
30.07908	3.884	604.426	0.0322	1	-24.135	-24.135
30.16241	4.12	609.426	0.0322	1	-24.076	-24.076
30.24574	4.335	614.426	0.0321	1	-24.035	-24.035
30.32905	4.537	619.426	0.0322	1	-24.005	-24.005
30.41238	4.746	624.426	0.0321	1	-23.962	-23.962
30.49573	4.932	629.426	0.0321	1	-23.941	-23.941
30.57906	5.093	634.426	0.0321	1	-23.949	-23.949
30.66237	5.26	639.426	0.0322	1	-23.942	-23.942
30.74569	5.44	644.426	0.0321	1	-23.915	-23.915
30.82902	5.617	649.426	0.0321	1	-23.888	-23.888
30.91236	5.774	654.426	0.0321	1	-23.878	-23.878
30.99569	5.911	659.426	0.0321	1	-23.874	-23.874
31.07904	6.051	664.426	0.0321	1	-23.863	-23.863
31.16239	6.176	669.426	0.0322	1	-23.865	-23.865
31.24574	6.292	674.426	0.0321	1	-23.875	-23.875
31.3291	6.404	679.426	0.0321	1	-23.885	-23.885
31.41245	6.522	684.426	0.0322	1	-23.882	-23.882
31.4958	6.642	689.426	0.0322	1	-23.868	-23.868
31.57914	6.769	694.426	0.0321	1	-23.848	-23.848
31.66246	6.909	699.426	0.0321	1	-23.828	-23.828
31.74579	7.064	704.426	0.0322	1	-23.795	-23.795
31.82912	7.186	709.426	0.0321	1	-23.776	-23.776
31.91245	7.312	714.426	0.0321	1	-23.735	-23.735
31.99578	7.427	719.426	0.0322	1	-23.707	-23.707
32.0791	7.533	724.426	0.0321	1	-23.699	-23.699
32.16243	7.644	729.426	0.0322	1	-23.676	-23.676
32.24576	7.742	734.426	0.0321	1	-23.664	-23.664
32.32908	7.842	739.426	0.0321	1	-23.648	-23.648
32.4124	7.943	744.426	0.0322	1	-23.63	-23.63
32.49572	8.038	749.426	0.0322	1	-23.618	-23.618
32.57905	8.121	754.426	0.0321	1	-23.612	-23.612
32.66239	8.2	759.426	0.0322	1	-23.607	-23.607
32.74572	8.273	764.426	0.0322	1	-23.604	-23.604
32.82906	8.349	769.426	0.0322	1	-23.596	-23.596
32.91239	8.422	774.426	0.0322	1	-23.587	-23.587
32.99572	8.5	779.426	0.0322	1	-23.577	-23.577
33.07907	8.573	784.426	0.0322	1	-23.567	-23.567
33.16241	8.639	789.426	0.0322	1	-23.558	-23.558
33.24573	8.706	794.426	0.0322	1	-23.548	-23.548
33.32908	8.78	799.426	0.0321	1	-23.535	-23.535
33.41242	8.846	804.426	0.0322	1	-23.527	-23.527
33.49577	8.905	809.426	0.0321	1	-23.515	-23.515
33.57912	8.962	814.426	0.0322	1	-23.505	-23.505
33.66246	9.021	819.427	0.0322	1	-23.487	-23.487
33.74579	9.084	824.427	0.0321	1	-23.466	-23.466
33.82911	9.156	829.427	0.0321	1	-23.439	-23.439
33.91243	9.238	834.427	0.0322	1	-23.397	-23.397
33.99575	9.305	839.427	0.0321	1	-23.374	-23.374
34.07907	9.374	844.427	0.0321	1	-23.351	-23.351
34.1624	9.436	849.427	0.0322	1	-23.327	-23.327
34.24572	9.487	854.427	0.0321	1	-23.317	-23.317
34.32904	9.543	859.427	0.0322	1	-23.308	-23.308
34.41236	9.601	864.427	0.0322	1	-23.297	-23.297
34.4957	9.647	869.427	0.0322	1	-23.297	-23.297
34.57903	9.686	874.427	0.0322	1	-23.301	-23.301
34.66235	9.728	879.427	0.0322	1	-23.299	-23.299
34.74568	9.773	884.427	0.0322	1	-23.29	-23.29
34.82903	9.811	889.427	0.0322	1	-23.286	-23.286
34.91238	9.843	894.427	0.0322	1	-23.289	-23.289
34.99572	9.873	899.427	0.0322	1	-23.294	-23.294
35.07905	9.904	904.427	0.0322	1	-23.297	-23.297
35.16236	9.948	909.427	0.0322	1	-23.283	-23.283
35.24568	9.999	914.427	0.0321	1	-23.259	-23.259
35.329	10.05	919.427	0.0322	1	-23.234	-23.234
35.41232	10.097	924.427	0.0321	1	-23.21	-23.21
35.49564	10.141	929.427	0.0321	1	-23.189	-23.189
35.57899	10.179	934.427	0.0321	1	-23.179	-23.179
35.66234	10.207	939.427	0.0321	1	-23.182	-23.182
35.74567	10.23	944.427	0.0321	1	-23.182	-23.182
35.829	10.257	949.427	0.0321	1	-23.175	-23.175
35.91233	10.29	954.427	0.0321	1	-23.165	-23.165
35.99568	10.323	959.427	0.0322	1	-23.156	-23.156
36.07901	10.349	964.427	0.0321	1	-23.156	-23.156
36.16235	10.379	969.427	0.0321	1	-23.152	-23.152
36.24568	10.409	974.427	0.0321	1	-23.145	-23.145
36.32901	10.439	979.427	0.0322	1	-23.137	-23.137
36.41235	10.471	984.427	0.0322	1	-23.121	-23.121
36.49569	10.498	989.427	0.0322	1	-23.106	-23.106
36.57901	10.524	994.427	0.0321	1	-23.091	-23.091
36.66233	10.559	999.427	0.0321	1	-23.066	-23.066
36.74564	10.595	1004.427	0.0322	1	-23.042	-23.042
36.82898	10.631	1009.427	0.0321	1	-23.019	-23.019
36.91231	10.661	1014.427	0.0322	1	-23.003	-23.003
36.99564	10.686	1019.427	0.0321	1	-22.996	-22.996
37.09564	10.716	1025.426	0.0322	1	-22.985	-22.985
37.17897	10.741	1030.426	0.0322	1	-22.981	-22.981
37.26231	10.764	1035.426	0.0322	1	-22.977	-22.977
37.34564	10.787	1040.426	0.0322	1	-22.974	-22.974
37.42897	10.809	1045.426	0.0322	1	-22.97	-22.97
37.51231	10.831	1050.426	0.0321	1	-22.966	-22.966
37.59564	10.852	1055.426	0.0322	1	-22.962	-22.962
37.67898	10.872	1060.426	0.0322	1	-22.957	-22.957
37.76231	10.892	1065.426	0.0322	1	-22.951	-22.951
37.84564	10.913	1070.426	0.0321	1	-22.945	-22.945
37.92897	10.937	1075.426	0.0321	1	-22.938	-22.938
38.01231	10.958	1080.426	0.0322	1	-22.934	-22.934
38.09564	10.975	1085.426	0.0321	1	-22.934	-22.934
38.17896	10.997	1090.426	0.0322	1	-22.927	-22.927
38.2623	11.022	1095.426	0.0322	1	-22.916	-22.916
38.34563	11.041	1100.426	0.0322	1	-22.91	-22.91
38.42896	11.06	1105.426	0.0322	1	-22.903	-22.903
38.51229	11.078	1110.426	0.0322	1	-22.896	-22.896
38.59562	11.097	1115.426	0.0321	1	-22.888	-22.888
38.67893	11.117	1120.426	0.0322	1	-22.878	-22.878
38.76227	11.14	1125.426	0.0322	1	-22.864	-22.864
38.84561	11.157	1130.426	0.0322	1	-22.855	-22.855
38.92893	11.17	1135.426	0.0322	1	-22.851	-22.851
39.01225	11.186	1140.426	0.0321	1	-22.846	-22.846
39.09559	11.205	1145.426	0.0322	1	-22.839	-22.839
39.17893	11.22	1150.426	0.0322	1	-22.838	-22.838
39.26228	11.231	1155.426	0.0321	1	-22.84	-22.84
39.3456	11.241	1160.426	0.0321	1	-22.84	-22.84
39.42894	11.255	1165.426	0.0321	1	-22.836	-22.836
39.51227	11.269	1170.426	0.0322	1	-22.832	-22.832
39.5956	11.283	1175.426	0.0322	1	-22.83	-22.83
39.67893	11.297	1180.426	0.0321	1	-22.827	-22.827
39.76225	11.311	1185.426	0.0322	1	-22.823	-22.823
39.84558	11.326	1190.426	0.0322	1	-22.816	-22.816
39.92891	11.342	1195.426	0.0322	1	-22.806	-22.806
40.01224	11.362	1200.426	0.0321	1	-22.794	-22.794
40.09557	11.378	1205.426	0.0321	1	-22.788	-22.788
40.1789	11.392	1210.426	0.0321	1	-22.784	-22.784
40.26222	11.403	1215.426	0.0321	1	-22.782	-22.782
40.34556	11.413	1220.426	0.0322	1	-22.78	-22.78
40.42888	11.42	1225.426	0.0322	1	-22.781	-22.781
40.51221	11.428	1230.426	0.0321	1	-22.781	-22.781
40.59554	11.435	1235.426	0.0322	1	-22.782	-22.782
40.67887	11.44	1240.426	0.0322	1	-22.784	-22.784
40.76221	11.446	1245.426	0.0322	1	-22.784	-22.784
40.84555	11.451	1250.426	0.0322	1	-22.786	-22.786
40.9289	11.454	1255.426	0.0322	1	-22.791	-22.791
41.01224	11.457	1260.426	0.0322	1	-22.796	-22.796
41.09556	11.461	1265.426	0.0322	1	-22.803	-22.803
41.17888	11.467	1270.426	0.0322	1	-22.808	-22.808
41.2622	11.474	1275.426	0.0322	1	-22.811	-22.811
41.34553	11.482	1280.426	0.0322	1	-22.813	-22.813
41.42886	11.486	1285.426	0.0322	1	-22.817	-22.817
41.51219	11.49	1290.426	0.0321	1	-22.821	-22.821
41.59552	11.494	1295.426	0.0322	1	-22.827	-22.827
41.67885	11.499	1300.426	0.0322	1	-22.828	-22.828
41.76218	11.503	1305.426	0.0322	1	-22.831	-22.831
41.84551	11.508	1310.426	0.0322	1	-22.834	-22.834
41.92884	11.513	1315.426	0.0322	1	-22.836	-22.836
42.01216	11.518	1320.426	0.0322	1	-22.84	-22.84
42.0955	11.525	1325.426	0.0322	1	-22.842	-22.842
42.17885	11.53	1330.426	0.0322	1	-22.845	-22.845
42.26218	11.533	1335.426	0.0322	1	-22.851	-22.851
42.3455	11.539	1340.426	0.0322	1	-22.852	-22.852
42.42882	11.548	1345.426	0.0322	1	-22.848	-22.848
42.52549	11.561	1351.227	0.0322	1	-22.84	-22.84
42.60884	11.57	1356.227	0.0322	1	-22.835	-22.835
42.69216	11.578	1361.227	0.0322	1	-22.833	-22.833
42.77548	11.588	1366.227	0.0322	1	-22.831	-22.831
42.85882	11.599	1371.227	0.0322	1	-22.826	-22.826
42.94215	11.609	1376.227	0.0322	1	-22.822	-22.822
43.02549	11.621	1381.227	0.0322	1	-22.821	-22.821
43.10882	11.631	1386.227	0.0322	1	-22.82	-22.82
43.19216	11.642	1391.227	0.0322	1	-22.817	-22.817
43.27549	11.654	1396.227	0.0322	1	-22.812	-22.812
43.35882	11.668	1401.227	0.0322	1	-22.804	-22.804
43.44216	11.683	1406.227	0.0322	1	-22.796	-22.796
43.52549	11.698	1411.227	0.0322	1	-22.786	-22.786
43.60881	11.715	1416.227	0.0322	1	-22.774	-22.774
43.69214	11.735	1421.227	0.0322	1	-22.76	-22.76
43.77547	11.752	1426.227	0.0322	1	-22.748	-22.748
43.85879	11.77	1431.227	0.0322	1	-22.735	-22.735
43.94213	11.79	1436.227	0.0322	1	-22.719	-22.719
44.02546	11.806	1441.227	0.0322	1	-22.708	-22.708
44.10878	11.822	1446.227	0.0322	1	-22.697	-22.697
44.19209	11.845	1451.227	0.0322	1	-22.68	-22.68
44.27542	11.872	1456.227	0.0322	1	-22.659	-22.659
44.35876	11.892	1461.227	0.0322	1	-22.646	-22.646
44.44211	11.905	1466.227	0.0322	1	-22.64	-22.64
44.52544	11.917	1471.227	0.0322	1	-22.633	-22.633
44.60877	11.932	1476.227	0.0322	1	-22.623	-22.623
44.69211	11.948	1481.227	0.0322	1	-22.612	-22.612
44.77545	11.962	1486.227	0.0322	1	-22.604	-22.604
44.85878	11.977	1491.227	0.0322	1	-22.594	-22.594
44.94212	11.996	1496.227	0.0322	1	-22.579	-22.579
45.02545	12.016	1501.227	0.0322	1	-22.565	-22.565
45.10878	12.037	1506.227	0.0322	1	-22.548	-22.548
45.19211	12.056	1511.227	0.0322	1	-22.535	-22.535
45.27544	12.077	1516.227	0.0322	1	-22.519	-22.519
45.35877	12.101	1521.227	0.0322	1	-22.499	-22.499
45.4421	12.124	1526.227	0.0322	1	-22.479	-22.479
45.52542	12.146	1531.227	0.0322	1	-22.462	-22.462
45.60875	12.169	1536.227	0.0322	1	-22.444	-22.444
45.69207	12.192	1541.227	0.0322	1	-22.425	-22.425
45.7754	12.214	1546.227	0.0322	1	-22.408	-22.408
45.85873	12.235	1551.227	0.0322	1	-22.392	-22.392
45.94206	12.254	1556.227	0.0322	1	-22.378	-22.378
46.02539	12.272	1561.227	0.0322	1	-22.366	-22.366
46.10873	12.289	1566.227	0.0322	1	-22.354	-22.354
46.19206	12.307	1571.227	0.0322	1	-22.341	-22.341
46.27539	12.326	1576.227	0.0322	1	-22.329	-22.329
46.35873	12.345	1581.227	0.0322	1	-22.315	-22.315
46.44207	12.362	1586.227	0.0321	1	-22.303	-22.303
46.5254	12.379	1591.227	0.0322	1	-22.291	-22.291
46.60873	12.397	1596.227	0.0322	1	-22.278	-22.278
46.69206	12.415	1601.227	0.0322	1	-22.265	-22.265
46.77539	12.432	1606.227	0.0322	1	-22.253	-22.253
46.85873	12.45	1611.227	0.0322	1	-22.239	-22.239
46.94206	12.471	1616.227	0.0322	1	-22.223	-22.223
47.02539	12.492	1621.227	0.0322	1	-22.208	-22.208
47.10872	12.51	1626.227	0.0322	1	-22.195	-22.195
47.19205	12.533	1631.227	0.0322	1	-22.177	-22.177
47.27538	12.556	1636.227	0.0322	1	-22.158	-22.158
47.35871	12.577	1641.227	0.0322	1	-22.14	-22.14
47.44203	12.599	1646.227	0.0322	1	-22.123	-22.123
47.52537	12.621	1651.227	0.0322	1	-22.105	-22.105
47.6087	12.642	1656.227	0.0321	1	-22.088	-22.088
47.69203	12.663	1661.227	0.0322	1	-22.071	-22.071
47.77536	12.683	1666.227	0.0322	1	-22.056	-22.056
47.8587	12.703	1671.227	0.0322	1	-22.04	-22.04
47.94204	12.722	1676.227	0.0322	1	-22.025	-22.025
48.02536	12.746	1681.227	0.0322	1	-22.005	-22.005
48.10869	12.774	1686.227	0.0322	1	-21.98	-21.98
48.19203	12.799	1691.227	0.0322	1	-21.959	-21.959
48.27536	12.823	1696.227	0.0322	1	-21.939	-21.939
48.3587	12.845	1701.227	0.0322	1	-21.923	-21.923
48.44203	12.866	1706.227	0.0322	1	-21.907	-21.907
48.52536	12.888	1711.227	0.0322	1	-21.891	-21.891
48.60869	12.911	1716.227	0.0322	1	-21.874	-21.874
48.69201	12.932	1721.227	0.0322	1	-21.857	-21.857
48.77535	12.953	1726.227	0.0322	1	-21.84	-21.84
48.85868	12.971	1731.227	0.0322	1	-21.824	-21.824
48.94201	12.992	1736.227	0.0322	1	-21.806	-21.806
49.02534	13.012	1741.227	0.0322	1	-21.789	-21.789
49.10867	13.034	1746.227	0.0321	1	-21.772	-21.772
49.192	13.057	1751.227	0.0321	1	-21.754	-21.754
49.27533	13.079	1756.227	0.0322	1	-21.736	-21.736
49.35866	13.103	1761.227	0.0322	1	-21.717	-21.717
49.44199	13.128	1766.227	0.0321	1	-21.697	-21.697
49.52532	13.153	1771.227	0.0322	1	-21.677	-21.677
49.60866	13.176	1776.227	0.0322	1	-21.659	-21.659
49.692	13.197	1781.227	0.0322	1	-21.642	-21.642
49.77534	13.216	1786.227	0.0322	1	-21.627	-21.627
49.85868	13.237	1791.227	0.0322	1	-21.61	-21.61
49.94201	13.259	1796.227	0.0322	1	-21.591	-21.591
50.02535	13.284	1801.227	0.0322	1	-21.57	-21.57
50.10868	13.309	1806.227	0.0322	1	-21.558	-21.558
50.19202	13.337	1811.227	0.0322	1	-21.557	-21.557
50.27538	13.368	1816.227	0.0322	1	-21.559	-21.559
50.35871	13.392	1821.227	0.0322	1	-21.564	-21.564
50.44204	13.422	1826.227	0.0321	1	-21.562	-21.562
50.52537	13.455	1831.227	0.0322	1	-21.551	-21.551
50.6087	13.491	1836.227	0.0322	1	-21.536	-21.536
50.69203	13.526	1841.227	0.0322	1	-21.52	-21.52
50.77535	13.56	1846.227	0.0322	1	-21.504	-21.504
50.85869	13.593	1851.227	0.0322	1	-21.486	-21.486
50.94202	13.624	1856.227	0.0322	1	-21.468	-21.468
51.02535	13.652	1861.227	0.0321	1	-21.452	-21.452
51.10868	13.681	1866.227	0.0322	1	-21.432	-21.432
51.19201	13.711	1871.227	0.0322	1	-21.411	-21.411
51.27534	13.739	1876.227	0.0322	1	-21.39	-21.39
51.35867	13.769	1881.227	0.0321	1	-21.366	-21.366
51.442	13.801	1886.227	0.0322	1	-21.34	-21.34
51.52533	13.834	1891.227	0.0322	1	-21.312	-21.312
51.60866	13.864	1896.227	0.0321	1	-21.286	-21.286
51.692	13.898	1901.227	0.0321	1	-21.255	-21.255
51.77533	13.925	1906.227	0.0322	1	-21.231	-21.231
51.85866	13.955	1911.227	0.0321	1	-21.205	-21.205
51.94201	13.996	1916.227	0.0322	1	-21.168	-21.168
52.02536	14.031	1921.227	0.0322	1	-21.137	-21.137
52.10871	14.058	1926.227	0.0322	1	-21.114	-21.114
52.19205	14.085	1931.227	0.0322	1	-21.091	-21.091
52.2754	14.112	1936.227	0.0322	1	-21.068	-21.068
52.35874	14.14	1941.227	0.0322	1	-21.043	-21.043
52.44206	14.173	1946.227	0.0322	1	-21.013	-21.013
52.52537	14.213	1951.227	0.0322	1	-20.976	-20.976
52.6087	14.257	1956.227	0.0322	1	-20.935	-20.935
52.69202	14.295	1961.227	0.0322	1	-20.901	-20.901
52.77534	14.334	1966.227	0.0322	1	-20.866	-20.866
52.85865	14.37	1971.227	0.0322	1	-20.833	-20.833
52.94196	14.407	1976.227	0.0321	1	-20.798	-20.798
53.02528	14.442	1981.227	0.0322	1	-20.768	-20.768
53.10861	14.471	1986.227	0.0322	1	-20.745	-20.745
53.19193	14.499	1991.227	0.0321	1	-20.721	-20.721
53.27526	14.524	1996.227	0.0322	1	-20.7	-20.7
53.3586	14.546	2001.227	0.0322	1	-20.681	-20.681
53.44193	14.571	2006.227	0.0322	1	-20.659	-20.659
53.52528	14.597	2011.227	0.0322	1	-20.636	-20.636
53.6086	14.622	2016.227	0.0322	1	-20.615	-20.615
53.69194	14.653	2021.227	0.0322	1	-20.587	-20.587
53.77529	14.682	2026.227	0.0322	1	-20.562	-20.562
53.85862	14.704	2031.227	0.0322	1	-20.544	-20.544
53.94196	14.729	2036.227	0.0322	1	-20.522	-20.522
54.02529	14.757	2041.227	0.0322	1	-20.498	-20.498
54.10862	14.786	2046.227	0.0322	1	-20.472	-20.472
54.19194	14.818	2051.227	0.0321	1	-20.445	-20.445
54.27528	14.85	2056.227	0.0322	1	-20.419	-20.419
54.35861	14.879	2061.227	0.0322	1	-20.397	-20.397
54.44193	14.909	2066.227	0.0321	1	-20.373	-20.373
54.52527	14.942	2071.227	0.0322	1	-20.347	-20.347
54.6086	14.976	2076.227	0.0322	1	-20.318	-20.318
54.69193	15.011	2081.227	0.0321	1	-20.287	-20.287
54.77527	15.045	2086.227	0.0321	1	-20.258	-20.258
54.8586	15.084	2091.227	0.0322	1	-20.225	-20.225
54.94193	15.124	2096.227	0.0321	1	-20.192	-20.192
55.02527	15.162	2101.227	0.0322	1	-20.161	-20.161
55.1086	15.2	2106.227	0.0321	1	-20.13	-20.13
55.19194	15.236	2111.227	0.0322	1	-20.103	-20.103
55.27527	15.271	2116.227	0.0322	1	-20.077	-20.077
55.3586	15.31	2121.227	0.0322	1	-20.048	-20.048
55.44192	15.35	2126.227	0.0322	1	-20.014	-20.014
55.52525	15.39	2131.227	0.0322	1	-19.98	-19.98
55.60858	15.432	2136.227	0.0322	1	-19.943	-19.943
55.69192	15.472	2141.227	0.0321	1	-19.907	-19.907
55.77525	15.512	2146.227	0.0322	1	-19.871	-19.871
55.85859	15.554	2151.227	0.0322	1	-19.832	-19.832
55.94192	15.595	2156.227	0.0322	1	-19.792	-19.792
56.02526	15.637	2161.227	0.0322	1	-19.755	-19.755
56.1086	15.679	2166.227	0.0322	1	-19.718	-19.718
56.19193	15.726	2171.227	0.0322	1	-19.677	-19.677
56.27527	15.777	2176.227	0.0321	1	-19.632	-19.632
56.35862	15.823	2181.227	0.0322	1	-19.593	-19.593
56.44194	15.865	2186.227	0.0322	1	-19.558	-19.558
56.52527	15.924	2191.227	0.0321	1	-19.505	-19.505
56.60862	15.984	2196.227	0.0321	1	-19.451	-19.451
56.69196	16.033	2201.227	0.0322	1	-19.41	-19.41
56.7753	16.082	2206.227	0.0322	1	-19.367	-19.367
56.85861	16.143	2211.227	0.0322	1	-19.31	-19.31
56.94196	16.218	2216.227	0.0322	1	-19.238	-19.238
57.02528	16.283	2221.227	0.0322	1	-19.176	-19.176
57.1086	16.356	2226.227	0.0322	1	-19.108	-19.108
57.19193	16.432	2231.227	0.0322	1	-19.038	-19.038
57.27525	16.515	2236.227	0.0322	1	-18.962	-18.962
57.35858	16.598	2241.227	0.0322	1	-18.887	-18.887
57.4419	16.674	2246.227	0.0322	1	-18.82	-18.82
57.52524	16.749	2251.227	0.0322	1	-18.754	-18.754
57.60857	16.82	2256.227	0.0322	1	-18.691	-18.691
57.6919	16.894	2261.227	0.0322	1	-18.625	-18.625
57.77522	16.971	2266.227	0.0321	1	-18.556	-18.556
57.85855	17.057	2271.227	0.0322	1	-18.477	-18.477
57.94188	17.141	2276.227	0.0321	1	-18.401	-18.401
58.02521	17.233	2281.227	0.0322	1	-18.315	-18.315
58.10855	17.325	2286.227	0.0321	1	-18.23	-18.23
58.19189	17.419	2291.227	0.0321	1	-18.143	-18.143
58.27523	17.508	2296.227	0.0321	1	-18.059	-18.059
58.35856	17.605	2301.227	0.0321	1	-17.967	-17.967
58.4419	17.71	2306.227	0.0322	1	-17.867	-17.867
58.52523	17.823	2311.227	0.0322	1	-17.759	-17.759
58.60856	17.938	2316.227	0.0322	1	-17.649	-17.649
58.6919	18.056	2321.227	0.0322	1	-17.538	-17.538
58.77523	18.18	2326.227	0.0322	1	-17.419	-17.419
58.85857	18.312	2331.227	0.0322	1	-17.292	-17.292
58.94189	18.459	2336.227	0.0322	1	-17.152	-17.152
59.02523	18.61	2341.227	0.0322	1	-17.006	-17.006
59.10856	18.761	2346.227	0.0322	1	-16.86	-16.86
59.19188	18.915	2351.227	0.0321	1	-16.713	-16.713
59.27522	19.081	2356.227	0.0322	1	-16.552	-16.552
59.35855	19.251	2361.227	0.0322	1	-16.386	-16.386
59.44188	19.436	2366.227	0.0322	1	-16.205	-16.205
59.52521	19.627	2371.227	0.0321	1	-16.02	-16.02
59.60855	19.824	2376.227	0.0322	1	-15.827	-15.827
59.69188	20.035	2381.227	0.0322	1	-15.62	-15.62
59.77523	20.266	2386.227	0.0321	1	-15.395	-15.395
59.85855	20.501	2391.227	0.0322	1	-15.165	-15.165
59.94189	20.773	2396.227	0.0321	1	-14.9	-14.9
60.02522	21.054	2401.227	0.0321	1	-14.628	-14.628
60.10854	21.366	2406.227	0.0321	1	-14.326	-14.326
60.19187	21.697	2411.227	0.0322	1	-14.001	-14.001
60.27521	22.027	2416.227	0.0322	1	-13.675	-13.675
60.35855	22.372	2421.227	0.0321	1	-13.334	-13.334
60.44187	22.738	2426.227	0.0321	1	-12.973	-12.973
60.52519	23.133	2431.227	0.0321	1	-12.583	-12.583
60.60853	23.535	2436.227	0.0321	1	-12.188	-12.188
60.69186	23.925	2441.227	0.0322	1	-11.803	-11.803
60.77519	24.323	2446.227	0.0321	1	-11.41	-11.41
60.85853	24.754	2451.227	0.0321	1	-10.985	-10.985
60.94186	25.153	2456.227	0.0321	1	-10.591	-10.591
61.02519	25.561	2461.227	0.0321	1	-10.189	-10.189
61.10853	25.938	2466.227	0.0322	1	-9.818	-9.818
61.19186	26.28	2471.227	0.0322	1	-9.483	-9.483
61.2752	26.59	2476.227	0.0322	1	-9.181	-9.181
61.35853	26.846	2481.227	0.0322	1	-8.933	-8.933
61.44188	27.064	2486.227	0.0322	1	-8.722	-8.722
61.52522	27.231	2491.227	0.0321	1	-8.56	-8.56
61.60855	27.366	2496.227	0.0321	1	-8.431	-8.431
61.69189	27.47	2501.227	0.0321	1	-8.331	-8.331
61.77522	27.543	2506.227	0.0321	1	-8.26	-8.26
61.85856	27.592	2511.227	0.0322	1	-8.214	-8.214
61.94188	27.626	2516.227	0.0322	1	-8.182	-8.182
62.02522	27.649	2521.227	0.0322	1	-8.16	-8.16
62.10855	27.665	2526.227	0.0321	1	-8.146	-8.146
62.19188	27.676	2531.227	0.0321	1	-8.137	-8.137
62.27522	27.684	2536.227	0.0322	1	-8.131	-8.131
62.35854	27.69	2541.227	0.0321	1	-8.127	-8.127
62.44188	27.694	2546.227	0.0322	1	-8.125	-8.125
62.52522	27.697	2551.227	0.0322	1	-8.125	-8.125
62.60854	27.7	2556.227	0.0322	1	-8.126	-8.126
62.69186	27.705	2561.227	0.0321	1	-8.125	-8.125
62.77518	27.718	2566.227	0.0321	1	-8.117	-8.117
62.85851	27.746	2571.227	0.0321	1	-8.094	-8.094
62.94185	27.789	2576.227	0.0322	1	-8.056	-8.056
63.02517	27.852	2581.227	0.0321	1	-7.997	-7.997
63.1085	27.936	2586.227	0.0322	1	-7.918	-7.918
63.19183	28.038	2591.227	0.0322	1	-7.82	-7.82
63.27517	28.149	2596.227	0.0321	1	-7.714	-7.714
63.35851	28.267	2601.227	0.0321	1	-7.601	-7.601
63.44184	28.397	2606.227	0.0321	1	-7.476	-7.476
63.52518	28.524	2611.227	0.0322	1	-7.354	-7.354
63.60852	28.65	2616.227	0.0321	1	-7.234	-7.234
63.69185	28.774	2621.227	0.0322	1	-7.116	-7.116
63.77518	28.897	2626.227	0.0322	1	-6.997	-6.997
63.85851	29.018	2631.227	0.0322	1	-6.882	-6.882
63.94185	29.131	2636.227	0.0322	1	-6.777	-6.777
64.02519	29.241	2641.227	0.0321	1	-6.676	-6.676
64.10853	29.327	2646.227	0.0322	1	-6.596	-6.596
64.19186	29.402	2651.227	0.0322	1	-6.528	-6.528
64.2752	29.469	2656.227	0.0322	1	-6.466	-6.466
64.35854	29.53	2661.227	0.0321	1	-6.411	-6.411
64.44187	29.577	2666.227	0.0322	1	-6.369	-6.369
64.52521	29.619	2671.227	0.0321	1	-6.333	-6.333
64.60854	29.655	2676.227	0.0321	1	-6.302	-6.302
64.69187	29.689	2681.227	0.0321	1	-6.273	-6.273
64.77521	29.718	2686.227	0.0321	1	-6.249	-6.249
64.85854	29.742	2691.227	0.0321	1	-6.23	-6.23
64.94186	29.764	2696.227	0.0321	1	-6.213	-6.213
65.02519	29.782	2701.227	0.0321	1	-6.201	-6.201
65.10852	29.799	2706.227	0.0321	1	-6.191	-6.191
65.19185	29.813	2711.227	0.0321	1	-6.183	-6.183
65.27519	29.826	2716.227	0.0321	1	-6.174	-6.174
65.35851	29.836	2721.227	0.0321	1	-6.169	-6.169
65.44184	29.845	2726.227	0.0322	1	-6.167	-6.167
65.54184	29.855	2732.226	0.0321	1	-6.165	-6.165
65.62518	29.861	2737.226	0.0321	1	-6.166	-6.166
65.70852	29.865	2742.226	0.0322	1	-6.17	-6.17
65.79184	29.868	2747.226	0.0321	1	-6.175	-6.175
65.87517	29.873	2752.226	0.0321	1	-6.176	-6.176
65.95851	29.876	2757.226	0.0321	1	-6.177	-6.177
66.04185	29.878	2762.226	0.0322	1	-6.181	-6.181
66.12519	29.88	2767.226	0.0321	1	-6.185	-6.185
66.20852	29.881	2772.226	0.0321	1	-6.191	-6.191
66.29186	29.883	2777.226	0.0321	1	-6.195	-6.195
66.3752	29.884	2782.226	0.0321	1	-6.201	-6.201
66.45854	29.886	2787.226	0.0322	1	-6.205	-6.205
66.54188	29.888	2792.226	0.0322	1	-6.209	-6.209
66.62521	29.891	2797.226	0.0321	1	-6.214	-6.214
66.70856	29.895	2802.226	0.0322	1	-6.217	-6.217
66.79191	29.899	2807.226	0.0322	1	-6.22	-6.22
66.87523	29.906	2812.226	0.0321	1	-6.219	-6.219
66.95857	29.921	2817.226	0.0321	1	-6.209	-6.209
67.04191	29.94	2822.226	0.0322	1	-6.195	-6.195
67.12523	29.961	2827.226	0.0322	1	-6.179	-6.179
67.20857	29.989	2832.226	0.0322	1	-6.155	-6.155
67.29189	30.015	2837.226	0.0322	1	-6.133	-6.133
67.37522	30.053	2842.226	0.0321	1	-6.099	-6.099
67.45854	30.094	2847.226	0.0322	1	-6.064	-6.064
67.54187	30.137	2852.226	0.0321	1	-6.027	-6.027
67.6252	30.179	2857.226	0.0322	1	-5.994	-5.994
67.70853	30.226	2862.226	0.0322	1	-5.953	-5.953
67.79187	30.281	2867.226	0.0321	1	-5.903	-5.903
67.87521	30.357	2872.226	0.0321	1	-5.832	-5.832
67.95855	30.421	2877.226	0.0321	1	-5.773	-5.773
68.04188	30.48	2882.226	0.0321	1	-5.719	-5.719
68.12522	30.536	2887.226	0.0321	1	-5.667	-5.667
68.20856	30.591	2892.226	0.0321	1	-5.616	-5.616
68.29189	30.644	2897.226	0.0321	1	-5.567	-5.567
68.37522	30.703	2902.226	0.0322	1	-5.513	-5.513
68.45855	30.763	2907.226	0.0321	1	-5.458	-5.458
68.54187	30.826	2912.226	0.0322	1	-5.4	-5.4
68.6252	30.894	2917.226	0.0322	1	-5.337	-5.337
68.70854	30.957	2922.226	0.0322	1	-5.28	-5.28
68.79188	31.012	2927.226	0.0321	1	-5.231	-5.231
68.8752	31.076	2932.226	0.0321	1	-5.174	-5.174
68.95852	31.153	2937.226	0.0321	1	-5.102	-5.102
69.04185	31.23	2942.226	0.0321	1	-5.03	-5.03
69.12519	31.299	2947.226	0.0321	1	-4.966	-4.966
69.20852	31.364	2952.226	0.0321	1	-4.907	-4.907
69.29186	31.426	2957.226	0.0322	1	-4.849	-4.849
69.37519	31.49	2962.226	0.0321	1	-4.791	-4.791
69.45852	31.555	2967.226	0.0321	1	-4.731	-4.731
69.54186	31.618	2972.226	0.0321	1	-4.673	-4.673
69.62519	31.676	2977.226	0.0321	1	-4.622	-4.622
69.70853	31.739	2982.226	0.0321	1	-4.566	-4.566
69.79187	31.799	2987.226	0.0322	1	-4.512	-4.512
69.8752	31.85	2992.226	0.0322	1	-4.466	-4.466
69.9752	31.907	2998.226	0.0321	1	-4.415	-4.415
70.07188	31.959	3004.027	0.0322	1	-4.368	-4.368
70.15523	31.994	3009.027	0.0322	1	-4.338	-4.338
70.23858	32.023	3014.027	0.0322	1	-4.314	-4.314
70.32191	32.054	3019.027	0.0322	1	-4.288	-4.288
70.40524	32.085	3024.027	0.0321	1	-4.261	-4.261
70.48856	32.118	3029.027	0.0322	1	-4.232	-4.232
70.57188	32.156	3034.027	0.0322	1	-4.199	-4.199
70.65521	32.187	3039.027	0.0322	1	-4.174	-4.174
70.73854	32.212	3044.027	0.0322	1	-4.156	-4.156
70.82188	32.231	3049.027	0.0322	1	-4.143	-4.143
70.90521	32.245	3054.027	0.0321	1	-4.135	-4.135
70.98855	32.256	3059.027	0.0322	1	-4.13	-4.13
71.07188	32.264	3064.027	0.0322	1	-4.127	-4.127
71.15522	32.271	3069.027	0.0322	1	-4.126	-4.126
71.23856	32.275	3074.027	0.0321	1	-4.128	-4.128
71.32189	32.278	3079.027	0.0322	1	-4.131	-4.131
71.40523	32.28	3084.027	0.0322	1	-4.138	-4.138
71.48856	32.282	3089.027	0.0322	1	-4.144	-4.144
71.5719	32.283	3094.027	0.0321	1	-4.151	-4.151
71.65523	32.284	3099.027	0.0321	1	-4.156	-4.156
71.73857	32.284	3104.027	0.0322	1	-4.163	-4.163
71.8219	32.284	3109.027	0.0321	1	-4.17	-4.17
71.90523	32.284	3114.027	0.0322	1	-4.177	-4.177
71.98857	32.282	3119.027	0.0321	1	-4.188	-4.188
72.0719	32.279	3124.027	0.0321	1	-4.198	-4.198
72.15525	32.273	3129.027	0.0321	1	-4.212	-4.212
72.23858	32.264	3134.027	0.0321	1	-4.227	-4.227
72.32192	32.251	3139.027	0.0321	1	-4.246	-4.246
72.40525	32.236	3144.027	0.0321	1	-4.268	-4.268
72.48858	32.218	3149.027	0.0321	1	-4.292	-4.292
72.57191	32.198	3154.027	0.0321	1	-4.318	-4.318
72.65524	32.177	3159.027	0.0322	1	-4.346	-4.346
72.73857	32.15	3164.027	0.0321	1	-4.378	-4.378
72.8219	32.118	3169.027	0.0321	1	-4.415	-4.415
72.90524	32.085	3174.027	0.0321	1	-4.452	-4.452
72.98858	32.054	3179.027	0.0322	1	-4.488	-4.488
73.07192	32.016	3184.027	0.0321	1	-4.531	-4.531
73.15525	31.977	3189.027	0.0322	1	-4.576	-4.576
73.23859	31.939	3194.027	0.0322	1	-4.62	-4.62
73.32193	31.904	3199.027	0.0321	1	-4.662	-4.662
73.40526	31.864	3204.027	0.0321	1	-4.709	-4.709
73.48858	31.832	3209.027	0.0321	1	-4.748	-4.748
73.57191	31.803	3214.027	0.0321	1	-4.783	-4.783
73.65524	31.767	3219.027	0.0321	1	-4.824	-4.824
73.73857	31.726	3224.027	0.0321	1	-4.869	-4.869
73.82191	31.678	3229.027	0.0321	1	-4.922	-4.922
73.90525	31.624	3234.027	0.0321	1	-4.98	-4.98
73.98859	31.564	3239.027	0.0321	1	-5.045	-5.045
74.07193	31.504	3244.027	0.0322	1	-5.11	-5.11
74.15526	31.444	3249.027	0.0321	1	-5.175	-5.175
74.2386	31.381	3254.027	0.0322	1	-5.242	-5.242
74.32193	31.317	3259.027	0.0322	1	-5.311	-5.311
74.40526	31.253	3264.027	0.0321	1	-5.379	-5.379
74.4886	31.183	3269.027	0.0321	1	-5.455	-5.455
74.57194	31.108	3274.027	0.0322	1	-5.535	-5.535
74.65527	31.027	3279.027	0.0322	1	-5.622	-5.622
74.73861	30.952	3284.027	0.0321	1	-5.703	-5.703
74.82195	30.874	3289.027	0.0322	1	-5.788	-5.788
74.90528	30.79	3294.027	0.0321	1	-5.878	-5.878
74.98861	30.709	3299.027	0.0321	1	-5.966	-5.966
75.07194	30.617	3304.027	0.0321	1	-6.064	-6.064
75.15527	30.524	3309.027	0.0321	1	-6.164	-6.164
75.2386	30.434	3314.027	0.0321	1	-6.261	-6.261
75.32195	30.341	3319.027	0.0321	1	-6.361	-6.361
75.4053	30.237	3324.027	0.0321	1	-6.473	-6.473
75.48864	30.13	3329.027	0.0321	1	-6.587	-6.587
75.57197	30.029	3334.027	0.0321	1	-6.695	-6.695
75.6553	29.94	3339.027	0.0321	1	-6.79	-6.79
75.73863	29.852	3344.027	0.0322	1	-6.886	-6.886
75.82196	29.766	3349.027	0.0321	1	-6.979	-6.979
75.9053	29.675	3354.027	0.0322	1	-7.075	-7.075
75.98863	29.578	3359.027	0.0321	1	-7.177	-7.177
76.07197	29.492	3364.027	0.0321	1	-7.269	-7.269
76.15529	29.403	3369.027	0.0321	1	-7.364	-7.364
76.23862	29.314	3374.027	0.0321	1	-7.46	-7.46
76.32194	29.223	3379.027	0.0321	1	-7.556	-7.556
76.40527	29.128	3384.027	0.0321	1	-7.655	-7.655
76.48861	29.028	3389.027	0.0322	1	-7.76	-7.76
76.57194	28.919	3394.027	0.0322	1	-7.874	-7.874
76.65528	28.816	3399.027	0.0321	1	-7.982	-7.982
76.73862	28.709	3404.027	0.0321	1	-8.093	-8.093
76.82197	28.6	3409.027	0.0322	1	-8.208	-8.208
76.90531	28.487	3414.027	0.0321	1	-8.329	-8.329
76.98865	28.38	3419.027	0.0321	1	-8.444	-8.444
77.07199	28.271	3424.027	0.0321	1	-8.562	-8.562
77.15532	28.166	3429.027	0.0321	1	-8.675	-8.675
77.23866	28.059	3434.027	0.0322	1	-8.79	-8.79
77.32201	27.941	3439.027	0.0321	1	-8.915	-8.915
77.40534	27.813	3444.027	0.0321	1	-9.049	-9.049
77.48867	27.702	3449.027	0.0321	1	-9.167	-9.167
77.572	27.593	3454.027	0.0321	1	-9.285	-9.285
77.65531	27.48	3459.027	0.0321	1	-9.408	-9.408
77.73863	27.376	3464.027	0.0321	1	-9.521	-9.521
77.82196	27.28	3469.027	0.0321	1	-9.625	-9.625
77.90529	27.16	3474.027	0.0322	1	-9.753	-9.753
77.98862	27.022	3479.027	0.0321	1	-9.898	-9.898
78.07196	26.874	3484.027	0.0322	1	-10.054	-10.054
78.1553	26.714	3489.027	0.0322	1	-10.218	-10.218
78.23864	26.55	3494.027	0.0321	1	-10.388	-10.388
78.32198	26.396	3499.027	0.0321	1	-10.546	-10.546
78.40533	26.237	3504.027	0.0321	1	-10.71	-10.71
78.48866	26.077	3509.027	0.0321	1	-10.875	-10.875
78.572	25.926	3514.027	0.0321	1	-11.028	-11.028
78.65533	25.777	3519.027	0.0321	1	-11.181	-11.181
78.73867	25.624	3524.027	0.0321	1	-11.341	-11.341
78.822	25.47	3529.027	0.0321	1	-11.5	-11.5
78.90533	25.313	3534.027	0.0321	1	-11.661	-11.661
78.98866	25.157	3539.027	0.0321	1	-11.824	-11.824
79.072	24.995	3544.027	0.0321	1	-11.995	-11.995
79.15532	24.822	3549.027	0.0321	1	-12.177	-12.177
79.23866	24.663	3554.027	0.0319	1	-12.344	-12.344
79.32198	24.487	3559.027	0.0321	1	-12.53	-12.53
79.40532	24.334	3564.027	0.0321	1	-12.693	-12.693
79.48865	24.184	3569.027	0.0321	1	-12.853	-12.853
79.57199	24.041	3574.027	0.0321	1	-13.007	-13.007
79.65533	23.866	3579.027	0.0321	1	-13.192	-13.192
79.73867	23.664	3584.027	0.0322	1	-13.4	-13.4
79.82201	23.454	3589.027	0.0322	1	-13.615	-13.615
79.90534	23.242	3594.027	0.0322	1	-13.832	-13.832
79.98868	23.037	3599.027	0.0321	1	-14.041	-14.041
80.07201	22.83	3604.027	0.0321	1	-14.253	-14.253
80.15534	22.624	3609.027	0.0321	1	-14.463	-14.463
80.23868	22.4	3614.027	0.0321	1	-14.691	-14.691
80.32201	22.171	3619.027	0.0321	1	-14.926	-14.926
80.40536	21.923	3624.027	0.0321	1	-15.181	-15.181
80.48869	21.678	3629.027	0.0321	1	-15.435	-15.435
80.57201	21.454	3634.027	0.0321	1	-15.666	-15.666
80.65533	21.232	3639.027	0.0321	1	-15.897	-15.897
80.73865	21.002	3644.027	0.0322	1	-16.135	-16.135
80.82196	20.773	3649.027	0.0321	1	-16.371	-16.371
80.9053	20.529	3654.027	0.0321	1	-16.62	-16.62
80.98865	20.26	3659.027	0.0322	1	-16.895	-16.895
81.07199	19.977	3664.027	0.0321	1	-17.185	-17.185
81.15533	19.701	3669.027	0.0321	1	-17.469	-17.469
81.23868	19.429	3674.027	0.0321	1	-17.748	-17.748
81.32203	19.178	3679.027	0.0321	1	-18.011	-18.011
81.40536	18.922	3684.027	0.0322	1	-18.279	-18.279
81.48871	18.684	3689.027	0.0321	1	-18.526	-18.526
81.57205	18.446	3694.027	0.0321	1	-18.773	-18.773
81.65539	18.213	3699.027	0.0321	1	-19.013	-19.013
81.73873	17.983	3704.027	0.0321	1	-19.252	-19.252
81.82207	17.761	3709.027	0.0322	1	-19.483	-19.483
81.9054	17.549	3714.027	0.0321	1	-19.703	-19.703
81.98873	17.353	3719.027	0.0321	1	-19.905	-19.905
82.07207	17.169	3724.027	0.0321	1	-20.096	-20.096
82.15541	16.983	3729.027	0.0321	1	-20.289	-20.289
82.23876	16.798	3734.027	0.0321	1	-20.48	-20.48
82.32207	16.631	3739.027	0.0321	1	-20.653	-20.653
82.40542	16.5	3744.027	0.0321	1	-20.789	-20.789
82.48877	16.366	3749.027	0.0322	1	-20.927	-20.927
82.57211	16.237	3754.027	0.0321	1	-21.065	-21.065
82.65544	16.124	3759.027	0.0322	1	-21.184	-21.184
82.73877	16.04	3764.027	0.0321	1	-21.276	-21.276
82.82209	15.969	3769.027	0.0321	1	-21.358	-21.358
82.90541	15.913	3774.027	0.0322	1	-21.427	-21.427
82.98874	15.863	3779.027	0.0321	1	-21.495	-21.495
83.07207	15.818	3784.027	0.0321	1	-21.555	-21.555
83.15541	15.785	3789.027	0.0322	1	-21.6	-21.6
83.23873	15.758	3794.027	0.0321	1	-21.638	-21.638
83.32207	15.74	3799.027	0.0321	1	-21.664	-21.664
83.4054	15.726	3804.027	0.0322	1	-21.688	-21.688
83.48874	15.718	3809.027	0.0321	1	-21.708	-21.708
83.57207	15.712	3814.027	0.0321	1	-21.723	-21.723
83.6554	15.708	3819.027	0.0321	1	-21.734	-21.734
83.73873	15.706	3824.027	0.0322	1	-21.743	-21.743
83.82206	15.71	3829.027	0.0321	1	-21.744	-21.744
83.9054	15.722	3834.027	0.0321	1	-21.737	-21.737
83.98875	15.748	3839.027	0.0321	1	-21.715	-21.715
84.07209	15.791	3844.027	0.0321	1	-21.677	-21.677
84.15543	15.857	3849.027	0.0321	1	-21.616	-21.616
84.23877	15.957	3854.027	0.0321	1	-21.521	-21.521
84.32212	16.074	3859.027	0.0321	1	-21.409	-21.409
84.40545	16.199	3864.027	0.0321	1	-21.288	-21.288
84.48878	16.342	3869.027	0.0321	1	-21.15	-21.15
84.57212	16.491	3874.027	0.0322	1	-21.007	-21.007
84.65545	16.643	3879.027	0.0321	1	-20.86	-20.86
84.73878	16.795	3884.027	0.0321	1	-20.715	-20.715
84.82212	16.948	3889.027	0.0321	1	-20.568	-20.568
84.90545	17.09	3894.027	0.0321	1	-20.432	-20.432
84.98878	17.234	3899.027	0.0321	1	-20.297	-20.297
85.07212	17.376	3904.027	0.0321	1	-20.166	-20.166
85.15545	17.512	3909.027	0.0321	1	-20.038	-20.038
85.23879	17.644	3914.027	0.0321	1	-19.913	-19.913
85.32212	17.774	3919.027	0.0321	1	-19.791	-19.791
85.40547	17.903	3924.027	0.0321	1	-19.668	-19.668
85.4888	18.027	3929.027	0.0321	1	-19.551	-19.551
85.57213	18.144	3934.027	0.0321	1	-19.44	-19.44
85.65546	18.262	3939.027	0.0321	1	-19.33	-19.33
85.73879	18.373	3944.027	0.0321	1	-19.228	-19.228
85.82212	18.48	3949.027	0.0321	1	-19.128	-19.128
85.90545	18.587	3954.027	0.0321	1	-19.03	-19.03
85.98879	18.685	3959.027	0.0321	1	-18.943	-18.943
86.07212	18.782	3964.027	0.0321	1	-18.854	-18.854
86.15545	18.874	3969.027	0.0321	1	-18.773	-18.773
86.23878	18.957	3974.027	0.0321	1	-18.701	-18.701
86.32212	19.038	3979.027	0.0321	1	-18.629	-18.629
86.40546	19.119	3984.027	0.0321	1	-18.557	-18.557
86.48879	19.198	3989.027	0.0321	1	-18.486	-18.486
86.57214	19.284	3994.027	0.0321	1	-18.406	-18.406
86.65549	19.358	3999.027	0.0321	1	-18.339	-18.339
86.73883	19.42	4004.027	0.0321	1	-18.284	-18.284
86.82216	19.487	4009.027	0.0321	1	-18.226	-18.226
86.9055	19.585	4014.027	0.0321	1	-18.138	-18.138
86.98885	19.695	4019.027	0.0321	1	-18.038	-18.038
87.07219	19.777	4024.027	0.0321	1	-17.965	-17.965
87.15552	19.843	4029.027	0.0321	1	-17.909	-17.909
87.23884	19.917	4034.027	0.0321	1	-17.844	-17.844
87.32216	20.009	4039.027	0.0319	1	-17.765	-17.765
87.40548	20.085	4044.027	0.0321	1	-17.702	-17.702
87.4888	20.14	4049.027	0.0321	1	-17.663	-17.663
87.57213	20.183	4054.027	0.0321	1	-17.631	-17.631
87.65546	20.22	4059.027	0.0321	1	-17.603	-17.603
87.73879	20.256	4064.027	0.0321	1	-17.577	-17.577
87.82213	20.29	4069.027	0.0321	1	-17.551	-17.551
87.90548	20.326	4074.027	0.0321	1	-17.522	-17.522
87.98882	20.361	4079.027	0.0321	1	-17.498	-17.498
88.07216	20.398	4084.027	0.0321	1	-17.471	-17.471
88.15551	20.439	4089.027	0.0321	1	-17.435	-17.435
88.23884	20.478	4094.027	0.0321	1	-17.401	-17.401
88.33886	20.533	4100.027	0.0321	1	-17.353	-17.353
88.42219	20.583	4105.027	0.0321	1	-17.31	-17.31
88.50553	20.635	4110.027	0.0321	1	-17.266	-17.266
88.58886	20.691	4115.027	0.0321	1	-17.219	-17.219
88.6722	20.74	4120.027	0.0321	1	-17.179	-17.179
88.75553	20.789	4125.027	0.0321	1	-17.14	-17.14
88.83886	20.839	4130.027	0.0321	1	-17.1	-17.1
88.9222	20.89	4135.027	0.0321	1	-17.062	-17.062
89.00554	20.935	4140.027	0.0321	1	-17.028	-17.028
89.08888	20.98	4145.027	0.0321	1	-16.99	-16.99
89.17221	21.022	4150.027	0.0321	1	-16.955	-16.955
89.25554	21.06	4155.027	0.0321	1	-16.922	-16.922
89.33888	21.101	4160.027	0.0321	1	-16.885	-16.885
89.42222	21.142	4165.027	0.0319	1	-16.853	-16.853
89.50555	21.182	4170.027	0.0321	1	-16.829	-16.829
89.58888	21.223	4175.027	0.0321	1	-16.806	-16.806
89.67221	21.261	4180.027	0.0321	1	-16.78	-16.78
89.75555	21.301	4185.027	0.0319	1	-16.748	-16.748
89.83889	21.34	4190.027	0.0321	1	-16.716	-16.716
89.92222	21.374	4195.027	0.0321	1	-16.69	-16.69
90.00556	21.403	4200.027	0.0321	1	-16.668	-16.668
90.0889	21.424	4205.027	0.0321	1	-16.655	-16.655
90.17224	21.444	4210.027	0.0321	1	-16.642	-16.642
90.25557	21.461	4215.027	0.0321	1	-16.633	-16.633
90.3389	21.478	4220.027	0.0322	1	-16.623	-16.623
90.42223	21.497	4225.027	0.0321	1	-16.611	-16.611
90.50557	21.517	4230.027	0.0321	1	-16.598	-16.598
90.5889	21.533	4235.027	0.0321	1	-16.587	-16.587
90.67224	21.552	4240.027	0.0319	1	-16.571	-16.571
90.75557	21.57	4245.027	0.0319	1	-16.557	-16.557
90.83891	21.586	4250.027	0.0321	1	-16.545	-16.545
90.92225	21.601	4255.027	0.0321	1	-16.537	-16.537
91.00558	21.614	4260.027	0.0321	1	-16.532	-16.532
91.08889	21.629	4265.027	0.0321	1	-16.524	-16.524
91.17224	21.665	4270.027	0.0321	1	-16.494	-16.494
91.25556	21.695	4275.027	0.0321	1	-16.469	-16.469
91.33889	21.72	4280.027	0.0321	1	-16.45	-16.45
91.42223	21.737	4285.027	0.0321	1	-16.439	-16.439
91.50556	21.749	4290.027	0.0319	1	-16.432	-16.432
91.5889	21.759	4295.027	0.0321	1	-16.428	-16.428
91.67224	21.767	4300.027	0.0321	1	-16.427	-16.427
91.75558	21.773	4305.027	0.0321	1	-16.43	-16.43
91.83892	21.778	4310.027	0.0319	1	-16.436	-16.436
91.92226	21.782	4315.027	0.0321	1	-16.446	-16.446
92.0056	21.785	4320.027	0.0321	1	-16.454	-16.454
92.08894	21.787	4325.027	0.0321	1	-16.458	-16.458
92.17229	21.788	4330.027	0.0321	1	-16.463	-16.463
92.25563	21.789	4335.027	0.0321	1	-16.466	-16.466
92.33896	21.79	4340.027	0.0321	1	-16.47	-16.47
92.42231	21.791	4345.027	0.0321	1	-16.474	-16.474
92.50564	21.792	4350.027	0.0321	1	-16.478	-16.478
92.58897	21.793	4355.027	0.0321	1	-16.481	-16.481
92.67231	21.793	4360.027	0.0321	1	-16.485	-16.485
92.75564	21.794	4365.027	0.0321	1	-16.49	-16.49
92.83897	21.794	4370.027	0.0319	1	-16.499	-16.499
92.9223	21.794	4375.027	0.0319	1	-16.506	-16.506
93.00563	21.795	4380.027	0.0321	1	-16.512	-16.512
93.08897	21.795	4385.027	0.0321	1	-16.52	-16.52
93.17231	21.795	4390.027	0.0321	1	-16.528	-16.528
93.25565	21.795	4395.027	0.0321	1	-16.537	-16.537
93.33898	21.795	4400.027	0.0321	1	-16.546	-16.546
93.42233	21.795	4405.027	0.0319	1	-16.555	-16.555
93.50566	21.795	4410.027	0.0321	1	-16.564	-16.564
93.589	21.795	4415.027	0.0321	1	-16.573	-16.573
93.67234	21.795	4420.027	0.0321	1	-16.581	-16.581
93.75568	21.794	4425.027	0.0321	1	-16.593	-16.593
93.83901	21.793	4430.027	0.0321	1	-16.605	-16.605
93.92234	21.793	4435.027	0.0321	1	-16.614	-16.614
94.00568	21.791	4440.027	0.0321	1	-16.624	-16.624
94.08901	21.789	4445.027	0.0319	1	-16.632	-16.632
94.17235	21.785	4450.027	0.0321	1	-16.641	-16.641
94.25568	21.781	4455.027	0.0321	1	-16.65	-16.65
94.33901	21.776	4460.027	0.0319	1	-16.66	-16.66
94.42235	21.769	4465.027	0.0321	1	-16.673	-16.673
94.50568	21.76	4470.027	0.0321	1	-16.688	-16.688
94.58901	21.749	4475.027	0.0321	1	-16.703	-16.703
94.67235	21.736	4480.027	0.0321	1	-16.72	-16.72
94.75569	21.717	4485.027	0.0321	1	-16.743	-16.743
94.83903	21.697	4490.027	0.0319	1	-16.767	-16.767
94.92237	21.673	4495.027	0.0321	1	-16.795	-16.795
95.00572	21.656	4500.027	0.0321	1	-16.816	-16.816
95.08905	21.638	4505.027	0.0319	1	-16.838	-16.838
95.1724	21.617	4510.027	0.0321	1	-16.864	-16.864
95.25575	21.588	4515.027	0.0321	1	-16.898	-16.898
95.33907	21.557	4520.027	0.0321	1	-16.934	-16.934
95.4224	21.529	4525.027	0.0321	1	-16.967	-16.967
95.50574	21.501	4530.027	0.0321	1	-16.999	-16.999
95.58905	21.47	4535.027	0.0321	1	-17.034	-17.034
95.67238	21.44	4540.027	0.0321	1	-17.068	-17.068
95.7557	21.407	4545.027	0.0321	1	-17.107	-17.107
95.83902	21.38	4550.027	0.0321	1	-17.139	-17.139
95.92235	21.347	4555.027	0.0321	1	-17.176	-17.176
96.00568	21.312	4560.027	0.0321	1	-17.214	-17.214
96.089	21.274	4565.027	0.0321	1	-17.254	-17.254
96.17234	21.239	4570.027	0.0321	1	-17.292	-17.292
96.25567	21.21	4575.027	0.0321	1	-17.323	-17.323
96.339	21.186	4580.027	0.0321	1	-17.35	-17.35
96.42233	21.155	4585.027	0.0321	1	-17.384	-17.384
96.50567	21.12	4590.027	0.0319	1	-17.421	-17.421
96.58901	21.079	4595.027	0.0321	1	-17.464	-17.464
96.67235	21.036	4600.027	0.0321	1	-17.51	-17.51
96.75569	20.994	4605.027	0.0321	1	-17.553	-17.553
96.83902	20.951	4610.027	0.0321	1	-17.597	-17.597
96.92236	20.906	4615.027	0.0321	1	-17.644	-17.644
97.0057	20.858	4620.027	0.0321	1	-17.693	-17.693
97.08903	20.814	4625.027	0.0321	1	-17.738	-17.738
97.17236	20.773	4630.027	0.0321	1	-17.781	-17.781
97.2557	20.731	4635.027	0.0321	1	-17.826	-17.826
97.33903	20.685	4640.027	0.0319	1	-17.875	-17.875
97.42237	20.638	4645.027	0.0321	1	-17.925	-17.925
97.51904	20.582	4650.827	0.0321	1	-17.982	-17.982
97.60237	20.539	4655.827	0.0321	1	-18.027	-18.027
97.6857	20.498	4660.827	0.0321	1	-18.069	-18.069
97.76904	20.457	4665.827	0.0321	1	-18.111	-18.111
97.85237	20.416	4670.827	0.0321	1	-18.153	-18.153
97.93569	20.377	4675.827	0.0321	1	-18.192	-18.192
98.01903	20.341	4680.827	0.0321	1	-18.229	-18.229
98.10237	20.315	4685.827	0.0321	1	-18.255	-18.255
98.1857	20.285	4690.827	0.0319	1	-18.285	-18.285
98.26905	20.248	4695.827	0.0321	1	-18.323	-18.323
98.35239	20.201	4700.827	0.0321	1	-18.37	-18.37
98.43572	20.152	4705.827	0.0319	1	-18.419	-18.419
98.51906	20.101	4710.827	0.0321	1	-18.471	-18.471
98.60239	20.047	4715.827	0.0321	1	-18.525	-18.525
98.68572	20	4720.827	0.0321	1	-18.572	-18.572
98.76905	19.954	4725.827	0.0319	1	-18.618	-18.618
98.85238	19.91	4730.827	0.0319	1	-18.662	-18.662
98.9357	19.867	4735.827	0.0321	1	-18.705	-18.705
99.01903	19.825	4740.827	0.0321	1	-18.747	-18.747
99.10237	19.78	4745.827	0.0321	1	-18.792	-18.792
99.18571	19.729	4750.827	0.0321	1	-18.843	-18.843
99.26904	19.68	4755.827	0.0321	1	-18.892	-18.892
99.35238	19.628	4760.827	0.0319	1	-18.944	-18.944
99.43572	19.574	4765.827	0.0319	1	-18.998	-18.998
99.51906	19.522	4770.827	0.0319	1	-19.05	-19.05
99.6024	19.469	4775.827	0.0321	1	-19.103	-19.103
99.68572	19.419	4780.827	0.0319	1	-19.153	-19.153
99.76905	19.383	4785.827	0.0319	1	-19.189	-19.189
99.85239	19.344	4790.827	0.0321	1	-19.228	-19.228
99.93573	19.292	4795.827	0.0321	1	-19.28	-19.28
100.01906	19.234	4800.827	0.0319	1	-19.338	-19.338
100.10239	19.173	4805.827	0.0321	1	-19.399	-19.399
100.18572	19.116	4810.827	0.0321	1	-19.455	-19.455
100.26906	19.058	4815.827	0.0319	1	-19.513	-19.513
100.35239	18.992	4820.827	0.0319	1	-19.578	-19.578
100.43573	18.926	4825.827	0.0319	1	-19.642	-19.642
100.51906	18.864	4830.827	0.0321	1	-19.702	-19.702
100.60238	18.805	4835.827	0.0319	1	-19.76	-19.76
100.68571	18.749	4840.827	0.0319	1	-19.813	-19.813
100.76906	18.693	4845.827	0.0319	1	-19.867	-19.867
100.8524	18.63	4850.827	0.0319	1	-19.927	-19.927
100.93573	18.563	4855.827	0.0319	1	-19.991	-19.991
101.01906	18.505	4860.827	0.0319	1	-20.047	-20.047
101.1024	18.45	4865.827	0.0321	1	-20.098	-20.098
101.18573	18.39	4870.827	0.0319	1	-20.154	-20.154
101.26906	18.328	4875.827	0.0319	1	-20.21	-20.21
101.3524	18.264	4880.827	0.0319	1	-20.268	-20.268
101.43573	18.201	4885.827	0.0319	1	-20.323	-20.323
101.51908	18.136	4890.827	0.0321	1	-20.38	-20.38
101.60241	18.066	4895.827	0.0321	1	-20.44	-20.44
101.68575	18	4900.827	0.0321	1	-20.495	-20.495
101.76907	17.935	4905.827	0.0321	1	-20.549	-20.549
101.85241	17.88	4910.827	0.0319	1	-20.592	-20.592
101.93574	17.823	4915.827	0.0321	1	-20.633	-20.633
102.01906	17.759	4920.827	0.0321	1	-20.68	-20.68
102.10238	17.698	4925.827	0.0319	1	-20.725	-20.725
102.18572	17.635	4930.827	0.0321	1	-20.77	-20.77
102.26905	17.562	4935.827	0.0321	1	-20.825	-20.825
102.35237	17.489	4940.827	0.0321	1	-20.882	-20.882
102.4357	17.424	4945.827	0.0321	1	-20.93	-20.93
102.51904	17.351	4950.827	0.0319	1	-20.985	-20.985
102.60238	17.27	4955.827	0.0321	1	-21.047	-21.047
102.6857	17.19	4960.827	0.0319	1	-21.109	-21.109
102.76904	17.117	4965.827	0.0321	1	-21.165	-21.165
102.85238	17.04	4970.827	0.0321	1	-21.224	-21.224
102.93571	16.96	4975.827	0.0321	1	-21.285	-21.285
103.01904	16.881	4980.827	0.0319	1	-21.347	-21.347
103.10237	16.802	4985.827	0.0319	1	-21.409	-21.409
103.1857	16.725	4990.827	0.0319	1	-21.469	-21.469
103.26904	16.645	4995.827	0.0319	1	-21.53	-21.53
103.35238	16.558	5000.827	0.0319	1	-21.597	-21.597
103.43571	16.47	5005.827	0.0319	1	-21.665	-21.665
103.51904	16.387	5010.827	0.0321	1	-21.729	-21.729
103.60238	16.312	5015.827	0.0321	1	-21.786	-21.786
103.68574	16.225	5020.827	0.0321	1	-21.856	-21.856
103.76909	16.134	5025.827	0.0319	1	-21.929	-21.929
103.85245	16.039	5030.827	0.0319	1	-22.004	-22.004
103.93578	15.942	5035.827	0.0319	1	-22.08	-22.08
104.01912	15.862	5040.827	0.0319	1	-22.136	-22.136
104.10245	15.784	5045.827	0.0321	1	-22.185	-22.185
104.18578	15.709	5050.827	0.0319	1	-22.235	-22.235
104.2691	15.63	5055.827	0.0319	1	-22.288	-22.288
104.35242	15.55	5060.827	0.0319	1	-22.342	-22.342
104.43575	15.47	5065.827	0.0319	1	-22.398	-22.398
104.51908	15.388	5070.827	0.0319	1	-22.458	-22.458
104.60242	15.297	5075.827	0.0321	1	-22.526	-22.526
104.68574	15.195	5080.827	0.0321	1	-22.606	-22.606
104.76907	15.106	5085.827	0.0319	1	-22.674	-22.674
104.85241	15.016	5090.827	0.0319	1	-22.742	-22.742
104.93575	14.918	5095.827	0.0321	1	-22.816	-22.816
105.01909	14.816	5100.827	0.0321	1	-22.895	-22.895
105.10245	14.717	5105.827	0.0321	1	-22.968	-22.968
105.18577	14.616	5110.827	0.0321	1	-23.045	-23.045
105.2691	14.488	5115.827	0.0321	1	-23.15	-23.15
105.35242	14.406	5120.827	0.0321	1	-23.203	-23.203
105.43573	14.32	5125.827	0.0321	1	-23.255	-23.255
105.51905	14.235	5130.827	0.0321	1	-23.309	-23.309
105.60236	14.143	5135.827	0.0319	1	-23.37	-23.37
105.68568	14.036	5140.827	0.0321	1	-23.445	-23.445
105.769	13.929	5145.827	0.0321	1	-23.52	-23.52
105.85234	13.83	5150.827	0.0319	1	-23.589	-23.589
105.93566	13.768	5155.827	0.0319	1	-23.623	-23.623
106.01899	13.674	5160.827	0.0319	1	-23.686	-23.686
106.10232	13.548	5165.827	0.0319	1	-23.779	-23.779
106.18566	13.403	5170.827	0.0321	1	-23.89	-23.89
106.269	13.242	5175.827	0.0321	1	-24.021	-24.021
106.35234	13.089	5180.827	0.0321	1	-24.149	-24.149
106.43568	12.944	5185.827	0.0319	1	-24.268	-24.268
106.51902	12.794	5190.827	0.0321	1	-24.392	-24.392
106.60237	12.638	5195.827	0.0321	1	-24.521	-24.521
106.68571	12.487	5200.827	0.0319	1	-24.644	-24.644
106.76905	12.334	5205.827	0.0319	1	-24.768	-24.768
106.85239	12.188	5210.827	0.0319	1	-24.886	-24.886
106.93571	12.037	5215.827	0.0321	1	-25.005	-25.005
107.01905	11.901	5220.827	0.0321	1	-25.108	-25.108
107.10237	11.75	5225.827	0.0321	1	-25.23	-25.23
107.18571	11.611	5230.827	0.0321	1	-25.339	-25.339
107.26903	11.471	5235.827	0.0319	1	-25.451	-25.451
107.35237	11.337	5240.827	0.0319	1	-25.556	-25.556
107.4357	11.185	5245.827	0.0319	1	-25.678	-25.678
107.51903	11.031	5250.827	0.0319	1	-25.802	-25.802
107.60236	10.878	5255.827	0.0319	1	-25.925	-25.925
107.68569	10.723	5260.827	0.0319	1	-26.051	-26.051
107.76901	10.577	5265.827	0.0321	1	-26.168	-26.168
107.85234	10.465	5270.827	0.0321	1	-26.252	-26.252
107.93568	10.328	5275.827	0.0319	1	-26.361	-26.361
108.01902	10.171	5280.827	0.0321	1	-26.484	-26.484
108.10236	10	5285.827	0.0321	1	-26.616	-26.616
108.18571	9.828	5290.827	0.0319	1	-26.746	-26.746
108.26905	9.658	5295.827	0.0319	1	-26.879	-26.879
108.35238	9.489	5300.827	0.0319	1	-27.009	-27.009
108.43572	9.326	5305.827	0.0319	1	-27.136	-27.136
108.51906	9.158	5310.827	0.0319	1	-27.269	-27.269
108.60239	8.983	5315.827	0.0321	1	-27.41	-27.41
108.68573	8.826	5320.827	0.0319	1	-27.532	-27.532
108.76907	8.666	5325.827	0.0319	1	-27.656	-27.656
108.8524	8.504	5330.827	0.0319	1	-27.784	-27.784
108.93573	8.34	5335.827	0.0319	1	-27.912	-27.912
109.01905	8.182	5340.827	0.0319	1	-28.032	-28.032
109.10235	8.041	5345.827	0.0319	1	-28.138	-28.138
109.18567	7.903	5350.827	0.0319	1	-28.24	-28.24
109.269	7.734	5355.827	0.0319	1	-28.371	-28.371
109.35234	7.552	5360.827	0.0319	1	-28.513	-28.513
109.43567	7.37	5365.827	0.0319	1	-28.658	-28.658
109.51901	7.189	5370.827	0.0319	1	-28.804	-28.804
109.60235	7.004	5375.827	0.0321	1	-28.955	-28.955
109.68568	6.823	5380.827	0.0319	1	-29.104	-29.104
109.76902	6.643	5385.827	0.0319	1	-29.253	-29.253
109.85236	6.471	5390.827	0.0321	1	-29.396	-29.396
109.9357	6.294	5395.827	0.0321	1	-29.548	-29.548
