# Supplementary material for: Modification of the structural stability of human serum albumin in rheumatoid arthritis
Source: PLoS One. 2023 Mar 17;18(3):e0271008. doi: 10.1371/journal.pone.0271008 (PMC10022781; doi:10.1371/journal.pone.0271008)
Supplement: S2 Data — The zip file includes 47 HDC results (.csv) exported from DSC raw files. Each HDC result file contains seven measurements for each DSC run: temperature (°C), power (μW), time(s), pressure (atm), scan rate (°C/min), analysis data (excess molar heat capacity (Cpex)), and corrected data (normalized Cpex, normalization explained in the Methods section). (ZIP) [file pone.0271008.s003.zip › SupplmentalData_2_HDC results/RF17.csv]

temp	power	time	pressure	scan rate	AnalysisData	CorrectedData
20.00103	-62.226	0.436	0.0321	0.562	-0.333	-0.333
20.03274	-79.521	5.435	0.0321	0.562	-0.412	-0.412
20.08519	-149.974	10.436	0.0321	0.562	-0.708	-0.708
20.15304	-222.649	15.436	0.0321	0.562	-1.5	-1.5
20.2497	-290.852	21.435	0.0322	0.675	-3.861	-3.861
20.33923	-328.842	26.435	0.0321	0.791	-6.634	-6.634
20.43406	-350.384	31.435	0.0321	0.906	-9.429	-9.429
20.53194	-359.723	36.435	0.0321	1.02	-12.747	-12.747
20.63109	-357.811	41.435	0.0322	1.095	-15.512	-15.512
20.73015	-348.082	46.435	0.0322	1.14	-18.28	-18.28
20.82813	-333.1	51.435	0.0322	1.16	-20.82	-20.82
20.92439	-314.862	56.435	0.0321	1.146	-22.921	-22.921
21.01855	-294.997	61.435	0.0321	1.126	-24.591	-24.591
21.11048	-274.767	66.436	0.0322	1.103	-25.82	-25.82
21.20022	-255.134	71.436	0.0322	1.08	-26.672	-26.672
21.28793	-236.741	76.436	0.0322	1.058	-27.184	-27.184
21.37384	-219.957	81.436	0.0321	1.038	-27.4	-27.4
21.45826	-205.017	86.436	0.0321	1.02	-27.403	-27.403
21.5415	-191.949	91.436	0.0321	1.006	-27.228	-27.228
21.62385	-180.685	96.436	0.0321	0.995	-26.922	-26.922
21.70558	-171.136	101.436	0.0322	0.987	-26.469	-26.469
21.78696	-163.214	106.436	0.0322	0.982	-26.181	-26.181
21.8682	-156.547	111.436	0.0322	0.979	-25.911	-25.911
21.94946	-150.79	116.436	0.0322	0.978	-25.535	-25.535
22.03086	-145.748	121.436	0.0322	0.979	-25.131	-25.131
22.1125	-141.257	126.436	0.0322	0.981	-24.804	-24.804
22.19441	-137.137	131.436	0.0322	0.983	-24.543	-24.543
22.27661	-133.262	136.436	0.0322	0.986	-24.319	-24.319
22.3591	-129.472	141.436	0.0322	0.989	-24.109	-24.109
22.44186	-125.763	146.436	0.0322	0.992	-23.961	-23.961
22.52486	-122.041	151.436	0.0321	0.995	-23.866	-23.866
22.60806	-118.29	156.436	0.0322	0.997	-23.79	-23.79
22.6914	-114.468	161.436	0.0322	0.999	-23.702	-23.702
22.77487	-110.62	166.436	0.0322	1.001	-23.628	-23.628
22.85844	-106.792	171.436	0.0322	1.002	-23.593	-23.593
22.94207	-102.986	176.436	0.0322	1.003	-23.603	-23.603
23.02572	-99.185	181.436	0.0321	1.003	-23.615	-23.615
23.10938	-95.409	186.436	0.0322	1.003	-23.619	-23.619
23.19302	-91.685	191.436	0.0322	1.003	-23.602	-23.602
23.27664	-88.016	196.436	0.0321	1.003	-23.578	-23.578
23.36024	-84.461	201.436	0.0322	1.003	-23.577	-23.577
23.44379	-81.01	206.436	0.0322	1.003	-23.566	-23.566
23.52731	-77.675	211.436	0.0322	1.002	-23.534	-23.534
23.6108	-74.446	216.436	0.0322	1.002	-23.504	-23.504
23.69427	-71.348	221.436	0.0322	1.002	-23.466	-23.466
23.77769	-68.376	226.436	0.0322	1.001	-23.415	-23.415
23.8611	-65.518	231.436	0.0322	1.001	-23.362	-23.362
23.9445	-62.799	236.436	0.0322	1.001	-23.329	-23.329
24.02789	-60.185	241.436	0.0322	1.001	-23.281	-23.281
24.11126	-57.687	246.436	0.0321	1.001	-23.244	-23.244
24.19462	-55.27	251.436	0.0322	1	-23.215	-23.215
24.29464	-52.483	257.435	0.0321	1	-23.15	-23.15
24.378	-50.279	262.435	0.0322	1	-23.104	-23.104
24.46136	-48.164	267.435	0.0322	1	-23.078	-23.078
24.54472	-46.121	272.435	0.0322	1	-23.04	-23.04
24.62808	-44.152	277.435	0.0322	1	-23.011	-23.011
24.71144	-42.247	282.435	0.0322	1	-22.974	-22.974
24.79481	-40.408	287.435	0.0322	1	-22.934	-22.934
24.87818	-38.639	292.435	0.0322	1	-22.91	-22.91
24.96155	-36.93	297.435	0.0322	1	-22.888	-22.888
25.04493	-35.293	302.435	0.0322	1	-22.879	-22.879
25.12831	-33.681	307.435	0.0322	1	-22.845	-22.845
25.21168	-32.129	312.435	0.0322	1	-22.826	-22.826
25.29505	-30.619	317.435	0.0322	1	-22.792	-22.792
25.37842	-29.165	322.435	0.0322	1	-22.759	-22.759
25.46178	-27.763	327.435	0.0321	1	-22.728	-22.728
25.54515	-26.396	332.435	0.0322	1	-22.689	-22.689
25.62852	-25.106	337.435	0.0322	1	-22.691	-22.691
25.71189	-23.849	342.435	0.0322	1	-22.68	-22.68
25.79526	-22.631	347.435	0.0322	1	-22.672	-22.672
25.87862	-21.452	352.435	0.0322	1	-22.645	-22.645
25.96198	-20.31	357.435	0.0322	1	-22.617	-22.617
26.04533	-19.204	362.435	0.0322	1	-22.587	-22.587
26.12869	-18.131	367.435	0.0322	1	-22.562	-22.562
26.21204	-17.117	372.435	0.0322	1	-22.561	-22.561
26.29541	-16.134	377.435	0.0322	1	-22.544	-22.544
26.37877	-15.197	382.435	0.0322	1	-22.537	-22.537
26.46212	-14.28	387.435	0.0322	1	-22.51	-22.51
26.54548	-13.384	392.435	0.0322	1	-22.483	-22.483
26.62884	-12.528	397.435	0.0322	1	-22.466	-22.466
26.71218	-11.695	402.435	0.0322	1	-22.444	-22.444
26.79553	-10.887	407.435	0.0322	1	-22.404	-22.404
26.87889	-10.104	412.435	0.0321	1	-22.351	-22.351
26.96223	-9.362	417.435	0.0322	1	-22.352	-22.352
27.04558	-8.622	422.435	0.0322	1	-22.338	-22.338
27.12892	-7.933	427.435	0.0322	1	-22.335	-22.335
27.21228	-7.259	432.435	0.0322	1	-22.32	-22.32
27.29563	-6.609	437.435	0.0322	1	-22.307	-22.307
27.37898	-5.986	442.435	0.0322	1	-22.296	-22.296
27.46233	-5.379	447.435	0.0322	1	-22.276	-22.276
27.54568	-4.79	452.435	0.0322	1	-22.246	-22.246
27.62903	-4.226	457.435	0.0322	1	-22.232	-22.232
27.71238	-3.673	462.435	0.0322	1	-22.214	-22.214
27.79573	-3.152	467.435	0.0322	1	-22.223	-22.223
27.87908	-2.643	472.435	0.0322	1	-22.228	-22.228
27.96242	-2.146	477.435	0.0322	1	-22.211	-22.211
28.04575	-1.649	482.435	0.0322	1	-22.175	-22.175
28.12909	-1.178	487.435	0.0322	1	-22.144	-22.144
28.21242	-0.726	492.435	0.0322	1	-22.116	-22.116
28.29576	-0.289	497.435	0.0322	1	-22.091	-22.091
28.37909	0.129	502.435	0.0322	1	-22.073	-22.073
28.46243	0.531	507.435	0.0322	1	-22.054	-22.054
28.56244	0.988	513.435	0.0322	1	-22.06	-22.06
28.64578	1.346	518.435	0.0322	1	-22.069	-22.069
28.72912	1.71	523.435	0.0322	1	-22.048	-22.048
28.81246	2.067	528.435	0.0322	1	-22.022	-22.022
28.89581	2.41	533.435	0.0322	1	-21.998	-21.998
28.97915	2.739	538.435	0.0322	1	-21.981	-21.981
29.06249	3.063	543.435	0.0322	1	-21.963	-21.963
29.14583	3.375	548.435	0.0322	1	-21.936	-21.936
29.22917	3.667	553.435	0.0322	1	-21.929	-21.929
29.3125	3.956	558.435	0.0321	1	-21.918	-21.918
29.39585	4.24	563.435	0.0322	1	-21.891	-21.891
29.47918	4.518	568.435	0.0322	1	-21.861	-21.861
29.56252	4.789	573.435	0.0322	1	-21.838	-21.838
29.64585	5.049	578.435	0.0322	1	-21.819	-21.819
29.72918	5.299	583.435	0.0322	1	-21.806	-21.806
29.81251	5.539	588.435	0.0321	1	-21.807	-21.807
29.89584	5.763	593.435	0.0322	1	-21.814	-21.814
29.97917	5.982	598.435	0.0322	1	-21.813	-21.813
30.06251	6.191	603.435	0.0322	1	-21.793	-21.793
30.14585	6.395	608.435	0.0322	1	-21.765	-21.765
30.22919	6.588	613.435	0.0321	1	-21.748	-21.748
30.31252	6.774	618.435	0.0321	1	-21.734	-21.734
30.39585	6.961	623.435	0.0321	1	-21.715	-21.715
30.4792	7.141	628.435	0.0322	1	-21.699	-21.699
30.56253	7.313	633.435	0.0322	1	-21.695	-21.695
30.64587	7.48	638.435	0.0322	1	-21.692	-21.692
30.72921	7.639	643.435	0.0322	1	-21.686	-21.686
30.81254	7.795	648.435	0.0322	1	-21.681	-21.681
30.89588	7.949	653.435	0.0322	1	-21.674	-21.674
30.97922	8.094	658.435	0.0321	1	-21.666	-21.666
31.06256	8.24	663.435	0.0322	1	-21.648	-21.648
31.1459	8.383	668.435	0.0322	1	-21.633	-21.633
31.22923	8.52	673.435	0.0322	1	-21.622	-21.622
31.31256	8.656	678.435	0.0322	1	-21.61	-21.61
31.3959	8.787	683.435	0.0322	1	-21.595	-21.595
31.47923	8.91	688.435	0.0322	1	-21.58	-21.58
31.56257	9.037	693.435	0.0322	1	-21.558	-21.558
31.64591	9.147	698.435	0.0322	1	-21.565	-21.565
31.72925	9.256	703.435	0.0322	1	-21.579	-21.579
31.81258	9.365	708.435	0.0321	1	-21.579	-21.579
31.89592	9.479	713.435	0.0322	1	-21.552	-21.552
31.97926	9.595	718.435	0.0321	1	-21.521	-21.521
32.06258	9.699	723.435	0.0322	1	-21.513	-21.513
32.14592	9.81	728.435	0.0322	1	-21.494	-21.494
32.22924	9.916	733.435	0.0322	1	-21.472	-21.472
32.31258	10.018	738.435	0.0322	1	-21.456	-21.456
32.39591	10.114	743.435	0.0322	1	-21.443	-21.443
32.47923	10.207	748.435	0.0322	1	-21.433	-21.433
32.56255	10.305	753.435	0.0322	1	-21.413	-21.413
32.64587	10.399	758.435	0.0322	1	-21.393	-21.393
32.7292	10.489	763.435	0.0322	1	-21.375	-21.375
32.81254	10.567	768.435	0.0322	1	-21.365	-21.365
32.89587	10.631	773.435	0.0322	1	-21.366	-21.366
32.97919	10.699	778.435	0.0322	1	-21.364	-21.364
33.06251	10.775	783.435	0.0322	1	-21.354	-21.354
33.14584	10.849	788.435	0.0322	1	-21.337	-21.337
33.22917	10.916	793.435	0.0322	1	-21.327	-21.327
33.31251	10.981	798.435	0.0322	1	-21.322	-21.322
33.39586	11.036	803.435	0.0322	1	-21.326	-21.326
33.4792	11.088	808.435	0.0322	1	-21.324	-21.324
33.56254	11.138	813.435	0.0322	1	-21.319	-21.319
33.64587	11.193	818.435	0.0322	1	-21.308	-21.308
33.7292	11.247	823.435	0.0322	1	-21.294	-21.294
33.81255	11.302	828.435	0.0322	1	-21.284	-21.284
33.8959	11.35	833.435	0.0322	1	-21.277	-21.277
33.97925	11.394	838.435	0.0322	1	-21.275	-21.275
34.0626	11.438	843.435	0.0322	1	-21.278	-21.278
34.14595	11.485	848.435	0.0322	1	-21.271	-21.271
34.22928	11.533	853.435	0.0322	1	-21.263	-21.263
34.3126	11.595	858.435	0.0322	1	-21.246	-21.246
34.39593	11.664	863.435	0.0322	1	-21.224	-21.224
34.47928	11.721	868.435	0.0322	1	-21.214	-21.214
34.56261	11.772	873.435	0.0322	1	-21.206	-21.206
34.64594	11.822	878.435	0.0322	1	-21.198	-21.198
34.72926	11.875	883.435	0.0321	1	-21.181	-21.181
34.81257	11.935	888.435	0.0322	1	-21.155	-21.155
34.8959	11.995	893.435	0.0322	1	-21.13	-21.13
34.97923	12.042	898.435	0.0322	1	-21.118	-21.118
35.06257	12.086	903.435	0.0321	1	-21.108	-21.108
35.14591	12.126	908.435	0.0322	1	-21.099	-21.099
35.22923	12.162	913.435	0.0322	1	-21.091	-21.091
35.31255	12.202	918.435	0.0322	1	-21.077	-21.077
35.39588	12.247	923.435	0.0322	1	-21.056	-21.056
35.4792	12.287	928.435	0.0322	1	-21.038	-21.038
35.56252	12.323	933.435	0.0322	1	-21.029	-21.029
35.64585	12.364	938.435	0.0322	1	-21.019	-21.019
35.72918	12.395	943.435	0.0322	1	-21.013	-21.013
35.8125	12.425	948.435	0.0322	1	-21.003	-21.003
35.89585	12.456	953.435	0.0322	1	-20.994	-20.994
35.97917	12.481	958.435	0.0322	1	-20.993	-20.993
36.0625	12.512	963.435	0.0322	1	-20.988	-20.988
36.14584	12.543	968.435	0.0321	1	-20.983	-20.983
36.22917	12.57	973.435	0.0322	1	-20.98	-20.98
36.31249	12.596	978.435	0.0322	1	-20.976	-20.976
36.3958	12.63	983.435	0.0322	1	-20.96	-20.96
36.47912	12.669	988.435	0.0322	1	-20.933	-20.933
36.56247	12.702	993.435	0.0322	1	-20.911	-20.911
36.64581	12.727	998.435	0.0322	1	-20.896	-20.896
36.72916	12.746	1003.435	0.0322	1	-20.888	-20.888
36.81251	12.764	1008.435	0.0322	1	-20.883	-20.883
36.89586	12.781	1013.435	0.0321	1	-20.88	-20.88
36.97918	12.801	1018.435	0.0322	1	-20.877	-20.877
37.06252	12.83	1023.435	0.0322	1	-20.865	-20.865
37.14585	12.859	1028.435	0.0322	1	-20.853	-20.853
37.22918	12.89	1033.435	0.0322	1	-20.844	-20.844
37.31251	12.925	1038.435	0.0322	1	-20.827	-20.827
37.39584	12.962	1043.435	0.0322	1	-20.811	-20.811
37.47916	12.997	1048.435	0.0322	1	-20.792	-20.792
37.56248	13.031	1053.435	0.0322	1	-20.776	-20.776
37.64581	13.063	1058.435	0.0321	1	-20.76	-20.76
37.72914	13.091	1063.435	0.0322	1	-20.746	-20.746
37.81247	13.118	1068.435	0.0322	1	-20.734	-20.734
37.8958	13.142	1073.435	0.0322	1	-20.725	-20.725
37.97913	13.165	1078.435	0.0321	1	-20.72	-20.72
38.06244	13.189	1083.435	0.0322	1	-20.713	-20.713
38.14577	13.218	1088.435	0.0322	1	-20.7	-20.7
38.22912	13.243	1093.435	0.0322	1	-20.689	-20.689
38.31244	13.262	1098.435	0.0322	1	-20.684	-20.684
38.39575	13.285	1103.435	0.0322	1	-20.673	-20.673
38.47909	13.312	1108.435	0.0322	1	-20.658	-20.658
38.56243	13.332	1113.435	0.0322	1	-20.648	-20.648
38.64575	13.35	1118.435	0.0322	1	-20.641	-20.641
38.72908	13.373	1123.435	0.0322	1	-20.628	-20.628
38.81241	13.392	1128.435	0.0322	1	-20.617	-20.617
38.89575	13.411	1133.435	0.0322	1	-20.606	-20.606
38.97909	13.428	1138.435	0.0322	1	-20.599	-20.599
39.06241	13.444	1143.435	0.0322	1	-20.595	-20.595
39.14576	13.466	1148.435	0.0322	1	-20.586	-20.586
39.22908	13.483	1153.435	0.0321	1	-20.583	-20.583
39.31241	13.506	1158.435	0.0322	1	-20.571	-20.571
39.39575	13.53	1163.435	0.0322	1	-20.557	-20.557
39.47909	13.548	1168.435	0.0322	1	-20.549	-20.549
39.56242	13.565	1173.435	0.0322	1	-20.543	-20.543
39.64574	13.586	1178.435	0.0322	1	-20.534	-20.534
39.72905	13.613	1183.435	0.0322	1	-20.517	-20.517
39.81237	13.639	1188.435	0.0322	1	-20.5	-20.5
39.89568	13.663	1193.435	0.0322	1	-20.483	-20.483
39.979	13.685	1198.435	0.0322	1	-20.467	-20.467
40.06233	13.705	1203.435	0.0322	1	-20.457	-20.457
40.14567	13.72	1208.435	0.0322	1	-20.452	-20.452
40.22903	13.731	1213.435	0.0322	1	-20.451	-20.451
40.31237	13.739	1218.435	0.0322	1	-20.451	-20.451
40.39571	13.75	1223.435	0.0322	1	-20.448	-20.448
40.47905	13.763	1228.435	0.0322	1	-20.443	-20.443
40.5624	13.778	1233.435	0.0322	1	-20.436	-20.436
40.64574	13.792	1238.435	0.0322	1	-20.429	-20.429
40.72908	13.808	1243.435	0.0322	1	-20.42	-20.42
40.81241	13.827	1248.435	0.0322	1	-20.407	-20.407
40.89574	13.848	1253.435	0.0322	1	-20.394	-20.394
40.97906	13.874	1258.435	0.0322	1	-20.376	-20.376
41.06239	13.9	1263.435	0.0322	1	-20.359	-20.359
41.15905	13.927	1269.236	0.0322	1	-20.345	-20.345
41.24237	13.948	1274.236	0.0322	1	-20.335	-20.335
41.3257	13.969	1279.236	0.0322	1	-20.324	-20.324
41.40903	13.989	1284.236	0.0322	1	-20.312	-20.312
41.49236	14.006	1289.236	0.0322	1	-20.303	-20.303
41.5757	14.022	1294.236	0.0322	1	-20.297	-20.297
41.65902	14.04	1299.236	0.0322	1	-20.286	-20.286
41.74234	14.061	1304.236	0.0322	1	-20.271	-20.271
41.82566	14.085	1309.236	0.0322	1	-20.255	-20.255
41.90899	14.111	1314.236	0.0322	1	-20.236	-20.236
41.99234	14.131	1319.236	0.0322	1	-20.225	-20.225
42.07567	14.145	1324.236	0.0322	1	-20.22	-20.22
42.159	14.161	1329.236	0.0322	1	-20.212	-20.212
42.24234	14.18	1334.236	0.0322	1	-20.202	-20.202
42.32567	14.195	1339.236	0.0322	1	-20.194	-20.194
42.40901	14.214	1344.236	0.0322	1	-20.181	-20.181
42.49233	14.229	1349.236	0.0322	1	-20.171	-20.171
42.57567	14.247	1354.236	0.0322	1	-20.156	-20.156
42.659	14.261	1359.236	0.0322	1	-20.147	-20.147
42.74233	14.278	1364.236	0.0322	1	-20.138	-20.138
42.82567	14.294	1369.236	0.0322	1	-20.129	-20.129
42.90899	14.308	1374.236	0.0322	1	-20.12	-20.12
42.99232	14.326	1379.236	0.0322	1	-20.111	-20.111
43.07566	14.342	1384.236	0.0322	1	-20.105	-20.105
43.15899	14.352	1389.236	0.0322	1	-20.103	-20.103
43.24232	14.361	1394.236	0.0322	1	-20.102	-20.102
43.32565	14.374	1399.236	0.0322	1	-20.096	-20.096
43.40897	14.386	1404.236	0.0322	1	-20.09	-20.09
43.49231	14.401	1409.236	0.0322	1	-20.081	-20.081
43.57565	14.415	1414.236	0.0322	1	-20.072	-20.072
43.65898	14.427	1419.236	0.0322	1	-20.065	-20.065
43.74231	14.439	1424.236	0.0322	1	-20.059	-20.059
43.82564	14.454	1429.236	0.0322	1	-20.049	-20.049
43.90897	14.469	1434.236	0.0322	1	-20.039	-20.039
43.9923	14.48	1439.236	0.0322	1	-20.032	-20.032
44.07564	14.495	1444.236	0.0322	1	-20.022	-20.022
44.15896	14.516	1449.236	0.0323	1	-20.006	-20.006
44.24229	14.541	1454.236	0.0322	1	-19.988	-19.988
44.32561	14.567	1459.236	0.0322	1	-19.968	-19.968
44.40895	14.594	1464.236	0.0322	1	-19.948	-19.948
44.49228	14.62	1469.236	0.0322	1	-19.928	-19.928
44.57561	14.644	1474.236	0.0322	1	-19.909	-19.909
44.65893	14.664	1479.236	0.0322	1	-19.894	-19.894
44.74225	14.681	1484.236	0.0322	1	-19.882	-19.882
44.82557	14.703	1489.236	0.0322	1	-19.866	-19.866
44.90889	14.726	1494.236	0.0323	1	-19.848	-19.848
44.99222	14.751	1499.236	0.0322	1	-19.827	-19.827
45.07555	14.774	1504.236	0.0322	1	-19.81	-19.81
45.15889	14.783	1509.236	0.0322	1	-19.805	-19.805
45.24223	14.79	1514.236	0.0322	1	-19.804	-19.804
45.32558	14.799	1519.236	0.0322	1	-19.799	-19.799
45.40892	14.81	1524.236	0.0322	1	-19.792	-19.792
45.49227	14.827	1529.236	0.0322	1	-19.779	-19.779
45.57561	14.847	1534.236	0.0322	1	-19.764	-19.764
45.65894	14.872	1539.236	0.0322	1	-19.744	-19.744
45.74227	14.901	1544.236	0.0322	1	-19.719	-19.719
45.8256	14.93	1549.236	0.0322	1	-19.695	-19.695
45.90893	14.961	1554.236	0.0322	1	-19.669	-19.669
45.99226	14.99	1559.236	0.0322	1	-19.645	-19.645
46.07558	15.017	1564.236	0.0322	1	-19.624	-19.624
46.15891	15.041	1569.236	0.0322	1	-19.605	-19.605
46.24224	15.063	1574.236	0.0322	1	-19.589	-19.589
46.32557	15.088	1579.236	0.0322	1	-19.57	-19.57
46.4089	15.11	1584.236	0.0322	1	-19.553	-19.553
46.49223	15.12	1589.236	0.0322	1	-19.548	-19.548
46.57555	15.129	1594.236	0.0322	1	-19.544	-19.544
46.65889	15.138	1599.236	0.0322	1	-19.54	-19.54
46.74223	15.149	1604.236	0.0322	1	-19.534	-19.534
46.82557	15.162	1609.236	0.0322	1	-19.526	-19.526
46.9089	15.177	1614.236	0.0323	1	-19.515	-19.515
46.99223	15.193	1619.236	0.0322	1	-19.504	-19.504
47.07557	15.212	1624.236	0.0322	1	-19.491	-19.491
47.15889	15.235	1629.236	0.0323	1	-19.473	-19.473
47.24223	15.258	1634.236	0.0323	1	-19.455	-19.455
47.32555	15.281	1639.236	0.0322	1	-19.435	-19.435
47.40889	15.309	1644.236	0.0322	1	-19.411	-19.411
47.49222	15.331	1649.236	0.0322	1	-19.394	-19.394
47.57556	15.355	1654.236	0.0322	1	-19.374	-19.374
47.65888	15.376	1659.236	0.0322	1	-19.357	-19.357
47.7422	15.401	1664.236	0.0322	1	-19.336	-19.336
47.82555	15.424	1669.236	0.0322	1	-19.318	-19.318
47.90887	15.444	1674.236	0.0322	1	-19.302	-19.302
47.99221	15.465	1679.236	0.0322	1	-19.284	-19.284
48.07553	15.485	1684.236	0.0322	1	-19.268	-19.268
48.15887	15.508	1689.236	0.0322	1	-19.249	-19.249
48.2422	15.523	1694.236	0.0322	1	-19.238	-19.238
48.32553	15.541	1699.236	0.0322	1	-19.224	-19.224
48.40886	15.559	1704.236	0.0322	1	-19.212	-19.212
48.4922	15.578	1709.236	0.0322	1	-19.198	-19.198
48.57554	15.599	1714.236	0.0322	1	-19.184	-19.184
48.65887	15.62	1719.236	0.0322	1	-19.168	-19.168
48.7422	15.642	1724.236	0.0322	1	-19.15	-19.15
48.82553	15.668	1729.236	0.0322	1	-19.126	-19.126
48.90886	15.694	1734.236	0.0322	1	-19.103	-19.103
48.99219	15.717	1739.236	0.0323	1	-19.083	-19.083
49.07553	15.741	1744.236	0.0322	1	-19.063	-19.063
49.15887	15.762	1749.236	0.0322	1	-19.047	-19.047
49.24221	15.782	1754.236	0.0322	1	-19.032	-19.032
49.32555	15.803	1759.236	0.0322	1	-19.015	-19.015
49.40889	15.826	1764.236	0.0322	1	-18.997	-18.997
49.49224	15.849	1769.236	0.0322	1	-18.979	-18.979
49.57558	15.871	1774.236	0.0322	1	-18.962	-18.962
49.65891	15.895	1779.236	0.0322	1	-18.943	-18.943
49.74225	15.917	1784.236	0.0322	1	-18.925	-18.925
49.82558	15.943	1789.236	0.0322	1	-18.902	-18.902
49.90891	15.978	1794.236	0.0322	1	-18.871	-18.871
49.99224	16.01	1799.236	0.0322	1	-18.842	-18.842
50.07556	16.042	1804.236	0.0322	1	-18.818	-18.818
50.15886	16.086	1809.236	0.0322	1	-18.796	-18.796
50.24218	16.137	1814.236	0.0322	1	-18.777	-18.777
50.32549	16.178	1819.236	0.0322	1	-18.767	-18.767
50.40881	16.209	1824.236	0.0322	1	-18.764	-18.764
50.49214	16.236	1829.236	0.0322	1	-18.762	-18.762
50.57546	16.262	1834.236	0.0322	1	-18.757	-18.757
50.65879	16.284	1839.236	0.0322	1	-18.755	-18.755
50.74212	16.298	1844.236	0.0322	1	-18.759	-18.759
50.82545	16.317	1849.236	0.0322	1	-18.757	-18.757
50.90879	16.34	1854.236	0.0322	1	-18.747	-18.747
50.99212	16.367	1859.236	0.0323	1	-18.732	-18.732
51.07546	16.398	1864.236	0.0322	1	-18.712	-18.712
51.1588	16.422	1869.236	0.0322	1	-18.696	-18.696
51.24213	16.453	1874.236	0.0322	1	-18.673	-18.673
51.32546	16.485	1879.236	0.0322	1	-18.648	-18.648
51.4088	16.515	1884.236	0.0322	1	-18.623	-18.623
51.49214	16.549	1889.236	0.0322	1	-18.595	-18.595
51.57547	16.581	1894.236	0.0322	1	-18.568	-18.568
51.65882	16.617	1899.236	0.0322	1	-18.534	-18.534
51.74214	16.644	1904.236	0.0322	1	-18.511	-18.511
51.82546	16.672	1909.236	0.0322	1	-18.487	-18.487
51.90878	16.708	1914.236	0.0322	1	-18.455	-18.455
51.99212	16.739	1919.236	0.0322	1	-18.428	-18.428
52.07545	16.759	1924.236	0.0322	1	-18.412	-18.412
52.15878	16.785	1929.236	0.0322	1	-18.39	-18.39
52.24213	16.814	1934.236	0.0322	1	-18.365	-18.365
52.32545	16.853	1939.236	0.0322	1	-18.329	-18.329
52.40879	16.978	1944.236	0.0322	1	-18.207	-18.207
52.49213	17.076	1949.236	0.0323	1	-18.111	-18.111
52.57546	17.142	1954.236	0.0322	1	-18.049	-18.049
52.65879	17.198	1959.236	0.0322	1	-17.997	-17.997
52.74213	17.251	1964.236	0.0322	1	-17.948	-17.948
52.82546	17.302	1969.236	0.0322	1	-17.9	-17.9
52.9088	17.345	1974.236	0.0322	1	-17.859	-17.859
52.99213	17.374	1979.236	0.0322	1	-17.834	-17.834
53.07546	17.401	1984.236	0.0322	1	-17.812	-17.812
53.15879	17.431	1989.236	0.0322	1	-17.788	-17.788
53.24212	17.462	1994.236	0.0322	1	-17.76	-17.76
53.32546	17.489	1999.236	0.0322	1	-17.737	-17.737
53.4088	17.511	2004.236	0.0322	1	-17.718	-17.718
53.49212	17.525	2009.236	0.0322	1	-17.707	-17.707
53.57545	17.536	2014.236	0.0322	1	-17.699	-17.699
53.65878	17.555	2019.236	0.0322	1	-17.684	-17.684
53.74211	17.573	2024.236	0.0322	1	-17.669	-17.669
53.82545	17.595	2029.236	0.0322	1	-17.651	-17.651
53.90879	17.62	2034.236	0.0322	1	-17.63	-17.63
53.99212	17.645	2039.236	0.0322	1	-17.608	-17.608
54.07545	17.673	2044.236	0.0323	1	-17.584	-17.584
54.17546	17.703	2050.235	0.0322	1	-17.559	-17.559
54.25879	17.719	2055.235	0.0322	1	-17.549	-17.549
54.34211	17.734	2060.235	0.0322	1	-17.541	-17.541
54.42544	17.763	2065.235	0.0322	1	-17.518	-17.518
54.50877	17.796	2070.235	0.0322	1	-17.491	-17.491
54.5921	17.83	2075.235	0.0322	1	-17.463	-17.463
54.67543	17.856	2080.235	0.0323	1	-17.441	-17.441
54.75875	17.879	2085.235	0.0322	1	-17.423	-17.423
54.84209	17.903	2090.235	0.0322	1	-17.405	-17.405
54.92542	17.921	2095.235	0.0321	1	-17.394	-17.394
55.00875	17.935	2100.235	0.0322	1	-17.386	-17.386
55.09209	17.946	2105.235	0.0322	1	-17.383	-17.383
55.17542	17.955	2110.235	0.0322	1	-17.382	-17.382
55.25875	17.972	2115.235	0.0322	1	-17.374	-17.374
55.34208	18	2120.235	0.0322	1	-17.356	-17.356
55.42542	18.03	2125.235	0.0322	1	-17.333	-17.333
55.50876	18.065	2130.235	0.0322	1	-17.303	-17.303
55.5921	18.107	2135.235	0.0322	1	-17.267	-17.267
55.67543	18.156	2140.235	0.0322	1	-17.222	-17.222
55.75877	18.21	2145.235	0.0322	1	-17.172	-17.172
55.8421	18.268	2150.235	0.0322	1	-17.117	-17.117
55.92543	18.326	2155.235	0.0322	1	-17.061	-17.061
56.00877	18.376	2160.235	0.0322	1	-17.014	-17.014
56.0921	18.431	2165.235	0.0322	1	-16.965	-16.965
56.17544	18.47	2170.235	0.0322	1	-16.932	-16.932
56.25876	18.518	2175.235	0.0322	1	-16.89	-16.89
56.34208	18.581	2180.235	0.0322	1	-16.834	-16.834
56.42542	18.644	2185.235	0.0322	1	-16.778	-16.778
56.50876	18.695	2190.235	0.0322	1	-16.733	-16.733
56.5921	18.735	2195.235	0.0322	1	-16.698	-16.698
56.67545	18.772	2200.235	0.0322	1	-16.669	-16.669
56.7588	18.808	2205.235	0.0322	1	-16.64	-16.64
56.84212	18.848	2210.235	0.0322	1	-16.604	-16.604
56.92545	18.904	2215.235	0.0322	1	-16.552	-16.552
57.00877	18.954	2220.235	0.0322	1	-16.504	-16.504
57.09208	18.982	2225.235	0.0322	1	-16.481	-16.481
57.17541	19.01	2230.235	0.0323	1	-16.459	-16.459
57.25874	19.053	2235.235	0.0322	1	-16.422	-16.422
57.34207	19.112	2240.235	0.0322	1	-16.371	-16.371
57.4254	19.186	2245.235	0.0322	1	-16.307	-16.307
57.50873	19.265	2250.235	0.0322	1	-16.236	-16.236
57.59205	19.348	2255.235	0.0322	1	-16.162	-16.162
57.67539	19.425	2260.235	0.0323	1	-16.093	-16.093
57.75872	19.496	2265.235	0.0322	1	-16.03	-16.03
57.84206	19.558	2270.235	0.0322	1	-15.974	-15.974
57.92539	19.622	2275.235	0.0322	1	-15.918	-15.918
58.00872	19.673	2280.235	0.0322	1	-15.874	-15.874
58.09205	19.722	2285.235	0.0322	1	-15.832	-15.832
58.17538	19.781	2290.235	0.0322	1	-15.779	-15.779
58.25872	19.855	2295.235	0.0322	1	-15.711	-15.711
58.34206	19.938	2300.235	0.0322	1	-15.633	-15.633
58.4254	20.009	2305.235	0.0322	1	-15.567	-15.567
58.50873	20.074	2310.235	0.0322	1	-15.507	-15.507
58.59207	20.158	2315.235	0.0323	1	-15.428	-15.428
58.67541	20.258	2320.235	0.0322	1	-15.334	-15.334
58.75874	20.359	2325.235	0.0323	1	-15.239	-15.239
58.84207	20.466	2330.235	0.0322	1	-15.137	-15.137
58.92539	20.574	2335.235	0.0322	1	-15.035	-15.035
59.00871	20.669	2340.235	0.0322	1	-14.946	-14.946
59.09204	20.753	2345.235	0.0322	1	-14.867	-14.867
59.17538	20.854	2350.235	0.0322	1	-14.772	-14.772
59.25872	20.949	2355.235	0.0322	1	-14.683	-14.683
59.34207	21.049	2360.235	0.0322	1	-14.587	-14.587
59.42541	21.159	2365.235	0.0322	1	-14.481	-14.481
59.50874	21.272	2370.235	0.0322	1	-14.374	-14.374
59.59207	21.397	2375.235	0.0322	1	-14.253	-14.253
59.6754	21.526	2380.235	0.0322	1	-14.128	-14.128
59.75873	21.612	2385.235	0.0322	1	-14.047	-14.047
59.84205	21.748	2390.235	0.0322	1	-13.917	-13.917
59.92539	21.902	2395.235	0.0322	1	-13.769	-13.769
60.00872	22.053	2400.235	0.0322	1	-13.627	-13.627
60.09206	22.226	2405.235	0.0322	1	-13.464	-13.464
60.17538	22.407	2410.235	0.0322	1	-13.29	-13.29
60.25872	22.573	2415.235	0.0322	1	-13.128	-13.128
60.34204	22.755	2420.235	0.0322	1	-12.95	-12.95
60.42536	22.956	2425.235	0.0322	1	-12.754	-12.754
60.50868	23.231	2430.235	0.0322	1	-12.484	-12.484
60.592	23.518	2435.235	0.0322	1	-12.203	-12.203
60.67533	23.79	2440.235	0.0322	1	-11.937	-11.937
60.75868	24.073	2445.235	0.0321	1	-11.659	-11.659
60.84201	24.348	2450.235	0.0322	1	-11.389	-11.389
60.92535	24.679	2455.235	0.0322	1	-11.064	-11.064
61.00871	24.994	2460.235	0.0322	1	-10.755	-10.755
61.09205	25.305	2465.235	0.0322	1	-10.45	-10.45
61.17538	25.67	2470.235	0.0322	1	-10.092	-10.092
61.25872	26.026	2475.235	0.0322	1	-9.744	-9.744
61.34205	26.353	2480.235	0.0322	1	-9.425	-9.425
61.42539	26.707	2485.235	0.0322	1	-9.077	-9.077
61.50872	27.056	2490.235	0.0322	1	-8.734	-8.734
61.59205	27.38	2495.235	0.0321	1	-8.416	-8.416
61.67538	27.664	2500.235	0.0322	1	-8.136	-8.136
61.75871	27.921	2505.235	0.0322	1	-7.882	-7.882
61.84204	28.108	2510.235	0.0322	1	-7.697	-7.697
61.92537	28.289	2515.235	0.0322	1	-7.519	-7.519
62.0087	28.434	2520.235	0.0322	1	-7.375	-7.375
62.09202	28.537	2525.235	0.0322	1	-7.273	-7.273
62.17535	28.607	2530.235	0.0322	1	-7.205	-7.205
62.25869	28.647	2535.235	0.0322	1	-7.167	-7.167
62.34203	28.674	2540.235	0.0322	1	-7.142	-7.142
62.42536	28.691	2545.235	0.0322	1	-7.128	-7.128
62.5087	28.68	2550.235	0.0322	1	-7.142	-7.142
62.59203	28.506	2555.235	0.0322	1	-7.319	-7.319
62.67536	28.336	2560.235	0.0322	1	-7.493	-7.493
62.75871	28.165	2565.235	0.0322	1	-7.669	-7.669
62.84206	27.963	2570.235	0.0322	1	-7.876	-7.876
62.9254	27.758	2575.235	0.0322	1	-8.086	-8.086
63.00873	27.584	2580.235	0.0322	1	-8.264	-8.264
63.09206	27.421	2585.235	0.0322	1	-8.432	-8.432
63.1754	27.278	2590.235	0.0322	1	-8.579	-8.579
63.25872	27.151	2595.235	0.0322	1	-8.711	-8.711
63.34205	27.043	2600.235	0.0322	1	-8.824	-8.824
63.42538	26.946	2605.235	0.0322	1	-8.926	-8.926
63.5087	26.867	2610.235	0.0322	1	-9.01	-9.01
63.59203	26.81	2615.235	0.0322	1	-9.073	-9.073
63.67536	26.769	2620.235	0.0322	1	-9.12	-9.12
63.75869	26.732	2625.235	0.0322	1	-9.161	-9.161
63.84202	26.706	2630.235	0.0322	1	-9.192	-9.192
63.92535	26.693	2635.235	0.0322	1	-9.213	-9.213
64.00868	26.683	2640.235	0.0322	1	-9.232	-9.232
64.09202	26.678	2645.235	0.0322	1	-9.244	-9.244
64.17535	26.683	2650.235	0.0322	1	-9.245	-9.245
64.25868	26.688	2655.235	0.0322	1	-9.246	-9.246
64.34202	26.711	2660.235	0.0322	1	-9.228	-9.228
64.42535	26.776	2665.235	0.0322	1	-9.169	-9.169
64.50868	26.891	2670.235	0.0322	1	-9.059	-9.059
64.59201	27.037	2675.235	0.0322	1	-8.919	-8.919
64.67534	27.204	2680.235	0.0322	1	-8.757	-8.757
64.75869	27.377	2685.235	0.0322	1	-8.589	-8.589
64.84204	27.514	2690.235	0.0322	1	-8.457	-8.457
64.92537	27.659	2695.235	0.0322	1	-8.317	-8.317
65.0087	27.833	2700.235	0.0322	1	-8.149	-8.149
65.09204	27.961	2705.235	0.0322	1	-8.028	-8.028
65.17537	28.112	2710.235	0.0322	1	-7.883	-7.883
65.25871	28.275	2715.235	0.0322	1	-7.725	-7.725
65.34203	28.444	2720.235	0.0322	1	-7.56	-7.56
65.42535	28.615	2725.235	0.0322	1	-7.396	-7.396
65.50867	28.785	2730.235	0.0322	1	-7.233	-7.233
65.592	28.941	2735.235	0.0322	1	-7.083	-7.083
65.67534	29.089	2740.235	0.0322	1	-6.943	-6.943
65.75868	29.198	2745.235	0.0322	1	-6.842	-6.842
65.84202	29.311	2750.235	0.0322	1	-6.736	-6.736
65.92537	29.446	2755.235	0.0322	1	-6.606	-6.606
66.00869	29.583	2760.235	0.0322	1	-6.473	-6.473
66.09201	29.747	2765.235	0.0322	1	-6.316	-6.316
66.17534	29.916	2770.235	0.0322	1	-6.153	-6.153
66.25868	30.006	2775.235	0.0322	1	-6.07	-6.07
66.342	30.114	2780.235	0.0322	1	-5.968	-5.968
66.42535	30.253	2785.235	0.0322	1	-5.835	-5.835
66.50868	30.391	2790.235	0.0322	1	-5.703	-5.703
66.59202	30.525	2795.235	0.0322	1	-5.577	-5.577
66.67535	30.658	2800.235	0.0322	1	-5.452	-5.452
66.75869	30.775	2805.235	0.0322	1	-5.341	-5.341
66.84202	30.889	2810.235	0.0322	1	-5.233	-5.233
66.92535	31	2815.235	0.0322	1	-5.128	-5.128
67.00868	31.063	2820.235	0.0322	1	-5.07	-5.07
67.09201	31.153	2825.235	0.0322	1	-4.985	-4.985
67.17534	31.264	2830.235	0.0322	1	-4.879	-4.879
67.25868	31.372	2835.235	0.0322	1	-4.775	-4.775
67.34202	31.491	2840.235	0.0322	1	-4.66	-4.66
67.42536	31.605	2845.235	0.0322	1	-4.55	-4.55
67.50869	31.714	2850.235	0.0322	1	-4.447	-4.447
67.59202	31.808	2855.235	0.0322	1	-4.361	-4.361
67.67536	31.869	2860.235	0.0322	1	-4.308	-4.308
67.7587	31.948	2865.235	0.0322	1	-4.234	-4.234
67.84203	32.033	2870.235	0.0322	1	-4.154	-4.154
67.92535	32.132	2875.235	0.0322	1	-4.06	-4.06
68.00867	32.255	2880.235	0.0322	1	-3.942	-3.942
68.09201	32.362	2885.235	0.0322	1	-3.84	-3.84
68.17534	32.458	2890.235	0.0322	1	-3.748	-3.748
68.25868	32.542	2895.235	0.0322	1	-3.668	-3.668
68.34202	32.597	2900.235	0.0322	1	-3.617	-3.617
68.42535	32.658	2905.235	0.0322	1	-3.561	-3.561
68.50869	32.735	2910.235	0.0322	1	-3.489	-3.489
68.60536	32.843	2916.036	0.0322	1	-3.387	-3.387
68.68869	32.945	2921.036	0.0322	1	-3.29	-3.29
68.77203	33.044	2926.036	0.0322	1	-3.198	-3.198
68.85536	33.136	2931.036	0.0322	1	-3.112	-3.112
68.9387	33.208	2936.036	0.0322	1	-3.046	-3.046
69.02204	33.275	2941.036	0.0322	1	-2.984	-2.984
69.10537	33.346	2946.036	0.0322	1	-2.918	-2.918
69.1887	33.427	2951.036	0.0322	1	-2.842	-2.842
69.27201	33.478	2956.036	0.0322	1	-2.796	-2.796
69.35534	33.558	2961.036	0.0323	1	-2.721	-2.721
69.43867	33.639	2966.036	0.0322	1	-2.646	-2.646
69.52201	33.703	2971.036	0.0322	1	-2.587	-2.587
69.60534	33.769	2976.036	0.0322	1	-2.527	-2.527
69.68869	33.844	2981.036	0.0322	1	-2.459	-2.459
69.77202	33.908	2986.036	0.0322	1	-2.401	-2.401
69.85534	33.976	2991.036	0.0322	1	-2.339	-2.339
69.93866	34.028	2996.036	0.0322	1	-2.292	-2.292
70.02199	34.077	3001.036	0.0322	1	-2.247	-2.247
70.10531	34.129	3006.036	0.0322	1	-2.2	-2.2
70.18864	34.19	3011.036	0.0322	1	-2.144	-2.144
70.27197	34.253	3016.036	0.0322	1	-2.086	-2.086
70.35532	34.307	3021.036	0.0322	1	-2.037	-2.037
70.43866	34.352	3026.036	0.0322	1	-1.995	-1.995
70.52201	34.391	3031.036	0.0322	1	-1.961	-1.961
70.60536	34.431	3036.036	0.0322	1	-1.926	-1.926
70.6887	34.493	3041.036	0.0321	1	-1.871	-1.871
70.77205	34.528	3046.036	0.0322	1	-1.842	-1.842
70.85538	34.555	3051.036	0.0321	1	-1.821	-1.821
70.93873	34.58	3056.036	0.0322	1	-1.802	-1.802
71.02208	34.594	3061.036	0.0322	1	-1.794	-1.794
71.10541	34.606	3066.036	0.0322	1	-1.787	-1.787
71.18875	34.619	3071.036	0.0322	1	-1.78	-1.78
71.27209	34.632	3076.036	0.0322	1	-1.773	-1.773
71.35541	34.645	3081.036	0.0322	1	-1.768	-1.768
71.43874	34.654	3086.036	0.0322	1	-1.767	-1.767
71.52208	34.663	3091.036	0.0322	1	-1.766	-1.766
71.60541	34.67	3096.036	0.0322	1	-1.766	-1.766
71.68874	34.677	3101.036	0.0322	1	-1.766	-1.766
71.77208	34.685	3106.036	0.0322	1	-1.765	-1.765
71.85541	34.692	3111.036	0.0322	1	-1.764	-1.764
71.93873	34.696	3116.036	0.0322	1	-1.769	-1.769
72.02205	34.7	3121.036	0.0322	1	-1.773	-1.773
72.10537	34.705	3126.036	0.0322	1	-1.775	-1.775
72.18869	34.71	3131.036	0.0321	1	-1.777	-1.777
72.27202	34.713	3136.036	0.0322	1	-1.78	-1.78
72.35536	34.716	3141.036	0.0322	1	-1.784	-1.784
72.43871	34.718	3146.036	0.0322	1	-1.788	-1.788
72.52206	34.72	3151.036	0.0321	1	-1.792	-1.792
72.6054	34.724	3156.036	0.0321	1	-1.795	-1.795
72.68874	34.729	3161.036	0.0322	1	-1.796	-1.796
72.77209	34.732	3166.036	0.0322	1	-1.798	-1.798
72.85542	34.737	3171.036	0.0322	1	-1.797	-1.797
72.93876	34.746	3176.036	0.0321	1	-1.793	-1.793
73.0221	34.758	3181.036	0.0322	1	-1.786	-1.786
73.10545	34.768	3186.036	0.0322	1	-1.781	-1.781
73.18878	34.775	3191.036	0.0322	1	-1.78	-1.78
73.27212	34.786	3196.036	0.0322	1	-1.776	-1.776
73.35546	34.795	3201.036	0.0322	1	-1.774	-1.774
73.43879	34.804	3206.036	0.0322	1	-1.772	-1.772
73.52211	34.819	3211.036	0.0322	1	-1.763	-1.763
73.60545	34.846	3216.036	0.0322	1	-1.742	-1.742
73.68879	34.871	3221.036	0.0322	1	-1.721	-1.721
73.77211	34.891	3226.036	0.0322	1	-1.706	-1.706
73.85545	34.912	3231.036	0.0322	1	-1.689	-1.689
73.93877	34.932	3236.036	0.0322	1	-1.674	-1.674
74.0221	34.961	3241.036	0.0322	1	-1.65	-1.65
74.10544	34.984	3246.036	0.0321	1	-1.632	-1.632
74.18877	35.002	3251.036	0.0321	1	-1.618	-1.618
74.27211	35.024	3256.036	0.0322	1	-1.601	-1.601
74.35545	35.052	3261.036	0.0322	1	-1.577	-1.577
74.43877	35.071	3266.036	0.0322	1	-1.563	-1.563
74.52211	35.084	3271.036	0.0322	1	-1.556	-1.556
74.60546	35.094	3276.036	0.0321	1	-1.551	-1.551
74.68878	35.101	3281.036	0.0322	1	-1.55	-1.55
74.77211	35.105	3286.036	0.0321	1	-1.553	-1.553
74.85544	35.109	3291.036	0.0322	1	-1.555	-1.555
74.93877	35.112	3296.036	0.0322	1	-1.559	-1.559
75.0221	35.114	3301.036	0.0322	1	-1.563	-1.563
75.10543	35.115	3306.036	0.0322	1	-1.569	-1.569
75.18877	35.116	3311.036	0.0321	1	-1.575	-1.575
75.27211	35.117	3316.036	0.0322	1	-1.581	-1.581
75.35545	35.117	3321.036	0.0322	1	-1.588	-1.588
75.43878	35.118	3326.036	0.0322	1	-1.595	-1.595
75.52213	35.118	3331.036	0.0322	1	-1.602	-1.602
75.60546	35.118	3336.036	0.0322	1	-1.608	-1.608
75.6888	35.117	3341.036	0.0322	1	-1.616	-1.616
75.77214	35.116	3346.036	0.0322	1	-1.625	-1.625
75.85548	35.113	3351.036	0.0322	1	-1.634	-1.634
75.93881	35.11	3356.036	0.0322	1	-1.642	-1.642
76.02215	35.104	3361.036	0.0322	1	-1.653	-1.653
76.10548	35.098	3366.036	0.0321	1	-1.665	-1.665
76.18881	35.09	3371.036	0.0322	1	-1.68	-1.68
76.27215	35.079	3376.036	0.0321	1	-1.697	-1.697
76.35548	35.059	3381.036	0.0322	1	-1.721	-1.721
76.43881	35.031	3386.036	0.0322	1	-1.754	-1.754
76.52214	34.996	3391.036	0.0322	1	-1.794	-1.794
76.60547	34.95	3396.036	0.0322	1	-1.845	-1.845
76.6888	34.895	3401.036	0.0322	1	-1.904	-1.904
76.77213	34.832	3406.036	0.0322	1	-1.972	-1.972
76.85547	34.758	3411.036	0.0322	1	-2.053	-2.053
76.9388	34.666	3416.036	0.0321	1	-2.153	-2.153
77.02214	34.563	3421.036	0.0322	1	-2.265	-2.265
77.10548	34.46	3426.036	0.0322	1	-2.376	-2.376
77.18881	34.355	3431.036	0.0322	1	-2.489	-2.489
77.27215	34.223	3436.036	0.0322	1	-2.629	-2.629
77.35548	34.074	3441.036	0.0322	1	-2.784	-2.784
77.43882	33.942	3446.036	0.0322	1	-2.922	-2.922
77.52215	33.823	3451.036	0.0322	1	-3.049	-3.049
77.60549	33.718	3456.036	0.0322	1	-3.164	-3.164
77.68882	33.592	3461.036	0.0322	1	-3.3	-3.3
77.77216	33.459	3466.036	0.0322	1	-3.441	-3.441
77.8555	33.294	3471.036	0.0321	1	-3.614	-3.614
77.93883	33.121	3476.036	0.0322	1	-3.795	-3.795
78.02217	32.935	3481.036	0.0322	1	-3.988	-3.988
78.1055	32.745	3486.036	0.0322	1	-4.184	-4.184
78.18884	32.57	3491.036	0.0321	1	-4.364	-4.364
78.27217	32.34	3496.036	0.0322	1	-4.599	-4.599
78.35551	32.131	3501.036	0.0321	1	-4.813	-4.813
78.43884	31.932	3506.036	0.0321	1	-5.017	-5.017
78.52217	31.736	3511.036	0.0322	1	-5.217	-5.217
78.60552	31.526	3516.036	0.0322	1	-5.429	-5.429
78.68885	31.279	3521.036	0.0322	1	-5.682	-5.682
78.77218	31.034	3526.036	0.0321	1	-5.933	-5.933
78.85552	30.802	3531.036	0.0322	1	-6.169	-6.169
78.93885	30.547	3536.036	0.0322	1	-6.429	-6.429
79.02219	30.24	3541.036	0.0321	1	-6.744	-6.744
79.10551	30.019	3546.036	0.0322	1	-6.975	-6.975
79.18884	29.814	3551.036	0.0322	1	-7.188	-7.188
79.27218	29.605	3556.036	0.0322	1	-7.406	-7.406
79.35552	29.378	3561.036	0.0321	1	-7.643	-7.643
79.43887	29.137	3566.036	0.0322	1	-7.894	-7.894
79.52221	28.923	3571.036	0.0321	1	-8.118	-8.118
79.60555	28.709	3576.036	0.0322	1	-8.343	-8.343
79.68888	28.495	3581.036	0.0322	1	-8.565	-8.565
79.77221	28.287	3586.036	0.0322	1	-8.779	-8.779
79.85554	28.022	3591.036	0.0321	1	-9.049	-9.049
79.93888	27.754	3596.036	0.0321	1	-9.321	-9.321
80.02222	27.505	3601.036	0.0322	1	-9.575	-9.575
80.10555	27.27	3606.036	0.0322	1	-9.815	-9.815
80.18889	26.974	3611.036	0.0322	1	-10.114	-10.114
80.27221	26.738	3616.036	0.0322	1	-10.355	-10.355
80.35554	26.524	3621.036	0.0322	1	-10.575	-10.575
80.43888	26.314	3626.036	0.0322	1	-10.794	-10.794
80.52221	26.076	3631.036	0.0322	1	-11.04	-11.04
80.60554	25.807	3636.036	0.0322	1	-11.317	-11.317
80.68887	25.573	3641.036	0.0322	1	-11.56	-11.56
80.7722	25.313	3646.036	0.0322	1	-11.827	-11.827
80.85554	25.046	3651.036	0.0322	1	-12.1	-12.1
80.93887	24.768	3656.036	0.0322	1	-12.383	-12.383
81.02221	24.526	3661.036	0.0322	1	-12.631	-12.631
81.10555	24.225	3666.036	0.0322	1	-12.94	-12.94
81.18888	23.922	3671.036	0.0322	1	-13.25	-13.25
81.2722	23.705	3676.036	0.0322	1	-13.477	-13.477
81.35554	23.518	3681.036	0.0321	1	-13.676	-13.676
81.43888	23.288	3686.036	0.0322	1	-13.917	-13.917
81.5222	23.093	3691.036	0.0322	1	-14.121	-14.121
81.60552	22.919	3696.036	0.0322	1	-14.303	-14.303
81.68885	22.755	3701.036	0.0322	1	-14.475	-14.475
81.7722	22.522	3706.036	0.0321	1	-14.717	-14.717
81.85553	22.294	3711.036	0.0321	1	-14.953	-14.953
81.93887	22.103	3716.036	0.0321	1	-15.151	-15.151
82.02222	21.92	3721.036	0.0322	1	-15.341	-15.341
82.10555	21.779	3726.036	0.0321	1	-15.489	-15.489
82.18889	21.657	3731.036	0.0321	1	-15.617	-15.617
82.27222	21.526	3736.036	0.0322	1	-15.754	-15.754
82.35556	21.379	3741.036	0.0322	1	-15.907	-15.907
82.4389	21.245	3746.036	0.0322	1	-16.045	-16.045
82.52224	21.142	3751.036	0.0322	1	-16.154	-16.154
82.60558	21.058	3756.036	0.0322	1	-16.246	-16.246
82.68891	20.973	3761.036	0.0321	1	-16.338	-16.338
82.77225	20.895	3766.036	0.0322	1	-16.425	-16.425
82.85559	20.829	3771.036	0.0322	1	-16.503	-16.503
82.93893	20.763	3776.036	0.0322	1	-16.584	-16.584
83.02226	20.689	3781.036	0.0322	1	-16.675	-16.675
83.10558	20.64	3786.036	0.0322	1	-16.738	-16.738
83.18891	20.606	3791.036	0.0322	1	-16.784	-16.784
83.27224	20.581	3796.036	0.0322	1	-16.819	-16.819
83.35557	20.563	3801.036	0.0322	1	-16.845	-16.845
83.43891	20.549	3806.036	0.0321	1	-16.87	-16.87
83.52224	20.533	3811.036	0.0321	1	-16.897	-16.897
83.60557	20.515	3816.036	0.0321	1	-16.923	-16.923
83.6889	20.502	3821.036	0.0322	1	-16.943	-16.943
83.77225	20.495	3826.036	0.0322	1	-16.956	-16.956
83.8556	20.491	3831.036	0.0322	1	-16.965	-16.965
83.93893	20.489	3836.036	0.0322	1	-16.972	-16.972
84.02226	20.495	3841.036	0.0322	1	-16.97	-16.97
84.1056	20.507	3846.036	0.0322	1	-16.963	-16.963
84.18894	20.513	3851.036	0.0321	1	-16.962	-16.962
84.27229	20.52	3856.036	0.0321	1	-16.96	-16.96
84.35564	20.534	3861.036	0.0321	1	-16.951	-16.951
84.43897	20.56	3866.036	0.0322	1	-16.929	-16.929
84.52231	20.61	3871.036	0.0322	1	-16.884	-16.884
84.60563	20.665	3876.036	0.0322	1	-16.835	-16.835
84.68895	20.722	3881.036	0.0321	1	-16.784	-16.784
84.77228	20.805	3886.036	0.0322	1	-16.707	-16.707
84.85561	20.893	3891.036	0.0322	1	-16.625	-16.625
84.93894	21.004	3896.036	0.0322	1	-16.521	-16.521
85.02227	21.097	3901.036	0.0321	1	-16.439	-16.439
85.1056	21.18	3906.036	0.0322	1	-16.366	-16.366
85.18893	21.24	3911.036	0.0322	1	-16.312	-16.312
85.27227	21.286	3916.036	0.0322	1	-16.274	-16.274
85.35561	21.323	3921.036	0.0322	1	-16.244	-16.244
85.43895	21.368	3926.036	0.0322	1	-16.206	-16.206
85.52229	21.418	3931.036	0.0322	1	-16.162	-16.162
85.60563	21.448	3936.036	0.0321	1	-16.139	-16.139
85.68896	21.496	3941.036	0.0322	1	-16.1	-16.1
85.7723	21.543	3946.036	0.0322	1	-16.061	-16.061
85.85564	21.613	3951.036	0.0321	1	-15.999	-15.999
85.93898	21.678	3956.036	0.0321	1	-15.944	-15.944
86.02231	21.734	3961.036	0.0322	1	-15.897	-15.897
86.10565	21.788	3966.036	0.0321	1	-15.852	-15.852
86.189	21.834	3971.036	0.0322	1	-15.818	-15.818
86.27235	21.866	3976.036	0.0321	1	-15.796	-15.796
86.35567	21.885	3981.036	0.0321	1	-15.786	-15.786
86.43898	21.913	3986.036	0.0322	1	-15.767	-15.767
86.52229	21.939	3991.036	0.0321	1	-15.747	-15.747
86.6056	21.962	3996.036	0.0321	1	-15.73	-15.73
86.68893	21.987	4001.036	0.0322	1	-15.713	-15.713
86.77228	22	4006.036	0.0322	1	-15.708	-15.708
86.85561	22.01	4011.036	0.0322	1	-15.707	-15.707
86.93895	22.024	4016.036	0.0322	1	-15.703	-15.703
87.02229	22.037	4021.036	0.0321	1	-15.7	-15.7
87.10563	22.048	4026.036	0.0321	1	-15.698	-15.698
87.18898	22.055	4031.036	0.0322	1	-15.701	-15.701
87.2723	22.062	4036.036	0.0322	1	-15.704	-15.704
87.35565	22.075	4041.036	0.0322	1	-15.704	-15.704
87.43898	22.082	4046.036	0.0321	1	-15.712	-15.712
87.52233	22.093	4051.036	0.0321	1	-15.715	-15.715
87.60567	22.103	4056.036	0.0322	1	-15.715	-15.715
87.68901	22.119	4061.036	0.0321	1	-15.708	-15.708
87.77234	22.14	4066.036	0.0321	1	-15.696	-15.696
87.85567	22.156	4071.036	0.0321	1	-15.687	-15.687
87.93902	22.175	4076.036	0.0322	1	-15.678	-15.678
88.02236	22.201	4081.036	0.0322	1	-15.662	-15.662
88.1057	22.226	4086.036	0.0321	1	-15.645	-15.645
88.18904	22.242	4091.036	0.0322	1	-15.634	-15.634
88.28903	22.27	4097.036	0.0321	1	-15.612	-15.612
88.37237	22.313	4102.036	0.0322	1	-15.576	-15.576
88.45569	22.362	4107.036	0.0321	1	-15.534	-15.534
88.53902	22.406	4112.036	0.0321	1	-15.499	-15.499
88.62235	22.44	4117.036	0.0322	1	-15.474	-15.474
88.70567	22.48	4122.036	0.0321	1	-15.443	-15.443
88.78902	22.519	4127.036	0.0321	1	-15.414	-15.414
88.87235	22.538	4132.036	0.0322	1	-15.407	-15.407
88.95566	22.572	4137.036	0.0321	1	-15.385	-15.385
89.039	22.634	4142.036	0.0321	1	-15.332	-15.332
89.12232	22.676	4147.036	0.0321	1	-15.297	-15.297
89.20565	22.712	4152.036	0.0322	1	-15.267	-15.267
89.28899	22.742	4157.036	0.0322	1	-15.241	-15.241
89.37232	22.774	4162.036	0.0322	1	-15.215	-15.215
89.45566	22.807	4167.036	0.0322	1	-15.194	-15.194
89.53901	22.842	4172.036	0.0322	1	-15.177	-15.177
89.62235	22.86	4177.036	0.0321	1	-15.174	-15.174
89.70569	22.874	4182.036	0.0321	1	-15.17	-15.17
89.78904	22.89	4187.036	0.0322	1	-15.162	-15.162
89.87239	22.906	4192.036	0.0322	1	-15.153	-15.153
89.95573	22.922	4197.036	0.0322	1	-15.145	-15.145
90.03906	22.955	4202.036	0.0322	1	-15.119	-15.119
90.1224	22.983	4207.036	0.0322	1	-15.099	-15.099
90.20573	23.007	4212.036	0.0322	1	-15.082	-15.082
90.28906	23.04	4217.036	0.0322	1	-15.057	-15.057
90.37238	23.078	4222.036	0.0322	1	-15.026	-15.026
90.45571	23.111	4227.036	0.0322	1	-15	-15
90.53904	23.142	4232.036	0.0321	1	-14.975	-14.975
90.62236	23.169	4237.036	0.0321	1	-14.952	-14.952
90.7057	23.197	4242.036	0.0321	1	-14.928	-14.928
90.78904	23.226	4247.036	0.0321	1	-14.902	-14.902
90.87238	23.25	4252.036	0.0321	1	-14.884	-14.884
90.95572	23.27	4257.036	0.0321	1	-14.871	-14.871
91.03905	23.291	4262.036	0.0322	1	-14.858	-14.858
91.12238	23.307	4267.036	0.0321	1	-14.849	-14.849
91.20572	23.321	4272.036	0.0321	1	-14.84	-14.84
91.28906	23.335	4277.036	0.0322	1	-14.832	-14.832
91.3724	23.35	4282.036	0.0322	1	-14.823	-14.823
91.45574	23.365	4287.036	0.0322	1	-14.813	-14.813
91.53909	23.375	4292.036	0.0321	1	-14.808	-14.808
91.62244	23.393	4297.036	0.0322	1	-14.797	-14.797
91.70577	23.41	4302.036	0.0322	1	-14.788	-14.788
91.78912	23.423	4307.036	0.0322	1	-14.784	-14.784
91.87246	23.435	4312.036	0.0321	1	-14.785	-14.785
91.9558	23.447	4317.036	0.0321	1	-14.786	-14.786
92.03913	23.459	4322.036	0.0321	1	-14.783	-14.783
92.12247	23.468	4327.036	0.0322	1	-14.78	-14.78
92.2058	23.475	4332.036	0.0321	1	-14.778	-14.778
92.28914	23.478	4337.036	0.0321	1	-14.779	-14.779
92.37247	23.483	4342.036	0.0322	1	-14.779	-14.779
92.4558	23.487	4347.036	0.0321	1	-14.78	-14.78
92.53914	23.489	4352.036	0.0322	1	-14.783	-14.783
92.62247	23.49	4357.036	0.0322	1	-14.785	-14.785
92.70582	23.491	4362.036	0.0321	1	-14.789	-14.789
92.78917	23.492	4367.036	0.0322	1	-14.796	-14.796
92.8725	23.493	4372.036	0.0321	1	-14.803	-14.803
92.95582	23.493	4377.036	0.0322	1	-14.81	-14.81
93.03915	23.497	4382.036	0.0321	1	-14.813	-14.813
93.12249	23.51	4387.036	0.0322	1	-14.808	-14.808
93.20582	23.518	4392.036	0.0322	1	-14.809	-14.809
93.28916	23.525	4397.036	0.0321	1	-14.811	-14.811
93.37249	23.529	4402.036	0.0322	1	-14.816	-14.816
93.45583	23.534	4407.036	0.0321	1	-14.82	-14.82
93.53917	23.54	4412.036	0.0322	1	-14.823	-14.823
93.6225	23.548	4417.036	0.0321	1	-14.823	-14.823
93.70584	23.562	4422.036	0.0322	1	-14.819	-14.819
93.78917	23.573	4427.036	0.0321	1	-14.819	-14.819
93.87251	23.583	4432.036	0.0321	1	-14.819	-14.819
93.95585	23.589	4437.036	0.0321	1	-14.822	-14.822
94.03918	23.594	4442.036	0.0321	1	-14.824	-14.824
94.12252	23.598	4447.036	0.0321	1	-14.825	-14.825
94.20586	23.601	4452.036	0.0322	1	-14.827	-14.827
94.28919	23.602	4457.036	0.0321	1	-14.831	-14.831
94.37252	23.603	4462.036	0.0322	1	-14.836	-14.836
94.45585	23.604	4467.036	0.0322	1	-14.841	-14.841
94.53918	23.604	4472.036	0.0321	1	-14.846	-14.846
94.62251	23.605	4477.036	0.0321	1	-14.849	-14.849
94.70584	23.605	4482.036	0.0321	1	-14.853	-14.853
94.78917	23.606	4487.036	0.0321	1	-14.856	-14.856
94.87251	23.606	4492.036	0.0321	1	-14.86	-14.86
94.95584	23.605	4497.036	0.0322	1	-14.865	-14.865
95.03917	23.605	4502.036	0.0321	1	-14.869	-14.869
95.1225	23.605	4507.036	0.0321	1	-14.873	-14.873
95.20583	23.605	4512.036	0.0321	1	-14.878	-14.878
95.28917	23.605	4517.036	0.0321	1	-14.883	-14.883
95.3725	23.603	4522.036	0.0321	1	-14.89	-14.89
95.45584	23.602	4527.036	0.0321	1	-14.896	-14.896
95.53918	23.599	4532.036	0.0321	1	-14.903	-14.903
95.62251	23.595	4537.036	0.0321	1	-14.91	-14.91
95.70585	23.591	4542.036	0.0322	1	-14.92	-14.92
95.78918	23.589	4547.036	0.0322	1	-14.927	-14.927
95.87253	23.585	4552.036	0.0321	1	-14.936	-14.936
95.95586	23.577	4557.036	0.0321	1	-14.947	-14.947
96.03919	23.567	4562.036	0.0322	1	-14.96	-14.96
96.12252	23.551	4567.036	0.0321	1	-14.978	-14.978
96.2192	23.525	4572.836	0.0321	1	-15.007	-15.007
96.30254	23.493	4577.836	0.0322	1	-15.042	-15.042
96.38587	23.46	4582.836	0.0321	1	-15.078	-15.078
96.46921	23.432	4587.836	0.0321	1	-15.108	-15.108
96.55255	23.402	4592.836	0.0321	1	-15.14	-15.14
96.6359	23.371	4597.836	0.0321	1	-15.174	-15.174
96.71924	23.333	4602.836	0.0322	1	-15.214	-15.214
96.80258	23.295	4607.836	0.0321	1	-15.252	-15.252
96.88592	23.241	4612.836	0.0321	1	-15.308	-15.308
96.96926	23.215	4617.836	0.0321	1	-15.336	-15.336
97.05259	23.194	4622.836	0.0321	1	-15.357	-15.357
97.13591	23.174	4627.836	0.0321	1	-15.379	-15.379
97.21923	23.155	4632.836	0.0321	1	-15.401	-15.401
97.30255	23.134	4637.836	0.0322	1	-15.425	-15.425
97.38588	23.118	4642.836	0.0322	1	-15.444	-15.444
97.46921	23.1	4647.836	0.0321	1	-15.463	-15.463
97.55255	23.086	4652.836	0.0322	1	-15.479	-15.479
97.63588	23.068	4657.836	0.0321	1	-15.499	-15.499
97.71921	23.042	4662.836	0.0321	1	-15.526	-15.526
97.80254	23.013	4667.836	0.0321	1	-15.556	-15.556
97.88588	22.982	4672.836	0.0321	1	-15.587	-15.587
97.96922	22.95	4677.836	0.0321	1	-15.62	-15.62
98.05256	22.911	4682.836	0.0322	1	-15.659	-15.659
98.13589	22.862	4687.836	0.0321	1	-15.708	-15.708
98.21922	22.819	4692.836	0.0321	1	-15.752	-15.752
98.30255	22.755	4697.836	0.0321	1	-15.816	-15.816
98.38588	22.719	4702.836	0.0321	1	-15.852	-15.852
98.46921	22.69	4707.836	0.0322	1	-15.882	-15.882
98.55255	22.674	4712.836	0.0322	1	-15.898	-15.898
98.63588	22.655	4717.836	0.0322	1	-15.917	-15.917
98.71921	22.632	4722.836	0.0322	1	-15.94	-15.94
98.80254	22.611	4727.836	0.0321	1	-15.961	-15.961
98.88587	22.59	4732.836	0.0321	1	-15.982	-15.982
98.96919	22.569	4737.836	0.0321	1	-16.003	-16.003
99.05252	22.548	4742.836	0.0321	1	-16.024	-16.024
99.13585	22.524	4747.836	0.0321	1	-16.048	-16.048
99.21918	22.493	4752.836	0.0321	1	-16.079	-16.079
99.30252	22.46	4757.836	0.0321	1	-16.112	-16.112
99.38586	22.417	4762.836	0.0321	1	-16.155	-16.155
99.46919	22.366	4767.836	0.0321	1	-16.206	-16.206
99.55253	22.313	4772.836	0.0321	1	-16.259	-16.259
99.63588	22.259	4777.836	0.0321	1	-16.313	-16.313
99.71922	22.207	4782.836	0.0321	1	-16.365	-16.365
99.80256	22.156	4787.836	0.0321	1	-16.416	-16.416
99.88589	22.108	4792.836	0.0321	1	-16.464	-16.464
99.96923	22.064	4797.836	0.0321	1	-16.508	-16.508
100.05255	21.985	4802.836	0.0321	1	-16.587	-16.587
100.13589	21.934	4807.836	0.0321	1	-16.637	-16.637
100.21923	21.904	4812.836	0.0321	1	-16.667	-16.667
100.30257	21.873	4817.836	0.0321	1	-16.698	-16.698
100.38589	21.839	4822.836	0.0321	1	-16.73	-16.73
100.46922	21.801	4827.836	0.0321	1	-16.766	-16.766
100.55255	21.758	4832.836	0.0321	1	-16.808	-16.808
100.63588	21.698	4837.836	0.0322	1	-16.866	-16.866
100.71921	21.636	4842.836	0.0321	1	-16.925	-16.925
100.80254	21.575	4847.836	0.0321	1	-16.984	-16.984
100.88587	21.516	4852.836	0.0322	1	-17.04	-17.04
100.9692	21.461	4857.836	0.0322	1	-17.092	-17.092
101.05253	21.403	4862.836	0.0321	1	-17.147	-17.147
101.13587	21.35	4867.836	0.0321	1	-17.197	-17.197
101.2192	21.3	4872.836	0.0321	1	-17.242	-17.242
101.30254	21.248	4877.836	0.0321	1	-17.288	-17.288
101.38587	21.193	4882.836	0.0321	1	-17.335	-17.335
101.46921	21.145	4887.836	0.0321	1	-17.376	-17.376
101.55255	21.093	4892.836	0.0321	1	-17.419	-17.419
101.63587	21.05	4897.836	0.0321	1	-17.452	-17.452
101.71921	21.02	4902.836	0.0321	1	-17.471	-17.471
101.80254	20.982	4907.836	0.0321	1	-17.497	-17.497
101.88587	20.941	4912.836	0.0321	1	-17.525	-17.525
101.9692	20.895	4917.836	0.0321	1	-17.554	-17.554
102.05254	20.844	4922.836	0.0321	1	-17.589	-17.589
102.13586	20.787	4927.836	0.0321	1	-17.629	-17.629
102.21919	20.729	4932.836	0.0321	1	-17.668	-17.668
102.30253	20.663	4937.836	0.0321	1	-17.718	-17.718
102.38586	20.594	4942.836	0.0321	1	-17.77	-17.77
102.46919	20.517	4947.836	0.0321	1	-17.83	-17.83
102.55253	20.441	4952.836	0.0321	1	-17.887	-17.887
102.63586	20.364	4957.836	0.0321	1	-17.945	-17.945
102.7192	20.275	4962.836	0.0321	1	-18.017	-18.017
102.80254	20.198	4967.836	0.0319	1	-18.077	-18.077
102.88587	20.139	4972.836	0.0321	1	-18.117	-18.117
102.96921	20.078	4977.836	0.0321	1	-18.16	-18.16
103.05254	20.008	4982.836	0.0321	1	-18.213	-18.213
103.13587	19.94	4987.836	0.0321	1	-18.264	-18.264
103.2192	19.869	4992.836	0.0321	1	-18.318	-18.318
103.30254	19.787	4997.836	0.0321	1	-18.38	-18.38
103.38586	19.714	5002.836	0.0321	1	-18.433	-18.433
103.46919	19.654	5007.836	0.0321	1	-18.473	-18.473
103.55252	19.601	5012.836	0.0321	1	-18.507	-18.507
103.63585	19.532	5017.836	0.0321	1	-18.559	-18.559
103.71919	19.466	5022.836	0.0321	1	-18.608	-18.608
103.80253	19.4	5027.836	0.0321	1	-18.655	-18.655
103.88586	19.327	5032.836	0.0321	1	-18.708	-18.708
103.9692	19.256	5037.836	0.0321	1	-18.757	-18.757
104.05253	19.188	5042.836	0.0321	1	-18.798	-18.798
104.13587	19.128	5047.836	0.0321	1	-18.831	-18.831
104.2192	19.066	5052.836	0.0321	1	-18.868	-18.868
104.30253	19.007	5057.836	0.0321	1	-18.9	-18.9
104.38585	18.947	5062.836	0.0321	1	-18.935	-18.935
104.46918	18.889	5067.836	0.0321	1	-18.97	-18.97
104.5525	18.818	5072.836	0.0321	1	-19.019	-19.019
104.63584	18.74	5077.836	0.0321	1	-19.074	-19.074
104.71917	18.652	5082.836	0.0321	1	-19.141	-19.141
104.8025	18.563	5087.836	0.0321	1	-19.209	-19.209
104.88583	18.477	5092.836	0.0321	1	-19.271	-19.271
104.96917	18.399	5097.836	0.0321	1	-19.327	-19.327
105.05251	18.312	5102.836	0.0321	1	-19.389	-19.389
105.13584	18.23	5107.836	0.0321	1	-19.445	-19.445
105.21917	18.143	5112.836	0.0321	1	-19.509	-19.509
105.3025	18.053	5117.836	0.0321	1	-19.574	-19.574
105.38582	17.946	5122.836	0.0321	1	-19.649	-19.649
105.46915	17.871	5127.836	0.0321	1	-19.691	-19.691
105.55249	17.796	5132.836	0.0321	1	-19.736	-19.736
105.63584	17.712	5137.836	0.0321	1	-19.789	-19.789
105.71917	17.63	5142.836	0.0321	1	-19.838	-19.838
105.8025	17.548	5147.836	0.0321	1	-19.888	-19.888
105.88584	17.488	5152.836	0.0321	1	-19.92	-19.92
105.96918	17.401	5157.836	0.0321	1	-19.978	-19.978
106.05252	17.31	5162.836	0.0321	1	-20.037	-20.037
106.13585	17.214	5167.836	0.0321	1	-20.099	-20.099
106.21919	17.108	5172.836	0.0322	1	-20.172	-20.172
106.30252	16.993	5177.836	0.0321	1	-20.26	-20.26
106.38587	16.856	5182.836	0.0321	1	-20.372	-20.372
106.4692	16.712	5187.836	0.0321	1	-20.489	-20.489
106.55254	16.599	5192.836	0.0321	1	-20.576	-20.576
106.63588	16.494	5197.836	0.0321	1	-20.654	-20.654
106.71922	16.39	5202.836	0.0321	1	-20.729	-20.729
106.80255	16.277	5207.836	0.0322	1	-20.814	-20.814
106.88586	16.189	5212.836	0.0321	1	-20.872	-20.872
106.9692	16.118	5217.836	0.0321	1	-20.91	-20.91
107.05252	16.024	5222.836	0.0321	1	-20.973	-20.973
107.13585	15.941	5227.836	0.0321	1	-21.026	-21.026
107.21918	15.856	5232.836	0.0321	1	-21.083	-21.083
107.30252	15.748	5237.836	0.0321	1	-21.162	-21.162
107.38585	15.625	5242.836	0.0321	1	-21.256	-21.256
107.46918	15.502	5247.836	0.0321	1	-21.349	-21.349
107.55252	15.378	5252.836	0.0321	1	-21.443	-21.443
107.63584	15.235	5257.836	0.0321	1	-21.556	-21.556
107.71919	15.097	5262.836	0.0321	1	-21.665	-21.665
107.80251	14.936	5267.836	0.0321	1	-21.797	-21.797
107.88585	14.8	5272.836	0.0321	1	-21.906	-21.906
107.96919	14.667	5277.836	0.0321	1	-22.009	-22.009
108.05254	14.521	5282.836	0.0321	1	-22.119	-22.119
108.1359	14.37	5287.836	0.0321	1	-22.229	-22.229
108.21924	14.204	5292.836	0.0321	1	-22.356	-22.356
108.30257	14.061	5297.836	0.0321	1	-22.46	-22.46
108.38591	13.92	5302.836	0.0321	1	-22.564	-22.564
108.46924	13.787	5307.836	0.0321	1	-22.661	-22.661
108.55257	13.662	5312.836	0.0321	1	-22.752	-22.752
108.6359	13.526	5317.836	0.0321	1	-22.853	-22.853
108.71923	13.379	5322.836	0.0321	1	-22.965	-22.965
108.80256	13.238	5327.836	0.0321	1	-23.071	-23.071
108.88588	13.081	5332.836	0.0321	1	-23.193	-23.193
108.9692	12.931	5337.836	0.0321	1	-23.306	-23.306
109.05253	12.791	5342.836	0.0321	1	-23.41	-23.41
109.13586	12.62	5347.836	0.0321	1	-23.545	-23.545
109.21919	12.448	5352.836	0.0321	1	-23.68	-23.68
109.30252	12.279	5357.836	0.0321	1	-23.81	-23.81
109.38586	12.111	5362.836	0.0321	1	-23.939	-23.939
109.46917	11.933	5367.836	0.0321	1	-24.081	-24.081
109.55252	11.767	5372.836	0.0321	1	-24.213	-24.213
109.63586	11.567	5377.836	0.0321	1	-24.379	-24.379
109.71919	11.386	5382.836	0.0321	1	-24.528	-24.528
109.80252	11.2	5387.836	0.0321	1	-24.683	-24.683
109.88585	11.071	5392.836	0.0321	1	-24.786	-24.786
109.96918	10.945	5397.836	0.0321	1	-24.887	-24.887
