# Supplementary material for: Modification of the structural stability of human serum albumin in rheumatoid arthritis
Source: PLoS One. 2023 Mar 17;18(3):e0271008. doi: 10.1371/journal.pone.0271008 (PMC10022781; doi:10.1371/journal.pone.0271008)
Supplement: S2 Data — The zip file includes 47 HDC results (.csv) exported from DSC raw files. Each HDC result file contains seven measurements for each DSC run: temperature (°C), power (μW), time(s), pressure (atm), scan rate (°C/min), analysis data (excess molar heat capacity (Cpex)), and corrected data (normalized Cpex, normalization explained in the Methods section). (ZIP) [file pone.0271008.s003.zip › SupplmentalData_2_HDC results/RF19.csv]

temp	power	time	pressure	scan rate	AnalysisData	CorrectedData
20.00109	-62.024	0.481	0.0323	0.56	-0.098	-0.098
20.0328	-79.305	5.48	0.0323	0.56	-0.146	-0.146
20.08526	-149.743	10.48	0.0323	0.56	-0.392	-0.392
20.15312	-222.251	15.48	0.0323	0.56	-1.03	-1.03
20.23275	-280.497	20.481	0.0323	0.673	-2.379	-2.379
20.32095	-321.229	25.481	0.0323	0.788	-4.254	-4.254
20.41495	-345.418	30.481	0.0323	0.904	-6.878	-6.878
20.5124	-356.529	35.481	0.0323	1.018	-9.911	-9.911
20.61144	-355.583	40.481	0.0322	1.094	-11.734	-11.734
20.71063	-346.57	45.481	0.0323	1.14	-13.89	-13.89
20.8089	-331.993	50.481	0.0323	1.162	-16.021	-16.021
20.90555	-313.848	55.481	0.0323	1.149	-17.793	-17.793
21.00016	-293.828	60.481	0.0323	1.13	-19.181	-19.181
21.09256	-273.348	65.481	0.0323	1.108	-20.255	-20.255
21.18275	-253.363	70.481	0.0323	1.085	-21.004	-21.004
21.27087	-234.585	75.481	0.0323	1.062	-21.473	-21.473
21.35714	-217.419	80.481	0.0323	1.042	-21.699	-21.699
21.44185	-202.096	85.481	0.0323	1.024	-21.725	-21.725
21.52532	-188.695	90.481	0.0323	1.009	-21.611	-21.611
21.60784	-177.167	95.481	0.0323	0.997	-21.414	-21.414
21.6897	-167.362	100.481	0.0322	0.988	-21.04	-21.04
21.78741	-157.801	106.48	0.0323	0.983	-20.807	-20.807
21.86866	-151.154	111.48	0.0323	0.98	-20.552	-20.552
21.94994	-145.446	116.48	0.0323	0.978	-20.221	-20.221
22.03136	-140.469	121.48	0.0323	0.979	-19.879	-19.879
22.113	-136.032	126.48	0.0323	0.981	-19.603	-19.603
22.19491	-131.95	131.481	0.0323	0.983	-19.379	-19.379
22.27712	-128.148	136.481	0.0323	0.986	-19.228	-19.228
22.35961	-124.438	141.481	0.0323	0.989	-19.097	-19.097
22.44238	-120.755	146.481	0.0323	0.992	-18.976	-18.976
22.52537	-117.06	151.481	0.0323	0.995	-18.908	-18.908
22.60855	-113.303	156.481	0.0323	0.997	-18.824	-18.824
22.69189	-109.498	161.481	0.0322	0.999	-18.754	-18.754
22.77538	-105.703	166.481	0.0323	1.001	-18.734	-18.734
22.85895	-101.911	171.481	0.0323	1.002	-18.735	-18.735
22.94258	-98.096	176.481	0.0322	1.003	-18.736	-18.736
23.02625	-94.309	181.481	0.0323	1.003	-18.763	-18.763
23.10992	-90.554	186.481	0.0322	1.004	-18.788	-18.788
23.19357	-86.826	191.481	0.0323	1.004	-18.768	-18.768
23.2772	-83.178	196.481	0.0323	1.003	-18.764	-18.764
23.36081	-79.633	201.481	0.0323	1.003	-18.773	-18.773
23.46108	-75.518	207.48	0.0323	1.003	-18.767	-18.767
23.5446	-72.203	212.48	0.0323	1.002	-18.735	-18.735
23.62808	-69.004	217.48	0.0322	1.002	-18.706	-18.706
23.71154	-65.944	222.48	0.0323	1.002	-18.676	-18.676
23.79497	-63.021	227.48	0.0323	1.001	-18.651	-18.651
23.87838	-60.202	232.48	0.0323	1.001	-18.612	-18.612
23.96177	-57.504	237.48	0.0323	1.001	-18.574	-18.574
24.04515	-54.933	242.48	0.0323	1.001	-18.545	-18.545
24.12853	-52.474	247.48	0.0323	1.001	-18.534	-18.534
24.2119	-50.097	252.48	0.0323	1	-18.525	-18.525
24.31194	-47.359	258.48	0.0323	1	-18.479	-18.479
24.3953	-45.185	263.48	0.0323	1	-18.451	-18.451
24.47867	-43.094	268.48	0.0323	1	-18.429	-18.429
24.56204	-41.072	273.48	0.0323	1	-18.399	-18.399
24.64541	-39.11	278.48	0.0323	1	-18.364	-18.364
24.72877	-37.213	283.48	0.0323	1	-18.318	-18.318
24.81215	-35.397	288.48	0.0323	1	-18.29	-18.29
24.89553	-33.641	293.48	0.0323	1	-18.268	-18.268
24.9789	-31.95	298.48	0.0323	1	-18.251	-18.251
25.06228	-30.302	303.48	0.0323	1	-18.219	-18.219
25.14565	-28.708	308.48	0.0322	1	-18.196	-18.196
25.22902	-27.166	313.48	0.0323	1	-18.174	-18.174
25.31239	-25.678	318.48	0.0323	1	-18.151	-18.151
25.39576	-24.239	323.48	0.0323	1	-18.122	-18.122
25.47913	-22.85	328.48	0.0323	1	-18.095	-18.095
25.56251	-21.522	333.48	0.0323	1	-18.088	-18.088
25.64588	-20.243	338.48	0.0323	1	-18.09	-18.09
25.72925	-18.985	343.48	0.0323	1	-18.073	-18.073
25.81261	-17.784	348.48	0.0323	1	-18.068	-18.068
25.89598	-16.609	353.48	0.0323	1	-18.037	-18.037
25.97934	-15.481	358.48	0.0323	1	-18.014	-18.014
26.0627	-14.394	363.48	0.0323	1	-17.998	-17.998
26.14606	-13.347	368.48	0.0323	1	-17.993	-17.993
26.22942	-12.334	373.48	0.0323	1	-17.982	-17.982
26.31278	-11.365	378.48	0.0323	1	-17.972	-17.972
26.39615	-10.442	383.48	0.0323	1	-17.969	-17.969
26.47951	-9.53	388.48	0.0323	1	-17.944	-17.944
26.56286	-8.654	393.48	0.0323	1	-17.93	-17.93
26.64621	-7.801	398.48	0.0323	1	-17.912	-17.912
26.72957	-6.977	403.48	0.0323	1	-17.89	-17.89
26.81292	-6.175	408.48	0.0323	1	-17.843	-17.843
26.89627	-5.408	413.48	0.0323	1	-17.811	-17.811
26.97962	-4.662	418.48	0.0323	1	-17.807	-17.807
27.06296	-3.953	423.48	0.0323	1	-17.814	-17.814
27.1463	-3.246	428.48	0.0323	1	-17.787	-17.787
27.22965	-2.564	433.48	0.0323	1	-17.76	-17.76
27.313	-1.938	438.48	0.0323	1	-17.766	-17.766
27.39633	-1.316	443.48	0.0323	1	-17.75	-17.75
27.47967	-0.709	448.48	0.0323	1	-17.723	-17.723
27.56302	-0.131	453.48	0.0323	1	-17.703	-17.703
27.64637	0.421	458.48	0.0323	1	-17.696	-17.696
27.72972	0.948	463.48	0.0323	1	-17.704	-17.704
27.81307	1.46	468.48	0.0323	1	-17.721	-17.721
27.89643	1.962	473.48	0.0323	1	-17.724	-17.724
27.97978	2.441	478.48	0.0323	1	-17.722	-17.722
28.06313	2.909	483.48	0.0323	1	-17.71	-17.71
28.14647	3.365	488.48	0.0323	1	-17.69	-17.69
28.22983	3.815	493.48	0.0323	1	-17.662	-17.662
28.31317	4.244	498.48	0.0323	1	-17.643	-17.643
28.39653	4.663	503.48	0.0323	1	-17.619	-17.619
28.47988	5.063	508.48	0.0323	1	-17.604	-17.604
28.56323	5.451	513.48	0.0323	1	-17.6	-17.6
28.64656	5.834	518.48	0.0323	1	-17.584	-17.584
28.7299	6.228	523.48	0.0323	1	-17.533	-17.533
28.81323	6.579	528.48	0.0323	1	-17.513	-17.513
28.89657	6.94	533.48	0.0323	1	-17.471	-17.471
28.97989	7.27	538.48	0.0323	1	-17.453	-17.453
29.06322	7.593	543.48	0.0323	1	-17.435	-17.435
29.14656	7.904	548.48	0.0323	1	-17.41	-17.41
29.22989	8.188	553.48	0.0323	1	-17.41	-17.41
29.31323	8.467	558.48	0.0323	1	-17.409	-17.409
29.39657	8.743	563.48	0.0324	1	-17.39	-17.39
29.47991	9.009	568.48	0.0323	1	-17.372	-17.372
29.56325	9.266	573.48	0.0323	1	-17.363	-17.363
29.64659	9.516	578.48	0.0323	1	-17.354	-17.354
29.72992	9.757	583.48	0.0323	1	-17.35	-17.35
29.81326	9.984	588.48	0.0323	1	-17.364	-17.364
29.8966	10.216	593.48	0.0323	1	-17.363	-17.363
29.97994	10.428	598.48	0.0323	1	-17.369	-17.369
30.06328	10.639	603.48	0.0323	1	-17.347	-17.347
30.14662	10.842	608.48	0.0323	1	-17.32	-17.32
30.22995	11.034	613.48	0.0323	1	-17.304	-17.304
30.31329	11.234	618.48	0.0323	1	-17.276	-17.276
30.39662	11.416	623.48	0.0323	1	-17.261	-17.261
30.47995	11.598	628.48	0.0323	1	-17.243	-17.243
30.5633	11.769	633.48	0.0323	1	-17.241	-17.241
30.64664	11.923	638.48	0.0323	1	-17.25	-17.25
30.72996	12.092	643.48	0.0323	1	-17.234	-17.234
30.81329	12.266	648.48	0.0323	1	-17.211	-17.211
30.89663	12.423	653.48	0.0323	1	-17.201	-17.201
30.97996	12.571	658.48	0.0323	1	-17.191	-17.191
31.0633	12.716	663.48	0.0323	1	-17.174	-17.174
31.14664	12.856	668.48	0.0323	1	-17.161	-17.161
31.22997	12.992	673.48	0.0323	1	-17.151	-17.151
31.31331	13.125	678.48	0.0323	1	-17.142	-17.142
31.39664	13.26	683.48	0.0323	1	-17.123	-17.123
31.47997	13.387	688.48	0.0323	1	-17.104	-17.104
31.5633	13.508	693.48	0.0323	1	-17.088	-17.088
31.64664	13.621	698.48	0.0323	1	-17.092	-17.092
31.72996	13.728	703.48	0.0323	1	-17.108	-17.108
31.8133	13.833	708.48	0.0323	1	-17.112	-17.112
31.89663	13.928	713.48	0.0323	1	-17.104	-17.104
31.97995	14.033	718.48	0.0323	1	-17.084	-17.084
32.06327	14.145	723.48	0.0323	1	-17.067	-17.067
32.14661	14.249	728.48	0.0323	1	-17.056	-17.056
32.22996	14.331	733.48	0.0323	1	-17.058	-17.058
32.31331	14.4	738.48	0.0323	1	-17.074	-17.074
32.39665	14.467	743.48	0.0323	1	-17.09	-17.09
32.47998	14.548	748.48	0.0323	1	-17.093	-17.093
32.56331	14.632	753.48	0.0324	1	-17.087	-17.087
32.64664	14.711	758.48	0.0323	1	-17.082	-17.082
32.72998	14.792	763.48	0.0323	1	-17.072	-17.072
32.8133	14.87	768.48	0.0323	1	-17.062	-17.062
32.89664	14.946	773.48	0.0324	1	-17.052	-17.052
32.97998	15.02	778.48	0.0324	1	-17.044	-17.044
33.06331	15.085	783.48	0.0323	1	-17.044	-17.044
33.14663	15.156	788.48	0.0323	1	-17.03	-17.03
33.22996	15.233	793.48	0.0323	1	-17.01	-17.01
33.31329	15.302	798.48	0.0323	1	-17.001	-17.001
33.39662	15.366	803.48	0.0323	1	-16.996	-16.996
33.47995	15.423	808.48	0.0323	1	-16.989	-16.989
33.56328	15.479	813.48	0.0324	1	-16.978	-16.978
33.64662	15.533	818.48	0.0324	1	-16.968	-16.968
33.72996	15.585	823.48	0.0323	1	-16.956	-16.956
33.81329	15.636	828.48	0.0324	1	-16.95	-16.95
33.89663	15.688	833.48	0.0324	1	-16.94	-16.94
33.97995	15.74	838.48	0.0323	1	-16.929	-16.929
34.06329	15.789	843.48	0.0323	1	-16.927	-16.927
34.14662	15.836	848.48	0.0323	1	-16.921	-16.921
34.22995	15.885	853.48	0.0323	1	-16.911	-16.911
34.31328	15.932	858.48	0.0323	1	-16.91	-16.91
34.39661	15.978	863.48	0.0323	1	-16.911	-16.911
34.47994	16.024	868.48	0.0323	1	-16.911	-16.911
34.56327	16.065	873.48	0.0323	1	-16.914	-16.914
34.6466	16.106	878.48	0.0323	1	-16.914	-16.914
34.72995	16.144	883.48	0.0323	1	-16.913	-16.913
34.81327	16.177	888.48	0.0323	1	-16.914	-16.914
34.89659	16.217	893.48	0.0323	1	-16.908	-16.908
34.97991	16.261	898.48	0.0323	1	-16.899	-16.899
35.07658	16.311	904.281	0.0323	1	-16.889	-16.889
35.15993	16.343	909.281	0.0323	1	-16.887	-16.887
35.24328	16.37	914.281	0.0323	1	-16.887	-16.887
35.32662	16.398	919.281	0.0323	1	-16.886	-16.886
35.40995	16.425	924.281	0.0323	1	-16.882	-16.882
35.49328	16.46	929.281	0.0323	1	-16.869	-16.869
35.57662	16.495	934.281	0.0323	1	-16.862	-16.862
35.65993	16.528	939.281	0.0323	1	-16.86	-16.86
35.74325	16.565	944.281	0.0323	1	-16.847	-16.847
35.82657	16.603	949.281	0.0323	1	-16.829	-16.829
35.90989	16.64	954.281	0.0323	1	-16.814	-16.814
35.99321	16.675	959.281	0.0323	1	-16.804	-16.804
36.07654	16.708	964.281	0.0323	1	-16.796	-16.796
36.15988	16.733	969.281	0.0323	1	-16.797	-16.797
36.24321	16.756	974.281	0.0323	1	-16.798	-16.798
36.32653	16.78	979.281	0.0323	1	-16.796	-16.796
36.40985	16.805	984.281	0.0323	1	-16.787	-16.787
36.4932	16.831	989.281	0.0323	1	-16.773	-16.773
36.57653	16.851	994.281	0.0323	1	-16.764	-16.764
36.65988	16.872	999.281	0.0324	1	-16.753	-16.753
36.74321	16.891	1004.281	0.0323	1	-16.745	-16.745
36.82654	16.911	1009.281	0.0323	1	-16.738	-16.738
36.90987	16.936	1014.281	0.0323	1	-16.728	-16.728
36.99321	16.961	1019.281	0.0323	1	-16.72	-16.72
37.07655	16.983	1024.281	0.0323	1	-16.715	-16.715
37.15989	17.001	1029.281	0.0323	1	-16.715	-16.715
37.24321	17.021	1034.281	0.0323	1	-16.716	-16.716
37.32653	17.047	1039.281	0.0323	1	-16.709	-16.709
37.40985	17.076	1044.281	0.0323	1	-16.7	-16.7
37.49317	17.104	1049.281	0.0323	1	-16.688	-16.688
37.57649	17.13	1054.281	0.0323	1	-16.68	-16.68
37.65983	17.152	1059.281	0.0323	1	-16.674	-16.674
37.74318	17.168	1064.281	0.0323	1	-16.672	-16.672
37.82653	17.18	1069.281	0.0323	1	-16.675	-16.675
37.90989	17.19	1074.281	0.0323	1	-16.68	-16.68
37.99322	17.2	1079.281	0.0323	1	-16.688	-16.688
38.07655	17.217	1084.281	0.0323	1	-16.688	-16.688
38.15988	17.238	1089.281	0.0323	1	-16.683	-16.683
38.24321	17.26	1094.281	0.0323	1	-16.675	-16.675
38.32654	17.284	1099.281	0.0323	1	-16.664	-16.664
38.40988	17.306	1104.281	0.0323	1	-16.654	-16.654
38.49321	17.328	1109.281	0.0323	1	-16.644	-16.644
38.57653	17.35	1114.281	0.0323	1	-16.632	-16.632
38.65987	17.374	1119.281	0.0323	1	-16.619	-16.619
38.74319	17.394	1124.281	0.0323	1	-16.608	-16.608
38.82651	17.415	1129.281	0.0323	1	-16.595	-16.595
38.90983	17.441	1134.281	0.0323	1	-16.578	-16.578
38.99315	17.466	1139.281	0.0323	1	-16.563	-16.563
39.07649	17.486	1144.281	0.0323	1	-16.555	-16.555
39.15981	17.502	1149.281	0.0323	1	-16.553	-16.553
39.24315	17.518	1154.281	0.0323	1	-16.55	-16.55
39.32648	17.534	1159.281	0.0323	1	-16.545	-16.545
39.40982	17.549	1164.281	0.0323	1	-16.54	-16.54
39.49315	17.562	1169.281	0.0323	1	-16.537	-16.537
39.57648	17.576	1174.281	0.0323	1	-16.534	-16.534
39.65981	17.588	1179.281	0.0323	1	-16.534	-16.534
39.74314	17.601	1184.281	0.0323	1	-16.531	-16.531
39.82647	17.614	1189.281	0.0323	1	-16.526	-16.526
39.90979	17.628	1194.281	0.0323	1	-16.519	-16.519
39.99311	17.646	1199.281	0.0323	1	-16.508	-16.508
40.07645	17.665	1204.281	0.0323	1	-16.499	-16.499
40.15978	17.68	1209.281	0.0323	1	-16.494	-16.494
40.24311	17.694	1214.281	0.0323	1	-16.489	-16.489
40.32644	17.708	1219.281	0.0323	1	-16.483	-16.483
40.40977	17.722	1224.281	0.0323	1	-16.477	-16.477
40.49311	17.735	1229.281	0.0323	1	-16.473	-16.473
40.57645	17.745	1234.281	0.0323	1	-16.47	-16.47
40.65978	17.757	1239.281	0.0323	1	-16.465	-16.465
40.74312	17.769	1244.281	0.0323	1	-16.46	-16.46
40.82646	17.783	1249.281	0.0323	1	-16.452	-16.452
40.90979	17.796	1254.281	0.0323	1	-16.447	-16.447
40.99312	17.81	1259.281	0.0323	1	-16.442	-16.442
41.07646	17.828	1264.281	0.0323	1	-16.433	-16.433
41.15979	17.842	1269.281	0.0323	1	-16.43	-16.43
41.24311	17.859	1274.281	0.0323	1	-16.424	-16.424
41.32645	17.877	1279.281	0.0323	1	-16.416	-16.416
41.40977	17.895	1284.281	0.0323	1	-16.406	-16.406
41.49311	17.912	1289.281	0.0323	1	-16.397	-16.397
41.57645	17.929	1294.281	0.0323	1	-16.39	-16.39
41.65977	17.943	1299.281	0.0322	1	-16.383	-16.383
41.74309	17.961	1304.281	0.0323	1	-16.372	-16.372
41.82641	17.993	1309.281	0.0323	1	-16.347	-16.347
41.90975	18.031	1314.281	0.0323	1	-16.316	-16.316
41.99307	18.055	1319.281	0.0323	1	-16.301	-16.301
42.0764	18.076	1324.281	0.0323	1	-16.289	-16.289
42.15973	18.092	1329.281	0.0323	1	-16.281	-16.281
42.24307	18.106	1334.281	0.0323	1	-16.276	-16.276
42.3264	18.119	1339.281	0.0323	1	-16.27	-16.27
42.40972	18.13	1344.281	0.0323	1	-16.265	-16.265
42.49305	18.141	1349.281	0.0323	1	-16.259	-16.259
42.57639	18.153	1354.281	0.0323	1	-16.251	-16.251
42.65971	18.163	1359.281	0.0323	1	-16.245	-16.245
42.74305	18.176	1364.281	0.0323	1	-16.24	-16.24
42.82639	18.196	1369.281	0.0323	1	-16.227	-16.227
42.90973	18.214	1374.281	0.0323	1	-16.214	-16.214
42.99308	18.228	1379.281	0.0322	1	-16.209	-16.209
43.07642	18.24	1384.281	0.0323	1	-16.207	-16.207
43.15974	18.251	1389.281	0.0323	1	-16.205	-16.205
43.24306	18.264	1394.281	0.0323	1	-16.199	-16.199
43.32639	18.279	1399.281	0.0323	1	-16.191	-16.191
43.40974	18.289	1404.281	0.0323	1	-16.187	-16.187
43.49306	18.298	1409.281	0.0323	1	-16.184	-16.184
43.57638	18.309	1414.281	0.0323	1	-16.178	-16.178
43.65969	18.325	1419.281	0.0323	1	-16.167	-16.167
43.743	18.345	1424.281	0.0323	1	-16.153	-16.153
43.82633	18.364	1429.281	0.0323	1	-16.139	-16.139
43.90966	18.378	1434.281	0.0323	1	-16.13	-16.13
43.99299	18.391	1439.281	0.0323	1	-16.121	-16.121
44.07633	18.402	1444.281	0.0323	1	-16.115	-16.115
44.15967	18.413	1449.281	0.0323	1	-16.109	-16.109
44.24302	18.422	1454.281	0.0323	1	-16.107	-16.107
44.32635	18.432	1459.281	0.0323	1	-16.103	-16.103
44.4097	18.445	1464.281	0.0323	1	-16.097	-16.097
44.49305	18.455	1469.281	0.0323	1	-16.093	-16.093
44.57639	18.466	1474.281	0.0323	1	-16.087	-16.087
44.65972	18.478	1479.281	0.0323	1	-16.08	-16.08
44.74305	18.492	1484.281	0.0323	1	-16.071	-16.071
44.82638	18.507	1489.281	0.0323	1	-16.062	-16.062
44.90971	18.523	1494.281	0.0323	1	-16.051	-16.051
44.99304	18.535	1499.281	0.0323	1	-16.043	-16.043
45.07636	18.551	1504.281	0.0323	1	-16.033	-16.033
45.15968	18.57	1509.281	0.0323	1	-16.018	-16.018
45.243	18.591	1514.281	0.0323	1	-16.003	-16.003
45.32631	18.611	1519.281	0.0323	1	-15.987	-15.987
45.40964	18.636	1524.281	0.0323	1	-15.966	-15.966
45.49299	18.656	1529.281	0.0323	1	-15.95	-15.95
45.57632	18.67	1534.281	0.0323	1	-15.941	-15.941
45.65965	18.684	1539.281	0.0323	1	-15.932	-15.932
45.74298	18.702	1544.281	0.0323	1	-15.918	-15.918
45.8263	18.721	1549.281	0.0323	1	-15.904	-15.904
45.90964	18.742	1554.281	0.0323	1	-15.888	-15.888
45.99297	18.76	1559.281	0.0323	1	-15.875	-15.875
46.0763	18.777	1564.281	0.0323	1	-15.864	-15.864
46.15964	18.801	1569.281	0.0323	1	-15.845	-15.845
46.24297	18.83	1574.281	0.0323	1	-15.822	-15.822
46.32631	18.86	1579.281	0.0323	1	-15.798	-15.798
46.40964	18.892	1584.281	0.0323	1	-15.771	-15.771
46.49296	18.922	1589.281	0.0323	1	-15.746	-15.746
46.5763	18.951	1594.281	0.0323	1	-15.722	-15.722
46.65963	18.978	1599.281	0.0323	1	-15.7	-15.7
46.74296	18.999	1604.281	0.0323	1	-15.684	-15.684
46.82628	19.022	1609.281	0.0323	1	-15.666	-15.666
46.90961	19.047	1614.281	0.0323	1	-15.645	-15.645
46.99293	19.072	1619.281	0.0323	1	-15.625	-15.625
47.07626	19.095	1624.281	0.0323	1	-15.608	-15.608
47.15959	19.113	1629.281	0.0323	1	-15.595	-15.595
47.24293	19.127	1634.281	0.0323	1	-15.586	-15.586
47.32626	19.14	1639.281	0.0323	1	-15.576	-15.576
47.4096	19.152	1644.281	0.0323	1	-15.568	-15.568
47.49293	19.164	1649.281	0.0323	1	-15.561	-15.561
47.57627	19.176	1654.281	0.0323	1	-15.553	-15.553
47.65961	19.186	1659.281	0.0323	1	-15.547	-15.547
47.74294	19.196	1664.281	0.0323	1	-15.541	-15.541
47.82628	19.212	1669.281	0.0323	1	-15.53	-15.53
47.90961	19.229	1674.281	0.0323	1	-15.517	-15.517
47.99295	19.247	1679.281	0.0323	1	-15.502	-15.502
48.0763	19.262	1684.281	0.0323	1	-15.491	-15.491
48.15962	19.275	1689.281	0.0323	1	-15.482	-15.482
48.24294	19.293	1694.281	0.0323	1	-15.468	-15.468
48.32627	19.317	1699.281	0.0324	1	-15.448	-15.448
48.40959	19.339	1704.281	0.0323	1	-15.432	-15.432
48.49292	19.359	1709.281	0.0323	1	-15.417	-15.417
48.57625	19.38	1714.281	0.0323	1	-15.403	-15.403
48.65959	19.398	1719.281	0.0323	1	-15.39	-15.39
48.74293	19.415	1724.281	0.0323	1	-15.377	-15.377
48.82626	19.433	1729.281	0.0323	1	-15.361	-15.361
48.9096	19.451	1734.281	0.0323	1	-15.346	-15.346
48.99293	19.471	1739.281	0.0323	1	-15.329	-15.329
49.07626	19.49	1744.281	0.0323	1	-15.314	-15.314
49.15959	19.512	1749.281	0.0323	1	-15.297	-15.297
49.24292	19.537	1754.281	0.0323	1	-15.277	-15.277
49.32626	19.559	1759.281	0.0323	1	-15.259	-15.259
49.4096	19.581	1764.281	0.0323	1	-15.242	-15.242
49.49292	19.603	1769.281	0.0323	1	-15.225	-15.225
49.57624	19.633	1774.281	0.0323	1	-15.2	-15.2
49.65957	19.665	1779.281	0.0323	1	-15.173	-15.173
49.7429	19.693	1784.281	0.0323	1	-15.149	-15.149
49.82623	19.72	1789.281	0.0323	1	-15.125	-15.125
49.90956	19.746	1794.281	0.0323	1	-15.103	-15.103
49.9929	19.772	1799.281	0.0323	1	-15.08	-15.08
50.07623	19.798	1804.281	0.0323	1	-15.062	-15.062
50.15957	19.821	1809.281	0.0324	1	-15.061	-15.061
50.24291	19.841	1814.281	0.0323	1	-15.073	-15.073
50.32624	19.862	1819.281	0.0323	1	-15.083	-15.083
50.40958	19.885	1824.281	0.0323	1	-15.088	-15.088
50.49291	19.908	1829.281	0.0323	1	-15.09	-15.09
50.57625	19.932	1834.281	0.0323	1	-15.087	-15.087
50.65959	19.957	1839.281	0.0324	1	-15.082	-15.082
50.74292	19.982	1844.281	0.0323	1	-15.075	-15.075
50.82625	20.01	1849.281	0.0323	1	-15.064	-15.064
50.90958	20.038	1854.281	0.0323	1	-15.049	-15.049
50.9929	20.068	1859.281	0.0323	1	-15.031	-15.031
51.07624	20.092	1864.281	0.0323	1	-15.018	-15.018
51.15956	20.117	1869.281	0.0323	1	-15.002	-15.002
51.24289	20.144	1874.281	0.0323	1	-14.982	-14.982
51.32623	20.171	1879.281	0.0323	1	-14.962	-14.962
51.40957	20.194	1884.281	0.0323	1	-14.944	-14.944
51.49291	20.212	1889.281	0.0323	1	-14.932	-14.932
51.57624	20.233	1894.281	0.0323	1	-14.916	-14.916
51.65958	20.258	1899.281	0.0323	1	-14.893	-14.893
51.74292	20.287	1904.281	0.0323	1	-14.868	-14.868
51.82625	20.321	1909.281	0.0323	1	-14.838	-14.838
51.90958	20.356	1914.281	0.0323	1	-14.807	-14.807
51.99291	20.394	1919.281	0.0323	1	-14.773	-14.773
52.07623	20.433	1924.281	0.0323	1	-14.738	-14.738
52.15956	20.464	1929.281	0.0322	1	-14.711	-14.711
52.24288	20.49	1934.281	0.0323	1	-14.689	-14.689
52.32622	20.518	1939.281	0.0323	1	-14.664	-14.664
52.40954	20.544	1944.281	0.0323	1	-14.641	-14.641
52.49288	20.577	1949.281	0.0323	1	-14.61	-14.61
52.57622	20.596	1954.281	0.0323	1	-14.595	-14.595
52.65954	20.619	1959.281	0.0323	1	-14.576	-14.576
52.74288	20.645	1964.281	0.0323	1	-14.554	-14.554
52.8262	20.673	1969.281	0.0323	1	-14.529	-14.529
52.90952	20.712	1974.281	0.0323	1	-14.492	-14.492
52.99284	20.752	1979.281	0.0323	1	-14.456	-14.456
53.07618	20.784	1984.281	0.0323	1	-14.429	-14.429
53.15952	20.807	1989.281	0.0323	1	-14.412	-14.412
53.24286	20.828	1994.281	0.0323	1	-14.394	-14.394
53.3262	20.849	1999.281	0.0322	1	-14.377	-14.377
53.40954	20.865	2004.281	0.0323	1	-14.364	-14.364
53.49288	20.882	2009.281	0.0323	1	-14.35	-14.35
53.57621	20.902	2014.281	0.0323	1	-14.333	-14.333
53.65954	20.926	2019.281	0.0323	1	-14.313	-14.313
53.74287	20.952	2024.281	0.0323	1	-14.29	-14.29
53.8262	20.98	2029.281	0.0323	1	-14.266	-14.266
53.90954	21.007	2034.281	0.0323	1	-14.243	-14.243
53.99286	21.034	2039.281	0.0323	1	-14.219	-14.219
54.07619	21.064	2044.281	0.0323	1	-14.193	-14.193
54.17619	21.086	2050.28	0.0323	1	-14.176	-14.176
54.25952	21.108	2055.28	0.0323	1	-14.16	-14.16
54.34286	21.133	2060.28	0.0323	1	-14.142	-14.142
54.42621	21.159	2065.28	0.0323	1	-14.122	-14.122
54.50954	21.181	2070.28	0.0323	1	-14.107	-14.107
54.59287	21.207	2075.28	0.0323	1	-14.086	-14.086
54.6762	21.242	2080.28	0.0323	1	-14.055	-14.055
54.75952	21.276	2085.28	0.0323	1	-14.026	-14.026
54.84285	21.313	2090.28	0.0322	1	-13.995	-13.995
54.92618	21.34	2095.28	0.0323	1	-13.975	-13.975
55.00951	21.364	2100.28	0.0323	1	-13.957	-13.957
55.09285	21.391	2105.28	0.0323	1	-13.938	-13.938
55.17618	21.418	2110.28	0.0323	1	-13.919	-13.919
55.25951	21.447	2115.28	0.0322	1	-13.899	-13.899
55.34283	21.481	2120.28	0.0323	1	-13.875	-13.875
55.42617	21.52	2125.28	0.0323	1	-13.843	-13.843
55.50951	21.555	2130.28	0.0323	1	-13.814	-13.814
55.59284	21.585	2135.28	0.0323	1	-13.789	-13.789
55.67618	21.615	2140.28	0.0323	1	-13.763	-13.763
55.75952	21.653	2145.28	0.0322	1	-13.729	-13.729
55.84285	21.692	2150.28	0.0323	1	-13.693	-13.693
55.92619	21.737	2155.28	0.0323	1	-13.65	-13.65
56.00951	21.785	2160.28	0.0322	1	-13.605	-13.605
56.09285	21.84	2165.28	0.0322	1	-13.556	-13.556
56.17618	21.884	2170.28	0.0323	1	-13.518	-13.518
56.2595	21.933	2175.28	0.0323	1	-13.475	-13.475
56.34284	21.984	2180.28	0.0323	1	-13.431	-13.431
56.42619	22.02	2185.28	0.0323	1	-13.402	-13.402
56.50952	22.054	2190.28	0.0322	1	-13.374	-13.374
56.59285	22.096	2195.28	0.0322	1	-13.337	-13.337
56.67619	22.144	2200.28	0.0323	1	-13.297	-13.297
56.75952	22.196	2205.28	0.0323	1	-13.252	-13.252
56.84284	22.256	2210.28	0.0322	1	-13.196	-13.196
56.92617	22.321	2215.28	0.0323	1	-13.135	-13.135
57.0095	22.386	2220.28	0.0322	1	-13.072	-13.072
57.09282	22.454	2225.28	0.0323	1	-13.009	-13.009
57.17615	22.527	2230.28	0.0323	1	-12.942	-12.942
57.25948	22.604	2235.28	0.0323	1	-12.871	-12.871
57.34281	22.677	2240.28	0.0323	1	-12.806	-12.806
57.42614	22.744	2245.28	0.0322	1	-12.749	-12.749
57.50947	22.817	2250.28	0.0323	1	-12.684	-12.684
57.59281	22.894	2255.28	0.0323	1	-12.616	-12.616
57.67614	22.971	2260.28	0.0323	1	-12.547	-12.547
57.75947	23.053	2265.28	0.0323	1	-12.473	-12.473
57.84281	23.137	2270.28	0.0323	1	-12.395	-12.395
57.92615	23.223	2275.28	0.0323	1	-12.317	-12.317
58.00949	23.317	2280.28	0.0323	1	-12.23	-12.23
58.09282	23.421	2285.28	0.0323	1	-12.133	-12.133
58.17615	23.533	2290.28	0.0323	1	-12.027	-12.027
58.25948	23.642	2295.28	0.0323	1	-11.924	-11.924
58.34282	23.759	2300.28	0.0323	1	-11.812	-11.812
58.42615	23.874	2305.28	0.0323	1	-11.702	-11.702
58.50947	23.994	2310.28	0.0323	1	-11.587	-11.587
58.59281	24.113	2315.28	0.0323	1	-11.473	-11.473
58.67614	24.235	2320.28	0.0323	1	-11.357	-11.357
58.75947	24.363	2325.28	0.0322	1	-11.235	-11.235
58.84281	24.495	2330.28	0.0323	1	-11.108	-11.108
58.92613	24.622	2335.28	0.0323	1	-10.987	-10.987
59.00947	24.771	2340.28	0.0323	1	-10.844	-10.844
59.0928	24.926	2345.28	0.0323	1	-10.694	-10.694
59.17613	25.081	2350.28	0.0323	1	-10.545	-10.545
59.25947	25.255	2355.28	0.0323	1	-10.377	-10.377
59.3428	25.435	2360.28	0.0323	1	-10.202	-10.202
59.42613	25.626	2365.28	0.0323	1	-10.014	-10.014
59.50946	25.824	2370.28	0.0323	1	-9.822	-9.822
59.59279	26.033	2375.28	0.0322	1	-9.618	-9.618
59.67613	26.247	2380.28	0.0323	1	-9.407	-9.407
59.75946	26.456	2385.28	0.0322	1	-9.203	-9.203
59.84281	26.681	2390.28	0.0322	1	-8.984	-8.984
59.92613	26.913	2395.28	0.0323	1	-8.758	-8.758
60.00946	27.145	2400.28	0.0323	1	-8.535	-8.535
60.0928	27.412	2405.28	0.0323	1	-8.278	-8.278
60.17615	27.674	2410.28	0.0323	1	-8.023	-8.023
60.25949	27.927	2415.28	0.0323	1	-7.775	-7.775
60.34284	28.192	2420.28	0.0323	1	-7.513	-7.513
60.42618	28.478	2425.28	0.0323	1	-7.232	-7.232
60.5095	28.796	2430.28	0.0323	1	-6.919	-6.919
60.5928	29.169	2435.28	0.0322	1	-6.552	-6.552
60.67611	29.553	2440.28	0.0322	1	-6.174	-6.174
60.75943	29.925	2445.28	0.0322	1	-5.807	-5.807
60.84276	30.26	2450.28	0.0323	1	-5.477	-5.477
60.9261	30.591	2455.28	0.0323	1	-5.152	-5.152
61.00943	30.925	2460.28	0.0322	1	-4.824	-4.824
61.09276	31.266	2465.28	0.0322	1	-4.489	-4.489
61.17608	31.611	2470.28	0.0323	1	-4.151	-4.151
61.25943	31.945	2475.28	0.0323	1	-3.825	-3.825
61.34276	32.247	2480.28	0.0322	1	-3.531	-3.531
61.42609	32.549	2485.28	0.0323	1	-3.235	-3.235
61.50943	32.837	2490.28	0.0323	1	-2.953	-2.953
61.59277	33.1	2495.28	0.0323	1	-2.696	-2.696
61.67611	33.332	2500.28	0.0322	1	-2.468	-2.468
61.75945	33.543	2505.28	0.0323	1	-2.26	-2.26
61.84278	33.729	2510.28	0.0323	1	-2.076	-2.076
61.92612	33.901	2515.28	0.0322	1	-1.907	-1.907
62.00946	34.056	2520.28	0.0323	1	-1.753	-1.753
62.09279	34.206	2525.28	0.0323	1	-1.604	-1.604
62.17612	34.346	2530.28	0.0322	1	-1.466	-1.466
62.25946	34.475	2535.28	0.0322	1	-1.339	-1.339
62.34279	34.581	2540.28	0.0323	1	-1.235	-1.235
62.42612	34.685	2545.28	0.0323	1	-1.134	-1.134
62.50943	34.797	2550.28	0.0322	1	-1.025	-1.025
62.59277	34.908	2555.28	0.0322	1	-0.917	-0.917
62.68943	35.016	2561.081	0.0323	1	-0.814	-0.814
62.77276	35.103	2566.081	0.0323	1	-0.732	-0.732
62.85609	35.192	2571.081	0.0322	1	-0.648	-0.648
62.93942	35.281	2576.081	0.0322	1	-0.563	-0.563
63.02275	35.367	2581.081	0.0322	1	-0.482	-0.482
63.10608	35.444	2586.081	0.0323	1	-0.409	-0.409
63.18942	35.517	2591.081	0.0323	1	-0.341	-0.341
63.27275	35.577	2596.081	0.0322	1	-0.286	-0.286
63.35609	35.632	2601.081	0.0322	1	-0.236	-0.236
63.43943	35.683	2606.081	0.0323	1	-0.19	-0.19
63.52277	35.724	2611.081	0.0323	1	-0.154	-0.154
63.6061	35.754	2616.081	0.0323	1	-0.13	-0.13
63.68943	35.778	2621.081	0.0323	1	-0.111	-0.111
63.77276	35.798	2626.081	0.0323	1	-0.096	-0.096
63.85611	35.813	2631.081	0.0323	1	-0.086	-0.086
63.93944	35.823	2636.081	0.0323	1	-0.085	-0.085
64.02279	35.83	2641.081	0.0323	1	-0.086	-0.086
64.10611	35.834	2646.081	0.0323	1	-0.089	-0.089
64.18943	35.837	2651.081	0.0323	1	-0.092	-0.092
64.27274	35.839	2656.081	0.0323	1	-0.096	-0.096
64.35608	35.841	2661.081	0.0322	1	-0.099	-0.099
64.43942	35.84	2666.081	0.0323	1	-0.106	-0.106
64.52276	35.833	2671.081	0.0322	1	-0.118	-0.118
64.6061	35.816	2676.081	0.0323	1	-0.141	-0.141
64.68944	35.786	2681.081	0.0322	1	-0.176	-0.176
64.77278	35.741	2686.081	0.0322	1	-0.226	-0.226
64.85611	35.683	2691.081	0.0322	1	-0.289	-0.289
64.93944	35.618	2696.081	0.0322	1	-0.359	-0.359
65.02277	35.55	2701.081	0.0323	1	-0.433	-0.433
65.10611	35.477	2706.081	0.0323	1	-0.513	-0.513
65.18944	35.402	2711.081	0.0322	1	-0.594	-0.594
65.27277	35.331	2716.081	0.0323	1	-0.669	-0.669
65.35611	35.26	2721.081	0.0323	1	-0.745	-0.745
65.43945	35.2	2726.081	0.0322	1	-0.812	-0.812
65.52278	35.156	2731.081	0.0323	1	-0.863	-0.863
65.60612	35.102	2736.081	0.0323	1	-0.924	-0.924
65.68945	35.048	2741.081	0.0322	1	-0.985	-0.985
65.7728	34.991	2746.081	0.0322	1	-1.05	-1.05
65.85612	34.927	2751.081	0.0322	1	-1.121	-1.121
65.93945	34.877	2756.081	0.0322	1	-1.175	-1.175
66.02278	34.833	2761.081	0.0323	1	-1.224	-1.224
66.10611	34.792	2766.081	0.0322	1	-1.272	-1.272
66.18944	34.755	2771.081	0.0322	1	-1.315	-1.315
66.27277	34.726	2776.081	0.0322	1	-1.351	-1.351
66.35609	34.7	2781.081	0.0322	1	-1.383	-1.383
66.43941	34.678	2786.081	0.0322	1	-1.411	-1.411
66.52274	34.66	2791.081	0.0322	1	-1.436	-1.436
66.60608	34.644	2796.081	0.0323	1	-1.459	-1.459
66.68941	34.628	2801.081	0.0322	1	-1.483	-1.483
66.77274	34.616	2806.081	0.0322	1	-1.501	-1.501
66.85608	34.608	2811.081	0.0323	1	-1.515	-1.515
66.9394	34.6	2816.081	0.0322	1	-1.529	-1.529
67.02272	34.595	2821.081	0.0322	1	-1.539	-1.539
67.10605	34.591	2826.081	0.0322	1	-1.548	-1.548
67.1894	34.589	2831.081	0.0322	1	-1.555	-1.555
67.27274	34.586	2836.081	0.0323	1	-1.562	-1.562
67.35606	34.585	2841.081	0.0322	1	-1.566	-1.566
67.43941	34.584	2846.081	0.0322	1	-1.572	-1.572
67.52274	34.583	2851.081	0.0322	1	-1.579	-1.579
67.60608	34.583	2856.081	0.0323	1	-1.588	-1.588
67.68942	34.583	2861.081	0.0323	1	-1.595	-1.595
67.77276	34.584	2866.081	0.0323	1	-1.599	-1.599
67.85609	34.585	2871.081	0.0322	1	-1.603	-1.603
67.93944	34.589	2876.081	0.0323	1	-1.604	-1.604
68.02277	34.595	2881.081	0.0323	1	-1.603	-1.603
68.10612	34.606	2886.081	0.0322	1	-1.597	-1.597
68.18946	34.621	2891.081	0.0323	1	-1.586	-1.586
68.27279	34.641	2896.081	0.0322	1	-1.569	-1.569
68.35613	34.668	2901.081	0.0322	1	-1.547	-1.547
68.43946	34.701	2906.081	0.0323	1	-1.519	-1.519
68.52279	34.744	2911.081	0.0323	1	-1.481	-1.481
68.60612	34.793	2916.081	0.0323	1	-1.437	-1.437
68.68946	34.842	2921.081	0.0323	1	-1.393	-1.393
68.7728	34.888	2926.081	0.0322	1	-1.354	-1.354
68.85612	34.935	2931.081	0.0322	1	-1.313	-1.313
68.93945	34.986	2936.081	0.0322	1	-1.268	-1.268
69.02279	35.034	2941.081	0.0323	1	-1.225	-1.225
69.10613	35.076	2946.081	0.0322	1	-1.188	-1.188
69.18946	35.11	2951.081	0.0323	1	-1.16	-1.16
69.27278	35.152	2956.081	0.0322	1	-1.122	-1.122
69.35612	35.199	2961.081	0.0322	1	-1.08	-1.08
69.43945	35.234	2966.081	0.0323	1	-1.051	-1.051
69.52277	35.268	2971.081	0.0322	1	-1.022	-1.022
69.60608	35.305	2976.081	0.0322	1	-0.991	-0.991
69.6894	35.346	2981.081	0.0322	1	-0.957	-0.957
69.77272	35.378	2986.081	0.0322	1	-0.931	-0.931
69.85606	35.401	2991.081	0.0322	1	-0.914	-0.914
69.93939	35.421	2996.081	0.0322	1	-0.899	-0.899
70.02273	35.435	3001.081	0.0322	1	-0.889	-0.889
70.10608	35.446	3006.081	0.0322	1	-0.883	-0.883
70.18943	35.453	3011.081	0.0322	1	-0.881	-0.881
70.27278	35.459	3016.081	0.0322	1	-0.88	-0.88
70.35612	35.463	3021.081	0.0322	1	-0.881	-0.881
70.43946	35.466	3026.081	0.0322	1	-0.881	-0.881
70.5228	35.468	3031.081	0.0323	1	-0.884	-0.884
70.60614	35.469	3036.081	0.0322	1	-0.888	-0.888
70.68947	35.47	3041.081	0.0323	1	-0.894	-0.894
70.7728	35.471	3046.081	0.0322	1	-0.899	-0.899
70.85614	35.471	3051.081	0.0322	1	-0.905	-0.905
70.93947	35.471	3056.081	0.0323	1	-0.911	-0.911
71.0228	35.469	3061.081	0.0323	1	-0.919	-0.919
71.10613	35.464	3066.081	0.0323	1	-0.929	-0.929
71.18947	35.456	3071.081	0.0323	1	-0.943	-0.943
71.27281	35.441	3076.081	0.0322	1	-0.964	-0.964
71.35614	35.428	3081.081	0.0323	1	-0.985	-0.985
71.43948	35.412	3086.081	0.0322	1	-1.009	-1.009
71.52283	35.38	3091.081	0.0322	1	-1.049	-1.049
71.60616	35.325	3096.081	0.0322	1	-1.111	-1.111
71.6895	35.267	3101.081	0.0322	1	-1.176	-1.176
71.77283	35.203	3106.081	0.0322	1	-1.247	-1.247
71.85616	35.137	3111.081	0.0322	1	-1.319	-1.319
71.93949	35.064	3116.081	0.0322	1	-1.401	-1.401
72.02281	34.997	3121.081	0.0322	1	-1.476	-1.476
72.10614	34.934	3126.081	0.0322	1	-1.546	-1.546
72.18947	34.871	3131.081	0.0323	1	-1.616	-1.616
72.2728	34.802	3136.081	0.0322	1	-1.691	-1.691
72.35614	34.754	3141.081	0.0322	1	-1.746	-1.746
72.43947	34.724	3146.081	0.0322	1	-1.782	-1.782
72.52281	34.699	3151.081	0.0323	1	-1.813	-1.813
72.60615	34.677	3156.081	0.0322	1	-1.842	-1.842
72.68948	34.654	3161.081	0.0323	1	-1.871	-1.871
72.77283	34.627	3166.081	0.0322	1	-1.903	-1.903
72.85617	34.596	3171.081	0.0322	1	-1.938	-1.938
72.9395	34.562	3176.081	0.0323	1	-1.977	-1.977
73.02284	34.53	3181.081	0.0323	1	-2.014	-2.014
73.10618	34.494	3186.081	0.0322	1	-2.055	-2.055
73.18951	34.453	3191.081	0.0323	1	-2.102	-2.102
73.27284	34.414	3196.081	0.0322	1	-2.148	-2.148
73.35617	34.369	3201.081	0.0323	1	-2.2	-2.2
73.4395	34.322	3206.081	0.0322	1	-2.254	-2.254
73.52283	34.276	3211.081	0.0322	1	-2.306	-2.306
73.60616	34.223	3216.081	0.0322	1	-2.365	-2.365
73.68949	34.168	3221.081	0.0323	1	-2.424	-2.424
73.77282	34.113	3226.081	0.0323	1	-2.484	-2.484
73.85615	34.058	3231.081	0.0322	1	-2.543	-2.543
73.93948	33.999	3236.081	0.0323	1	-2.607	-2.607
74.0228	33.934	3241.081	0.0322	1	-2.677	-2.677
74.10613	33.875	3246.081	0.0322	1	-2.741	-2.741
74.18947	33.807	3251.081	0.0323	1	-2.813	-2.813
74.2728	33.729	3256.081	0.0323	1	-2.896	-2.896
74.35614	33.656	3261.081	0.0323	1	-2.973	-2.973
74.4395	33.566	3266.081	0.0322	1	-3.068	-3.068
74.52286	33.467	3271.081	0.0322	1	-3.173	-3.173
74.6062	33.363	3276.081	0.0322	1	-3.282	-3.282
74.70618	33.264	3282.08	0.0322	1	-3.388	-3.388
74.7895	33.194	3287.08	0.0322	1	-3.465	-3.465
74.87281	33.12	3292.08	0.0322	1	-3.545	-3.545
74.95614	33.039	3297.08	0.0322	1	-3.633	-3.633
75.03945	32.949	3302.08	0.0322	1	-3.729	-3.729
75.12277	32.857	3307.08	0.0322	1	-3.828	-3.828
75.20609	32.764	3312.08	0.0322	1	-3.928	-3.928
75.28943	32.667	3317.08	0.0323	1	-4.032	-4.032
75.37277	32.553	3322.08	0.0323	1	-4.154	-4.154
75.45612	32.437	3327.08	0.0322	1	-4.277	-4.277
75.53946	32.319	3332.08	0.0322	1	-4.402	-4.402
75.62281	32.203	3337.08	0.0323	1	-4.524	-4.524
75.70614	32.095	3342.08	0.0322	1	-4.64	-4.64
75.78948	31.994	3347.08	0.0322	1	-4.748	-4.748
75.87282	31.884	3352.08	0.0322	1	-4.864	-4.864
75.95615	31.78	3357.08	0.0322	1	-4.973	-4.973
76.03951	31.671	3362.08	0.0322	1	-5.088	-5.088
76.12285	31.543	3367.08	0.0322	1	-5.221	-5.221
76.20619	31.43	3372.08	0.0322	1	-5.341	-5.341
76.28952	31.32	3377.08	0.0322	1	-5.457	-5.457
76.37287	31.198	3382.08	0.0323	1	-5.583	-5.583
76.45621	31.049	3387.08	0.0323	1	-5.737	-5.737
76.53954	30.919	3392.08	0.0322	1	-5.872	-5.872
76.62288	30.792	3397.08	0.0322	1	-6.004	-6.004
76.7062	30.656	3402.08	0.0322	1	-6.144	-6.144
76.78953	30.527	3407.08	0.0322	1	-6.278	-6.278
76.87286	30.371	3412.08	0.0322	1	-6.442	-6.442
76.9562	30.205	3417.08	0.0322	1	-6.616	-6.616
77.03953	30.046	3422.08	0.0322	1	-6.783	-6.783
77.12286	29.893	3427.08	0.0322	1	-6.945	-6.945
77.20619	29.726	3432.08	0.0323	1	-7.12	-7.12
77.28954	29.543	3437.08	0.0323	1	-7.31	-7.31
77.37288	29.353	3442.08	0.0322	1	-7.506	-7.506
77.45623	29.157	3447.08	0.0322	1	-7.709	-7.709
77.53956	28.941	3452.08	0.0322	1	-7.933	-7.933
77.62289	28.748	3457.08	0.0322	1	-8.136	-8.136
77.70623	28.562	3462.08	0.0322	1	-8.331	-8.331
77.78956	28.37	3467.08	0.0322	1	-8.532	-8.532
77.8729	28.169	3472.08	0.0322	1	-8.741	-8.741
77.95624	27.961	3477.08	0.0322	1	-8.956	-8.956
78.03957	27.765	3482.08	0.0323	1	-9.16	-9.16
78.12291	27.559	3487.08	0.0322	1	-9.371	-9.371
78.20623	27.34	3492.08	0.0322	1	-9.596	-9.596
78.28957	27.125	3497.08	0.0322	1	-9.815	-9.815
78.37291	26.857	3502.08	0.0323	1	-10.088	-10.088
78.45625	26.589	3507.08	0.0323	1	-10.361	-10.361
78.53956	26.34	3512.08	0.0323	1	-10.613	-10.613
78.6229	26.131	3517.08	0.0323	1	-10.825	-10.825
78.70624	25.911	3522.08	0.0323	1	-11.051	-11.051
78.78959	25.694	3527.08	0.0323	1	-11.274	-11.274
78.87293	25.479	3532.08	0.0323	1	-11.493	-11.493
78.95628	25.277	3537.08	0.0323	1	-11.701	-11.701
79.03962	25.091	3542.08	0.0322	1	-11.895	-11.895
79.12298	24.921	3547.08	0.0322	1	-12.074	-12.074
79.2063	24.761	3552.08	0.0323	1	-12.242	-12.242
79.28962	24.631	3557.08	0.0323	1	-12.382	-12.382
79.37295	24.514	3562.08	0.0322	1	-12.509	-12.509
79.45629	24.381	3567.08	0.0323	1	-12.652	-12.652
79.53963	24.248	3572.08	0.0322	1	-12.796	-12.796
79.62294	24.122	3577.08	0.0323	1	-12.932	-12.932
79.70628	24.02	3582.08	0.0322	1	-13.042	-13.042
79.7896	23.915	3587.08	0.0322	1	-13.152	-13.152
79.87291	23.828	3592.08	0.0322	1	-13.244	-13.244
79.95623	23.759	3597.08	0.0322	1	-13.317	-13.317
80.03956	23.699	3602.08	0.0323	1	-13.382	-13.382
80.12288	23.637	3607.08	0.0323	1	-13.448	-13.448
80.20622	23.582	3612.08	0.0323	1	-13.507	-13.507
80.28954	23.525	3617.08	0.0323	1	-13.569	-13.569
80.37287	23.473	3622.08	0.0323	1	-13.628	-13.628
80.45621	23.425	3627.08	0.0323	1	-13.684	-13.684
80.53956	23.382	3632.08	0.0323	1	-13.735	-13.735
80.6229	23.342	3637.08	0.0323	1	-13.784	-13.784
80.70625	23.308	3642.08	0.0323	1	-13.826	-13.826
80.78959	23.278	3647.08	0.0323	1	-13.863	-13.863
80.87293	23.257	3652.08	0.0323	1	-13.89	-13.89
80.95627	23.242	3657.08	0.0322	1	-13.91	-13.91
81.03961	23.23	3662.08	0.0323	1	-13.929	-13.929
81.12295	23.22	3667.08	0.0323	1	-13.946	-13.946
81.20628	23.214	3672.08	0.0323	1	-13.96	-13.96
81.28962	23.21	3677.08	0.0323	1	-13.974	-13.974
81.37296	23.207	3682.08	0.0323	1	-13.989	-13.989
81.45629	23.205	3687.08	0.0323	1	-14.002	-14.002
81.53962	23.204	3692.08	0.0323	1	-14.011	-14.011
81.62296	23.203	3697.08	0.0322	1	-14.02	-14.02
81.70628	23.202	3702.08	0.0322	1	-14.03	-14.03
81.78963	23.203	3707.08	0.0322	1	-14.037	-14.037
81.87296	23.204	3712.08	0.0323	1	-14.045	-14.045
81.95628	23.207	3717.08	0.0322	1	-14.048	-14.048
82.03958	23.216	3722.08	0.0323	1	-14.046	-14.046
82.12291	23.234	3727.08	0.0323	1	-14.035	-14.035
82.20624	23.251	3732.08	0.0322	1	-14.025	-14.025
82.28956	23.268	3737.08	0.0322	1	-14.014	-14.014
82.37289	23.304	3742.08	0.0322	1	-13.983	-13.983
82.45623	23.332	3747.08	0.0322	1	-13.959	-13.959
82.53957	23.359	3752.08	0.0322	1	-13.939	-13.939
82.6229	23.384	3757.08	0.0322	1	-13.921	-13.921
82.70624	23.411	3762.08	0.0322	1	-13.902	-13.902
82.78959	23.439	3767.08	0.0323	1	-13.883	-13.883
82.87293	23.466	3772.08	0.0322	1	-13.868	-13.868
82.95628	23.495	3777.08	0.0323	1	-13.856	-13.856
83.03962	23.524	3782.08	0.0322	1	-13.843	-13.843
83.12296	23.552	3787.08	0.0322	1	-13.828	-13.828
83.20631	23.582	3792.08	0.0322	1	-13.81	-13.81
83.28965	23.607	3797.08	0.0322	1	-13.794	-13.794
83.37299	23.634	3802.08	0.0322	1	-13.776	-13.776
83.45632	23.665	3807.08	0.0322	1	-13.757	-13.757
83.53965	23.698	3812.08	0.0322	1	-13.734	-13.734
83.62298	23.731	3817.08	0.0323	1	-13.708	-13.708
83.7063	23.767	3822.08	0.0322	1	-13.679	-13.679
83.78964	23.806	3827.08	0.0322	1	-13.646	-13.646
83.87299	23.838	3832.08	0.0322	1	-13.619	-13.619
83.95635	23.86	3837.08	0.0322	1	-13.602	-13.602
84.03967	23.88	3842.08	0.0322	1	-13.586	-13.586
84.12298	23.908	3847.08	0.0322	1	-13.563	-13.563
84.20632	23.942	3852.08	0.0322	1	-13.534	-13.534
84.28964	23.966	3857.08	0.0322	1	-13.515	-13.515
84.37298	23.993	3862.08	0.0323	1	-13.493	-13.493
84.45631	24.019	3867.08	0.0323	1	-13.471	-13.471
84.53965	24.046	3872.08	0.0322	1	-13.45	-13.45
84.62298	24.069	3877.08	0.0322	1	-13.432	-13.432
84.70631	24.091	3882.08	0.0323	1	-13.416	-13.416
84.78965	24.11	3887.08	0.0323	1	-13.404	-13.404
84.87298	24.127	3892.08	0.0323	1	-13.392	-13.392
84.95633	24.142	3897.08	0.0322	1	-13.385	-13.385
85.03967	24.156	3902.08	0.0322	1	-13.382	-13.382
85.12301	24.173	3907.08	0.0323	1	-13.374	-13.374
85.20635	24.191	3912.08	0.0322	1	-13.363	-13.363
85.28968	24.208	3917.08	0.0322	1	-13.354	-13.354
85.37302	24.228	3922.08	0.0322	1	-13.34	-13.34
85.45636	24.243	3927.08	0.0322	1	-13.332	-13.332
85.5397	24.256	3932.08	0.0322	1	-13.325	-13.325
85.62303	24.268	3937.08	0.0322	1	-13.321	-13.321
85.70637	24.28	3942.08	0.0322	1	-13.317	-13.317
85.7897	24.3	3947.08	0.0322	1	-13.305	-13.305
85.87303	24.341	3952.08	0.0322	1	-13.273	-13.273
85.95636	24.366	3957.08	0.0322	1	-13.258	-13.258
86.03971	24.38	3962.08	0.0322	1	-13.253	-13.253
86.12303	24.388	3967.08	0.0322	1	-13.255	-13.255
86.20637	24.394	3972.08	0.0322	1	-13.26	-13.26
86.2897	24.397	3977.08	0.0323	1	-13.267	-13.267
86.37304	24.4	3982.08	0.0322	1	-13.273	-13.273
86.45636	24.402	3987.08	0.0322	1	-13.279	-13.279
86.53969	24.403	3992.08	0.0322	1	-13.284	-13.284
86.62302	24.404	3997.08	0.0322	1	-13.29	-13.29
86.70637	24.404	4002.08	0.0322	1	-13.297	-13.297
86.78971	24.403	4007.08	0.0322	1	-13.307	-13.307
86.87304	24.402	4012.08	0.0322	1	-13.317	-13.317
86.95639	24.399	4017.08	0.0322	1	-13.33	-13.33
87.03973	24.393	4022.08	0.0322	1	-13.346	-13.346
87.12307	24.387	4027.08	0.0322	1	-13.361	-13.361
87.20641	24.378	4032.08	0.0322	1	-13.379	-13.379
87.28974	24.359	4037.08	0.0322	1	-13.409	-13.409
87.37307	24.337	4042.08	0.0322	1	-13.445	-13.445
87.45641	24.313	4047.08	0.0322	1	-13.484	-13.484
87.53974	24.292	4052.08	0.0322	1	-13.518	-13.518
87.62308	24.276	4057.08	0.0322	1	-13.544	-13.544
87.70641	24.262	4062.08	0.0322	1	-13.568	-13.568
87.78974	24.25	4067.08	0.0322	1	-13.588	-13.588
87.87308	24.241	4072.08	0.0322	1	-13.604	-13.604
87.95641	24.231	4077.08	0.0322	1	-13.624	-13.624
88.03975	24.223	4082.08	0.0322	1	-13.642	-13.642
88.12308	24.213	4087.08	0.0322	1	-13.659	-13.659
88.20642	24.194	4092.08	0.0322	1	-13.683	-13.683
88.28976	24.169	4097.081	0.0322	1	-13.713	-13.713
88.3731	24.152	4102.081	0.0322	1	-13.737	-13.737
88.45644	24.145	4107.081	0.0322	1	-13.751	-13.751
88.53978	24.14	4112.081	0.0322	1	-13.765	-13.765
88.62311	24.137	4117.081	0.0322	1	-13.777	-13.777
88.70644	24.135	4122.081	0.0322	1	-13.788	-13.788
88.78977	24.134	4127.081	0.0322	1	-13.799	-13.799
88.87309	24.133	4132.081	0.0322	1	-13.812	-13.812
88.95642	24.133	4137.081	0.0322	1	-13.824	-13.824
89.03975	24.133	4142.081	0.0322	1	-13.833	-13.833
89.12308	24.134	4147.081	0.0322	1	-13.839	-13.839
89.20643	24.135	4152.081	0.0322	1	-13.844	-13.844
89.28976	24.136	4157.081	0.0322	1	-13.847	-13.847
89.3731	24.138	4162.081	0.0322	1	-13.851	-13.851
89.45644	24.143	4167.081	0.0322	1	-13.859	-13.859
89.53978	24.15	4172.081	0.0322	1	-13.869	-13.869
89.6231	24.158	4177.081	0.0322	1	-13.877	-13.877
89.70641	24.172	4182.081	0.0322	1	-13.873	-13.873
89.78975	24.187	4187.081	0.0322	1	-13.865	-13.865
89.87309	24.197	4192.081	0.0322	1	-13.863	-13.863
89.95643	24.208	4197.081	0.0323	1	-13.859	-13.859
90.03977	24.218	4202.081	0.0322	1	-13.857	-13.857
90.12311	24.227	4207.081	0.0322	1	-13.855	-13.855
90.20646	24.238	4212.081	0.0322	1	-13.852	-13.852
90.28981	24.248	4217.081	0.0322	1	-13.849	-13.849
90.37314	24.261	4222.081	0.0322	1	-13.843	-13.843
90.45648	24.279	4227.081	0.0322	1	-13.832	-13.832
90.55315	24.302	4232.881	0.0323	1	-13.816	-13.816
90.63648	24.325	4237.881	0.0322	1	-13.797	-13.797
90.71981	24.345	4242.881	0.0322	1	-13.78	-13.78
90.80314	24.366	4247.881	0.0322	1	-13.763	-13.763
90.88647	24.386	4252.881	0.0322	1	-13.749	-13.749
90.96979	24.404	4257.881	0.0322	1	-13.739	-13.739
91.05312	24.421	4262.881	0.0322	1	-13.729	-13.729
91.13645	24.438	4267.881	0.0322	1	-13.719	-13.719
91.21981	24.453	4272.881	0.0323	1	-13.709	-13.709
91.30313	24.465	4277.881	0.0322	1	-13.703	-13.703
91.38645	24.48	4282.881	0.0322	1	-13.694	-13.694
91.46978	24.503	4287.881	0.0322	1	-13.676	-13.676
91.55314	24.524	4292.881	0.0322	1	-13.66	-13.66
91.63649	24.536	4297.881	0.0322	1	-13.655	-13.655
91.71984	24.544	4302.881	0.0322	1	-13.655	-13.655
91.80317	24.554	4307.881	0.0322	1	-13.655	-13.655
91.88652	24.567	4312.881	0.0323	1	-13.656	-13.656
91.96986	24.58	4317.881	0.0322	1	-13.655	-13.655
92.05319	24.594	4322.881	0.0322	1	-13.649	-13.649
92.13653	24.607	4327.881	0.0322	1	-13.642	-13.642
92.21986	24.621	4332.881	0.0322	1	-13.632	-13.632
92.30318	24.637	4337.881	0.0322	1	-13.621	-13.621
92.38651	24.651	4342.881	0.0322	1	-13.612	-13.612
92.46984	24.665	4347.881	0.0322	1	-13.603	-13.603
92.55318	24.678	4352.881	0.0322	1	-13.594	-13.594
92.63652	24.689	4357.881	0.0322	1	-13.587	-13.587
92.71986	24.7	4362.881	0.0322	1	-13.581	-13.581
92.8032	24.712	4367.881	0.0322	1	-13.578	-13.578
92.88653	24.723	4372.881	0.0322	1	-13.574	-13.574
92.96988	24.735	4377.881	0.0322	1	-13.569	-13.569
93.05321	24.747	4382.881	0.0322	1	-13.565	-13.565
93.13656	24.758	4387.881	0.0322	1	-13.562	-13.562
93.21989	24.769	4392.881	0.0322	1	-13.559	-13.559
93.30322	24.782	4397.881	0.0322	1	-13.555	-13.555
93.38655	24.795	4402.881	0.0322	1	-13.551	-13.551
93.4699	24.808	4407.881	0.0322	1	-13.547	-13.547
93.55323	24.819	4412.881	0.0322	1	-13.545	-13.545
93.63657	24.831	4417.881	0.0322	1	-13.541	-13.541
93.7199	24.841	4422.881	0.0322	1	-13.541	-13.541
93.80324	24.853	4427.881	0.0322	1	-13.541	-13.541
93.88658	24.864	4432.881	0.0322	1	-13.539	-13.539
93.96992	24.876	4437.881	0.0322	1	-13.536	-13.536
94.05325	24.915	4442.881	0.0322	1	-13.504	-13.504
94.13659	24.94	4447.881	0.0322	1	-13.484	-13.484
94.21993	24.956	4452.881	0.0322	1	-13.473	-13.473
94.30328	24.965	4457.881	0.0322	1	-13.469	-13.469
94.38661	24.971	4462.881	0.0322	1	-13.469	-13.469
94.46994	24.976	4467.881	0.0322	1	-13.47	-13.47
94.55327	24.98	4472.881	0.0322	1	-13.47	-13.47
94.6366	24.983	4477.881	0.0322	1	-13.471	-13.471
94.71993	24.986	4482.881	0.0322	1	-13.472	-13.472
94.80327	24.988	4487.881	0.0322	1	-13.474	-13.474
94.8866	24.99	4492.881	0.0322	1	-13.476	-13.476
94.96993	24.992	4497.881	0.0322	1	-13.478	-13.478
95.05326	24.994	4502.881	0.0322	1	-13.48	-13.48
95.13658	24.997	4507.881	0.0322	1	-13.482	-13.482
95.21991	25	4512.881	0.0322	1	-13.484	-13.484
95.30325	25.002	4517.881	0.0322	1	-13.487	-13.487
95.38658	25.004	4522.881	0.0322	1	-13.49	-13.49
95.46991	25.006	4527.881	0.0322	1	-13.492	-13.492
95.55324	25.008	4532.881	0.0322	1	-13.494	-13.494
95.63658	25.01	4537.881	0.0322	1	-13.496	-13.496
95.71992	25.01	4542.881	0.0322	1	-13.502	-13.502
95.80325	25.011	4547.881	0.0322	1	-13.506	-13.506
95.88659	25.013	4552.881	0.0322	1	-13.508	-13.508
95.96994	25.013	4557.881	0.0322	1	-13.512	-13.512
96.05326	25.014	4562.881	0.0322	1	-13.513	-13.513
96.1366	25.015	4567.881	0.0322	1	-13.515	-13.515
96.21993	25.015	4572.881	0.0322	1	-13.517	-13.517
96.30326	25.016	4577.881	0.0322	1	-13.519	-13.519
96.3866	25.016	4582.881	0.0322	1	-13.522	-13.522
96.46994	25.016	4587.881	0.0322	1	-13.524	-13.524
96.55327	25.017	4592.881	0.0322	1	-13.525	-13.525
96.63661	25.017	4597.881	0.0322	1	-13.528	-13.528
96.71995	25.017	4602.881	0.0322	1	-13.53	-13.53
96.80328	25.017	4607.881	0.0322	1	-13.53	-13.53
96.88661	25.018	4612.881	0.0322	1	-13.531	-13.531
96.96995	25.018	4617.881	0.0323	1	-13.533	-13.533
97.05328	25.018	4622.881	0.0322	1	-13.533	-13.533
97.1366	25.018	4627.881	0.0322	1	-13.535	-13.535
97.21994	25.018	4632.881	0.0322	1	-13.538	-13.538
97.30329	25.018	4637.881	0.0322	1	-13.541	-13.541
97.38663	25.018	4642.881	0.0322	1	-13.544	-13.544
97.46997	25.018	4647.881	0.0322	1	-13.545	-13.545
97.55329	25.018	4652.881	0.0322	1	-13.547	-13.547
97.63662	25.018	4657.881	0.0322	1	-13.549	-13.549
97.71994	25.018	4662.881	0.0322	1	-13.55	-13.55
97.80326	25.018	4667.881	0.0322	1	-13.551	-13.551
97.88658	25.018	4672.881	0.0322	1	-13.551	-13.551
97.96992	25.017	4677.881	0.0322	1	-13.553	-13.553
98.05325	25.017	4682.881	0.0322	1	-13.553	-13.553
98.1366	25.016	4687.881	0.0322	1	-13.554	-13.554
98.21993	25.014	4692.881	0.0322	1	-13.557	-13.557
98.30327	25.012	4697.881	0.0322	1	-13.559	-13.559
98.3866	25.01	4702.881	0.0322	1	-13.561	-13.561
98.46994	25.007	4707.881	0.0322	1	-13.565	-13.565
98.55328	24.998	4712.881	0.0322	1	-13.574	-13.574
98.63662	24.984	4717.881	0.0322	1	-13.588	-13.588
98.71996	24.969	4722.881	0.0322	1	-13.603	-13.603
98.80329	24.956	4727.881	0.0321	1	-13.616	-13.616
98.88662	24.946	4732.881	0.0322	1	-13.626	-13.626
98.96995	24.937	4737.881	0.0322	1	-13.635	-13.635
99.05328	24.933	4742.881	0.0322	1	-13.639	-13.639
99.13661	24.931	4747.881	0.0322	1	-13.641	-13.641
99.21994	24.927	4752.881	0.0322	1	-13.645	-13.645
99.30327	24.922	4757.881	0.0322	1	-13.65	-13.65
99.3866	24.916	4762.881	0.0322	1	-13.656	-13.656
99.46993	24.91	4767.881	0.0322	1	-13.662	-13.662
99.55326	24.902	4772.881	0.0322	1	-13.67	-13.67
99.6366	24.892	4777.881	0.0322	1	-13.68	-13.68
99.71993	24.88	4782.881	0.0322	1	-13.692	-13.692
99.80326	24.865	4787.881	0.0321	1	-13.707	-13.707
99.8866	24.849	4792.881	0.0322	1	-13.723	-13.723
99.96992	24.834	4797.881	0.0322	1	-13.738	-13.738
100.05326	24.819	4802.881	0.0322	1	-13.753	-13.753
100.1366	24.797	4807.881	0.0322	1	-13.774	-13.774
100.21994	24.769	4812.881	0.0322	1	-13.802	-13.802
100.30328	24.741	4817.881	0.0322	1	-13.83	-13.83
100.38661	24.712	4822.881	0.0322	1	-13.857	-13.857
100.46995	24.681	4827.881	0.0322	1	-13.886	-13.886
100.55329	24.646	4832.881	0.0322	1	-13.92	-13.92
100.63662	24.611	4837.881	0.0322	1	-13.953	-13.953
100.71995	24.581	4842.881	0.0322	1	-13.98	-13.98
100.80329	24.55	4847.881	0.0322	1	-14.009	-14.009
100.88662	24.521	4852.881	0.0321	1	-14.035	-14.035
100.96995	24.496	4857.881	0.0322	1	-14.057	-14.057
101.05328	24.472	4862.881	0.0322	1	-14.078	-14.078
101.13661	24.447	4867.881	0.0322	1	-14.1	-14.1
101.21995	24.421	4872.881	0.0322	1	-14.12	-14.12
101.30329	24.395	4877.881	0.0322	1	-14.141	-14.141
101.38661	24.367	4882.881	0.0322	1	-14.161	-14.161
101.46995	24.338	4887.881	0.0321	1	-14.182	-14.182
101.55328	24.309	4892.881	0.0322	1	-14.203	-14.203
101.63661	24.281	4897.881	0.0322	1	-14.221	-14.221
101.71993	24.252	4902.881	0.0322	1	-14.239	-14.239
101.80326	24.229	4907.881	0.0322	1	-14.25	-14.25
101.88659	24.206	4912.881	0.0322	1	-14.259	-14.259
101.96991	24.177	4917.881	0.0322	1	-14.272	-14.272
102.05324	24.147	4922.881	0.0321	1	-14.286	-14.286
102.13657	24.116	4927.881	0.0322	1	-14.299	-14.299
102.21991	24.083	4932.881	0.0322	1	-14.314	-14.314
102.30326	24.039	4937.881	0.0322	1	-14.342	-14.342
102.38659	23.991	4942.881	0.0322	1	-14.373	-14.373
102.46992	23.951	4947.881	0.0322	1	-14.396	-14.396
102.55325	23.911	4952.881	0.0322	1	-14.417	-14.417
102.63659	23.872	4957.881	0.0322	1	-14.437	-14.437
102.71993	23.834	4962.881	0.0322	1	-14.458	-14.458
102.80328	23.798	4967.881	0.0321	1	-14.477	-14.477
102.88661	23.76	4972.881	0.0322	1	-14.496	-14.496
102.96993	23.723	4977.881	0.0322	1	-14.515	-14.515
103.05326	23.689	4982.881	0.0322	1	-14.532	-14.532
103.1366	23.654	4987.881	0.0322	1	-14.55	-14.55
103.21992	23.613	4992.881	0.0322	1	-14.574	-14.574
103.30326	23.578	4997.881	0.0322	1	-14.589	-14.589
103.38661	23.538	5002.881	0.0322	1	-14.609	-14.609
103.46996	23.493	5007.881	0.0322	1	-14.634	-14.634
103.55331	23.449	5012.881	0.0322	1	-14.659	-14.659
103.63664	23.408	5017.881	0.0322	1	-14.683	-14.683
103.71997	23.371	5022.881	0.0322	1	-14.703	-14.703
103.8033	23.338	5027.881	0.0322	1	-14.717	-14.717
103.88662	23.307	5032.881	0.0322	1	-14.728	-14.728
103.96994	23.273	5037.881	0.0321	1	-14.74	-14.74
104.05326	23.238	5042.881	0.0322	1	-14.748	-14.748
104.13658	23.204	5047.881	0.0322	1	-14.755	-14.755
104.21991	23.166	5052.881	0.0322	1	-14.768	-14.768
104.30324	23.148	5057.881	0.0322	1	-14.759	-14.759
104.38658	23.123	5062.881	0.0322	1	-14.759	-14.759
104.46991	23.079	5067.881	0.0322	1	-14.78	-14.78
104.55323	23.026	5072.881	0.0322	1	-14.81	-14.81
104.63656	22.968	5077.881	0.0322	1	-14.846	-14.846
104.7199	22.905	5082.881	0.0322	1	-14.888	-14.888
104.80324	22.834	5087.881	0.0321	1	-14.937	-14.937
104.88658	22.761	5092.881	0.0321	1	-14.987	-14.987
104.96993	22.693	5097.881	0.0322	1	-15.033	-15.033
105.05326	22.623	5102.881	0.0322	1	-15.078	-15.078
105.1366	22.557	5107.881	0.0321	1	-15.118	-15.118
105.21994	22.488	5112.881	0.0322	1	-15.164	-15.164
105.30326	22.426	5117.881	0.0322	1	-15.201	-15.201
105.38659	22.369	5122.881	0.0322	1	-15.226	-15.226
105.46992	22.317	5127.881	0.0322	1	-15.245	-15.245
105.55325	22.263	5132.881	0.0322	1	-15.269	-15.269
105.63659	22.206	5137.881	0.0322	1	-15.294	-15.294
105.71992	22.143	5142.881	0.0322	1	-15.324	-15.324
105.80325	22.078	5147.881	0.0322	1	-15.358	-15.358
105.88658	22.013	5152.881	0.0322	1	-15.395	-15.395
105.9699	21.945	5157.881	0.0322	1	-15.434	-15.434
106.05324	21.877	5162.881	0.0322	1	-15.47	-15.47
106.13657	21.803	5167.881	0.0322	1	-15.51	-15.51
106.2199	21.733	5172.881	0.0322	1	-15.547	-15.547
106.30323	21.668	5177.881	0.0322	1	-15.585	-15.585
106.38656	21.606	5182.881	0.0322	1	-15.622	-15.622
106.4699	21.545	5187.881	0.0322	1	-15.656	-15.656
106.55323	21.471	5192.881	0.0322	1	-15.704	-15.704
106.63657	21.391	5197.881	0.0322	1	-15.757	-15.757
106.7199	21.311	5202.881	0.0322	1	-15.808	-15.808
106.80324	21.239	5207.881	0.0322	1	-15.852	-15.852
106.88657	21.144	5212.881	0.0322	1	-15.917	-15.917
106.9699	21.052	5217.881	0.0322	1	-15.975	-15.975
107.05323	20.959	5222.881	0.0322	1	-16.038	-16.038
107.13657	20.858	5227.881	0.0322	1	-16.109	-16.109
107.21991	20.758	5232.881	0.0322	1	-16.181	-16.181
107.30324	20.65	5237.881	0.0322	1	-16.26	-16.26
107.38657	20.547	5242.881	0.0322	1	-16.333	-16.333
107.4699	20.447	5247.881	0.0322	1	-16.403	-16.403
107.55323	20.349	5252.881	0.0322	1	-16.471	-16.471
107.63657	20.245	5257.881	0.0321	1	-16.546	-16.546
107.7199	20.141	5262.881	0.0322	1	-16.621	-16.621
107.80324	20.038	5267.881	0.0322	1	-16.695	-16.695
107.88657	19.939	5272.881	0.0322	1	-16.767	-16.767
107.9699	19.824	5277.881	0.0321	1	-16.852	-16.852
108.05324	19.706	5282.881	0.0322	1	-16.934	-16.934
108.13658	19.581	5287.881	0.0322	1	-17.017	-17.017
108.21992	19.458	5292.881	0.0322	1	-17.101	-17.101
108.30325	19.33	5297.881	0.0321	1	-17.191	-17.191
108.3866	19.193	5302.881	0.0322	1	-17.291	-17.291
108.46995	19.058	5307.881	0.0321	1	-17.39	-17.39
108.55329	18.921	5312.881	0.0322	1	-17.493	-17.493
108.63663	18.796	5317.881	0.0322	1	-17.583	-17.583
108.71997	18.671	5322.881	0.0321	1	-17.672	-17.672
108.8033	18.544	5327.881	0.0322	1	-17.765	-17.765
108.88663	18.413	5332.881	0.0322	1	-17.861	-17.861
108.96996	18.296	5337.881	0.0322	1	-17.94	-17.94
109.05329	18.208	5342.881	0.0322	1	-17.992	-17.992
109.13663	18.103	5347.881	0.0322	1	-18.062	-18.062
109.21995	17.982	5352.881	0.0322	1	-18.146	-18.146
109.30329	17.838	5357.881	0.0322	1	-18.251	-18.251
109.38662	17.687	5362.881	0.0322	1	-18.363	-18.363
109.46995	17.534	5367.881	0.0322	1	-18.48	-18.48
109.55327	17.37	5372.881	0.0322	1	-18.609	-18.609
109.63661	17.233	5377.881	0.0322	1	-18.713	-18.713
109.71997	17.076	5382.881	0.0322	1	-18.838	-18.838
109.8033	16.912	5387.881	0.0322	1	-18.971	-18.971
109.88664	16.778	5392.881	0.0322	1	-19.078	-19.078
109.96998	16.659	5397.881	0.0321	1	-19.172	-19.172
