# Supplementary material for: Modification of the structural stability of human serum albumin in rheumatoid arthritis
Source: PLoS One. 2023 Mar 17;18(3):e0271008. doi: 10.1371/journal.pone.0271008 (PMC10022781; doi:10.1371/journal.pone.0271008)
Supplement: S2 Data — The zip file includes 47 HDC results (.csv) exported from DSC raw files. Each HDC result file contains seven measurements for each DSC run: temperature (°C), power (μW), time(s), pressure (atm), scan rate (°C/min), analysis data (excess molar heat capacity (Cpex)), and corrected data (normalized Cpex, normalization explained in the Methods section). (ZIP) [file pone.0271008.s003.zip › SupplmentalData_2_HDC results/RF21.csv]

temp	power	time	pressure	scan rate	AnalysisData	CorrectedData
20.00113	-62.129	0.489	0.0323	0.56	-0.182	-0.182
20.03285	-79.39	5.488	0.0322	0.56	-0.189	-0.189
20.08532	-149.776	10.489	0.0323	0.56	-0.352	-0.352
20.15319	-222.222	15.489	0.0323	0.56	-0.938	-0.938
20.23282	-280.412	20.489	0.0323	0.674	-2.253	-2.253
20.32101	-321.124	25.489	0.0323	0.789	-4.129	-4.129
20.43429	-348.15	31.488	0.0323	0.905	-7.169	-7.169
20.53219	-356.776	36.488	0.0323	1.018	-9.798	-9.798
20.63137	-354.342	41.488	0.0323	1.094	-12.067	-12.067
20.73045	-344.058	46.488	0.0323	1.139	-14.302	-14.302
20.82845	-328.599	51.488	0.0323	1.16	-16.382	-16.382
20.92472	-310.001	56.488	0.0323	1.146	-18.133	-18.133
21.0189	-289.845	61.488	0.0323	1.126	-19.52	-19.52
21.11085	-269.442	66.489	0.0323	1.104	-20.58	-20.58
21.20061	-249.704	71.489	0.0323	1.08	-21.329	-21.329
21.28833	-231.258	76.489	0.0323	1.058	-21.784	-21.784
21.37427	-214.488	81.489	0.0323	1.038	-22.012	-22.012
21.45872	-199.617	86.489	0.0323	1.02	-22.08	-22.08
21.54199	-186.633	91.489	0.0323	1.006	-21.982	-21.982
21.62436	-175.448	96.489	0.0323	0.995	-21.747	-21.747
21.70612	-166.026	101.489	0.0322	0.987	-21.415	-21.415
21.80377	-156.622	107.488	0.0323	0.982	-20.997	-20.997
21.88501	-150.074	112.488	0.0323	0.979	-20.614	-20.614
21.9663	-144.498	117.488	0.0323	0.979	-20.244	-20.244
22.04775	-139.665	122.488	0.0323	0.98	-19.936	-19.936
22.12945	-135.395	127.488	0.0323	0.982	-19.759	-19.759
22.22786	-130.751	133.488	0.0323	0.984	-19.654	-19.654
22.31019	-127.02	138.488	0.0323	0.987	-19.538	-19.538
22.39279	-123.322	143.488	0.0323	0.991	-19.402	-19.402
22.47565	-119.644	148.488	0.0323	0.993	-19.314	-19.314
22.55872	-115.914	153.488	0.0323	0.996	-19.228	-19.228
22.64198	-112.15	158.488	0.0323	0.998	-19.165	-19.165
22.72538	-108.33	163.488	0.0323	1	-19.099	-19.099
22.8089	-104.511	168.488	0.0323	1.001	-19.061	-19.061
22.8925	-100.707	173.488	0.0323	1.002	-19.062	-19.062
22.97615	-96.887	178.488	0.0323	1.003	-19.061	-19.061
23.05983	-93.08	183.488	0.0323	1.004	-19.06	-19.06
23.14349	-89.312	188.488	0.0322	1.004	-19.042	-19.042
23.22714	-85.6	193.488	0.0323	1.004	-19.015	-19.015
23.31076	-82.001	198.488	0.0323	1.003	-19.027	-19.027
23.39436	-78.469	203.488	0.0322	1.003	-19.006	-19.006
23.47791	-75.065	208.488	0.0323	1.003	-18.983	-18.983
23.56143	-71.793	213.488	0.0322	1.002	-18.975	-18.975
23.64492	-68.642	218.488	0.0323	1.002	-18.967	-18.967
23.72838	-65.62	223.488	0.0323	1.002	-18.946	-18.946
23.81181	-62.681	228.488	0.0323	1.001	-18.881	-18.881
23.89522	-59.874	233.488	0.0323	1.001	-18.831	-18.831
23.9786	-57.19	238.488	0.0323	1.001	-18.782	-18.782
24.06198	-54.626	243.488	0.0323	1.001	-18.738	-18.738
24.14535	-52.164	248.488	0.0323	1	-18.71	-18.71
24.2287	-49.807	253.488	0.0323	1	-18.7	-18.7
24.31207	-47.537	258.488	0.0323	1	-18.66	-18.66
24.39543	-45.357	263.488	0.0323	1	-18.627	-18.627
24.47879	-43.26	268.488	0.0323	1	-18.598	-18.598
24.56215	-41.234	273.488	0.0323	1	-18.564	-18.564
24.64552	-39.273	278.488	0.0323	1	-18.529	-18.529
24.72889	-37.402	283.488	0.0323	1	-18.51	-18.51
24.81226	-35.578	288.488	0.0323	1	-18.473	-18.473
24.89564	-33.821	293.488	0.0323	1.001	-18.45	-18.45
24.97902	-32.129	298.488	0.0323	1.001	-18.433	-18.433
25.0624	-30.506	303.488	0.0323	1.001	-18.426	-18.426
25.14578	-28.916	308.488	0.0323	1.001	-18.406	-18.406
25.22916	-27.374	313.488	0.0323	1.001	-18.385	-18.385
25.31254	-25.897	318.488	0.0323	1.001	-18.372	-18.372
25.39592	-24.46	323.488	0.0323	1.001	-18.346	-18.346
25.4793	-23.075	328.488	0.0323	1.001	-18.322	-18.322
25.56267	-21.729	333.488	0.0323	1	-18.297	-18.297
25.64605	-20.42	338.488	0.0323	1	-18.27	-18.27
25.72941	-19.167	343.488	0.0323	1	-18.257	-18.257
25.81278	-17.962	348.488	0.0323	1	-18.248	-18.248
25.89613	-16.788	353.488	0.0323	1	-18.218	-18.218
25.9795	-15.655	358.488	0.0323	1	-18.191	-18.191
26.06285	-14.58	363.488	0.0323	1	-18.186	-18.186
26.14621	-13.527	368.488	0.0323	1	-18.175	-18.175
26.22957	-12.514	373.488	0.0323	1	-18.164	-18.164
26.31292	-11.545	378.488	0.0323	1	-18.153	-18.153
26.39627	-10.599	383.488	0.0323	1	-18.128	-18.128
26.47962	-9.683	388.488	0.0323	1	-18.098	-18.098
26.56298	-8.813	393.488	0.0323	1	-18.09	-18.09
26.64633	-7.974	398.488	0.0323	1	-18.086	-18.086
26.72968	-7.154	403.488	0.0323	1	-18.068	-18.068
26.81304	-6.369	408.488	0.0323	1	-18.038	-18.038
26.89639	-5.614	413.489	0.0323	1	-18.018	-18.018
26.97975	-4.879	418.489	0.0322	1	-18.025	-18.025
27.0631	-4.156	423.489	0.0323	1	-18.018	-18.018
27.14647	-3.463	428.489	0.0323	1	-18.005	-18.005
27.22982	-2.81	433.489	0.0323	1	-18.007	-18.007
27.31318	-2.149	438.489	0.0323	1	-17.978	-17.978
27.39654	-1.543	443.489	0.0323	1	-17.979	-17.979
27.47989	-0.952	448.489	0.0322	1	-17.968	-17.968
27.56324	-0.344	453.489	0.0322	1	-17.917	-17.917
27.64659	0.227	458.489	0.0323	1	-17.892	-17.892
27.72993	0.779	463.489	0.0323	1	-17.874	-17.874
27.81327	1.309	468.489	0.0322	1	-17.873	-17.873
27.89662	1.818	473.489	0.0323	1	-17.869	-17.869
27.97996	2.316	478.489	0.0322	1	-17.848	-17.848
28.0633	2.805	483.489	0.0323	1	-17.815	-17.815
28.14663	3.263	488.489	0.0322	1	-17.793	-17.793
28.22997	3.706	493.489	0.0323	1	-17.772	-17.772
28.31331	4.131	498.489	0.0323	1	-17.757	-17.757
28.39664	4.541	503.489	0.0323	1	-17.741	-17.741
28.47998	4.932	508.489	0.0323	1	-17.735	-17.735
28.57998	5.374	514.488	0.0323	1	-17.753	-17.753
28.66332	5.731	519.488	0.0323	1	-17.757	-17.757
28.74667	6.076	524.488	0.0322	1	-17.753	-17.753
28.83001	6.414	529.488	0.0322	1	-17.744	-17.744
28.91336	6.743	534.488	0.0323	1	-17.73	-17.73
28.99669	7.069	539.488	0.0323	1	-17.718	-17.718
29.08001	7.401	544.488	0.0323	1	-17.685	-17.685
29.16333	7.718	549.488	0.0323	1	-17.652	-17.652
29.24666	8.015	554.488	0.0323	1	-17.641	-17.641
29.33001	8.293	559.488	0.0323	1	-17.636	-17.636
29.41337	8.539	564.488	0.0322	1	-17.644	-17.644
29.4967	8.784	569.488	0.0323	1	-17.647	-17.647
29.58003	9.046	574.488	0.0322	1	-17.633	-17.633
29.66336	9.306	579.488	0.0322	1	-17.61	-17.61
29.74669	9.556	584.488	0.0322	1	-17.601	-17.601
29.83004	9.794	589.488	0.0323	1	-17.601	-17.601
29.9134	10.005	594.488	0.0323	1	-17.62	-17.62
29.99674	10.198	599.488	0.0323	1	-17.639	-17.639
30.08009	10.405	604.488	0.0323	1	-17.616	-17.616
30.16342	10.605	609.488	0.0323	1	-17.593	-17.593
30.24676	10.809	614.488	0.0323	1	-17.563	-17.563
30.3301	11.005	619.488	0.0323	1	-17.539	-17.539
30.41344	11.194	624.488	0.0322	1	-17.516	-17.516
30.49678	11.369	629.488	0.0323	1	-17.506	-17.506
30.58012	11.544	634.488	0.0323	1	-17.5	-17.5
30.66345	11.719	639.488	0.0323	1	-17.485	-17.485
30.74678	11.894	644.488	0.0322	1	-17.463	-17.463
30.83011	12.063	649.488	0.0323	1	-17.444	-17.444
30.91345	12.219	654.488	0.0323	1	-17.435	-17.435
30.99678	12.364	659.488	0.0323	1	-17.423	-17.423
31.08012	12.504	664.488	0.0323	1	-17.412	-17.412
31.16346	12.637	669.488	0.0323	1	-17.405	-17.405
31.24679	12.772	674.488	0.0323	1	-17.397	-17.397
31.33013	12.897	679.488	0.0323	1	-17.394	-17.394
31.41347	13.022	684.488	0.0323	1	-17.383	-17.383
31.4968	13.143	689.488	0.0323	1	-17.369	-17.369
31.58013	13.261	694.488	0.0323	1	-17.357	-17.357
31.66346	13.38	699.488	0.0322	1	-17.358	-17.358
31.74679	13.498	704.488	0.0323	1	-17.363	-17.363
31.83012	13.616	709.488	0.0323	1	-17.347	-17.347
31.91345	13.721	714.488	0.0323	1	-17.327	-17.327
31.99679	13.827	719.488	0.0323	1	-17.309	-17.309
32.08011	13.919	724.488	0.0323	1	-17.314	-17.314
32.16343	14.016	729.488	0.0323	1	-17.305	-17.305
32.24677	14.117	734.488	0.0323	1	-17.29	-17.29
32.33009	14.207	739.488	0.0323	1	-17.284	-17.284
32.41343	14.297	744.488	0.0323	1	-17.277	-17.277
32.49676	14.378	749.488	0.0323	1	-17.279	-17.279
32.5801	14.454	754.488	0.0323	1	-17.28	-17.28
32.66344	14.533	759.488	0.0323	1	-17.275	-17.275
32.74678	14.609	764.488	0.0323	1	-17.269	-17.269
32.83012	14.681	769.488	0.0323	1	-17.265	-17.265
32.91346	14.751	774.488	0.0323	1	-17.259	-17.259
32.9968	14.822	779.488	0.0323	1	-17.256	-17.256
33.08014	14.892	784.488	0.0323	1	-17.249	-17.249
33.16347	14.962	789.488	0.0323	1	-17.236	-17.236
33.2468	15.035	794.488	0.0323	1	-17.22	-17.22
33.33013	15.11	799.488	0.0323	1	-17.205	-17.205
33.41347	15.188	804.488	0.0323	1	-17.185	-17.185
33.4968	15.273	809.488	0.0323	1	-17.148	-17.148
33.58012	15.349	814.488	0.0323	1	-17.118	-17.118
33.66344	15.421	819.488	0.0322	1	-17.087	-17.087
33.74676	15.49	824.488	0.0323	1	-17.06	-17.06
33.84342	15.563	830.288	0.0323	1	-17.04	-17.04
33.92676	15.612	835.288	0.0323	1	-17.029	-17.029
34.01011	15.65	840.288	0.0323	1	-17.037	-17.037
34.09344	15.687	845.288	0.0323	1	-17.045	-17.045
34.17678	15.728	850.288	0.0323	1	-17.042	-17.042
34.26011	15.764	855.288	0.0323	1	-17.048	-17.048
34.34345	15.805	860.288	0.0323	1	-17.054	-17.054
34.42677	15.842	865.288	0.0323	1	-17.064	-17.064
34.51009	15.884	870.288	0.0323	1	-17.067	-17.067
34.59341	15.929	875.288	0.0322	1	-17.065	-17.065
34.67673	15.975	880.288	0.0323	1	-17.059	-17.059
34.76007	16.014	885.288	0.0323	1	-17.055	-17.055
34.84341	16.046	890.288	0.0323	1	-17.057	-17.057
34.92674	16.074	895.288	0.0323	1	-17.064	-17.064
35.01008	16.101	900.288	0.0323	1	-17.072	-17.072
35.09341	16.129	905.288	0.0323	1	-17.077	-17.077
35.17675	16.158	910.288	0.0323	1	-17.078	-17.078
35.26008	16.188	915.288	0.0323	1	-17.074	-17.074
35.34342	16.219	920.288	0.0323	1	-17.07	-17.07
35.42675	16.247	925.288	0.0323	1	-17.064	-17.064
35.51007	16.278	930.288	0.0323	1	-17.056	-17.056
35.59341	16.312	935.288	0.0322	1	-17.052	-17.052
35.67674	16.345	940.288	0.0323	1	-17.048	-17.048
35.76007	16.376	945.288	0.0323	1	-17.04	-17.04
35.8434	16.403	950.288	0.0322	1	-17.033	-17.033
35.92674	16.426	955.288	0.0323	1	-17.033	-17.033
36.01006	16.449	960.288	0.0323	1	-17.035	-17.035
36.09338	16.479	965.288	0.0322	1	-17.03	-17.03
36.1767	16.514	970.288	0.0323	1	-17.021	-17.021
36.26003	16.547	975.288	0.0323	1	-17.011	-17.011
36.34336	16.577	980.288	0.0323	1	-17.003	-17.003
36.42669	16.606	985.288	0.0323	1	-16.988	-16.988
36.51003	16.633	990.288	0.0323	1	-16.973	-16.973
36.59338	16.658	995.288	0.0322	1	-16.959	-16.959
36.67672	16.681	1000.288	0.0323	1	-16.946	-16.946
36.76006	16.704	1005.288	0.0323	1	-16.935	-16.935
36.84339	16.731	1010.288	0.0323	1	-16.921	-16.921
36.92673	16.763	1015.288	0.0323	1	-16.904	-16.904
37.01006	16.794	1020.288	0.0323	1	-16.891	-16.891
37.09339	16.828	1025.288	0.0323	1	-16.873	-16.873
37.17672	16.892	1030.288	0.0323	1	-16.829	-16.829
37.26004	16.947	1035.288	0.0323	1	-16.794	-16.794
37.34338	16.993	1040.288	0.0323	1	-16.768	-16.768
37.42672	17.026	1045.288	0.0322	1	-16.753	-16.753
37.51003	17.049	1050.288	0.0323	1	-16.747	-16.747
37.59335	17.072	1055.288	0.0323	1	-16.741	-16.741
37.67667	17.094	1060.288	0.0323	1	-16.734	-16.734
37.76001	17.112	1065.288	0.0323	1	-16.731	-16.731
37.84335	17.124	1070.288	0.0323	1	-16.733	-16.733
37.9267	17.133	1075.288	0.0323	1	-16.741	-16.741
38.01004	17.141	1080.288	0.0323	1	-16.751	-16.751
38.09339	17.15	1085.288	0.0323	1	-16.758	-16.758
38.17672	17.16	1090.288	0.0323	1	-16.763	-16.763
38.26004	17.174	1095.288	0.0323	1	-16.764	-16.764
38.34336	17.197	1100.288	0.0323	1	-16.754	-16.754
38.42669	17.223	1105.288	0.0323	1	-16.74	-16.74
38.51	17.244	1110.288	0.0323	1	-16.73	-16.73
38.59333	17.269	1115.288	0.0323	1	-16.715	-16.715
38.67665	17.291	1120.288	0.0323	1	-16.704	-16.704
38.75998	17.314	1125.288	0.0323	1	-16.69	-16.69
38.84332	17.336	1130.288	0.0323	1	-16.676	-16.676
38.92664	17.354	1135.288	0.0323	1	-16.667	-16.667
39.00996	17.377	1140.288	0.0323	1	-16.655	-16.655
39.09328	17.405	1145.288	0.0323	1	-16.639	-16.639
39.17661	17.435	1150.288	0.0323	1	-16.623	-16.623
39.25995	17.457	1155.288	0.0323	1	-16.613	-16.613
39.34329	17.474	1160.288	0.0323	1	-16.607	-16.607
39.42662	17.49	1165.288	0.0323	1	-16.601	-16.601
39.50994	17.509	1170.288	0.0323	1	-16.592	-16.592
39.59329	17.531	1175.288	0.0323	1	-16.582	-16.582
39.67663	17.547	1180.288	0.0323	1	-16.577	-16.577
39.75996	17.562	1185.288	0.0323	1	-16.572	-16.572
39.84329	17.582	1190.288	0.0323	1	-16.56	-16.56
39.92663	17.6	1195.288	0.0323	1	-16.548	-16.548
40.00995	17.617	1200.288	0.0323	1	-16.539	-16.539
40.09328	17.641	1205.288	0.0322	1	-16.525	-16.525
40.17661	17.659	1210.288	0.0323	1	-16.517	-16.517
40.25995	17.678	1215.288	0.0322	1	-16.507	-16.507
40.34328	17.694	1220.288	0.0323	1	-16.499	-16.499
40.42661	17.708	1225.288	0.0323	1	-16.493	-16.493
40.50995	17.722	1230.288	0.0323	1	-16.487	-16.487
40.59328	17.738	1235.288	0.0323	1	-16.479	-16.479
40.67661	17.755	1240.288	0.0323	1	-16.469	-16.469
40.75993	17.771	1245.288	0.0323	1	-16.459	-16.459
40.84327	17.788	1250.288	0.0323	1	-16.449	-16.449
40.92659	17.805	1255.288	0.0323	1	-16.44	-16.44
41.00991	17.827	1260.288	0.0323	1	-16.426	-16.426
41.09324	17.843	1265.288	0.0323	1	-16.42	-16.42
41.17656	17.853	1270.288	0.0323	1	-16.421	-16.421
41.25989	17.863	1275.288	0.0323	1	-16.422	-16.422
41.34323	17.874	1280.288	0.0322	1	-16.421	-16.421
41.42656	17.885	1285.288	0.0322	1	-16.417	-16.417
41.5099	17.893	1290.288	0.0323	1	-16.418	-16.418
41.59324	17.9	1295.288	0.0323	1	-16.42	-16.42
41.67658	17.906	1300.288	0.0322	1	-16.421	-16.421
41.75992	17.91	1305.288	0.0323	1	-16.424	-16.424
41.84325	17.914	1310.288	0.0322	1	-16.428	-16.428
41.92657	17.925	1315.288	0.0323	1	-16.424	-16.424
42.0099	17.957	1320.288	0.0323	1	-16.401	-16.401
42.09323	17.992	1325.288	0.0323	1	-16.375	-16.375
42.17655	18.026	1330.288	0.0323	1	-16.349	-16.349
42.25989	18.068	1335.288	0.0322	1	-16.315	-16.315
42.34323	18.109	1340.288	0.0323	1	-16.281	-16.281
42.42656	18.145	1345.288	0.0323	1	-16.251	-16.251
42.50988	18.181	1350.288	0.0323	1	-16.22	-16.22
42.59321	18.219	1355.288	0.0323	1	-16.185	-16.185
42.67655	18.247	1360.288	0.0323	1	-16.163	-16.163
42.75988	18.272	1365.288	0.0322	1	-16.145	-16.145
42.84322	18.294	1370.288	0.0323	1	-16.13	-16.13
42.92655	18.317	1375.288	0.0323	1	-16.113	-16.113
43.00988	18.337	1380.288	0.0323	1	-16.103	-16.103
43.09322	18.358	1385.288	0.0323	1	-16.091	-16.091
43.17655	18.376	1390.288	0.0323	1	-16.081	-16.081
43.25988	18.393	1395.288	0.0323	1	-16.072	-16.072
43.34321	18.409	1400.288	0.0322	1	-16.062	-16.062
43.42654	18.425	1405.288	0.0323	1	-16.052	-16.052
43.50987	18.438	1410.288	0.0323	1	-16.045	-16.045
43.5932	18.451	1415.288	0.0323	1	-16.037	-16.037
43.67653	18.462	1420.288	0.0323	1	-16.031	-16.031
43.75985	18.473	1425.288	0.0323	1	-16.026	-16.026
43.84319	18.484	1430.288	0.0323	1	-16.02	-16.02
43.92652	18.497	1435.288	0.0322	1	-16.011	-16.011
44.00985	18.508	1440.288	0.0322	1	-16.005	-16.005
44.09318	18.52	1445.288	0.0322	1	-15.998	-15.998
44.17651	18.532	1450.288	0.0323	1	-15.992	-15.992
44.25984	18.543	1455.288	0.0322	1	-15.987	-15.987
44.34317	18.554	1460.288	0.0322	1	-15.983	-15.983
44.4265	18.563	1465.288	0.0322	1	-15.98	-15.98
44.50984	18.573	1470.288	0.0323	1	-15.976	-15.976
44.59317	18.583	1475.288	0.0323	1	-15.971	-15.971
44.67652	18.592	1480.288	0.0322	1	-15.967	-15.967
44.75986	18.599	1485.288	0.0323	1	-15.965	-15.965
44.8432	18.604	1490.288	0.0322	1	-15.966	-15.966
44.92653	18.61	1495.288	0.0322	1	-15.964	-15.964
45.00987	18.615	1500.288	0.0323	1	-15.965	-15.965
45.09321	18.62	1505.288	0.0323	1	-15.964	-15.964
45.17655	18.624	1510.288	0.0322	1	-15.965	-15.965
45.25987	18.627	1515.288	0.0323	1	-15.968	-15.968
45.3432	18.634	1520.288	0.0322	1	-15.965	-15.965
45.42651	18.646	1525.288	0.0322	1	-15.956	-15.956
45.50983	18.665	1530.288	0.0322	1	-15.942	-15.942
45.59314	18.691	1535.288	0.0323	1	-15.921	-15.921
45.67646	18.72	1540.288	0.0323	1	-15.896	-15.896
45.75979	18.753	1545.288	0.0322	1	-15.868	-15.868
45.84311	18.785	1550.288	0.0323	1	-15.841	-15.841
45.92644	18.814	1555.288	0.0323	1	-15.817	-15.817
46.00976	18.842	1560.288	0.0322	1	-15.794	-15.794
46.0931	18.867	1565.288	0.0323	1	-15.775	-15.775
46.17643	18.891	1570.288	0.0322	1	-15.756	-15.756
46.25977	18.91	1575.288	0.0323	1	-15.743	-15.743
46.34311	18.926	1580.288	0.0323	1	-15.733	-15.733
46.42644	18.942	1585.288	0.0323	1	-15.722	-15.722
46.50978	18.959	1590.288	0.0323	1	-15.71	-15.71
46.59312	18.973	1595.288	0.0322	1	-15.701	-15.701
46.67646	18.986	1600.288	0.0322	1	-15.693	-15.693
46.75981	18.998	1605.288	0.0323	1	-15.686	-15.686
46.84314	19.009	1610.288	0.0323	1	-15.679	-15.679
46.92647	19.023	1615.288	0.0323	1	-15.67	-15.67
47.0098	19.039	1620.288	0.0322	1	-15.659	-15.659
47.09313	19.057	1625.288	0.0322	1	-15.647	-15.647
47.17646	19.076	1630.288	0.0322	1	-15.633	-15.633
47.25978	19.096	1635.288	0.0323	1	-15.618	-15.618
47.3431	19.116	1640.288	0.0322	1	-15.601	-15.601
47.42643	19.139	1645.288	0.0322	1	-15.582	-15.582
47.50975	19.157	1650.288	0.0322	1	-15.569	-15.569
47.59308	19.177	1655.288	0.0322	1	-15.553	-15.553
47.67641	19.194	1660.288	0.0322	1	-15.539	-15.539
47.75974	19.209	1665.288	0.0323	1	-15.529	-15.529
47.84307	19.222	1670.288	0.0323	1	-15.521	-15.521
47.9264	19.235	1675.288	0.0323	1	-15.512	-15.512
48.00974	19.242	1680.288	0.0323	1	-15.508	-15.508
48.09307	19.251	1685.288	0.0323	1	-15.503	-15.503
48.1764	19.262	1690.288	0.0323	1	-15.496	-15.496
48.25975	19.274	1695.288	0.0323	1	-15.487	-15.487
48.34308	19.286	1700.288	0.0322	1	-15.48	-15.48
48.4264	19.301	1705.288	0.0322	1	-15.471	-15.471
48.50972	19.324	1710.288	0.0322	1	-15.454	-15.454
48.59305	19.353	1715.288	0.0322	1	-15.431	-15.431
48.67638	19.374	1720.288	0.0322	1	-15.415	-15.415
48.75971	19.393	1725.288	0.0323	1	-15.399	-15.399
48.84305	19.409	1730.288	0.0322	1	-15.386	-15.386
48.92639	19.427	1735.288	0.0322	1	-15.371	-15.371
49.00972	19.445	1740.288	0.0322	1	-15.356	-15.356
49.09305	19.467	1745.288	0.0322	1	-15.338	-15.338
49.17638	19.488	1750.288	0.0322	1	-15.322	-15.322
49.25972	19.506	1755.288	0.0322	1	-15.308	-15.308
49.34305	19.522	1760.288	0.0322	1	-15.297	-15.297
49.42639	19.541	1765.288	0.0322	1	-15.283	-15.283
49.50973	19.561	1770.288	0.0322	1	-15.268	-15.268
49.59307	19.583	1775.288	0.0323	1	-15.251	-15.251
49.6764	19.604	1780.288	0.0323	1	-15.235	-15.235
49.75973	19.626	1785.288	0.0323	1	-15.217	-15.217
49.84306	19.651	1790.288	0.0323	1	-15.195	-15.195
49.92639	19.678	1795.288	0.0323	1	-15.171	-15.171
50.00972	19.703	1800.288	0.0323	1	-15.15	-15.15
50.09305	19.729	1805.288	0.0322	1	-15.134	-15.134
50.17638	19.754	1810.288	0.0322	1	-15.134	-15.134
50.25972	19.77	1815.288	0.0323	1	-15.151	-15.151
50.34305	19.789	1820.288	0.0323	1	-15.162	-15.162
50.42638	19.811	1825.288	0.0323	1	-15.168	-15.168
50.50971	19.835	1830.288	0.0323	1	-15.167	-15.167
50.59304	19.859	1835.288	0.0323	1	-15.164	-15.164
50.67637	19.886	1840.288	0.0322	1	-15.157	-15.157
50.7597	19.912	1845.288	0.0322	1	-15.149	-15.149
50.84303	19.94	1850.288	0.0322	1	-15.137	-15.137
50.92636	19.966	1855.288	0.0323	1	-15.124	-15.124
51.0097	19.989	1860.288	0.0322	1	-15.113	-15.113
51.09305	20.01	1865.288	0.0323	1	-15.102	-15.102
51.17639	20.026	1870.288	0.0323	1	-15.094	-15.094
51.25973	20.042	1875.288	0.0323	1	-15.086	-15.086
51.34306	20.061	1880.288	0.0322	1	-15.073	-15.073
51.42637	20.09	1885.288	0.0323	1	-15.049	-15.049
51.50971	20.124	1890.288	0.0322	1	-15.021	-15.021
51.59306	20.151	1895.288	0.0322	1	-14.998	-14.998
51.6764	20.17	1900.288	0.0322	1	-14.982	-14.982
51.75975	20.186	1905.288	0.0322	1	-14.97	-14.97
51.84309	20.21	1910.288	0.0323	1	-14.95	-14.95
51.92644	20.233	1915.288	0.0322	1	-14.931	-14.931
52.00976	20.256	1920.288	0.0323	1	-14.912	-14.912
52.09308	20.291	1925.288	0.0322	1	-14.881	-14.881
52.1764	20.329	1930.288	0.0323	1	-14.847	-14.847
52.25972	20.366	1935.288	0.0322	1	-14.813	-14.813
52.34304	20.397	1940.288	0.0322	1	-14.785	-14.785
52.42638	20.425	1945.288	0.0323	1	-14.76	-14.76
52.5097	20.449	1950.288	0.0322	1	-14.739	-14.739
52.59302	20.472	1955.288	0.0322	1	-14.72	-14.72
52.67636	20.49	1960.288	0.0322	1	-14.706	-14.706
52.75968	20.507	1965.288	0.0322	1	-14.692	-14.692
52.84301	20.525	1970.288	0.0322	1	-14.677	-14.677
52.92634	20.544	1975.288	0.0323	1	-14.661	-14.661
53.00967	20.563	1980.288	0.0323	1	-14.646	-14.646
53.09299	20.583	1985.288	0.0323	1	-14.632	-14.632
53.17633	20.605	1990.288	0.0322	1	-14.615	-14.615
53.25968	20.623	1995.288	0.0322	1	-14.6	-14.6
53.34302	20.637	2000.288	0.0323	1	-14.59	-14.59
53.42637	20.648	2005.288	0.0322	1	-14.582	-14.582
53.50969	20.672	2010.288	0.0322	1	-14.561	-14.561
53.59302	20.789	2015.288	0.0322	1	-14.447	-14.447
53.67636	20.891	2020.288	0.0323	1	-14.349	-14.349
53.75968	20.963	2025.288	0.0323	1	-14.28	-14.28
53.84301	21.038	2030.288	0.0322	1	-14.209	-14.209
53.92633	21.097	2035.288	0.0322	1	-14.154	-14.154
54.00967	21.152	2040.288	0.0323	1	-14.102	-14.102
54.09299	21.19	2045.288	0.0323	1	-14.068	-14.068
54.19298	21.23	2051.288	0.0322	1	-14.034	-14.034
54.27633	21.252	2056.288	0.0323	1	-14.017	-14.017
54.35968	21.268	2061.288	0.0322	1	-14.008	-14.008
54.44303	21.282	2066.288	0.0323	1	-14.001	-14.001
54.52637	21.295	2071.288	0.0322	1	-13.994	-13.994
54.60969	21.31	2076.288	0.0322	1	-13.984	-13.984
54.69302	21.331	2081.288	0.0323	1	-13.967	-13.967
54.77634	21.353	2086.288	0.0323	1	-13.951	-13.951
54.85967	21.379	2091.288	0.0322	1	-13.93	-13.93
54.94298	21.399	2096.288	0.0322	1	-13.917	-13.917
55.0263	21.424	2101.288	0.0322	1	-13.899	-13.899
55.10962	21.455	2106.288	0.0323	1	-13.875	-13.875
55.19294	21.478	2111.288	0.0323	1	-13.861	-13.861
55.27627	21.498	2116.288	0.0323	1	-13.851	-13.851
55.35961	21.516	2121.288	0.0323	1	-13.842	-13.842
55.44295	21.531	2126.288	0.0322	1	-13.833	-13.833
55.52628	21.545	2131.288	0.0322	1	-13.825	-13.825
55.60963	21.56	2136.288	0.0323	1	-13.815	-13.815
55.69297	21.576	2141.288	0.0323	1	-13.803	-13.803
55.77631	21.596	2146.288	0.0323	1	-13.787	-13.787
55.85964	21.618	2151.288	0.0323	1	-13.768	-13.768
55.94297	21.645	2156.288	0.0323	1	-13.742	-13.742
56.02629	21.673	2161.288	0.0323	1	-13.719	-13.719
56.10962	21.705	2166.288	0.0323	1	-13.692	-13.692
56.19296	21.739	2171.288	0.0322	1	-13.664	-13.664
56.27629	21.772	2176.288	0.0323	1	-13.637	-13.637
56.35963	21.807	2181.288	0.0323	1	-13.609	-13.609
56.44296	21.846	2186.288	0.0323	1	-13.577	-13.577
56.52629	21.887	2191.288	0.0323	1	-13.542	-13.542
56.60962	21.927	2196.288	0.0323	1	-13.508	-13.508
56.69295	21.963	2201.288	0.0323	1	-13.48	-13.48
56.77628	21.997	2206.288	0.0323	1	-13.452	-13.452
56.85962	22.031	2211.288	0.0323	1	-13.422	-13.422
56.94297	22.063	2216.288	0.0323	1	-13.393	-13.393
57.0263	22.097	2221.288	0.0323	1	-13.362	-13.362
57.10963	22.136	2226.288	0.0323	1	-13.328	-13.328
57.19295	22.177	2231.288	0.0323	1	-13.293	-13.293
57.27628	22.221	2236.288	0.0322	1	-13.256	-13.256
57.35961	22.268	2241.288	0.0323	1	-13.218	-13.218
57.44295	22.317	2246.288	0.0323	1	-13.177	-13.177
57.52629	22.366	2251.288	0.0323	1	-13.137	-13.137
57.60963	22.416	2256.288	0.0323	1	-13.095	-13.095
57.69296	22.467	2261.288	0.0322	1	-13.053	-13.053
57.77629	22.526	2266.288	0.0322	1	-13.001	-13.001
57.85962	22.587	2271.288	0.0323	1	-12.947	-12.947
57.94295	22.65	2276.288	0.0323	1	-12.892	-12.892
58.02628	22.716	2281.288	0.0322	1	-12.832	-12.832
58.10961	22.785	2286.288	0.0323	1	-12.77	-12.77
58.19294	22.854	2291.288	0.0323	1	-12.708	-12.708
58.27628	22.92	2296.288	0.0323	1	-12.647	-12.647
58.3596	22.985	2301.288	0.0323	1	-12.587	-12.587
58.44294	23.052	2306.288	0.0322	1	-12.525	-12.525
58.52627	23.115	2311.288	0.0323	1	-12.467	-12.467
58.6096	23.181	2316.288	0.0323	1	-12.407	-12.407
58.69294	23.245	2321.288	0.0323	1	-12.349	-12.349
58.77627	23.319	2326.288	0.0323	1	-12.28	-12.28
58.85961	23.396	2331.288	0.0323	1	-12.209	-12.209
58.94294	23.477	2336.288	0.0323	1	-12.134	-12.134
59.02627	23.567	2341.288	0.0323	1	-12.049	-12.049
59.1096	23.667	2346.288	0.0323	1	-11.955	-11.955
59.19293	23.766	2351.288	0.0323	1	-11.862	-11.862
59.27626	23.859	2356.288	0.0323	1	-11.774	-11.774
59.3596	23.952	2361.288	0.0322	1	-11.685	-11.685
59.44294	24.045	2366.288	0.0322	1	-11.596	-11.596
59.52627	24.141	2371.288	0.0323	1	-11.506	-11.506
59.60961	24.245	2376.288	0.0322	1	-11.406	-11.406
59.69294	24.345	2381.288	0.0323	1	-11.31	-11.31
59.77628	24.454	2386.288	0.0323	1	-11.207	-11.207
59.8596	24.574	2391.288	0.0322	1	-11.092	-11.092
59.94294	24.708	2396.288	0.0323	1	-10.965	-10.965
60.02627	24.846	2401.288	0.0322	1	-10.837	-10.837
60.10961	25.017	2406.288	0.0323	1	-10.675	-10.675
60.19295	25.163	2411.288	0.0323	1	-10.535	-10.535
60.27628	25.309	2416.288	0.0322	1	-10.393	-10.393
60.35962	25.449	2421.288	0.0322	1	-10.257	-10.257
60.44295	25.586	2426.288	0.0323	1	-10.125	-10.125
60.52628	25.738	2431.288	0.0323	1	-9.979	-9.979
60.60961	25.917	2436.288	0.0322	1	-9.806	-9.806
60.69294	26.09	2441.288	0.0322	1	-9.638	-9.638
60.77627	26.25	2446.288	0.0322	1	-9.483	-9.483
60.85961	26.421	2451.288	0.0323	1	-9.318	-9.318
60.94293	26.591	2456.288	0.0323	1	-9.153	-9.153
61.02626	26.76	2461.288	0.0323	1	-8.99	-8.99
61.10959	26.931	2466.288	0.0323	1	-8.825	-8.825
61.19292	27.109	2471.288	0.0322	1	-8.654	-8.654
61.28958	27.313	2477.089	0.0323	1	-8.46	-8.46
61.37291	27.489	2482.089	0.0322	1	-8.291	-8.291
61.45624	27.659	2487.089	0.0323	1	-8.128	-8.128
61.53958	27.813	2492.089	0.0323	1	-7.979	-7.979
61.62292	27.959	2497.089	0.0322	1	-7.839	-7.839
61.70626	28.103	2502.089	0.0322	1	-7.698	-7.698
61.78959	28.247	2507.089	0.0323	1	-7.557	-7.557
61.87293	28.391	2512.089	0.0322	1	-7.415	-7.415
61.95626	28.526	2517.089	0.0323	1	-7.282	-7.282
62.03959	28.657	2522.089	0.0323	1	-7.152	-7.152
62.12292	28.798	2527.089	0.0322	1	-7.013	-7.013
62.20625	28.937	2532.089	0.0322	1	-6.876	-6.876
62.28959	29.084	2537.089	0.0322	1	-6.731	-6.731
62.37292	29.223	2542.089	0.0322	1	-6.594	-6.594
62.45626	29.372	2547.089	0.0322	1	-6.448	-6.448
62.53959	29.531	2552.089	0.0322	1	-6.292	-6.292
62.62292	29.7	2557.089	0.0322	1	-6.126	-6.126
62.70625	29.873	2562.089	0.0323	1	-5.958	-5.958
62.78958	30.05	2567.089	0.0322	1	-5.786	-5.786
62.87292	30.223	2572.089	0.0322	1	-5.618	-5.618
62.95625	30.407	2577.089	0.0323	1	-5.438	-5.438
63.03957	30.6	2582.089	0.0322	1	-5.25	-5.25
63.12291	30.799	2587.089	0.0322	1	-5.055	-5.055
63.20624	30.988	2592.089	0.0323	1	-4.871	-4.871
63.28958	31.168	2597.089	0.0323	1	-4.696	-4.696
63.37292	31.34	2602.089	0.0323	1	-4.529	-4.529
63.45626	31.518	2607.089	0.0322	1	-4.356	-4.356
63.53959	31.703	2612.089	0.0323	1	-4.176	-4.176
63.62292	31.902	2617.089	0.0323	1	-3.983	-3.983
63.70625	32.088	2622.089	0.0322	1	-3.802	-3.802
63.78959	32.267	2627.089	0.0323	1	-3.628	-3.628
63.87293	32.438	2632.089	0.0322	1	-3.463	-3.463
63.95626	32.62	2637.089	0.0323	1	-3.289	-3.289
64.03959	32.8	2642.089	0.0323	1	-3.118	-3.118
64.12292	32.985	2647.089	0.0322	1	-2.94	-2.94
64.20625	33.153	2652.089	0.0322	1	-2.778	-2.778
64.28958	33.316	2657.089	0.0323	1	-2.62	-2.62
64.37292	33.474	2662.089	0.0323	1	-2.468	-2.468
64.45625	33.622	2667.089	0.0322	1	-2.325	-2.325
64.53958	33.761	2672.089	0.0322	1	-2.192	-2.192
64.62291	33.901	2677.089	0.0323	1	-2.057	-2.057
64.70623	34.032	2682.089	0.0323	1	-1.931	-1.931
64.78956	34.168	2687.089	0.0322	1	-1.8	-1.8
64.8729	34.297	2692.089	0.0322	1	-1.676	-1.676
64.95623	34.402	2697.089	0.0322	1	-1.577	-1.577
65.03956	34.503	2702.089	0.0322	1	-1.481	-1.481
65.12289	34.605	2707.089	0.0322	1	-1.386	-1.386
65.20623	34.703	2712.089	0.0322	1	-1.294	-1.294
65.28957	34.789	2717.089	0.0322	1	-1.212	-1.212
65.3729	34.876	2722.089	0.0322	1	-1.13	-1.13
65.45624	34.96	2727.089	0.0322	1	-1.053	-1.053
65.53957	35.044	2732.089	0.0323	1	-0.976	-0.976
65.6229	35.119	2737.089	0.0322	1	-0.908	-0.908
65.70624	35.188	2742.089	0.0322	1	-0.847	-0.847
65.78958	35.251	2747.089	0.0322	1	-0.792	-0.792
65.87291	35.308	2752.089	0.0323	1	-0.741	-0.741
65.95624	35.367	2757.089	0.0323	1	-0.686	-0.686
66.03957	35.423	2762.089	0.0323	1	-0.635	-0.635
66.12291	35.468	2767.089	0.0322	1	-0.597	-0.597
66.20626	35.513	2772.089	0.0322	1	-0.558	-0.558
66.28959	35.553	2777.089	0.0323	1	-0.525	-0.525
66.37291	35.601	2782.089	0.0323	1	-0.484	-0.484
66.45623	35.661	2787.089	0.0323	1	-0.429	-0.429
66.53956	35.715	2792.089	0.0322	1	-0.382	-0.382
66.62289	35.765	2797.089	0.0323	1	-0.34	-0.34
66.70622	35.805	2802.089	0.0323	1	-0.307	-0.307
66.78956	35.849	2807.089	0.0323	1	-0.27	-0.27
66.8729	35.897	2812.089	0.0323	1	-0.228	-0.228
66.95623	35.934	2817.089	0.0322	1	-0.196	-0.196
67.03958	35.965	2822.089	0.0322	1	-0.17	-0.17
67.12291	35.992	2827.089	0.0323	1	-0.148	-0.148
67.20626	36.018	2832.089	0.0322	1	-0.126	-0.126
67.28959	36.041	2837.089	0.0323	1	-0.107	-0.107
67.37292	36.065	2842.089	0.0323	1	-0.087	-0.087
67.45626	36.092	2847.089	0.0323	1	-0.065	-0.065
67.5396	36.119	2852.089	0.0323	1	-0.045	-0.045
67.62294	36.142	2857.089	0.0322	1	-0.031	-0.031
67.70625	36.169	2862.089	0.0323	1	-0.01	-0.01
67.78956	36.205	2867.089	0.0322	1	0.021	0.021
67.87288	36.245	2872.089	0.0323	1	0.056	0.056
67.95623	36.28	2877.089	0.0323	1	0.086	0.086
68.03956	36.309	2882.089	0.0323	1	0.11	0.11
68.1229	36.337	2887.089	0.0323	1	0.134	0.134
68.20623	36.365	2892.089	0.0323	1	0.158	0.158
68.28957	36.4	2897.089	0.0322	1	0.189	0.189
68.3729	36.437	2902.089	0.0323	1	0.221	0.221
68.45624	36.471	2907.089	0.0323	1	0.25	0.25
68.53958	36.51	2912.089	0.0323	1	0.284	0.284
68.62292	36.552	2917.089	0.0322	1	0.321	0.321
68.70625	36.59	2922.089	0.0323	1	0.354	0.354
68.78957	36.641	2927.089	0.0323	1	0.398	0.398
68.87291	36.699	2932.089	0.0323	1	0.449	0.449
68.95625	36.751	2937.089	0.0323	1	0.496	0.496
69.0396	36.798	2942.089	0.0323	1	0.538	0.538
69.12294	36.842	2947.089	0.0323	1	0.577	0.577
69.20627	36.889	2952.089	0.0323	1	0.618	0.618
69.2896	36.941	2957.089	0.0323	1	0.666	0.666
69.37293	36.992	2962.089	0.0323	1	0.711	0.711
69.45626	37.044	2967.089	0.0323	1	0.758	0.758
69.53959	37.093	2972.089	0.0323	1	0.802	0.802
69.62292	37.137	2977.089	0.0322	1	0.839	0.839
69.70624	37.179	2982.089	0.0323	1	0.874	0.874
69.78958	37.217	2987.089	0.0322	1	0.906	0.906
69.87291	37.252	2992.089	0.0322	1	0.936	0.936
69.95624	37.283	2997.089	0.0323	1	0.962	0.962
70.03957	37.309	3002.089	0.0322	1	0.984	0.984
70.1229	37.334	3007.089	0.0323	1	1.004	1.004
70.20624	37.354	3012.089	0.0323	1	1.019	1.019
70.28957	37.37	3017.089	0.0322	1	1.03	1.03
70.37292	37.384	3022.089	0.0323	1	1.04	1.04
70.45626	37.393	3027.089	0.0323	1	1.045	1.045
70.53959	37.402	3032.089	0.0323	1	1.049	1.049
70.62293	37.409	3037.089	0.0323	1	1.051	1.051
70.70627	37.415	3042.089	0.0323	1	1.05	1.05
70.78961	37.418	3047.089	0.0322	1	1.046	1.046
70.87295	37.421	3052.089	0.0322	1	1.043	1.043
70.9563	37.422	3057.089	0.0322	1	1.038	1.038
71.03963	37.424	3062.089	0.0322	1	1.035	1.035
71.12296	37.424	3067.089	0.0322	1	1.029	1.029
71.2063	37.425	3072.089	0.0322	1	1.024	1.024
71.28963	37.425	3077.089	0.0323	1	1.019	1.019
71.37296	37.425	3082.089	0.0323	1	1.011	1.011
71.4563	37.424	3087.089	0.0322	1	1.001	1.001
71.53964	37.42	3092.089	0.0322	1	0.989	0.989
71.62296	37.415	3097.089	0.0323	1	0.978	0.978
71.70629	37.408	3102.089	0.0322	1	0.964	0.964
71.78962	37.399	3107.089	0.0322	1	0.948	0.948
71.87296	37.385	3112.089	0.0322	1	0.927	0.927
71.95629	37.364	3117.089	0.0323	1	0.897	0.897
72.03963	37.344	3122.089	0.0322	1	0.87	0.87
72.12296	37.317	3127.089	0.0323	1	0.835	0.835
72.20628	37.291	3132.089	0.0322	1	0.802	0.802
72.28962	37.272	3137.089	0.0322	1	0.778	0.778
72.37296	37.243	3142.089	0.0322	1	0.742	0.742
72.4563	37.213	3147.089	0.0323	1	0.705	0.705
72.53963	37.184	3152.089	0.0323	1	0.671	0.671
72.62297	37.155	3157.089	0.0323	1	0.635	0.635
72.70631	37.131	3162.089	0.0323	1	0.605	0.605
72.78964	37.106	3167.089	0.0322	1	0.575	0.575
72.87299	37.085	3172.089	0.0322	1	0.55	0.55
72.95632	37.064	3177.089	0.0323	1	0.524	0.524
73.03965	37.049	3182.089	0.0323	1	0.504	0.504
73.12297	37.037	3187.089	0.0322	1	0.486	0.486
73.20631	37.027	3192.089	0.0323	1	0.471	0.471
73.28964	37.017	3197.089	0.0323	1	0.454	0.454
73.37297	37.007	3202.089	0.0323	1	0.437	0.437
73.45631	36.996	3207.089	0.0322	1	0.419	0.419
73.53965	36.986	3212.089	0.0322	1	0.402	0.402
73.62298	36.977	3217.089	0.0322	1	0.388	0.388
73.70632	36.968	3222.089	0.0322	1	0.375	0.375
73.78966	36.959	3227.089	0.0323	1	0.361	0.361
73.87299	36.95	3232.089	0.0322	1	0.348	0.348
73.95633	36.942	3237.089	0.0323	1	0.335	0.335
74.03966	36.933	3242.089	0.0323	1	0.321	0.321
74.123	36.925	3247.089	0.0323	1	0.308	0.308
74.20633	36.916	3252.089	0.0322	1	0.295	0.295
74.28966	36.907	3257.089	0.0322	1	0.281	0.281
74.373	36.898	3262.089	0.0322	1	0.268	0.268
74.45635	36.884	3267.089	0.0322	1	0.248	0.248
74.5397	36.864	3272.089	0.0322	1	0.223	0.223
74.63968	36.838	3278.088	0.0322	1	0.19	0.19
74.723	36.822	3283.088	0.0323	1	0.168	0.168
74.80633	36.81	3288.088	0.0322	1	0.149	0.149
74.88966	36.795	3293.088	0.0323	1	0.128	0.128
74.97299	36.775	3298.088	0.0322	1	0.101	0.101
75.05633	36.753	3303.088	0.0322	1	0.073	0.073
75.13965	36.727	3308.088	0.0322	1	0.04	0.04
75.22298	36.701	3313.088	0.0322	1	0.007	0.007
75.30631	36.671	3318.088	0.0322	1	-0.029	-0.029
75.38965	36.637	3323.088	0.0322	1	-0.071	-0.071
75.47298	36.591	3328.088	0.0322	1	-0.125	-0.125
75.55631	36.548	3333.088	0.0322	1	-0.175	-0.175
75.63963	36.509	3338.088	0.0322	1	-0.22	-0.22
75.72295	36.472	3343.088	0.0322	1	-0.264	-0.264
75.80626	36.436	3348.088	0.0322	1	-0.308	-0.308
75.88958	36.395	3353.088	0.0322	1	-0.354	-0.354
75.97293	36.343	3358.088	0.0322	1	-0.411	-0.411
76.05628	36.273	3363.088	0.0322	1	-0.487	-0.487
76.13963	36.199	3368.088	0.0322	1	-0.567	-0.567
76.22298	36.123	3373.088	0.0322	1	-0.65	-0.65
76.30633	36.048	3378.088	0.0323	1	-0.73	-0.73
76.38967	35.971	3383.088	0.0322	1	-0.811	-0.811
76.47301	35.895	3388.088	0.0322	1	-0.892	-0.892
76.55635	35.822	3393.088	0.0322	1	-0.97	-0.97
76.63969	35.747	3398.088	0.0322	1	-1.05	-1.05
76.72303	35.668	3403.088	0.0322	1	-1.133	-1.133
76.80637	35.585	3408.088	0.0322	1	-1.222	-1.222
76.88971	35.499	3413.088	0.0322	1	-1.315	-1.315
76.97304	35.402	3418.088	0.0322	1	-1.42	-1.42
77.05638	35.297	3423.088	0.0322	1	-1.534	-1.534
77.13971	35.185	3428.088	0.0322	1	-1.654	-1.654
77.22304	35.074	3433.088	0.0322	1	-1.773	-1.773
77.30638	34.958	3438.088	0.0322	1	-1.897	-1.897
77.38972	34.826	3443.088	0.0323	1	-2.035	-2.035
77.47305	34.683	3448.088	0.0322	1	-2.184	-2.184
77.55638	34.534	3453.088	0.0322	1	-2.342	-2.342
77.63971	34.386	3458.088	0.0322	1	-2.5	-2.5
77.72305	34.214	3463.088	0.0322	1	-2.681	-2.681
77.80637	34.029	3468.088	0.0322	1	-2.874	-2.874
77.88969	33.862	3473.088	0.0323	1	-3.049	-3.049
77.97303	33.684	3478.088	0.0322	1	-3.234	-3.234
78.05636	33.479	3483.088	0.0322	1	-3.448	-3.448
78.1397	33.278	3488.088	0.0322	1	-3.653	-3.653
78.22303	33.069	3493.088	0.0322	1	-3.868	-3.868
78.30637	32.857	3498.088	0.0322	1	-4.084	-4.084
78.38971	32.649	3503.088	0.0322	1	-4.297	-4.297
78.47305	32.432	3508.088	0.0323	1	-4.519	-4.519
78.55638	32.212	3513.088	0.0322	1	-4.741	-4.741
78.63972	31.983	3518.088	0.0322	1	-4.974	-4.974
78.72305	31.761	3523.088	0.0322	1	-5.203	-5.203
78.80639	31.534	3528.088	0.0322	1	-5.435	-5.435
78.88973	31.332	3533.088	0.0322	1	-5.641	-5.641
78.97307	31.162	3538.088	0.0322	1	-5.817	-5.817
79.0564	30.941	3543.088	0.0322	1	-6.047	-6.047
79.13973	30.672	3548.088	0.0322	1	-6.325	-6.325
79.22306	30.396	3553.088	0.0322	1	-6.609	-6.609
79.3064	30.131	3558.088	0.0322	1	-6.884	-6.884
79.38974	29.819	3563.088	0.0322	1	-7.206	-7.206
79.47305	29.513	3568.088	0.0322	1	-7.522	-7.522
79.55637	29.227	3573.088	0.0322	1	-7.819	-7.819
79.63969	28.941	3578.088	0.0322	1	-8.115	-8.115
79.72302	28.644	3583.088	0.0322	1	-8.419	-8.419
79.80637	28.315	3588.088	0.0321	1	-8.753	-8.753
79.88972	27.956	3593.088	0.0322	1	-9.117	-9.117
79.97306	27.629	3598.088	0.0322	1	-9.448	-9.448
80.0564	27.309	3603.088	0.0323	1	-9.773	-9.773
80.13975	26.978	3608.088	0.0322	1	-10.108	-10.108
80.22309	26.657	3613.088	0.0322	1	-10.433	-10.433
80.30642	26.337	3618.088	0.0322	1	-10.759	-10.759
80.38976	26.003	3623.088	0.0322	1	-11.099	-11.099
80.47309	25.664	3628.088	0.0322	1	-11.447	-11.447
80.55643	25.337	3633.088	0.0322	1	-11.782	-11.782
80.63975	25.002	3638.088	0.0322	1	-12.126	-12.126
80.72309	24.678	3643.088	0.0322	1	-12.457	-12.457
80.80642	24.337	3648.088	0.0322	1	-12.806	-12.806
80.88975	24.019	3653.088	0.0322	1	-13.129	-13.129
80.97309	23.701	3658.088	0.0322	1	-13.453	-13.453
81.05644	23.379	3663.088	0.0322	1	-13.781	-13.781
81.13978	23.074	3668.088	0.0322	1	-14.094	-14.094
81.22311	22.786	3673.088	0.0322	1	-14.39	-14.39
81.30645	22.515	3678.088	0.0323	1	-14.672	-14.672
81.38978	22.253	3683.088	0.0322	1	-14.946	-14.946
81.47312	22.005	3688.088	0.0322	1	-15.204	-15.204
81.55645	21.761	3693.088	0.0322	1	-15.456	-15.456
81.63979	21.533	3698.088	0.0322	1	-15.692	-15.692
81.72312	21.323	3703.088	0.0322	1	-15.911	-15.911
81.80644	21.133	3708.088	0.0322	1	-16.109	-16.109
81.88977	20.958	3713.088	0.0322	1	-16.292	-16.292
81.97311	20.79	3718.088	0.0322	1	-16.467	-16.467
82.05643	20.622	3723.088	0.0322	1	-16.641	-16.641
82.13977	20.482	3728.088	0.0322	1	-16.789	-16.789
82.22312	20.356	3733.088	0.0322	1	-16.921	-16.921
82.30645	20.246	3738.088	0.0322	1	-17.037	-17.037
82.3898	20.156	3743.088	0.0322	1	-17.132	-17.132
82.47314	20.091	3748.088	0.0322	1	-17.201	-17.201
82.55648	20.035	3753.088	0.0322	1	-17.265	-17.265
82.63981	19.987	3758.088	0.0322	1	-17.319	-17.319
82.72315	19.948	3763.088	0.0322	1	-17.366	-17.366
82.80648	19.921	3768.088	0.0322	1	-17.404	-17.404
82.8898	19.902	3773.088	0.0322	1	-17.435	-17.435
82.97314	19.89	3778.088	0.0322	1	-17.465	-17.465
83.05648	19.881	3783.088	0.0322	1	-17.489	-17.489
83.13982	19.876	3788.088	0.0322	1	-17.507	-17.507
83.22314	19.872	3793.088	0.0322	1	-17.522	-17.522
83.30648	19.87	3798.088	0.0322	1	-17.533	-17.533
83.3898	19.873	3803.088	0.0323	1	-17.539	-17.539
83.47314	19.887	3808.088	0.0322	1	-17.537	-17.537
83.55647	19.908	3813.088	0.0322	1	-17.525	-17.525
83.6398	19.958	3818.088	0.0322	1	-17.482	-17.482
83.72313	20.035	3823.088	0.0322	1	-17.413	-17.413
83.80647	20.145	3828.088	0.0322	1	-17.308	-17.308
83.8898	20.273	3833.088	0.0322	1	-17.185	-17.185
83.97313	20.397	3838.088	0.0322	1	-17.065	-17.065
84.05647	20.525	3843.088	0.0322	1	-16.942	-16.942
84.1398	20.651	3848.088	0.0322	1	-16.821	-16.821
84.22314	20.779	3853.088	0.0322	1	-16.698	-16.698
84.30647	20.911	3858.088	0.0322	1	-16.571	-16.571
84.3898	21.046	3863.088	0.0322	1	-16.44	-16.44
84.47314	21.181	3868.088	0.0322	1	-16.31	-16.31
84.55648	21.311	3873.088	0.0322	1	-16.186	-16.186
84.63981	21.441	3878.088	0.0322	1	-16.061	-16.061
84.72316	21.572	3883.088	0.0322	1	-15.937	-15.937
84.80649	21.698	3888.088	0.0322	1	-15.817	-15.817
84.88982	21.838	3893.088	0.0322	1	-15.682	-15.682
84.97316	21.976	3898.088	0.0322	1	-15.553	-15.553
85.05649	22.097	3903.088	0.0322	1	-15.443	-15.443
85.13983	22.212	3908.088	0.0322	1	-15.336	-15.336
85.22317	22.319	3913.088	0.0322	1	-15.236	-15.236
85.30651	22.416	3918.088	0.0322	1	-15.147	-15.147
85.38984	22.513	3923.088	0.0322	1	-15.057	-15.057
85.47317	22.617	3928.088	0.0322	1	-14.96	-14.96
85.5565	22.718	3933.088	0.0322	1	-14.864	-14.864
85.63982	22.82	3938.088	0.0322	1	-14.771	-14.771
85.72315	22.922	3943.088	0.0322	1	-14.677	-14.677
85.80649	23.014	3948.088	0.0322	1	-14.593	-14.593
85.88982	23.099	3953.088	0.0322	1	-14.516	-14.516
85.97317	23.179	3958.088	0.0322	1	-14.447	-14.447
86.05651	23.251	3963.088	0.0322	1	-14.384	-14.384
86.13985	23.319	3968.088	0.0322	1	-14.326	-14.326
86.22319	23.388	3973.088	0.0322	1	-14.268	-14.268
86.30653	23.46	3978.088	0.0322	1	-14.206	-14.206
86.38986	23.534	3983.088	0.0322	1	-14.141	-14.141
86.4732	23.601	3988.088	0.0322	1	-14.082	-14.082
86.55654	23.664	3993.088	0.0322	1	-14.025	-14.025
86.63988	23.72	3998.088	0.0322	1	-13.975	-13.975
86.72321	23.782	4003.088	0.0322	1	-13.921	-13.921
86.80654	23.843	4008.088	0.0322	1	-13.869	-13.869
86.88988	23.904	4013.088	0.0322	1	-13.817	-13.817
86.97322	23.958	4018.088	0.0322	1	-13.773	-13.773
87.05655	24.011	4023.088	0.0322	1	-13.73	-13.73
87.13989	24.062	4028.088	0.0322	1	-13.688	-13.688
87.22322	24.11	4033.088	0.0322	1	-13.649	-13.649
87.30655	24.161	4038.088	0.0322	1	-13.61	-13.61
87.38989	24.209	4043.088	0.0322	1	-13.576	-13.576
87.47323	24.257	4048.088	0.0322	1	-13.543	-13.543
87.55656	24.308	4053.088	0.0322	1	-13.504	-13.504
87.63988	24.359	4058.088	0.0322	1	-13.463	-13.463
87.72321	24.41	4063.088	0.0322	1	-13.422	-13.422
87.80654	24.459	4068.088	0.0322	1	-13.38	-13.38
87.88987	24.504	4073.088	0.0322	1	-13.343	-13.343
87.9732	24.551	4078.088	0.0322	1	-13.306	-13.306
88.05655	24.603	4083.088	0.0322	1	-13.264	-13.264
88.13989	24.647	4088.088	0.0322	1	-13.226	-13.226
88.22323	24.69	4093.088	0.0321	1	-13.188	-13.188
88.30657	24.739	4098.088	0.0322	1	-13.145	-13.145
88.38991	24.792	4103.088	0.0323	1	-13.098	-13.098
88.47325	24.846	4108.088	0.0322	1	-13.052	-13.052
88.55658	24.903	4113.088	0.0322	1	-13.004	-13.004
88.63989	24.968	4118.088	0.0322	1	-12.948	-12.948
88.73654	25.053	4123.889	0.0322	1	-12.874	-12.874
88.81985	25.121	4128.889	0.0322	1	-12.816	-12.816
88.90318	25.185	4133.889	0.0322	1	-12.764	-12.764
88.98654	25.232	4138.889	0.0322	1	-12.729	-12.729
89.06988	25.266	4143.889	0.0322	1	-12.703	-12.703
89.15321	25.302	4148.889	0.0322	1	-12.674	-12.674
89.23657	25.339	4153.889	0.0322	1	-12.642	-12.642
89.31993	25.369	4158.889	0.0322	1	-12.616	-12.616
89.40328	25.399	4163.889	0.0322	1	-12.594	-12.594
89.48662	25.434	4168.889	0.0322	1	-12.573	-12.573
89.56996	25.476	4173.889	0.0322	1	-12.55	-12.55
89.65329	25.523	4178.889	0.0322	1	-12.516	-12.516
89.73663	25.579	4183.889	0.0322	1	-12.468	-12.468
89.81995	25.631	4188.889	0.0322	1	-12.423	-12.423
89.90328	25.681	4193.889	0.0321	1	-12.381	-12.381
89.98662	25.723	4198.889	0.0322	1	-12.346	-12.346
90.06994	25.759	4203.889	0.0322	1	-12.318	-12.318
90.15327	25.795	4208.889	0.0322	1	-12.289	-12.289
90.23658	25.831	4213.889	0.0322	1	-12.261	-12.261
90.3199	25.87	4218.889	0.0322	1	-12.23	-12.23
90.40321	25.906	4223.889	0.0322	1	-12.201	-12.201
90.48655	25.94	4228.889	0.0322	1	-12.174	-12.174
90.56989	25.963	4233.889	0.0322	1	-12.156	-12.156
90.65324	25.984	4238.889	0.0322	1	-12.138	-12.138
90.73658	26	4243.889	0.0322	1	-12.126	-12.126
90.81994	26.018	4248.889	0.0322	1	-12.112	-12.112
90.90327	26.032	4253.889	0.0322	1	-12.104	-12.104
90.98661	26.05	4258.889	0.0322	1	-12.094	-12.094
91.06996	26.069	4263.889	0.0322	1	-12.083	-12.083
91.1533	26.088	4268.889	0.0322	1	-12.07	-12.07
91.23664	26.105	4273.889	0.0322	1	-12.058	-12.058
91.31998	26.123	4278.889	0.0322	1	-12.046	-12.046
91.40332	26.144	4283.889	0.0322	1	-12.031	-12.031
91.48665	26.164	4288.889	0.0321	1	-12.016	-12.016
91.56998	26.186	4293.889	0.0322	1	-12	-12
91.65332	26.208	4298.889	0.0321	1	-11.984	-11.984
91.73666	26.228	4303.889	0.0322	1	-11.973	-11.973
91.82	26.244	4308.889	0.0322	1	-11.967	-11.967
91.90334	26.262	4313.889	0.0322	1	-11.963	-11.963
91.98668	26.279	4318.889	0.0322	1	-11.958	-11.958
92.07002	26.297	4323.889	0.0322	1	-11.947	-11.947
92.15336	26.314	4328.889	0.0322	1	-11.936	-11.936
92.23669	26.332	4333.889	0.0322	1	-11.922	-11.922
92.32003	26.35	4338.889	0.0322	1	-11.909	-11.909
92.40336	26.368	4343.889	0.0322	1	-11.896	-11.896
92.4867	26.384	4348.889	0.0322	1	-11.885	-11.885
92.57003	26.399	4353.889	0.0322	1	-11.874	-11.874
92.65337	26.415	4358.889	0.0322	1	-11.862	-11.862
92.7367	26.427	4363.889	0.0322	1	-11.855	-11.855
92.82004	26.437	4368.889	0.0321	1	-11.854	-11.854
92.90337	26.447	4373.889	0.0321	1	-11.852	-11.852
92.98672	26.456	4378.889	0.0321	1	-11.849	-11.849
93.07004	26.47	4383.889	0.0322	1	-11.843	-11.843
93.15338	26.485	4388.889	0.0322	1	-11.836	-11.836
93.23671	26.495	4393.889	0.0322	1	-11.835	-11.835
93.32004	26.501	4398.889	0.0322	1	-11.838	-11.838
93.40336	26.505	4403.889	0.0322	1	-11.843	-11.843
93.48669	26.509	4408.889	0.0322	1	-11.848	-11.848
93.57003	26.511	4413.889	0.0322	1	-11.855	-11.855
93.65336	26.513	4418.889	0.0322	1	-11.861	-11.861
93.7367	26.514	4423.889	0.0322	1	-11.871	-11.871
93.82003	26.515	4428.889	0.0322	1	-11.881	-11.881
93.90336	26.516	4433.889	0.0322	1	-11.889	-11.889
93.98671	26.516	4438.889	0.0322	1	-11.897	-11.897
94.07006	26.517	4443.889	0.0322	1	-11.903	-11.903
94.15338	26.517	4448.889	0.0321	1	-11.908	-11.908
94.2367	26.517	4453.889	0.0322	1	-11.913	-11.913
94.32002	26.518	4458.889	0.0322	1	-11.917	-11.917
94.40335	26.518	4463.889	0.0322	1	-11.923	-11.923
94.48669	26.518	4468.889	0.0321	1	-11.929	-11.929
94.57003	26.518	4473.889	0.0322	1	-11.933	-11.933
94.65339	26.518	4478.889	0.0322	1	-11.937	-11.937
94.73673	26.517	4483.889	0.0322	1	-11.942	-11.942
94.82007	26.515	4488.889	0.0322	1	-11.948	-11.948
94.90341	26.514	4493.889	0.0322	1	-11.953	-11.953
94.98674	26.512	4498.889	0.0322	1	-11.959	-11.959
95.07007	26.51	4503.889	0.0322	1	-11.965	-11.965
95.1534	26.508	4508.889	0.0322	1	-11.972	-11.972
95.23672	26.506	4513.889	0.0322	1	-11.979	-11.979
95.32006	26.504	4518.889	0.0322	1	-11.986	-11.986
95.40338	26.498	4523.889	0.0322	1	-11.997	-11.997
95.48672	26.493	4528.889	0.0322	1	-12.006	-12.006
95.57005	26.484	4533.889	0.0322	1	-12.019	-12.019
95.6534	26.474	4538.889	0.0322	1	-12.033	-12.033
95.73674	26.459	4543.889	0.0321	1	-12.054	-12.054
95.82008	26.443	4548.889	0.0321	1	-12.075	-12.075
95.90341	26.428	4553.889	0.0322	1	-12.094	-12.094
95.98674	26.411	4558.889	0.0322	1	-12.114	-12.114
96.07009	26.392	4563.889	0.0321	1	-12.135	-12.135
96.15343	26.368	4568.889	0.0322	1	-12.162	-12.162
96.23677	26.338	4573.889	0.0322	1	-12.194	-12.194
96.3201	26.314	4578.889	0.0322	1	-12.221	-12.221
96.40343	26.29	4583.889	0.0322	1	-12.248	-12.248
96.48676	26.263	4588.889	0.0322	1	-12.278	-12.278
96.57009	26.234	4593.889	0.0321	1	-12.308	-12.308
96.65343	26.203	4598.889	0.0322	1	-12.343	-12.343
96.73676	26.17	4603.889	0.0321	1	-12.377	-12.377
96.8201	26.137	4608.889	0.0322	1	-12.411	-12.411
96.90344	26.104	4613.889	0.0322	1	-12.446	-12.446
96.98677	26.068	4618.889	0.0321	1	-12.483	-12.483
97.07009	26.037	4623.889	0.0322	1	-12.515	-12.515
97.15343	26.008	4628.889	0.0322	1	-12.545	-12.545
97.23676	25.977	4633.889	0.0322	1	-12.579	-12.579
97.32009	25.944	4638.889	0.0322	1	-12.615	-12.615
97.40342	25.909	4643.889	0.0322	1	-12.654	-12.654
97.48675	25.872	4648.889	0.0322	1	-12.692	-12.692
97.57009	25.838	4653.889	0.0322	1	-12.728	-12.728
97.65342	25.795	4658.889	0.0321	1	-12.772	-12.772
97.73676	25.762	4663.889	0.0322	1	-12.806	-12.806
97.8201	25.724	4668.889	0.0322	1	-12.845	-12.845
97.90344	25.68	4673.889	0.0322	1	-12.889	-12.889
97.98678	25.635	4678.889	0.0321	1	-12.935	-12.935
98.07011	25.59	4683.889	0.0322	1	-12.98	-12.98
98.15345	25.547	4688.889	0.0322	1	-13.023	-13.023
98.23678	25.503	4693.889	0.0322	1	-13.068	-13.068
98.32011	25.467	4698.889	0.0321	1	-13.104	-13.104
98.40344	25.455	4703.889	0.0322	1	-13.116	-13.116
98.48676	25.437	4708.889	0.0322	1	-13.135	-13.135
98.57009	25.405	4713.889	0.0322	1	-13.167	-13.167
98.65342	25.361	4718.889	0.0321	1	-13.211	-13.211
98.73675	25.31	4723.889	0.0322	1	-13.262	-13.262
98.82009	25.251	4728.889	0.0322	1	-13.321	-13.321
98.90342	25.188	4733.889	0.0322	1	-13.384	-13.384
98.98675	25.127	4738.889	0.0321	1	-13.445	-13.445
99.07009	25.065	4743.889	0.0322	1	-13.507	-13.507
99.15342	25.009	4748.889	0.0322	1	-13.563	-13.563
99.23675	24.961	4753.889	0.0322	1	-13.611	-13.611
99.32009	24.917	4758.889	0.0321	1	-13.655	-13.655
99.40342	24.864	4763.889	0.0321	1	-13.708	-13.708
99.48675	24.814	4768.889	0.0322	1	-13.758	-13.758
99.57009	24.773	4773.889	0.0322	1	-13.799	-13.799
99.65344	24.73	4778.889	0.0321	1	-13.842	-13.842
99.73679	24.686	4783.889	0.0322	1	-13.886	-13.886
99.82012	24.646	4788.889	0.0322	1	-13.926	-13.926
99.90345	24.633	4793.889	0.0322	1	-13.939	-13.939
99.98677	24.624	4798.889	0.0321	1	-13.948	-13.948
100.07011	24.617	4803.889	0.0321	1	-13.955	-13.955
100.15343	24.606	4808.889	0.0321	1	-13.965	-13.965
100.23677	24.581	4813.889	0.0321	1	-13.99	-13.99
100.32008	24.531	4818.889	0.0321	1	-14.039	-14.039
100.40341	24.455	4823.889	0.0321	1	-14.113	-14.113
100.48674	24.365	4828.889	0.0321	1	-14.201	-14.201
100.57006	24.277	4833.889	0.0322	1	-14.288	-14.288
100.6534	24.195	4838.889	0.0321	1	-14.369	-14.369
100.73673	24.116	4843.889	0.0321	1	-14.445	-14.445
100.82007	24.042	4848.889	0.0322	1	-14.517	-14.517
100.9034	23.972	4853.889	0.0321	1	-14.584	-14.584
100.98674	23.906	4858.889	0.0321	1	-14.647	-14.647
101.07009	23.845	4863.889	0.0321	1	-14.705	-14.705
101.15343	23.785	4868.889	0.0321	1	-14.761	-14.761
101.23676	23.729	4873.889	0.0321	1	-14.811	-14.811
101.32009	23.675	4878.889	0.0321	1	-14.859	-14.859
101.40342	23.619	4883.889	0.0322	1	-14.908	-14.908
101.48675	23.566	4888.889	0.0321	1	-14.953	-14.953
101.57008	23.514	4893.889	0.0321	1	-14.996	-14.996
101.65342	23.466	4898.889	0.0321	1	-15.033	-15.033
101.73675	23.412	4903.889	0.0322	1	-15.076	-15.076
101.82009	23.359	4908.889	0.0322	1	-15.118	-15.118
101.90343	23.308	4913.889	0.0322	1	-15.154	-15.154
101.98676	23.258	4918.889	0.0322	1	-15.188	-15.188
102.0701	23.204	4923.889	0.0321	1	-15.226	-15.226
102.15343	23.145	4928.889	0.0321	1	-15.267	-15.267
102.23677	23.089	4933.889	0.0321	1	-15.305	-15.305
102.3201	23.037	4938.889	0.0322	1	-15.34	-15.34
102.40344	22.985	4943.889	0.0321	1	-15.376	-15.376
102.48677	22.933	4948.889	0.0322	1	-15.41	-15.41
102.57011	22.881	4953.889	0.0322	1	-15.443	-15.443
102.65344	22.821	4958.889	0.0321	1	-15.485	-15.485
102.73677	22.764	4963.889	0.0321	1	-15.525	-15.525
102.8201	22.708	4968.889	0.0321	1	-15.563	-15.563
102.90343	22.652	4973.889	0.0321	1	-15.6	-15.6
102.98675	22.596	4978.889	0.0321	1	-15.639	-15.639
103.0701	22.542	4983.889	0.0321	1	-15.676	-15.676
103.15344	22.477	4988.889	0.0322	1	-15.724	-15.724
103.23676	22.409	4993.889	0.0321	1	-15.774	-15.774
103.32007	22.352	4998.889	0.0322	1	-15.811	-15.811
103.40337	22.302	5003.889	0.0322	1	-15.841	-15.841
103.4867	22.255	5008.889	0.0321	1	-15.868	-15.868
103.57003	22.193	5013.889	0.0321	1	-15.912	-15.912
103.65337	22.121	5018.889	0.0321	1	-15.967	-15.967
103.7367	22.051	5023.889	0.0321	1	-16.019	-16.019
103.82004	21.98	5028.889	0.0322	1	-16.071	-16.071
103.90338	21.908	5033.889	0.0321	1	-16.123	-16.123
103.98672	21.83	5038.889	0.0322	1	-16.178	-16.178
104.07007	21.752	5043.889	0.0321	1	-16.228	-16.228
104.15342	21.669	5048.889	0.0321	1	-16.284	-16.284
104.23675	21.588	5053.889	0.0321	1	-16.34	-16.34
104.32009	21.518	5058.889	0.0321	1	-16.383	-16.383
104.40343	21.446	5063.889	0.0321	1	-16.431	-16.431
104.48676	21.373	5068.889	0.0321	1	-16.482	-16.482
104.57009	21.306	5073.889	0.0321	1	-16.526	-16.526
104.65343	21.242	5078.889	0.0321	1	-16.568	-16.568
104.73676	21.171	5083.889	0.0321	1	-16.618	-16.618
104.8201	21.092	5088.889	0.0321	1	-16.675	-16.675
104.90343	21.018	5093.889	0.0321	1	-16.725	-16.725
104.98676	20.936	5098.889	0.0321	1	-16.785	-16.785
105.0701	20.849	5103.889	0.0322	1	-16.846	-16.846
105.15343	20.765	5108.889	0.0322	1	-16.905	-16.905
105.23676	20.679	5113.889	0.0321	1	-16.968	-16.968
105.32009	20.594	5118.889	0.0321	1	-17.027	-17.027
105.40342	20.513	5123.889	0.0322	1	-17.075	-17.075
105.48674	20.446	5128.889	0.0322	1	-17.11	-17.11
105.57007	20.374	5133.889	0.0322	1	-17.152	-17.152
105.6534	20.291	5138.889	0.0321	1	-17.203	-17.203
105.73673	20.194	5143.889	0.0321	1	-17.267	-17.267
105.82005	20.089	5148.889	0.0322	1	-17.341	-17.341
105.90338	19.992	5153.889	0.0321	1	-17.41	-17.41
105.98671	19.894	5158.889	0.0321	1	-17.479	-17.479
106.07005	19.782	5163.889	0.0321	1	-17.558	-17.558
106.15339	19.667	5168.889	0.0321	1	-17.639	-17.639
106.23673	19.557	5173.889	0.0321	1	-17.717	-17.717
106.32006	19.457	5178.889	0.0321	1	-17.79	-17.79
106.4034	19.357	5183.889	0.0321	1	-17.865	-17.865
106.48674	19.247	5188.889	0.0321	1	-17.949	-17.949
106.57007	19.129	5193.889	0.0321	1	-18.041	-18.041
106.65341	19.013	5198.889	0.0321	1	-18.129	-18.129
106.73675	18.886	5203.889	0.0321	1	-18.227	-18.227
106.82007	18.759	5208.889	0.0321	1	-18.326	-18.326
106.9034	18.64	5213.889	0.0321	1	-18.415	-18.415
106.98674	18.521	5218.889	0.0321	1	-18.5	-18.5
107.07007	18.39	5223.889	0.0321	1	-18.601	-18.601
107.15341	18.255	5228.889	0.0321	1	-18.706	-18.706
107.23674	18.129	5233.889	0.0321	1	-18.804	-18.804
107.32007	18.021	5238.889	0.0321	1	-18.883	-18.883
107.40341	17.906	5243.889	0.0321	1	-18.968	-18.968
107.48676	17.762	5248.889	0.0321	1	-19.082	-19.082
107.57009	17.605	5253.889	0.0321	1	-19.209	-19.209
107.65343	17.45	5258.889	0.0321	1	-19.335	-19.335
107.73677	17.289	5263.889	0.0321	1	-19.467	-19.467
107.82011	17.118	5268.889	0.0321	1	-19.609	-19.609
107.90344	16.95	5273.889	0.0321	1	-19.75	-19.75
107.98677	16.794	5278.889	0.0321	1	-19.875	-19.875
108.0701	16.64	5283.889	0.0321	1	-19.992	-19.992
108.15342	16.485	5288.889	0.0321	1	-20.105	-20.105
108.23675	16.33	5293.889	0.0321	1	-20.222	-20.222
108.32007	16.178	5298.889	0.0321	1	-20.335	-20.335
108.40341	16.026	5303.889	0.0321	1	-20.45	-20.45
108.48674	15.862	5308.889	0.0321	1	-20.579	-20.579
108.57008	15.7	5313.889	0.0321	1	-20.707	-20.707
108.65341	15.54	5318.889	0.0321	1	-20.832	-20.832
108.73674	15.377	5323.889	0.0321	1	-20.959	-20.959
108.82007	15.207	5328.889	0.0321	1	-21.095	-21.095
108.9034	15.044	5333.889	0.0321	1	-21.223	-21.223
108.98674	14.882	5338.889	0.0321	1	-21.347	-21.347
109.07007	14.717	5343.889	0.0321	1	-21.476	-21.476
109.15339	14.548	5348.889	0.0321	1	-21.61	-21.61
109.23673	14.368	5353.889	0.0319	1	-21.752	-21.752
109.32007	14.206	5358.889	0.0321	1	-21.875	-21.875
109.40341	14.045	5363.889	0.0321	1	-21.998	-21.998
109.48675	13.889	5368.889	0.0321	1	-22.118	-22.118
109.57008	13.734	5373.889	0.0321	1	-22.239	-22.239
109.65342	13.565	5378.889	0.0322	1	-22.374	-22.374
109.73676	13.397	5383.889	0.0321	1	-22.51	-22.51
109.8201	13.234	5388.889	0.0319	1	-22.643	-22.643
109.90344	13.093	5393.889	0.0321	1	-22.758	-22.758
109.98678	12.945	5398.889	0.0321	1	-22.881	-22.881
