# Supplementary material for: Modification of the structural stability of human serum albumin in rheumatoid arthritis
Source: PLoS One. 2023 Mar 17;18(3):e0271008. doi: 10.1371/journal.pone.0271008 (PMC10022781; doi:10.1371/journal.pone.0271008)
Supplement: S2 Data — The zip file includes 47 HDC results (.csv) exported from DSC raw files. Each HDC result file contains seven measurements for each DSC run: temperature (°C), power (μW), time(s), pressure (atm), scan rate (°C/min), analysis data (excess molar heat capacity (Cpex)), and corrected data (normalized Cpex, normalization explained in the Methods section). (ZIP) [file pone.0271008.s003.zip › SupplmentalData_2_HDC results/RF22.csv]

temp	power	time	pressure	scan rate	AnalysisData	CorrectedData
20.00131	-62.112	0.501	0.0322	0.56	-0.096	-0.096
20.03301	-79.379	5.501	0.0322	0.56	0.007	0.007
20.08548	-149.829	10.501	0.0322	0.56	-0.21	-0.21
20.15335	-222.364	15.501	0.0322	0.56	-0.938	-0.938
20.23296	-280.701	20.501	0.0323	0.674	-2.461	-2.461
20.32115	-321.566	25.501	0.0322	0.789	-4.523	-4.523
20.43443	-348.805	31.5	0.0322	0.905	-7.808	-7.808
20.53234	-357.618	36.5	0.0322	1.019	-10.639	-10.639
20.63153	-355.303	41.5	0.0322	1.094	-13.042	-13.042
20.73061	-345.122	46.5	0.0322	1.139	-15.39	-15.39
20.82862	-329.758	51.5	0.0322	1.16	-17.574	-17.574
20.92489	-311.229	56.5	0.0322	1.146	-19.398	-19.398
21.01907	-291.109	61.5	0.0322	1.126	-20.823	-20.823
21.11103	-270.723	66.501	0.0322	1.104	-21.903	-21.903
21.20079	-250.988	71.501	0.0322	1.08	-22.652	-22.652
21.28852	-232.507	76.501	0.0323	1.058	-23.072	-23.072
21.37445	-215.723	81.501	0.0323	1.037	-23.28	-23.28
21.47563	-198.04	87.5	0.0322	1.019	-23.267	-23.267
21.55869	-185.42	92.5	0.0322	1.005	-23.135	-23.135
21.64091	-174.569	97.5	0.0322	0.994	-22.824	-22.824
21.73886	-163.764	103.5	0.0322	0.986	-22.368	-22.368
21.82018	-156.319	108.5	0.0322	0.981	-22.025	-22.025
21.90143	-150.047	113.5	0.0322	0.979	-21.703	-21.703
21.98276	-144.689	118.5	0.0322	0.979	-21.391	-21.391
22.06427	-139.998	123.5	0.0322	0.98	-21.124	-21.124
22.14603	-135.754	128.501	0.0322	0.982	-20.908	-20.908
22.22807	-131.809	133.501	0.0322	0.985	-20.721	-20.721
22.31039	-128.02	138.501	0.0322	0.988	-20.547	-20.547
22.39299	-124.329	143.501	0.0322	0.991	-20.418	-20.418
22.47583	-120.615	148.501	0.0322	0.993	-20.293	-20.293
22.55891	-116.913	153.501	0.0322	0.996	-20.236	-20.236
22.64216	-113.154	158.501	0.0322	0.998	-20.177	-20.177
22.72556	-109.368	163.501	0.0323	1	-20.145	-20.145
22.80909	-105.591	168.501	0.0322	1.001	-20.15	-20.15
22.8927	-101.797	173.501	0.0322	1.002	-20.162	-20.162
22.97635	-97.968	178.501	0.0322	1.003	-20.152	-20.152
23.06002	-94.159	183.501	0.0322	1.004	-20.147	-20.147
23.14369	-90.389	188.501	0.0322	1.004	-20.127	-20.127
23.22734	-86.666	193.501	0.0323	1.004	-20.09	-20.09
23.31096	-83.025	198.501	0.0322	1.003	-20.06	-20.06
23.39455	-79.497	203.501	0.0323	1.003	-20.042	-20.042
23.4781	-76.088	208.501	0.0323	1.003	-20.013	-20.013
23.56162	-72.807	213.501	0.0322	1.002	-19.997	-19.997
23.6451	-69.645	218.501	0.0322	1.002	-19.977	-19.977
23.72855	-66.624	223.501	0.0322	1.002	-19.956	-19.956
23.81198	-63.706	228.501	0.0322	1.001	-19.912	-19.912
23.89538	-60.925	233.501	0.0322	1.001	-19.887	-19.887
23.97878	-58.265	238.501	0.0322	1.001	-19.862	-19.862
24.06217	-55.706	243.501	0.0322	1.001	-19.823	-19.823
24.14554	-53.243	248.501	0.0322	1.001	-19.795	-19.795
24.2289	-50.882	253.501	0.0322	1	-19.78	-19.78
24.31226	-48.607	258.501	0.0323	1	-19.735	-19.735
24.39562	-46.424	263.501	0.0322	1	-19.698	-19.698
24.47898	-44.313	268.501	0.0322	1	-19.656	-19.656
24.56235	-42.293	273.501	0.0323	1	-19.628	-19.628
24.64572	-40.332	278.501	0.0323	1	-19.593	-19.593
24.72909	-38.465	283.501	0.0323	1	-19.577	-19.577
24.81246	-36.647	288.501	0.0322	1	-19.547	-19.547
24.89584	-34.896	293.501	0.0322	1.001	-19.529	-19.529
24.97922	-33.206	298.501	0.0322	1.001	-19.514	-19.514
25.0626	-31.557	303.501	0.0323	1.001	-19.48	-19.48
25.14598	-29.96	308.501	0.0322	1.001	-19.454	-19.454
25.22935	-28.429	313.501	0.0323	1.001	-19.443	-19.443
25.31272	-26.944	318.501	0.0322	1	-19.422	-19.422
25.3961	-25.498	323.501	0.0323	1	-19.387	-19.387
25.47947	-24.12	328.501	0.0322	1	-19.37	-19.37
25.56284	-22.789	333.501	0.0323	1	-19.36	-19.36
25.64622	-21.489	338.501	0.0322	1	-19.341	-19.341
25.7296	-20.246	343.501	0.0322	1	-19.339	-19.339
25.81296	-19.032	348.501	0.0323	1	-19.321	-19.321
25.89633	-17.881	353.501	0.0322	1	-19.314	-19.314
25.97969	-16.726	358.501	0.0322	1	-19.264	-19.264
26.06305	-15.644	363.501	0.0322	1	-19.253	-19.253
26.14641	-14.599	368.501	0.0322	1	-19.25	-19.25
26.22977	-13.595	373.501	0.0322	1	-19.247	-19.247
26.31313	-12.618	378.501	0.0322	1	-19.229	-19.229
26.39649	-11.67	383.501	0.0322	1	-19.201	-19.201
26.47984	-10.753	388.501	0.0322	1	-19.17	-19.17
26.56319	-9.869	393.501	0.0322	1	-19.148	-19.148
26.64655	-9.018	398.501	0.0323	1	-19.132	-19.132
26.7299	-8.203	403.501	0.0322	1	-19.119	-19.119
26.81326	-7.417	408.501	0.0322	1	-19.088	-19.088
26.89661	-6.659	413.501	0.0322	1	-19.065	-19.065
26.97996	-5.917	418.501	0.0323	1	-19.065	-19.065
27.06332	-5.21	423.501	0.0322	1	-19.074	-19.074
27.14667	-4.522	428.501	0.0322	1	-19.066	-19.066
27.23002	-3.85	433.501	0.0322	1	-19.049	-19.049
27.31337	-3.2	438.501	0.0322	1	-19.03	-19.03
27.39672	-2.576	443.501	0.0322	1	-19.013	-19.013
27.48008	-1.978	448.501	0.0322	1	-18.995	-18.995
27.56343	-1.398	453.501	0.0322	1	-18.972	-18.972
27.64677	-0.837	458.501	0.0322	1	-18.957	-18.957
27.73012	-0.285	463.501	0.0322	1	-18.94	-18.94
27.81345	0.242	468.501	0.0323	1	-18.941	-18.941
27.89679	0.755	473.501	0.0322	1	-18.933	-18.933
27.98013	1.25	478.501	0.0323	1	-18.914	-18.914
28.06347	1.721	483.501	0.0322	1	-18.9	-18.9
28.14681	2.174	488.501	0.0322	1	-18.883	-18.883
28.23016	2.608	493.501	0.0322	1	-18.871	-18.871
28.3135	3.032	498.501	0.0322	1	-18.857	-18.857
28.39684	3.441	503.501	0.0322	1	-18.842	-18.842
28.48017	3.832	508.501	0.0322	1	-18.836	-18.836
28.58018	4.291	514.5	0.0322	1	-18.837	-18.837
28.66352	4.659	519.5	0.0323	1	-18.83	-18.83
28.74686	5.019	524.5	0.0322	1	-18.811	-18.811
28.8302	5.364	529.5	0.0322	1	-18.795	-18.795
28.91353	5.7	534.5	0.0322	1	-18.773	-18.773
28.99688	6.019	539.5	0.0322	1	-18.769	-18.769
29.08022	6.324	544.5	0.0323	1	-18.763	-18.763
29.16357	6.632	549.5	0.0322	1	-18.739	-18.739
29.24691	6.914	554.5	0.0322	1	-18.743	-18.743
29.33024	7.206	559.5	0.0322	1	-18.724	-18.724
29.41358	7.501	564.5	0.0322	1	-18.683	-18.683
29.49692	7.763	569.5	0.0323	1	-18.669	-18.669
29.58025	8.024	574.5	0.0322	1	-18.656	-18.656
29.66358	8.273	579.5	0.0323	1	-18.644	-18.644
29.74691	8.519	584.5	0.0323	1	-18.639	-18.639
29.83025	8.758	589.5	0.0323	1	-18.637	-18.637
29.91359	8.975	594.5	0.0323	1	-18.651	-18.651
29.99693	9.183	599.5	0.0323	1	-18.655	-18.655
30.08027	9.39	604.5	0.0323	1	-18.631	-18.631
30.16362	9.587	609.5	0.0322	1	-18.612	-18.612
30.24695	9.778	614.5	0.0323	1	-18.595	-18.595
30.33028	9.974	619.5	0.0323	1	-18.571	-18.571
30.41363	10.164	624.5	0.0322	1	-18.546	-18.546
30.49696	10.337	629.5	0.0322	1	-18.538	-18.538
30.58029	10.512	634.5	0.0323	1	-18.532	-18.532
30.66363	10.688	639.5	0.0322	1	-18.517	-18.517
30.74698	10.84	644.5	0.0323	1	-18.517	-18.517
30.83033	10.981	649.5	0.0323	1	-18.526	-18.526
30.91366	11.131	654.5	0.0323	1	-18.523	-18.523
30.997	11.291	659.5	0.0322	1	-18.496	-18.496
31.08033	11.447	664.5	0.0322	1	-18.469	-18.469
31.16366	11.593	669.5	0.0322	1	-18.45	-18.45
31.24699	11.737	674.5	0.0323	1	-18.432	-18.432
31.33032	11.875	679.5	0.0322	1	-18.416	-18.416
31.41365	12.001	684.5	0.0322	1	-18.405	-18.405
31.49698	12.126	689.5	0.0322	1	-18.386	-18.386
31.58032	12.243	694.5	0.0323	1	-18.376	-18.376
31.66366	12.355	699.5	0.0323	1	-18.383	-18.383
31.74698	12.455	704.5	0.0322	1	-18.406	-18.406
31.83031	12.574	709.5	0.0323	1	-18.39	-18.39
31.91365	12.689	714.5	0.0323	1	-18.36	-18.36
31.99698	12.785	719.5	0.0322	1	-18.351	-18.351
32.08031	12.88	724.5	0.0323	1	-18.353	-18.353
32.16364	12.971	729.5	0.0323	1	-18.351	-18.351
32.2603	13.072	735.301	0.0322	1	-18.349	-18.349
32.34697	13.166	740.5	0.0323	1	-18.341	-18.341
32.44364	13.267	746.301	0.0323	1	-18.338	-18.338
32.52697	13.345	751.301	0.0322	1	-18.341	-18.341
32.61031	13.433	756.301	0.0323	1	-18.328	-18.328
32.69364	13.511	761.301	0.0323	1	-18.323	-18.323
32.77698	13.586	766.301	0.0323	1	-18.317	-18.317
32.86031	13.657	771.301	0.0323	1	-18.313	-18.313
32.94365	13.731	776.301	0.0322	1	-18.302	-18.302
33.02699	13.801	781.301	0.0322	1	-18.301	-18.301
33.11032	13.866	786.301	0.0322	1	-18.296	-18.296
33.19366	13.937	791.301	0.0323	1	-18.281	-18.281
33.27699	14.002	796.301	0.0323	1	-18.275	-18.275
33.36031	14.067	801.301	0.0322	1	-18.27	-18.27
33.44364	14.141	806.301	0.0322	1	-18.252	-18.252
33.52699	14.206	811.301	0.0323	1	-18.231	-18.231
33.61032	14.262	816.301	0.0322	1	-18.222	-18.222
33.69367	14.316	821.301	0.0322	1	-18.206	-18.206
33.77701	14.367	826.301	0.0323	1	-18.2	-18.2
33.86036	14.418	831.301	0.0323	1	-18.193	-18.193
33.9437	14.475	836.301	0.0323	1	-18.174	-18.174
34.02703	14.53	841.301	0.0322	1	-18.166	-18.166
34.11036	14.582	846.301	0.0322	1	-18.158	-18.158
34.19368	14.638	851.301	0.0323	1	-18.14	-18.14
34.27701	14.699	856.301	0.0323	1	-18.122	-18.122
34.36033	14.751	861.301	0.0323	1	-18.117	-18.117
34.44365	14.806	866.301	0.0322	1	-18.109	-18.109
34.52696	14.856	871.301	0.0323	1	-18.104	-18.104
34.6103	14.909	876.301	0.0322	1	-18.094	-18.094
34.69361	14.95	881.301	0.0322	1	-18.091	-18.091
34.77693	14.993	886.301	0.0322	1	-18.083	-18.083
34.86024	15.038	891.301	0.0322	1	-18.072	-18.072
34.94355	15.082	896.301	0.0322	1	-18.063	-18.063
35.02687	15.123	901.301	0.0323	1	-18.057	-18.057
35.11019	15.159	906.301	0.0322	1	-18.054	-18.054
35.19352	15.193	911.301	0.0322	1	-18.048	-18.048
35.27687	15.223	916.301	0.0322	1	-18.045	-18.045
35.36023	15.244	921.301	0.0323	1	-18.05	-18.05
35.44357	15.262	926.301	0.0322	1	-18.053	-18.053
35.5269	15.285	931.301	0.0322	1	-18.054	-18.054
35.61022	15.312	936.301	0.0322	1	-18.058	-18.058
35.69355	15.343	941.301	0.0322	1	-18.056	-18.056
35.77688	15.373	946.301	0.0322	1	-18.047	-18.047
35.86023	15.404	951.301	0.0322	1	-18.036	-18.036
35.94358	15.427	956.301	0.0323	1	-18.037	-18.037
36.02693	15.445	961.301	0.0323	1	-18.044	-18.044
36.11028	15.462	966.301	0.0322	1	-18.053	-18.053
36.19361	15.483	971.301	0.0322	1	-18.057	-18.057
36.27693	15.513	976.301	0.0323	1	-18.05	-18.05
36.36026	15.55	981.301	0.0322	1	-18.033	-18.033
36.44361	15.584	986.301	0.0323	1	-18.012	-18.012
36.52695	15.608	991.301	0.0323	1	-18.001	-18.001
36.61029	15.631	996.301	0.0322	1	-17.988	-17.988
36.69362	15.657	1001.301	0.0322	1	-17.973	-17.973
36.77694	15.688	1006.301	0.0322	1	-17.953	-17.953
36.86026	15.724	1011.301	0.0323	1	-17.931	-17.931
36.94359	15.763	1016.301	0.0323	1	-17.907	-17.907
37.02692	15.791	1021.301	0.0322	1	-17.897	-17.897
37.12692	15.82	1027.3	0.0322	1	-17.888	-17.888
37.21023	15.844	1032.3	0.0322	1	-17.886	-17.886
37.29356	15.874	1037.3	0.0323	1	-17.874	-17.874
37.37689	15.902	1042.3	0.0323	1	-17.867	-17.867
37.46022	15.924	1047.3	0.0322	1	-17.861	-17.861
37.54355	15.948	1052.3	0.0323	1	-17.855	-17.855
37.62688	15.969	1057.3	0.0322	1	-17.851	-17.851
37.71021	15.991	1062.3	0.0323	1	-17.843	-17.843
37.79355	16.011	1067.3	0.0323	1	-17.838	-17.838
37.87688	16.028	1072.3	0.0322	1	-17.836	-17.836
37.96023	16.047	1077.3	0.0322	1	-17.834	-17.834
38.04355	16.065	1082.3	0.0323	1	-17.834	-17.834
38.12689	16.088	1087.3	0.0322	1	-17.827	-17.827
38.21023	16.109	1092.3	0.0323	1	-17.82	-17.82
38.29355	16.127	1097.3	0.0323	1	-17.816	-17.816
38.37687	16.152	1102.3	0.0322	1	-17.803	-17.803
38.46018	16.182	1107.3	0.0322	1	-17.786	-17.786
38.54349	16.214	1112.3	0.0323	1	-17.764	-17.764
38.62681	16.243	1117.3	0.0323	1	-17.746	-17.746
38.71012	16.268	1122.3	0.0322	1	-17.731	-17.731
38.79344	16.291	1127.3	0.0323	1	-17.716	-17.716
38.87677	16.312	1132.3	0.0323	1	-17.703	-17.703
38.9601	16.33	1137.3	0.0323	1	-17.695	-17.695
39.04344	16.345	1142.3	0.0323	1	-17.691	-17.691
39.12679	16.357	1147.3	0.0322	1	-17.692	-17.692
39.21014	16.367	1152.3	0.0322	1	-17.696	-17.696
39.29348	16.377	1157.3	0.0323	1	-17.698	-17.698
39.37682	16.388	1162.3	0.0323	1	-17.697	-17.697
39.46017	16.404	1167.3	0.0323	1	-17.691	-17.691
39.54352	16.422	1172.3	0.0322	1	-17.684	-17.684
39.62685	16.437	1177.3	0.0322	1	-17.681	-17.681
39.71018	16.455	1182.3	0.0322	1	-17.673	-17.673
39.79351	16.475	1187.3	0.0322	1	-17.662	-17.662
39.87684	16.497	1192.3	0.0322	1	-17.648	-17.648
39.96018	16.518	1197.3	0.0323	1	-17.632	-17.632
40.0435	16.539	1202.3	0.0322	1	-17.621	-17.621
40.12683	16.559	1207.3	0.0323	1	-17.611	-17.611
40.21015	16.581	1212.3	0.0322	1	-17.599	-17.599
40.29349	16.604	1217.3	0.0322	1	-17.584	-17.584
40.37682	16.622	1222.3	0.0322	1	-17.574	-17.574
40.46016	16.64	1227.3	0.0322	1	-17.564	-17.564
40.54349	16.658	1232.3	0.0322	1	-17.554	-17.554
40.62683	16.675	1237.3	0.0322	1	-17.545	-17.545
40.71016	16.691	1242.3	0.0322	1	-17.536	-17.536
40.7935	16.708	1247.3	0.0322	1	-17.525	-17.525
40.87682	16.726	1252.3	0.0323	1	-17.514	-17.514
40.96015	16.746	1257.3	0.0323	1	-17.502	-17.502
41.04347	16.767	1262.3	0.0322	1	-17.49	-17.49
41.12679	16.788	1267.3	0.0323	1	-17.48	-17.48
41.21011	16.808	1272.3	0.0322	1	-17.471	-17.471
41.29344	16.829	1277.3	0.0322	1	-17.46	-17.46
41.37678	16.844	1282.3	0.0322	1	-17.454	-17.454
41.4601	16.858	1287.3	0.0322	1	-17.447	-17.447
41.54343	16.871	1292.3	0.0322	1	-17.444	-17.444
41.62676	16.885	1297.3	0.0322	1	-17.438	-17.438
41.71009	16.899	1302.3	0.0322	1	-17.431	-17.431
41.79343	16.914	1307.3	0.0322	1	-17.423	-17.423
41.87676	16.927	1312.3	0.0322	1	-17.417	-17.417
41.96008	16.94	1317.3	0.0322	1	-17.412	-17.412
42.04341	16.958	1322.3	0.0323	1	-17.404	-17.404
42.12676	16.974	1327.3	0.0322	1	-17.396	-17.396
42.21008	16.985	1332.3	0.0322	1	-17.393	-17.393
42.29342	17	1337.3	0.0322	1	-17.386	-17.386
42.37675	17.014	1342.3	0.0322	1	-17.379	-17.379
42.46009	17.027	1347.3	0.0322	1	-17.371	-17.371
42.54341	17.04	1352.3	0.0322	1	-17.362	-17.362
42.62674	17.055	1357.3	0.0322	1	-17.351	-17.351
42.71008	17.073	1362.3	0.0322	1	-17.339	-17.339
42.7934	17.09	1367.301	0.0322	1	-17.331	-17.331
42.87673	17.107	1372.301	0.0322	1	-17.319	-17.319
42.96006	17.126	1377.301	0.0322	1	-17.307	-17.307
43.0434	17.145	1382.301	0.0322	1	-17.299	-17.299
43.12673	17.161	1387.301	0.0322	1	-17.291	-17.291
43.21007	17.178	1392.301	0.0322	1	-17.282	-17.282
43.29341	17.195	1397.301	0.0322	1	-17.273	-17.273
43.37673	17.212	1402.301	0.0322	1	-17.262	-17.262
43.46007	17.231	1407.301	0.0322	1	-17.249	-17.249
43.54339	17.249	1412.301	0.0322	1	-17.236	-17.236
43.62671	17.27	1417.301	0.0322	1	-17.22	-17.22
43.71003	17.294	1422.301	0.0322	1	-17.202	-17.202
43.79336	17.314	1427.301	0.0323	1	-17.187	-17.187
43.87669	17.332	1432.301	0.0322	1	-17.174	-17.174
43.96002	17.348	1437.301	0.0322	1	-17.162	-17.162
44.04336	17.363	1442.301	0.0322	1	-17.152	-17.152
44.12669	17.377	1447.301	0.0322	1	-17.143	-17.143
44.21002	17.39	1452.301	0.0322	1	-17.137	-17.137
44.29336	17.404	1457.301	0.0322	1	-17.129	-17.129
44.37669	17.417	1462.301	0.0322	1	-17.123	-17.123
44.46001	17.433	1467.301	0.0322	1	-17.113	-17.113
44.54334	17.452	1472.301	0.0322	1	-17.099	-17.099
44.62669	17.468	1477.301	0.0322	1	-17.088	-17.088
44.71002	17.479	1482.301	0.0322	1	-17.082	-17.082
44.79335	17.493	1487.301	0.0322	1	-17.074	-17.074
44.87668	17.511	1492.301	0.0322	1	-17.061	-17.061
44.96002	17.529	1497.301	0.0322	1	-17.047	-17.047
45.04335	17.544	1502.301	0.0322	1	-17.038	-17.038
45.12669	17.559	1507.301	0.0322	1	-17.027	-17.027
45.21003	17.573	1512.301	0.0322	1	-17.019	-17.019
45.29336	17.588	1517.301	0.0322	1	-17.009	-17.009
45.37669	17.603	1522.301	0.0322	1	-16.997	-16.997
45.46002	17.62	1527.301	0.0322	1	-16.984	-16.984
45.54336	17.639	1532.301	0.0322	1	-16.97	-16.97
45.62669	17.66	1537.301	0.0322	1	-16.954	-16.954
45.71001	17.681	1542.301	0.0322	1	-16.937	-16.937
45.79335	17.707	1547.301	0.0322	1	-16.916	-16.916
45.87669	17.725	1552.301	0.0322	1	-16.903	-16.903
45.96001	17.741	1557.301	0.0322	1	-16.892	-16.892
46.04333	17.762	1562.301	0.0323	1	-16.877	-16.877
46.12666	17.782	1567.301	0.0322	1	-16.862	-16.862
46.21	17.799	1572.301	0.0323	1	-16.851	-16.851
46.29333	17.815	1577.301	0.0323	1	-16.841	-16.841
46.37666	17.832	1582.301	0.0323	1	-16.829	-16.829
46.46	17.854	1587.301	0.0323	1	-16.812	-16.812
46.54333	17.887	1592.301	0.0323	1	-16.784	-16.784
46.62666	17.919	1597.301	0.0323	1	-16.757	-16.757
46.70999	17.948	1602.301	0.0322	1	-16.733	-16.733
46.79332	17.976	1607.301	0.0322	1	-16.71	-16.71
46.87665	18.004	1612.301	0.0322	1	-16.686	-16.686
46.95998	18.027	1617.301	0.0322	1	-16.668	-16.668
47.04331	18.053	1622.301	0.0323	1	-16.648	-16.648
47.12664	18.072	1627.301	0.0323	1	-16.634	-16.634
47.20995	18.092	1632.301	0.0322	1	-16.619	-16.619
47.29327	18.115	1637.301	0.0323	1	-16.6	-16.6
47.37659	18.139	1642.301	0.0322	1	-16.579	-16.579
47.45993	18.162	1647.301	0.0322	1	-16.561	-16.561
47.54326	18.179	1652.301	0.0322	1	-16.548	-16.548
47.62659	18.194	1657.301	0.0322	1	-16.537	-16.537
47.70992	18.208	1662.301	0.0322	1	-16.527	-16.527
47.79326	18.221	1667.301	0.0323	1	-16.519	-16.519
47.8766	18.234	1672.301	0.0322	1	-16.51	-16.51
47.95995	18.245	1677.301	0.0323	1	-16.503	-16.503
48.04328	18.256	1682.301	0.0322	1	-16.495	-16.495
48.12662	18.269	1687.301	0.0322	1	-16.486	-16.486
48.20996	18.283	1692.301	0.0322	1	-16.476	-16.476
48.2933	18.298	1697.301	0.0322	1	-16.465	-16.465
48.37663	18.315	1702.301	0.0322	1	-16.454	-16.454
48.45997	18.333	1707.301	0.0322	1	-16.441	-16.441
48.5433	18.351	1712.301	0.0322	1	-16.43	-16.43
48.62663	18.369	1717.301	0.0322	1	-16.417	-16.417
48.70996	18.392	1722.301	0.0323	1	-16.398	-16.398
48.79328	18.418	1727.301	0.0322	1	-16.375	-16.375
48.87661	18.444	1732.301	0.0322	1	-16.351	-16.351
48.95994	18.471	1737.301	0.0322	1	-16.328	-16.328
49.04327	18.497	1742.301	0.0322	1	-16.305	-16.305
49.1266	18.522	1747.301	0.0322	1	-16.285	-16.285
49.20994	18.546	1752.301	0.0322	1	-16.266	-16.266
49.29327	18.566	1757.301	0.0322	1	-16.25	-16.25
49.3766	18.589	1762.301	0.0322	1	-16.232	-16.232
49.45993	18.615	1767.301	0.0323	1	-16.211	-16.211
49.54327	18.64	1772.301	0.0322	1	-16.191	-16.191
49.62661	18.674	1777.301	0.0322	1	-16.162	-16.162
49.70995	18.704	1782.301	0.0322	1	-16.136	-16.136
49.79327	18.732	1787.301	0.0323	1	-16.112	-16.112
49.8766	18.762	1792.301	0.0323	1	-16.085	-16.085
49.95993	18.791	1797.301	0.0322	1	-16.06	-16.06
50.04326	18.818	1802.301	0.0323	1	-16.038	-16.038
50.12659	18.844	1807.301	0.0322	1	-16.027	-16.027
50.20992	18.87	1812.301	0.0323	1	-16.031	-16.031
50.29325	18.896	1817.301	0.0323	1	-16.038	-16.038
50.37658	18.92	1822.301	0.0322	1	-16.042	-16.042
50.45991	18.945	1827.301	0.0322	1	-16.044	-16.044
50.54324	18.971	1832.301	0.0322	1	-16.04	-16.04
50.62657	18.996	1837.301	0.0322	1	-16.035	-16.035
50.70991	19.02	1842.301	0.0322	1	-16.03	-16.03
50.79324	19.044	1847.301	0.0322	1	-16.024	-16.024
50.87657	19.069	1852.301	0.0322	1	-16.013	-16.013
50.9599	19.096	1857.301	0.0322	1	-15.999	-15.999
51.04323	19.126	1862.301	0.0323	1	-15.98	-15.98
51.12656	19.152	1867.301	0.0322	1	-15.963	-15.963
51.2099	19.178	1872.301	0.0322	1	-15.945	-15.945
51.29323	19.203	1877.301	0.0322	1	-15.928	-15.928
51.37657	19.229	1882.301	0.0322	1	-15.907	-15.907
51.45991	19.254	1887.301	0.0322	1	-15.888	-15.888
51.54324	19.281	1892.301	0.0322	1	-15.866	-15.866
51.62657	19.31	1897.301	0.0322	1	-15.84	-15.84
51.70989	19.34	1902.301	0.0323	1	-15.813	-15.813
51.79322	19.37	1907.301	0.0322	1	-15.787	-15.787
51.87655	19.402	1912.301	0.0322	1	-15.759	-15.759
51.95989	19.43	1917.301	0.0322	1	-15.735	-15.735
52.04322	19.457	1922.301	0.0323	1	-15.712	-15.712
52.12656	19.485	1927.301	0.0322	1	-15.688	-15.688
52.2099	19.51	1932.301	0.0322	1	-15.667	-15.667
52.29323	19.535	1937.301	0.0322	1	-15.645	-15.645
52.37657	19.56	1942.301	0.0322	1	-15.623	-15.623
52.4599	19.584	1947.301	0.0323	1	-15.602	-15.602
52.54324	19.611	1952.301	0.0322	1	-15.578	-15.578
52.62656	19.641	1957.301	0.0322	1	-15.552	-15.552
52.70989	19.676	1962.301	0.0322	1	-15.521	-15.521
52.79321	19.712	1967.301	0.0322	1	-15.488	-15.488
52.87654	19.748	1972.301	0.0322	1	-15.455	-15.455
52.95987	19.775	1977.301	0.0322	1	-15.431	-15.431
53.0432	19.8	1982.301	0.0322	1	-15.411	-15.411
53.12654	19.821	1987.301	0.0322	1	-15.396	-15.396
53.20988	19.841	1992.301	0.0322	1	-15.38	-15.38
53.29322	19.863	1997.301	0.0322	1	-15.362	-15.362
53.37658	19.881	2002.301	0.0322	1	-15.347	-15.347
53.45993	19.898	2007.301	0.0322	1	-15.333	-15.333
53.54327	19.915	2012.301	0.0322	1	-15.319	-15.319
53.6266	19.939	2017.301	0.0322	1	-15.299	-15.299
53.70993	19.966	2022.301	0.0322	1	-15.275	-15.275
53.79326	19.996	2027.301	0.0322	1	-15.249	-15.249
53.87659	20.028	2032.301	0.0322	1	-15.221	-15.221
53.95992	20.056	2037.301	0.0322	1	-15.196	-15.196
54.04326	20.085	2042.301	0.0323	1	-15.171	-15.171
54.12658	20.114	2047.301	0.0322	1	-15.145	-15.145
54.2099	20.145	2052.301	0.0322	1	-15.12	-15.12
54.29322	20.179	2057.301	0.0322	1	-15.092	-15.092
54.37654	20.21	2062.301	0.0322	1	-15.068	-15.068
54.45986	20.24	2067.301	0.0322	1	-15.044	-15.044
54.54319	20.269	2072.301	0.0322	1	-15.021	-15.021
54.62652	20.296	2077.301	0.0322	1	-14.998	-14.998
54.70984	20.325	2082.301	0.0322	1	-14.974	-14.974
54.79317	20.355	2087.301	0.0322	1	-14.95	-14.95
54.87651	20.383	2092.301	0.0322	1	-14.928	-14.928
54.95984	20.411	2097.301	0.0322	1	-14.906	-14.906
55.04318	20.44	2102.301	0.0322	1	-14.884	-14.884
55.12652	20.469	2107.301	0.0322	1	-14.863	-14.863
55.20986	20.497	2112.301	0.0322	1	-14.844	-14.844
55.2932	20.523	2117.301	0.0322	1	-14.828	-14.828
55.37654	20.549	2122.301	0.0322	1	-14.81	-14.81
55.45987	20.58	2127.301	0.0322	1	-14.785	-14.785
55.54321	20.611	2132.301	0.0322	1	-14.76	-14.76
55.62654	20.644	2137.301	0.0322	1	-14.732	-14.732
55.70987	20.679	2142.301	0.0322	1	-14.701	-14.701
55.79322	20.713	2147.301	0.0322	1	-14.671	-14.671
55.87656	20.745	2152.301	0.0322	1	-14.641	-14.641
55.95987	20.779	2157.301	0.0322	1	-14.609	-14.609
56.0432	20.824	2162.301	0.0322	1	-14.569	-14.569
56.12654	20.866	2167.301	0.0323	1	-14.532	-14.532
56.20987	20.906	2172.301	0.0322	1	-14.499	-14.499
56.29319	20.952	2177.301	0.0322	1	-14.459	-14.459
56.37652	21.001	2182.301	0.0322	1	-14.416	-14.416
56.45984	21.05	2187.301	0.0322	1	-14.375	-14.375
56.54317	21.11	2192.301	0.0322	1	-14.32	-14.32
56.62649	21.165	2197.301	0.0322	1	-14.271	-14.271
56.70982	21.218	2202.301	0.0322	1	-14.227	-14.227
56.79315	21.262	2207.301	0.0322	1	-14.188	-14.188
56.87649	21.306	2212.301	0.0322	1	-14.148	-14.148
56.95982	21.346	2217.301	0.0322	1	-14.111	-14.111
57.04315	21.387	2222.301	0.0322	1	-14.072	-14.072
57.12649	21.43	2227.301	0.0322	1	-14.036	-14.036
57.20982	21.481	2232.301	0.0322	1	-13.991	-13.991
57.29315	21.534	2237.301	0.0322	1	-13.944	-13.944
57.37649	21.591	2242.301	0.0322	1	-13.897	-13.897
57.45982	21.653	2247.301	0.0322	1	-13.843	-13.843
57.54315	21.715	2252.301	0.0323	1	-13.79	-13.79
57.62649	21.783	2257.301	0.0322	1	-13.73	-13.73
57.70982	21.849	2262.301	0.0322	1	-13.672	-13.672
57.79316	21.922	2267.301	0.0322	1	-13.606	-13.606
57.8765	22.01	2272.301	0.0322	1	-13.525	-13.525
57.95983	22.092	2277.301	0.0322	1	-13.451	-13.451
58.04316	22.175	2282.301	0.0322	1	-13.375	-13.375
58.12649	22.261	2287.301	0.0322	1	-13.296	-13.296
58.20982	22.344	2292.301	0.0322	1	-13.219	-13.219
58.29316	22.429	2297.301	0.0322	1	-13.139	-13.139
58.37649	22.518	2302.301	0.0322	1	-13.055	-13.055
58.45983	22.615	2307.301	0.0322	1	-12.963	-12.963
58.54317	22.704	2312.301	0.0322	1	-12.879	-12.879
58.6265	22.802	2317.301	0.0322	1	-12.787	-12.787
58.70984	22.911	2322.301	0.0322	1	-12.684	-12.684
58.79316	23.053	2327.301	0.0322	1	-12.547	-12.547
58.87649	23.183	2332.301	0.0322	1	-12.423	-12.423
58.95982	23.308	2337.301	0.0322	1	-12.304	-12.304
59.04315	23.425	2342.301	0.0322	1	-12.192	-12.192
59.12648	23.538	2347.301	0.0322	1	-12.085	-12.085
59.20982	23.656	2352.301	0.0322	1	-11.973	-11.973
59.29315	23.775	2357.301	0.0322	1	-11.859	-11.859
59.37648	23.909	2362.301	0.0322	1	-11.729	-11.729
59.45982	24.055	2367.301	0.0322	1	-11.587	-11.587
59.54316	24.199	2372.301	0.0322	1	-11.449	-11.449
59.62649	24.365	2377.301	0.0322	1	-11.287	-11.287
59.70981	24.552	2382.301	0.0322	1	-11.104	-11.104
59.79314	24.741	2387.301	0.0322	1	-10.921	-10.921
59.8898	24.974	2393.101	0.0322	1	-10.694	-10.694
59.97313	25.197	2398.101	0.0322	1	-10.479	-10.479
60.05644	25.415	2403.101	0.0322	1	-10.271	-10.271
60.13978	25.655	2408.101	0.0322	1	-10.04	-10.04
60.22311	25.884	2413.101	0.0322	1	-9.816	-9.816
60.30645	26.131	2418.101	0.0323	1	-9.572	-9.572
60.38978	26.392	2423.101	0.0322	1	-9.316	-9.316
60.47311	26.675	2428.101	0.0322	1	-9.038	-9.038
60.55645	26.972	2433.101	0.0322	1	-8.747	-8.747
60.63979	27.267	2438.101	0.0322	1	-8.458	-8.458
60.72313	27.575	2443.101	0.0323	1	-8.155	-8.155
60.80646	27.895	2448.101	0.0322	1	-7.84	-7.84
60.8898	28.222	2453.101	0.0322	1	-7.519	-7.519
60.97313	28.537	2458.101	0.0322	1	-7.209	-7.209
61.05647	28.85	2463.101	0.0322	1	-6.903	-6.903
61.1398	29.159	2468.101	0.0322	1	-6.6	-6.6
61.22313	29.445	2473.101	0.0322	1	-6.321	-6.321
61.30645	29.734	2478.101	0.0322	1	-6.04	-6.04
61.38979	29.992	2483.101	0.0322	1	-5.79	-5.79
61.47312	30.197	2488.101	0.0322	1	-5.591	-5.591
61.55645	30.392	2493.101	0.0322	1	-5.401	-5.401
61.63978	30.553	2498.101	0.0322	1	-5.246	-5.246
61.72312	30.688	2503.101	0.0322	1	-5.113	-5.113
61.80646	30.798	2508.101	0.0322	1	-5.006	-5.006
61.88979	30.895	2513.101	0.0322	1	-4.912	-4.912
61.97313	30.987	2518.101	0.0322	1	-4.822	-4.822
62.05646	31.073	2523.101	0.0322	1	-4.737	-4.737
62.13979	31.149	2528.101	0.0322	1	-4.663	-4.663
62.22312	31.219	2533.101	0.0322	1	-4.595	-4.595
62.30645	31.291	2538.101	0.0322	1	-4.525	-4.525
62.38979	31.367	2543.101	0.0322	1	-4.45	-4.45
62.47312	31.447	2548.101	0.0322	1	-4.373	-4.373
62.55646	31.529	2553.101	0.0322	1	-4.294	-4.294
62.63979	31.622	2558.101	0.0322	1	-4.205	-4.205
62.72312	31.715	2563.101	0.0322	1	-4.117	-4.117
62.80646	31.816	2568.101	0.0322	1	-4.021	-4.021
62.88979	31.92	2573.101	0.0322	1	-3.922	-3.922
62.97313	32.033	2578.101	0.0322	1	-3.813	-3.813
63.05646	32.155	2583.101	0.0322	1	-3.696	-3.696
63.1398	32.273	2588.101	0.0322	1	-3.582	-3.582
63.22312	32.379	2593.101	0.0322	1	-3.481	-3.481
63.30644	32.49	2598.101	0.0323	1	-3.375	-3.375
63.38978	32.589	2603.101	0.0322	1	-3.281	-3.281
63.47313	32.666	2608.101	0.0322	1	-3.209	-3.209
63.55646	32.739	2613.101	0.0322	1	-3.141	-3.141
63.63979	32.818	2618.101	0.0322	1	-3.069	-3.069
63.72312	32.893	2623.101	0.0322	1	-2.998	-2.998
63.80645	32.96	2628.101	0.0322	1	-2.936	-2.936
63.88978	33.014	2633.101	0.0322	1	-2.888	-2.888
63.97311	33.06	2638.101	0.0322	1	-2.851	-2.851
64.05644	33.103	2643.101	0.0322	1	-2.816	-2.816
64.13978	33.137	2648.101	0.0322	1	-2.789	-2.789
64.22312	33.162	2653.101	0.0322	1	-2.77	-2.77
64.30645	33.181	2658.101	0.0322	1	-2.756	-2.756
64.38977	33.196	2663.101	0.0322	1	-2.747	-2.747
64.4731	33.209	2668.101	0.0322	1	-2.739	-2.739
64.55643	33.218	2673.101	0.0322	1	-2.736	-2.736
64.63976	33.226	2678.101	0.0322	1	-2.733	-2.733
64.72309	33.232	2683.101	0.0322	1	-2.732	-2.732
64.80643	33.235	2688.101	0.0322	1	-2.734	-2.734
64.88977	33.237	2693.101	0.0323	1	-2.737	-2.737
64.97312	33.239	2698.101	0.0322	1	-2.741	-2.741
65.05648	33.239	2703.101	0.0322	1	-2.747	-2.747
65.1398	33.237	2708.101	0.0322	1	-2.756	-2.756
65.22313	33.235	2713.101	0.0322	1	-2.763	-2.763
65.30648	33.23	2718.101	0.0322	1	-2.772	-2.772
65.38981	33.219	2723.101	0.0322	1	-2.789	-2.789
65.47313	33.206	2728.101	0.0322	1	-2.809	-2.809
65.55647	33.189	2733.101	0.0322	1	-2.833	-2.833
65.63982	33.161	2738.101	0.0322	1	-2.867	-2.867
65.72316	33.124	2743.101	0.0322	1	-2.912	-2.912
65.80651	33.086	2748.101	0.0322	1	-2.959	-2.959
65.88984	33.047	2753.101	0.0322	1	-3.003	-3.003
65.97317	33.016	2758.101	0.0322	1	-3.038	-3.038
66.0565	32.989	2763.101	0.0322	1	-3.071	-3.071
66.13982	32.962	2768.101	0.0322	1	-3.105	-3.105
66.22315	32.939	2773.101	0.0322	1	-3.134	-3.134
66.30647	32.916	2778.101	0.0322	1	-3.164	-3.164
66.38979	32.894	2783.101	0.0322	1	-3.192	-3.192
66.47313	32.874	2788.101	0.0322	1	-3.218	-3.218
66.55645	32.854	2793.101	0.0322	1	-3.244	-3.244
66.63977	32.839	2798.101	0.0322	1	-3.267	-3.267
66.7231	32.825	2803.101	0.0322	1	-3.289	-3.289
66.80643	32.813	2808.101	0.0322	1	-3.307	-3.307
66.88975	32.801	2813.101	0.0322	1	-3.325	-3.325
66.97308	32.791	2818.101	0.0322	1	-3.34	-3.34
67.05641	32.782	2823.101	0.0322	1	-3.354	-3.354
67.13974	32.774	2828.101	0.0323	1	-3.367	-3.367
67.22308	32.767	2833.101	0.0322	1	-3.378	-3.378
67.30642	32.76	2838.101	0.0322	1	-3.389	-3.389
67.38976	32.754	2843.101	0.0322	1	-3.399	-3.399
67.47312	32.747	2848.101	0.0322	1	-3.412	-3.412
67.55645	32.742	2853.101	0.0322	1	-3.423	-3.423
67.63978	32.739	2858.101	0.0322	1	-3.435	-3.435
67.7231	32.737	2863.101	0.0322	1	-3.443	-3.443
67.80644	32.736	2868.101	0.0322	1	-3.449	-3.449
67.88977	32.735	2873.101	0.0322	1	-3.455	-3.455
67.97311	32.734	2878.101	0.0322	1	-3.461	-3.461
68.05644	32.734	2883.101	0.0322	1	-3.466	-3.466
68.13977	32.734	2888.101	0.0322	1	-3.47	-3.47
68.2231	32.734	2893.101	0.0322	1	-3.474	-3.474
68.30642	32.734	2898.101	0.0322	1	-3.478	-3.478
68.38975	32.736	2903.101	0.0322	1	-3.481	-3.481
68.47309	32.739	2908.101	0.0322	1	-3.483	-3.483
68.55643	32.742	2913.101	0.0322	1	-3.485	-3.485
68.63978	32.747	2918.101	0.0323	1	-3.485	-3.485
68.72311	32.754	2923.101	0.0322	1	-3.484	-3.484
68.80645	32.766	2928.101	0.0322	1	-3.479	-3.479
68.88978	32.787	2933.101	0.0322	1	-3.464	-3.464
68.97312	32.812	2938.101	0.0322	1	-3.444	-3.444
69.05646	32.836	2943.101	0.0322	1	-3.425	-3.425
69.1398	32.864	2948.101	0.0322	1	-3.402	-3.402
69.22313	32.895	2953.101	0.0322	1	-3.377	-3.377
69.30646	32.928	2958.101	0.0322	1	-3.348	-3.348
69.38979	32.961	2963.101	0.0322	1	-3.321	-3.321
69.47313	33.001	2968.101	0.0322	1	-3.286	-3.286
69.55645	33.046	2973.101	0.0322	1	-3.246	-3.246
69.63978	33.086	2978.101	0.0322	1	-3.213	-3.213
69.72312	33.123	2983.101	0.0322	1	-3.183	-3.183
69.80645	33.151	2988.101	0.0322	1	-3.161	-3.161
69.8898	33.178	2993.101	0.0322	1	-3.139	-3.139
69.97313	33.198	2998.101	0.0322	1	-3.124	-3.124
70.05646	33.218	3003.101	0.0322	1	-3.108	-3.108
70.13979	33.237	3008.101	0.0322	1	-3.094	-3.094
70.22312	33.255	3013.101	0.0322	1	-3.081	-3.081
70.30646	33.271	3018.101	0.0322	1	-3.07	-3.07
70.38978	33.284	3023.101	0.0322	1	-3.061	-3.061
70.4731	33.298	3028.101	0.0322	1	-3.051	-3.051
70.55645	33.311	3033.101	0.0322	1	-3.043	-3.043
70.63981	33.318	3038.101	0.0322	1	-3.042	-3.042
70.72315	33.323	3043.101	0.0322	1	-3.044	-3.044
70.80649	33.328	3048.101	0.0322	1	-3.045	-3.045
70.88982	33.331	3053.101	0.0322	1	-3.048	-3.048
70.97315	33.334	3058.101	0.0321	1	-3.051	-3.051
71.05647	33.338	3063.101	0.0321	1	-3.052	-3.052
71.13981	33.34	3068.101	0.0322	1	-3.056	-3.056
71.22314	33.341	3073.101	0.0322	1	-3.061	-3.061
71.30647	33.342	3078.101	0.0322	1	-3.065	-3.065
71.3898	33.343	3083.101	0.0322	1	-3.073	-3.073
71.47313	33.343	3088.101	0.0322	1	-3.081	-3.081
71.55646	33.343	3093.101	0.0322	1	-3.089	-3.089
71.6398	33.344	3098.101	0.0322	1	-3.095	-3.095
71.72314	33.343	3103.101	0.0322	1	-3.103	-3.103
71.80647	33.343	3108.101	0.0322	1	-3.11	-3.11
71.88981	33.342	3113.101	0.0321	1	-3.117	-3.117
71.97313	33.341	3118.101	0.0321	1	-3.127	-3.127
72.05645	33.34	3123.101	0.0321	1	-3.135	-3.135
72.1398	33.338	3128.101	0.0322	1	-3.145	-3.145
72.22314	33.333	3133.101	0.0322	1	-3.157	-3.157
72.30648	33.326	3138.101	0.0322	1	-3.17	-3.17
72.38982	33.312	3143.101	0.0322	1	-3.191	-3.191
72.47316	33.3	3148.101	0.0322	1	-3.209	-3.209
72.55649	33.286	3153.101	0.0322	1	-3.229	-3.229
72.63983	33.268	3158.101	0.0322	1	-3.254	-3.254
72.72317	33.248	3163.101	0.0322	1	-3.279	-3.279
72.80652	33.223	3168.101	0.0322	1	-3.309	-3.309
72.88986	33.194	3173.101	0.0321	1	-3.342	-3.342
72.97319	33.167	3178.101	0.0322	1	-3.374	-3.374
73.05651	33.14	3183.101	0.0322	1	-3.406	-3.406
73.13983	33.115	3188.101	0.0321	1	-3.437	-3.437
73.22315	33.093	3193.101	0.0322	1	-3.465	-3.465
73.30649	33.066	3198.101	0.0322	1	-3.499	-3.499
73.38982	33.028	3203.101	0.0322	1	-3.544	-3.544
73.47317	32.985	3208.101	0.0322	1	-3.594	-3.594
73.5565	32.94	3213.101	0.0321	1	-3.645	-3.645
73.63984	32.902	3218.101	0.0322	1	-3.688	-3.688
73.72317	32.862	3223.101	0.0322	1	-3.732	-3.732
73.80651	32.822	3228.101	0.0322	1	-3.777	-3.777
73.88985	32.797	3233.101	0.0322	1	-3.806	-3.806
73.97319	32.773	3238.101	0.0322	1	-3.835	-3.835
74.05653	32.743	3243.101	0.0322	1	-3.87	-3.87
74.13986	32.705	3248.101	0.0322	1	-3.913	-3.913
74.2232	32.66	3253.101	0.0322	1	-3.962	-3.962
74.30653	32.613	3258.101	0.0322	1	-4.014	-4.014
74.38986	32.563	3263.101	0.0322	1	-4.068	-4.068
74.4732	32.511	3268.101	0.0322	1	-4.126	-4.126
74.55654	32.455	3273.101	0.0322	1	-4.187	-4.187
74.63987	32.398	3278.101	0.0322	1	-4.25	-4.25
74.72321	32.34	3283.101	0.0322	1	-4.314	-4.314
74.80655	32.282	3288.101	0.0322	1	-4.379	-4.379
74.88986	32.225	3293.101	0.0322	1	-4.442	-4.442
74.9732	32.177	3298.101	0.0322	1	-4.497	-4.497
75.05653	32.122	3303.101	0.0322	1	-4.558	-4.558
75.13987	32.066	3308.101	0.0322	1	-4.621	-4.621
75.22321	32.004	3313.101	0.0322	1	-4.69	-4.69
75.30654	31.95	3318.101	0.0322	1	-4.75	-4.75
75.38988	31.89	3323.101	0.0322	1	-4.818	-4.818
75.47321	31.829	3328.101	0.0322	1	-4.887	-4.887
75.55654	31.772	3333.101	0.0322	1	-4.951	-4.951
75.63988	31.715	3338.101	0.0322	1	-5.014	-5.014
75.72321	31.656	3343.101	0.0322	1	-5.08	-5.08
75.80655	31.593	3348.101	0.0322	1	-5.151	-5.151
75.88988	31.532	3353.101	0.0322	1	-5.217	-5.217
75.97321	31.475	3358.101	0.0322	1	-5.279	-5.279
76.05654	31.42	3363.101	0.0322	1	-5.34	-5.34
76.13988	31.367	3368.101	0.0322	1	-5.399	-5.399
76.22321	31.308	3373.101	0.0321	1	-5.465	-5.465
76.30654	31.248	3378.101	0.0322	1	-5.53	-5.53
76.38988	31.194	3383.101	0.0322	1	-5.588	-5.588
76.47321	31.136	3388.101	0.0322	1	-5.651	-5.651
76.55654	31.078	3393.101	0.0322	1	-5.714	-5.714
76.63989	31.017	3398.101	0.0322	1	-5.78	-5.78
76.72321	30.945	3403.101	0.0321	1	-5.856	-5.856
76.80655	30.878	3408.101	0.0322	1	-5.929	-5.929
76.88987	30.81	3413.101	0.0322	1	-6.004	-6.004
76.97322	30.749	3418.101	0.0321	1	-6.073	-6.073
77.05658	30.674	3423.101	0.0322	1	-6.157	-6.157
77.13994	30.585	3428.101	0.0321	1	-6.254	-6.254
77.22328	30.501	3433.101	0.0321	1	-6.346	-6.346
77.30661	30.436	3438.101	0.0321	1	-6.419	-6.419
77.38995	30.374	3443.101	0.0321	1	-6.487	-6.487
77.47327	30.308	3448.101	0.0322	1	-6.559	-6.559
77.5566	30.244	3453.101	0.0322	1	-6.632	-6.632
77.63992	30.178	3458.101	0.0322	1	-6.708	-6.708
77.72325	30.103	3463.101	0.0322	1	-6.792	-6.792
77.80657	30.011	3468.101	0.0322	1	-6.892	-6.892
77.88991	29.914	3473.101	0.0322	1	-6.997	-6.997
77.97324	29.807	3478.101	0.0322	1	-7.111	-7.111
78.05657	29.704	3483.101	0.0322	1	-7.223	-7.223
78.1399	29.601	3488.101	0.0322	1	-7.33	-7.33
78.22323	29.485	3493.101	0.0322	1	-7.452	-7.452
78.30656	29.357	3498.101	0.0322	1	-7.584	-7.584
78.38987	29.239	3503.101	0.0322	1	-7.707	-7.707
78.47319	29.127	3508.101	0.0322	1	-7.824	-7.824
78.55651	29.011	3513.101	0.0322	1	-7.942	-7.942
78.63986	28.872	3518.101	0.0321	1	-8.085	-8.085
78.7232	28.7	3523.101	0.0322	1	-8.264	-8.264
78.80654	28.545	3528.101	0.0322	1	-8.424	-8.424
78.88989	28.387	3533.101	0.0322	1	-8.586	-8.586
78.97324	28.235	3538.101	0.0322	1	-8.744	-8.744
79.05658	28.074	3543.101	0.0321	1	-8.914	-8.914
79.13992	27.926	3548.101	0.0322	1	-9.071	-9.071
79.22326	27.777	3553.101	0.0321	1	-9.228	-9.228
79.3066	27.629	3558.101	0.0322	1	-9.386	-9.386
79.38994	27.481	3563.101	0.0322	1	-9.544	-9.544
79.47327	27.339	3568.101	0.0322	1	-9.696	-9.696
79.55661	27.201	3573.101	0.0322	1	-9.845	-9.845
79.63994	27.072	3578.101	0.0322	1	-9.984	-9.984
79.72328	26.931	3583.101	0.0322	1	-10.132	-10.132
79.80661	26.772	3588.101	0.0322	1	-10.296	-10.296
79.88994	26.6	3593.101	0.0322	1	-10.473	-10.473
79.97329	26.425	3598.101	0.0322	1	-10.652	-10.652
80.05661	26.237	3603.101	0.0321	1	-10.845	-10.845
80.13996	26.067	3608.101	0.0321	1	-11.019	-11.019
80.22329	25.885	3613.101	0.0322	1	-11.205	-11.205
80.30662	25.718	3618.101	0.0322	1	-11.378	-11.378
80.38996	25.545	3623.101	0.0322	1	-11.557	-11.557
80.47329	25.385	3628.101	0.0322	1	-11.726	-11.726
80.55662	25.235	3633.101	0.0322	1	-11.884	-11.884
80.63994	25.08	3638.101	0.0322	1	-12.048	-12.048
80.72327	24.924	3643.101	0.0321	1	-12.211	-12.211
80.8066	24.777	3648.101	0.0322	1	-12.366	-12.366
80.88993	24.605	3653.101	0.0322	1	-12.543	-12.543
80.97328	24.427	3658.101	0.0322	1	-12.727	-12.727
81.05661	24.249	3663.101	0.0322	1	-12.911	-12.911
81.13995	24.081	3668.101	0.0322	1	-13.087	-13.087
81.22328	23.924	3673.101	0.0322	1	-13.252	-13.252
81.30661	23.771	3678.101	0.0322	1	-13.416	-13.416
81.38994	23.649	3683.101	0.0322	1	-13.55	-13.55
81.47328	23.535	3688.101	0.0322	1	-13.674	-13.674
81.55661	23.413	3693.101	0.0322	1	-13.804	-13.804
81.63994	23.285	3698.101	0.0322	1	-13.94	-13.94
81.72328	23.15	3703.101	0.0322	1	-14.084	-14.084
81.80661	23.025	3708.101	0.0322	1	-14.217	-14.217
81.88995	22.904	3713.101	0.0322	1	-14.346	-14.346
81.97329	22.794	3718.101	0.0322	1	-14.463	-14.463
82.05663	22.691	3723.101	0.0321	1	-14.572	-14.572
82.13996	22.599	3728.101	0.0322	1	-14.672	-14.672
82.2233	22.518	3733.101	0.0322	1	-14.759	-14.759
82.30664	22.447	3738.101	0.0322	1	-14.836	-14.836
82.38998	22.388	3743.101	0.0322	1	-14.9	-14.9
82.47333	22.34	3748.101	0.0322	1	-14.952	-14.952
82.55666	22.301	3753.101	0.0322	1	-14.999	-14.999
82.63999	22.273	3758.101	0.0322	1	-15.033	-15.033
82.72331	22.254	3763.101	0.0322	1	-15.06	-15.06
82.80666	22.24	3768.101	0.0322	1	-15.085	-15.085
82.88998	22.227	3773.101	0.0322	1	-15.11	-15.11
82.97332	22.22	3778.101	0.0322	1	-15.135	-15.135
83.05666	22.216	3783.101	0.0321	1	-15.154	-15.154
83.14	22.212	3788.101	0.0322	1	-15.171	-15.171
83.22333	22.21	3793.101	0.0322	1	-15.184	-15.184
83.30666	22.211	3798.101	0.0322	1	-15.192	-15.192
83.38999	22.216	3803.101	0.0321	1	-15.196	-15.196
83.47333	22.231	3808.101	0.0321	1	-15.193	-15.193
83.55666	22.262	3813.101	0.0321	1	-15.171	-15.171
83.64	22.313	3818.101	0.0322	1	-15.127	-15.127
83.72335	22.381	3823.101	0.0321	1	-15.067	-15.067
83.80669	22.465	3828.101	0.0322	1	-14.988	-14.988
83.89003	22.575	3833.101	0.0322	1	-14.883	-14.883
83.97337	22.702	3838.101	0.0322	1	-14.76	-14.76
84.0567	22.832	3843.101	0.0322	1	-14.635	-14.635
84.14002	22.972	3848.101	0.0322	1	-14.5	-14.5
84.22334	23.115	3853.101	0.0321	1	-14.362	-14.362
84.30668	23.257	3858.101	0.0321	1	-14.225	-14.225
84.39001	23.386	3863.101	0.0322	1	-14.1	-14.1
84.47335	23.51	3868.101	0.0322	1	-13.981	-13.981
84.55669	23.631	3873.101	0.0321	1	-13.866	-13.866
84.64003	23.756	3878.101	0.0322	1	-13.746	-13.746
84.72336	23.877	3883.101	0.0321	1	-13.632	-13.632
84.80671	24.003	3888.101	0.0322	1	-13.512	-13.512
84.89004	24.12	3893.101	0.0322	1	-13.4	-13.4
84.97338	24.242	3898.101	0.0321	1	-13.287	-13.287
85.0567	24.4	3903.101	0.0322	1	-13.14	-13.14
85.14004	24.545	3908.101	0.0321	1	-13.003	-13.003
85.22337	24.657	3913.101	0.0322	1	-12.898	-12.898
85.3067	24.761	3918.101	0.0322	1	-12.802	-12.802
85.39003	24.858	3923.101	0.0322	1	-12.712	-12.712
85.47336	24.946	3928.101	0.0322	1	-12.631	-12.631
85.55669	25.028	3933.101	0.0321	1	-12.554	-12.554
85.64003	25.104	3938.101	0.0322	1	-12.487	-12.487
85.72336	25.166	3943.101	0.0322	1	-12.433	-12.433
85.8067	25.23	3948.101	0.0322	1	-12.377	-12.377
85.89003	25.287	3953.101	0.0322	1	-12.328	-12.328
85.97337	25.34	3958.101	0.0322	1	-12.286	-12.286
86.0567	25.388	3963.101	0.0322	1	-12.247	-12.247
86.14004	25.436	3968.101	0.0322	1	-12.209	-12.209
86.22338	25.477	3973.101	0.0322	1	-12.179	-12.179
86.30671	25.512	3978.101	0.0322	1	-12.154	-12.154
86.39004	25.544	3983.101	0.0322	1	-12.131	-12.131
86.47338	25.572	3988.101	0.0321	1	-12.111	-12.111
86.55671	25.596	3993.101	0.0322	1	-12.093	-12.093
86.64006	25.619	3998.101	0.0322	1	-12.076	-12.076
86.72339	25.636	4003.101	0.0322	1	-12.067	-12.067
86.80673	25.65	4008.101	0.0321	1	-12.062	-12.062
86.89008	25.661	4013.101	0.0321	1	-12.06	-12.06
86.97342	25.669	4018.101	0.0322	1	-12.062	-12.062
87.05676	25.676	4023.101	0.0322	1	-12.065	-12.065
87.1401	25.68	4028.101	0.0322	1	-12.07	-12.07
87.22344	25.685	4033.101	0.0322	1	-12.074	-12.074
87.30678	25.688	4038.101	0.0322	1	-12.083	-12.083
87.40345	25.691	4043.901	0.0321	1	-12.096	-12.096
87.48678	25.694	4048.901	0.0322	1	-12.108	-12.108
87.57011	25.696	4053.901	0.0322	1	-12.118	-12.118
87.65344	25.698	4058.901	0.0321	1	-12.125	-12.125
87.73676	25.7	4063.901	0.0322	1	-12.133	-12.133
87.82009	25.702	4068.901	0.0321	1	-12.138	-12.138
87.90342	25.705	4073.901	0.0321	1	-12.143	-12.143
87.98675	25.706	4078.901	0.0322	1	-12.153	-12.153
88.07008	25.708	4083.901	0.0322	1	-12.16	-12.16
88.1534	25.71	4088.901	0.0322	1	-12.164	-12.164
88.23672	25.719	4093.901	0.0321	1	-12.16	-12.16
88.33672	25.73	4099.9	0.0322	1	-12.156	-12.156
88.42006	25.736	4104.9	0.0322	1	-12.157	-12.157
88.5034	25.741	4109.9	0.0322	1	-12.16	-12.16
88.58674	25.746	4114.9	0.0322	1	-12.164	-12.164
88.67009	25.751	4119.9	0.0322	1	-12.168	-12.168
88.75345	25.755	4124.9	0.0322	1	-12.174	-12.174
88.8368	25.758	4129.9	0.0321	1	-12.181	-12.181
88.92014	25.763	4134.9	0.0321	1	-12.189	-12.189
89.00349	25.77	4139.9	0.0321	1	-12.193	-12.193
89.08682	25.778	4144.9	0.0321	1	-12.192	-12.192
89.17015	25.794	4149.9	0.0322	1	-12.183	-12.183
89.25348	25.812	4154.9	0.0322	1	-12.17	-12.17
89.33681	25.827	4159.9	0.0322	1	-12.159	-12.159
89.42015	25.841	4164.9	0.0322	1	-12.154	-12.154
89.50348	25.854	4169.9	0.0322	1	-12.157	-12.157
89.58681	25.867	4174.9	0.0322	1	-12.162	-12.162
89.67014	25.884	4179.9	0.0322	1	-12.157	-12.157
89.75346	25.899	4184.9	0.0322	1	-12.15	-12.15
89.8368	25.914	4189.9	0.0322	1	-12.142	-12.142
89.92014	25.929	4194.9	0.0321	1	-12.135	-12.135
90.00348	25.942	4199.9	0.0322	1	-12.129	-12.129
90.08681	25.952	4204.9	0.0322	1	-12.127	-12.127
90.17014	25.963	4209.9	0.0322	1	-12.123	-12.123
90.25348	25.975	4214.9	0.0322	1	-12.119	-12.119
90.33681	25.986	4219.9	0.0322	1	-12.115	-12.115
90.42013	25.997	4224.9	0.0321	1	-12.111	-12.111
90.50347	26.008	4229.9	0.0322	1	-12.107	-12.107
90.58681	26.017	4234.9	0.0322	1	-12.103	-12.103
90.67014	26.025	4239.9	0.0322	1	-12.098	-12.098
90.75348	26.046	4244.9	0.0322	1	-12.081	-12.081
90.83681	26.064	4249.9	0.0322	1	-12.067	-12.067
90.92016	26.078	4254.9	0.0322	1	-12.06	-12.06
91.00349	26.086	4259.9	0.0322	1	-12.06	-12.06
91.08683	26.092	4264.9	0.0322	1	-12.061	-12.061
91.17017	26.097	4269.9	0.0322	1	-12.062	-12.062
91.2535	26.101	4274.9	0.0322	1	-12.063	-12.063
91.33684	26.104	4279.9	0.0321	1	-12.066	-12.066
91.42017	26.106	4284.9	0.0322	1	-12.07	-12.07
91.50351	26.108	4289.9	0.0322	1	-12.073	-12.073
91.58685	26.109	4294.9	0.0322	1	-12.078	-12.078
91.67018	26.11	4299.9	0.0321	1	-12.084	-12.084
91.75352	26.111	4304.9	0.0321	1	-12.092	-12.092
91.83685	26.111	4309.9	0.0321	1	-12.103	-12.103
91.92019	26.111	4314.9	0.0321	1	-12.117	-12.117
92.00352	26.112	4319.9	0.0321	1	-12.127	-12.127
92.08685	26.112	4324.9	0.0322	1	-12.133	-12.133
92.17017	26.112	4329.9	0.0321	1	-12.139	-12.139
92.25352	26.112	4334.9	0.0322	1	-12.143	-12.143
92.33687	26.112	4339.9	0.0322	1	-12.148	-12.148
92.4202	26.112	4344.9	0.0322	1	-12.153	-12.153
92.50354	26.112	4349.9	0.0322	1	-12.158	-12.158
92.58688	26.111	4354.9	0.0322	1	-12.163	-12.163
92.67021	26.111	4359.9	0.0321	1	-12.167	-12.167
92.75354	26.111	4364.9	0.0321	1	-12.173	-12.173
92.83687	26.11	4369.9	0.0322	1	-12.183	-12.183
92.9202	26.11	4374.9	0.0322	1	-12.19	-12.19
93.00354	26.109	4379.9	0.0321	1	-12.198	-12.198
93.08687	26.108	4384.9	0.0322	1	-12.207	-12.207
93.17021	26.106	4389.9	0.0322	1	-12.217	-12.217
93.25354	26.104	4394.9	0.0322	1	-12.228	-12.228
93.33687	26.1	4399.9	0.0321	1	-12.241	-12.241
93.4202	26.097	4404.9	0.0321	1	-12.253	-12.253
93.50354	26.092	4409.9	0.0322	1	-12.267	-12.267
93.58688	26.082	4414.9	0.0321	1	-12.286	-12.286
93.67021	26.072	4419.9	0.0322	1	-12.304	-12.304
93.75355	26.06	4424.9	0.0321	1	-12.327	-12.327
93.83688	26.047	4429.9	0.0322	1	-12.351	-12.351
93.92021	26.033	4434.9	0.0321	1	-12.374	-12.374
94.00355	26.017	4439.9	0.0321	1	-12.398	-12.398
94.08689	25.997	4444.9	0.0321	1	-12.424	-12.424
94.17023	25.974	4449.9	0.0322	1	-12.452	-12.452
94.25357	25.956	4454.9	0.0322	1	-12.475	-12.475
94.33691	25.943	4459.9	0.0322	1	-12.493	-12.493
94.42026	25.923	4464.9	0.0322	1	-12.519	-12.519
94.5036	25.896	4469.9	0.0322	1	-12.552	-12.552
94.58695	25.866	4474.9	0.0322	1	-12.586	-12.586
94.67029	25.833	4479.9	0.0322	1	-12.623	-12.623
94.75363	25.801	4484.9	0.0322	1	-12.659	-12.659
94.83696	25.771	4489.9	0.0322	1	-12.693	-12.693
94.92031	25.741	4494.9	0.0322	1	-12.727	-12.727
95.00364	25.707	4499.9	0.0322	1	-12.765	-12.765
95.08698	25.678	4504.9	0.0321	1	-12.798	-12.798
95.17031	25.657	4509.9	0.0322	1	-12.824	-12.824
95.25364	25.631	4514.9	0.0322	1	-12.855	-12.855
95.33696	25.605	4519.9	0.0321	1	-12.886	-12.886
95.42029	25.577	4524.9	0.0322	1	-12.919	-12.919
95.50361	25.549	4529.9	0.0322	1	-12.951	-12.951
95.58693	25.519	4534.9	0.0322	1	-12.985	-12.985
95.67026	25.487	4539.9	0.0321	1	-13.021	-13.021
95.75359	25.451	4544.9	0.0321	1	-13.063	-13.063
95.83691	25.416	4549.9	0.0322	1	-13.103	-13.103
95.92024	25.395	4554.9	0.0322	1	-13.128	-13.128
96.00357	25.371	4559.9	0.0322	1	-13.155	-13.155
96.08691	25.339	4564.9	0.0321	1	-13.189	-13.189
96.17025	25.296	4569.9	0.0321	1	-13.235	-13.235
96.25359	25.248	4574.9	0.0321	1	-13.285	-13.285
96.33693	25.201	4579.9	0.0321	1	-13.335	-13.335
96.42027	25.155	4584.9	0.0321	1	-13.384	-13.384
96.50362	25.106	4589.9	0.0322	1	-13.435	-13.435
96.58696	25.055	4594.9	0.0322	1	-13.488	-13.488
96.6703	25.009	4599.9	0.0321	1	-13.537	-13.537
96.75364	24.969	4604.9	0.0321	1	-13.578	-13.578
96.83696	24.929	4609.9	0.0321	1	-13.619	-13.619
96.92029	24.893	4614.9	0.0321	1	-13.657	-13.657
97.00364	24.858	4619.9	0.0321	1	-13.693	-13.693
97.08697	24.82	4624.9	0.0322	1	-13.732	-13.732
97.1703	24.809	4629.9	0.0321	1	-13.745	-13.745
97.25363	24.806	4634.9	0.0321	1	-13.751	-13.751
97.33696	24.811	4639.9	0.0321	1	-13.749	-13.749
97.4203	24.817	4644.9	0.0322	1	-13.746	-13.746
97.50363	24.824	4649.9	0.0322	1	-13.74	-13.74
97.58695	24.83	4654.9	0.0321	1	-13.736	-13.736
97.67028	24.837	4659.9	0.0321	1	-13.73	-13.73
97.75361	24.844	4664.9	0.0321	1	-13.724	-13.724
97.83694	24.849	4669.9	0.0321	1	-13.72	-13.72
97.92028	24.852	4674.9	0.0321	1	-13.717	-13.717
98.00361	24.853	4679.9	0.0321	1	-13.717	-13.717
98.08694	24.855	4684.9	0.0321	1	-13.715	-13.715
98.17027	24.856	4689.9	0.0321	1	-13.714	-13.714
98.25361	24.856	4694.9	0.0321	1	-13.715	-13.715
98.33694	24.857	4699.9	0.0321	1	-13.714	-13.714
98.42029	24.856	4704.9	0.0321	1	-13.715	-13.715
98.50362	24.851	4709.9	0.0321	1	-13.721	-13.721
98.58696	24.841	4714.9	0.0321	1	-13.731	-13.731
98.67029	24.828	4719.9	0.0321	1	-13.744	-13.744
98.75362	24.809	4724.9	0.0321	1	-13.763	-13.763
98.83694	24.786	4729.9	0.0321	1	-13.786	-13.786
98.92026	24.761	4734.9	0.0321	1	-13.811	-13.811
99.00361	24.726	4739.9	0.0321	1	-13.846	-13.846
99.08695	24.672	4744.9	0.0321	1	-13.9	-13.9
99.17028	24.608	4749.9	0.0321	1	-13.964	-13.964
99.25364	24.546	4754.9	0.0321	1	-14.026	-14.026
99.33696	24.477	4759.9	0.0321	1	-14.095	-14.095
99.4203	24.446	4764.9	0.0322	1	-14.126	-14.126
99.50364	24.413	4769.9	0.0321	1	-14.159	-14.159
99.58698	24.361	4774.9	0.0321	1	-14.211	-14.211
99.67031	24.297	4779.9	0.0322	1	-14.275	-14.275
99.75363	24.231	4784.9	0.0321	1	-14.341	-14.341
99.83697	24.169	4789.9	0.0322	1	-14.403	-14.403
99.9203	24.1	4794.9	0.0321	1	-14.472	-14.472
100.00364	24.031	4799.9	0.0321	1	-14.541	-14.541
100.08697	23.96	4804.9	0.0322	1	-14.612	-14.612
100.1703	23.89	4809.9	0.0322	1	-14.681	-14.681
100.25363	23.826	4814.9	0.0321	1	-14.745	-14.745
100.33696	23.761	4819.9	0.0321	1	-14.809	-14.809
100.4203	23.697	4824.9	0.0322	1	-14.871	-14.871
100.50362	23.628	4829.9	0.0321	1	-14.938	-14.938
100.58696	23.562	4834.9	0.0321	1	-15.003	-15.003
100.67028	23.497	4839.9	0.0321	1	-15.066	-15.066
100.75364	23.437	4844.9	0.0321	1	-15.123	-15.123
100.83697	23.361	4849.9	0.0321	1	-15.197	-15.197
100.9203	23.3	4854.9	0.0322	1	-15.255	-15.255
101.00363	23.237	4859.9	0.0322	1	-15.315	-15.315
101.08697	23.178	4864.9	0.0322	1	-15.371	-15.371
101.1703	23.113	4869.9	0.0321	1	-15.432	-15.432
101.25364	23.058	4874.9	0.0321	1	-15.481	-15.481
101.33697	23.001	4879.9	0.0322	1	-15.532	-15.532
101.4203	22.937	4884.9	0.0322	1	-15.588	-15.588
101.50363	22.879	4889.9	0.0321	1	-15.638	-15.638
101.58696	22.821	4894.9	0.0321	1	-15.687	-15.687
101.67028	22.757	4899.9	0.0321	1	-15.74	-15.74
101.75362	22.695	4904.9	0.0321	1	-15.791	-15.791
101.83695	22.628	4909.9	0.0321	1	-15.846	-15.846
101.92028	22.563	4914.9	0.0322	1	-15.896	-15.896
102.00361	22.499	4919.9	0.0321	1	-15.943	-15.943
102.08695	22.431	4924.9	0.0321	1	-15.995	-15.995
102.17028	22.372	4929.9	0.0321	1	-16.036	-16.036
102.25363	22.31	4934.9	0.0321	1	-16.08	-16.08
102.33694	22.245	4939.9	0.0322	1	-16.129	-16.129
102.42025	22.195	4944.9	0.0321	1	-16.162	-16.162
102.50355	22.15	4949.9	0.0322	1	-16.189	-16.189
102.58689	22.113	4954.9	0.0321	1	-16.207	-16.207
102.67022	22.048	4959.9	0.0321	1	-16.254	-16.254
102.75356	21.978	4964.9	0.0321	1	-16.307	-16.307
102.83691	21.899	4969.9	0.0321	1	-16.368	-16.368
102.92024	21.811	4974.9	0.0322	1	-16.437	-16.437
103.00359	21.733	4979.9	0.0321	1	-16.498	-16.498
103.08693	21.652	4984.9	0.0321	1	-16.562	-16.562
103.17027	21.575	4989.9	0.0321	1	-16.622	-16.622
103.2536	21.504	4994.9	0.0321	1	-16.675	-16.675
103.33693	21.438	4999.9	0.0321	1	-16.721	-16.721
103.42027	21.373	5004.9	0.0321	1	-16.766	-16.766
103.50361	21.332	5009.9	0.0321	1	-16.787	-16.787
103.58695	21.277	5014.9	0.0321	1	-16.824	-16.824
103.67028	21.214	5019.9	0.0321	1	-16.87	-16.87
103.75361	21.151	5024.9	0.0321	1	-16.915	-16.915
103.83695	21.08	5029.9	0.0321	1	-16.967	-16.967
103.92028	21.005	5034.9	0.0321	1	-17.021	-17.021
104.00362	20.924	5039.9	0.0321	1	-17.079	-17.079
104.08696	20.843	5044.9	0.0321	1	-17.131	-17.131
104.17029	20.765	5049.9	0.0321	1	-17.183	-17.183
104.25362	20.689	5054.9	0.0321	1	-17.234	-17.234
104.33695	20.612	5059.9	0.0321	1	-17.284	-17.284
104.42027	20.54	5064.9	0.0321	1	-17.332	-17.332
104.5036	20.469	5069.9	0.0321	1	-17.381	-17.381
104.58694	20.4	5074.9	0.0321	1	-17.427	-17.427
104.67028	20.338	5079.9	0.0321	1	-17.467	-17.467
104.7536	20.269	5084.9	0.0321	1	-17.515	-17.515
104.83693	20.2	5089.9	0.0321	1	-17.562	-17.562
104.92027	20.115	5094.9	0.0321	1	-17.623	-17.623
105.0036	20.019	5099.9	0.0321	1	-17.697	-17.697
105.08694	19.923	5104.9	0.0321	1	-17.767	-17.767
105.17028	19.833	5109.9	0.0321	1	-17.832	-17.832
105.25362	19.746	5114.9	0.0321	1	-17.896	-17.896
105.33696	19.662	5119.9	0.0321	1	-17.953	-17.953
105.42029	19.58	5124.9	0.0321	1	-18.001	-18.001
105.50362	19.498	5129.9	0.0321	1	-18.051	-18.051
105.58695	19.425	5134.9	0.0321	1	-18.094	-18.094
105.67029	19.342	5139.9	0.0321	1	-18.145	-18.145
105.75361	19.252	5144.9	0.0322	1	-18.202	-18.202
105.83694	19.167	5149.9	0.0321	1	-18.257	-18.257
105.92027	19.077	5154.9	0.0321	1	-18.319	-18.319
106.00361	18.991	5159.9	0.0321	1	-18.375	-18.375
106.08694	18.898	5164.9	0.0321	1	-18.435	-18.435
106.17028	18.806	5169.9	0.0321	1	-18.493	-18.493
106.25361	18.715	5174.9	0.0321	1	-18.553	-18.553
106.33695	18.618	5179.9	0.0321	1	-18.624	-18.624
106.42027	18.527	5184.9	0.0321	1	-18.69	-18.69
106.50361	18.452	5189.9	0.0321	1	-18.738	-18.738
106.58695	18.371	5194.9	0.0321	1	-18.793	-18.793
106.67028	18.276	5199.9	0.0321	1	-18.86	-18.86
106.75361	18.174	5204.9	0.0321	1	-18.933	-18.933
106.83693	18.071	5209.9	0.0321	1	-19.008	-19.008
106.92027	17.963	5214.9	0.0321	1	-19.085	-19.085
107.00361	17.848	5219.9	0.0322	1	-19.166	-19.166
107.08695	17.726	5224.9	0.0321	1	-19.259	-19.259
107.17029	17.602	5229.9	0.0321	1	-19.353	-19.353
107.25363	17.478	5234.9	0.0321	1	-19.449	-19.449
107.33697	17.361	5239.9	0.0321	1	-19.537	-19.537
107.42031	17.239	5244.9	0.0321	1	-19.629	-19.629
107.50364	17.155	5249.9	0.0321	1	-19.683	-19.683
107.58698	17.069	5254.9	0.0321	1	-19.739	-19.739
107.67031	16.962	5259.9	0.0321	1	-19.817	-19.817
107.75365	16.834	5264.9	0.0321	1	-19.916	-19.916
107.83698	16.699	5269.9	0.0321	1	-20.022	-20.022
107.9203	16.567	5274.9	0.0321	1	-20.127	-20.127
108.00362	16.439	5279.9	0.0321	1	-20.223	-20.223
108.08695	16.304	5284.9	0.0321	1	-20.32	-20.32
108.1703	16.166	5289.9	0.0321	1	-20.416	-20.416
108.25362	16.014	5294.9	0.0321	1	-20.53	-20.53
108.33697	15.88	5299.9	0.0321	1	-20.625	-20.625
108.42029	15.729	5304.9	0.0321	1	-20.74	-20.74
108.50363	15.593	5309.9	0.0321	1	-20.841	-20.841
108.58695	15.454	5314.9	0.0321	1	-20.946	-20.946
108.67029	15.327	5319.9	0.0321	1	-21.038	-21.038
108.75363	15.182	5324.9	0.0321	1	-21.147	-21.147
108.83698	15.06	5329.9	0.0321	1	-21.235	-21.235
108.92031	14.932	5334.9	0.0321	1	-21.327	-21.327
109.00364	14.797	5339.9	0.0321	1	-21.424	-21.424
109.08698	14.666	5344.9	0.0321	1	-21.52	-21.52
109.17031	14.527	5349.9	0.0321	1	-21.623	-21.623
109.25364	14.389	5354.9	0.0321	1	-21.724	-21.724
109.33698	14.272	5359.9	0.0321	1	-21.801	-21.801
109.4203	14.139	5364.9	0.0321	1	-21.896	-21.896
109.50363	14	5369.9	0.0321	1	-22	-22
109.58697	13.863	5374.9	0.0321	1	-22.103	-22.103
109.67031	13.722	5379.9	0.0321	1	-22.21	-22.21
109.75364	13.573	5384.9	0.0321	1	-22.328	-22.328
109.83696	13.43	5389.9	0.0321	1	-22.442	-22.442
109.92029	13.317	5394.9	0.0321	1	-22.529	-22.529
110.0036	13.222	5399.9	0.0321	1	-22.599	-22.599
