# Supplementary material for: Modification of the structural stability of human serum albumin in rheumatoid arthritis
Source: PLoS One. 2023 Mar 17;18(3):e0271008. doi: 10.1371/journal.pone.0271008 (PMC10022781; doi:10.1371/journal.pone.0271008)
Supplement: S2 Data — The zip file includes 47 HDC results (.csv) exported from DSC raw files. Each HDC result file contains seven measurements for each DSC run: temperature (°C), power (μW), time(s), pressure (atm), scan rate (°C/min), analysis data (excess molar heat capacity (Cpex)), and corrected data (normalized Cpex, normalization explained in the Methods section). (ZIP) [file pone.0271008.s003.zip › SupplmentalData_2_HDC results/RF25.csv]

temp	power	time	pressure	scan rate	AnalysisData	CorrectedData
20.00124	-62.094	0.512	0.0322	0.562	-0.095	-0.095
20.03294	-79.363	5.512	0.0323	0.562	-0.079	-0.079
20.08541	-149.813	10.512	0.0322	0.562	-0.279	-0.279
20.15328	-222.396	15.512	0.0322	0.562	-1.031	-1.031
20.24996	-290.324	21.511	0.0322	0.676	-3.202	-3.202
20.33953	-327.989	26.512	0.0321	0.791	-5.7	-5.7
20.4344	-349.131	31.512	0.0322	0.907	-8.137	-8.137
20.55211	-358.067	37.511	0.0322	1.02	-11.402	-11.402
20.65137	-354.376	42.511	0.0322	1.094	-14.203	-14.203
20.75032	-343.174	47.511	0.0322	1.139	-16.713	-16.713
20.84803	-327.125	52.512	0.0322	1.157	-18.908	-18.908
20.94391	-308.231	57.512	0.0322	1.142	-20.715	-20.715
21.03766	-288.051	62.512	0.0322	1.122	-22.143	-22.143
21.12918	-267.793	67.512	0.0322	1.099	-23.208	-23.208
21.21852	-248.312	72.512	0.0322	1.076	-23.922	-23.922
21.30588	-230.206	77.512	0.0322	1.054	-24.349	-24.349
21.3915	-213.805	82.512	0.0322	1.034	-24.529	-24.529
21.47568	-199.267	87.512	0.0322	1.017	-24.502	-24.502
21.55875	-186.604	92.512	0.0322	1.004	-24.327	-24.327
21.64098	-175.756	97.512	0.0322	0.993	-24.019	-24.019
21.72264	-166.602	102.512	0.0322	0.986	-23.638	-23.638
21.804	-158.961	107.512	0.0322	0.981	-23.355	-23.355
21.88525	-152.463	112.512	0.0322	0.979	-23.02	-23.02
21.96655	-146.878	117.512	0.0321	0.978	-22.638	-22.638
22.04801	-142.004	122.512	0.0322	0.98	-22.289	-22.289
22.12971	-137.659	127.512	0.0322	0.982	-22.035	-22.035
22.22813	-132.862	133.512	0.0322	0.984	-21.777	-21.777
22.31044	-129.078	138.512	0.0322	0.987	-21.607	-21.607
22.39303	-125.352	143.512	0.0322	0.991	-21.443	-21.443
22.47589	-121.636	148.512	0.0322	0.993	-21.317	-21.317
22.55897	-117.936	153.512	0.0322	0.996	-21.261	-21.261
22.64223	-114.177	158.512	0.0322	0.998	-21.204	-21.204
22.72563	-110.366	163.512	0.0322	1	-21.146	-21.146
22.80916	-106.578	168.512	0.0322	1.002	-21.14	-21.14
22.89277	-102.774	173.512	0.0322	1.003	-21.142	-21.142
22.97643	-98.971	178.512	0.0322	1.003	-21.158	-21.158
23.06011	-95.171	183.512	0.0322	1.004	-21.163	-21.163
23.14378	-91.417	188.512	0.0322	1.004	-21.159	-21.159
23.22744	-87.728	193.512	0.0322	1.004	-21.156	-21.156
23.31107	-84.096	198.512	0.0322	1.003	-21.135	-21.135
23.39467	-80.576	203.512	0.0322	1.003	-21.126	-21.126
23.47823	-77.179	208.512	0.0322	1.003	-21.11	-21.11
23.56175	-73.879	213.512	0.0322	1.002	-21.074	-21.074
23.64524	-70.714	218.512	0.0322	1.002	-21.051	-21.051
23.72869	-67.672	223.512	0.0322	1.002	-21.009	-21.009
23.81212	-64.752	228.512	0.0322	1.001	-20.963	-20.963
23.89553	-61.964	233.512	0.0322	1.001	-20.931	-20.931
23.97893	-59.277	238.512	0.0322	1.001	-20.879	-20.879
24.0623	-56.698	243.512	0.0322	1.001	-20.819	-20.819
24.14567	-54.213	248.512	0.0322	1.001	-20.769	-20.769
24.22904	-51.853	253.512	0.0322	1	-20.755	-20.755
24.3124	-49.591	258.512	0.0322	1	-20.723	-20.723
24.39576	-47.415	263.512	0.0322	1	-20.693	-20.693
24.47913	-45.324	268.512	0.0322	1	-20.67	-20.67
24.5625	-43.309	273.512	0.0323	1	-20.647	-20.647
24.64587	-41.352	278.512	0.0322	1	-20.616	-20.616
24.72924	-39.457	283.512	0.0322	1	-20.572	-20.572
24.81261	-37.635	288.512	0.0322	1	-20.538	-20.538
24.89598	-35.876	293.512	0.0322	1	-20.512	-20.512
24.97935	-34.167	298.512	0.0323	1	-20.477	-20.477
25.06273	-32.524	303.512	0.0322	1.001	-20.45	-20.45
25.14611	-30.94	308.512	0.0322	1.001	-20.436	-20.436
25.22949	-29.401	313.512	0.0322	1.001	-20.417	-20.417
25.31287	-27.93	318.512	0.0322	1.001	-20.411	-20.411
25.39625	-26.488	323.512	0.0322	1.001	-20.379	-20.379
25.47962	-25.109	328.512	0.0322	1	-20.361	-20.361
25.56299	-23.767	333.512	0.0323	1	-20.34	-20.34
25.64636	-22.477	338.512	0.0322	1	-20.331	-20.331
25.72973	-21.223	343.512	0.0322	1	-20.318	-20.318
25.8131	-20.012	348.512	0.0322	1	-20.303	-20.303
25.89646	-18.846	353.512	0.0323	1	-20.281	-20.281
25.97983	-17.72	358.512	0.0323	1	-20.26	-20.26
26.0632	-16.639	363.512	0.0322	1	-20.249	-20.249
26.14656	-15.589	368.512	0.0322	1	-20.242	-20.242
26.22992	-14.559	373.512	0.0322	1	-20.213	-20.213
26.31327	-13.567	378.512	0.0323	1	-20.179	-20.179
26.39663	-12.613	383.512	0.0322	1	-20.145	-20.145
26.47999	-11.716	388.512	0.0322	1	-20.135	-20.135
26.56334	-10.837	393.512	0.0322	1	-20.118	-20.118
26.6467	-9.998	398.512	0.0322	1	-20.114	-20.114
26.73005	-9.177	403.512	0.0322	1	-20.095	-20.095
26.81341	-8.385	408.512	0.0322	1	-20.057	-20.057
26.89677	-7.621	413.512	0.0322	1	-20.029	-20.029
26.98012	-6.878	418.512	0.0323	1	-20.027	-20.027
27.06348	-6.177	423.512	0.0322	1	-20.042	-20.042
27.14685	-5.491	428.512	0.0322	1	-20.036	-20.036
27.23019	-4.815	433.512	0.0322	1	-20.015	-20.015
27.31354	-4.154	438.512	0.0322	1	-19.986	-19.986
27.39688	-3.518	443.512	0.0323	1	-19.956	-19.956
27.48023	-2.894	448.512	0.0322	1	-19.912	-19.912
27.56358	-2.307	453.512	0.0322	1	-19.882	-19.882
27.64691	-1.749	458.512	0.0323	1	-19.87	-19.87
27.73024	-1.191	463.512	0.0323	1	-19.846	-19.846
27.8136	-0.665	468.512	0.0323	1	-19.849	-19.849
27.89694	-0.173	473.512	0.0322	1	-19.862	-19.862
27.98029	0.317	478.512	0.0323	1	-19.848	-19.848
28.06364	0.781	483.512	0.0323	1	-19.841	-19.841
28.14698	1.24	488.512	0.0323	1	-19.818	-19.818
28.23033	1.676	493.512	0.0323	1	-19.804	-19.804
28.31367	2.105	498.512	0.0323	1	-19.785	-19.785
28.39702	2.52	503.512	0.0323	1	-19.764	-19.764
28.48037	2.914	508.512	0.0323	1	-19.755	-19.755
28.58038	3.371	514.511	0.0322	1	-19.758	-19.758
28.66372	3.748	519.511	0.0322	1	-19.742	-19.742
28.74706	4.112	524.511	0.0322	1	-19.718	-19.718
28.8304	4.466	529.511	0.0322	1	-19.694	-19.694
28.91373	4.808	534.511	0.0323	1	-19.666	-19.666
28.99706	5.142	539.511	0.0323	1	-19.647	-19.647
29.0804	5.457	544.511	0.0322	1	-19.631	-19.631
29.16374	5.756	549.511	0.0322	1	-19.616	-19.616
29.24707	6.047	554.511	0.0323	1	-19.611	-19.611
29.33041	6.336	559.511	0.0323	1	-19.594	-19.594
29.41373	6.617	564.511	0.0322	1	-19.567	-19.567
29.49707	6.893	569.511	0.0323	1	-19.54	-19.54
29.58042	7.132	574.511	0.0323	1	-19.548	-19.548
29.66375	7.369	579.511	0.0322	1	-19.548	-19.548
29.7471	7.604	584.511	0.0323	1	-19.554	-19.554
29.83044	7.833	589.511	0.0322	1	-19.563	-19.563
29.91377	8.063	594.511	0.0322	1	-19.563	-19.563
29.99711	8.276	599.511	0.0322	1	-19.562	-19.562
30.08044	8.493	604.511	0.0322	1	-19.529	-19.529
30.16378	8.7	609.511	0.0322	1	-19.499	-19.499
30.24712	8.891	614.511	0.0322	1	-19.482	-19.482
30.33046	9.075	619.511	0.0322	1	-19.47	-19.47
30.41379	9.26	624.511	0.0322	1	-19.45	-19.45
30.49713	9.445	629.511	0.0323	1	-19.431	-19.431
30.58047	9.625	634.511	0.0323	1	-19.42	-19.42
30.66381	9.793	639.511	0.0322	1	-19.412	-19.412
30.74714	9.954	644.511	0.0322	1	-19.404	-19.404
30.83048	10.109	649.511	0.0323	1	-19.399	-19.399
30.92715	10.286	655.312	0.0322	1	-19.391	-19.391
31.01048	10.434	660.312	0.0322	1	-19.374	-19.374
31.09382	10.582	665.312	0.0323	1	-19.355	-19.355
31.17715	10.727	670.312	0.0323	1	-19.336	-19.336
31.26048	10.866	675.312	0.0323	1	-19.324	-19.324
31.34382	10.996	680.312	0.0323	1	-19.314	-19.314
31.42715	11.119	685.312	0.0322	1	-19.305	-19.305
31.5105	11.247	690.312	0.0323	1	-19.282	-19.282
31.59385	11.356	695.312	0.0323	1	-19.281	-19.281
31.67718	11.46	700.312	0.0323	1	-19.298	-19.298
31.76051	11.58	705.312	0.0323	1	-19.3	-19.3
31.84384	11.699	710.312	0.0323	1	-19.279	-19.279
31.92718	11.811	715.312	0.0323	1	-19.251	-19.251
32.0105	11.918	720.312	0.0323	1	-19.233	-19.233
32.09384	12.026	725.312	0.0323	1	-19.223	-19.223
32.17717	12.119	730.312	0.0323	1	-19.216	-19.216
32.2605	12.212	735.312	0.0323	1	-19.209	-19.209
32.34383	12.303	740.312	0.0322	1	-19.201	-19.201
32.42716	12.39	745.312	0.0323	1	-19.198	-19.198
32.5105	12.472	750.312	0.0322	1	-19.198	-19.198
32.59383	12.549	755.312	0.0323	1	-19.197	-19.197
32.67716	12.629	760.312	0.0323	1	-19.191	-19.191
32.76049	12.708	765.312	0.0323	1	-19.181	-19.181
32.84382	12.78	770.312	0.0322	1	-19.177	-19.177
32.92716	12.851	775.312	0.0322	1	-19.17	-19.17
33.01049	12.92	780.312	0.0323	1	-19.169	-19.169
33.09383	12.991	785.312	0.0323	1	-19.16	-19.16
33.17718	13.058	790.312	0.0323	1	-19.149	-19.149
33.26052	13.118	795.312	0.0323	1	-19.147	-19.147
33.34387	13.178	800.312	0.0323	1	-19.147	-19.147
33.42722	13.239	805.312	0.0323	1	-19.143	-19.143
33.51054	13.301	810.312	0.0323	1	-19.127	-19.127
33.59385	13.378	815.312	0.0322	1	-19.097	-19.097
33.67717	13.465	820.312	0.0323	1	-19.05	-19.05
33.7605	13.545	825.312	0.0323	1	-19.013	-19.013
33.84383	13.608	830.312	0.0323	1	-18.995	-18.995
33.92716	13.664	835.312	0.0323	1	-18.977	-18.977
34.01049	13.715	840.312	0.0322	1	-18.972	-18.972
34.09382	13.76	845.312	0.0322	1	-18.972	-18.972
34.17715	13.803	850.312	0.0322	1	-18.967	-18.967
34.26048	13.849	855.312	0.0322	1	-18.963	-18.963
34.34381	13.894	860.312	0.0323	1	-18.965	-18.965
34.42714	13.938	865.312	0.0323	1	-18.968	-18.968
34.51047	13.981	870.312	0.0323	1	-18.97	-18.97
34.59381	14.026	875.312	0.0323	1	-18.968	-18.968
34.67714	14.072	880.312	0.0323	1	-18.962	-18.962
34.76047	14.116	885.312	0.0323	1	-18.953	-18.953
34.84379	14.159	890.312	0.0323	1	-18.944	-18.944
34.92713	14.207	895.312	0.0323	1	-18.931	-18.931
35.01045	14.244	900.312	0.0323	1	-18.929	-18.929
35.09379	14.284	905.312	0.0323	1	-18.922	-18.922
35.17711	14.322	910.312	0.0323	1	-18.914	-18.914
35.26045	14.361	915.312	0.0323	1	-18.901	-18.901
35.34379	14.396	920.312	0.0323	1	-18.893	-18.893
35.42712	14.43	925.312	0.0323	1	-18.881	-18.881
35.51045	14.466	930.312	0.0323	1	-18.868	-18.868
35.59378	14.5	935.312	0.0323	1	-18.864	-18.864
35.67711	14.534	940.312	0.0322	1	-18.86	-18.86
35.76045	14.568	945.312	0.0323	1	-18.848	-18.848
35.84378	14.601	950.312	0.0323	1	-18.835	-18.835
35.92711	14.635	955.312	0.0323	1	-18.824	-18.824
36.01045	14.668	960.312	0.0323	1	-18.816	-18.816
36.09378	14.7	965.312	0.0323	1	-18.81	-18.81
36.17711	14.728	970.312	0.0323	1	-18.807	-18.807
36.26044	14.76	975.312	0.0323	1	-18.798	-18.798
36.34378	14.791	980.312	0.0323	1	-18.789	-18.789
36.42712	14.815	985.312	0.0323	1	-18.779	-18.779
36.51044	14.842	990.312	0.0323	1	-18.764	-18.764
36.59377	14.874	995.312	0.0323	1	-18.743	-18.743
36.67711	14.907	1000.312	0.0323	1	-18.72	-18.72
36.76043	14.936	1005.312	0.0323	1	-18.703	-18.703
36.84376	14.97	1010.312	0.0323	1	-18.682	-18.682
36.92708	15.001	1015.312	0.0323	1	-18.666	-18.666
37.01041	15.032	1020.312	0.0323	1	-18.653	-18.653
37.09374	15.06	1025.312	0.0323	1	-18.641	-18.641
37.17707	15.085	1030.312	0.0323	1	-18.636	-18.636
37.26039	15.109	1035.312	0.0323	1	-18.632	-18.632
37.34372	15.134	1040.312	0.0323	1	-18.627	-18.627
37.42705	15.158	1045.312	0.0323	1	-18.621	-18.621
37.51038	15.18	1050.312	0.0323	1	-18.616	-18.616
37.59371	15.201	1055.312	0.0323	1	-18.613	-18.613
37.67705	15.222	1060.312	0.0323	1	-18.606	-18.606
37.76039	15.24	1065.312	0.0323	1	-18.603	-18.603
37.84373	15.258	1070.312	0.0323	1	-18.6	-18.6
37.92705	15.276	1075.312	0.0323	1	-18.598	-18.598
38.01037	15.301	1080.312	0.0322	1	-18.591	-18.591
38.0937	15.33	1085.312	0.0323	1	-18.579	-18.579
38.17704	15.353	1090.312	0.0323	1	-18.57	-18.57
38.26036	15.372	1095.312	0.0323	1	-18.566	-18.566
38.34368	15.396	1100.312	0.0322	1	-18.555	-18.555
38.427	15.422	1105.312	0.0323	1	-18.541	-18.541
38.51033	15.45	1110.312	0.0323	1	-18.524	-18.524
38.59368	15.469	1115.312	0.0323	1	-18.515	-18.515
38.67701	15.484	1120.312	0.0323	1	-18.511	-18.511
38.76033	15.5	1125.312	0.0322	1	-18.504	-18.504
38.84368	15.52	1130.312	0.0323	1	-18.492	-18.492
38.92703	15.535	1135.312	0.0322	1	-18.486	-18.486
39.01038	15.547	1140.312	0.0323	1	-18.485	-18.485
39.09372	15.561	1145.312	0.0323	1	-18.483	-18.483
39.17707	15.575	1150.312	0.0323	1	-18.483	-18.483
39.26042	15.588	1155.312	0.0323	1	-18.482	-18.482
39.34374	15.603	1160.312	0.0323	1	-18.478	-18.478
39.42705	15.63	1165.312	0.0322	1	-18.461	-18.461
39.51038	15.662	1170.312	0.0323	1	-18.439	-18.439
39.59371	15.688	1175.312	0.0323	1	-18.425	-18.425
39.67703	15.714	1180.312	0.0323	1	-18.41	-18.41
39.76035	15.741	1185.312	0.0322	1	-18.393	-18.393
39.84367	15.767	1190.312	0.0323	1	-18.375	-18.375
39.92701	15.792	1195.312	0.0323	1	-18.356	-18.356
40.01032	15.813	1200.312	0.0323	1	-18.343	-18.343
40.09365	15.838	1205.312	0.0323	1	-18.328	-18.328
40.17699	15.858	1210.312	0.0323	1	-18.318	-18.318
40.26032	15.873	1215.312	0.0323	1	-18.312	-18.312
40.34367	15.888	1220.312	0.0323	1	-18.305	-18.305
40.42701	15.901	1225.312	0.0323	1	-18.3	-18.3
40.51035	15.914	1230.312	0.0323	1	-18.295	-18.295
40.59369	15.928	1235.312	0.0323	1	-18.289	-18.289
40.67703	15.943	1240.312	0.0323	1	-18.281	-18.281
40.76035	15.958	1245.312	0.0323	1	-18.272	-18.272
40.84366	15.979	1250.312	0.0323	1	-18.258	-18.258
40.92699	16.005	1255.312	0.0323	1	-18.24	-18.24
41.01032	16.028	1260.312	0.0323	1	-18.225	-18.225
41.09362	16.049	1265.312	0.0323	1	-18.214	-18.214
41.17694	16.076	1270.312	0.0323	1	-18.198	-18.198
41.26028	16.1	1275.312	0.0323	1	-18.185	-18.185
41.34362	16.118	1280.312	0.0323	1	-18.177	-18.177
41.42696	16.131	1285.312	0.0323	1	-18.171	-18.171
41.5103	16.143	1290.312	0.0323	1	-18.168	-18.168
41.59363	16.157	1295.312	0.0323	1	-18.163	-18.163
41.67695	16.183	1300.312	0.0323	1	-18.144	-18.144
41.76025	16.214	1305.312	0.0323	1	-18.12	-18.12
41.84359	16.246	1310.312	0.0323	1	-18.096	-18.096
41.92691	16.266	1315.312	0.0323	1	-18.083	-18.083
42.01025	16.282	1320.312	0.0323	1	-18.076	-18.076
42.09358	16.296	1325.312	0.0323	1	-18.071	-18.071
42.17692	16.308	1330.312	0.0323	1	-18.067	-18.067
42.26025	16.32	1335.312	0.0323	1	-18.063	-18.063
42.34358	16.333	1340.312	0.0323	1	-18.057	-18.057
42.42691	16.347	1345.312	0.0323	1	-18.049	-18.049
42.51025	16.361	1350.312	0.0323	1	-18.04	-18.04
42.59358	16.373	1355.312	0.0323	1	-18.031	-18.031
42.67689	16.387	1360.312	0.0322	1	-18.023	-18.023
42.76023	16.406	1365.312	0.0322	1	-18.011	-18.011
42.84357	16.421	1370.312	0.0323	1	-18.003	-18.003
42.9269	16.434	1375.312	0.0323	1	-17.996	-17.996
43.01023	16.451	1380.312	0.0322	1	-17.989	-17.989
43.09356	16.471	1385.312	0.0323	1	-17.978	-17.978
43.17689	16.486	1390.312	0.0323	1	-17.971	-17.971
43.26021	16.503	1395.312	0.0323	1	-17.962	-17.962
43.34355	16.522	1400.312	0.0323	1	-17.949	-17.949
43.4269	16.538	1405.312	0.0323	1	-17.939	-17.939
43.51022	16.55	1410.312	0.0323	1	-17.933	-17.933
43.59355	16.565	1415.312	0.0323	1	-17.923	-17.923
43.67689	16.582	1420.312	0.0323	1	-17.911	-17.911
43.76024	16.596	1425.312	0.0323	1	-17.903	-17.903
43.84356	16.607	1430.312	0.0323	1	-17.897	-17.897
43.92688	16.622	1435.312	0.0323	1	-17.886	-17.886
44.01019	16.642	1440.312	0.0323	1	-17.871	-17.871
44.09353	16.662	1445.312	0.0322	1	-17.856	-17.856
44.17687	16.676	1450.312	0.0322	1	-17.848	-17.848
44.26022	16.688	1455.312	0.0323	1	-17.842	-17.842
44.34357	16.698	1460.312	0.0323	1	-17.839	-17.839
44.42691	16.708	1465.312	0.0323	1	-17.835	-17.835
44.51024	16.718	1470.312	0.0323	1	-17.831	-17.831
44.59356	16.735	1475.312	0.0323	1	-17.819	-17.819
44.67689	16.757	1480.312	0.0323	1	-17.802	-17.802
44.76022	16.777	1485.312	0.0323	1	-17.787	-17.787
44.84354	16.797	1490.312	0.0323	1	-17.773	-17.773
44.92686	16.815	1495.312	0.0323	1	-17.759	-17.759
45.01019	16.836	1500.312	0.0323	1	-17.744	-17.744
45.09351	16.855	1505.312	0.0323	1	-17.729	-17.729
45.17684	16.873	1510.312	0.0323	1	-17.716	-17.716
45.26017	16.89	1515.312	0.0323	1	-17.705	-17.705
45.34351	16.906	1520.312	0.0323	1	-17.693	-17.693
45.42685	16.922	1525.312	0.0323	1	-17.68	-17.68
45.51018	16.937	1530.312	0.0323	1	-17.67	-17.67
45.59351	16.955	1535.312	0.0323	1	-17.657	-17.657
45.67684	16.972	1540.312	0.0322	1	-17.644	-17.644
45.76017	16.99	1545.312	0.0323	1	-17.631	-17.631
45.8435	17.009	1550.312	0.0323	1	-17.617	-17.617
45.92683	17.026	1555.312	0.0322	1	-17.605	-17.605
46.01016	17.046	1560.312	0.0323	1	-17.59	-17.59
46.0935	17.066	1565.312	0.0323	1	-17.576	-17.576
46.17683	17.086	1570.312	0.0323	1	-17.561	-17.561
46.26017	17.107	1575.312	0.0323	1	-17.546	-17.546
46.34349	17.125	1580.312	0.0323	1	-17.534	-17.534
46.42681	17.146	1585.312	0.0323	1	-17.518	-17.518
46.51014	17.171	1590.312	0.0322	1	-17.498	-17.498
46.59348	17.198	1595.312	0.0323	1	-17.476	-17.476
46.67682	17.218	1600.312	0.0322	1	-17.461	-17.461
46.76015	17.238	1605.312	0.0323	1	-17.446	-17.446
46.84349	17.26	1610.312	0.0323	1	-17.428	-17.428
46.92684	17.28	1615.312	0.0323	1	-17.413	-17.413
47.01019	17.303	1620.312	0.0322	1	-17.395	-17.395
47.09353	17.329	1625.312	0.0323	1	-17.375	-17.375
47.17687	17.352	1630.312	0.0322	1	-17.357	-17.357
47.26019	17.373	1635.312	0.0322	1	-17.341	-17.341
47.36019	17.404	1641.311	0.0323	1	-17.314	-17.314
47.44351	17.428	1646.311	0.0323	1	-17.294	-17.294
47.52683	17.452	1651.311	0.0323	1	-17.274	-17.274
47.61016	17.473	1656.311	0.0323	1	-17.257	-17.257
47.69348	17.491	1661.311	0.0322	1	-17.243	-17.243
47.7768	17.51	1666.311	0.0323	1	-17.229	-17.229
47.86013	17.529	1671.311	0.0323	1	-17.214	-17.214
47.94346	17.544	1676.311	0.0323	1	-17.203	-17.203
48.02679	17.559	1681.311	0.0322	1	-17.192	-17.192
48.11012	17.574	1686.311	0.0323	1	-17.18	-17.18
48.19344	17.59	1691.311	0.0323	1	-17.168	-17.168
48.27677	17.608	1696.311	0.0322	1	-17.154	-17.154
48.3601	17.626	1701.311	0.0323	1	-17.142	-17.142
48.44343	17.645	1706.311	0.0323	1	-17.128	-17.128
48.52677	17.665	1711.311	0.0322	1	-17.114	-17.114
48.6101	17.686	1716.311	0.0323	1	-17.099	-17.099
48.69343	17.708	1721.311	0.0322	1	-17.081	-17.081
48.77677	17.729	1726.311	0.0323	1	-17.064	-17.064
48.86012	17.749	1731.311	0.0322	1	-17.046	-17.046
48.94347	17.767	1736.311	0.0323	1	-17.031	-17.031
49.02681	17.82	1741.311	0.0323	1	-16.982	-16.982
49.11014	17.918	1746.311	0.0323	1	-16.888	-16.888
49.19347	18.008	1751.311	0.0323	1	-16.803	-16.803
49.27681	18.09	1756.311	0.0322	1	-16.725	-16.725
49.36014	18.156	1761.311	0.0322	1	-16.664	-16.664
49.44347	18.21	1766.311	0.0323	1	-16.615	-16.615
49.5268	18.26	1771.311	0.0323	1	-16.57	-16.57
49.61011	18.305	1776.311	0.0322	1	-16.53	-16.53
49.69344	18.347	1781.311	0.0323	1	-16.492	-16.492
49.77676	18.382	1786.311	0.0322	1	-16.461	-16.461
49.86009	18.416	1791.311	0.0323	1	-16.431	-16.431
49.94342	18.445	1796.311	0.0323	1	-16.405	-16.405
50.02675	18.469	1801.311	0.0323	1	-16.385	-16.385
50.11008	18.49	1806.311	0.0322	1	-16.377	-16.377
50.19342	18.51	1811.311	0.0322	1	-16.385	-16.385
50.27675	18.526	1816.311	0.0322	1	-16.401	-16.401
50.36009	18.541	1821.311	0.0322	1	-16.416	-16.416
50.44342	18.554	1826.311	0.0323	1	-16.43	-16.43
50.52675	18.568	1831.311	0.0323	1	-16.439	-16.439
50.61009	18.582	1836.311	0.0322	1	-16.445	-16.445
50.69342	18.598	1841.311	0.0323	1	-16.448	-16.448
50.77675	18.616	1846.311	0.0322	1	-16.448	-16.448
50.86008	18.634	1851.311	0.0322	1	-16.446	-16.446
50.94342	18.654	1856.311	0.0323	1	-16.438	-16.438
51.02676	18.676	1861.311	0.0322	1	-16.428	-16.428
51.11009	18.698	1866.311	0.0322	1	-16.415	-16.415
51.19343	18.72	1871.311	0.0322	1	-16.402	-16.402
51.27677	18.742	1876.311	0.0322	1	-16.387	-16.387
51.3601	18.77	1881.311	0.0322	1	-16.365	-16.365
51.44343	18.801	1886.311	0.0322	1	-16.34	-16.34
51.52677	18.831	1891.311	0.0322	1	-16.315	-16.315
51.6101	18.863	1896.311	0.0322	1	-16.287	-16.287
51.69344	18.893	1901.311	0.0322	1	-16.26	-16.26
51.77678	18.921	1906.311	0.0322	1	-16.235	-16.235
51.86012	18.948	1911.311	0.0322	1	-16.212	-16.212
51.94346	18.976	1916.311	0.0322	1	-16.188	-16.188
52.0268	19.006	1921.311	0.0322	1	-16.162	-16.162
52.11013	19.037	1926.311	0.0322	1	-16.135	-16.135
52.19346	19.069	1931.311	0.0322	1	-16.107	-16.107
52.27678	19.105	1936.311	0.0322	1	-16.075	-16.075
52.36011	19.14	1941.311	0.0322	1	-16.043	-16.043
52.44344	19.177	1946.311	0.0322	1	-16.009	-16.009
52.52677	19.211	1951.311	0.0322	1	-15.978	-15.978
52.6101	19.243	1956.311	0.0322	1	-15.949	-15.949
52.69342	19.276	1961.311	0.0322	1	-15.92	-15.92
52.77675	19.311	1966.311	0.0322	1	-15.889	-15.889
52.86009	19.344	1971.311	0.0322	1	-15.859	-15.859
52.94342	19.371	1976.311	0.0322	1	-15.835	-15.835
53.02674	19.401	1981.311	0.0322	1	-15.809	-15.809
53.11007	19.434	1986.311	0.0322	1	-15.782	-15.782
53.19341	19.465	1991.311	0.0322	1	-15.755	-15.755
53.27674	19.495	1996.311	0.0322	1	-15.729	-15.729
53.36008	19.523	2001.311	0.0322	1	-15.704	-15.704
53.4434	19.549	2006.311	0.0322	1	-15.681	-15.681
53.52674	19.579	2011.311	0.0322	1	-15.654	-15.654
53.61006	19.612	2016.311	0.0322	1	-15.625	-15.625
53.69339	19.645	2021.311	0.0322	1	-15.595	-15.595
53.77672	19.676	2026.311	0.0322	1	-15.568	-15.568
53.86006	19.707	2031.311	0.0322	1	-15.541	-15.541
53.9434	19.739	2036.311	0.0322	1	-15.512	-15.512
54.02673	19.765	2041.311	0.0322	1	-15.49	-15.49
54.11006	19.792	2046.311	0.0322	1	-15.466	-15.466
54.19341	19.82	2051.312	0.0322	1	-15.444	-15.444
54.27675	19.843	2056.312	0.0322	1	-15.426	-15.426
54.36009	19.868	2061.312	0.0322	1	-15.408	-15.408
54.44341	19.902	2066.312	0.0322	1	-15.381	-15.381
54.52674	19.943	2071.312	0.0322	1	-15.346	-15.346
54.61009	19.983	2076.312	0.0322	1	-15.311	-15.311
54.69343	20.015	2081.312	0.0322	1	-15.283	-15.283
54.77677	20.049	2086.312	0.0322	1	-15.255	-15.255
54.86009	20.093	2091.312	0.0322	1	-15.216	-15.216
54.94342	20.143	2096.312	0.0323	1	-15.173	-15.173
55.02674	20.191	2101.312	0.0322	1	-15.132	-15.132
55.11006	20.242	2106.312	0.0322	1	-15.088	-15.088
55.19338	20.295	2111.312	0.0323	1	-15.044	-15.044
55.27671	20.344	2116.312	0.0322	1	-15.005	-15.005
55.36004	20.39	2121.312	0.0322	1	-14.968	-14.968
55.44336	20.436	2126.312	0.0323	1	-14.928	-14.928
55.52668	20.48	2131.312	0.0322	1	-14.89	-14.89
55.61001	20.527	2136.312	0.0322	1	-14.848	-14.848
55.69334	20.574	2141.312	0.0322	1	-14.805	-14.805
55.77666	20.622	2146.312	0.0322	1	-14.761	-14.761
55.85999	20.67	2151.312	0.0322	1	-14.716	-14.716
55.94332	20.719	2156.312	0.0322	1	-14.668	-14.668
56.02666	20.766	2161.312	0.0322	1	-14.626	-14.626
56.10999	20.814	2166.312	0.0322	1	-14.583	-14.583
56.19333	20.864	2171.312	0.0322	1	-14.539	-14.539
56.27668	20.914	2176.312	0.0322	1	-14.495	-14.495
56.36003	20.964	2181.312	0.0322	1	-14.452	-14.452
56.44338	21.015	2186.312	0.0322	1	-14.408	-14.408
56.52673	21.072	2191.312	0.0322	1	-14.357	-14.357
56.61008	21.132	2196.312	0.0322	1	-14.303	-14.303
56.69343	21.197	2201.312	0.0322	1	-14.246	-14.246
56.77675	21.274	2206.312	0.0322	1	-14.175	-14.175
56.86008	21.37	2211.312	0.0322	1	-14.083	-14.083
56.9434	21.465	2216.312	0.0322	1	-13.991	-13.991
57.02671	21.582	2221.312	0.0322	1	-13.877	-13.877
57.11003	21.737	2226.312	0.0322	1	-13.727	-13.727
57.19334	21.865	2231.312	0.0323	1	-13.605	-13.605
57.27666	21.977	2236.312	0.0322	1	-13.5	-13.5
57.35999	22.074	2241.312	0.0322	1	-13.412	-13.412
57.44333	22.16	2246.312	0.0322	1	-13.334	-13.334
57.52666	22.25	2251.312	0.0323	1	-13.253	-13.253
57.60999	22.344	2256.312	0.0322	1	-13.167	-13.167
57.69332	22.45	2261.312	0.0322	1	-13.07	-13.07
57.77667	22.565	2266.312	0.0322	1	-12.962	-12.962
57.85999	22.691	2271.312	0.0322	1	-12.843	-12.843
57.94332	22.837	2276.312	0.0322	1	-12.705	-12.705
58.02667	22.962	2281.312	0.0322	1	-12.586	-12.586
58.11003	23.086	2286.312	0.0322	1	-12.469	-12.469
58.19337	23.222	2291.312	0.0322	1	-12.34	-12.34
58.2767	23.367	2296.312	0.0322	1	-12.2	-12.2
58.37337	23.568	2302.112	0.0322	1	-12.005	-12.005
58.4567	23.757	2307.112	0.0322	1	-11.821	-11.821
58.54003	23.945	2312.112	0.0322	1	-11.638	-11.638
58.62334	24.144	2317.112	0.0322	1	-11.445	-11.445
58.70667	24.355	2322.112	0.0322	1	-11.24	-11.24
58.79	24.567	2327.112	0.0322	1	-11.033	-11.033
58.87332	24.771	2332.112	0.0322	1	-10.835	-10.835
58.95665	24.987	2337.112	0.0322	1	-10.625	-10.625
59.03999	25.206	2342.112	0.0322	1	-10.411	-10.411
59.12332	25.433	2347.112	0.0322	1	-10.19	-10.19
59.20666	25.672	2352.112	0.0322	1	-9.957	-9.957
59.28999	25.922	2357.112	0.0322	1	-9.712	-9.712
59.37331	26.186	2362.112	0.0321	1	-9.452	-9.452
59.45664	26.466	2367.112	0.0322	1	-9.176	-9.176
59.53997	26.758	2372.112	0.0322	1	-8.89	-8.89
59.6233	27.056	2377.112	0.0322	1	-8.596	-8.596
59.70663	27.365	2382.112	0.0322	1	-8.291	-8.291
59.78997	27.701	2387.112	0.0322	1	-7.961	-7.961
59.8733	28.031	2392.112	0.0322	1	-7.635	-7.635
59.95664	28.386	2397.112	0.0322	1	-7.288	-7.288
60.03997	28.748	2402.112	0.0322	1	-6.936	-6.936
60.12331	29.134	2407.112	0.0322	1	-6.559	-6.559
60.20664	29.528	2412.112	0.0322	1	-6.171	-6.171
60.28997	29.943	2417.112	0.0322	1	-5.76	-5.76
60.37329	30.372	2422.112	0.0322	1	-5.335	-5.335
60.45662	30.808	2427.112	0.0322	1	-4.904	-4.904
60.53995	31.252	2432.112	0.0322	1	-4.466	-4.466
60.62328	31.697	2437.112	0.0323	1	-4.027	-4.027
60.70662	32.153	2442.112	0.0322	1	-3.576	-3.576
60.78996	32.622	2447.112	0.0322	1	-3.112	-3.112
60.8733	33.11	2452.112	0.0322	1	-2.63	-2.63
60.95664	33.612	2457.112	0.0322	1	-2.133	-2.133
61.03997	34.116	2462.112	0.0322	1	-1.635	-1.635
61.12331	34.616	2467.112	0.0322	1	-1.141	-1.141
61.20665	35.125	2472.112	0.0322	1	-0.64	-0.64
61.28998	35.617	2477.112	0.0322	1	-0.156	-0.156
61.37331	36.109	2482.112	0.0322	1	0.329	0.329
61.45663	36.604	2487.112	0.0322	1	0.817	0.817
61.53997	37.065	2492.112	0.0322	1	1.273	1.273
61.62331	37.479	2497.112	0.0322	1	1.681	1.681
61.70664	37.86	2502.112	0.0322	1	2.059	2.059
61.78997	38.2	2507.112	0.0322	1	2.396	2.396
61.87329	38.523	2512.112	0.0322	1	2.717	2.717
61.95661	38.816	2517.112	0.0322	1	3.008	3.008
62.03995	39.057	2522.112	0.0323	1	3.248	3.248
62.12328	39.232	2527.112	0.0322	1	3.421	3.421
62.20663	39.384	2532.112	0.0322	1	3.571	3.571
62.28998	39.49	2537.112	0.0322	1	3.675	3.675
62.37332	39.563	2542.112	0.0322	1	3.746	3.746
62.45666	39.614	2547.112	0.0322	1	3.794	3.794
62.53999	39.652	2552.112	0.0322	1	3.829	3.829
62.62333	39.676	2557.112	0.0322	1	3.85	3.85
62.70665	39.692	2562.112	0.0322	1	3.861	3.861
62.78998	39.703	2567.112	0.0322	1	3.867	3.867
62.87331	39.699	2572.112	0.0322	1	3.858	3.858
62.95664	39.66	2577.112	0.0322	1	3.815	3.815
63.03996	39.576	2582.112	0.0321	1	3.726	3.726
63.12329	39.448	2587.112	0.0322	1	3.594	3.594
63.20663	39.282	2592.112	0.0321	1	3.423	3.423
63.28996	39.11	2597.112	0.0322	1	3.246	3.246
63.37329	38.92	2602.112	0.0322	1	3.051	3.051
63.45662	38.723	2607.112	0.0322	1	2.849	2.849
63.53996	38.522	2612.112	0.0322	1	2.643	2.643
63.6233	38.3	2617.112	0.0322	1	2.414	2.414
63.70664	38.071	2622.112	0.0322	1	2.181	2.181
63.78998	37.846	2627.112	0.0322	1	1.951	1.951
63.87331	37.633	2632.112	0.0322	1	1.732	1.732
63.95664	37.431	2637.112	0.0322	1	1.522	1.522
64.03998	37.228	2642.112	0.0322	1	1.31	1.31
64.12331	37.031	2647.112	0.0322	1	1.106	1.106
64.20664	36.841	2652.112	0.0322	1	0.91	0.91
64.28997	36.652	2657.112	0.0322	1	0.716	0.716
64.37329	36.466	2662.112	0.0322	1	0.524	0.524
64.45662	36.199	2667.112	0.0322	1	0.252	0.252
64.53996	35.999	2672.112	0.0321	1	0.046	0.046
64.62329	35.85	2677.112	0.0322	1	-0.108	-0.108
64.70663	35.702	2682.112	0.0322	1	-0.261	-0.261
64.78997	35.569	2687.112	0.0321	1	-0.399	-0.399
64.8733	35.447	2692.112	0.0322	1	-0.526	-0.526
64.95664	35.321	2697.112	0.0322	1	-0.658	-0.658
65.03997	35.193	2702.112	0.0322	1	-0.791	-0.791
65.1233	35.071	2707.112	0.0321	1	-0.92	-0.92
65.20663	34.949	2712.112	0.0322	1	-1.048	-1.048
65.28997	34.832	2717.112	0.0321	1	-1.169	-1.169
65.3733	34.687	2722.112	0.0321	1	-1.319	-1.319
65.45663	34.555	2727.112	0.0322	1	-1.458	-1.458
65.53997	34.464	2732.112	0.0321	1	-1.556	-1.556
65.6233	34.376	2737.112	0.0322	1	-1.651	-1.651
65.70664	34.291	2742.112	0.0322	1	-1.744	-1.744
65.78998	34.221	2747.112	0.0322	1	-1.822	-1.822
65.87332	34.155	2752.112	0.0322	1	-1.894	-1.894
65.95666	34.095	2757.112	0.0322	1	-1.958	-1.958
66.03999	34.014	2762.112	0.0322	1	-2.044	-2.044
66.12333	33.943	2767.112	0.0322	1	-2.122	-2.122
66.20666	33.888	2772.112	0.0322	1	-2.183	-2.183
66.28999	33.841	2777.112	0.0322	1	-2.237	-2.237
66.37332	33.786	2782.112	0.0322	1	-2.299	-2.299
66.45664	33.744	2787.112	0.0322	1	-2.346	-2.346
66.53996	33.704	2792.112	0.0322	1	-2.393	-2.393
66.62329	33.648	2797.112	0.0321	1	-2.457	-2.457
66.70662	33.611	2802.112	0.0321	1	-2.501	-2.501
66.78995	33.575	2807.112	0.0322	1	-2.544	-2.544
66.87329	33.545	2812.112	0.0322	1	-2.58	-2.58
66.95661	33.521	2817.112	0.0322	1	-2.609	-2.609
67.03994	33.498	2822.112	0.0322	1	-2.637	-2.637
67.12328	33.476	2827.112	0.0322	1	-2.664	-2.664
67.20662	33.451	2832.112	0.0322	1	-2.693	-2.693
67.28996	33.43	2837.112	0.0322	1	-2.718	-2.718
67.37329	33.413	2842.112	0.0322	1	-2.739	-2.739
67.45662	33.396	2847.112	0.0322	1	-2.761	-2.761
67.53996	33.367	2852.112	0.0322	1	-2.797	-2.797
67.6233	33.353	2857.112	0.0322	1	-2.82	-2.82
67.70664	33.342	2862.112	0.0322	1	-2.837	-2.837
67.78998	33.335	2867.112	0.0322	1	-2.849	-2.849
67.87332	33.33	2872.112	0.0322	1	-2.859	-2.859
67.95664	33.327	2877.112	0.0322	1	-2.867	-2.867
68.03998	33.325	2882.112	0.0322	1	-2.874	-2.874
68.12331	33.324	2887.112	0.0322	1	-2.879	-2.879
68.20665	33.323	2892.112	0.0322	1	-2.884	-2.884
68.28999	33.322	2897.112	0.0322	1	-2.889	-2.889
68.37332	33.321	2902.112	0.0322	1	-2.895	-2.895
68.45666	33.322	2907.112	0.0322	1	-2.899	-2.899
68.53999	33.322	2912.112	0.0322	1	-2.904	-2.904
68.62331	33.325	2917.112	0.0322	1	-2.906	-2.906
68.70663	33.336	2922.112	0.0322	1	-2.9	-2.9
68.78996	33.357	2927.112	0.0322	1	-2.886	-2.886
68.8733	33.387	2932.112	0.0322	1	-2.863	-2.863
68.95662	33.416	2937.112	0.0322	1	-2.839	-2.839
69.03995	33.446	2942.112	0.0322	1	-2.814	-2.814
69.1233	33.477	2947.112	0.0322	1	-2.788	-2.788
69.20665	33.495	2952.112	0.0322	1	-2.776	-2.776
69.28998	33.517	2957.112	0.0322	1	-2.758	-2.758
69.3733	33.551	2962.112	0.0322	1	-2.73	-2.73
69.45661	33.601	2967.112	0.0322	1	-2.685	-2.685
69.53995	33.655	2972.112	0.0321	1	-2.636	-2.636
69.62329	33.69	2977.112	0.0322	1	-2.608	-2.608
69.70664	33.708	2982.112	0.0322	1	-2.597	-2.597
69.78998	33.735	2987.112	0.0322	1	-2.576	-2.576
69.87331	33.766	2992.112	0.0323	1	-2.55	-2.55
69.95665	33.798	2997.112	0.0322	1	-2.523	-2.523
70.03998	33.83	3002.112	0.0322	1	-2.495	-2.495
70.12331	33.86	3007.112	0.0322	1	-2.47	-2.47
70.20665	33.886	3012.112	0.0322	1	-2.449	-2.449
70.28999	33.906	3017.112	0.0322	1	-2.434	-2.434
70.37331	33.92	3022.112	0.0322	1	-2.424	-2.424
70.45664	33.932	3027.112	0.0322	1	-2.416	-2.416
70.53998	33.942	3032.112	0.0322	1	-2.411	-2.411
70.62331	33.953	3037.112	0.0322	1	-2.405	-2.405
70.70664	33.958	3042.112	0.0322	1	-2.407	-2.407
70.78997	33.961	3047.112	0.0322	1	-2.411	-2.411
70.87331	33.963	3052.112	0.0321	1	-2.415	-2.415
70.95664	33.964	3057.112	0.0322	1	-2.42	-2.42
71.03998	33.965	3062.112	0.0322	1	-2.424	-2.424
71.12332	33.963	3067.112	0.0322	1	-2.432	-2.432
71.20667	33.959	3072.112	0.0322	1	-2.442	-2.442
71.29	33.946	3077.112	0.0322	1	-2.46	-2.46
71.37334	33.922	3082.112	0.0322	1	-2.492	-2.492
71.45667	33.891	3087.112	0.0322	1	-2.532	-2.532
71.54	33.854	3092.112	0.0322	1	-2.577	-2.577
71.62333	33.774	3097.112	0.0322	1	-2.663	-2.663
71.70666	33.713	3102.112	0.0322	1	-2.731	-2.731
71.79	33.66	3107.112	0.0322	1	-2.791	-2.791
71.87334	33.607	3112.112	0.0322	1	-2.851	-2.851
71.95668	33.54	3117.112	0.0322	1	-2.927	-2.927
72.04002	33.478	3122.112	0.0322	1	-2.996	-2.996
72.12335	33.411	3127.112	0.0322	1	-3.071	-3.071
72.20669	33.339	3132.112	0.0322	1	-3.15	-3.15
72.29002	33.281	3137.112	0.0321	1	-3.213	-3.213
72.37336	33.202	3142.112	0.0322	1	-3.299	-3.299
72.4567	33.142	3147.112	0.0322	1	-3.366	-3.366
72.54003	33.087	3152.112	0.0322	1	-3.426	-3.426
72.62334	33.041	3157.112	0.0322	1	-3.479	-3.479
72.70666	33.003	3162.112	0.0322	1	-3.523	-3.523
72.78997	32.974	3167.112	0.0322	1	-3.557	-3.557
72.87329	32.942	3172.112	0.0322	1	-3.593	-3.593
72.95663	32.9	3177.112	0.0322	1	-3.64	-3.64
73.03998	32.833	3182.112	0.0321	1	-3.712	-3.712
73.12332	32.763	3187.112	0.0322	1	-3.788	-3.788
73.20667	32.698	3192.112	0.0322	1	-3.858	-3.858
73.29002	32.642	3197.112	0.0322	1	-3.921	-3.921
73.37336	32.587	3202.112	0.0322	1	-3.983	-3.983
73.4567	32.53	3207.112	0.0322	1	-4.047	-4.047
73.54003	32.475	3212.112	0.0322	1	-4.109	-4.109
73.62336	32.432	3217.112	0.0322	1	-4.157	-4.157
73.7067	32.391	3222.112	0.0322	1	-4.202	-4.202
73.79004	32.351	3227.112	0.0322	1	-4.247	-4.247
73.87338	32.31	3232.112	0.0322	1	-4.292	-4.292
73.95672	32.264	3237.112	0.0322	1	-4.343	-4.343
74.04006	32.216	3242.112	0.0322	1	-4.396	-4.396
74.12339	32.174	3247.112	0.0322	1	-4.443	-4.443
74.20673	32.132	3252.112	0.0322	1	-4.489	-4.489
74.29005	32.086	3257.112	0.0321	1	-4.54	-4.54
74.37338	32.046	3262.112	0.0321	1	-4.584	-4.584
74.45671	32.007	3267.112	0.0322	1	-4.629	-4.629
74.54004	31.954	3272.112	0.0322	1	-4.687	-4.687
74.62338	31.903	3277.112	0.0322	1	-4.744	-4.744
74.70671	31.85	3282.112	0.0321	1	-4.802	-4.802
74.79005	31.788	3287.112	0.0323	1	-4.871	-4.871
74.87338	31.726	3292.112	0.0322	1	-4.939	-4.939
74.95671	31.67	3297.112	0.0321	1	-5.002	-5.002
75.04006	31.621	3302.112	0.0322	1	-5.057	-5.057
75.12339	31.56	3307.112	0.0322	1	-5.125	-5.125
75.20672	31.504	3312.112	0.0321	1	-5.188	-5.188
75.29006	31.447	3317.112	0.0321	1	-5.252	-5.252
75.37338	31.388	3322.112	0.0322	1	-5.319	-5.319
75.45672	31.334	3327.112	0.0322	1	-5.38	-5.38
75.54005	31.275	3332.112	0.0322	1	-5.446	-5.446
75.62339	31.207	3337.112	0.0322	1	-5.52	-5.52
75.70672	31.136	3342.112	0.0322	1	-5.599	-5.599
75.79005	31.068	3347.112	0.0322	1	-5.674	-5.674
75.87339	31.004	3352.112	0.0322	1	-5.744	-5.744
75.95673	30.942	3357.112	0.0322	1	-5.811	-5.811
76.04006	30.888	3362.112	0.0322	1	-5.871	-5.871
76.1234	30.831	3367.112	0.0321	1	-5.933	-5.933
76.20673	30.78	3372.112	0.0322	1	-5.991	-5.991
76.29006	30.732	3377.112	0.0322	1	-6.045	-6.045
76.3734	30.686	3382.112	0.0322	1	-6.095	-6.095
76.45672	30.64	3387.112	0.0322	1	-6.146	-6.146
76.54005	30.597	3392.112	0.0322	1	-6.194	-6.194
76.62338	30.551	3397.112	0.0322	1	-6.245	-6.245
76.70671	30.494	3402.112	0.0322	1	-6.306	-6.306
76.79005	30.431	3407.112	0.0322	1	-6.374	-6.374
76.87338	30.359	3412.112	0.0322	1	-6.454	-6.454
76.95672	30.293	3417.112	0.0322	1	-6.528	-6.528
77.04005	30.21	3422.112	0.0322	1	-6.619	-6.619
77.12339	30.124	3427.112	0.0322	1	-6.714	-6.714
77.20673	30.029	3432.112	0.0322	1	-6.817	-6.817
77.29007	29.929	3437.112	0.0322	1	-6.924	-6.924
77.37341	29.823	3442.112	0.0322	1	-7.036	-7.036
77.45674	29.705	3447.112	0.0322	1	-7.161	-7.161
77.54008	29.597	3452.112	0.0322	1	-7.277	-7.277
77.62343	29.469	3457.112	0.0322	1	-7.415	-7.415
77.70677	29.317	3462.112	0.0322	1	-7.576	-7.576
77.7901	29.155	3467.112	0.0322	1	-7.747	-7.747
77.87344	29.002	3472.112	0.0322	1	-7.908	-7.908
77.95677	28.843	3477.112	0.0322	1	-8.074	-8.074
78.0401	28.669	3482.112	0.0322	1	-8.256	-8.256
78.12342	28.49	3487.112	0.0322	1	-8.44	-8.44
78.20675	28.292	3492.112	0.0322	1	-8.644	-8.644
78.29008	28.052	3497.112	0.0322	1	-8.888	-8.888
78.37341	27.808	3502.112	0.0322	1	-9.137	-9.137
78.45675	27.585	3507.112	0.0322	1	-9.365	-9.365
78.54009	27.358	3512.112	0.0322	1	-9.595	-9.595
78.62343	27.095	3517.112	0.0322	1	-9.861	-9.861
78.70676	26.847	3522.112	0.0322	1	-10.115	-10.115
78.79011	26.611	3527.112	0.0322	1	-10.357	-10.357
78.87345	26.322	3532.112	0.0322	1	-10.65	-10.65
78.95678	26.076	3537.112	0.0321	1	-10.902	-10.902
79.04012	25.823	3542.112	0.0322	1	-11.163	-11.163
79.12344	25.562	3547.112	0.0322	1	-11.433	-11.433
79.20677	25.302	3552.112	0.0322	1	-11.701	-11.701
79.29011	25.025	3557.112	0.0322	1	-11.988	-11.988
79.37344	24.737	3562.112	0.0322	1	-12.286	-12.286
79.45677	24.457	3567.112	0.0322	1	-12.576	-12.576
79.54011	24.177	3572.112	0.0322	1	-12.867	-12.867
79.62344	23.866	3577.112	0.0322	1	-13.188	-13.188
79.70678	23.569	3582.112	0.0322	1	-13.493	-13.493
79.7901	23.272	3587.112	0.0322	1	-13.795	-13.795
79.87344	22.986	3592.112	0.0322	1	-14.086	-14.086
79.95678	22.702	3597.112	0.0322	1	-14.374	-14.374
80.04011	22.425	3602.112	0.0322	1	-14.656	-14.656
80.12345	22.146	3607.112	0.0322	1	-14.939	-14.939
80.20678	21.887	3612.112	0.0322	1	-15.202	-15.202
80.29013	21.647	3617.112	0.0322	1	-15.447	-15.447
80.37349	21.397	3622.112	0.0322	1	-15.704	-15.704
80.45684	21.158	3627.112	0.0321	1	-15.951	-15.951
80.54019	20.942	3632.112	0.0322	1	-16.175	-16.175
80.62354	20.748	3637.112	0.0322	1	-16.378	-16.378
80.70688	20.576	3642.112	0.0322	1	-16.558	-16.558
80.79019	20.428	3647.112	0.0322	1	-16.713	-16.713
80.87352	20.313	3652.112	0.0322	1	-16.834	-16.834
80.95684	20.192	3657.112	0.0322	1	-16.96	-16.96
81.04017	20.08	3662.112	0.0322	1	-17.079	-17.079
81.12349	19.98	3667.112	0.0322	1	-17.186	-17.186
81.20682	19.883	3672.112	0.0321	1	-17.291	-17.291
81.29015	19.807	3677.112	0.0322	1	-17.377	-17.377
81.37347	19.739	3682.112	0.0322	1	-17.458	-17.458
81.45679	19.685	3687.112	0.0322	1	-17.522	-17.522
81.54011	19.641	3692.112	0.0322	1	-17.574	-17.574
81.62345	19.61	3697.112	0.0322	1	-17.613	-17.613
81.70679	19.586	3702.112	0.0321	1	-17.646	-17.646
81.79013	19.566	3707.112	0.0322	1	-17.674	-17.674
81.87347	19.553	3712.112	0.0321	1	-17.696	-17.696
81.95679	19.545	3717.112	0.0321	1	-17.71	-17.71
82.04013	19.539	3722.112	0.0321	1	-17.723	-17.723
82.12348	19.535	3727.112	0.0322	1	-17.734	-17.734
82.20684	19.533	3732.112	0.0321	1	-17.743	-17.743
82.2902	19.531	3737.112	0.0322	1	-17.751	-17.751
82.37353	19.534	3742.112	0.0322	1	-17.753	-17.753
82.45686	19.554	3747.112	0.0322	1	-17.737	-17.737
82.54019	19.599	3752.112	0.0322	1	-17.699	-17.699
82.62353	19.672	3757.112	0.0322	1	-17.633	-17.633
82.70686	19.767	3762.112	0.0322	1	-17.546	-17.546
82.79019	19.871	3767.112	0.0322	1	-17.451	-17.451
82.87352	19.985	3772.112	0.0322	1	-17.35	-17.35
82.95686	20.103	3777.112	0.0322	1	-17.248	-17.248
83.04019	20.229	3782.112	0.0322	1	-17.138	-17.138
83.12352	20.363	3787.112	0.0322	1	-17.017	-17.017
83.20684	20.506	3792.112	0.0322	1	-16.886	-16.886
83.29017	20.647	3797.112	0.0322	1	-16.754	-16.754
83.3735	20.788	3802.112	0.0322	1	-16.622	-16.622
83.45683	20.927	3807.112	0.0322	1	-16.495	-16.495
83.54016	21.07	3812.112	0.0322	1	-16.362	-16.362
83.6235	21.206	3817.112	0.0322	1	-16.233	-16.233
83.70685	21.333	3822.112	0.0322	1	-16.113	-16.113
83.79019	21.454	3827.112	0.0322	1	-15.998	-15.998
83.87352	21.587	3832.112	0.0322	1	-15.87	-15.87
83.95685	21.725	3837.112	0.0322	1	-15.737	-15.737
84.04018	21.868	3842.112	0.0322	1	-15.598	-15.598
84.12352	22.001	3847.112	0.0322	1	-15.47	-15.47
84.20684	22.122	3852.112	0.0322	1	-15.354	-15.354
84.29018	22.255	3857.112	0.0322	1	-15.226	-15.226
84.37352	22.369	3862.112	0.0322	1	-15.117	-15.117
84.45684	22.476	3867.112	0.0322	1	-15.014	-15.014
84.54019	22.6	3872.112	0.0322	1	-14.896	-14.896
84.62351	22.824	3877.112	0.0322	1	-14.677	-14.677
84.70685	22.985	3882.112	0.0322	1	-14.522	-14.522
84.79017	23.098	3887.112	0.0322	1	-14.416	-14.416
84.87352	23.188	3892.112	0.0322	1	-14.331	-14.331
84.95685	23.25	3897.112	0.0322	1	-14.277	-14.277
85.04019	23.3	3902.112	0.0322	1	-14.238	-14.238
85.12353	23.349	3907.112	0.0322	1	-14.198	-14.198
85.20687	23.402	3912.112	0.0322	1	-14.152	-14.152
85.2902	23.46	3917.112	0.0322	1	-14.102	-14.102
85.37353	23.525	3922.112	0.0322	1	-14.043	-14.043
85.45686	23.598	3927.112	0.0322	1	-13.977	-13.977
85.5402	23.669	3932.112	0.0322	1	-13.912	-13.912
85.62354	23.739	3937.112	0.0322	1	-13.85	-13.85
85.70687	23.805	3942.112	0.0322	1	-13.792	-13.792
85.7902	23.872	3947.112	0.0322	1	-13.733	-13.733
85.88688	23.945	3952.911	0.0322	1	-13.67	-13.67
85.97021	23.991	3957.911	0.0322	1	-13.635	-13.635
86.05355	24.035	3962.911	0.0322	1	-13.599	-13.599
86.13687	24.078	3967.911	0.0322	1	-13.567	-13.567
86.22021	24.126	3972.911	0.0321	1	-13.53	-13.53
86.30356	24.164	3977.911	0.0322	1	-13.501	-13.501
86.38691	24.192	3982.911	0.0322	1	-13.483	-13.483
86.47024	24.214	3987.911	0.0322	1	-13.468	-13.468
86.55359	24.241	3992.911	0.0322	1	-13.447	-13.447
86.63694	24.264	3997.911	0.0322	1	-13.431	-13.431
86.72029	24.283	4002.911	0.0322	1	-13.42	-13.42
86.80362	24.299	4007.911	0.0322	1	-13.412	-13.412
86.88694	24.319	4012.911	0.0322	1	-13.402	-13.402
86.97027	24.341	4017.911	0.0322	1	-13.39	-13.39
87.0536	24.359	4022.911	0.0322	1	-13.381	-13.381
87.13693	24.376	4027.911	0.0322	1	-13.374	-13.374
87.22025	24.39	4032.911	0.0322	1	-13.369	-13.369
87.30357	24.406	4037.911	0.0322	1	-13.365	-13.365
87.3869	24.422	4042.911	0.0322	1	-13.362	-13.362
87.47023	24.436	4047.911	0.0322	1	-13.363	-13.363
87.55358	24.451	4052.911	0.0322	1	-13.361	-13.361
87.63692	24.463	4057.911	0.0322	1	-13.358	-13.358
87.72026	24.476	4062.911	0.0322	1	-13.355	-13.355
87.80359	24.492	4067.911	0.0322	1	-13.347	-13.347
87.88694	24.51	4072.911	0.0322	1	-13.336	-13.336
87.97028	24.527	4077.911	0.0322	1	-13.33	-13.33
88.05361	24.546	4082.911	0.0322	1	-13.321	-13.321
88.13694	24.569	4087.911	0.0321	1	-13.304	-13.304
88.22028	24.598	4092.911	0.0322	1	-13.28	-13.28
88.30361	24.627	4097.911	0.0322	1	-13.256	-13.256
88.38695	24.663	4102.911	0.0322	1	-13.227	-13.227
88.47029	24.694	4107.911	0.0322	1	-13.204	-13.204
88.55362	24.73	4112.911	0.0322	1	-13.176	-13.176
88.63695	24.767	4117.911	0.0321	1	-13.148	-13.148
88.72028	24.804	4122.911	0.0321	1	-13.121	-13.121
88.80362	24.837	4127.911	0.0322	1	-13.098	-13.098
88.88696	24.869	4132.911	0.0322	1	-13.078	-13.078
88.9703	24.897	4137.911	0.0322	1	-13.062	-13.062
89.05363	24.926	4142.911	0.0322	1	-13.041	-13.041
89.13696	24.959	4147.911	0.0322	1	-13.015	-13.015
89.22029	24.992	4152.911	0.0322	1	-12.988	-12.988
89.30362	25.027	4157.911	0.0322	1	-12.957	-12.957
89.38694	25.066	4162.911	0.0322	1	-12.924	-12.924
89.47027	25.106	4167.911	0.0321	1	-12.898	-12.898
89.5536	25.143	4172.911	0.0322	1	-12.879	-12.879
89.63694	25.175	4177.911	0.0322	1	-12.862	-12.862
89.72028	25.203	4182.911	0.0321	1	-12.843	-12.843
89.80361	25.228	4187.911	0.0321	1	-12.825	-12.825
89.88695	25.256	4192.911	0.0322	1	-12.805	-12.805
89.97029	25.28	4197.911	0.0321	1	-12.788	-12.788
90.05364	25.306	4202.911	0.0322	1	-12.77	-12.77
90.137	25.326	4207.911	0.0322	1	-12.757	-12.757
90.22035	25.344	4212.911	0.0322	1	-12.747	-12.747
90.30368	25.361	4217.911	0.0322	1	-12.737	-12.737
90.38701	25.384	4222.911	0.0322	1	-12.721	-12.721
90.47034	25.415	4227.911	0.0322	1	-12.697	-12.697
90.55367	25.448	4232.911	0.0322	1	-12.67	-12.67
90.637	25.477	4237.911	0.0322	1	-12.645	-12.645
90.72033	25.502	4242.911	0.0322	1	-12.623	-12.623
90.80366	25.523	4247.911	0.0321	1	-12.606	-12.606
90.88699	25.54	4252.911	0.0322	1	-12.595	-12.595
90.97033	25.555	4257.911	0.0322	1	-12.588	-12.588
91.05367	25.568	4262.911	0.0321	1	-12.582	-12.582
91.137	25.58	4267.911	0.0322	1	-12.577	-12.577
91.22034	25.593	4272.911	0.0322	1	-12.569	-12.569
91.30367	25.601	4277.911	0.0322	1	-12.567	-12.567
91.38701	25.609	4282.911	0.0321	1	-12.565	-12.565
91.47037	25.615	4287.911	0.0321	1	-12.564	-12.564
91.55373	25.621	4292.911	0.0322	1	-12.563	-12.563
91.63708	25.626	4297.911	0.0322	1	-12.565	-12.565
91.72042	25.632	4302.911	0.0322	1	-12.567	-12.567
91.80374	25.641	4307.911	0.0322	1	-12.568	-12.568
91.88707	25.654	4312.911	0.0322	1	-12.569	-12.569
91.9704	25.663	4317.911	0.0322	1	-12.572	-12.572
92.05372	25.671	4322.911	0.0322	1	-12.572	-12.572
92.13704	25.677	4327.911	0.0322	1	-12.572	-12.572
92.22036	25.685	4332.911	0.0322	1	-12.568	-12.568
92.3037	25.691	4337.911	0.0322	1	-12.567	-12.567
92.38703	25.696	4342.911	0.0322	1	-12.567	-12.567
92.47036	25.698	4347.911	0.0322	1	-12.57	-12.57
92.55369	25.701	4352.911	0.0322	1	-12.571	-12.571
92.63704	25.704	4357.911	0.0322	1	-12.572	-12.572
92.72037	25.705	4362.911	0.0321	1	-12.576	-12.576
92.80371	25.706	4367.911	0.0322	1	-12.584	-12.584
92.88705	25.707	4372.911	0.0322	1	-12.59	-12.59
92.97039	25.708	4377.911	0.0322	1	-12.596	-12.596
93.05373	25.709	4382.911	0.0322	1	-12.603	-12.603
93.13707	25.709	4387.911	0.0322	1	-12.611	-12.611
93.2204	25.71	4392.911	0.0322	1	-12.618	-12.618
93.30374	25.71	4397.911	0.0322	1	-12.627	-12.627
93.38706	25.71	4402.911	0.0321	1	-12.636	-12.636
93.47039	25.711	4407.911	0.0322	1	-12.644	-12.644
93.55371	25.711	4412.911	0.0322	1	-12.653	-12.653
93.63703	25.711	4417.911	0.0322	1	-12.661	-12.661
93.72036	25.712	4422.911	0.0322	1	-12.671	-12.671
93.80368	25.712	4427.911	0.0322	1	-12.682	-12.682
93.88702	25.712	4432.911	0.0322	1	-12.691	-12.691
93.97037	25.712	4437.911	0.0322	1	-12.7	-12.7
94.05372	25.712	4442.911	0.0322	1	-12.707	-12.707
94.13707	25.712	4447.911	0.0321	1	-12.712	-12.712
94.22042	25.711	4452.911	0.0322	1	-12.718	-12.718
94.30377	25.71	4457.911	0.0322	1	-12.724	-12.724
94.38712	25.709	4462.911	0.0322	1	-12.731	-12.731
94.47046	25.707	4467.911	0.0322	1	-12.739	-12.739
94.55381	25.702	4472.911	0.0322	1	-12.748	-12.748
94.63714	25.697	4477.911	0.0322	1	-12.757	-12.757
94.72047	25.692	4482.911	0.0322	1	-12.766	-12.766
94.8038	25.687	4487.911	0.0322	1	-12.775	-12.775
94.88712	25.683	4492.911	0.0322	1	-12.783	-12.783
94.97045	25.677	4497.911	0.0322	1	-12.793	-12.793
95.05378	25.665	4502.911	0.0322	1	-12.809	-12.809
95.1371	25.652	4507.911	0.0321	1	-12.827	-12.827
95.22044	25.636	4512.911	0.0321	1	-12.848	-12.848
95.30377	25.616	4517.911	0.0321	1	-12.873	-12.873
95.38709	25.594	4522.911	0.0322	1	-12.9	-12.9
95.47041	25.575	4527.911	0.0321	1	-12.923	-12.923
95.55376	25.552	4532.911	0.0322	1	-12.95	-12.95
95.63709	25.522	4537.911	0.0322	1	-12.984	-12.984
95.72044	25.495	4542.911	0.0322	1	-13.017	-13.017
95.80376	25.466	4547.911	0.0321	1	-13.051	-13.051
95.88709	25.442	4552.911	0.0322	1	-13.079	-13.079
95.97043	25.418	4557.911	0.0322	1	-13.107	-13.107
96.05379	25.385	4562.911	0.0322	1	-13.142	-13.142
96.13713	25.341	4567.911	0.0322	1	-13.189	-13.189
96.22047	25.3	4572.911	0.0322	1	-13.232	-13.232
96.30381	25.274	4577.911	0.0322	1	-13.261	-13.261
96.38715	25.264	4582.911	0.0322	1	-13.274	-13.274
96.47049	25.26	4587.911	0.0322	1	-13.28	-13.28
96.55382	25.266	4592.911	0.0322	1	-13.276	-13.276
96.63715	25.27	4597.911	0.0321	1	-13.275	-13.275
96.72049	25.272	4602.911	0.0322	1	-13.275	-13.275
96.80382	25.272	4607.911	0.0322	1	-13.275	-13.275
96.88715	25.272	4612.911	0.0322	1	-13.277	-13.277
96.97049	25.273	4617.911	0.0321	1	-13.278	-13.278
97.05381	25.273	4622.911	0.0322	1	-13.278	-13.278
97.13714	25.273	4627.911	0.0322	1	-13.28	-13.28
97.22048	25.273	4632.911	0.0322	1	-13.283	-13.283
97.30381	25.272	4637.911	0.0321	1	-13.287	-13.287
97.38714	25.271	4642.911	0.0322	1	-13.291	-13.291
97.47047	25.269	4647.911	0.0322	1	-13.294	-13.294
97.5538	25.266	4652.911	0.0322	1	-13.299	-13.299
97.63714	25.261	4657.911	0.0322	1	-13.306	-13.306
97.72048	25.253	4662.911	0.0322	1	-13.315	-13.315
97.80381	25.241	4667.911	0.0322	1	-13.328	-13.328
97.88716	25.222	4672.911	0.0322	1	-13.347	-13.347
97.9705	25.196	4677.911	0.0322	1	-13.374	-13.374
98.05384	25.176	4682.911	0.0322	1	-13.394	-13.394
98.13718	25.149	4687.911	0.0322	1	-13.421	-13.421
98.22052	25.119	4692.911	0.0321	1	-13.452	-13.452
98.30384	25.085	4697.911	0.0322	1	-13.486	-13.486
98.38717	25.056	4702.911	0.0322	1	-13.515	-13.515
98.47051	25.019	4707.911	0.0322	1	-13.553	-13.553
98.55384	24.973	4712.911	0.0322	1	-13.599	-13.599
98.63717	24.922	4717.911	0.0322	1	-13.65	-13.65
98.7205	24.873	4722.911	0.0321	1	-13.699	-13.699
98.80383	24.824	4727.911	0.0322	1	-13.748	-13.748
98.88717	24.778	4732.911	0.0322	1	-13.794	-13.794
98.97049	24.745	4737.911	0.0321	1	-13.827	-13.827
99.05382	24.709	4742.911	0.0322	1	-13.863	-13.863
99.13715	24.666	4747.911	0.0321	1	-13.906	-13.906
99.22048	24.621	4752.911	0.0322	1	-13.951	-13.951
99.30381	24.58	4757.911	0.0321	1	-13.992	-13.992
99.38714	24.537	4762.911	0.0322	1	-14.035	-14.035
99.47047	24.49	4767.911	0.0322	1	-14.082	-14.082
99.55381	24.444	4772.911	0.0321	1	-14.128	-14.128
99.63714	24.395	4777.911	0.0322	1	-14.177	-14.177
99.72048	24.344	4782.911	0.0321	1	-14.228	-14.228
99.80382	24.299	4787.911	0.0321	1	-14.273	-14.273
99.88715	24.252	4792.911	0.0322	1	-14.32	-14.32
99.97049	24.199	4797.911	0.0322	1	-14.373	-14.373
100.05383	24.149	4802.911	0.0321	1	-14.423	-14.423
100.13716	24.098	4807.911	0.0321	1	-14.473	-14.473
100.2205	24.049	4812.911	0.0321	1	-14.522	-14.522
100.30383	23.999	4817.911	0.0321	1	-14.572	-14.572
100.38716	23.947	4822.911	0.0322	1	-14.622	-14.622
100.4705	23.894	4827.911	0.0322	1	-14.673	-14.673
100.55384	23.839	4832.911	0.0322	1	-14.727	-14.727
100.63717	23.784	4837.911	0.0322	1	-14.78	-14.78
100.7205	23.735	4842.911	0.0321	1	-14.826	-14.826
100.80383	23.689	4847.911	0.0322	1	-14.87	-14.87
100.88716	23.643	4852.911	0.0322	1	-14.913	-14.913
100.9705	23.595	4857.911	0.0322	1	-14.958	-14.958
101.05383	23.547	4862.911	0.0321	1	-15.003	-15.003
101.13716	23.499	4867.911	0.0321	1	-15.048	-15.048
101.22049	23.454	4872.911	0.0322	1	-15.087	-15.087
101.30383	23.406	4877.911	0.0321	1	-15.13	-15.13
101.38717	23.357	4882.911	0.0321	1	-15.171	-15.171
101.4705	23.302	4887.911	0.0322	1	-15.218	-15.218
101.55384	23.252	4892.911	0.0321	1	-15.26	-15.26
101.63717	23.202	4897.911	0.0322	1	-15.299	-15.299
101.72049	23.153	4902.911	0.0321	1	-15.338	-15.338
101.80381	23.104	4907.911	0.0321	1	-15.375	-15.375
101.88714	23.055	4912.911	0.0321	1	-15.41	-15.41
101.97048	22.999	4917.911	0.0321	1	-15.45	-15.45
102.05381	22.938	4922.911	0.0322	1	-15.495	-15.495
102.13714	22.875	4927.911	0.0322	1	-15.54	-15.54
102.22047	22.828	4932.911	0.0322	1	-15.569	-15.569
102.30381	22.799	4937.911	0.0322	1	-15.582	-15.582
102.38714	22.767	4942.911	0.0322	1	-15.597	-15.597
102.47047	22.719	4947.911	0.0321	1	-15.627	-15.627
102.55381	22.648	4952.911	0.0321	1	-15.68	-15.68
102.63714	22.561	4957.911	0.0321	1	-15.748	-15.748
102.72048	22.477	4962.911	0.0322	1	-15.815	-15.815
102.80381	22.39	4967.911	0.0321	1	-15.884	-15.884
102.88714	22.308	4972.911	0.0321	1	-15.947	-15.947
102.97047	22.233	4977.911	0.0321	1	-16.005	-16.005
103.0538	22.161	4982.911	0.0322	1	-16.06	-16.06
103.13714	22.088	4987.911	0.0322	1	-16.116	-16.116
103.22048	22.013	4992.911	0.0321	1	-16.174	-16.174
103.30381	21.941	4997.911	0.0321	1	-16.226	-16.226
103.38714	21.876	5002.911	0.0321	1	-16.271	-16.271
103.47047	21.819	5007.911	0.0321	1	-16.308	-16.308
103.5538	21.762	5012.911	0.0322	1	-16.346	-16.346
103.63712	21.705	5017.911	0.0321	1	-16.386	-16.386
103.72046	21.647	5022.911	0.0322	1	-16.426	-16.426
103.80379	21.588	5027.911	0.0322	1	-16.467	-16.467
103.88712	21.525	5032.911	0.0321	1	-16.51	-16.51
103.97045	21.464	5037.911	0.0322	1	-16.549	-16.549
104.05378	21.401	5042.911	0.0322	1	-16.584	-16.584
104.13711	21.335	5047.911	0.0321	1	-16.623	-16.623
104.22045	21.268	5052.911	0.0321	1	-16.665	-16.665
104.30379	21.198	5057.911	0.0321	1	-16.709	-16.709
104.38714	21.115	5062.911	0.0321	1	-16.767	-16.767
104.47047	21.019	5067.911	0.0321	1	-16.84	-16.84
104.5538	20.937	5072.911	0.0321	1	-16.899	-16.899
104.63716	20.872	5077.911	0.0321	1	-16.942	-16.942
104.72049	20.776	5082.911	0.0322	1	-17.017	-17.017
104.80383	20.682	5087.911	0.0322	1	-17.089	-17.089
104.88716	20.59	5092.911	0.0321	1	-17.158	-17.158
104.97049	20.511	5097.911	0.0321	1	-17.214	-17.214
105.05383	20.452	5102.911	0.0321	1	-17.248	-17.248
105.13716	20.372	5107.911	0.0322	1	-17.303	-17.303
105.22049	20.278	5112.911	0.0321	1	-17.374	-17.374
105.30381	20.173	5117.911	0.0321	1	-17.454	-17.454
105.38713	20.068	5122.911	0.0321	1	-17.527	-17.527
105.47045	19.962	5127.911	0.0321	1	-17.6	-17.6
105.55377	19.856	5132.911	0.0321	1	-17.675	-17.675
105.63709	19.75	5137.911	0.0321	1	-17.75	-17.75
105.72043	19.644	5142.911	0.0322	1	-17.823	-17.823
105.80376	19.532	5147.911	0.0321	1	-17.904	-17.904
105.88709	19.421	5152.911	0.0321	1	-17.987	-17.987
105.97043	19.305	5157.911	0.0321	1	-18.074	-18.074
106.05376	19.19	5162.911	0.0322	1	-18.157	-18.157
106.1371	19.076	5167.911	0.0321	1	-18.237	-18.237
106.22044	18.963	5172.911	0.0321	1	-18.317	-18.317
106.30378	18.844	5177.911	0.0322	1	-18.408	-18.408
106.38712	18.709	5182.911	0.0322	1	-18.518	-18.518
106.47045	18.575	5187.911	0.0322	1	-18.626	-18.626
106.55378	18.447	5192.911	0.0321	1	-18.728	-18.728
106.63711	18.326	5197.911	0.0322	1	-18.822	-18.822
106.72044	18.249	5202.911	0.0322	1	-18.87	-18.87
106.80379	18.135	5207.911	0.0321	1	-18.956	-18.956
106.88713	17.985	5212.911	0.0321	1	-19.076	-19.076
106.97047	17.81	5217.911	0.0322	1	-19.217	-19.217
107.05381	17.64	5222.911	0.0321	1	-19.357	-19.357
107.13713	17.486	5227.911	0.0321	1	-19.481	-19.481
107.22046	17.341	5232.911	0.0322	1	-19.598	-19.598
107.30379	17.169	5237.911	0.0322	1	-19.741	-19.741
107.38713	16.991	5242.911	0.0322	1	-19.889	-19.889
107.47046	16.816	5247.911	0.0322	1	-20.034	-20.034
107.5538	16.638	5252.911	0.0321	1	-20.182	-20.182
107.63713	16.462	5257.911	0.0322	1	-20.329	-20.329
107.72046	16.291	5262.911	0.0322	1	-20.471	-20.471
107.80379	16.128	5267.911	0.0322	1	-20.605	-20.605
107.88712	15.961	5272.911	0.0322	1	-20.745	-20.745
107.97046	15.797	5277.911	0.0322	1	-20.879	-20.879
108.05379	15.633	5282.911	0.0322	1	-21.006	-21.006
108.13711	15.487	5287.911	0.0322	1	-21.111	-21.111
108.22044	15.333	5292.911	0.0321	1	-21.226	-21.226
108.30378	15.173	5297.911	0.0322	1	-21.348	-21.348
108.3871	15.006	5302.911	0.0322	1	-21.477	-21.477
108.47044	14.84	5307.911	0.0322	1	-21.608	-21.608
108.55377	14.679	5312.911	0.0321	1	-21.734	-21.734
108.63711	14.514	5317.911	0.0321	1	-21.865	-21.865
108.72045	14.345	5322.911	0.0322	1	-21.998	-21.998
108.80379	14.179	5327.911	0.0322	1	-22.13	-22.13
108.88712	14.014	5332.911	0.0322	1	-22.26	-22.26
108.97046	13.853	5337.911	0.0322	1	-22.383	-22.383
109.05379	13.693	5342.911	0.0321	1	-22.507	-22.507
109.13713	13.53	5347.911	0.0321	1	-22.635	-22.635
109.22046	13.352	5352.911	0.0321	1	-22.776	-22.776
109.3038	13.172	5357.911	0.0322	1	-22.916	-22.916
109.38712	13.003	5362.911	0.0322	1	-23.047	-23.047
109.47047	12.841	5367.911	0.0321	1	-23.173	-23.173
109.55381	12.676	5372.911	0.0321	1	-23.303	-23.303
109.63715	12.507	5377.911	0.0322	1	-23.438	-23.438
109.72048	12.409	5382.911	0.0322	1	-23.504	-23.504
109.80381	12.321	5387.911	0.0321	1	-23.562	-23.562
109.88714	12.189	5392.911	0.0321	1	-23.667	-23.667
109.97046	12.05	5397.911	0.0322	1	-23.781	-23.781
