# Supplementary material for: Modification of the structural stability of human serum albumin in rheumatoid arthritis
Source: PLoS One. 2023 Mar 17;18(3):e0271008. doi: 10.1371/journal.pone.0271008 (PMC10022781; doi:10.1371/journal.pone.0271008)
Supplement: S2 Data — The zip file includes 47 HDC results (.csv) exported from DSC raw files. Each HDC result file contains seven measurements for each DSC run: temperature (°C), power (μW), time(s), pressure (atm), scan rate (°C/min), analysis data (excess molar heat capacity (Cpex)), and corrected data (normalized Cpex, normalization explained in the Methods section). (ZIP) [file pone.0271008.s003.zip › SupplmentalData_2_HDC results/RF28.csv]

temp	power	time	pressure	scan rate	AnalysisData	CorrectedData
20.00103	-62.168	0.523	0.0323	0.571	-0.275	-0.275
20.03274	-79.434	5.523	0.0322	0.571	-0.325	-0.325
20.09769	-164.593	11.522	0.0323	0.571	-0.468	-0.468
20.1682	-235.192	16.522	0.0322	0.571	-1.6	-1.6
20.2498	-290.794	21.522	0.0323	0.685	-3.753	-3.753
20.35801	-334.292	27.522	0.0323	0.801	-7.237	-7.237
20.45367	-352.683	32.523	0.0322	0.916	-9.676	-9.676
20.55198	-359.231	37.523	0.0323	1.029	-12.563	-12.563
20.65126	-355.651	42.523	0.0323	1.101	-15.466	-15.466
20.75021	-344.528	47.523	0.0323	1.141	-18.048	-18.048
20.84793	-328.527	52.523	0.0323	1.158	-20.289	-20.289
20.94383	-309.656	57.523	0.0323	1.141	-22.122	-22.122
21.03759	-289.447	62.523	0.0323	1.12	-23.522	-23.522
21.14716	-265.172	68.522	0.0322	1.097	-24.736	-24.736
21.2361	-245.881	73.522	0.0323	1.073	-25.341	-25.341
21.32309	-228.012	78.522	0.0323	1.051	-25.631	-25.631
21.40841	-211.951	83.522	0.0323	1.031	-25.74	-25.74
21.49234	-197.715	88.522	0.0323	1.014	-25.601	-25.601
21.57521	-185.371	93.522	0.0322	1.001	-25.353	-25.353
21.65729	-174.762	98.522	0.0323	0.991	-24.895	-24.895
21.73888	-165.887	103.522	0.0322	0.985	-24.493	-24.493
21.82021	-158.441	108.522	0.0323	0.981	-24.15	-24.15
21.90146	-152.131	113.522	0.0323	0.979	-23.789	-23.789
21.98279	-146.727	118.522	0.0323	0.979	-23.43	-23.43
22.0643	-142	123.522	0.0323	0.98	-23.127	-23.127
22.14607	-137.737	128.522	0.0323	0.982	-22.893	-22.893
22.22812	-133.784	133.522	0.0322	0.985	-22.698	-22.698
22.31046	-130.028	138.522	0.0323	0.988	-22.558	-22.558
22.39308	-126.318	143.522	0.0322	0.991	-22.411	-22.411
22.47596	-122.612	148.522	0.0323	0.994	-22.296	-22.296
22.55904	-118.872	153.522	0.0322	0.996	-22.2	-22.2
22.64231	-115.099	158.522	0.0323	0.998	-22.129	-22.129
22.72572	-111.285	163.522	0.0323	1	-22.069	-22.069
22.80926	-107.472	168.522	0.0323	1.002	-22.038	-22.038
22.89288	-103.661	173.522	0.0322	1.003	-22.034	-22.034
22.97654	-99.789	178.522	0.0323	1.003	-21.981	-21.981
23.06022	-95.978	183.522	0.0322	1.004	-21.975	-21.975
23.14389	-92.208	188.522	0.0322	1.004	-21.955	-21.955
23.22755	-88.489	193.522	0.0323	1.004	-21.922	-21.922
23.31117	-84.876	198.522	0.0323	1.003	-21.92	-21.92
23.39476	-81.376	203.522	0.0323	1.003	-21.93	-21.93
23.47831	-77.957	208.522	0.0323	1.003	-21.891	-21.891
23.56182	-74.663	213.522	0.0322	1.002	-21.86	-21.86
23.64531	-71.508	218.522	0.0323	1.002	-21.848	-21.848
23.72877	-68.465	223.522	0.0323	1.002	-21.805	-21.805
23.8122	-65.562	228.522	0.0323	1.001	-21.776	-21.776
23.89561	-62.773	233.522	0.0323	1.001	-21.743	-21.743
23.979	-60.09	238.522	0.0323	1.001	-21.694	-21.694
24.06238	-57.523	243.522	0.0323	1.001	-21.646	-21.646
24.14576	-55.061	248.522	0.0323	1.001	-21.619	-21.619
24.22912	-52.69	253.522	0.0323	1	-21.594	-21.594
24.31249	-50.404	258.523	0.0322	1	-21.538	-21.538
24.39585	-48.222	263.523	0.0323	1	-21.502	-21.502
24.47922	-46.128	268.523	0.0322	1	-21.477	-21.477
24.56259	-44.109	273.523	0.0323	1	-21.449	-21.449
24.64597	-42.142	278.523	0.0322	1	-21.408	-21.408
24.72935	-40.264	283.523	0.0323	1.001	-21.382	-21.382
24.81273	-38.445	288.523	0.0323	1.001	-21.35	-21.35
24.89611	-36.674	293.523	0.0322	1.001	-21.313	-21.313
24.97948	-34.965	298.523	0.0323	1.001	-21.278	-21.278
25.06286	-33.302	303.523	0.0322	1.001	-21.23	-21.23
25.14624	-31.711	308.523	0.0323	1.001	-21.21	-21.21
25.22961	-30.174	313.523	0.0323	1.001	-21.193	-21.193
25.31299	-28.683	318.523	0.0323	1.001	-21.166	-21.166
25.39636	-27.252	323.523	0.0322	1.001	-21.145	-21.145
25.47974	-25.869	328.523	0.0323	1.001	-21.123	-21.123
25.56312	-24.555	333.523	0.0323	1.001	-21.13	-21.13
25.64649	-23.246	338.523	0.0322	1.001	-21.102	-21.102
25.74654	-21.74	344.522	0.0323	1.001	-21.081	-21.081
25.82991	-20.534	349.522	0.0322	1	-21.059	-21.059
25.91328	-19.371	354.522	0.0323	1	-21.032	-21.032
25.99665	-18.25	359.522	0.0323	1	-21.008	-21.008
26.08001	-17.179	364.522	0.0323	1	-21.002	-21.002
26.16338	-16.128	369.522	0.0323	1	-20.987	-20.987
26.24674	-15.122	374.522	0.0323	1	-20.972	-20.972
26.33011	-14.163	379.522	0.0323	1	-20.965	-20.965
26.41346	-13.21	384.522	0.0323	1	-20.923	-20.923
26.49682	-12.298	389.522	0.0323	1	-20.893	-20.893
26.58017	-11.413	394.522	0.0323	1	-20.865	-20.865
26.66353	-10.565	399.522	0.0323	1	-20.846	-20.846
26.74689	-9.746	404.522	0.0323	1	-20.82	-20.82
26.83025	-8.949	409.522	0.0322	1	-20.768	-20.768
26.9136	-8.193	414.522	0.0322	1	-20.752	-20.752
26.99695	-7.446	419.522	0.0323	1	-20.743	-20.743
27.08031	-6.734	424.522	0.0323	1	-20.739	-20.739
27.16366	-6.047	429.522	0.0323	1	-20.726	-20.726
27.24702	-5.382	434.522	0.0323	1	-20.712	-20.712
27.33037	-4.755	439.522	0.0322	1	-20.711	-20.711
27.41373	-4.141	444.522	0.0323	1	-20.699	-20.699
27.49709	-3.551	449.522	0.0323	1	-20.682	-20.682
27.58045	-2.984	454.522	0.0323	1	-20.671	-20.671
27.66381	-2.423	459.522	0.0322	1	-20.652	-20.652
27.74716	-1.876	464.522	0.0322	1	-20.64	-20.64
27.8305	-1.346	469.522	0.0323	1	-20.636	-20.636
27.91383	-0.803	474.522	0.0323	1	-20.59	-20.59
27.99716	-0.291	479.522	0.0323	1	-20.551	-20.551
28.08049	0.195	484.522	0.0323	1	-20.516	-20.516
28.16382	0.658	489.522	0.0322	1	-20.486	-20.486
28.24716	1.092	494.522	0.0323	1	-20.472	-20.472
28.3305	1.5	499.522	0.0323	1	-20.471	-20.471
28.41383	1.907	504.522	0.0322	1	-20.454	-20.454
28.49717	2.303	509.522	0.0323	1	-20.444	-20.444
28.59717	2.752	515.522	0.0322	1	-20.452	-20.452
28.68051	3.121	520.522	0.0322	1	-20.439	-20.439
28.76384	3.476	525.522	0.0323	1	-20.421	-20.421
28.84718	3.824	530.522	0.0322	1	-20.4	-20.4
28.93052	4.153	535.522	0.0323	1	-20.384	-20.384
29.01386	4.464	540.522	0.0323	1	-20.388	-20.388
29.0972	4.762	545.522	0.0323	1	-20.384	-20.384
29.18054	5.073	550.522	0.0322	1	-20.356	-20.356
29.27721	5.406	556.322	0.0322	1	-20.353	-20.353
29.36053	5.696	561.322	0.0323	1	-20.328	-20.328
29.44388	5.984	566.322	0.0323	1	-20.29	-20.29
29.52724	6.234	571.322	0.0323	1	-20.288	-20.288
29.61057	6.463	576.322	0.0323	1	-20.306	-20.306
29.69392	6.71	581.322	0.0322	1	-20.292	-20.292
29.77726	6.952	586.322	0.0322	1	-20.294	-20.294
29.86061	7.181	591.322	0.0322	1	-20.298	-20.298
29.94394	7.403	596.322	0.0323	1	-20.303	-20.303
30.02728	7.624	601.322	0.0323	1	-20.284	-20.284
30.11062	7.833	606.322	0.0323	1	-20.252	-20.252
30.19396	8.029	611.322	0.0323	1	-20.234	-20.234
30.2773	8.225	616.322	0.0323	1	-20.21	-20.21
30.36064	8.42	621.322	0.0323	1	-20.187	-20.187
30.44397	8.602	626.322	0.0322	1	-20.167	-20.167
30.5273	8.786	631.322	0.0323	1	-20.151	-20.151
30.61063	8.967	636.322	0.0323	1	-20.138	-20.138
30.69397	9.14	641.322	0.0323	1	-20.121	-20.121
30.7773	9.301	646.322	0.0322	1	-20.111	-20.111
30.86064	9.46	651.322	0.0323	1	-20.101	-20.101
30.94398	9.611	656.322	0.0323	1	-20.094	-20.094
31.02732	9.76	661.322	0.0323	1	-20.074	-20.074
31.11065	9.898	666.322	0.0323	1	-20.065	-20.065
31.19399	10.042	671.322	0.0323	1	-20.046	-20.046
31.27732	10.179	676.322	0.0323	1	-20.036	-20.036
31.36065	10.366	681.322	0.0323	1	-19.967	-19.967
31.44398	10.527	686.322	0.0323	1	-19.919	-19.919
31.5273	10.66	691.322	0.0323	1	-19.89	-19.89
31.61062	10.784	696.322	0.0322	1	-19.876	-19.876
31.69395	10.894	701.322	0.0323	1	-19.889	-19.889
31.77728	10.994	706.322	0.0323	1	-19.908	-19.908
31.86061	11.082	711.322	0.0323	1	-19.914	-19.914
31.94395	11.172	716.322	0.0323	1	-19.907	-19.907
32.02728	11.256	721.322	0.0323	1	-19.914	-19.914
32.11062	11.338	726.322	0.0322	1	-19.93	-19.93
32.19396	11.423	731.322	0.0322	1	-19.929	-19.929
32.2773	11.505	736.322	0.0323	1	-19.933	-19.933
32.36064	11.587	741.322	0.0323	1	-19.934	-19.934
32.44398	11.67	746.322	0.0322	1	-19.935	-19.935
32.52731	11.758	751.322	0.0322	1	-19.928	-19.928
32.61065	11.844	756.322	0.0322	1	-19.917	-19.917
32.69399	11.929	761.322	0.0323	1	-19.905	-19.905
32.77733	12.016	766.322	0.0322	1	-19.887	-19.887
32.86067	12.096	771.322	0.0323	1	-19.875	-19.875
32.94401	12.177	776.322	0.0323	1	-19.857	-19.857
33.02734	12.253	781.322	0.0323	1	-19.85	-19.85
33.11067	12.332	786.322	0.0323	1	-19.83	-19.83
33.19402	12.408	791.322	0.0323	1	-19.81	-19.81
33.27735	12.474	796.322	0.0323	1	-19.803	-19.803
33.36067	12.547	801.322	0.0323	1	-19.79	-19.79
33.444	12.625	806.322	0.0323	1	-19.768	-19.768
33.52733	12.689	811.322	0.0323	1	-19.748	-19.748
33.61067	12.75	816.322	0.0323	1	-19.734	-19.734
33.694	12.806	821.322	0.0322	1	-19.717	-19.717
33.77734	12.864	826.322	0.0323	1	-19.703	-19.703
33.86068	12.913	831.322	0.0323	1	-19.698	-19.698
33.94402	12.961	836.322	0.0323	1	-19.688	-19.688
34.02735	13.015	841.322	0.0323	1	-19.682	-19.682
34.11068	13.071	846.322	0.0322	1	-19.67	-19.67
34.194	13.126	851.322	0.0322	1	-19.652	-19.652
34.27733	13.182	856.322	0.0322	1	-19.64	-19.64
34.36065	13.232	861.322	0.0322	1	-19.636	-19.636
34.44398	13.282	866.322	0.0322	1	-19.634	-19.634
34.52731	13.329	871.322	0.0323	1	-19.631	-19.631
34.61064	13.373	876.322	0.0323	1	-19.63	-19.63
34.69397	13.415	881.322	0.0323	1	-19.627	-19.627
34.77731	13.454	886.322	0.0323	1	-19.622	-19.622
34.86064	13.494	891.322	0.0323	1	-19.616	-19.616
34.94397	13.534	896.322	0.0322	1	-19.611	-19.611
35.0273	13.578	901.322	0.0323	1	-19.602	-19.602
35.11062	13.617	906.322	0.0323	1	-19.596	-19.596
35.19395	13.658	911.322	0.0322	1	-19.583	-19.583
35.27729	13.693	916.322	0.0322	1	-19.575	-19.575
35.36063	13.727	921.322	0.0322	1	-19.567	-19.567
35.44397	13.763	926.322	0.0323	1	-19.552	-19.552
35.52732	13.794	931.322	0.0323	1	-19.545	-19.545
35.61066	13.824	936.322	0.0323	1	-19.546	-19.546
35.69398	13.855	941.322	0.0322	1	-19.544	-19.544
35.77731	13.892	946.322	0.0322	1	-19.528	-19.528
35.86064	13.928	951.322	0.0322	1	-19.512	-19.512
35.94398	13.963	956.322	0.0322	1	-19.501	-19.501
36.02732	13.995	961.322	0.0323	1	-19.494	-19.494
36.11064	14.025	966.322	0.0323	1	-19.49	-19.49
36.19396	14.062	971.322	0.0323	1	-19.478	-19.478
36.27729	14.104	976.322	0.0323	1	-19.459	-19.459
36.36062	14.141	981.322	0.0323	1	-19.443	-19.443
36.44394	14.171	986.322	0.0323	1	-19.426	-19.426
36.52727	14.205	991.322	0.0323	1	-19.404	-19.404
36.6106	14.234	996.322	0.0323	1	-19.385	-19.385
36.69392	14.263	1001.322	0.0323	1	-19.367	-19.367
36.77725	14.293	1006.322	0.0323	1	-19.348	-19.348
36.86058	14.322	1011.322	0.0322	1	-19.333	-19.333
36.9439	14.35	1016.322	0.0323	1	-19.321	-19.321
37.02722	14.378	1021.322	0.0323	1	-19.31	-19.31
37.11056	14.407	1026.323	0.0323	1	-19.297	-19.297
37.19389	14.431	1031.323	0.0323	1	-19.295	-19.295
37.27722	14.456	1036.323	0.0323	1	-19.288	-19.288
37.36055	14.479	1041.323	0.0323	1	-19.286	-19.286
37.44388	14.502	1046.323	0.0323	1	-19.28	-19.28
37.52721	14.526	1051.323	0.0323	1	-19.274	-19.274
37.61054	14.548	1056.323	0.0323	1	-19.269	-19.269
37.69388	14.571	1061.323	0.0322	1	-19.26	-19.26
37.7772	14.592	1066.323	0.0323	1	-19.254	-19.254
37.86054	14.616	1071.323	0.0322	1	-19.245	-19.245
37.94388	14.636	1076.323	0.0323	1	-19.242	-19.242
38.02721	14.656	1081.323	0.0323	1	-19.239	-19.239
38.11053	14.678	1086.323	0.0323	1	-19.234	-19.234
38.19385	14.709	1091.323	0.0322	1	-19.217	-19.217
38.27717	14.741	1096.323	0.0322	1	-19.2	-19.2
38.36049	14.769	1101.323	0.0323	1	-19.184	-19.184
38.44382	14.795	1106.323	0.0323	1	-19.17	-19.17
38.52717	14.824	1111.323	0.0323	1	-19.152	-19.152
38.61051	14.843	1116.323	0.0323	1	-19.144	-19.144
38.69386	14.861	1121.323	0.0323	1	-19.136	-19.136
38.77721	14.876	1126.323	0.0322	1	-19.13	-19.13
38.86053	14.892	1131.323	0.0323	1	-19.122	-19.122
38.94386	14.913	1136.323	0.0323	1	-19.11	-19.11
39.02721	14.936	1141.323	0.0323	1	-19.098	-19.098
39.11056	14.954	1146.323	0.0323	1	-19.093	-19.093
39.1939	14.97	1151.323	0.0323	1	-19.091	-19.091
39.27725	14.987	1156.323	0.0323	1	-19.086	-19.086
39.36058	15.004	1161.323	0.0322	1	-19.079	-19.079
39.4439	15.024	1166.323	0.0323	1	-19.069	-19.069
39.52721	15.053	1171.323	0.0323	1	-19.05	-19.05
39.61054	15.086	1176.323	0.0322	1	-19.029	-19.029
39.69387	15.113	1181.323	0.0323	1	-19.013	-19.013
39.77718	15.134	1186.323	0.0322	1	-19.002	-19.002
39.8605	15.159	1191.323	0.0323	1	-18.984	-18.984
39.94384	15.186	1196.323	0.0322	1	-18.963	-18.963
40.02717	15.206	1201.323	0.0322	1	-18.952	-18.952
40.11049	15.222	1206.323	0.0323	1	-18.946	-18.946
40.19381	15.242	1211.323	0.0323	1	-18.936	-18.936
40.27713	15.264	1216.323	0.0323	1	-18.923	-18.923
40.36044	15.289	1221.323	0.0323	1	-18.906	-18.906
40.44376	15.314	1226.323	0.0322	1	-18.889	-18.889
40.52708	15.337	1231.323	0.0323	1	-18.874	-18.874
40.61042	15.357	1236.323	0.0322	1	-18.861	-18.861
40.69377	15.371	1241.323	0.0323	1	-18.854	-18.854
40.77711	15.386	1246.323	0.0323	1	-18.845	-18.845
40.86045	15.4	1251.323	0.0323	1	-18.839	-18.839
40.94379	15.415	1256.323	0.0323	1	-18.832	-18.832
41.02713	15.429	1261.323	0.0322	1	-18.826	-18.826
41.11047	15.442	1266.323	0.0323	1	-18.824	-18.824
41.19381	15.456	1271.323	0.0323	1	-18.821	-18.821
41.27715	15.47	1276.323	0.0322	1	-18.817	-18.817
41.36048	15.486	1281.323	0.0322	1	-18.811	-18.811
41.44381	15.502	1286.323	0.0323	1	-18.802	-18.802
41.52714	15.521	1291.323	0.0322	1	-18.792	-18.792
41.61046	15.541	1296.323	0.0323	1	-18.781	-18.781
41.6938	15.56	1301.323	0.0323	1	-18.768	-18.768
41.77713	15.578	1306.323	0.0322	1	-18.758	-18.758
41.86046	15.598	1311.323	0.0323	1	-18.745	-18.745
41.94379	15.618	1316.323	0.0322	1	-18.733	-18.733
42.02712	15.639	1321.323	0.0322	1	-18.721	-18.721
42.11045	15.66	1326.323	0.0323	1	-18.709	-18.709
42.19378	15.679	1331.323	0.0323	1	-18.698	-18.698
42.2771	15.696	1336.323	0.0323	1	-18.689	-18.689
42.36042	15.719	1341.323	0.0323	1	-18.673	-18.673
42.44373	15.742	1346.323	0.0323	1	-18.655	-18.655
42.52705	15.767	1351.323	0.0322	1	-18.634	-18.634
42.61037	15.791	1356.323	0.0323	1	-18.614	-18.614
42.69371	15.815	1361.323	0.0322	1	-18.596	-18.596
42.77705	15.833	1366.323	0.0322	1	-18.586	-18.586
42.86039	15.847	1371.323	0.0322	1	-18.578	-18.578
42.94373	15.858	1376.323	0.0322	1	-18.573	-18.573
43.02708	15.869	1381.323	0.0322	1	-18.573	-18.573
43.11042	15.879	1386.323	0.0323	1	-18.572	-18.572
43.19376	15.89	1391.323	0.0323	1	-18.569	-18.569
43.2771	15.902	1396.323	0.0323	1	-18.564	-18.564
43.36044	15.915	1401.323	0.0323	1	-18.558	-18.558
43.44378	15.928	1406.323	0.0323	1	-18.551	-18.551
43.52711	15.941	1411.323	0.0322	1	-18.543	-18.543
43.61044	15.957	1416.323	0.0322	1	-18.532	-18.532
43.69377	15.975	1421.323	0.0322	1	-18.52	-18.52
43.7771	15.995	1426.323	0.0323	1	-18.505	-18.505
43.86043	16.015	1431.323	0.0323	1	-18.49	-18.49
43.94376	16.033	1436.323	0.0323	1	-18.476	-18.476
44.02709	16.052	1441.323	0.0322	1	-18.462	-18.462
44.11041	16.075	1446.323	0.0323	1	-18.444	-18.444
44.19374	16.098	1451.323	0.0322	1	-18.427	-18.427
44.27708	16.12	1456.323	0.0323	1	-18.411	-18.411
44.36041	16.141	1461.323	0.0323	1	-18.397	-18.397
44.44373	16.163	1466.323	0.0323	1	-18.382	-18.382
44.52706	16.188	1471.323	0.0322	1	-18.362	-18.362
44.61039	16.21	1476.323	0.0323	1	-18.345	-18.345
44.69373	16.229	1481.323	0.0322	1	-18.331	-18.331
44.77705	16.249	1486.323	0.0322	1	-18.317	-18.317
44.8604	16.27	1491.323	0.0323	1	-18.301	-18.301
44.94374	16.287	1496.323	0.0322	1	-18.288	-18.288
45.02706	16.303	1501.323	0.0323	1	-18.278	-18.278
45.11038	16.324	1506.323	0.0322	1	-18.261	-18.261
45.1937	16.352	1511.323	0.0322	1	-18.239	-18.239
45.27705	16.39	1516.323	0.0322	1	-18.206	-18.206
45.36039	16.412	1521.323	0.0322	1	-18.188	-18.188
45.44373	16.43	1526.323	0.0322	1	-18.173	-18.173
45.52706	16.448	1531.323	0.0323	1	-18.16	-18.16
45.61039	16.469	1536.323	0.0323	1	-18.144	-18.144
45.69371	16.488	1541.323	0.0323	1	-18.129	-18.129
45.77704	16.506	1546.323	0.0323	1	-18.116	-18.116
45.86038	16.524	1551.323	0.0323	1	-18.103	-18.103
45.94371	16.54	1556.323	0.0323	1	-18.092	-18.092
46.02704	16.556	1561.323	0.0323	1	-18.082	-18.082
46.11037	16.571	1566.323	0.0322	1	-18.072	-18.072
46.1937	16.585	1571.323	0.0323	1	-18.064	-18.064
46.27702	16.602	1576.323	0.0323	1	-18.053	-18.053
46.36036	16.619	1581.323	0.0323	1	-18.041	-18.041
46.44369	16.636	1586.323	0.0322	1	-18.029	-18.029
46.52702	16.653	1591.323	0.0323	1	-18.017	-18.017
46.61035	16.669	1596.323	0.0322	1	-18.006	-18.006
46.69368	16.687	1601.323	0.0322	1	-17.993	-17.993
46.77701	16.705	1606.323	0.0322	1	-17.98	-17.98
46.86034	16.724	1611.323	0.0322	1	-17.965	-17.965
46.94367	16.741	1616.323	0.0323	1	-17.953	-17.953
47.02699	16.759	1621.323	0.0323	1	-17.941	-17.941
47.11032	16.781	1626.323	0.0322	1	-17.924	-17.924
47.19365	16.802	1631.323	0.0323	1	-17.908	-17.908
47.27699	16.822	1636.323	0.0322	1	-17.892	-17.892
47.36032	16.84	1641.323	0.0322	1	-17.878	-17.878
47.44366	16.859	1646.323	0.0323	1	-17.863	-17.863
47.52701	16.876	1651.323	0.0322	1	-17.85	-17.85
47.61036	16.892	1656.323	0.0322	1	-17.838	-17.838
47.6937	16.908	1661.323	0.0323	1	-17.826	-17.826
47.77703	16.924	1666.323	0.0323	1	-17.815	-17.815
47.86037	16.946	1671.323	0.0323	1	-17.797	-17.797
47.94369	16.974	1676.323	0.0323	1	-17.773	-17.773
48.02701	17.006	1681.323	0.0323	1	-17.745	-17.745
48.11033	17.037	1686.323	0.0323	1	-17.717	-17.717
48.19366	17.069	1691.323	0.0323	1	-17.689	-17.689
48.27699	17.099	1696.323	0.0323	1	-17.663	-17.663
48.36032	17.126	1701.323	0.0322	1	-17.642	-17.642
48.44365	17.152	1706.323	0.0323	1	-17.621	-17.621
48.52698	17.177	1711.323	0.0323	1	-17.602	-17.602
48.6103	17.235	1716.323	0.0322	1	-17.55	-17.55
48.69363	17.309	1721.323	0.0322	1	-17.48	-17.48
48.77695	17.37	1726.323	0.0323	1	-17.423	-17.423
48.86028	17.425	1731.323	0.0323	1	-17.37	-17.37
48.94361	17.473	1736.323	0.0323	1	-17.325	-17.325
49.02694	17.511	1741.323	0.0322	1	-17.291	-17.291
49.11027	17.542	1746.323	0.0323	1	-17.264	-17.264
49.19361	17.568	1751.323	0.0323	1	-17.243	-17.243
49.27695	17.594	1756.323	0.0322	1	-17.221	-17.221
49.36028	17.619	1761.323	0.0323	1	-17.201	-17.201
49.44361	17.641	1766.323	0.0323	1	-17.184	-17.184
49.52695	17.662	1771.323	0.0323	1	-17.168	-17.168
49.61029	17.683	1776.323	0.0323	1	-17.152	-17.152
49.69362	17.705	1781.323	0.0322	1	-17.134	-17.134
49.77696	17.74	1786.323	0.0323	1	-17.103	-17.103
49.86029	17.768	1791.323	0.0323	1	-17.079	-17.079
49.94362	17.792	1796.323	0.0322	1	-17.058	-17.058
50.02694	17.815	1801.323	0.0322	1	-17.039	-17.039
50.11028	17.839	1806.323	0.0322	1	-17.028	-17.028
50.19361	17.866	1811.323	0.0322	1	-17.029	-17.029
50.27694	17.93	1816.323	0.0323	1	-16.997	-16.997
50.36027	17.983	1821.323	0.0323	1	-16.974	-16.974
50.44361	18.024	1826.323	0.0323	1	-16.96	-16.96
50.52693	18.056	1831.323	0.0323	1	-16.951	-16.951
50.61025	18.089	1836.323	0.0322	1	-16.938	-16.938
50.69361	18.117	1841.323	0.0323	1	-16.93	-16.93
50.77693	18.144	1846.323	0.0322	1	-16.92	-16.92
50.86026	18.176	1851.323	0.0322	1	-16.904	-16.904
50.9436	18.2	1856.323	0.0322	1	-16.892	-16.892
51.02695	18.217	1861.323	0.0323	1	-16.887	-16.887
51.11031	18.229	1866.323	0.0323	1	-16.884	-16.884
51.19364	18.239	1871.323	0.0323	1	-16.883	-16.883
51.27697	18.253	1876.323	0.0322	1	-16.876	-16.876
51.3603	18.269	1881.323	0.0322	1	-16.866	-16.866
51.44362	18.289	1886.323	0.0323	1	-16.852	-16.852
51.52695	18.311	1891.323	0.0322	1	-16.835	-16.835
51.61028	18.332	1896.323	0.0322	1	-16.818	-16.818
51.69361	18.354	1901.323	0.0323	1	-16.799	-16.799
51.77693	18.382	1906.323	0.0322	1	-16.774	-16.774
51.86026	18.412	1911.323	0.0322	1	-16.748	-16.748
51.94358	18.442	1916.323	0.0322	1	-16.722	-16.722
52.02691	18.471	1921.323	0.0323	1	-16.697	-16.697
52.11025	18.498	1926.323	0.0323	1	-16.674	-16.674
52.19359	18.522	1931.323	0.0322	1	-16.654	-16.654
52.27692	18.55	1936.323	0.0322	1	-16.63	-16.63
52.36025	18.579	1941.323	0.0322	1	-16.604	-16.604
52.44358	18.61	1946.323	0.0322	1	-16.576	-16.576
52.52691	18.642	1951.323	0.0322	1	-16.547	-16.547
52.61024	18.673	1956.323	0.0323	1	-16.519	-16.519
52.69357	18.702	1961.323	0.0323	1	-16.494	-16.494
52.77691	18.734	1966.323	0.0323	1	-16.466	-16.466
52.86023	18.763	1971.323	0.0322	1	-16.44	-16.44
52.94356	18.797	1976.323	0.0322	1	-16.409	-16.409
53.02689	18.828	1981.323	0.0322	1	-16.382	-16.382
53.11022	18.859	1986.323	0.0322	1	-16.357	-16.357
53.19356	18.89	1991.323	0.0322	1	-16.33	-16.33
53.27689	18.916	1996.323	0.0322	1	-16.308	-16.308
53.36022	18.942	2001.323	0.0323	1	-16.285	-16.285
53.44356	18.968	2006.323	0.0322	1	-16.262	-16.262
53.52688	18.993	2011.323	0.0323	1	-16.24	-16.24
53.61021	19.036	2016.323	0.0322	1	-16.201	-16.201
53.69356	19.098	2021.323	0.0322	1	-16.142	-16.142
53.7769	19.137	2026.323	0.0323	1	-16.107	-16.107
53.86024	19.167	2031.323	0.0322	1	-16.081	-16.081
53.94356	19.196	2036.323	0.0323	1	-16.055	-16.055
54.02687	19.233	2041.323	0.0323	1	-16.022	-16.022
54.11019	19.272	2046.323	0.0322	1	-15.986	-15.986
54.21018	19.308	2052.322	0.0322	1	-15.957	-15.957
54.29351	19.337	2057.322	0.0322	1	-15.934	-15.934
54.37685	19.362	2062.322	0.0323	1	-15.916	-15.916
54.46018	19.387	2067.322	0.0322	1	-15.897	-15.897
54.54351	19.414	2072.322	0.0322	1	-15.876	-15.876
54.62685	19.445	2077.322	0.0322	1	-15.849	-15.849
54.71019	19.476	2082.322	0.0322	1	-15.823	-15.823
54.79353	19.51	2087.322	0.0323	1	-15.795	-15.795
54.87687	19.542	2092.322	0.0323	1	-15.769	-15.769
54.9602	19.58	2097.322	0.0323	1	-15.737	-15.737
55.04354	19.623	2102.322	0.0323	1	-15.701	-15.701
55.12687	19.665	2107.322	0.0322	1	-15.667	-15.667
55.21021	19.714	2112.322	0.0323	1	-15.627	-15.627
55.29354	19.762	2117.322	0.0322	1	-15.589	-15.589
55.37687	19.816	2122.322	0.0323	1	-15.543	-15.543
55.46021	19.891	2127.322	0.0322	1	-15.474	-15.474
55.54355	19.958	2132.322	0.0323	1	-15.413	-15.413
55.6269	20.009	2137.322	0.0322	1	-15.367	-15.367
55.71024	20.057	2142.322	0.0322	1	-15.323	-15.323
55.79359	20.105	2147.322	0.0323	1	-15.279	-15.279
55.87693	20.153	2152.322	0.0322	1	-15.233	-15.233
55.96025	20.212	2157.322	0.0322	1	-15.176	-15.176
56.04357	20.282	2162.322	0.0322	1	-15.111	-15.111
56.12689	20.363	2167.322	0.0322	1	-15.035	-15.035
56.21021	20.446	2172.322	0.0323	1	-14.959	-14.959
56.29353	20.526	2177.322	0.0322	1	-14.885	-14.885
56.37685	20.603	2182.322	0.0323	1	-14.814	-14.814
56.46019	20.677	2187.322	0.0323	1	-14.748	-14.748
56.54352	20.75	2192.322	0.0322	1	-14.68	-14.68
56.62687	20.83	2197.322	0.0323	1	-14.606	-14.606
56.71019	20.9	2202.322	0.0323	1	-14.545	-14.545
56.79352	20.994	2207.322	0.0323	1	-14.456	-14.456
56.87685	21.114	2212.322	0.0322	1	-14.34	-14.34
56.97351	21.247	2218.123	0.0322	1	-14.21	-14.21
57.05684	21.37	2223.123	0.0322	1	-14.09	-14.09
57.14018	21.482	2228.123	0.0322	1	-13.985	-13.985
57.22352	21.582	2233.123	0.0323	1	-13.891	-13.891
57.30684	21.684	2238.123	0.0323	1	-13.795	-13.795
57.39018	21.809	2243.123	0.0323	1	-13.68	-13.68
57.47351	21.934	2248.123	0.0323	1	-13.563	-13.563
57.55683	22.068	2253.123	0.0322	1	-13.438	-13.438
57.64016	22.211	2258.123	0.0323	1	-13.303	-13.303
57.72349	22.35	2263.123	0.0322	1	-13.172	-13.172
57.80683	22.499	2268.123	0.0322	1	-13.031	-13.031
57.89017	22.651	2273.123	0.0323	1	-12.885	-12.885
57.97351	22.802	2278.123	0.0323	1	-12.743	-12.743
58.05684	22.97	2283.123	0.0323	1	-12.581	-12.581
58.14017	23.161	2288.123	0.0323	1	-12.397	-12.397
58.22349	23.366	2293.123	0.0323	1	-12.198	-12.198
58.30682	23.576	2298.123	0.0322	1	-11.993	-11.993
58.39016	23.793	2303.123	0.0322	1	-11.781	-11.781
58.47348	24.013	2308.123	0.0323	1	-11.566	-11.566
58.5568	24.25	2313.123	0.0322	1	-11.334	-11.334
58.64012	24.493	2318.123	0.0322	1	-11.097	-11.097
58.72344	24.743	2323.123	0.0322	1	-10.853	-10.853
58.80678	24.995	2328.123	0.0322	1	-10.606	-10.606
58.89012	25.241	2333.123	0.0322	1	-10.366	-10.366
58.97346	25.502	2338.123	0.0323	1	-10.111	-10.111
59.0568	25.791	2343.123	0.0322	1	-9.827	-9.827
59.14014	26.103	2348.123	0.0322	1	-9.521	-9.521
59.22348	26.416	2353.123	0.0322	1	-9.214	-9.214
59.30682	26.742	2358.123	0.0322	1	-8.893	-8.893
59.39016	27.076	2363.123	0.0323	1	-8.562	-8.562
59.47349	27.431	2368.123	0.0323	1	-8.212	-8.212
59.55682	27.794	2373.123	0.0323	1	-7.855	-7.855
59.64015	28.172	2378.123	0.0322	1	-7.48	-7.48
59.72348	28.566	2383.123	0.0322	1	-7.091	-7.091
59.80681	28.975	2388.123	0.0322	1	-6.688	-6.688
59.89015	29.391	2393.123	0.0322	1	-6.277	-6.277
59.97348	29.813	2398.123	0.0322	1	-5.863	-5.863
60.05682	30.255	2403.123	0.0322	1	-5.431	-5.431
60.14015	30.693	2408.123	0.0322	1	-5.002	-5.002
60.22348	31.166	2413.123	0.0323	1	-4.534	-4.534
60.3068	31.66	2418.123	0.0323	1	-4.043	-4.043
60.39013	32.156	2423.123	0.0322	1	-3.552	-3.552
60.47347	32.645	2428.123	0.0323	1	-3.068	-3.068
60.55681	33.131	2433.123	0.0322	1	-2.588	-2.588
60.64014	33.625	2438.123	0.0322	1	-2.1	-2.1
60.72348	34.133	2443.123	0.0322	1	-1.597	-1.597
60.8068	34.632	2448.123	0.0322	1	-1.103	-1.103
60.89013	35.172	2453.123	0.0322	1	-0.569	-0.569
60.97346	35.695	2458.123	0.0322	1	-0.051	-0.051
61.0568	36.208	2463.123	0.0323	1	0.455	0.455
61.14013	36.712	2468.123	0.0323	1	0.953	0.953
61.22347	37.208	2473.123	0.0323	1	1.442	1.442
61.30681	37.705	2478.123	0.0322	1	1.931	1.931
61.39015	38.193	2483.123	0.0322	1	2.411	2.411
61.47348	38.661	2488.123	0.0323	1	2.873	2.873
61.55681	39.147	2493.123	0.0322	1	3.354	3.354
61.64015	39.592	2498.123	0.0323	1	3.793	3.793
61.72349	40.014	2503.123	0.0322	1	4.212	4.212
61.80682	40.42	2508.123	0.0322	1	4.616	4.616
61.89016	40.802	2513.123	0.0322	1	4.995	4.995
61.97349	41.163	2518.123	0.0323	1	5.354	5.354
62.05682	41.494	2523.123	0.0323	1	5.684	5.684
62.14017	41.793	2528.123	0.0322	1	5.981	5.981
62.22351	42.059	2533.123	0.0323	1	6.245	6.245
62.30684	42.304	2538.123	0.0323	1	6.488	6.488
62.39017	42.521	2543.123	0.0322	1	6.703	6.703
62.4735	42.688	2548.123	0.0322	1	6.868	6.868
62.55683	42.824	2553.123	0.0323	1	7.001	7.001
62.64016	42.925	2558.123	0.0323	1	7.098	7.098
62.72349	42.994	2563.123	0.0323	1	7.162	7.162
62.80681	43.038	2568.123	0.0323	1	7.201	7.201
62.89014	43.065	2573.123	0.0322	1	7.223	7.223
62.97347	43.083	2578.123	0.0323	1	7.237	7.237
63.0568	43.075	2583.123	0.0323	1	7.224	7.224
63.14013	42.983	2588.123	0.0323	1	7.128	7.128
63.22347	42.778	2593.123	0.0322	1	6.918	6.918
63.3068	42.487	2598.123	0.0322	1	6.622	6.622
63.39014	42.137	2603.123	0.0322	1	6.267	6.267
63.47347	41.756	2608.123	0.0322	1	5.881	5.881
63.55681	41.353	2613.123	0.0322	1	5.473	5.473
63.64014	40.927	2618.123	0.0322	1	5.04	5.04
63.72347	40.503	2623.123	0.0322	1	4.612	4.612
63.80681	40.078	2628.123	0.0322	1	4.182	4.182
63.89014	39.675	2633.123	0.0322	1	3.773	3.773
63.97346	39.266	2638.123	0.0323	1	3.355	3.355
64.0568	38.906	2643.123	0.0323	1	2.986	2.986
64.14012	38.547	2648.123	0.0323	1	2.621	2.621
64.22345	38.236	2653.123	0.0322	1	2.304	2.304
64.30678	37.922	2658.123	0.0323	1	1.985	1.985
64.39012	37.636	2663.123	0.0322	1	1.693	1.693
64.47346	37.349	2668.123	0.0323	1	1.401	1.401
64.55681	37.119	2673.123	0.0322	1	1.165	1.165
64.64014	36.886	2678.123	0.0323	1	0.927	0.927
64.72347	36.68	2683.123	0.0323	1	0.716	0.716
64.8068	36.479	2688.123	0.0322	1	0.51	0.51
64.89013	36.289	2693.123	0.0322	1	0.315	0.315
64.97346	36.114	2698.123	0.0322	1	0.134	0.134
65.0568	35.952	2703.123	0.0322	1	-0.034	-0.034
65.14012	35.794	2708.123	0.0322	1	-0.199	-0.199
65.22344	35.653	2713.123	0.0322	1	-0.345	-0.345
65.30678	35.526	2718.123	0.0323	1	-0.476	-0.476
65.39012	35.391	2723.123	0.0323	1	-0.617	-0.617
65.47344	35.272	2728.123	0.0323	1	-0.743	-0.743
65.55676	35.172	2733.123	0.0323	1	-0.85	-0.85
65.64008	35.08	2738.123	0.0322	1	-0.948	-0.948
65.72341	35.012	2743.123	0.0322	1	-1.024	-1.024
65.80675	34.941	2748.123	0.0322	1	-1.104	-1.104
65.8901	34.847	2753.123	0.0322	1	-1.203	-1.203
65.97345	34.752	2758.123	0.0322	1	-1.302	-1.302
66.05678	34.661	2763.123	0.0322	1	-1.399	-1.399
66.14012	34.579	2768.123	0.0322	1	-1.488	-1.488
66.22347	34.515	2773.123	0.0322	1	-1.558	-1.558
66.3068	34.453	2778.123	0.0322	1	-1.627	-1.627
66.39013	34.408	2783.123	0.0323	1	-1.678	-1.678
66.47346	34.372	2788.123	0.0322	1	-1.72	-1.72
66.55681	34.336	2793.123	0.0322	1	-1.762	-1.762
66.64015	34.299	2798.123	0.0322	1	-1.807	-1.807
66.7235	34.26	2803.123	0.0323	1	-1.854	-1.854
66.80684	34.223	2808.123	0.0322	1	-1.897	-1.897
66.89017	34.191	2813.123	0.0322	1	-1.935	-1.935
66.9735	34.169	2818.123	0.0323	1	-1.962	-1.962
67.05682	34.15	2823.123	0.0322	1	-1.986	-1.986
67.14015	34.135	2828.123	0.0322	1	-2.006	-2.006
67.22347	34.122	2833.123	0.0322	1	-2.023	-2.023
67.30679	34.111	2838.123	0.0323	1	-2.038	-2.038
67.39011	34.102	2843.123	0.0322	1	-2.051	-2.051
67.47344	34.094	2848.123	0.0322	1	-2.065	-2.065
67.55677	34.087	2853.123	0.0323	1	-2.078	-2.078
67.64011	34.082	2858.123	0.0322	1	-2.092	-2.092
67.72343	34.077	2863.123	0.0322	1	-2.103	-2.103
67.80676	34.074	2868.123	0.0322	1	-2.111	-2.111
67.89009	34.071	2873.123	0.0322	1	-2.119	-2.119
67.97342	34.069	2878.123	0.0322	1	-2.126	-2.126
68.05675	34.068	2883.123	0.0323	1	-2.132	-2.132
68.1401	34.067	2888.123	0.0322	1	-2.137	-2.137
68.22344	34.066	2893.123	0.0322	1	-2.142	-2.142
68.30679	34.065	2898.123	0.0322	1	-2.147	-2.147
68.39012	34.065	2903.123	0.0322	1	-2.152	-2.152
68.47346	34.065	2908.123	0.0322	1	-2.157	-2.157
68.55679	34.065	2913.123	0.0322	1	-2.162	-2.162
68.64012	34.065	2918.123	0.0322	1	-2.167	-2.167
68.72346	34.065	2923.123	0.0323	1	-2.173	-2.173
68.8068	34.066	2928.123	0.0322	1	-2.179	-2.179
68.89014	34.068	2933.123	0.0322	1	-2.183	-2.183
68.97348	34.071	2938.123	0.0322	1	-2.185	-2.185
69.05681	34.076	2943.123	0.0322	1	-2.185	-2.185
69.14014	34.082	2948.123	0.0322	1	-2.184	-2.184
69.22348	34.09	2953.123	0.0322	1	-2.182	-2.182
69.3068	34.098	2958.123	0.0323	1	-2.178	-2.178
69.39015	34.108	2963.123	0.0323	1	-2.174	-2.174
69.47347	34.117	2968.123	0.0322	1	-2.17	-2.17
69.55681	34.128	2973.123	0.0322	1	-2.164	-2.164
69.64013	34.139	2978.123	0.0322	1	-2.161	-2.161
69.72348	34.153	2983.123	0.0322	1	-2.153	-2.153
69.80682	34.165	2988.123	0.0322	1	-2.147	-2.147
69.89015	34.175	2993.123	0.0322	1	-2.142	-2.142
69.97347	34.189	2998.123	0.0322	1	-2.133	-2.133
70.05679	34.202	3003.123	0.0322	1	-2.124	-2.124
70.14011	34.212	3008.123	0.0322	1	-2.119	-2.119
70.22344	34.219	3013.123	0.0322	1	-2.117	-2.117
70.30678	34.223	3018.123	0.0322	1	-2.118	-2.118
70.39012	34.225	3023.123	0.0322	1	-2.12	-2.12
70.47345	34.227	3028.123	0.0322	1	-2.122	-2.122
70.55678	34.228	3033.123	0.0322	1	-2.126	-2.126
70.64012	34.228	3038.123	0.0322	1	-2.132	-2.132
70.72346	34.229	3043.123	0.0322	1	-2.138	-2.138
70.8068	34.227	3048.123	0.0322	1	-2.146	-2.146
70.89014	34.223	3053.123	0.0322	1	-2.156	-2.156
70.97348	34.214	3058.123	0.0322	1	-2.171	-2.171
71.05682	34.199	3063.123	0.0322	1	-2.191	-2.191
71.14015	34.176	3068.123	0.0322	1	-2.22	-2.22
71.22349	34.147	3073.123	0.0322	1	-2.255	-2.255
71.30683	34.105	3078.123	0.0322	1	-2.303	-2.303
71.39017	34.045	3083.123	0.0322	1	-2.371	-2.371
71.47351	33.985	3088.123	0.0322	1	-2.439	-2.439
71.55684	33.927	3093.123	0.0322	1	-2.506	-2.506
71.64017	33.867	3098.123	0.0322	1	-2.572	-2.572
71.72351	33.807	3103.123	0.0322	1	-2.639	-2.639
71.80684	33.747	3108.123	0.0322	1	-2.706	-2.706
71.89017	33.686	3113.123	0.0322	1	-2.773	-2.773
71.9735	33.626	3118.123	0.0322	1	-2.842	-2.842
72.05684	33.559	3123.123	0.0322	1	-2.916	-2.916
72.14017	33.494	3128.123	0.0322	1	-2.99	-2.99
72.22351	33.435	3133.123	0.0322	1	-3.055	-3.055
72.30685	33.374	3138.123	0.0323	1	-3.122	-3.122
72.39018	33.311	3143.123	0.0322	1	-3.192	-3.192
72.4735	33.254	3148.123	0.0322	1	-3.255	-3.255
72.55682	33.204	3153.123	0.0322	1	-3.311	-3.311
72.64016	33.16	3158.123	0.0322	1	-3.362	-3.362
72.72348	33.107	3163.123	0.0322	1	-3.42	-3.42
72.80681	33.058	3168.123	0.0322	1	-3.474	-3.474
72.89014	33.011	3173.123	0.0323	1	-3.525	-3.525
72.97348	32.961	3178.123	0.0322	1	-3.58	-3.58
73.05683	32.91	3183.123	0.0322	1	-3.636	-3.636
73.14017	32.857	3188.123	0.0322	1	-3.695	-3.695
73.22351	32.804	3193.123	0.0322	1	-3.754	-3.754
73.30685	32.757	3198.123	0.0322	1	-3.808	-3.808
73.3902	32.708	3203.123	0.0322	1	-3.864	-3.864
73.47354	32.656	3208.123	0.0322	1	-3.923	-3.923
73.55687	32.609	3213.123	0.0322	1	-3.976	-3.976
73.64021	32.564	3218.123	0.0322	1	-4.026	-4.026
73.72353	32.524	3223.123	0.0322	1	-4.07	-4.07
73.80686	32.487	3228.123	0.0322	1	-4.112	-4.112
73.89021	32.451	3233.123	0.0322	1	-4.152	-4.152
73.97356	32.407	3238.123	0.0322	1	-4.201	-4.201
74.05691	32.357	3243.123	0.0322	1	-4.256	-4.256
74.14025	32.308	3248.123	0.0323	1	-4.31	-4.31
74.22358	32.266	3253.123	0.0322	1	-4.356	-4.356
74.3069	32.234	3258.123	0.0322	1	-4.393	-4.393
74.39023	32.206	3263.123	0.0322	1	-4.425	-4.425
74.47354	32.178	3268.123	0.0322	1	-4.459	-4.459
74.55687	32.146	3273.123	0.0322	1	-4.496	-4.496
74.65688	32.106	3279.122	0.0322	1	-4.543	-4.543
74.74022	32.093	3284.122	0.0322	1	-4.562	-4.562
74.82354	32.076	3289.122	0.0322	1	-4.586	-4.586
74.90688	32.05	3294.122	0.0322	1	-4.618	-4.618
74.9902	32.013	3299.122	0.0322	1	-4.662	-4.662
75.07352	31.973	3304.122	0.0322	1	-4.708	-4.708
75.15685	31.926	3309.122	0.0322	1	-4.762	-4.762
75.24018	31.865	3314.122	0.0322	1	-4.83	-4.83
75.32351	31.794	3319.122	0.0322	1	-4.908	-4.908
75.40685	31.73	3324.122	0.0322	1	-4.98	-4.98
75.49019	31.669	3329.122	0.0322	1	-5.048	-5.048
75.57353	31.608	3334.122	0.0322	1	-5.116	-5.116
75.65687	31.552	3339.122	0.0322	1	-5.178	-5.178
75.74021	31.502	3344.122	0.0322	1	-5.236	-5.236
75.82355	31.459	3349.122	0.0322	1	-5.286	-5.286
75.90688	31.421	3354.122	0.0322	1	-5.329	-5.329
75.99022	31.387	3359.122	0.0323	1	-5.368	-5.368
76.07355	31.355	3364.122	0.0322	1	-5.406	-5.406
76.15688	31.324	3369.122	0.0322	1	-5.443	-5.443
76.24021	31.293	3374.122	0.0322	1	-5.481	-5.481
76.32354	31.262	3379.122	0.0322	1	-5.517	-5.517
76.40689	31.228	3384.122	0.0322	1	-5.555	-5.555
76.49022	31.19	3389.122	0.0322	1	-5.598	-5.598
76.57355	31.156	3394.122	0.0322	1	-5.637	-5.637
76.65689	31.125	3399.122	0.0322	1	-5.673	-5.673
76.74022	31.087	3404.122	0.0322	1	-5.715	-5.715
76.82354	31.051	3409.122	0.0322	1	-5.757	-5.757
76.90686	31.02	3414.122	0.0322	1	-5.796	-5.796
76.99019	30.986	3419.122	0.0322	1	-5.838	-5.838
77.07353	30.943	3424.122	0.0322	1	-5.89	-5.89
77.15687	30.885	3429.122	0.0322	1	-5.956	-5.956
77.24022	30.825	3434.122	0.0322	1	-6.024	-6.024
77.32356	30.758	3439.122	0.0322	1	-6.098	-6.098
77.40689	30.692	3444.122	0.0323	1	-6.17	-6.17
77.49023	30.628	3449.122	0.0322	1	-6.241	-6.241
77.57357	30.559	3454.122	0.0322	1	-6.319	-6.319
77.6569	30.483	3459.122	0.0322	1	-6.405	-6.405
77.74024	30.405	3464.122	0.0322	1	-6.492	-6.492
77.82357	30.329	3469.122	0.0322	1	-6.576	-6.576
77.90691	30.249	3474.122	0.0322	1	-6.664	-6.664
77.99025	30.164	3479.122	0.0322	1	-6.756	-6.756
78.07359	30.072	3484.122	0.0322	1	-6.856	-6.856
78.15693	29.978	3489.122	0.0323	1	-6.954	-6.954
78.24027	29.885	3494.122	0.0322	1	-7.053	-7.053
78.32361	29.792	3499.122	0.0322	1	-7.15	-7.15
78.40695	29.702	3504.122	0.0322	1	-7.245	-7.245
78.49028	29.615	3509.122	0.0322	1	-7.337	-7.337
78.57361	29.532	3514.122	0.0322	1	-7.422	-7.422
78.65694	29.451	3519.122	0.0322	1	-7.507	-7.507
78.74027	29.372	3524.122	0.0322	1	-7.593	-7.593
78.82361	29.288	3529.122	0.0322	1	-7.682	-7.682
78.90695	29.207	3534.122	0.0322	1	-7.767	-7.767
78.99028	29.127	3539.122	0.0322	1	-7.854	-7.854
79.0736	29.049	3544.122	0.0322	1	-7.941	-7.941
79.15692	28.971	3549.122	0.0322	1	-8.028	-8.028
79.24026	28.894	3554.122	0.0322	1	-8.113	-8.113
79.32359	28.815	3559.122	0.0322	1	-8.202	-8.202
79.40694	28.731	3564.122	0.0322	1	-8.296	-8.296
79.49028	28.647	3569.122	0.0322	1	-8.39	-8.39
79.57362	28.57	3574.122	0.0322	1	-8.478	-8.478
79.65695	28.5	3579.122	0.0322	1	-8.558	-8.558
79.74028	28.435	3584.122	0.0322	1	-8.629	-8.629
79.82362	28.371	3589.122	0.0322	1	-8.698	-8.698
79.90696	28.313	3594.122	0.0322	1	-8.761	-8.761
79.9903	28.256	3599.122	0.0322	1	-8.822	-8.822
80.07364	28.2	3604.122	0.0322	1	-8.883	-8.883
80.15697	28.146	3609.122	0.0322	1	-8.941	-8.941
80.2403	28.095	3614.122	0.0322	1	-8.996	-8.996
80.32363	28.046	3619.122	0.0322	1	-9.051	-9.051
80.40695	28.005	3624.122	0.0322	1	-9.099	-9.099
80.49027	27.968	3629.122	0.0322	1	-9.145	-9.145
80.57361	27.928	3634.122	0.0322	1	-9.193	-9.193
80.65695	27.881	3639.122	0.0322	1	-9.249	-9.249
80.74029	27.836	3644.122	0.0322	1	-9.301	-9.301
80.82363	27.794	3649.122	0.0322	1	-9.35	-9.35
80.90696	27.759	3654.122	0.0322	1	-9.39	-9.39
80.99029	27.729	3659.122	0.0323	1	-9.426	-9.426
81.07363	27.698	3664.122	0.0322	1	-9.464	-9.464
81.15697	27.671	3669.122	0.0322	1	-9.499	-9.499
81.24031	27.646	3674.122	0.0322	1	-9.531	-9.531
81.32365	27.624	3679.122	0.0322	1	-9.565	-9.565
81.40696	27.604	3684.122	0.0322	1	-9.597	-9.597
81.49031	27.59	3689.122	0.0322	1	-9.621	-9.621
81.57363	27.576	3694.122	0.0322	1	-9.643	-9.643
81.65696	27.565	3699.122	0.0322	1	-9.662	-9.662
81.74029	27.558	3704.122	0.0322	1	-9.678	-9.678
81.82362	27.551	3709.122	0.0322	1	-9.693	-9.693
81.90696	27.545	3714.122	0.0321	1	-9.707	-9.707
81.99029	27.539	3719.122	0.0322	1	-9.719	-9.719
82.07363	27.534	3724.122	0.0322	1	-9.731	-9.731
82.15697	27.528	3729.122	0.0322	1	-9.744	-9.744
82.24031	27.521	3734.122	0.0322	1	-9.757	-9.757
82.32365	27.515	3739.122	0.0322	1	-9.769	-9.769
82.407	27.51	3744.122	0.0323	1	-9.779	-9.779
82.49034	27.506	3749.122	0.0322	1	-9.787	-9.787
82.57367	27.502	3754.122	0.0322	1	-9.8	-9.8
82.65701	27.5	3759.122	0.0322	1	-9.808	-9.808
82.74035	27.498	3764.122	0.0322	1	-9.818	-9.818
82.82367	27.498	3769.122	0.0323	1	-9.829	-9.829
82.907	27.497	3774.122	0.0322	1	-9.843	-9.843
82.99033	27.497	3779.122	0.0322	1	-9.861	-9.861
83.07366	27.496	3784.122	0.0322	1	-9.877	-9.877
83.157	27.496	3789.122	0.0322	1	-9.889	-9.889
83.24033	27.496	3794.122	0.0322	1	-9.9	-9.9
83.32368	27.495	3799.122	0.0322	1	-9.91	-9.91
83.40701	27.495	3804.122	0.0322	1	-9.919	-9.919
83.49035	27.495	3809.122	0.0322	1	-9.931	-9.931
83.57369	27.495	3814.122	0.0322	1	-9.94	-9.94
83.65703	27.495	3819.122	0.0322	1	-9.947	-9.947
83.74037	27.497	3824.122	0.0321	1	-9.952	-9.952
83.82371	27.503	3829.122	0.0322	1	-9.951	-9.951
83.90705	27.509	3834.122	0.0322	1	-9.95	-9.95
83.99039	27.513	3839.122	0.0322	1	-9.95	-9.95
84.07372	27.518	3844.122	0.0322	1	-9.95	-9.95
84.15705	27.524	3849.122	0.0321	1	-9.949	-9.949
84.24038	27.53	3854.122	0.0321	1	-9.948	-9.948
84.32371	27.538	3859.122	0.0322	1	-9.945	-9.945
84.40703	27.545	3864.122	0.0322	1	-9.942	-9.942
84.49037	27.555	3869.122	0.0321	1	-9.937	-9.937
84.5737	27.562	3874.122	0.0321	1	-9.936	-9.936
84.67037	27.57	3879.922	0.0322	1	-9.934	-9.934
84.75371	27.577	3884.922	0.0322	1	-9.934	-9.934
84.83704	27.585	3889.922	0.0322	1	-9.932	-9.932
84.92038	27.594	3894.922	0.0322	1	-9.929	-9.929
85.0037	27.601	3899.922	0.0322	1	-9.932	-9.932
85.08701	27.609	3904.922	0.0322	1	-9.935	-9.935
85.17035	27.619	3909.922	0.0322	1	-9.932	-9.932
85.25367	27.626	3914.922	0.0322	1	-9.932	-9.932
85.33703	27.632	3919.922	0.0322	1	-9.934	-9.934
85.42038	27.635	3924.922	0.0322	1	-9.937	-9.937
85.50372	27.637	3929.922	0.0322	1	-9.942	-9.942
85.58704	27.639	3934.922	0.0322	1	-9.946	-9.946
85.67036	27.642	3939.922	0.0322	1	-9.952	-9.952
85.75369	27.644	3944.922	0.0321	1	-9.958	-9.958
85.83702	27.646	3949.922	0.0321	1	-9.964	-9.964
85.92038	27.647	3954.922	0.0322	1	-9.972	-9.972
86.00372	27.648	3959.922	0.0322	1	-9.982	-9.982
86.08707	27.648	3964.922	0.0322	1	-9.99	-9.99
86.17041	27.648	3969.922	0.0321	1	-10.001	-10.001
86.25375	27.648	3974.922	0.0322	1	-10.012	-10.012
86.33709	27.647	3979.922	0.0321	1	-10.022	-10.022
86.42043	27.646	3984.922	0.0322	1	-10.032	-10.032
86.50377	27.645	3989.922	0.0322	1	-10.04	-10.04
86.58709	27.643	3994.922	0.0321	1	-10.048	-10.048
86.67043	27.64	3999.922	0.0322	1	-10.058	-10.058
86.75376	27.632	4004.922	0.0322	1	-10.074	-10.074
86.8371	27.617	4009.922	0.0322	1	-10.098	-10.098
86.92043	27.593	4014.922	0.0322	1	-10.132	-10.132
87.00377	27.561	4019.922	0.0322	1	-10.174	-10.174
87.08711	27.524	4024.922	0.0322	1	-10.22	-10.22
87.17044	27.477	4029.922	0.0322	1	-10.277	-10.277
87.25377	27.422	4034.922	0.0322	1	-10.341	-10.341
87.3371	27.367	4039.922	0.0322	1	-10.409	-10.409
87.42045	27.313	4044.922	0.0322	1	-10.477	-10.477
87.50378	27.257	4049.922	0.0322	1	-10.548	-10.548
87.5871	27.214	4054.922	0.0322	1	-10.602	-10.602
87.67043	27.184	4059.922	0.0322	1	-10.641	-10.641
87.75376	27.153	4064.922	0.0321	1	-10.682	-10.682
87.83708	27.126	4069.922	0.0322	1	-10.716	-10.716
87.92042	27.102	4074.922	0.0322	1	-10.748	-10.748
88.00374	27.081	4079.922	0.0322	1	-10.78	-10.78
88.08708	27.064	4084.922	0.0322	1	-10.806	-10.806
88.17039	27.045	4089.922	0.0322	1	-10.83	-10.83
88.25371	27.03	4094.922	0.0322	1	-10.85	-10.85
88.33704	27.016	4099.922	0.0322	1	-10.87	-10.87
88.42037	27.01	4104.922	0.0322	1	-10.883	-10.883
88.5037	27.004	4109.922	0.0322	1	-10.897	-10.897
88.58704	26.997	4114.922	0.0322	1	-10.913	-10.913
88.67039	26.987	4119.922	0.0322	1	-10.932	-10.932
88.75373	26.976	4124.922	0.0322	1	-10.953	-10.953
88.83708	26.966	4129.922	0.0322	1	-10.973	-10.973
88.92043	26.955	4134.922	0.0322	1	-10.997	-10.997
89.00379	26.942	4139.922	0.0322	1	-11.021	-11.021
89.08714	26.929	4144.922	0.0322	1	-11.041	-11.041
89.17048	26.919	4149.922	0.0322	1	-11.058	-11.058
89.25382	26.911	4154.922	0.0322	1	-11.071	-11.071
89.33716	26.905	4159.922	0.0321	1	-11.081	-11.081
89.4205	26.899	4164.922	0.0322	1	-11.096	-11.096
89.50383	26.893	4169.922	0.0322	1	-11.118	-11.118
89.58717	26.888	4174.922	0.0322	1	-11.141	-11.141
89.67051	26.885	4179.922	0.0322	1	-11.156	-11.156
89.75384	26.881	4184.922	0.0322	1	-11.168	-11.168
89.83718	26.878	4189.922	0.0322	1	-11.178	-11.178
89.92051	26.875	4194.922	0.0322	1	-11.189	-11.189
90.00386	26.872	4199.922	0.0322	1	-11.199	-11.199
90.0872	26.869	4204.922	0.0322	1	-11.21	-11.21
90.17053	26.866	4209.922	0.0322	1	-11.22	-11.22
90.25385	26.865	4214.922	0.0322	1	-11.229	-11.229
90.33719	26.864	4219.922	0.0321	1	-11.237	-11.237
90.42052	26.862	4224.922	0.0322	1	-11.246	-11.246
90.50385	26.861	4229.922	0.0322	1	-11.254	-11.254
90.58717	26.859	4234.922	0.0322	1	-11.261	-11.261
90.6705	26.858	4239.922	0.0322	1	-11.265	-11.265
90.75383	26.857	4244.922	0.0322	1	-11.27	-11.27
90.83715	26.856	4249.922	0.0322	1	-11.275	-11.275
90.92048	26.854	4254.922	0.0322	1	-11.284	-11.284
91.00382	26.851	4259.922	0.0322	1	-11.295	-11.295
91.08716	26.848	4264.922	0.0322	1	-11.305	-11.305
91.17049	26.845	4269.922	0.0322	1	-11.314	-11.314
91.25383	26.841	4274.922	0.0322	1	-11.323	-11.323
91.33716	26.836	4279.922	0.0322	1	-11.334	-11.334
91.4205	26.831	4284.922	0.0322	1	-11.345	-11.345
91.50384	26.825	4289.922	0.0322	1	-11.356	-11.356
91.58718	26.817	4294.922	0.0322	1	-11.37	-11.37
91.67052	26.809	4299.922	0.0322	1	-11.385	-11.385
91.75387	26.801	4304.922	0.0322	1	-11.402	-11.402
91.83721	26.793	4309.922	0.0322	1	-11.421	-11.421
91.92055	26.786	4314.922	0.0322	1	-11.442	-11.442
92.00389	26.779	4319.922	0.0322	1	-11.46	-11.46
92.08723	26.774	4324.922	0.0322	1	-11.471	-11.471
92.17056	26.769	4329.922	0.0322	1	-11.482	-11.482
92.25389	26.763	4334.922	0.0322	1	-11.492	-11.492
92.33723	26.761	4339.922	0.0322	1	-11.499	-11.499
92.42056	26.76	4344.922	0.0322	1	-11.505	-11.505
92.50389	26.759	4349.922	0.0322	1	-11.511	-11.511
92.58722	26.757	4354.922	0.0322	1	-11.517	-11.517
92.67056	26.752	4359.922	0.0322	1	-11.526	-11.526
92.7539	26.743	4364.922	0.0322	1	-11.541	-11.541
92.83724	26.731	4369.922	0.0322	1	-11.562	-11.562
92.92057	26.717	4374.922	0.0322	1	-11.583	-11.583
93.00391	26.704	4379.922	0.0322	1	-11.603	-11.603
93.08725	26.694	4384.922	0.0321	1	-11.621	-11.621
93.17059	26.681	4389.922	0.0321	1	-11.642	-11.642
93.25393	26.666	4394.922	0.0321	1	-11.666	-11.666
93.33726	26.651	4399.922	0.0322	1	-11.69	-11.69
93.42059	26.639	4404.922	0.0321	1	-11.711	-11.711
93.50393	26.627	4409.922	0.0321	1	-11.732	-11.732
93.58726	26.613	4414.922	0.0321	1	-11.755	-11.755
93.67061	26.6	4419.922	0.0321	1	-11.776	-11.776
93.75394	26.585	4424.922	0.0322	1	-11.802	-11.802
93.83727	26.57	4429.922	0.0322	1	-11.828	-11.828
93.9206	26.554	4434.922	0.0322	1	-11.853	-11.853
94.00394	26.54	4439.922	0.0321	1	-11.875	-11.875
94.08728	26.52	4444.922	0.0322	1	-11.901	-11.901
94.17062	26.5	4449.922	0.0321	1	-11.926	-11.926
94.25396	26.481	4454.922	0.0321	1	-11.95	-11.95
94.33729	26.464	4459.922	0.0322	1	-11.972	-11.972
94.42062	26.447	4464.922	0.0321	1	-11.995	-11.995
94.50396	26.432	4469.922	0.0322	1	-12.016	-12.016
94.5873	26.416	4474.922	0.0322	1	-12.036	-12.036
94.67063	26.397	4479.922	0.0322	1	-12.059	-12.059
94.75396	26.378	4484.922	0.0321	1	-12.082	-12.082
94.83728	26.358	4489.922	0.0321	1	-12.106	-12.106
94.92062	26.337	4494.922	0.0322	1	-12.131	-12.131
95.00395	26.314	4499.922	0.0321	1	-12.158	-12.158
95.08728	26.29	4504.922	0.0321	1	-12.186	-12.186
95.17062	26.268	4509.922	0.0321	1	-12.213	-12.213
95.25395	26.244	4514.922	0.0321	1	-12.242	-12.242
95.33728	26.217	4519.922	0.0321	1	-12.274	-12.274
95.42063	26.189	4524.922	0.0321	1	-12.307	-12.307
95.50397	26.159	4529.922	0.0321	1	-12.341	-12.341
95.58731	26.128	4534.922	0.0321	1	-12.376	-12.376
95.67065	26.1	4539.922	0.0321	1	-12.408	-12.408
95.75399	26.072	4544.922	0.0321	1	-12.442	-12.442
95.83732	26.044	4549.922	0.0321	1	-12.475	-12.475
95.92065	26.018	4554.922	0.0321	1	-12.505	-12.505
96.00399	25.991	4559.922	0.0321	1	-12.535	-12.535
96.08732	25.967	4564.922	0.0322	1	-12.561	-12.561
96.17065	25.946	4569.922	0.0321	1	-12.585	-12.585
96.25398	25.924	4574.922	0.0322	1	-12.609	-12.609
96.33731	25.904	4579.922	0.0322	1	-12.632	-12.632
96.42064	25.884	4584.922	0.0322	1	-12.655	-12.655
96.50396	25.863	4589.922	0.0321	1	-12.678	-12.678
96.58729	25.84	4594.922	0.0322	1	-12.703	-12.703
96.67063	25.813	4599.922	0.0322	1	-12.733	-12.733
96.75397	25.784	4604.922	0.0321	1	-12.763	-12.763
96.8373	25.754	4609.922	0.0321	1	-12.794	-12.794
96.92063	25.725	4614.922	0.0321	1	-12.825	-12.825
97.00396	25.695	4619.922	0.0322	1	-12.856	-12.856
97.0873	25.661	4624.922	0.0321	1	-12.891	-12.891
97.17063	25.626	4629.922	0.0321	1	-12.928	-12.928
97.25397	25.59	4634.922	0.0321	1	-12.967	-12.967
97.3373	25.555	4639.922	0.0322	1	-13.005	-13.005
97.42063	25.517	4644.922	0.0321	1	-13.046	-13.046
97.50396	25.479	4649.922	0.0321	1	-13.085	-13.085
97.58729	25.444	4654.922	0.0321	1	-13.122	-13.122
97.67063	25.41	4659.922	0.0321	1	-13.157	-13.157
97.75397	25.374	4664.922	0.0321	1	-13.194	-13.194
97.83731	25.337	4669.922	0.0321	1	-13.232	-13.232
97.92064	25.295	4674.922	0.0321	1	-13.274	-13.274
98.00398	25.254	4679.922	0.0321	1	-13.316	-13.316
98.08731	25.214	4684.922	0.0321	1	-13.356	-13.356
98.17065	25.174	4689.922	0.0321	1	-13.396	-13.396
98.25398	25.134	4694.922	0.0321	1	-13.437	-13.437
98.33731	25.099	4699.922	0.0321	1	-13.472	-13.472
98.42064	25.067	4704.922	0.0321	1	-13.504	-13.504
98.50397	25.037	4709.922	0.0321	1	-13.535	-13.535
98.58731	25.005	4714.922	0.0321	1	-13.567	-13.567
98.67065	24.971	4719.922	0.0321	1	-13.601	-13.601
98.75399	24.939	4724.922	0.0322	1	-13.633	-13.633
98.83733	24.905	4729.922	0.0321	1	-13.667	-13.667
98.92066	24.868	4734.922	0.0322	1	-13.704	-13.704
99.004	24.828	4739.922	0.0321	1	-13.744	-13.744
99.08733	24.786	4744.922	0.0321	1	-13.786	-13.786
99.17067	24.759	4749.922	0.0321	1	-13.813	-13.813
99.25401	24.746	4754.922	0.0322	1	-13.826	-13.826
99.33734	24.727	4759.922	0.0321	1	-13.845	-13.845
99.42067	24.697	4764.922	0.0321	1	-13.875	-13.875
99.50401	24.654	4769.922	0.0321	1	-13.918	-13.918
99.58734	24.604	4774.922	0.0321	1	-13.968	-13.968
99.67068	24.554	4779.922	0.0321	1	-14.018	-14.018
99.75401	24.498	4784.922	0.0321	1	-14.074	-14.074
99.83734	24.441	4789.922	0.0322	1	-14.131	-14.131
99.92066	24.391	4794.922	0.0321	1	-14.181	-14.181
100.00398	24.345	4799.922	0.0321	1	-14.227	-14.227
100.08731	24.293	4804.922	0.0322	1	-14.279	-14.279
100.17064	24.242	4809.922	0.0321	1	-14.329	-14.329
100.25397	24.188	4814.922	0.0321	1	-14.383	-14.383
100.3373	24.138	4819.922	0.0321	1	-14.432	-14.432
100.42065	24.091	4824.922	0.0321	1	-14.477	-14.477
100.50396	24.039	4829.922	0.0321	1	-14.527	-14.527
100.58729	23.996	4834.922	0.0321	1	-14.569	-14.569
100.67061	23.954	4839.922	0.0322	1	-14.609	-14.609
100.75395	23.907	4844.922	0.0321	1	-14.653	-14.653
100.83728	23.854	4849.922	0.0321	1	-14.704	-14.704
100.92062	23.799	4854.922	0.0321	1	-14.756	-14.756
101.00396	23.743	4859.922	0.0321	1	-14.809	-14.809
101.08729	23.688	4864.922	0.0322	1	-14.861	-14.861
101.17063	23.628	4869.922	0.0322	1	-14.917	-14.917
101.25397	23.567	4874.922	0.0322	1	-14.972	-14.972
101.33731	23.512	4879.922	0.0322	1	-15.021	-15.021
101.42064	23.456	4884.922	0.0321	1	-15.069	-15.069
101.50397	23.401	4889.922	0.0322	1	-15.116	-15.116
101.5873	23.349	4894.922	0.0322	1	-15.159	-15.159
101.67063	23.296	4899.922	0.0321	1	-15.201	-15.201
101.75396	23.243	4904.922	0.0321	1	-15.243	-15.243
101.83729	23.193	4909.922	0.0321	1	-15.281	-15.281
101.92063	23.144	4914.922	0.0321	1	-15.315	-15.315
102.00396	23.094	4919.922	0.0321	1	-15.348	-15.348
102.0873	23.042	4924.922	0.0321	1	-15.384	-15.384
102.17063	22.993	4929.922	0.0322	1	-15.415	-15.415
102.25397	22.944	4934.922	0.0322	1	-15.446	-15.446
102.3373	22.889	4939.922	0.0321	1	-15.485	-15.485
102.42063	22.833	4944.922	0.0321	1	-15.524	-15.524
102.50396	22.776	4949.922	0.0321	1	-15.563	-15.563
102.5873	22.719	4954.922	0.0321	1	-15.601	-15.601
102.67064	22.651	4959.922	0.0322	1	-15.651	-15.651
102.75398	22.58	4964.922	0.0321	1	-15.705	-15.705
102.83732	22.509	4969.922	0.0321	1	-15.758	-15.758
102.92065	22.448	4974.922	0.0322	1	-15.8	-15.8
103.00399	22.38	4979.922	0.0322	1	-15.851	-15.851
103.08732	22.306	4984.922	0.0321	1	-15.908	-15.908
103.17064	22.234	4989.922	0.0322	1	-15.963	-15.963
103.25398	22.165	4994.922	0.0322	1	-16.014	-16.014
103.3373	22.094	4999.922	0.0321	1	-16.065	-16.065
103.42063	22.026	5004.922	0.0321	1	-16.113	-16.113
103.50396	21.959	5009.922	0.0322	1	-16.16	-16.16
103.58729	21.893	5014.922	0.0321	1	-16.208	-16.208
103.67063	21.821	5019.922	0.0321	1	-16.263	-16.263
103.75394	21.744	5024.922	0.0322	1	-16.322	-16.322
103.83726	21.672	5029.922	0.0321	1	-16.375	-16.375
103.92058	21.6	5034.922	0.0321	1	-16.426	-16.426
104.00392	21.523	5039.922	0.0322	1	-16.48	-16.48
104.08725	21.44	5044.922	0.0321	1	-16.534	-16.534
104.17059	21.391	5049.922	0.0321	1	-16.557	-16.557
104.25393	21.326	5054.922	0.0321	1	-16.597	-16.597
104.33727	21.242	5059.922	0.0321	1	-16.654	-16.654
104.42061	21.146	5064.922	0.0321	1	-16.726	-16.726
104.50396	21.051	5069.922	0.0321	1	-16.799	-16.799
104.5873	20.953	5074.922	0.0321	1	-16.874	-16.874
104.67063	20.863	5079.922	0.0321	1	-16.942	-16.942
104.75396	20.778	5084.922	0.0321	1	-17.006	-17.006
104.83728	20.698	5089.922	0.0321	1	-17.064	-17.064
104.92062	20.609	5094.922	0.0321	1	-17.129	-17.129
105.00395	20.519	5099.922	0.0321	1	-17.197	-17.197
105.08728	20.428	5104.922	0.0322	1	-17.262	-17.262
105.17061	20.337	5109.922	0.0321	1	-17.328	-17.328
105.25395	20.242	5114.922	0.0321	1	-17.4	-17.4
105.33729	20.141	5119.922	0.0321	1	-17.474	-17.474
105.42063	20.037	5124.922	0.0321	1	-17.544	-17.544
105.50397	19.926	5129.922	0.0321	1	-17.623	-17.623
105.58731	19.815	5134.922	0.0321	1	-17.704	-17.704
105.67066	19.726	5139.922	0.0321	1	-17.761	-17.761
105.75399	19.632	5144.922	0.0321	1	-17.822	-17.822
105.83733	19.529	5149.922	0.0321	1	-17.895	-17.895
105.92065	19.423	5154.922	0.0321	1	-17.973	-17.973
106.00398	19.326	5159.922	0.0321	1	-18.04	-18.04
106.08732	19.225	5164.922	0.0321	1	-18.108	-18.108
106.17065	19.107	5169.922	0.0321	1	-18.192	-18.192
106.25398	18.987	5174.922	0.0321	1	-18.281	-18.281
106.33731	18.87	5179.922	0.0321	1	-18.372	-18.372
106.42064	18.743	5184.922	0.0321	1	-18.474	-18.474
106.50396	18.631	5189.922	0.0321	1	-18.559	-18.559
106.58729	18.517	5194.922	0.0322	1	-18.647	-18.647
106.67061	18.391	5199.922	0.0321	1	-18.745	-18.745
106.75393	18.261	5204.922	0.0321	1	-18.846	-18.846
106.83727	18.118	5209.922	0.0321	1	-18.961	-18.961
106.9206	17.964	5214.922	0.0321	1	-19.084	-19.084
107.00394	17.822	5219.922	0.0321	1	-19.192	-19.192
107.08729	17.681	5224.922	0.0321	1	-19.304	-19.304
107.17062	17.529	5229.922	0.0321	1	-19.426	-19.426
107.25396	17.388	5234.922	0.0321	1	-19.539	-19.539
107.3373	17.238	5239.922	0.0321	1	-19.66	-19.66
107.42065	17.082	5244.922	0.0321	1	-19.786	-19.786
107.50399	16.928	5249.922	0.0321	1	-19.91	-19.91
107.58732	16.77	5254.922	0.0321	1	-20.038	-20.038
107.67066	16.621	5259.922	0.0322	1	-20.158	-20.158
107.75399	16.472	5264.922	0.0321	1	-20.278	-20.278
107.83732	16.319	5269.922	0.0321	1	-20.402	-20.402
107.92066	16.151	5274.922	0.0321	1	-20.543	-20.543
108.004	15.984	5279.922	0.0321	1	-20.678	-20.678
108.08734	15.814	5284.922	0.0321	1	-20.81	-20.81
108.17067	15.64	5289.922	0.0321	1	-20.942	-20.942
108.254	15.475	5294.922	0.0321	1	-21.069	-21.069
108.33734	15.295	5299.922	0.0321	1	-21.21	-21.21
108.42066	15.097	5304.922	0.0321	1	-21.372	-21.372
108.50399	14.924	5309.922	0.0321	1	-21.51	-21.51
108.58733	14.745	5314.922	0.0321	1	-21.655	-21.655
108.67066	14.553	5319.922	0.0321	1	-21.812	-21.812
108.75399	14.363	5324.922	0.0322	1	-21.966	-21.966
108.83732	14.176	5329.922	0.0321	1	-22.119	-22.119
108.92065	13.996	5334.922	0.0321	1	-22.263	-22.263
109.00397	13.862	5339.922	0.0321	1	-22.359	-22.359
109.08731	13.718	5344.922	0.0321	1	-22.468	-22.468
109.17063	13.538	5349.922	0.0321	1	-22.612	-22.612
109.25396	13.352	5354.922	0.0321	1	-22.76	-22.76
109.33729	13.156	5359.922	0.0321	1	-22.916	-22.916
109.42062	12.949	5364.922	0.0321	1	-23.086	-23.086
109.50396	12.747	5369.922	0.0321	1	-23.253	-23.253
109.58728	12.546	5374.922	0.0321	1	-23.42	-23.42
109.67063	12.349	5379.922	0.0321	1	-23.583	-23.583
109.75396	12.149	5384.922	0.0321	1	-23.752	-23.752
109.83729	11.955	5389.922	0.0321	1	-23.917	-23.917
109.92063	11.758	5394.922	0.0321	1	-24.088	-24.088
110.00396	11.585	5399.922	0.0321	1	-24.236	-24.236
