# Supplementary material for: Modification of the structural stability of human serum albumin in rheumatoid arthritis
Source: PLoS One. 2023 Mar 17;18(3):e0271008. doi: 10.1371/journal.pone.0271008 (PMC10022781; doi:10.1371/journal.pone.0271008)
Supplement: S2 Data — The zip file includes 47 HDC results (.csv) exported from DSC raw files. Each HDC result file contains seven measurements for each DSC run: temperature (°C), power (μW), time(s), pressure (atm), scan rate (°C/min), analysis data (excess molar heat capacity (Cpex)), and corrected data (normalized Cpex, normalization explained in the Methods section). (ZIP) [file pone.0271008.s003.zip › SupplmentalData_2_HDC results/RF29.csv]

temp	power	time	pressure	scan rate	AnalysisData	CorrectedData
20.00106	-62.136	0.53	0.0322	0.576	-0.227	-0.227
20.03279	-79.462	5.53	0.0322	0.576	-0.311	-0.311
20.09774	-164.78	11.529	0.0322	0.576	-0.597	-0.597
20.1838	-247.916	17.529	0.0322	0.576	-2.318	-2.318
20.26725	-300.419	22.529	0.0322	0.691	-4.951	-4.951
20.35809	-335.525	27.53	0.0322	0.807	-8.451	-8.451
20.47325	-356.842	33.529	0.0322	0.922	-12.209	-12.209
20.57189	-361.379	38.529	0.0322	1.034	-15.342	-15.342
20.67119	-356.679	43.529	0.0322	1.105	-18.804	-18.804
20.76997	-344.963	48.529	0.0322	1.142	-21.893	-21.893
20.86736	-328.618	53.529	0.0322	1.155	-24.421	-24.421
20.96285	-309.689	58.529	0.0321	1.139	-26.488	-26.488
21.05617	-289.67	63.529	0.0322	1.118	-28.102	-28.102
21.14725	-269.666	68.53	0.0322	1.095	-29.251	-29.251
21.23619	-250.512	73.53	0.0322	1.072	-29.991	-29.991
21.32318	-232.689	78.53	0.0322	1.05	-30.326	-30.326
21.40849	-216.639	83.53	0.0322	1.031	-30.443	-30.443
21.49243	-202.4	88.53	0.0322	1.014	-30.3	-30.3
21.5753	-190.072	93.53	0.0322	1.001	-30.066	-30.066
21.6574	-179.462	98.53	0.0322	0.992	-29.607	-29.607
21.73899	-170.521	103.53	0.0322	0.985	-29.137	-29.137
21.82032	-162.929	108.53	0.0322	0.981	-28.646	-28.646
21.90158	-156.532	113.53	0.0322	0.979	-28.198	-28.198
21.98292	-151.073	118.53	0.0322	0.979	-27.784	-27.784
22.06445	-146.3	123.53	0.0322	0.98	-27.435	-27.435
22.16259	-141.291	129.53	0.0322	0.982	-27.224	-27.224
22.24469	-137.309	134.53	0.0322	0.985	-26.959	-26.959
22.32709	-133.503	139.53	0.0322	0.988	-26.755	-26.755
22.40975	-129.739	144.53	0.0322	0.991	-26.549	-26.549
22.49266	-126.015	149.53	0.0322	0.994	-26.429	-26.429
22.57578	-122.247	154.53	0.0322	0.997	-26.315	-26.315
22.65907	-118.437	159.53	0.0322	0.999	-26.218	-26.218
22.74252	-114.592	164.53	0.0322	1	-26.136	-26.136
22.82607	-110.745	169.53	0.0322	1.002	-26.074	-26.074
22.9097	-106.921	174.53	0.0322	1.003	-26.061	-26.061
22.99337	-103.071	179.53	0.0322	1.003	-26.03	-26.03
23.07705	-99.264	184.53	0.0322	1.004	-26.022	-26.022
23.16072	-95.492	189.53	0.0322	1.004	-25.985	-25.985
23.24437	-91.814	194.53	0.0322	1.004	-25.98	-25.98
23.32799	-88.213	199.53	0.0322	1.003	-25.971	-25.971
23.41159	-84.733	204.53	0.0322	1.003	-25.98	-25.98
23.49514	-81.372	209.53	0.0322	1.003	-25.971	-25.971
23.57865	-77.986	214.53	0.0322	1.002	-25.828	-25.828
23.66213	-74.855	219.53	0.0323	1.002	-25.811	-25.811
23.74559	-71.876	224.53	0.0322	1.002	-25.805	-25.805
23.82902	-69.005	229.53	0.0322	1.001	-25.784	-25.784
23.91243	-66.237	234.53	0.0323	1.001	-25.748	-25.748
23.99581	-63.572	239.53	0.0323	1.001	-25.693	-25.693
24.07918	-61.014	244.53	0.0322	1.001	-25.633	-25.633
24.16255	-58.581	249.53	0.0322	1.001	-25.62	-25.62
24.24592	-56.253	254.53	0.0322	1	-25.617	-25.617
24.32929	-54.02	259.53	0.0322	1	-25.591	-25.591
24.41265	-51.868	264.53	0.0322	1	-25.573	-25.573
24.49603	-49.783	269.53	0.0323	1	-25.538	-25.538
24.5794	-47.793	274.53	0.0322	1	-25.527	-25.527
24.66277	-45.854	279.53	0.0322	1	-25.5	-25.5
24.74615	-43.932	284.53	0.0322	1.001	-25.414	-25.414
24.82952	-42.076	289.53	0.0322	1.001	-25.335	-25.335
24.9129	-40.321	294.53	0.0322	1.001	-25.302	-25.302
24.99628	-38.639	299.53	0.0322	1.001	-25.282	-25.282
25.07966	-37.004	304.53	0.0322	1.001	-25.252	-25.252
25.16304	-35.413	309.53	0.0322	1.001	-25.223	-25.223
25.24642	-33.868	314.53	0.0323	1.001	-25.186	-25.186
25.3298	-32.376	319.53	0.0322	1.001	-25.148	-25.148
25.41318	-30.93	324.53	0.0322	1.001	-25.102	-25.102
25.49656	-29.543	329.53	0.0322	1.001	-25.066	-25.066
25.57993	-28.194	334.53	0.0322	1	-25.031	-25.031
25.6633	-26.893	339.53	0.0322	1	-25.002	-25.002
25.74667	-25.634	344.53	0.0322	1	-24.977	-24.977
25.83003	-24.438	349.53	0.0322	1	-24.964	-24.964
25.91339	-23.263	354.53	0.0322	1	-24.926	-24.926
25.99675	-22.141	359.53	0.0323	1	-24.9	-24.9
26.08011	-21.063	364.53	0.0323	1	-24.887	-24.887
26.16348	-20.035	369.53	0.0322	1	-24.895	-24.895
26.24684	-19.042	374.53	0.0322	1	-24.893	-24.893
26.33021	-18.06	379.53	0.0322	1	-24.863	-24.863
26.41357	-17.12	384.53	0.0322	1	-24.834	-24.834
26.49694	-16.204	389.53	0.0322	1	-24.801	-24.801
26.58029	-15.312	394.53	0.0322	1	-24.765	-24.765
26.66365	-14.458	399.53	0.0322	1	-24.74	-24.74
26.747	-13.637	404.53	0.0322	1	-24.712	-24.712
26.83036	-12.85	409.53	0.0322	1	-24.67	-24.67
26.91371	-12.083	414.53	0.0322	1	-24.643	-24.643
26.99706	-11.356	419.53	0.0322	1	-24.654	-24.654
27.08041	-10.625	424.53	0.0322	1	-24.631	-24.631
27.16376	-9.937	429.53	0.0322	1	-24.617	-24.617
27.24711	-9.262	434.53	0.0322	1	-24.592	-24.592
27.33047	-8.619	439.53	0.0322	1	-24.576	-24.576
27.41382	-8.004	444.53	0.0322	1	-24.563	-24.563
27.49718	-7.4	449.53	0.0322	1	-24.532	-24.532
27.58053	-6.814	454.53	0.0322	1	-24.502	-24.502
27.66388	-6.246	459.53	0.0322	1	-24.476	-24.476
27.74722	-5.708	464.53	0.0322	1	-24.472	-24.472
27.83055	-5.175	469.53	0.0322	1	-24.465	-24.465
27.9139	-4.648	474.53	0.0322	1	-24.435	-24.435
27.99724	-4.171	479.53	0.0322	1	-24.431	-24.431
28.08059	-3.694	484.53	0.0322	1	-24.406	-24.406
28.16393	-3.237	489.53	0.0323	1	-24.382	-24.382
28.26061	-2.731	495.329	0.0323	1	-24.361	-24.361
28.34395	-2.308	500.329	0.0323	1	-24.343	-24.343
28.4273	-1.899	505.329	0.0322	1	-24.322	-24.322
28.51064	-1.51	510.329	0.0323	1	-24.32	-24.32
28.59397	-1.121	515.33	0.0322	1	-24.311	-24.311
28.67731	-0.749	520.33	0.0323	1	-24.295	-24.295
28.76066	-0.394	525.33	0.0323	1	-24.279	-24.279
28.844	-0.039	530.33	0.0323	1	-24.251	-24.251
28.92733	0.297	535.33	0.0322	1	-24.228	-24.228
29.01067	0.623	540.33	0.0323	1	-24.217	-24.217
29.09401	0.931	545.33	0.0323	1	-24.204	-24.204
29.17735	1.226	550.33	0.0323	1	-24.192	-24.192
29.26069	1.527	555.33	0.0323	1	-24.177	-24.177
29.34403	1.815	560.33	0.0323	1	-24.158	-24.158
29.42736	2.099	565.33	0.0323	1	-24.126	-24.126
29.5107	2.37	570.33	0.0322	1	-24.103	-24.103
29.59404	2.627	575.33	0.0322	1	-24.093	-24.093
29.67738	2.882	580.33	0.0323	1	-24.074	-24.074
29.76072	3.124	585.33	0.0323	1	-24.074	-24.074
29.84406	3.355	590.33	0.0322	1	-24.079	-24.079
29.92739	3.583	595.33	0.0323	1	-24.08	-24.08
30.01074	3.821	600.33	0.0323	1	-24.049	-24.049
30.09409	4.024	605.33	0.0323	1	-24.026	-24.026
30.17742	4.222	610.33	0.0323	1	-24.006	-24.006
30.26074	4.434	615.33	0.0323	1	-23.967	-23.967
30.34406	4.648	620.33	0.0322	1	-23.925	-23.925
30.42739	4.855	625.33	0.0322	1	-23.882	-23.882
30.51072	5.046	630.33	0.0322	1	-23.857	-23.857
30.59406	5.218	635.33	0.0323	1	-23.854	-23.854
30.67742	5.363	640.33	0.0322	1	-23.867	-23.867
30.76078	5.497	645.33	0.0323	1	-23.885	-23.885
30.84411	5.636	650.33	0.0323	1	-23.896	-23.896
30.92746	5.798	655.33	0.0323	1	-23.879	-23.879
31.01079	5.947	660.33	0.0322	1	-23.861	-23.861
31.09413	6.103	665.33	0.0323	1	-23.834	-23.834
31.17746	6.239	670.33	0.0322	1	-23.824	-23.824
31.2608	6.381	675.33	0.0323	1	-23.809	-23.809
31.34413	6.52	680.33	0.0323	1	-23.79	-23.79
31.42747	6.65	685.33	0.0323	1	-23.774	-23.774
31.5108	6.776	690.33	0.0323	1	-23.753	-23.753
31.59414	6.898	695.33	0.0323	1	-23.739	-23.739
31.67748	7.02	700.33	0.0323	1	-23.739	-23.739
31.76081	7.141	705.33	0.0323	1	-23.739	-23.739
31.84414	7.261	710.33	0.0323	1	-23.717	-23.717
31.92746	7.371	715.33	0.0323	1	-23.691	-23.691
32.0108	7.481	720.33	0.0323	1	-23.67	-23.67
32.09413	7.577	725.33	0.0323	1	-23.672	-23.672
32.17746	7.67	730.33	0.0322	1	-23.665	-23.665
32.26079	7.759	735.33	0.0323	1	-23.662	-23.662
32.34412	7.849	740.33	0.0323	1	-23.656	-23.656
32.42745	7.936	745.33	0.0322	1	-23.653	-23.653
32.51078	8.023	750.33	0.0322	1	-23.647	-23.647
32.59412	8.103	755.33	0.0323	1	-23.643	-23.643
32.67746	8.177	760.33	0.0323	1	-23.643	-23.643
32.7608	8.252	765.33	0.0323	1	-23.638	-23.638
32.84413	8.331	770.33	0.0323	1	-23.626	-23.626
32.92747	8.41	775.33	0.0323	1	-23.611	-23.611
33.01081	8.485	780.33	0.0322	1	-23.604	-23.604
33.09412	8.56	785.33	0.0323	1	-23.591	-23.591
33.17745	8.643	790.33	0.0322	1	-23.564	-23.564
33.26078	8.717	795.33	0.0322	1	-23.548	-23.548
33.34412	8.786	800.33	0.0322	1	-23.54	-23.54
33.42745	8.851	805.33	0.0322	1	-23.532	-23.532
33.51078	8.914	810.33	0.0323	1	-23.514	-23.514
33.59412	8.975	815.33	0.0322	1	-23.5	-23.5
33.67745	9.037	820.33	0.0322	1	-23.478	-23.478
33.76079	9.097	825.33	0.0323	1	-23.461	-23.461
33.84413	9.153	830.33	0.0323	1	-23.45	-23.45
33.92746	9.21	835.33	0.0322	1	-23.431	-23.431
34.01079	9.27	840.33	0.0323	1	-23.417	-23.417
34.09412	9.329	845.33	0.0323	1	-23.403	-23.403
34.17744	9.387	850.33	0.0322	1	-23.383	-23.383
34.26078	9.443	855.33	0.0323	1	-23.37	-23.37
34.3441	9.489	860.33	0.0322	1	-23.37	-23.37
34.42744	9.541	865.33	0.0323	1	-23.365	-23.365
34.51078	9.587	870.33	0.0323	1	-23.364	-23.364
34.59412	9.627	875.33	0.0322	1	-23.368	-23.368
34.67746	9.669	880.33	0.0323	1	-23.365	-23.365
34.76079	9.711	885.33	0.0323	1	-23.358	-23.358
34.84412	9.758	890.33	0.0323	1	-23.345	-23.345
34.92745	9.803	895.33	0.0323	1	-23.335	-23.335
35.01079	9.851	900.33	0.0322	1	-23.322	-23.322
35.09413	9.89	905.33	0.0323	1	-23.317	-23.317
35.17747	9.926	910.33	0.0322	1	-23.31	-23.31
35.2608	9.961	915.33	0.0323	1	-23.302	-23.302
35.34413	10.002	920.33	0.0323	1	-23.287	-23.287
35.42746	10.043	925.33	0.0323	1	-23.268	-23.268
35.51079	10.087	930.33	0.0323	1	-23.247	-23.247
35.59411	10.127	935.33	0.0323	1	-23.237	-23.237
35.67744	10.168	940.33	0.0322	1	-23.226	-23.226
35.76076	10.208	945.33	0.0323	1	-23.208	-23.208
35.84409	10.244	950.33	0.0323	1	-23.192	-23.192
35.92741	10.281	955.33	0.0323	1	-23.178	-23.178
36.01073	10.317	960.33	0.0323	1	-23.167	-23.167
36.09406	10.357	965.33	0.0323	1	-23.153	-23.153
36.17739	10.394	970.33	0.0323	1	-23.141	-23.141
36.26072	10.426	975.33	0.0323	1	-23.132	-23.132
36.34405	10.454	980.33	0.0323	1	-23.126	-23.126
36.42739	10.483	985.33	0.0323	1	-23.111	-23.111
36.51071	10.511	990.33	0.0322	1	-23.095	-23.095
36.59405	10.538	995.33	0.0323	1	-23.079	-23.079
36.67737	10.565	1000.33	0.0322	1	-23.062	-23.062
36.76071	10.594	1005.33	0.0322	1	-23.045	-23.045
36.84404	10.616	1010.33	0.0322	1	-23.036	-23.036
36.92737	10.652	1015.33	0.0323	1	-23.015	-23.015
37.01069	10.696	1020.33	0.0322	1	-22.989	-22.989
37.09401	10.739	1025.33	0.0323	1	-22.962	-22.962
37.17733	10.779	1030.33	0.0323	1	-22.942	-22.942
37.26066	10.813	1035.33	0.0322	1	-22.928	-22.928
37.34399	10.839	1040.33	0.0322	1	-22.922	-22.922
37.42731	10.863	1045.33	0.0323	1	-22.916	-22.916
37.51065	10.886	1050.33	0.0323	1	-22.91	-22.91
37.594	10.904	1055.33	0.0323	1	-22.91	-22.91
37.67733	10.917	1060.33	0.0323	1	-22.911	-22.911
37.76065	10.932	1065.33	0.0322	1	-22.911	-22.911
37.844	10.951	1070.33	0.0322	1	-22.907	-22.907
37.92735	10.966	1075.33	0.0323	1	-22.908	-22.908
38.01068	10.98	1080.33	0.0323	1	-22.912	-22.912
38.09403	10.996	1085.33	0.0323	1	-22.913	-22.913
38.17739	11.01	1090.33	0.0323	1	-22.914	-22.914
38.26073	11.022	1095.33	0.0323	1	-22.916	-22.916
38.34404	11.038	1100.33	0.0323	1	-22.913	-22.913
38.42736	11.067	1105.33	0.0323	1	-22.896	-22.896
38.5107	11.097	1110.33	0.0323	1	-22.877	-22.877
38.59404	11.119	1115.33	0.0323	1	-22.865	-22.865
38.67737	11.14	1120.33	0.0323	1	-22.855	-22.855
38.76071	11.16	1125.33	0.0323	1	-22.844	-22.844
38.84405	11.182	1130.33	0.0323	1	-22.83	-22.83
38.92736	11.204	1135.33	0.0323	1	-22.817	-22.817
39.01068	11.235	1140.33	0.0323	1	-22.797	-22.797
39.09401	11.266	1145.33	0.0323	1	-22.778	-22.778
39.17732	11.292	1150.33	0.0323	1	-22.766	-22.766
39.26064	11.325	1155.33	0.0323	1	-22.745	-22.745
39.34397	11.351	1160.33	0.0323	1	-22.73	-22.73
39.4273	11.37	1165.33	0.0322	1	-22.721	-22.721
39.51064	11.386	1170.33	0.0323	1	-22.715	-22.715
39.59397	11.401	1175.33	0.0323	1	-22.712	-22.712
39.67729	11.417	1180.33	0.0323	1	-22.707	-22.707
39.76062	11.439	1185.33	0.0323	1	-22.695	-22.695
39.84397	11.457	1190.33	0.0322	1	-22.685	-22.685
39.92731	11.472	1195.33	0.0323	1	-22.676	-22.676
40.01066	11.487	1200.33	0.0323	1	-22.669	-22.669
40.094	11.501	1205.33	0.0323	1	-22.665	-22.665
40.17734	11.516	1210.33	0.0323	1	-22.66	-22.66
40.26069	11.536	1215.33	0.0323	1	-22.649	-22.649
40.34403	11.556	1220.33	0.0323	1	-22.637	-22.637
40.42736	11.579	1225.33	0.0323	1	-22.622	-22.622
40.5107	11.603	1230.33	0.0323	1	-22.606	-22.606
40.59402	11.629	1235.33	0.0322	1	-22.588	-22.588
40.67731	11.662	1240.33	0.0322	1	-22.562	-22.562
40.76062	11.706	1245.33	0.0323	1	-22.524	-22.524
40.84395	11.743	1250.33	0.0323	1	-22.494	-22.494
40.92728	11.766	1255.33	0.0322	1	-22.479	-22.479
41.01059	11.787	1260.33	0.0322	1	-22.466	-22.466
41.0939	11.809	1265.33	0.0323	1	-22.454	-22.454
41.17724	11.83	1270.33	0.0322	1	-22.444	-22.444
41.26057	11.844	1275.33	0.0323	1	-22.441	-22.441
41.34389	11.856	1280.33	0.0323	1	-22.439	-22.439
41.4272	11.869	1285.33	0.0323	1	-22.433	-22.433
41.51052	11.885	1290.33	0.0323	1	-22.426	-22.426
41.59384	11.9	1295.33	0.0323	1	-22.42	-22.42
41.67718	11.912	1300.33	0.0323	1	-22.415	-22.415
41.76052	11.92	1305.33	0.0323	1	-22.414	-22.414
41.84386	11.928	1310.33	0.0323	1	-22.414	-22.414
41.9272	11.937	1315.33	0.0323	1	-22.412	-22.412
42.01053	11.948	1320.33	0.0323	1	-22.41	-22.41
42.09387	11.96	1325.33	0.0323	1	-22.407	-22.407
42.17721	11.972	1330.33	0.0323	1	-22.403	-22.403
42.26055	11.986	1335.33	0.0323	1	-22.397	-22.397
42.34388	12.001	1340.33	0.0323	1	-22.389	-22.389
42.42721	12.017	1345.33	0.0323	1	-22.379	-22.379
42.51055	12.033	1350.33	0.0322	1	-22.368	-22.368
42.59389	12.051	1355.33	0.0323	1	-22.353	-22.353
42.67722	12.068	1360.33	0.0322	1	-22.342	-22.342
42.76055	12.087	1365.33	0.0323	1	-22.331	-22.331
42.84389	12.108	1370.33	0.0322	1	-22.316	-22.316
42.92723	12.129	1375.33	0.0322	1	-22.301	-22.301
43.01056	12.15	1380.33	0.0323	1	-22.29	-22.29
43.09389	12.171	1385.33	0.0323	1	-22.278	-22.278
43.17723	12.191	1390.33	0.0323	1	-22.266	-22.266
43.26056	12.21	1395.33	0.0323	1	-22.255	-22.255
43.34388	12.232	1400.33	0.0323	1	-22.239	-22.239
43.4272	12.26	1405.33	0.0324	1	-22.217	-22.217
43.51052	12.288	1410.33	0.0323	1	-22.195	-22.195
43.59385	12.316	1415.33	0.0323	1	-22.172	-22.172
43.67718	12.341	1420.33	0.0323	1	-22.152	-22.152
43.76052	12.364	1425.33	0.0323	1	-22.135	-22.135
43.84386	12.384	1430.33	0.0323	1	-22.12	-22.12
43.92719	12.403	1435.33	0.0323	1	-22.105	-22.105
44.01053	12.423	1440.33	0.0323	1	-22.09	-22.09
44.09387	12.44	1445.33	0.0323	1	-22.078	-22.078
44.1772	12.458	1450.33	0.0323	1	-22.066	-22.066
44.26052	12.476	1455.33	0.0323	1	-22.054	-22.054
44.34385	12.5	1460.33	0.0323	1	-22.037	-22.037
44.42719	12.519	1465.33	0.0323	1	-22.024	-22.024
44.51054	12.534	1470.33	0.0323	1	-22.015	-22.015
44.59388	12.547	1475.33	0.0322	1	-22.007	-22.007
44.67723	12.561	1480.33	0.0323	1	-21.998	-21.998
44.76058	12.574	1485.33	0.0323	1	-21.991	-21.991
44.84389	12.587	1490.33	0.0323	1	-21.983	-21.983
44.92722	12.61	1495.33	0.0323	1	-21.964	-21.964
45.01054	12.633	1500.33	0.0323	1	-21.947	-21.947
45.09386	12.654	1505.33	0.0323	1	-21.93	-21.93
45.17718	12.684	1510.33	0.0323	1	-21.905	-21.905
45.26049	12.72	1515.33	0.0323	1	-21.875	-21.875
45.34382	12.749	1520.33	0.0322	1	-21.85	-21.85
45.42714	12.773	1525.33	0.0322	1	-21.829	-21.829
45.51047	12.792	1530.33	0.0323	1	-21.815	-21.815
45.59379	12.808	1535.33	0.0323	1	-21.804	-21.804
45.67712	12.821	1540.33	0.0323	1	-21.795	-21.795
45.76045	12.832	1545.33	0.0323	1	-21.789	-21.789
45.84378	12.843	1550.33	0.0323	1	-21.783	-21.783
45.92712	12.853	1555.33	0.0323	1	-21.778	-21.778
46.01045	12.863	1560.33	0.0323	1	-21.773	-21.773
46.09378	12.877	1565.33	0.0323	1	-21.765	-21.765
46.17711	12.89	1570.33	0.0323	1	-21.757	-21.757
46.26044	12.906	1575.33	0.0323	1	-21.747	-21.747
46.34378	12.923	1580.33	0.0323	1	-21.736	-21.736
46.42711	12.942	1585.33	0.0323	1	-21.722	-21.722
46.51045	12.963	1590.33	0.0323	1	-21.706	-21.706
46.59378	12.981	1595.33	0.0323	1	-21.693	-21.693
46.67712	12.999	1600.33	0.0323	1	-21.68	-21.68
46.76045	13.017	1605.33	0.0323	1	-21.667	-21.667
46.84379	13.035	1610.33	0.0323	1	-21.653	-21.653
46.92713	13.055	1615.33	0.0323	1	-21.638	-21.638
47.01047	13.075	1620.33	0.0323	1	-21.623	-21.623
47.0938	13.097	1625.33	0.0322	1	-21.607	-21.607
47.17712	13.12	1630.33	0.0323	1	-21.589	-21.589
47.26045	13.144	1635.33	0.0323	1	-21.57	-21.57
47.36045	13.17	1641.329	0.0322	1	-21.548	-21.548
47.44378	13.191	1646.329	0.0322	1	-21.531	-21.531
47.52712	13.209	1651.329	0.0323	1	-21.517	-21.517
47.61045	13.23	1656.329	0.0322	1	-21.5	-21.5
47.69378	13.252	1661.329	0.0322	1	-21.482	-21.482
47.77711	13.276	1666.329	0.0322	1	-21.463	-21.463
47.86044	13.302	1671.329	0.0322	1	-21.441	-21.441
47.94376	13.329	1676.329	0.0323	1	-21.419	-21.419
48.02708	13.357	1681.329	0.0322	1	-21.394	-21.394
48.11042	13.385	1686.329	0.0322	1	-21.369	-21.369
48.19377	13.406	1691.329	0.0322	1	-21.352	-21.352
48.2771	13.425	1696.329	0.0322	1	-21.337	-21.337
48.36043	13.445	1701.329	0.0322	1	-21.323	-21.323
48.44376	13.464	1706.329	0.0323	1	-21.309	-21.309
48.5271	13.486	1711.329	0.0322	1	-21.293	-21.293
48.61045	13.503	1716.329	0.0322	1	-21.282	-21.282
48.69379	13.518	1721.329	0.0322	1	-21.272	-21.272
48.77712	13.535	1726.329	0.0323	1	-21.258	-21.258
48.86045	13.555	1731.329	0.0322	1	-21.24	-21.24
48.94378	13.577	1736.329	0.0322	1	-21.222	-21.222
49.02711	13.604	1741.329	0.0323	1	-21.198	-21.198
49.11043	13.638	1746.329	0.0323	1	-21.168	-21.168
49.19375	13.674	1751.329	0.0322	1	-21.137	-21.137
49.27708	13.707	1756.329	0.0322	1	-21.108	-21.108
49.3604	13.738	1761.329	0.0323	1	-21.082	-21.082
49.44373	13.765	1766.329	0.0323	1	-21.06	-21.06
49.52706	13.791	1771.329	0.0323	1	-21.039	-21.039
49.6104	13.818	1776.329	0.0322	1	-21.017	-21.017
49.69372	13.843	1781.329	0.0323	1	-20.996	-20.996
49.77706	13.87	1786.329	0.0322	1	-20.974	-20.974
49.86041	13.893	1791.329	0.0323	1	-20.954	-20.954
49.94373	13.914	1796.329	0.0323	1	-20.936	-20.936
50.02706	13.943	1801.329	0.0322	1	-20.911	-20.911
50.11039	13.97	1806.329	0.0323	1	-20.897	-20.897
50.19373	13.997	1811.329	0.0323	1	-20.898	-20.898
50.27706	14.021	1816.329	0.0322	1	-20.907	-20.907
50.36039	14.046	1821.329	0.0322	1	-20.911	-20.911
50.44373	14.072	1826.329	0.0323	1	-20.912	-20.912
50.52706	14.096	1831.329	0.0322	1	-20.911	-20.911
50.6104	14.119	1836.329	0.0323	1	-20.908	-20.908
50.69374	14.144	1841.329	0.0323	1	-20.903	-20.903
50.77707	14.17	1846.329	0.0322	1	-20.894	-20.894
50.86041	14.198	1851.329	0.0323	1	-20.882	-20.882
50.94374	14.227	1856.329	0.0323	1	-20.865	-20.865
51.02707	14.26	1861.329	0.0322	1	-20.844	-20.844
51.11041	14.291	1866.329	0.0323	1	-20.822	-20.822
51.19374	14.324	1871.329	0.0323	1	-20.798	-20.798
51.27707	14.355	1876.329	0.0322	1	-20.774	-20.774
51.3604	14.386	1881.329	0.0322	1	-20.749	-20.749
51.44374	14.416	1886.329	0.0322	1	-20.725	-20.725
51.52706	14.445	1891.329	0.0322	1	-20.701	-20.701
51.61039	14.476	1896.329	0.0322	1	-20.674	-20.674
51.69372	14.509	1901.329	0.0322	1	-20.644	-20.644
51.77704	14.544	1906.329	0.0323	1	-20.612	-20.612
51.86037	14.582	1911.329	0.0323	1	-20.578	-20.578
51.94371	14.617	1916.329	0.0323	1	-20.547	-20.547
52.02705	14.654	1921.329	0.0323	1	-20.514	-20.514
52.11038	14.688	1926.329	0.0323	1	-20.484	-20.484
52.19372	14.722	1931.329	0.0323	1	-20.455	-20.455
52.27705	14.751	1936.329	0.0323	1	-20.429	-20.429
52.36039	14.779	1941.329	0.0323	1	-20.404	-20.404
52.44374	14.804	1946.329	0.0322	1	-20.382	-20.382
52.52706	14.826	1951.329	0.0323	1	-20.363	-20.363
52.61039	14.855	1956.329	0.0323	1	-20.337	-20.337
52.69373	14.884	1961.329	0.0323	1	-20.313	-20.313
52.77707	14.907	1966.329	0.0322	1	-20.293	-20.293
52.86041	14.93	1971.329	0.0323	1	-20.273	-20.273
52.94374	14.954	1976.329	0.0323	1	-20.252	-20.252
53.02707	14.979	1981.329	0.0322	1	-20.231	-20.231
53.11041	15.002	1986.329	0.0323	1	-20.214	-20.214
53.19373	15.026	1991.329	0.0322	1	-20.194	-20.194
53.27706	15.05	1996.329	0.0322	1	-20.174	-20.174
53.3604	15.074	2001.329	0.0322	1	-20.153	-20.153
53.44373	15.099	2006.329	0.0322	1	-20.131	-20.131
53.52706	15.123	2011.329	0.0323	1	-20.11	-20.11
53.6104	15.148	2016.329	0.0322	1	-20.089	-20.089
53.69373	15.171	2021.329	0.0322	1	-20.069	-20.069
53.77705	15.194	2026.329	0.0323	1	-20.05	-20.05
53.86038	15.222	2031.329	0.0322	1	-20.026	-20.026
53.9437	15.251	2036.329	0.0322	1	-20	-20
54.02703	15.283	2041.329	0.0323	1	-19.972	-19.972
54.11035	15.317	2046.329	0.0322	1	-19.941	-19.941
54.19368	15.347	2051.33	0.0322	1	-19.917	-19.917
54.277	15.378	2056.33	0.0322	1	-19.891	-19.891
54.36033	15.408	2061.33	0.0323	1	-19.868	-19.868
54.44366	15.437	2066.33	0.0323	1	-19.846	-19.846
54.52699	15.463	2071.33	0.0323	1	-19.826	-19.826
54.61032	15.491	2076.33	0.0322	1	-19.803	-19.803
54.69366	15.517	2081.33	0.0323	1	-19.781	-19.781
54.77699	15.542	2086.33	0.0322	1	-19.762	-19.762
54.86033	15.568	2091.33	0.0323	1	-19.741	-19.741
54.94366	15.594	2096.33	0.0323	1	-19.722	-19.722
55.02699	15.624	2101.33	0.0323	1	-19.699	-19.699
55.11032	15.655	2106.33	0.0323	1	-19.675	-19.675
55.19366	15.686	2111.33	0.0323	1	-19.653	-19.653
55.27699	15.726	2116.33	0.0323	1	-19.623	-19.623
55.36032	15.768	2121.33	0.0323	1	-19.59	-19.59
55.44366	15.804	2126.33	0.0322	1	-19.56	-19.56
55.52699	15.838	2131.33	0.0322	1	-19.532	-19.532
55.61032	15.875	2136.33	0.0322	1	-19.5	-19.5
55.69366	15.909	2141.33	0.0323	1	-19.47	-19.47
55.777	15.942	2146.33	0.0322	1	-19.441	-19.441
55.87367	15.982	2152.13	0.0323	1	-19.404	-19.404
55.957	16.017	2157.13	0.0323	1	-19.371	-19.371
56.04035	16.054	2162.13	0.0323	1	-19.339	-19.339
56.12367	16.089	2167.13	0.0323	1	-19.309	-19.309
56.20699	16.138	2172.13	0.0323	1	-19.266	-19.266
56.29032	16.199	2177.13	0.0322	1	-19.211	-19.211
56.37366	16.251	2182.13	0.0323	1	-19.166	-19.166
56.45699	16.294	2187.13	0.0323	1	-19.13	-19.13
56.54032	16.341	2192.13	0.0323	1	-19.089	-19.089
56.62366	16.391	2197.13	0.0323	1	-19.045	-19.045
56.707	16.433	2202.13	0.0322	1	-19.011	-19.011
56.79032	16.476	2207.13	0.0323	1	-18.973	-18.973
56.87365	16.535	2212.13	0.0322	1	-18.919	-18.919
56.95698	16.588	2217.13	0.0322	1	-18.869	-18.869
57.04031	16.644	2222.13	0.0323	1	-18.815	-18.815
57.12364	16.698	2227.13	0.0322	1	-18.767	-18.767
57.20698	16.757	2232.13	0.0322	1	-18.714	-18.714
57.29031	16.812	2237.13	0.0322	1	-18.666	-18.666
57.37364	16.871	2242.13	0.0323	1	-18.616	-18.616
57.45697	16.933	2247.13	0.0322	1	-18.563	-18.563
57.54031	16.997	2252.13	0.0323	1	-18.507	-18.507
57.62364	17.059	2257.13	0.0322	1	-18.454	-18.454
57.70697	17.138	2262.13	0.0323	1	-18.383	-18.383
57.79031	17.386	2267.13	0.0322	1	-18.142	-18.142
57.87365	17.564	2272.13	0.0323	1	-17.971	-17.971
57.95698	17.711	2277.13	0.0322	1	-17.832	-17.832
58.0403	17.848	2282.13	0.0323	1	-17.701	-17.701
58.12364	17.979	2287.13	0.0322	1	-17.577	-17.577
58.20698	18.079	2292.13	0.0322	1	-17.484	-17.484
58.29032	18.16	2297.13	0.0323	1	-17.408	-17.408
58.37365	18.239	2302.13	0.0322	1	-17.334	-17.334
58.45697	18.32	2307.13	0.0323	1	-17.258	-17.258
58.54029	18.399	2312.13	0.0322	1	-17.184	-17.184
58.62362	18.482	2317.13	0.0322	1	-17.107	-17.107
58.70695	18.557	2322.13	0.0323	1	-17.038	-17.038
58.79029	18.634	2327.13	0.0323	1	-16.966	-16.966
58.87363	18.708	2332.13	0.0323	1	-16.898	-16.898
58.95696	18.784	2337.13	0.0322	1	-16.828	-16.828
59.04029	18.869	2342.13	0.0323	1	-16.748	-16.748
59.12362	18.963	2347.13	0.0323	1	-16.66	-16.66
59.20696	19.058	2352.13	0.0322	1	-16.571	-16.571
59.29029	19.159	2357.13	0.0323	1	-16.475	-16.475
59.37361	19.272	2362.13	0.0323	1	-16.366	-16.366
59.45695	19.395	2367.13	0.0322	1	-16.247	-16.247
59.5403	19.505	2372.13	0.0322	1	-16.143	-16.143
59.62365	19.61	2377.13	0.0323	1	-16.042	-16.042
59.707	19.716	2382.13	0.0323	1	-15.94	-15.94
59.79033	19.832	2387.13	0.0322	1	-15.83	-15.83
59.87367	19.981	2392.13	0.0323	1	-15.686	-15.686
59.95699	20.133	2397.13	0.0322	1	-15.541	-15.541
60.04032	20.288	2402.13	0.0323	1	-15.396	-15.396
60.12364	20.44	2407.13	0.0322	1	-15.253	-15.253
60.20697	20.538	2412.13	0.0322	1	-15.161	-15.161
60.2903	20.659	2417.13	0.0323	1	-15.044	-15.044
60.37363	20.833	2422.13	0.0322	1	-14.874	-14.874
60.45696	21.026	2427.13	0.0322	1	-14.686	-14.686
60.54028	21.23	2432.13	0.0323	1	-14.488	-14.488
60.62362	21.438	2437.13	0.0322	1	-14.286	-14.286
60.70694	21.64	2442.13	0.0322	1	-14.089	-14.089
60.79028	21.867	2447.13	0.0322	1	-13.867	-13.867
60.8736	22.085	2452.13	0.0322	1	-13.655	-13.655
60.95694	22.326	2457.13	0.0323	1	-13.419	-13.419
61.04027	22.579	2462.13	0.0322	1	-13.172	-13.172
61.1236	22.814	2467.13	0.0323	1	-12.943	-12.943
61.20694	23.125	2472.13	0.0322	1	-12.64	-12.64
61.29027	23.441	2477.13	0.0323	1	-12.332	-12.332
61.3736	23.772	2482.13	0.0322	1	-12.008	-12.008
61.45693	24.101	2487.13	0.0323	1	-11.686	-11.686
61.54027	24.442	2492.13	0.0322	1	-11.35	-11.35
61.62359	24.677	2497.13	0.0323	1	-11.121	-11.121
61.7069	24.999	2502.13	0.0322	1	-10.802	-10.802
61.79023	25.387	2507.13	0.0322	1	-10.417	-10.417
61.87358	25.703	2512.13	0.0322	1	-10.103	-10.103
61.95694	25.98	2517.13	0.0323	1	-9.828	-9.828
62.0403	26.259	2522.13	0.0322	1	-9.55	-9.55
62.12365	26.534	2527.13	0.0322	1	-9.277	-9.277
62.207	26.825	2532.13	0.0322	1	-8.988	-8.988
62.29033	27.058	2537.13	0.0322	1	-8.757	-8.757
62.37365	27.274	2542.13	0.0322	1	-8.543	-8.543
62.45698	27.5	2547.13	0.0322	1	-8.32	-8.32
62.5403	27.635	2552.13	0.0322	1	-8.188	-8.188
62.62362	27.747	2557.13	0.0322	1	-8.079	-8.079
62.70695	27.901	2562.13	0.0322	1	-7.93	-7.93
62.79027	28.038	2567.13	0.0322	1	-7.798	-7.798
62.8736	28.162	2572.13	0.0322	1	-7.679	-7.679
62.95693	28.268	2577.13	0.0322	1	-7.577	-7.577
63.04027	28.351	2582.13	0.0323	1	-7.499	-7.499
63.1236	28.4	2587.13	0.0322	1	-7.454	-7.454
63.20693	28.427	2592.13	0.0323	1	-7.432	-7.432
63.29026	28.455	2597.13	0.0323	1	-7.409	-7.409
63.37359	28.488	2602.13	0.0322	1	-7.381	-7.381
63.45692	28.53	2607.13	0.0322	1	-7.344	-7.344
63.54026	28.575	2612.13	0.0322	1	-7.304	-7.304
63.62359	28.624	2617.13	0.0322	1	-7.262	-7.262
63.70693	28.687	2622.13	0.0323	1	-7.203	-7.203
63.79027	28.753	2627.13	0.0323	1	-7.142	-7.142
63.8736	28.822	2632.13	0.0322	1	-7.079	-7.079
63.95693	28.912	2637.13	0.0323	1	-6.997	-6.997
64.04026	28.961	2642.13	0.0323	1	-6.957	-6.957
64.12359	29.019	2647.13	0.0323	1	-6.906	-6.906
64.20693	29.104	2652.13	0.0322	1	-6.827	-6.827
64.29025	29.206	2657.13	0.0322	1	-6.73	-6.73
64.37358	29.326	2662.13	0.0322	1	-6.616	-6.616
64.4569	29.467	2667.13	0.0323	1	-6.48	-6.48
64.54024	29.649	2672.13	0.0322	1	-6.304	-6.304
64.62357	29.81	2677.13	0.0323	1	-6.148	-6.148
64.7069	29.953	2682.13	0.0322	1	-6.01	-6.01
64.79023	30.104	2687.13	0.0322	1	-5.864	-5.864
64.87357	30.257	2692.13	0.0323	1	-5.716	-5.716
64.95691	30.397	2697.13	0.0323	1	-5.582	-5.582
65.04026	30.529	2702.13	0.0322	1	-5.455	-5.455
65.1236	30.662	2707.13	0.0322	1	-5.329	-5.329
65.20694	30.797	2712.13	0.0322	1	-5.2	-5.2
65.29028	30.937	2717.13	0.0322	1	-5.064	-5.064
65.37361	31.066	2722.13	0.0322	1	-4.94	-4.94
65.45695	31.19	2727.13	0.0322	1	-4.823	-4.823
65.54029	31.314	2732.13	0.0322	1	-4.706	-4.706
65.62362	31.434	2737.13	0.0322	1	-4.593	-4.593
65.70695	31.567	2742.13	0.0323	1	-4.468	-4.468
65.79028	31.687	2747.13	0.0322	1	-4.356	-4.356
65.87361	31.801	2752.13	0.0323	1	-4.248	-4.248
65.95695	31.911	2757.13	0.0323	1	-4.142	-4.142
66.04028	32.001	2762.13	0.0323	1	-4.057	-4.057
66.12362	32.101	2767.13	0.0322	1	-3.964	-3.964
66.20695	32.196	2772.13	0.0323	1	-3.875	-3.875
66.29028	32.293	2777.13	0.0322	1	-3.785	-3.785
66.37361	32.399	2782.13	0.0323	1	-3.686	-3.686
66.45695	32.499	2787.13	0.0323	1	-3.591	-3.591
66.54028	32.604	2792.13	0.0323	1	-3.493	-3.493
66.62361	32.713	2797.13	0.0323	1	-3.392	-3.392
66.70694	32.807	2802.13	0.0323	1	-3.305	-3.305
66.79027	32.894	2807.13	0.0323	1	-3.225	-3.225
66.87362	32.969	2812.13	0.0322	1	-3.156	-3.156
66.95695	33.025	2817.13	0.0323	1	-3.105	-3.105
67.04027	33.072	2822.13	0.0323	1	-3.063	-3.063
67.12358	33.134	2827.13	0.0323	1	-3.006	-3.006
67.20689	33.206	2832.13	0.0323	1	-2.938	-2.938
67.29021	33.28	2837.13	0.0322	1	-2.868	-2.868
67.37353	33.357	2842.13	0.0323	1	-2.795	-2.795
67.45686	33.422	2847.13	0.0323	1	-2.735	-2.735
67.54019	33.477	2852.13	0.0323	1	-2.687	-2.687
67.62354	33.659	2857.13	0.0322	1	-2.514	-2.514
67.70689	33.786	2862.13	0.0322	1	-2.393	-2.393
67.79022	33.881	2867.13	0.0322	1	-2.303	-2.303
67.87358	33.97	2872.13	0.0322	1	-2.219	-2.219
67.95692	34.035	2877.13	0.0323	1	-2.159	-2.159
68.04027	34.096	2882.13	0.0322	1	-2.103	-2.103
68.12361	34.149	2887.13	0.0322	1	-2.054	-2.054
68.20695	34.194	2892.13	0.0322	1	-2.013	-2.013
68.29028	34.238	2897.13	0.0322	1	-1.973	-1.973
68.37362	34.288	2902.13	0.0323	1	-1.928	-1.928
68.45694	34.337	2907.13	0.0322	1	-1.884	-1.884
68.54027	34.394	2912.13	0.0322	1	-1.832	-1.832
68.6236	34.454	2917.13	0.0322	1	-1.777	-1.777
68.70692	34.496	2922.13	0.0323	1	-1.74	-1.74
68.79024	34.562	2927.13	0.0322	1	-1.681	-1.681
68.87358	34.637	2932.13	0.0322	1	-1.613	-1.613
68.95691	34.706	2937.13	0.0322	1	-1.549	-1.549
69.04026	34.783	2942.13	0.0322	1	-1.477	-1.477
69.1236	34.854	2947.13	0.0322	1	-1.411	-1.411
69.20693	34.919	2952.13	0.0323	1	-1.352	-1.352
69.29027	34.979	2957.13	0.0323	1	-1.296	-1.296
69.37361	35.05	2962.13	0.0323	1	-1.231	-1.231
69.45694	35.122	2967.13	0.0323	1	-1.164	-1.164
69.54027	35.195	2972.13	0.0322	1	-1.096	-1.096
69.62362	35.264	2977.13	0.0322	1	-1.034	-1.034
69.70696	35.326	2982.13	0.0323	1	-0.979	-0.979
69.7903	35.386	2987.13	0.0322	1	-0.925	-0.925
69.87363	35.445	2992.13	0.0322	1	-0.871	-0.871
69.95696	35.511	2997.13	0.0323	1	-0.81	-0.81
70.04029	35.578	3002.13	0.0322	1	-0.747	-0.747
70.12363	35.651	3007.13	0.0323	1	-0.679	-0.679
70.20697	35.715	3012.13	0.0322	1	-0.62	-0.62
70.29028	35.767	3017.13	0.0323	1	-0.573	-0.573
70.37362	35.828	3022.13	0.0322	1	-0.516	-0.516
70.45695	35.877	3027.13	0.0322	1	-0.471	-0.471
70.54027	35.919	3032.13	0.0323	1	-0.434	-0.434
70.6236	35.953	3037.13	0.0322	1	-0.405	-0.405
70.70694	35.982	3042.13	0.0323	1	-0.383	-0.383
70.79027	36.006	3047.13	0.0322	1	-0.366	-0.366
70.87361	36.026	3052.13	0.0322	1	-0.352	-0.352
70.95694	36.039	3057.13	0.0322	1	-0.345	-0.345
71.04028	36.051	3062.13	0.0323	1	-0.338	-0.338
71.12361	36.061	3067.13	0.0323	1	-0.334	-0.334
71.20695	36.07	3072.13	0.0323	1	-0.331	-0.331
71.29028	36.094	3077.13	0.0323	1	-0.312	-0.312
71.37362	36.116	3082.13	0.0322	1	-0.298	-0.298
71.45695	36.123	3087.13	0.0323	1	-0.3	-0.3
71.54028	36.129	3092.13	0.0323	1	-0.302	-0.302
71.62362	36.132	3097.13	0.0322	1	-0.305	-0.305
71.70697	36.135	3102.13	0.0322	1	-0.309	-0.309
71.79029	36.135	3107.13	0.0322	1	-0.316	-0.316
71.87364	36.136	3112.13	0.0322	1	-0.322	-0.322
71.95697	36.136	3117.13	0.0323	1	-0.331	-0.331
72.04031	36.136	3122.13	0.0323	1	-0.338	-0.338
72.12365	36.134	3127.13	0.0322	1	-0.348	-0.348
72.20698	36.132	3132.13	0.0322	1	-0.357	-0.357
72.29031	36.131	3137.13	0.0322	1	-0.363	-0.363
72.37364	36.129	3142.13	0.0322	1	-0.372	-0.372
72.45698	36.127	3147.13	0.0323	1	-0.381	-0.381
72.54031	36.124	3152.13	0.0322	1	-0.389	-0.389
72.62365	36.121	3157.13	0.0322	1	-0.399	-0.399
72.70697	36.116	3162.13	0.0322	1	-0.41	-0.41
72.79028	36.113	3167.13	0.0322	1	-0.418	-0.418
72.8736	36.109	3172.13	0.0322	1	-0.426	-0.426
72.95692	36.102	3177.13	0.0322	1	-0.438	-0.438
73.04027	36.09	3182.13	0.0322	1	-0.455	-0.455
73.12363	36.069	3187.13	0.0322	1	-0.482	-0.482
73.20699	36.042	3192.13	0.0322	1	-0.514	-0.514
73.29035	36.015	3197.13	0.0322	1	-0.548	-0.548
73.37369	35.989	3202.13	0.0322	1	-0.581	-0.581
73.45703	35.968	3207.13	0.0322	1	-0.609	-0.609
73.54037	35.953	3212.13	0.0323	1	-0.631	-0.631
73.6237	35.935	3217.13	0.0322	1	-0.654	-0.654
73.70703	35.917	3222.13	0.0322	1	-0.676	-0.676
73.79035	35.901	3227.13	0.0322	1	-0.697	-0.697
73.87367	35.888	3232.13	0.0322	1	-0.714	-0.714
73.957	35.879	3237.13	0.0322	1	-0.728	-0.728
74.04033	35.865	3242.13	0.0322	1	-0.747	-0.747
74.12367	35.849	3247.13	0.0322	1	-0.768	-0.768
74.207	35.828	3252.13	0.0322	1	-0.793	-0.793
74.29034	35.787	3257.13	0.0322	1	-0.839	-0.839
74.37367	35.758	3262.13	0.0322	1	-0.872	-0.872
74.45701	35.733	3267.13	0.0322	1	-0.903	-0.903
74.54035	35.706	3272.13	0.0322	1	-0.935	-0.935
74.62367	35.679	3277.13	0.0322	1	-0.968	-0.968
74.707	35.659	3282.13	0.0322	1	-0.993	-0.993
74.79033	35.638	3287.13	0.0322	1	-1.021	-1.021
74.87366	35.619	3292.13	0.0322	1	-1.046	-1.046
74.957	35.601	3297.13	0.0322	1	-1.071	-1.071
75.04032	35.578	3302.13	0.0322	1	-1.1	-1.1
75.12365	35.558	3307.13	0.0322	1	-1.127	-1.127
75.20698	35.537	3312.13	0.0323	1	-1.155	-1.155
75.29032	35.514	3317.13	0.0323	1	-1.185	-1.185
75.37365	35.487	3322.13	0.0322	1	-1.22	-1.22
75.45699	35.458	3327.13	0.0322	1	-1.256	-1.256
75.54032	35.423	3332.13	0.0322	1	-1.298	-1.298
75.62367	35.379	3337.13	0.0322	1	-1.348	-1.348
75.707	35.336	3342.13	0.0322	1	-1.399	-1.399
75.79034	35.301	3347.13	0.0322	1	-1.441	-1.441
75.87369	35.268	3352.13	0.0323	1	-1.48	-1.48
75.95702	35.233	3357.13	0.0323	1	-1.52	-1.52
76.04036	35.192	3362.13	0.0323	1	-1.567	-1.567
76.1237	35.114	3367.13	0.0323	1	-1.65	-1.65
76.20704	35.076	3372.13	0.0322	1	-1.695	-1.695
76.29037	35.052	3377.13	0.0322	1	-1.725	-1.725
76.3737	35.028	3382.13	0.0322	1	-1.753	-1.753
76.45702	34.978	3387.13	0.0322	1	-1.808	-1.808
76.54036	34.908	3392.13	0.0322	1	-1.883	-1.883
76.62369	34.862	3397.13	0.0322	1	-1.934	-1.934
76.70702	34.808	3402.13	0.0322	1	-1.992	-1.992
76.79036	34.738	3407.13	0.0322	1	-2.067	-2.067
76.87369	34.629	3412.13	0.0322	1	-2.184	-2.184
76.95703	34.5	3417.13	0.0322	1	-2.321	-2.321
77.04037	34.397	3422.13	0.0322	1	-2.432	-2.432
77.1237	34.313	3427.13	0.0323	1	-2.525	-2.525
77.20704	34.235	3432.13	0.0322	1	-2.611	-2.611
77.29038	34.158	3437.13	0.0322	1	-2.695	-2.695
77.3737	34.061	3442.13	0.0322	1	-2.798	-2.798
77.45705	33.959	3447.13	0.0322	1	-2.907	-2.907
77.54038	33.843	3452.13	0.0322	1	-3.031	-3.031
77.62371	33.683	3457.13	0.0322	1	-3.201	-3.201
77.70705	33.524	3462.13	0.0322	1	-3.369	-3.369
77.79038	33.381	3467.13	0.0322	1	-3.521	-3.521
77.87371	33.242	3472.13	0.0322	1	-3.668	-3.668
77.95704	33.107	3477.13	0.0322	1	-3.81	-3.81
78.04036	32.965	3482.13	0.0322	1	-3.96	-3.96
78.12371	32.8	3487.13	0.0322	1	-4.13	-4.13
78.20705	32.576	3492.13	0.0322	1	-4.36	-4.36
78.29039	32.377	3497.13	0.0322	1	-4.563	-4.563
78.37372	32.152	3502.13	0.0322	1	-4.793	-4.793
78.45707	31.922	3507.13	0.0322	1	-5.028	-5.028
78.54041	31.743	3512.13	0.0323	1	-5.21	-5.21
78.62374	31.578	3517.13	0.0323	1	-5.378	-5.378
78.70707	31.415	3522.13	0.0323	1	-5.547	-5.547
78.79039	31.26	3527.13	0.0323	1	-5.708	-5.708
78.87372	31.101	3532.13	0.0323	1	-5.871	-5.871
78.95706	30.893	3537.13	0.0322	1	-6.085	-6.085
79.04038	30.672	3542.13	0.0322	1	-6.314	-6.314
79.1237	30.456	3547.13	0.0322	1	-6.539	-6.539
79.20704	30.258	3552.13	0.0322	1	-6.746	-6.746
79.29038	30.051	3557.13	0.0322	1	-6.962	-6.962
79.37372	29.849	3562.13	0.0323	1	-7.174	-7.174
79.45705	29.646	3567.13	0.0323	1	-7.387	-7.387
79.54039	29.426	3572.13	0.0322	1	-7.618	-7.618
79.62373	29.238	3577.13	0.0322	1	-7.816	-7.816
79.70707	29.028	3582.13	0.0323	1	-8.034	-8.034
79.7904	28.83	3587.13	0.0322	1	-8.237	-8.237
79.87374	28.643	3592.13	0.0322	1	-8.429	-8.429
79.95708	28.448	3597.13	0.0322	1	-8.628	-8.628
80.04042	28.178	3602.13	0.0322	1	-8.903	-8.903
80.12376	27.913	3607.13	0.0322	1	-9.172	-9.172
80.2071	27.689	3612.13	0.0322	1	-9.4	-9.4
80.29042	27.467	3617.13	0.0322	1	-9.627	-9.627
80.37375	27.257	3622.13	0.0322	1	-9.844	-9.844
80.45709	27.038	3627.13	0.0323	1	-10.072	-10.072
80.54041	26.808	3632.13	0.0322	1	-10.309	-10.309
80.62373	26.569	3637.13	0.0322	1	-10.557	-10.557
80.70708	26.316	3642.13	0.0322	1	-10.818	-10.818
80.79042	25.982	3647.13	0.0322	1	-11.159	-11.159
80.87376	25.718	3652.13	0.0322	1	-11.429	-11.429
80.95709	25.467	3657.13	0.0322	1	-11.685	-11.685
81.04044	25.214	3662.13	0.0322	1	-11.945	-11.945
81.12377	24.923	3667.13	0.0322	1	-12.243	-12.243
81.20711	24.654	3672.13	0.0322	1	-12.52	-12.52
81.29044	24.376	3677.13	0.0322	1	-12.808	-12.808
81.37379	24.082	3682.13	0.0322	1	-13.115	-13.115
81.45712	23.692	3687.13	0.0322	1	-13.515	-13.515
81.54044	23.43	3692.13	0.0322	1	-13.785	-13.785
81.62376	23.185	3697.13	0.0322	1	-14.038	-14.038
81.7071	22.925	3702.13	0.0322	1	-14.307	-14.307
81.79043	22.651	3707.13	0.0322	1	-14.589	-14.589
81.87376	22.372	3712.13	0.0322	1	-14.877	-14.877
81.9571	22.077	3717.13	0.0321	1	-15.178	-15.178
82.04044	21.712	3722.13	0.0322	1	-15.55	-15.55
82.12378	21.442	3727.13	0.0322	1	-15.827	-15.827
82.20712	21.18	3732.13	0.0322	1	-16.096	-16.096
82.29046	20.934	3737.13	0.0322	1	-16.348	-16.348
82.3738	20.747	3742.13	0.0322	1	-16.54	-16.54
82.45713	20.55	3747.13	0.0322	1	-16.741	-16.741
82.54046	20.335	3752.13	0.0322	1	-16.963	-16.963
82.6238	20.083	3757.13	0.0322	1	-17.222	-17.222
82.70713	19.859	3762.13	0.0322	1	-17.454	-17.454
82.79047	19.689	3767.13	0.0322	1	-17.633	-17.633
82.8738	19.538	3772.13	0.0322	1	-17.797	-17.797
82.95713	19.406	3777.13	0.0322	1	-17.945	-17.945
83.04046	19.274	3782.13	0.0322	1	-18.093	-18.093
83.1238	19.115	3787.13	0.0322	1	-18.265	-18.265
83.20713	19.006	3792.13	0.0322	1	-18.386	-18.386
83.3038	18.907	3797.929	0.0322	1	-18.496	-18.496
83.38713	18.841	3802.929	0.0322	1	-18.571	-18.571
83.47047	18.784	3807.929	0.0322	1	-18.64	-18.64
83.55381	18.733	3812.929	0.0322	1	-18.7	-18.7
83.63714	18.675	3817.929	0.0322	1	-18.765	-18.765
83.72049	18.643	3822.929	0.0322	1	-18.804	-18.804
83.80385	18.621	3827.929	0.0322	1	-18.832	-18.832
83.88718	18.606	3832.929	0.0322	1	-18.852	-18.852
83.9705	18.596	3837.929	0.0322	1	-18.866	-18.866
84.05383	18.59	3842.929	0.0322	1	-18.877	-18.877
84.13714	18.586	3847.929	0.0322	1	-18.886	-18.886
84.22048	18.589	3852.929	0.0322	1	-18.888	-18.888
84.3038	18.599	3857.929	0.0322	1	-18.883	-18.883
84.38715	18.626	3862.929	0.0322	1	-18.86	-18.86
84.47049	18.643	3867.929	0.0322	1	-18.848	-18.848
84.55382	18.69	3872.929	0.0322	1	-18.807	-18.807
84.63717	18.783	3877.929	0.0322	1	-18.719	-18.719
84.7205	18.887	3882.929	0.0322	1	-18.621	-18.621
84.80384	18.999	3887.929	0.0322	1	-18.516	-18.516
84.88718	19.12	3892.929	0.0322	1	-18.4	-18.4
84.97051	19.254	3897.929	0.0322	1	-18.275	-18.275
85.05384	19.381	3902.929	0.0322	1	-18.159	-18.159
85.13718	19.507	3907.929	0.0322	1	-18.041	-18.041
85.22051	19.624	3912.929	0.0322	1	-17.931	-17.931
85.30385	19.731	3917.929	0.0322	1	-17.832	-17.832
85.38718	19.845	3922.929	0.0322	1	-17.724	-17.724
85.47052	19.953	3927.929	0.0322	1	-17.623	-17.623
85.55386	20.039	3932.929	0.0322	1	-17.543	-17.543
85.63719	20.143	3937.929	0.0322	1	-17.447	-17.447
85.72053	20.259	3942.929	0.0322	1	-17.34	-17.34
85.80387	20.375	3947.929	0.0322	1	-17.232	-17.232
85.88721	20.469	3952.929	0.0322	1	-17.146	-17.146
85.97054	20.556	3957.929	0.0322	1	-17.07	-17.07
86.05387	20.639	3962.929	0.0322	1	-16.995	-16.995
86.13721	20.717	3967.929	0.0323	1	-16.928	-16.928
86.22054	20.787	3972.929	0.0322	1	-16.869	-16.869
86.30387	20.86	3977.929	0.0322	1	-16.805	-16.805
86.3872	20.924	3982.929	0.0322	1	-16.751	-16.751
86.47054	20.976	3987.929	0.0322	1	-16.706	-16.706
86.55387	21.018	3992.929	0.0322	1	-16.67	-16.67
86.63721	21.053	3997.929	0.0322	1	-16.642	-16.642
86.72055	21.084	4002.929	0.0322	1	-16.619	-16.619
86.80388	21.11	4007.929	0.0322	1	-16.601	-16.601
86.88722	21.136	4012.929	0.0322	1	-16.585	-16.585
86.97056	21.162	4017.929	0.0322	1	-16.569	-16.569
87.05389	21.183	4022.929	0.0323	1	-16.557	-16.557
87.13723	21.204	4027.929	0.0322	1	-16.546	-16.546
87.22057	21.225	4032.929	0.0322	1	-16.534	-16.534
87.30391	21.247	4037.929	0.0322	1	-16.524	-16.524
87.38725	21.273	4042.929	0.0322	1	-16.511	-16.511
87.47059	21.296	4047.929	0.0322	1	-16.503	-16.503
87.55393	21.318	4052.929	0.0322	1	-16.494	-16.494
87.63726	21.343	4057.929	0.0322	1	-16.478	-16.478
87.72059	21.374	4062.929	0.0322	1	-16.457	-16.457
87.80392	21.407	4067.929	0.0322	1	-16.432	-16.432
87.88725	21.44	4072.929	0.0322	1	-16.406	-16.406
87.97057	21.475	4077.929	0.0322	1	-16.382	-16.382
88.0539	21.509	4082.929	0.0322	1	-16.358	-16.358
88.13723	21.54	4087.929	0.0322	1	-16.333	-16.333
88.22057	21.567	4092.929	0.0322	1	-16.311	-16.311
88.30391	21.592	4097.929	0.0322	1	-16.291	-16.291
88.38724	21.616	4102.929	0.0322	1	-16.274	-16.274
88.47058	21.647	4107.929	0.0322	1	-16.251	-16.251
88.55392	21.678	4112.929	0.0322	1	-16.228	-16.228
88.63725	21.707	4117.929	0.0322	1	-16.208	-16.208
88.72059	21.736	4122.929	0.0322	1	-16.189	-16.189
88.80391	21.763	4127.929	0.0322	1	-16.172	-16.172
88.88726	21.793	4132.929	0.0322	1	-16.154	-16.154
88.9706	21.82	4137.929	0.0322	1	-16.139	-16.139
89.05393	21.848	4142.929	0.0322	1	-16.119	-16.119
89.13726	21.875	4147.929	0.0322	1	-16.099	-16.099
89.22059	21.896	4152.929	0.0322	1	-16.084	-16.084
89.30393	21.918	4157.929	0.0322	1	-16.066	-16.066
89.38726	21.942	4162.929	0.0322	1	-16.049	-16.049
89.4706	21.969	4167.929	0.0322	1	-16.035	-16.035
89.55394	21.994	4172.929	0.0322	1	-16.028	-16.028
89.63727	22.019	4177.929	0.0322	1	-16.018	-16.018
89.72061	22.045	4182.929	0.0322	1	-16.001	-16.001
89.80394	22.07	4187.929	0.0322	1	-15.983	-15.983
89.88729	22.09	4192.929	0.0322	1	-15.971	-15.971
89.97062	22.107	4197.929	0.0322	1	-15.961	-15.961
90.05396	22.123	4202.929	0.0322	1	-15.953	-15.953
90.1373	22.137	4207.929	0.0322	1	-15.946	-15.946
90.22064	22.15	4212.929	0.0322	1	-15.941	-15.941
90.30398	22.162	4217.929	0.0322	1	-15.936	-15.936
90.38731	22.171	4222.929	0.0322	1	-15.934	-15.934
90.47064	22.179	4227.929	0.0322	1	-15.933	-15.933
90.55398	22.186	4232.929	0.0322	1	-15.932	-15.932
90.63731	22.193	4237.929	0.0322	1	-15.929	-15.929
90.72065	22.199	4242.929	0.0322	1	-15.926	-15.926
90.80399	22.206	4247.929	0.0322	1	-15.923	-15.923
90.88732	22.212	4252.929	0.0322	1	-15.923	-15.923
90.97066	22.216	4257.929	0.0322	1	-15.927	-15.927
91.05399	22.218	4262.929	0.0322	1	-15.932	-15.932
91.13732	22.221	4267.929	0.0322	1	-15.936	-15.936
91.22066	22.223	4272.929	0.0322	1	-15.939	-15.939
91.30399	22.225	4277.929	0.0322	1	-15.943	-15.943
91.38733	22.226	4282.929	0.0322	1	-15.948	-15.948
91.47067	22.227	4287.929	0.0322	1	-15.952	-15.952
91.554	22.228	4292.929	0.0322	1	-15.956	-15.956
91.63734	22.228	4297.929	0.0322	1	-15.963	-15.963
91.72068	22.228	4302.929	0.0322	1	-15.971	-15.971
91.80402	22.229	4307.929	0.0322	1	-15.98	-15.98
91.88735	22.229	4312.929	0.0322	1	-15.994	-15.994
91.97069	22.229	4317.929	0.0322	1	-16.006	-16.006
92.05402	22.229	4322.929	0.0322	1	-16.014	-16.014
92.13736	22.229	4327.929	0.0322	1	-16.02	-16.02
92.22069	22.229	4332.929	0.0322	1	-16.024	-16.024
92.30403	22.228	4337.929	0.0322	1	-16.03	-16.03
92.38737	22.228	4342.929	0.0322	1	-16.035	-16.035
92.4707	22.226	4347.929	0.0322	1	-16.042	-16.042
92.55405	22.224	4352.929	0.0322	1	-16.048	-16.048
92.63738	22.222	4357.929	0.0322	1	-16.054	-16.054
92.72071	22.217	4362.929	0.0322	1	-16.064	-16.064
92.80403	22.213	4367.929	0.0322	1	-16.077	-16.077
92.88736	22.209	4372.929	0.0322	1	-16.088	-16.088
92.97069	22.204	4377.929	0.0322	1	-16.1	-16.1
93.05403	22.195	4382.929	0.0322	1	-16.117	-16.117
93.13737	22.183	4387.929	0.0323	1	-16.137	-16.137
93.22071	22.166	4392.929	0.0322	1	-16.162	-16.162
93.30405	22.147	4397.929	0.0322	1	-16.19	-16.19
93.38739	22.126	4402.929	0.0322	1	-16.22	-16.22
93.47072	22.102	4407.929	0.0322	1	-16.253	-16.253
93.55406	22.074	4412.929	0.0322	1	-16.29	-16.29
93.6374	22.042	4417.929	0.0322	1	-16.33	-16.33
93.72073	22.005	4422.929	0.0322	1	-16.378	-16.378
93.80407	21.968	4427.929	0.0322	1	-16.426	-16.426
93.8874	21.931	4432.929	0.0322	1	-16.472	-16.472
93.97073	21.903	4437.929	0.0322	1	-16.509	-16.509
94.05407	21.875	4442.929	0.0322	1	-16.544	-16.544
94.13741	21.849	4447.929	0.0322	1	-16.575	-16.575
94.22074	21.822	4452.929	0.0322	1	-16.607	-16.607
94.30409	21.795	4457.929	0.0322	1	-16.639	-16.639
94.38744	21.759	4462.929	0.0322	1	-16.681	-16.681
94.47078	21.722	4467.929	0.0322	1	-16.724	-16.724
94.55411	21.686	4472.929	0.0322	1	-16.764	-16.764
94.63745	21.653	4477.929	0.0322	1	-16.801	-16.801
94.72078	21.622	4482.929	0.0322	1	-16.836	-16.836
94.80411	21.589	4487.929	0.0322	1	-16.873	-16.873
94.88744	21.557	4492.929	0.0322	1	-16.909	-16.909
94.97078	21.522	4497.929	0.0322	1	-16.948	-16.948
95.05412	21.485	4502.929	0.0322	1	-16.989	-16.989
95.13745	21.45	4507.929	0.0322	1	-17.029	-17.029
95.22078	21.417	4512.929	0.0322	1	-17.067	-17.067
95.3041	21.388	4517.929	0.0322	1	-17.101	-17.101
95.38743	21.366	4522.929	0.0322	1	-17.128	-17.128
95.47076	21.34	4527.929	0.0321	1	-17.158	-17.158
95.55408	21.303	4532.929	0.0322	1	-17.199	-17.199
95.63742	21.262	4537.929	0.0322	1	-17.244	-17.244
95.72075	21.21	4542.929	0.0322	1	-17.302	-17.302
95.80408	21.161	4547.929	0.0322	1	-17.356	-17.356
95.8874	21.112	4552.929	0.0322	1	-17.41	-17.41
95.97074	21.063	4557.929	0.0322	1	-17.462	-17.462
96.05407	21.013	4562.929	0.0322	1	-17.514	-17.514
96.13741	20.961	4567.929	0.0322	1	-17.569	-17.569
96.22075	20.912	4572.929	0.0322	1	-17.62	-17.62
96.30409	20.866	4577.929	0.0322	1	-17.669	-17.669
96.38743	20.823	4582.929	0.0322	1	-17.715	-17.715
96.47077	20.777	4587.929	0.0322	1	-17.763	-17.763
96.5541	20.733	4592.929	0.0322	1	-17.809	-17.809
96.63744	20.686	4597.929	0.0322	1	-17.859	-17.859
96.72077	20.636	4602.929	0.0322	1	-17.911	-17.911
96.8041	20.588	4607.929	0.0322	1	-17.959	-17.959
96.88744	20.543	4612.929	0.0322	1	-18.006	-18.006
96.97078	20.499	4617.929	0.0322	1	-18.052	-18.052
97.0541	20.453	4622.929	0.0322	1	-18.098	-18.098
97.13744	20.408	4627.929	0.0322	1	-18.145	-18.145
97.22078	20.357	4632.929	0.0322	1	-18.199	-18.199
97.30411	20.303	4637.929	0.0322	1	-18.256	-18.256
97.38744	20.251	4642.929	0.0322	1	-18.311	-18.311
97.47078	20.201	4647.929	0.0322	1	-18.362	-18.362
97.55411	20.158	4652.929	0.0322	1	-18.407	-18.407
97.63745	20.116	4657.929	0.0322	1	-18.451	-18.451
97.72078	20.074	4662.929	0.0322	1	-18.494	-18.494
97.80412	20.035	4667.929	0.0322	1	-18.534	-18.534
97.88745	19.995	4672.929	0.0322	1	-18.574	-18.574
97.97079	19.955	4677.929	0.0322	1	-18.615	-18.615
98.05412	19.92	4682.929	0.0322	1	-18.65	-18.65
98.13745	19.881	4687.929	0.0322	1	-18.689	-18.689
98.22079	19.836	4692.929	0.0322	1	-18.735	-18.735
98.30412	19.782	4697.929	0.0322	1	-18.789	-18.789
98.38745	19.733	4702.929	0.0322	1	-18.838	-18.838
98.47078	19.684	4707.929	0.0322	1	-18.888	-18.888
98.55411	19.629	4712.929	0.0322	1	-18.943	-18.943
98.63743	19.573	4717.929	0.0322	1	-18.999	-18.999
98.72076	19.524	4722.929	0.0322	1	-19.048	-19.048
98.80409	19.473	4727.929	0.0322	1	-19.099	-19.099
98.88743	19.422	4732.929	0.0322	1	-19.15	-19.15
98.97076	19.368	4737.929	0.0322	1	-19.204	-19.204
99.05408	19.321	4742.929	0.0322	1	-19.251	-19.251
99.13743	19.289	4747.929	0.0322	1	-19.283	-19.283
99.22077	19.246	4752.929	0.0322	1	-19.326	-19.326
99.3041	19.201	4757.929	0.0322	1	-19.371	-19.371
99.38743	19.152	4762.929	0.0322	1	-19.42	-19.42
99.47076	19.103	4767.929	0.0322	1	-19.469	-19.469
99.55409	19.055	4772.929	0.0322	1	-19.517	-19.517
99.63743	19.003	4777.929	0.0322	1	-19.569	-19.569
99.72076	18.948	4782.929	0.0322	1	-19.624	-19.624
99.80409	18.891	4787.929	0.0322	1	-19.681	-19.681
99.88744	18.837	4792.929	0.0322	1	-19.735	-19.735
99.97078	18.773	4797.929	0.0322	1	-19.799	-19.799
100.05413	18.711	4802.929	0.0322	1	-19.861	-19.861
100.13747	18.655	4807.929	0.0322	1	-19.916	-19.916
100.2208	18.598	4812.929	0.0322	1	-19.973	-19.973
100.30414	18.549	4817.929	0.0322	1	-20.022	-20.022
100.38749	18.501	4822.929	0.0322	1	-20.068	-20.068
100.47081	18.452	4827.929	0.0322	1	-20.115	-20.115
100.55413	18.41	4832.929	0.0322	1	-20.156	-20.156
100.63747	18.37	4837.929	0.0322	1	-20.194	-20.194
100.72081	18.323	4842.929	0.0322	1	-20.238	-20.238
100.80416	18.266	4847.929	0.0322	1	-20.293	-20.293
100.88748	18.208	4852.929	0.0321	1	-20.348	-20.348
100.9708	18.183	4857.929	0.0322	1	-20.37	-20.37
101.05413	18.163	4862.929	0.0322	1	-20.387	-20.387
101.13745	18.135	4867.929	0.0322	1	-20.412	-20.412
101.22079	18.091	4872.929	0.0322	1	-20.45	-20.45
101.30412	18.025	4877.929	0.0322	1	-20.511	-20.511
101.38745	17.947	4882.929	0.0322	1	-20.581	-20.581
101.47078	17.874	4887.929	0.0321	1	-20.646	-20.646
101.5541	17.801	4892.929	0.0321	1	-20.711	-20.711
101.63743	17.734	4897.929	0.0322	1	-20.767	-20.767
101.72075	17.666	4902.929	0.0322	1	-20.825	-20.825
101.80408	17.597	4907.929	0.0322	1	-20.882	-20.882
101.88742	17.532	4912.929	0.0322	1	-20.933	-20.933
101.97076	17.46	4917.929	0.0322	1	-20.989	-20.989
102.0541	17.389	4922.929	0.0322	1	-21.044	-21.044
102.13745	17.318	4927.929	0.0322	1	-21.097	-21.097
102.2208	17.238	4932.929	0.0322	1	-21.159	-21.159
102.30413	17.141	4937.929	0.0322	1	-21.24	-21.24
102.38746	17.077	4942.929	0.0321	1	-21.287	-21.287
102.47079	17.02	4947.929	0.0322	1	-21.326	-21.326
102.55413	16.945	4952.929	0.0322	1	-21.383	-21.383
102.63746	16.883	4957.929	0.0321	1	-21.426	-21.426
102.72077	16.834	4962.929	0.0322	1	-21.458	-21.458
102.80409	16.79	4967.929	0.0322	1	-21.484	-21.484
102.8874	16.75	4972.929	0.0322	1	-21.505	-21.505
102.97072	16.703	4977.929	0.0322	1	-21.535	-21.535
103.05405	16.651	4982.929	0.0321	1	-21.57	-21.57
103.13738	16.581	4987.929	0.0322	1	-21.623	-21.623
103.22071	16.499	4992.929	0.0322	1	-21.688	-21.688
103.30406	16.421	4997.929	0.0322	1	-21.746	-21.746
103.3874	16.328	5002.929	0.0322	1	-21.819	-21.819
103.47076	16.241	5007.929	0.0322	1	-21.886	-21.886
103.55411	16.146	5012.929	0.0322	1	-21.962	-21.962
103.63745	16.055	5017.929	0.0322	1	-22.036	-22.036
103.72078	15.982	5022.929	0.0322	1	-22.091	-22.091
103.80411	15.911	5027.929	0.0322	1	-22.144	-22.144
103.88746	15.837	5032.929	0.0322	1	-22.198	-22.198
103.97079	15.758	5037.929	0.0322	1	-22.255	-22.255
104.05412	15.679	5042.929	0.0322	1	-22.306	-22.306
104.13744	15.597	5047.929	0.0322	1	-22.361	-22.361
104.22077	15.522	5052.929	0.0322	1	-22.411	-22.411
104.30409	15.444	5057.929	0.0322	1	-22.463	-22.463
104.38742	15.386	5062.929	0.0322	1	-22.495	-22.495
104.47075	15.335	5067.929	0.0321	1	-22.524	-22.524
104.55408	15.257	5072.929	0.0322	1	-22.579	-22.579
104.63742	15.158	5077.929	0.0322	1	-22.656	-22.656
104.72073	15.057	5082.929	0.0322	1	-22.736	-22.736
104.80407	14.96	5087.929	0.0322	1	-22.811	-22.811
104.88742	14.842	5092.929	0.0322	1	-22.905	-22.905
104.97076	14.708	5097.929	0.0322	1	-23.017	-23.017
105.0541	14.576	5102.929	0.0322	1	-23.124	-23.124
105.13743	14.454	5107.929	0.0322	1	-23.221	-23.221
105.22076	14.334	5112.929	0.0321	1	-23.318	-23.318
105.30409	14.216	5117.929	0.0321	1	-23.411	-23.411
105.38744	14.088	5122.929	0.0321	1	-23.506	-23.506
105.47078	13.963	5127.929	0.0322	1	-23.599	-23.599
105.55412	13.838	5132.929	0.0322	1	-23.693	-23.693
105.63746	13.718	5137.929	0.0322	1	-23.782	-23.782
105.72079	13.61	5142.929	0.0322	1	-23.857	-23.857
105.80412	13.498	5147.929	0.0322	1	-23.938	-23.938
105.88745	13.392	5152.929	0.0321	1	-24.016	-24.016
105.97078	13.278	5157.929	0.0321	1	-24.1	-24.1
106.05411	13.148	5162.929	0.0321	1	-24.198	-24.198
106.13744	13.007	5167.929	0.0321	1	-24.305	-24.305
106.22077	12.875	5172.929	0.0321	1	-24.405	-24.405
106.3041	12.762	5177.929	0.0321	1	-24.49	-24.49
106.38743	12.625	5182.929	0.0322	1	-24.602	-24.602
106.47076	12.473	5187.929	0.0321	1	-24.728	-24.728
106.5541	12.32	5192.929	0.0321	1	-24.855	-24.855
106.63745	12.159	5197.929	0.0321	1	-24.988	-24.988
106.72078	11.989	5202.929	0.0321	1	-25.13	-25.13
106.80411	11.83	5207.929	0.0321	1	-25.261	-25.261
106.88745	11.673	5212.929	0.0321	1	-25.388	-25.388
106.97078	11.516	5217.929	0.0322	1	-25.511	-25.511
107.05412	11.365	5222.929	0.0322	1	-25.632	-25.632
107.13746	11.201	5227.929	0.0322	1	-25.766	-25.766
107.2208	11.034	5232.929	0.0322	1	-25.904	-25.904
107.30414	10.865	5237.929	0.0322	1	-26.045	-26.045
107.38748	10.7	5242.929	0.0321	1	-26.18	-26.18
107.47081	10.544	5247.929	0.0322	1	-26.306	-26.306
107.55414	10.394	5252.929	0.0321	1	-26.426	-26.426
107.63747	10.248	5257.929	0.0321	1	-26.543	-26.543
107.7208	10.154	5262.929	0.0321	1	-26.608	-26.608
107.80413	10.032	5267.929	0.0321	1	-26.7	-26.7
107.88746	9.889	5272.929	0.0322	1	-26.817	-26.817
107.97079	9.72	5277.929	0.0322	1	-26.955	-26.955
108.05412	9.554	5282.929	0.0321	1	-27.085	-27.085
108.13744	9.389	5287.929	0.0321	1	-27.209	-27.209
108.22077	9.234	5292.929	0.0322	1	-27.325	-27.325
108.3041	9.068	5297.929	0.0322	1	-27.453	-27.453
108.38743	8.908	5302.929	0.0321	1	-27.575	-27.575
108.47077	8.748	5307.929	0.0321	1	-27.7	-27.7
108.5541	8.585	5312.929	0.0321	1	-27.828	-27.828
108.63743	8.42	5317.929	0.0322	1	-27.959	-27.959
108.72076	8.271	5322.929	0.0322	1	-28.072	-28.072
108.80409	8.127	5327.929	0.0321	1	-28.181	-28.181
108.88743	7.992	5332.929	0.0322	1	-28.282	-28.282
108.97075	7.837	5337.929	0.0321	1	-28.399	-28.399
109.05407	7.697	5342.929	0.0321	1	-28.503	-28.503
109.1374	7.569	5347.929	0.0321	1	-28.596	-28.596
109.22073	7.428	5352.929	0.0321	1	-28.7	-28.7
109.30407	7.277	5357.929	0.0322	1	-28.811	-28.811
109.38742	7.128	5362.929	0.0321	1	-28.922	-28.922
109.47076	6.98	5367.929	0.0321	1	-29.034	-29.034
109.5541	6.833	5372.929	0.0321	1	-29.146	-29.146
109.63745	6.697	5377.929	0.0322	1	-29.248	-29.248
109.72079	6.569	5382.929	0.0322	1	-29.344	-29.344
109.80413	6.457	5387.929	0.0322	1	-29.426	-29.426
109.88748	6.346	5392.929	0.0321	1	-29.51	-29.51
109.97084	6.229	5397.929	0.0322	1	-29.602	-29.602
