# Supplementary material for: Modification of the structural stability of human serum albumin in rheumatoid arthritis
Source: PLoS One. 2023 Mar 17;18(3):e0271008. doi: 10.1371/journal.pone.0271008 (PMC10022781; doi:10.1371/journal.pone.0271008)
Supplement: S2 Data — The zip file includes 47 HDC results (.csv) exported from DSC raw files. Each HDC result file contains seven measurements for each DSC run: temperature (°C), power (μW), time(s), pressure (atm), scan rate (°C/min), analysis data (excess molar heat capacity (Cpex)), and corrected data (normalized Cpex, normalization explained in the Methods section). (ZIP) [file pone.0271008.s003.zip › SupplmentalData_2_HDC results/RF30.csv]

temp	power	time	pressure	scan rate	AnalysisData	CorrectedData
20.00108	-62.139	0.539	0.0322	0.571	-0.219	-0.219
20.0328	-79.372	5.538	0.0322	0.571	-0.213	-0.213
20.09775	-164.453	11.538	0.0322	0.571	-0.259	-0.259
20.16828	-234.902	16.538	0.0322	0.571	-1.246	-1.246
20.24989	-290.3	21.538	0.0322	0.685	-3.213	-3.213
20.33948	-327.984	26.538	0.0323	0.8	-5.708	-5.708
20.43437	-349.133	31.538	0.0322	0.916	-8.143	-8.143
20.53231	-358.116	36.539	0.0323	1.03	-11.137	-11.137
20.63152	-355.927	41.539	0.0323	1.102	-13.665	-13.665
20.73063	-345.901	46.539	0.0323	1.142	-16.172	-16.172
20.82867	-330.687	51.539	0.0322	1.16	-18.513	-18.513
20.92497	-312.258	56.539	0.0323	1.146	-20.445	-20.445
21.01918	-292.227	61.539	0.0322	1.127	-21.967	-21.967
21.11115	-271.893	66.539	0.0322	1.104	-23.1	-23.1
21.20093	-252.197	71.539	0.0322	1.081	-23.893	-23.893
21.28868	-233.747	76.539	0.0322	1.058	-24.345	-24.345
21.37463	-216.893	81.539	0.0322	1.038	-24.484	-24.484
21.4591	-201.956	86.539	0.0323	1.021	-24.481	-24.481
21.54237	-188.94	91.539	0.0322	1.006	-24.344	-24.344
21.62474	-177.727	96.539	0.0323	0.995	-24.072	-24.072
21.7065	-168.243	101.539	0.0323	0.987	-23.671	-23.671
21.80417	-158.89	107.538	0.0323	0.982	-23.298	-23.298
21.88542	-152.373	112.538	0.0323	0.979	-22.941	-22.941
21.96673	-146.783	117.538	0.0323	0.979	-22.554	-22.554
22.0482	-141.938	122.538	0.0323	0.98	-22.232	-22.232
22.12991	-137.602	127.538	0.0322	0.982	-21.988	-21.988
22.21191	-133.623	132.539	0.0323	0.984	-21.814	-21.814
22.29419	-129.83	137.539	0.0322	0.987	-21.653	-21.653
22.37675	-126.11	142.539	0.0323	0.99	-21.502	-21.502
22.45957	-122.407	147.539	0.0323	0.993	-21.376	-21.376
22.54261	-118.688	152.539	0.0323	0.996	-21.293	-21.293
22.62585	-114.925	157.539	0.0323	0.998	-21.219	-21.219
22.70923	-111.125	162.539	0.0323	1	-21.164	-21.164
22.79274	-107.331	167.539	0.0323	1.001	-21.148	-21.148
22.87635	-103.53	172.539	0.0322	1.002	-21.148	-21.148
22.96	-99.726	177.539	0.0323	1.003	-21.163	-21.163
23.04367	-95.912	182.539	0.0322	1.004	-21.159	-21.159
23.12735	-92.135	187.539	0.0323	1.004	-21.147	-21.147
23.21102	-88.441	192.539	0.0323	1.004	-21.15	-21.15
23.29465	-84.815	197.539	0.0322	1.003	-21.152	-21.152
23.37826	-81.281	202.539	0.0323	1.003	-21.151	-21.151
23.46183	-77.839	207.539	0.0322	1.003	-21.118	-21.118
23.54536	-74.512	212.539	0.0323	1.002	-21.074	-21.074
23.62886	-71.307	217.539	0.0323	1.002	-21.038	-21.038
23.71232	-68.233	222.539	0.0322	1.002	-20.993	-20.993
23.79576	-65.3	227.539	0.0322	1.001	-20.956	-20.956
23.87917	-62.477	232.539	0.0322	1.001	-20.913	-20.913
23.96257	-59.774	237.539	0.0322	1.001	-20.869	-20.869
24.04596	-57.187	242.539	0.0323	1.001	-20.823	-20.823
24.12934	-54.696	247.539	0.0322	1.001	-20.78	-20.78
24.21271	-52.325	252.539	0.0322	1.001	-20.776	-20.776
24.29608	-50.039	257.539	0.0323	1	-20.744	-20.744
24.37944	-47.828	262.539	0.0323	1	-20.69	-20.69
24.46281	-45.697	267.539	0.0322	1	-20.646	-20.646
24.54618	-43.671	272.539	0.0323	1	-20.624	-20.624
24.62956	-41.696	277.539	0.0323	1	-20.589	-20.589
24.71294	-39.812	282.539	0.0323	1.001	-20.572	-20.572
24.79631	-37.976	287.539	0.0322	1.001	-20.534	-20.534
24.87969	-36.196	292.539	0.0323	1.001	-20.498	-20.498
24.96307	-34.473	297.539	0.0323	1.001	-20.461	-20.461
25.04645	-32.815	302.539	0.0322	1.001	-20.43	-20.43
25.12983	-31.204	307.539	0.0323	1.001	-20.397	-20.397
25.21321	-29.644	312.539	0.0323	1.001	-20.368	-20.368
25.29659	-28.147	317.539	0.0322	1.001	-20.346	-20.346
25.37997	-26.711	322.539	0.0322	1.001	-20.331	-20.331
25.46335	-25.301	327.539	0.0322	1.001	-20.292	-20.292
25.54673	-23.979	332.539	0.0322	1.001	-20.297	-20.297
25.6301	-22.69	337.539	0.0323	1	-20.299	-20.299
25.71347	-21.406	342.539	0.0322	1	-20.261	-20.261
25.79684	-20.17	347.539	0.0323	1	-20.233	-20.233
25.8802	-18.999	352.539	0.0322	1	-20.214	-20.214
25.96357	-17.867	357.539	0.0322	1	-20.195	-20.195
26.04693	-16.782	362.539	0.0323	1	-20.185	-20.185
26.1303	-15.719	367.539	0.0323	1	-20.17	-20.17
26.21366	-14.703	372.539	0.0323	1	-20.166	-20.166
26.29702	-13.72	377.539	0.0323	1	-20.148	-20.148
26.38038	-12.766	382.539	0.0323	1	-20.123	-20.123
26.46374	-11.851	387.539	0.0323	1	-20.098	-20.098
26.54711	-10.974	392.539	0.0323	1	-20.089	-20.089
26.63047	-10.114	397.539	0.0323	1	-20.069	-20.069
26.71381	-9.285	402.539	0.0323	1	-20.05	-20.05
26.79717	-8.454	407.539	0.0323	1	-19.985	-19.985
26.88052	-7.693	412.539	0.0323	1	-19.954	-19.954
26.96388	-6.949	417.539	0.0323	1	-19.954	-19.954
27.04722	-6.236	422.539	0.0323	1	-19.965	-19.965
27.14392	-5.427	428.338	0.0323	1	-19.949	-19.949
27.22726	-4.751	433.338	0.0323	1	-19.928	-19.928
27.31061	-4.105	438.338	0.0323	1	-19.915	-19.915
27.39396	-3.49	443.338	0.0323	1	-19.907	-19.907
27.47731	-2.887	448.338	0.0322	1	-19.885	-19.885
27.56066	-2.302	453.338	0.0323	1	-19.858	-19.858
27.64401	-1.745	458.338	0.0323	1	-19.847	-19.847
27.72735	-1.204	463.338	0.0323	1	-19.841	-19.841
27.8107	-0.674	468.338	0.0322	1	-19.84	-19.84
27.89405	-0.164	473.338	0.0323	1	-19.836	-19.836
27.97739	0.325	478.338	0.0323	1	-19.824	-19.824
28.06073	0.798	483.338	0.0323	1	-19.808	-19.808
28.14407	1.271	488.338	0.0323	1	-19.772	-19.772
28.22741	1.707	493.338	0.0323	1	-19.758	-19.758
28.31076	2.134	498.338	0.0322	1	-19.741	-19.741
28.3941	2.534	503.338	0.0322	1	-19.736	-19.736
28.47745	2.935	508.338	0.0323	1	-19.72	-19.72
28.56081	3.306	513.339	0.0323	1	-19.734	-19.734
28.64416	3.669	518.339	0.0323	1	-19.739	-19.739
28.7275	4.032	523.339	0.0323	1	-19.72	-19.72
28.81084	4.399	528.339	0.0323	1	-19.684	-19.684
28.89418	4.756	533.339	0.0323	1	-19.646	-19.646
28.97752	5.093	538.339	0.0323	1	-19.621	-19.621
29.06085	5.424	543.339	0.0323	1	-19.596	-19.596
29.14419	5.731	548.339	0.0323	1	-19.575	-19.575
29.22752	6.027	553.339	0.0323	1	-19.563	-19.563
29.31086	6.321	558.339	0.0323	1	-19.548	-19.548
29.3942	6.592	563.339	0.0323	1	-19.534	-19.534
29.47754	6.848	568.339	0.0323	1	-19.526	-19.526
29.56087	7.104	573.339	0.0323	1	-19.518	-19.518
29.64422	7.354	578.339	0.0323	1	-19.509	-19.509
29.72756	7.593	583.339	0.0323	1	-19.507	-19.507
29.81089	7.823	588.339	0.0323	1	-19.518	-19.518
29.89423	8.051	593.339	0.0322	1	-19.522	-19.522
29.97756	8.274	598.339	0.0322	1	-19.517	-19.517
30.06089	8.492	603.339	0.0322	1	-19.489	-19.489
30.14422	8.702	608.339	0.0322	1	-19.455	-19.455
30.22756	8.897	613.339	0.0323	1	-19.436	-19.436
30.31089	9.084	618.339	0.0323	1	-19.421	-19.421
30.39422	9.267	623.339	0.0323	1	-19.406	-19.406
30.47754	9.453	628.339	0.0323	1	-19.383	-19.383
30.56088	9.635	633.339	0.0323	1	-19.37	-19.37
30.64422	9.8	638.339	0.0323	1	-19.369	-19.369
30.72756	9.954	643.339	0.0323	1	-19.368	-19.368
30.8109	10.101	648.339	0.0323	1	-19.372	-19.372
30.89425	10.249	653.339	0.0322	1	-19.371	-19.371
30.97759	10.395	658.339	0.0323	1	-19.363	-19.363
31.06093	10.537	663.339	0.0323	1	-19.349	-19.349
31.14428	10.673	668.339	0.0322	1	-19.341	-19.341
31.22761	10.809	673.339	0.0323	1	-19.331	-19.331
31.31095	10.944	678.339	0.0322	1	-19.32	-19.32
31.39428	11.079	683.339	0.0323	1	-19.3	-19.3
31.47762	11.212	688.339	0.0322	1	-19.276	-19.276
31.56096	11.339	693.339	0.0322	1	-19.254	-19.254
31.6443	11.462	698.339	0.0323	1	-19.247	-19.247
31.72762	11.575	703.339	0.0323	1	-19.258	-19.258
31.81095	11.7	708.339	0.0323	1	-19.242	-19.242
31.89428	11.81	713.339	0.0323	1	-19.22	-19.22
31.97762	11.917	718.339	0.0322	1	-19.198	-19.198
32.06095	12.023	723.339	0.0322	1	-19.187	-19.187
32.14428	12.124	728.339	0.0323	1	-19.179	-19.179
32.22761	12.22	733.339	0.0322	1	-19.167	-19.167
32.31094	12.317	738.339	0.0322	1	-19.155	-19.155
32.39426	12.416	743.339	0.0322	1	-19.139	-19.139
32.47759	12.512	748.339	0.0323	1	-19.126	-19.126
32.56093	12.601	753.339	0.0323	1	-19.116	-19.116
32.64427	12.674	758.339	0.0323	1	-19.117	-19.117
32.7276	12.739	763.339	0.0323	1	-19.124	-19.124
32.81094	12.815	768.339	0.0323	1	-19.116	-19.116
32.89427	12.886	773.339	0.0323	1	-19.11	-19.11
32.9776	12.959	778.339	0.0323	1	-19.103	-19.103
33.06095	13.032	783.339	0.0323	1	-19.096	-19.096
33.14429	13.093	788.339	0.0323	1	-19.092	-19.092
33.22762	13.148	793.339	0.0322	1	-19.094	-19.094
33.31096	13.216	798.339	0.0323	1	-19.085	-19.085
33.39429	13.283	803.339	0.0322	1	-19.078	-19.078
33.47763	13.35	808.339	0.0322	1	-19.061	-19.061
33.56095	13.411	813.339	0.0323	1	-19.045	-19.045
33.64427	13.475	818.339	0.0322	1	-19.025	-19.025
33.72759	13.547	823.339	0.0323	1	-18.993	-18.993
33.8109	13.617	828.339	0.0323	1	-18.968	-18.968
33.89423	13.684	833.339	0.0323	1	-18.943	-18.943
33.97757	13.739	838.339	0.0322	1	-18.929	-18.929
34.06091	13.783	843.339	0.0323	1	-18.932	-18.932
34.14424	13.826	848.339	0.0323	1	-18.93	-18.93
34.22758	13.871	853.339	0.0322	1	-18.924	-18.924
34.31092	13.911	858.339	0.0323	1	-18.929	-18.929
34.39426	13.952	863.339	0.0322	1	-18.936	-18.936
34.4776	13.992	868.339	0.0323	1	-18.942	-18.942
34.56093	14.032	873.339	0.0323	1	-18.946	-18.946
34.64426	14.077	878.339	0.0323	1	-18.942	-18.942
34.72759	14.121	883.339	0.0323	1	-18.935	-18.935
34.81091	14.167	888.339	0.0323	1	-18.923	-18.923
34.89424	14.212	893.339	0.0323	1	-18.912	-18.912
34.97757	14.256	898.339	0.0322	1	-18.903	-18.903
35.06091	14.297	903.339	0.0323	1	-18.897	-18.897
35.14424	14.335	908.339	0.0322	1	-18.89	-18.89
35.22758	14.372	913.339	0.0322	1	-18.88	-18.88
35.31091	14.408	918.339	0.0322	1	-18.871	-18.871
35.39425	14.443	923.339	0.0322	1	-18.86	-18.86
35.47758	14.477	928.339	0.0323	1	-18.847	-18.847
35.56092	14.513	933.339	0.0322	1	-18.838	-18.838
35.64425	14.543	938.339	0.0322	1	-18.839	-18.839
35.72757	14.58	943.339	0.0323	1	-18.828	-18.828
35.8109	14.619	948.339	0.0323	1	-18.809	-18.809
35.89423	14.658	953.339	0.0322	1	-18.792	-18.792
35.97756	14.693	958.339	0.0323	1	-18.781	-18.781
36.0609	14.726	963.339	0.0323	1	-18.773	-18.773
36.14424	14.755	968.339	0.0323	1	-18.77	-18.77
36.22758	14.782	973.339	0.0323	1	-18.768	-18.768
36.31092	14.809	978.339	0.0323	1	-18.763	-18.763
36.39426	14.838	983.339	0.0322	1	-18.751	-18.751
36.47758	14.868	988.339	0.0322	1	-18.734	-18.734
36.5609	14.901	993.339	0.0323	1	-18.712	-18.712
36.64423	14.939	998.339	0.0322	1	-18.684	-18.684
36.72756	14.97	1003.339	0.0323	1	-18.664	-18.664
36.81089	14.999	1008.339	0.0323	1	-18.648	-18.648
36.89422	15.026	1013.339	0.0323	1	-18.635	-18.635
36.97754	15.052	1018.339	0.0323	1	-18.626	-18.626
37.06088	15.077	1023.339	0.0323	1	-18.618	-18.618
37.14421	15.102	1028.339	0.0323	1	-18.61	-18.61
37.22754	15.125	1033.339	0.0323	1	-18.609	-18.609
37.31086	15.148	1038.339	0.0323	1	-18.604	-18.604
37.39418	15.174	1043.339	0.0323	1	-18.599	-18.599
37.47749	15.205	1048.339	0.0323	1	-18.584	-18.584
37.56082	15.235	1053.339	0.0323	1	-18.572	-18.572
37.64416	15.277	1058.339	0.0323	1	-18.546	-18.546
37.72749	15.301	1063.339	0.0323	1	-18.536	-18.536
37.81083	15.323	1068.339	0.0322	1	-18.529	-18.529
37.89417	15.341	1073.339	0.0323	1	-18.526	-18.526
37.9775	15.358	1078.339	0.0323	1	-18.527	-18.527
38.06084	15.376	1083.339	0.0323	1	-18.526	-18.526
38.14417	15.392	1088.339	0.0323	1	-18.526	-18.526
38.22751	15.409	1093.339	0.0323	1	-18.523	-18.523
38.31084	15.428	1098.339	0.0322	1	-18.518	-18.518
38.39419	15.447	1103.339	0.0323	1	-18.511	-18.511
38.47751	15.463	1108.339	0.0323	1	-18.507	-18.507
38.56085	15.484	1113.339	0.0323	1	-18.496	-18.496
38.6442	15.503	1118.339	0.0323	1	-18.488	-18.488
38.72754	15.522	1123.339	0.0323	1	-18.479	-18.479
38.81088	15.563	1128.339	0.0323	1	-18.446	-18.446
38.8942	15.596	1133.339	0.0323	1	-18.421	-18.421
38.97751	15.629	1138.339	0.0323	1	-18.398	-18.398
39.06083	15.661	1143.339	0.0322	1	-18.378	-18.378
39.14415	15.688	1148.339	0.0323	1	-18.364	-18.364
39.22747	15.71	1153.339	0.0322	1	-18.356	-18.356
39.3108	15.729	1158.339	0.0322	1	-18.348	-18.348
39.39412	15.746	1163.339	0.0322	1	-18.341	-18.341
39.47745	15.762	1168.339	0.0323	1	-18.335	-18.335
39.56078	15.778	1173.339	0.0323	1	-18.33	-18.33
39.6441	15.79	1178.339	0.0322	1	-18.33	-18.33
39.72742	15.804	1183.339	0.0323	1	-18.326	-18.326
39.81074	15.819	1188.339	0.0323	1	-18.32	-18.32
39.89407	15.835	1193.339	0.0322	1	-18.311	-18.311
39.97741	15.85	1198.339	0.0323	1	-18.302	-18.302
40.06074	15.863	1203.339	0.0323	1	-18.299	-18.299
40.14408	15.875	1208.339	0.0323	1	-18.297	-18.297
40.22742	15.887	1213.339	0.0323	1	-18.295	-18.295
40.31076	15.906	1218.339	0.0323	1	-18.284	-18.284
40.39409	15.923	1223.339	0.0323	1	-18.275	-18.275
40.47744	15.938	1228.339	0.0323	1	-18.268	-18.268
40.56077	15.951	1233.339	0.0323	1	-18.263	-18.263
40.64409	15.967	1238.339	0.0323	1	-18.254	-18.254
40.72741	15.987	1243.339	0.0323	1	-18.241	-18.241
40.81073	16.01	1248.339	0.0323	1	-18.224	-18.224
40.89407	16.032	1253.339	0.0323	1	-18.21	-18.21
40.97741	16.047	1258.339	0.0323	1	-18.203	-18.203
41.06075	16.059	1263.339	0.0322	1	-18.2	-18.2
41.14409	16.071	1268.339	0.0323	1	-18.199	-18.199
41.22743	16.084	1273.339	0.0322	1	-18.197	-18.197
41.31076	16.1	1278.339	0.0322	1	-18.191	-18.191
41.3941	16.117	1283.339	0.0323	1	-18.183	-18.183
41.47743	16.136	1288.339	0.0323	1	-18.171	-18.171
41.56076	16.155	1293.339	0.0323	1	-18.162	-18.162
41.64409	16.174	1298.339	0.0322	1	-18.151	-18.151
41.72742	16.195	1303.339	0.0322	1	-18.136	-18.136
41.81075	16.214	1308.339	0.0322	1	-18.125	-18.125
41.89408	16.233	1313.339	0.0322	1	-18.113	-18.113
41.97741	16.254	1318.339	0.0323	1	-18.1	-18.1
42.06074	16.274	1323.339	0.0323	1	-18.09	-18.09
42.14406	16.294	1328.339	0.0322	1	-18.078	-18.078
42.22739	16.32	1333.339	0.0322	1	-18.06	-18.06
42.31071	16.342	1338.339	0.0322	1	-18.046	-18.046
42.39404	16.362	1343.339	0.0322	1	-18.032	-18.032
42.47736	16.38	1348.339	0.0323	1	-18.019	-18.019
42.56069	16.398	1353.339	0.0323	1	-18.005	-18.005
42.64404	16.417	1358.339	0.0323	1	-17.99	-17.99
42.72738	16.435	1363.339	0.0323	1	-17.979	-17.979
42.81071	16.448	1368.339	0.0323	1	-17.974	-17.974
42.89405	16.463	1373.339	0.0323	1	-17.964	-17.964
42.97739	16.476	1378.339	0.0323	1	-17.959	-17.959
43.06073	16.487	1383.339	0.0322	1	-17.959	-17.959
43.14407	16.5	1388.339	0.0322	1	-17.954	-17.954
43.2274	16.512	1393.339	0.0323	1	-17.95	-17.95
43.31074	16.524	1398.339	0.0323	1	-17.945	-17.945
43.39408	16.535	1403.339	0.0323	1	-17.94	-17.94
43.47741	16.546	1408.339	0.0323	1	-17.935	-17.935
43.56074	16.561	1413.339	0.0322	1	-17.925	-17.925
43.64405	16.58	1418.339	0.0323	1	-17.911	-17.911
43.72737	16.613	1423.339	0.0323	1	-17.884	-17.884
43.8107	16.639	1428.339	0.0323	1	-17.863	-17.863
43.89402	16.661	1433.339	0.0323	1	-17.846	-17.846
43.97735	16.68	1438.339	0.0323	1	-17.831	-17.831
44.06068	16.696	1443.339	0.0323	1	-17.82	-17.82
44.14401	16.711	1448.339	0.0322	1	-17.81	-17.81
44.22734	16.725	1453.339	0.0323	1	-17.803	-17.803
44.31066	16.739	1458.339	0.0322	1	-17.795	-17.795
44.39399	16.753	1463.339	0.0322	1	-17.788	-17.788
44.47732	16.767	1468.339	0.0322	1	-17.78	-17.78
44.56064	16.786	1473.339	0.0322	1	-17.766	-17.766
44.64398	16.811	1478.339	0.0322	1	-17.746	-17.746
44.72732	16.828	1483.339	0.0323	1	-17.734	-17.734
44.81066	16.839	1488.339	0.0322	1	-17.729	-17.729
44.89399	16.849	1493.339	0.0323	1	-17.724	-17.724
44.97732	16.86	1498.339	0.0322	1	-17.717	-17.717
45.06065	16.872	1503.339	0.0323	1	-17.711	-17.711
45.14399	16.884	1508.339	0.0322	1	-17.703	-17.703
45.22734	16.893	1513.339	0.0323	1	-17.7	-17.7
45.31067	16.902	1518.339	0.0323	1	-17.696	-17.696
45.39399	16.915	1523.339	0.0322	1	-17.686	-17.686
45.47732	16.932	1528.339	0.0322	1	-17.673	-17.673
45.56066	16.948	1533.339	0.0323	1	-17.662	-17.662
45.64398	16.963	1538.339	0.0323	1	-17.652	-17.652
45.72732	16.979	1543.339	0.0323	1	-17.64	-17.64
45.81066	16.993	1548.339	0.0323	1	-17.631	-17.631
45.89401	17.007	1553.339	0.0323	1	-17.622	-17.622
45.97735	17.021	1558.339	0.0323	1	-17.613	-17.613
46.06069	17.034	1563.339	0.0323	1	-17.606	-17.606
46.14403	17.047	1568.339	0.0323	1	-17.598	-17.598
46.22736	17.061	1573.339	0.0323	1	-17.59	-17.59
46.31069	17.077	1578.339	0.0323	1	-17.58	-17.58
46.394	17.099	1583.339	0.0323	1	-17.563	-17.563
46.47733	17.131	1588.339	0.0323	1	-17.536	-17.536
46.56065	17.16	1593.339	0.0323	1	-17.512	-17.512
46.64398	17.186	1598.339	0.0323	1	-17.491	-17.491
46.7273	17.21	1603.339	0.0324	1	-17.472	-17.472
46.81062	17.234	1608.339	0.0323	1	-17.453	-17.453
46.89395	17.258	1613.339	0.0323	1	-17.433	-17.433
46.97727	17.28	1618.339	0.0322	1	-17.416	-17.416
47.06059	17.3	1623.339	0.0323	1	-17.402	-17.402
47.14392	17.321	1628.339	0.0323	1	-17.386	-17.386
47.22724	17.341	1633.339	0.0323	1	-17.371	-17.371
47.31057	17.361	1638.339	0.0323	1	-17.355	-17.355
47.41057	17.381	1644.338	0.0323	1	-17.339	-17.339
47.49389	17.396	1649.338	0.0323	1	-17.329	-17.329
47.57723	17.412	1654.338	0.0322	1	-17.317	-17.317
47.66057	17.427	1659.338	0.0322	1	-17.306	-17.306
47.74392	17.44	1664.338	0.0323	1	-17.297	-17.297
47.82726	17.451	1669.338	0.0323	1	-17.291	-17.291
47.91059	17.463	1674.338	0.0323	1	-17.283	-17.283
47.9939	17.48	1679.338	0.0323	1	-17.27	-17.27
48.07722	17.501	1684.338	0.0322	1	-17.252	-17.252
48.16054	17.526	1689.338	0.0323	1	-17.231	-17.231
48.24386	17.548	1694.338	0.0322	1	-17.213	-17.213
48.3272	17.567	1699.338	0.0323	1	-17.198	-17.198
48.41054	17.584	1704.338	0.0322	1	-17.187	-17.187
48.49387	17.6	1709.338	0.0322	1	-17.177	-17.177
48.5772	17.619	1714.338	0.0322	1	-17.164	-17.164
48.66054	17.636	1719.338	0.0322	1	-17.152	-17.152
48.74387	17.653	1724.338	0.0322	1	-17.139	-17.139
48.82721	17.67	1729.338	0.0323	1	-17.124	-17.124
48.91055	17.689	1734.338	0.0323	1	-17.108	-17.108
48.99388	17.707	1739.338	0.0323	1	-17.093	-17.093
49.07722	17.728	1744.338	0.0323	1	-17.076	-17.076
49.16053	17.752	1749.338	0.0323	1	-17.057	-17.057
49.24386	17.806	1754.338	0.0323	1	-17.008	-17.008
49.32718	17.899	1759.338	0.0323	1	-16.919	-16.919
49.41052	17.972	1764.338	0.0323	1	-16.851	-16.851
49.49387	18.023	1769.338	0.0323	1	-16.805	-16.805
49.57719	18.066	1774.338	0.0322	1	-16.767	-16.767
49.66054	18.113	1779.338	0.0323	1	-16.725	-16.725
49.74389	18.148	1784.338	0.0323	1	-16.694	-16.694
49.82724	18.176	1789.338	0.0323	1	-16.67	-16.67
49.91056	18.202	1794.338	0.0323	1	-16.647	-16.647
49.9939	18.234	1799.338	0.0323	1	-16.618	-16.618
50.07723	18.263	1804.338	0.0323	1	-16.597	-16.597
50.16056	18.29	1809.338	0.0323	1	-16.592	-16.592
50.24388	18.316	1814.338	0.0323	1	-16.599	-16.599
50.32721	18.341	1819.338	0.0322	1	-16.605	-16.605
50.41054	18.365	1824.338	0.0323	1	-16.609	-16.609
50.49388	18.388	1829.338	0.0323	1	-16.61	-16.61
50.57721	18.41	1834.338	0.0323	1	-16.609	-16.609
50.66054	18.43	1839.338	0.0323	1	-16.609	-16.609
50.74387	18.451	1844.338	0.0323	1	-16.607	-16.607
50.82719	18.474	1849.338	0.0322	1	-16.6	-16.6
50.91052	18.497	1854.338	0.0322	1	-16.59	-16.59
50.99386	18.519	1859.338	0.0322	1	-16.58	-16.58
51.07719	18.539	1864.338	0.0322	1	-16.571	-16.571
51.16052	18.563	1869.338	0.0323	1	-16.556	-16.556
51.24386	18.586	1874.338	0.0322	1	-16.541	-16.541
51.3272	18.61	1879.338	0.0323	1	-16.523	-16.523
51.41054	18.633	1884.338	0.0323	1	-16.505	-16.505
51.49388	18.657	1889.338	0.0323	1	-16.487	-16.487
51.57721	18.682	1894.338	0.0322	1	-16.467	-16.467
51.66055	18.709	1899.338	0.0322	1	-16.443	-16.443
51.74388	18.74	1904.338	0.0323	1	-16.415	-16.415
51.8272	18.773	1909.338	0.0323	1	-16.386	-16.386
51.91053	18.807	1914.338	0.0322	1	-16.356	-16.356
51.99387	18.84	1919.338	0.0322	1	-16.327	-16.327
52.07721	18.868	1924.338	0.0323	1	-16.303	-16.303
52.16054	18.893	1929.338	0.0323	1	-16.282	-16.282
52.24387	18.923	1934.338	0.0322	1	-16.256	-16.256
52.32721	18.952	1939.338	0.0323	1	-16.23	-16.23
52.41054	18.98	1944.338	0.0323	1	-16.205	-16.205
52.49387	19.009	1949.338	0.0323	1	-16.179	-16.179
52.57719	19.04	1954.338	0.0322	1	-16.151	-16.151
52.66052	19.073	1959.338	0.0322	1	-16.122	-16.122
52.74385	19.112	1964.338	0.0322	1	-16.087	-16.087
52.82719	19.148	1969.338	0.0322	1	-16.054	-16.054
52.91052	19.176	1974.338	0.0323	1	-16.028	-16.028
52.99385	19.205	1979.338	0.0322	1	-16.003	-16.003
53.07718	19.233	1984.338	0.0323	1	-15.98	-15.98
53.16051	19.259	1989.338	0.0323	1	-15.96	-15.96
53.24385	19.284	1994.338	0.0322	1	-15.938	-15.938
53.32718	19.307	1999.338	0.0322	1	-15.919	-15.919
53.41051	19.33	2004.338	0.0322	1	-15.899	-15.899
53.49383	19.354	2009.338	0.0323	1	-15.878	-15.878
53.57716	19.384	2014.338	0.0322	1	-15.851	-15.851
53.66049	19.415	2019.338	0.0323	1	-15.824	-15.824
53.74382	19.442	2024.338	0.0323	1	-15.8	-15.8
53.82716	19.468	2029.338	0.0322	1	-15.778	-15.778
53.91049	19.492	2034.338	0.0323	1	-15.758	-15.758
53.99382	19.516	2039.338	0.0322	1	-15.737	-15.737
54.07715	19.542	2044.338	0.0323	1	-15.715	-15.715
54.1605	19.568	2049.339	0.0322	1	-15.693	-15.693
54.24382	19.589	2054.339	0.0323	1	-15.678	-15.678
54.32716	19.619	2059.339	0.0322	1	-15.654	-15.654
54.41049	19.65	2064.339	0.0322	1	-15.63	-15.63
54.49383	19.679	2069.339	0.0322	1	-15.607	-15.607
54.57716	19.705	2074.339	0.0322	1	-15.587	-15.587
54.67383	19.734	2080.139	0.0323	1	-15.563	-15.563
54.75716	19.757	2085.139	0.0323	1	-15.545	-15.545
54.8405	19.783	2090.139	0.0322	1	-15.525	-15.525
54.92384	19.809	2095.139	0.0322	1	-15.505	-15.505
55.00717	19.838	2100.139	0.0323	1	-15.483	-15.483
55.0905	19.87	2105.139	0.0322	1	-15.459	-15.459
55.17382	19.905	2110.139	0.0323	1	-15.432	-15.432
55.25715	19.94	2115.139	0.0322	1	-15.406	-15.406
55.34048	19.977	2120.139	0.0323	1	-15.379	-15.379
55.42382	20.009	2125.139	0.0322	1	-15.354	-15.354
55.50715	20.042	2130.139	0.0323	1	-15.326	-15.326
55.59049	20.074	2135.139	0.0323	1	-15.3	-15.3
55.67383	20.104	2140.139	0.0323	1	-15.274	-15.274
55.75716	20.138	2145.139	0.0323	1	-15.244	-15.244
55.84049	20.174	2150.139	0.0322	1	-15.211	-15.211
55.92381	20.21	2155.139	0.0322	1	-15.177	-15.177
56.00714	20.248	2160.139	0.0323	1	-15.142	-15.142
56.09047	20.288	2165.139	0.0322	1	-15.108	-15.108
56.1738	20.323	2170.139	0.0323	1	-15.078	-15.078
56.25713	20.362	2175.139	0.0323	1	-15.046	-15.046
56.34047	20.401	2180.139	0.0323	1	-15.013	-15.013
56.4238	20.438	2185.139	0.0322	1	-14.984	-14.984
56.50712	20.478	2190.139	0.0322	1	-14.95	-14.95
56.59044	20.521	2195.139	0.0322	1	-14.912	-14.912
56.67378	20.566	2200.139	0.0323	1	-14.875	-14.875
56.75713	20.606	2205.139	0.0322	1	-14.842	-14.842
56.84047	20.641	2210.139	0.0322	1	-14.811	-14.811
56.92381	20.681	2215.139	0.0322	1	-14.775	-14.775
57.00714	20.725	2220.139	0.0322	1	-14.733	-14.733
57.09047	20.774	2225.139	0.0322	1	-14.688	-14.688
57.17381	20.822	2230.139	0.0323	1	-14.647	-14.647
57.25715	20.866	2235.139	0.0322	1	-14.609	-14.609
57.34048	20.915	2240.139	0.0322	1	-14.568	-14.568
57.42381	20.975	2245.139	0.0322	1	-14.518	-14.518
57.50713	21.038	2250.139	0.0322	1	-14.463	-14.463
57.59046	21.104	2255.139	0.0323	1	-14.406	-14.406
57.67378	21.167	2260.139	0.0322	1	-14.351	-14.351
57.75712	21.229	2265.139	0.0322	1	-14.296	-14.296
57.84046	21.287	2270.139	0.0322	1	-14.245	-14.245
57.92379	21.343	2275.139	0.0322	1	-14.197	-14.197
58.00713	21.398	2280.139	0.0323	1	-14.149	-14.149
58.09046	21.454	2285.139	0.0322	1	-14.099	-14.099
58.17379	21.514	2290.139	0.0323	1	-14.046	-14.046
58.25712	21.581	2295.139	0.0322	1	-13.985	-13.985
58.34046	21.652	2300.139	0.0322	1	-13.919	-13.919
58.42379	21.716	2305.139	0.0322	1	-13.86	-13.86
58.50713	21.787	2310.139	0.0322	1	-13.794	-13.794
58.59047	21.844	2315.139	0.0322	1	-13.742	-13.742
58.67381	21.907	2320.139	0.0322	1	-13.685	-13.685
58.75715	21.971	2325.139	0.0322	1	-13.627	-13.627
58.84048	22.048	2330.139	0.0323	1	-13.555	-13.555
58.9238	22.136	2335.139	0.0323	1	-13.473	-13.473
59.00713	22.231	2340.139	0.0322	1	-13.384	-13.384
59.09045	22.324	2345.139	0.0322	1	-13.296	-13.296
59.17378	22.416	2350.139	0.0322	1	-13.21	-13.21
59.25712	22.539	2355.139	0.0323	1	-13.093	-13.093
59.34045	22.642	2360.139	0.0322	1	-12.994	-12.994
59.42378	22.746	2365.139	0.0322	1	-12.894	-12.894
59.50711	22.839	2370.139	0.0323	1	-12.806	-12.806
59.59045	22.926	2375.139	0.0322	1	-12.724	-12.724
59.67378	23.014	2380.139	0.0323	1	-12.64	-12.64
59.75712	23.125	2385.139	0.0322	1	-12.534	-12.534
59.84044	23.239	2390.139	0.0322	1	-12.426	-12.426
59.92378	23.362	2395.139	0.0322	1	-12.309	-12.309
60.00711	23.486	2400.139	0.0322	1	-12.194	-12.194
60.09045	23.626	2405.139	0.0322	1	-12.064	-12.064
60.17378	23.768	2410.139	0.0322	1	-11.929	-11.929
60.25711	23.924	2415.139	0.0322	1	-11.777	-11.777
60.34044	24.099	2420.139	0.0323	1	-11.606	-11.606
60.42377	24.289	2425.139	0.0322	1	-11.421	-11.421
60.5071	24.495	2430.139	0.0322	1	-11.22	-11.22
60.59043	24.718	2435.139	0.0322	1	-11.003	-11.003
60.67376	24.954	2440.139	0.0322	1	-10.773	-10.773
60.7571	25.196	2445.139	0.0323	1	-10.536	-10.536
60.84042	25.421	2450.139	0.0323	1	-10.316	-10.316
60.92376	25.696	2455.139	0.0323	1	-10.047	-10.047
61.0071	25.963	2460.139	0.0323	1	-9.785	-9.785
61.09043	26.272	2465.139	0.0322	1	-9.483	-9.483
61.17376	26.591	2470.139	0.0322	1	-9.171	-9.171
61.25708	26.91	2475.139	0.0322	1	-8.86	-8.86
61.34042	27.239	2480.139	0.0323	1	-8.538	-8.538
61.42375	27.542	2485.139	0.0323	1	-8.242	-8.242
61.50708	27.839	2490.139	0.0323	1	-7.951	-7.951
61.59041	28.117	2495.139	0.0323	1	-7.679	-7.679
61.67374	28.369	2500.139	0.0323	1	-7.431	-7.431
61.75707	28.594	2505.139	0.0322	1	-7.209	-7.209
61.8404	28.79	2510.139	0.0322	1	-7.015	-7.015
61.92373	28.958	2515.139	0.0322	1	-6.849	-6.849
62.00708	29.083	2520.139	0.0323	1	-6.726	-6.726
62.0904	29.177	2525.139	0.0322	1	-6.633	-6.633
62.17374	29.248	2530.139	0.0322	1	-6.564	-6.564
62.25707	29.294	2535.139	0.0323	1	-6.52	-6.52
62.3404	29.324	2540.139	0.0322	1	-6.492	-6.492
62.42373	29.344	2545.139	0.0323	1	-6.475	-6.475
62.50707	29.357	2550.139	0.0322	1	-6.465	-6.465
62.5904	29.361	2555.139	0.0323	1	-6.464	-6.464
62.67373	29.346	2560.139	0.0322	1	-6.483	-6.483
62.75706	29.304	2565.139	0.0322	1	-6.53	-6.53
62.84041	29.231	2570.139	0.0323	1	-6.608	-6.608
62.92373	29.127	2575.139	0.0323	1	-6.717	-6.717
63.00705	29.031	2580.139	0.0322	1	-6.817	-6.817
63.09037	28.949	2585.139	0.0323	1	-6.904	-6.904
63.17369	28.877	2590.139	0.0323	1	-6.98	-6.98
63.25703	28.813	2595.139	0.0322	1	-7.049	-7.049
63.34037	28.748	2600.139	0.0322	1	-7.119	-7.119
63.4237	28.698	2605.139	0.0323	1	-7.174	-7.174
63.50704	28.66	2610.139	0.0323	1	-7.217	-7.217
63.59037	28.635	2615.139	0.0323	1	-7.248	-7.248
63.67372	28.618	2620.139	0.0322	1	-7.271	-7.271
63.75706	28.608	2625.139	0.0322	1	-7.285	-7.285
63.84041	28.601	2630.139	0.0323	1	-7.297	-7.297
63.92374	28.597	2635.139	0.0322	1	-7.309	-7.309
64.00708	28.603	2640.139	0.0322	1	-7.312	-7.312
64.09041	28.636	2645.139	0.0322	1	-7.286	-7.286
64.17375	28.703	2650.139	0.0322	1	-7.225	-7.225
64.25708	28.813	2655.139	0.0322	1	-7.121	-7.121
64.34041	28.955	2660.139	0.0322	1	-6.984	-6.984
64.42375	29.12	2665.139	0.0322	1	-6.825	-6.825
64.50708	29.294	2670.139	0.0322	1	-6.656	-6.656
64.59041	29.478	2675.139	0.0322	1	-6.478	-6.478
64.67375	29.681	2680.139	0.0322	1	-6.28	-6.28
64.75708	29.87	2685.139	0.0322	1	-6.096	-6.096
64.84041	30.071	2690.139	0.0322	1	-5.9	-5.9
64.92375	30.273	2695.139	0.0322	1	-5.703	-5.703
65.00709	30.473	2700.139	0.0322	1	-5.509	-5.509
65.09042	30.658	2705.139	0.0322	1	-5.331	-5.331
65.17375	30.853	2710.139	0.0322	1	-5.142	-5.142
65.25709	31.043	2715.139	0.0322	1	-4.957	-4.957
65.34043	31.221	2720.139	0.0322	1	-4.783	-4.783
65.42377	31.4	2725.139	0.0322	1	-4.61	-4.61
65.5071	31.58	2730.139	0.0322	1	-4.437	-4.437
65.59043	31.769	2735.139	0.0322	1	-4.255	-4.255
65.67377	31.964	2740.139	0.0322	1	-4.068	-4.068
65.75709	32.154	2745.139	0.0322	1	-3.886	-3.886
65.84041	32.343	2750.139	0.0322	1	-3.704	-3.704
65.92375	32.525	2755.139	0.0322	1	-3.527	-3.527
66.00708	32.69	2760.139	0.0322	1	-3.366	-3.366
66.0904	32.854	2765.139	0.0322	1	-3.208	-3.208
66.17373	33.01	2770.139	0.0322	1	-3.059	-3.059
66.25706	33.169	2775.139	0.0322	1	-2.906	-2.906
66.3404	33.319	2780.139	0.0322	1	-2.763	-2.763
66.42373	33.472	2785.139	0.0322	1	-2.616	-2.616
66.50706	33.622	2790.139	0.0322	1	-2.472	-2.472
66.59041	33.772	2795.139	0.0323	1	-2.33	-2.33
66.67375	33.909	2800.139	0.0323	1	-2.2	-2.2
66.75709	34.05	2805.139	0.0323	1	-2.066	-2.066
66.84043	34.184	2810.139	0.0323	1	-1.938	-1.938
66.92376	34.33	2815.139	0.0322	1	-1.798	-1.798
67.0071	34.468	2820.139	0.0322	1	-1.665	-1.665
67.09044	34.612	2825.139	0.0322	1	-1.526	-1.526
67.17376	34.741	2830.139	0.0322	1	-1.402	-1.402
67.2571	34.875	2835.139	0.0322	1	-1.272	-1.272
67.34043	35.005	2840.139	0.0322	1	-1.146	-1.146
67.42375	35.13	2845.139	0.0322	1	-1.025	-1.025
67.50708	35.248	2850.139	0.0323	1	-0.913	-0.913
67.59041	35.367	2855.139	0.0322	1	-0.802	-0.802
67.67374	35.48	2860.139	0.0323	1	-0.697	-0.697
67.75707	35.592	2865.139	0.0322	1	-0.59	-0.59
67.8404	35.699	2870.139	0.0323	1	-0.488	-0.488
67.92374	35.809	2875.139	0.0323	1	-0.383	-0.383
68.00708	35.922	2880.139	0.0322	1	-0.275	-0.275
68.09042	36.025	2885.139	0.0323	1	-0.177	-0.177
68.17376	36.125	2890.139	0.0322	1	-0.081	-0.081
68.25709	36.22	2895.139	0.0322	1	0.01	0.01
68.34042	36.319	2900.139	0.0322	1	0.105	0.105
68.42376	36.419	2905.139	0.0322	1	0.2	0.2
68.50709	36.51	2910.139	0.0322	1	0.286	0.286
68.59043	36.604	2915.139	0.0323	1	0.375	0.375
68.67376	36.699	2920.139	0.0322	1	0.465	0.465
68.75709	36.791	2925.139	0.0322	1	0.551	0.551
68.84042	36.886	2930.139	0.0322	1	0.639	0.639
68.92375	36.976	2935.139	0.0322	1	0.723	0.723
69.00708	37.068	2940.139	0.0322	1	0.81	0.81
69.09042	37.151	2945.139	0.0322	1	0.888	0.888
69.17374	37.23	2950.139	0.0322	1	0.962	0.962
69.25709	37.318	2955.139	0.0322	1	1.044	1.044
69.34042	37.391	2960.139	0.0322	1	1.113	1.113
69.42374	37.473	2965.139	0.0322	1	1.189	1.189
69.50705	37.557	2970.139	0.0322	1	1.268	1.268
69.59037	37.639	2975.139	0.0322	1	1.344	1.344
69.67369	37.711	2980.139	0.0322	1	1.409	1.409
69.75703	37.782	2985.139	0.0322	1	1.474	1.474
69.84037	37.834	2990.139	0.0322	1	1.52	1.52
69.92371	37.878	2995.139	0.0322	1	1.559	1.559
70.00704	37.922	3000.139	0.0322	1	1.598	1.598
70.09037	37.968	3005.139	0.0322	1	1.64	1.64
70.17372	38.017	3010.139	0.0322	1	1.684	1.684
70.25707	38.061	3015.139	0.0322	1	1.723	1.723
70.34041	38.097	3020.139	0.0322	1	1.754	1.754
70.42376	38.13	3025.139	0.0322	1	1.783	1.783
70.50711	38.159	3030.139	0.0322	1	1.808	1.808
70.59045	38.184	3035.139	0.0322	1	1.828	1.828
70.67378	38.21	3040.139	0.0322	1	1.848	1.848
70.75712	38.233	3045.139	0.0322	1	1.864	1.864
70.84047	38.253	3050.139	0.0322	1	1.878	1.878
70.92382	38.269	3055.139	0.0322	1	1.888	1.888
71.00715	38.283	3060.139	0.0322	1	1.896	1.896
71.09047	38.302	3065.139	0.0322	1	1.91	1.91
71.1738	38.322	3070.139	0.0322	1	1.924	1.924
71.25713	38.336	3075.139	0.0322	1	1.932	1.932
71.34047	38.347	3080.139	0.0323	1	1.936	1.936
71.42379	38.355	3085.139	0.0322	1	1.935	1.935
71.50713	38.363	3090.139	0.0323	1	1.935	1.935
71.59046	38.369	3095.139	0.0323	1	1.934	1.934
71.67378	38.376	3100.139	0.0323	1	1.935	1.935
71.7571	38.381	3105.139	0.0323	1	1.933	1.933
71.84041	38.386	3110.139	0.0322	1	1.931	1.931
71.92373	38.393	3115.139	0.0323	1	1.93	1.93
72.00707	38.399	3120.139	0.0322	1	1.928	1.928
72.0904	38.403	3125.139	0.0322	1	1.924	1.924
72.17375	38.404	3130.139	0.0322	1	1.918	1.918
72.25708	38.406	3135.139	0.0323	1	1.914	1.914
72.34043	38.407	3140.139	0.0322	1	1.909	1.909
72.42377	38.407	3145.139	0.0322	1	1.902	1.902
72.50711	38.408	3150.139	0.0322	1	1.897	1.897
72.59046	38.408	3155.139	0.0322	1	1.89	1.89
72.6738	38.409	3160.139	0.0322	1	1.885	1.885
72.75714	38.41	3165.139	0.0323	1	1.881	1.881
72.84048	38.41	3170.139	0.0322	1	1.876	1.876
72.92382	38.41	3175.139	0.0322	1	1.872	1.872
73.00715	38.41	3180.139	0.0322	1	1.867	1.867
73.09049	38.41	3185.139	0.0322	1	1.862	1.862
73.17383	38.41	3190.139	0.0322	1	1.856	1.856
73.25716	38.41	3195.139	0.0322	1	1.85	1.85
73.34049	38.41	3200.139	0.0322	1	1.843	1.843
73.42382	38.41	3205.139	0.0322	1	1.836	1.836
73.50716	38.409	3210.139	0.0322	1	1.828	1.828
73.5905	38.408	3215.139	0.0322	1	1.821	1.821
73.67384	38.407	3220.139	0.0322	1	1.815	1.815
73.75716	38.405	3225.139	0.0322	1	1.809	1.809
73.8405	38.403	3230.139	0.0323	1	1.802	1.802
73.92384	38.399	3235.139	0.0322	1	1.794	1.794
74.00716	38.393	3240.139	0.0322	1	1.783	1.783
74.09049	38.389	3245.139	0.0322	1	1.774	1.774
74.17382	38.38	3250.139	0.0322	1	1.76	1.76
74.25715	38.367	3255.139	0.0322	1	1.743	1.743
74.34048	38.349	3260.139	0.0322	1	1.72	1.72
74.42381	38.324	3265.139	0.0322	1	1.691	1.691
74.50715	38.296	3270.139	0.0322	1	1.657	1.657
74.59049	38.262	3275.139	0.0322	1	1.618	1.618
74.67382	38.223	3280.139	0.0322	1	1.573	1.573
74.75715	38.181	3285.139	0.0322	1	1.525	1.525
74.84048	38.136	3290.139	0.0322	1	1.473	1.473
74.92381	38.088	3295.139	0.0322	1	1.419	1.419
75.00715	38.042	3300.139	0.0322	1	1.366	1.366
75.09049	37.99	3305.139	0.0322	1	1.308	1.308
75.17383	37.933	3310.139	0.0322	1	1.244	1.244
75.25716	37.878	3315.139	0.0322	1	1.182	1.182
75.3405	37.82	3320.139	0.0322	1	1.116	1.116
75.42383	37.759	3325.139	0.0322	1	1.048	1.048
75.50716	37.698	3330.139	0.0322	1	0.98	0.98
75.5905	37.639	3335.139	0.0322	1	0.914	0.914
75.67383	37.579	3340.139	0.0322	1	0.847	0.847
75.75717	37.516	3345.139	0.0322	1	0.776	0.776
75.8405	37.446	3350.139	0.0322	1	0.7	0.7
75.92384	37.375	3355.139	0.0322	1	0.624	0.624
76.00717	37.3	3360.139	0.0322	1	0.544	0.544
76.09051	37.227	3365.139	0.0322	1	0.465	0.465
76.17385	37.152	3370.139	0.0322	1	0.383	0.383
76.25719	37.065	3375.139	0.0322	1	0.29	0.29
76.34053	36.971	3380.139	0.0322	1	0.191	0.191
76.42387	36.878	3385.139	0.0322	1	0.094	0.094
76.5072	36.782	3390.139	0.0322	1	-0.007	-0.007
76.59054	36.684	3395.139	0.0322	1	-0.11	-0.11
76.67387	36.584	3400.139	0.0322	1	-0.215	-0.215
76.7572	36.487	3405.139	0.0322	1	-0.316	-0.316
76.84054	36.396	3410.139	0.0322	1	-0.414	-0.414
76.92387	36.279	3415.139	0.0322	1	-0.539	-0.539
77.00722	36.149	3420.139	0.0322	1	-0.677	-0.677
77.09055	36.01	3425.139	0.0322	1	-0.825	-0.825
77.17388	35.876	3430.139	0.0322	1	-0.967	-0.967
77.25722	35.739	3435.139	0.0322	1	-1.111	-1.111
77.34054	35.597	3440.139	0.0322	1	-1.26	-1.26
77.42387	35.456	3445.139	0.0322	1	-1.407	-1.407
77.50721	35.303	3450.139	0.0322	1	-1.568	-1.568
77.59054	35.138	3455.139	0.0322	1	-1.742	-1.742
77.67388	34.956	3460.139	0.0321	1	-1.934	-1.934
77.7572	34.78	3465.139	0.0322	1	-2.119	-2.119
77.84054	34.603	3470.139	0.0322	1	-2.304	-2.304
77.92387	34.435	3475.139	0.0322	1	-2.479	-2.479
78.00721	34.25	3480.139	0.0322	1	-2.672	-2.672
78.09054	34.041	3485.139	0.0321	1	-2.888	-2.888
78.17387	33.829	3490.139	0.0322	1	-3.104	-3.104
78.25719	33.617	3495.139	0.0322	1	-3.322	-3.322
78.34051	33.41	3500.139	0.0322	1	-3.533	-3.533
78.42385	33.187	3505.139	0.0322	1	-3.761	-3.761
78.50718	32.956	3510.139	0.0322	1	-3.996	-3.996
78.59052	32.715	3515.139	0.0322	1	-4.24	-4.24
78.67386	32.476	3520.139	0.0322	1	-4.484	-4.484
78.7572	32.235	3525.139	0.0322	1	-4.731	-4.731
78.84054	31.984	3530.139	0.0322	1	-4.987	-4.987
78.92387	31.749	3535.139	0.0322	1	-5.226	-5.226
79.00722	31.515	3540.139	0.0322	1	-5.468	-5.468
79.09058	31.254	3545.139	0.0322	1	-5.738	-5.738
79.17391	30.997	3550.139	0.0322	1	-6.003	-6.003
79.25724	30.782	3555.139	0.0322	1	-6.227	-6.227
79.34059	30.525	3560.139	0.0322	1	-6.494	-6.494
79.42392	30.25	3565.139	0.0322	1	-6.779	-6.779
79.50725	30.002	3570.139	0.0322	1	-7.037	-7.037
79.59058	29.745	3575.139	0.0322	1	-7.305	-7.305
79.67392	29.478	3580.139	0.0322	1	-7.581	-7.581
79.75726	29.196	3585.139	0.0322	1	-7.869	-7.869
79.84059	28.907	3590.139	0.0322	1	-8.163	-8.163
79.92392	28.628	3595.139	0.0322	1	-8.447	-8.447
80.00724	28.327	3600.139	0.0322	1	-8.752	-8.752
80.09057	28.036	3605.139	0.0322	1	-9.048	-9.048
80.17391	27.714	3610.139	0.0322	1	-9.374	-9.374
80.25723	27.389	3615.139	0.0322	1	-9.703	-9.703
80.34056	27.067	3620.139	0.0321	1	-10.031	-10.031
80.42389	26.744	3625.139	0.0322	1	-10.362	-10.362
80.50723	26.418	3630.139	0.0322	1	-10.696	-10.696
80.59057	26.07	3635.139	0.0322	1	-11.052	-11.052
80.67391	25.72	3640.139	0.0322	1	-11.411	-11.411
80.75725	25.363	3645.139	0.0322	1	-11.775	-11.775
80.84058	25.03	3650.139	0.0322	1	-12.115	-12.115
80.92392	24.7	3655.139	0.0322	1	-12.45	-12.45
81.00725	24.36	3660.139	0.0322	1	-12.796	-12.796
81.09059	24.032	3665.139	0.0322	1	-13.131	-13.131
81.17392	23.706	3670.139	0.0321	1	-13.465	-13.465
81.25727	23.393	3675.139	0.0322	1	-13.786	-13.786
81.3406	23.063	3680.139	0.0322	1	-14.129	-14.129
81.42393	22.768	3685.139	0.0322	1	-14.435	-14.435
81.50727	22.463	3690.139	0.0322	1	-14.749	-14.749
81.59061	22.17	3695.139	0.0322	1	-15.05	-15.05
81.67395	21.866	3700.139	0.0322	1	-15.362	-15.362
81.75728	21.589	3705.139	0.0322	1	-15.648	-15.648
81.84062	21.314	3710.139	0.0322	1	-15.931	-15.931
81.92396	21.055	3715.139	0.0322	1	-16.198	-16.198
82.00727	20.889	3720.139	0.0321	1	-16.37	-16.37
82.10393	20.689	3725.938	0.0322	1	-16.578	-16.578
82.18727	20.48	3730.938	0.0322	1	-16.794	-16.794
82.27061	20.25	3735.938	0.0321	1	-17.03	-17.03
82.35393	20.028	3740.938	0.0322	1	-17.258	-17.258
82.43727	19.828	3745.938	0.0322	1	-17.462	-17.462
82.5206	19.643	3750.938	0.0321	1	-17.653	-17.653
82.60394	19.485	3755.938	0.0322	1	-17.819	-17.819
82.68729	19.338	3760.938	0.0322	1	-17.973	-17.973
82.77062	19.208	3765.938	0.0322	1	-18.112	-18.112
82.85396	19.11	3770.938	0.0322	1	-18.221	-18.221
82.93731	19.023	3775.938	0.0321	1	-18.324	-18.324
83.02065	18.951	3780.938	0.0322	1	-18.413	-18.413
83.10398	18.897	3785.938	0.0322	1	-18.48	-18.48
83.18732	18.858	3790.938	0.0321	1	-18.531	-18.531
83.27066	18.828	3795.938	0.0322	1	-18.571	-18.571
83.35399	18.81	3800.938	0.0321	1	-18.598	-18.598
83.43733	18.798	3805.938	0.0321	1	-18.621	-18.621
83.52067	18.789	3810.938	0.0322	1	-18.641	-18.641
83.604	18.783	3815.938	0.0322	1	-18.654	-18.654
83.68734	18.779	3820.938	0.0322	1	-18.666	-18.666
83.77066	18.779	3825.938	0.0322	1	-18.672	-18.672
83.85398	18.79	3830.938	0.0322	1	-18.666	-18.666
83.93731	18.822	3835.938	0.0321	1	-18.639	-18.639
84.02063	18.875	3840.938	0.0322	1	-18.59	-18.59
84.10396	18.955	3845.938	0.0322	1	-18.515	-18.515
84.1873	19.056	3850.938	0.0321	1	-18.419	-18.419
84.27064	19.171	3855.938	0.0321	1	-18.309	-18.309
84.35397	19.301	3860.938	0.0321	1	-18.184	-18.184
84.43732	19.454	3865.938	0.0322	1	-18.035	-18.035
84.52066	19.605	3870.938	0.0322	1	-17.889	-17.889
84.60399	19.761	3875.938	0.0321	1	-17.739	-17.739
84.68734	19.933	3880.938	0.0322	1	-17.572	-17.572
84.77067	20.081	3885.938	0.0322	1	-17.431	-17.431
84.85401	20.244	3890.938	0.0322	1	-17.274	-17.274
84.93736	20.407	3895.938	0.0322	1	-17.118	-17.118
85.02069	20.566	3900.938	0.0321	1	-16.97	-16.97
85.10402	20.728	3905.938	0.0322	1	-16.817	-16.817
85.18735	20.895	3910.938	0.0322	1	-16.657	-16.657
85.27069	21.045	3915.938	0.0322	1	-16.515	-16.515
85.35402	21.199	3920.938	0.0321	1	-16.368	-16.368
85.43735	21.337	3925.938	0.0322	1	-16.236	-16.236
85.52069	21.501	3930.938	0.0321	1	-16.079	-16.079
85.60402	21.652	3935.938	0.0321	1	-15.935	-15.935
85.68735	21.787	3940.938	0.0322	1	-15.809	-15.809
85.77068	21.915	3945.938	0.0322	1	-15.689	-15.689
85.854	22.034	3950.938	0.0322	1	-15.578	-15.578
85.93733	22.147	3955.938	0.0322	1	-15.474	-15.474
86.02067	22.259	3960.938	0.0322	1	-15.372	-15.372
86.104	22.364	3965.938	0.0322	1	-15.276	-15.276
86.18733	22.464	3970.938	0.0322	1	-15.187	-15.187
86.27066	22.563	3975.938	0.0322	1	-15.099	-15.099
86.354	22.653	3980.938	0.0322	1	-15.018	-15.018
86.43733	22.738	3985.938	0.0322	1	-14.941	-14.941
86.52068	22.82	3990.938	0.0321	1	-14.866	-14.866
86.60403	22.896	3995.938	0.0322	1	-14.796	-14.796
86.68736	22.966	4000.938	0.0321	1	-14.734	-14.734
86.7707	23.038	4005.938	0.0321	1	-14.67	-14.67
86.85405	23.109	4010.938	0.0321	1	-14.608	-14.608
86.93738	23.176	4015.938	0.0322	1	-14.551	-14.551
87.02072	23.244	4020.938	0.0322	1	-14.493	-14.493
87.10405	23.334	4025.938	0.0322	1	-14.412	-14.412
87.18738	23.422	4030.938	0.0322	1	-14.333	-14.333
87.27072	23.493	4035.938	0.0322	1	-14.272	-14.272
87.35405	23.552	4040.938	0.0322	1	-14.227	-14.227
87.43736	23.618	4045.938	0.0321	1	-14.175	-14.175
87.52069	23.688	4050.938	0.0322	1	-14.119	-14.119
87.60403	23.747	4055.938	0.0321	1	-14.071	-14.071
87.68736	23.803	4060.938	0.0321	1	-14.024	-14.024
87.77069	23.857	4065.938	0.0321	1	-13.979	-13.979
87.85403	23.914	4070.938	0.0321	1	-13.929	-13.929
87.93737	23.973	4075.938	0.0321	1	-13.879	-13.879
88.02071	24.029	4080.938	0.0321	1	-13.834	-13.834
88.10404	24.088	4085.938	0.0322	1	-13.783	-13.783
88.18738	24.148	4090.938	0.0322	1	-13.728	-13.728
88.27072	24.203	4095.938	0.0322	1	-13.678	-13.678
88.35406	24.255	4100.939	0.0321	1	-13.632	-13.632
88.43741	24.308	4105.939	0.0321	1	-13.587	-13.587
88.52075	24.362	4110.939	0.0322	1	-13.541	-13.541
88.60411	24.42	4115.939	0.0322	1	-13.492	-13.492
88.68744	24.466	4120.939	0.0321	1	-13.455	-13.455
88.77078	24.521	4125.939	0.0322	1	-13.41	-13.41
88.85411	24.576	4130.939	0.0322	1	-13.366	-13.366
88.93744	24.635	4135.939	0.0322	1	-13.319	-13.319
89.02078	24.693	4140.939	0.0322	1	-13.271	-13.271
89.1041	24.745	4145.939	0.0321	1	-13.227	-13.227
89.18742	24.801	4150.939	0.0322	1	-13.177	-13.177
89.27076	24.85	4155.939	0.0321	1	-13.132	-13.132
89.35409	24.896	4160.939	0.0322	1	-13.091	-13.091
89.43744	24.947	4165.939	0.0322	1	-13.051	-13.051
89.52076	24.991	4170.939	0.0322	1	-13.024	-13.024
89.6041	25.041	4175.939	0.0322	1	-12.991	-12.991
89.68745	25.085	4180.939	0.0322	1	-12.958	-12.958
89.7708	25.121	4185.939	0.0321	1	-12.929	-12.929
89.85413	25.152	4190.939	0.0322	1	-12.906	-12.906
89.93746	25.189	4195.939	0.0322	1	-12.876	-12.876
90.02079	25.229	4200.939	0.0321	1	-12.844	-12.844
90.10412	25.266	4205.939	0.0322	1	-12.814	-12.814
90.18746	25.301	4210.939	0.0321	1	-12.787	-12.787
90.27079	25.332	4215.939	0.0321	1	-12.763	-12.763
90.35411	25.363	4220.939	0.0322	1	-12.739	-12.739
90.43744	25.396	4225.939	0.0321	1	-12.714	-12.714
90.52076	25.424	4230.939	0.0322	1	-12.692	-12.692
90.6041	25.451	4235.939	0.0322	1	-12.67	-12.67
90.68743	25.474	4240.939	0.0322	1	-12.65	-12.65
90.77076	25.498	4245.939	0.0322	1	-12.63	-12.63
90.8541	25.522	4250.939	0.0322	1	-12.61	-12.61
90.93743	25.545	4255.939	0.0322	1	-12.595	-12.595
91.02076	25.568	4260.939	0.0322	1	-12.579	-12.579
91.1041	25.588	4265.939	0.0322	1	-12.566	-12.566
91.18744	25.606	4270.939	0.0322	1	-12.554	-12.554
91.27079	25.623	4275.939	0.0322	1	-12.542	-12.542
91.35415	25.637	4280.939	0.0322	1	-12.534	-12.534
91.43749	25.648	4285.939	0.0322	1	-12.529	-12.529
91.52082	25.66	4290.939	0.0321	1	-12.522	-12.522
91.60414	25.676	4295.939	0.0322	1	-12.512	-12.512
91.68747	25.693	4300.939	0.0322	1	-12.503	-12.503
91.7708	25.707	4305.939	0.0321	1	-12.498	-12.498
91.85415	25.72	4310.939	0.0321	1	-12.497	-12.497
91.93749	25.731	4315.939	0.0322	1	-12.5	-12.5
92.02082	25.741	4320.939	0.0322	1	-12.499	-12.499
92.10415	25.752	4325.939	0.0322	1	-12.494	-12.494
92.18748	25.764	4330.939	0.0322	1	-12.488	-12.488
92.2708	25.788	4335.939	0.0322	1	-12.468	-12.468
92.35414	25.807	4340.939	0.0322	1	-12.454	-12.454
92.43749	25.819	4345.939	0.0321	1	-12.447	-12.447
92.52085	25.827	4350.939	0.0322	1	-12.444	-12.444
92.60418	25.833	4355.939	0.0322	1	-12.442	-12.442
92.6875	25.839	4360.939	0.0322	1	-12.44	-12.44
92.77083	25.847	4365.939	0.0322	1	-12.439	-12.439
92.85416	25.853	4370.939	0.0322	1	-12.441	-12.441
92.9375	25.858	4375.939	0.0321	1	-12.443	-12.443
93.02083	25.862	4380.939	0.0321	1	-12.447	-12.447
93.10416	25.865	4385.939	0.0322	1	-12.451	-12.451
93.1875	25.869	4390.939	0.0321	1	-12.456	-12.456
93.27086	25.872	4395.939	0.0322	1	-12.462	-12.462
93.35419	25.873	4400.939	0.0321	1	-12.47	-12.47
93.43754	25.875	4405.939	0.0321	1	-12.477	-12.477
93.52087	25.875	4410.939	0.0322	1	-12.486	-12.486
93.60421	25.876	4415.939	0.0322	1	-12.493	-12.493
93.68755	25.877	4420.939	0.0321	1	-12.501	-12.501
93.77089	25.877	4425.939	0.0321	1	-12.512	-12.512
93.85423	25.877	4430.939	0.0321	1	-12.523	-12.523
93.93757	25.877	4435.939	0.0322	1	-12.532	-12.532
94.0209	25.877	4440.939	0.0322	1	-12.539	-12.539
94.10424	25.877	4445.939	0.0321	1	-12.545	-12.545
94.18757	25.877	4450.939	0.0322	1	-12.55	-12.55
94.2709	25.877	4455.939	0.0322	1	-12.555	-12.555
94.35424	25.877	4460.939	0.0322	1	-12.56	-12.56
94.43757	25.877	4465.939	0.0322	1	-12.566	-12.566
94.5209	25.876	4470.939	0.0322	1	-12.573	-12.573
94.60422	25.876	4475.939	0.0322	1	-12.577	-12.577
94.68754	25.875	4480.939	0.0322	1	-12.582	-12.582
94.77087	25.872	4485.939	0.0322	1	-12.589	-12.589
94.8542	25.869	4490.939	0.0321	1	-12.596	-12.596
94.93753	25.864	4495.939	0.0322	1	-12.605	-12.605
95.02086	25.86	4500.939	0.0322	1	-12.613	-12.613
95.10419	25.854	4505.939	0.0322	1	-12.623	-12.623
95.18753	25.847	4510.939	0.0322	1	-12.635	-12.635
95.27087	25.835	4515.939	0.0322	1	-12.652	-12.652
95.35422	25.82	4520.939	0.0322	1	-12.672	-12.672
95.43757	25.804	4525.939	0.0322	1	-12.693	-12.693
95.52092	25.783	4530.939	0.0322	1	-12.718	-12.718
95.60428	25.756	4535.939	0.0322	1	-12.749	-12.749
95.68764	25.726	4540.939	0.0321	1	-12.783	-12.783
95.77099	25.696	4545.939	0.0321	1	-12.819	-12.819
95.85434	25.666	4550.939	0.0322	1	-12.854	-12.854
95.93767	25.638	4555.939	0.0322	1	-12.886	-12.886
96.02099	25.615	4560.939	0.0321	1	-12.911	-12.911
96.1043	25.597	4565.939	0.0322	1	-12.932	-12.932
96.18761	25.581	4570.939	0.0321	1	-12.95	-12.95
96.27092	25.566	4575.939	0.0321	1	-12.968	-12.968
96.35424	25.549	4580.939	0.0321	1	-12.988	-12.988
96.43756	25.525	4585.939	0.0322	1	-13.014	-13.014
96.52089	25.496	4590.939	0.0322	1	-13.045	-13.045
96.60421	25.466	4595.939	0.0322	1	-13.078	-13.078
96.68754	25.435	4600.939	0.0321	1	-13.111	-13.111
96.77088	25.403	4605.939	0.0322	1	-13.144	-13.144
96.85421	25.364	4610.939	0.0321	1	-13.184	-13.184
96.93755	25.325	4615.939	0.0322	1	-13.225	-13.225
97.02089	25.286	4620.939	0.0321	1	-13.265	-13.265
97.10423	25.248	4625.939	0.0321	1	-13.304	-13.304
97.18757	25.209	4630.939	0.0321	1	-13.346	-13.346
97.2709	25.174	4635.939	0.0322	1	-13.384	-13.384
97.35423	25.139	4640.939	0.0322	1	-13.422	-13.422
97.43757	25.103	4645.939	0.0321	1	-13.46	-13.46
97.52091	25.065	4650.939	0.0321	1	-13.499	-13.499
97.60425	25.028	4655.939	0.0321	1	-13.538	-13.538
97.68758	24.986	4660.939	0.0322	1	-13.581	-13.581
97.77092	24.945	4665.939	0.0322	1	-13.623	-13.623
97.85428	24.928	4670.939	0.0321	1	-13.641	-13.641
97.93763	24.917	4675.939	0.0322	1	-13.652	-13.652
98.02097	24.898	4680.939	0.0322	1	-13.672	-13.672
98.10429	24.871	4685.939	0.0321	1	-13.699	-13.699
98.18762	24.837	4690.939	0.0321	1	-13.733	-13.733
98.27094	24.79	4695.939	0.0321	1	-13.781	-13.781
98.35427	24.736	4700.939	0.0321	1	-13.835	-13.835
98.43759	24.681	4705.939	0.0321	1	-13.89	-13.89
98.52092	24.627	4710.939	0.0322	1	-13.945	-13.945
98.60424	24.574	4715.939	0.0321	1	-13.998	-13.998
98.68756	24.523	4720.939	0.0321	1	-14.049	-14.049
98.77089	24.473	4725.939	0.0321	1	-14.099	-14.099
98.85421	24.422	4730.939	0.0321	1	-14.15	-14.15
98.93754	24.371	4735.939	0.0321	1	-14.201	-14.201
99.02087	24.319	4740.939	0.0322	1	-14.253	-14.253
99.10421	24.267	4745.939	0.0321	1	-14.305	-14.305
99.18754	24.213	4750.939	0.0321	1	-14.359	-14.359
99.27088	24.161	4755.939	0.0321	1	-14.411	-14.411
99.35422	24.103	4760.939	0.0321	1	-14.469	-14.469
99.43754	24.038	4765.939	0.0322	1	-14.534	-14.534
99.52087	23.995	4770.939	0.0321	1	-14.577	-14.577
99.60421	23.955	4775.939	0.0321	1	-14.617	-14.617
99.68755	23.911	4780.939	0.0321	1	-14.661	-14.661
99.77089	23.863	4785.939	0.0322	1	-14.709	-14.709
99.85423	23.814	4790.939	0.0322	1	-14.758	-14.758
99.93757	23.769	4795.939	0.0322	1	-14.803	-14.803
100.02091	23.725	4800.939	0.0322	1	-14.847	-14.847
100.10426	23.675	4805.939	0.0322	1	-14.897	-14.897
100.1876	23.623	4810.939	0.0322	1	-14.948	-14.948
100.27094	23.569	4815.939	0.0321	1	-15.002	-15.002
100.35427	23.521	4820.939	0.0322	1	-15.049	-15.049
100.43761	23.473	4825.939	0.0321	1	-15.095	-15.095
100.52096	23.428	4830.939	0.0321	1	-15.138	-15.138
100.60429	23.377	4835.939	0.0322	1	-15.188	-15.188
100.68763	23.328	4840.939	0.0321	1	-15.234	-15.234
100.77096	23.28	4845.939	0.0321	1	-15.28	-15.28
100.85429	23.233	4850.939	0.0322	1	-15.324	-15.324
100.93763	23.183	4855.939	0.0321	1	-15.371	-15.371
101.02096	23.133	4860.939	0.0321	1	-15.418	-15.418
101.10429	23.087	4865.939	0.0321	1	-15.461	-15.461
101.18761	23.041	4870.939	0.0321	1	-15.503	-15.503
101.27093	22.996	4875.939	0.0322	1	-15.542	-15.542
101.35425	22.947	4880.939	0.0322	1	-15.584	-15.584
101.43757	22.901	4885.939	0.0322	1	-15.622	-15.622
101.5209	22.851	4890.939	0.0321	1	-15.664	-15.664
101.60424	22.791	4895.939	0.0322	1	-15.715	-15.715
101.68758	22.736	4900.939	0.0321	1	-15.759	-15.759
101.77092	22.675	4905.939	0.0322	1	-15.809	-15.809
101.85425	22.612	4910.939	0.0322	1	-15.859	-15.859
101.93758	22.55	4915.939	0.0322	1	-15.906	-15.906
102.02091	22.493	4920.939	0.0322	1	-15.946	-15.946
102.10424	22.43	4925.939	0.0322	1	-15.992	-15.992
102.18756	22.372	4930.939	0.0322	1	-16.032	-16.032
102.2709	22.312	4935.939	0.0322	1	-16.075	-16.075
102.35424	22.252	4940.939	0.0322	1	-16.119	-16.119
102.43758	22.184	4945.939	0.0322	1	-16.17	-16.17
102.52092	22.119	4950.939	0.0321	1	-16.216	-16.216
102.60425	22.058	4955.939	0.0322	1	-16.258	-16.258
102.68758	21.999	4960.939	0.0322	1	-16.3	-16.3
102.77091	21.942	4965.939	0.0321	1	-16.34	-16.34
102.85424	21.884	4970.939	0.0322	1	-16.379	-16.379
102.93758	21.822	4975.939	0.0322	1	-16.423	-16.423
103.0209	21.769	4980.939	0.0322	1	-16.459	-16.459
103.10425	21.71	4985.939	0.0322	1	-16.501	-16.501
103.18758	21.643	4990.939	0.0322	1	-16.551	-16.551
103.27091	21.574	4995.939	0.0321	1	-16.601	-16.601
103.35424	21.522	5000.939	0.0322	1	-16.633	-16.633
103.43758	21.464	5005.939	0.0322	1	-16.671	-16.671
103.5209	21.4	5010.939	0.0322	1	-16.715	-16.715
103.60423	21.335	5015.939	0.0322	1	-16.763	-16.763
103.68756	21.27	5020.939	0.0322	1	-16.811	-16.811
103.7709	21.199	5025.939	0.0322	1	-16.863	-16.863
103.85424	21.123	5030.939	0.0322	1	-16.92	-16.92
103.93757	21.053	5035.939	0.0322	1	-16.969	-16.969
104.0209	20.981	5040.939	0.0322	1	-17.016	-17.016
104.10423	20.907	5045.939	0.0322	1	-17.062	-17.062
104.18757	20.835	5050.939	0.0322	1	-17.108	-17.108
104.2709	20.762	5055.939	0.0322	1	-17.155	-17.155
104.35423	20.687	5060.939	0.0321	1	-17.204	-17.204
104.43756	20.616	5065.939	0.0322	1	-17.252	-17.252
104.5209	20.541	5070.939	0.0321	1	-17.304	-17.304
104.60424	20.467	5075.939	0.0321	1	-17.356	-17.356
104.68758	20.407	5080.939	0.0321	1	-17.394	-17.394
104.77091	20.344	5085.939	0.0321	1	-17.436	-17.436
104.85424	20.281	5090.939	0.0321	1	-17.476	-17.476
104.93757	20.207	5095.939	0.0322	1	-17.527	-17.527
105.02091	20.127	5100.939	0.0321	1	-17.584	-17.584
105.10424	20.041	5105.939	0.0322	1	-17.644	-17.644
105.18758	19.954	5110.939	0.0322	1	-17.707	-17.707
105.27092	19.858	5115.939	0.0321	1	-17.779	-17.779
105.35424	19.771	5120.939	0.0321	1	-17.837	-17.837
105.43757	19.665	5125.939	0.0321	1	-17.91	-17.91
105.5209	19.565	5130.939	0.0322	1	-17.978	-17.978
105.60422	19.482	5135.939	0.0321	1	-18.031	-18.031
105.68756	19.406	5140.939	0.0321	1	-18.074	-18.074
105.77089	19.323	5145.939	0.0322	1	-18.125	-18.125
105.85422	19.235	5150.939	0.0321	1	-18.184	-18.184
105.93756	19.147	5155.939	0.0321	1	-18.243	-18.243
106.0209	19.048	5160.939	0.0322	1	-18.312	-18.312
106.10424	18.943	5165.939	0.0321	1	-18.383	-18.383
106.18757	18.837	5170.939	0.0321	1	-18.455	-18.455
106.2709	18.74	5175.939	0.0321	1	-18.523	-18.523
106.35424	18.643	5180.939	0.0321	1	-18.594	-18.594
106.43757	18.545	5185.939	0.0322	1	-18.667	-18.667
106.5209	18.448	5190.939	0.0322	1	-18.737	-18.737
106.60423	18.344	5195.939	0.0321	1	-18.815	-18.815
106.68756	18.23	5200.939	0.0322	1	-18.9	-18.9
106.7709	18.112	5205.939	0.0321	1	-18.99	-18.99
106.85423	17.989	5210.939	0.0321	1	-19.084	-19.084
106.93758	17.871	5215.939	0.0321	1	-19.17	-19.17
107.02091	17.746	5220.939	0.0321	1	-19.262	-19.262
107.10425	17.632	5225.939	0.0322	1	-19.347	-19.347
107.1876	17.514	5230.939	0.0321	1	-19.436	-19.436
107.27093	17.389	5235.939	0.0321	1	-19.532	-19.532
107.35427	17.268	5240.939	0.0321	1	-19.624	-19.624
107.4376	17.151	5245.939	0.0321	1	-19.711	-19.711
107.52093	17.035	5250.939	0.0322	1	-19.797	-19.797
107.60426	16.915	5255.939	0.0321	1	-19.887	-19.887
107.6876	16.784	5260.939	0.0321	1	-19.989	-19.989
107.77095	16.648	5265.939	0.0321	1	-20.096	-20.096
107.85428	16.515	5270.939	0.0321	1	-20.201	-20.201
107.93761	16.397	5275.939	0.0321	1	-20.291	-20.291
108.02093	16.275	5280.939	0.0321	1	-20.38	-20.38
108.10426	16.157	5285.939	0.0321	1	-20.458	-20.458
108.18759	16.037	5290.939	0.0321	1	-20.537	-20.537
108.27092	15.906	5295.939	0.0321	1	-20.63	-20.63
108.35425	15.772	5300.939	0.0321	1	-20.726	-20.726
108.43758	15.629	5305.939	0.0321	1	-20.833	-20.833
108.52092	15.47	5310.939	0.0321	1	-20.957	-20.957
108.60424	15.327	5315.939	0.0321	1	-21.066	-21.066
108.68758	15.193	5320.939	0.0321	1	-21.165	-21.165
108.77091	15.058	5325.939	0.0321	1	-21.264	-21.264
108.85423	14.915	5330.939	0.0321	1	-21.373	-21.373
108.93756	14.77	5335.939	0.0322	1	-21.482	-21.482
109.0209	14.624	5340.939	0.0321	1	-21.59	-21.59
109.10423	14.47	5345.939	0.0321	1	-21.709	-21.709
109.18757	14.319	5350.939	0.0321	1	-21.824	-21.824
109.27091	14.163	5355.939	0.0321	1	-21.941	-21.941
109.35425	14.004	5360.939	0.0321	1	-22.061	-22.061
109.43759	13.842	5365.939	0.0321	1	-22.186	-22.186
109.52093	13.677	5370.939	0.0321	1	-22.316	-22.316
109.61759	13.536	5376.738	0.0321	1	-22.417	-22.417
109.70093	13.434	5381.738	0.0321	1	-22.487	-22.487
109.78427	13.291	5386.738	0.0321	1	-22.599	-22.599
109.86761	13.116	5391.738	0.0321	1	-22.746	-22.746
109.95094	12.948	5396.738	0.0321	1	-22.889	-22.889
