# Supplementary material for: Modification of the structural stability of human serum albumin in rheumatoid arthritis
Source: PLoS One. 2023 Mar 17;18(3):e0271008. doi: 10.1371/journal.pone.0271008 (PMC10022781; doi:10.1371/journal.pone.0271008)
Supplement: S2 Data — The zip file includes 47 HDC results (.csv) exported from DSC raw files. Each HDC result file contains seven measurements for each DSC run: temperature (°C), power (μW), time(s), pressure (atm), scan rate (°C/min), analysis data (excess molar heat capacity (Cpex)), and corrected data (normalized Cpex, normalization explained in the Methods section). (ZIP) [file pone.0271008.s003.zip › SupplmentalData_2_HDC results/RF31.csv]

temp	power	time	pressure	scan rate	AnalysisData	CorrectedData
20.00079	-62.05	160.553	0.0323	0.285	-0.288	-0.288
20.00365	-62.141	1.396	0.0323	0.285	0.505	0.505
20.03996	-90.728	6.396	0.0323	0.285	-1.302	-1.302
20.10815	-176.613	12.395	0.0323	0.285	-0.615	-0.615
20.19659	-256.338	18.395	0.0323	0.451	-1.489	-1.489
20.28144	-305.054	23.395	0.0323	0.62	-3.254	-3.254
20.37326	-336.602	28.395	0.0323	0.79	-5.998	-5.998
20.46951	-352.514	33.396	0.0323	0.96	-8.159	-8.159
20.56813	-356.453	38.396	0.0323	1.065	-10.273	-10.273
20.66747	-351.155	43.396	0.0323	1.131	-12.832	-12.832
20.76633	-338.885	48.396	0.0323	1.165	-15.177	-15.177
20.86382	-322.057	53.396	0.0323	1.156	-17.119	-17.119
20.95942	-302.673	58.396	0.0323	1.14	-18.689	-18.689
21.05286	-282.28	63.396	0.0322	1.119	-19.937	-19.937
21.14405	-261.999	68.396	0.0323	1.096	-20.849	-20.849
21.23309	-242.667	73.396	0.0323	1.073	-21.472	-21.472
21.32018	-224.757	78.396	0.0323	1.051	-21.793	-21.793
21.40558	-208.636	83.396	0.0323	1.032	-21.918	-21.918
21.4896	-194.424	88.396	0.0323	1.015	-21.879	-21.879
21.57253	-182.111	93.396	0.0323	1.002	-21.73	-21.73
21.65467	-171.59	98.396	0.0323	0.992	-21.426	-21.426
21.73631	-162.757	103.396	0.0323	0.985	-21.117	-21.117
21.81765	-155.249	108.396	0.0323	0.981	-20.753	-20.753
21.89891	-148.889	113.396	0.0323	0.979	-20.376	-20.376
21.98024	-143.504	118.396	0.0323	0.979	-20.061	-20.061
22.06176	-138.828	123.396	0.0323	0.98	-19.825	-19.825
22.14352	-134.594	128.396	0.0323	0.982	-19.629	-19.629
22.22557	-130.651	133.396	0.0323	0.985	-19.452	-19.452
22.30792	-126.887	138.396	0.0323	0.988	-19.307	-19.307
22.39054	-123.197	143.396	0.0323	0.991	-19.181	-19.181
22.47341	-119.517	148.396	0.0323	0.994	-19.089	-19.089
22.55651	-115.829	153.396	0.0323	0.996	-19.046	-19.046
22.63978	-112.071	158.396	0.0323	0.999	-18.988	-18.988
22.72321	-108.292	163.396	0.0323	1	-18.963	-18.963
22.80677	-104.504	168.396	0.0323	1.002	-18.957	-18.957
22.89041	-100.695	173.396	0.0323	1.003	-18.955	-18.955
22.97408	-96.87	178.396	0.0323	1.003	-18.95	-18.95
23.05778	-93.05	183.396	0.0323	1.004	-18.937	-18.937
23.14147	-89.261	188.396	0.0323	1.004	-18.901	-18.901
23.22513	-85.555	193.396	0.0323	1.004	-18.882	-18.882
23.30877	-81.929	198.396	0.0323	1.003	-18.87	-18.87
23.39237	-78.394	203.396	0.0323	1.003	-18.849	-18.849
23.47593	-74.964	208.396	0.0323	1.003	-18.803	-18.803
23.55945	-71.678	213.396	0.0323	1.002	-18.784	-18.784
23.64294	-68.513	218.396	0.0323	1.002	-18.765	-18.765
23.72641	-65.478	223.396	0.0323	1.002	-18.735	-18.735
23.80985	-62.568	228.396	0.0323	1.001	-18.702	-18.702
23.89326	-59.78	233.396	0.0323	1.001	-18.674	-18.674
23.97667	-57.118	238.396	0.0323	1.001	-18.65	-18.65
24.06006	-54.546	243.396	0.0323	1.001	-18.601	-18.601
24.14345	-52.095	248.396	0.0323	1.001	-18.587	-18.587
24.22682	-49.734	253.396	0.0324	1.001	-18.575	-18.575
24.3102	-47.46	258.396	0.0324	1.001	-18.534	-18.534
24.39357	-45.293	263.396	0.0323	1.001	-18.515	-18.515
24.47695	-43.188	268.396	0.0323	1.001	-18.481	-18.481
24.56032	-41.141	273.396	0.0323	1.001	-18.428	-18.428
24.6437	-39.187	278.396	0.0323	1.001	-18.402	-18.402
24.72708	-37.306	283.396	0.0323	1.001	-18.374	-18.374
24.81046	-35.483	288.396	0.0323	1.001	-18.34	-18.34
24.89385	-33.743	293.396	0.0323	1.001	-18.336	-18.336
24.97724	-32.059	298.396	0.0323	1.001	-18.327	-18.327
25.06063	-30.423	303.396	0.0323	1.001	-18.309	-18.309
25.14402	-28.825	308.396	0.0323	1.001	-18.282	-18.282
25.2274	-27.285	313.396	0.0323	1.001	-18.264	-18.264
25.31078	-25.792	318.396	0.0323	1.001	-18.237	-18.237
25.39416	-24.357	323.396	0.0324	1.001	-18.214	-18.214
25.47754	-22.97	328.396	0.0323	1.001	-18.189	-18.189
25.56092	-21.63	333.396	0.0323	1.001	-18.171	-18.171
25.6443	-20.336	338.396	0.0323	1.001	-18.159	-18.159
25.72767	-19.095	343.396	0.0323	1	-18.16	-18.16
25.81104	-17.878	348.396	0.0323	1	-18.14	-18.14
25.89442	-16.7	353.396	0.0323	1	-18.107	-18.107
25.97778	-15.584	358.396	0.0323	1	-18.097	-18.097
26.06115	-14.49	363.396	0.0323	1	-18.074	-18.074
26.14452	-13.427	368.396	0.0323	1	-18.054	-18.054
26.22788	-12.433	373.396	0.0323	1	-18.063	-18.063
26.31126	-11.437	378.396	0.0323	1	-18.027	-18.027
26.39461	-10.493	383.396	0.0323	1	-18.004	-18.004
26.47797	-9.578	388.396	0.0323	1	-17.976	-17.976
26.56133	-8.69	393.396	0.0323	1	-17.951	-17.951
26.64469	-7.838	398.396	0.0323	1	-17.934	-17.934
26.72805	-7.011	403.396	0.0323	1	-17.91	-17.91
26.8114	-6.218	408.396	0.0324	1	-17.873	-17.873
26.89476	-5.451	413.396	0.0323	1	-17.841	-17.841
26.97812	-4.715	418.396	0.0324	1	-17.847	-17.847
27.06148	-3.995	423.396	0.0323	1	-17.844	-17.844
27.14482	-3.299	428.396	0.0323	1	-17.828	-17.828
27.22818	-2.624	433.396	0.0323	1	-17.808	-17.808
27.31153	-1.97	438.396	0.0323	1	-17.787	-17.787
27.39488	-1.352	443.396	0.0323	1	-17.776	-17.776
27.47823	-0.758	448.396	0.0323	1	-17.762	-17.762
27.56157	-0.175	453.396	0.0323	1	-17.737	-17.737
27.6449	0.407	458.396	0.0323	1	-17.701	-17.701
27.72824	0.964	463.396	0.0323	1	-17.679	-17.679
27.8116	1.469	468.396	0.0323	1	-17.702	-17.702
27.89495	1.958	473.396	0.0323	1	-17.72	-17.72
27.97831	2.424	478.396	0.0324	1	-17.73	-17.73
28.06167	2.887	483.396	0.0323	1	-17.724	-17.724
28.14502	3.337	488.396	0.0324	1	-17.711	-17.711
28.22837	3.784	493.396	0.0323	1	-17.686	-17.686
28.31171	4.232	498.396	0.0323	1	-17.648	-17.648
28.39507	4.646	503.396	0.0324	1	-17.629	-17.629
28.47842	5.038	508.396	0.0323	1	-17.622	-17.622
28.57842	5.5	514.395	0.0324	1	-17.62	-17.62
28.66176	5.899	519.395	0.0324	1	-17.583	-17.583
28.74509	6.28	524.395	0.0323	1	-17.542	-17.542
28.82842	6.629	529.395	0.0323	1	-17.523	-17.523
28.91176	6.966	534.395	0.0323	1	-17.501	-17.501
28.9951	7.275	539.395	0.0323	1	-17.506	-17.506
29.07844	7.577	544.395	0.0323	1	-17.504	-17.504
29.16177	7.883	549.395	0.0323	1	-17.482	-17.482
29.24511	8.173	554.395	0.0323	1	-17.478	-17.478
29.32845	8.457	559.395	0.0323	1	-17.467	-17.467
29.4118	8.721	564.395	0.0323	1	-17.457	-17.457
29.49513	8.992	569.395	0.0323	1	-17.435	-17.435
29.57848	9.251	574.395	0.0323	1	-17.424	-17.424
29.66181	9.505	579.395	0.0323	1	-17.407	-17.407
29.74514	9.762	584.395	0.0323	1	-17.39	-17.39
29.82848	9.992	589.395	0.0324	1	-17.398	-17.398
29.91182	10.21	594.395	0.0323	1	-17.411	-17.411
29.99516	10.416	599.395	0.0323	1	-17.417	-17.417
30.0785	10.613	604.395	0.0323	1	-17.405	-17.405
30.16182	10.818	609.395	0.0323	1	-17.377	-17.377
30.24516	11.027	614.395	0.0323	1	-17.342	-17.342
30.32852	11.21	619.395	0.0323	1	-17.331	-17.331
30.41185	11.375	624.395	0.0323	1	-17.332	-17.332
30.49519	11.553	629.395	0.0323	1	-17.319	-17.319
30.57853	11.731	634.395	0.0323	1	-17.31	-17.31
30.66186	11.901	639.395	0.0323	1	-17.3	-17.3
30.7452	12.068	644.395	0.0323	1	-17.286	-17.286
30.82854	12.222	649.395	0.0323	1	-17.282	-17.282
30.91188	12.369	654.395	0.0323	1	-17.282	-17.282
30.99521	12.519	659.395	0.0324	1	-17.266	-17.266
31.07855	12.669	664.395	0.0323	1	-17.244	-17.244
31.16189	12.807	669.395	0.0323	1	-17.233	-17.233
31.24522	12.942	674.395	0.0323	1	-17.225	-17.225
31.32856	13.075	679.395	0.0323	1	-17.214	-17.214
31.4119	13.205	684.395	0.0323	1	-17.198	-17.198
31.49523	13.332	689.395	0.0324	1	-17.178	-17.178
31.57857	13.452	694.395	0.0323	1	-17.164	-17.164
31.6619	13.567	699.395	0.0323	1	-17.169	-17.169
31.74524	13.684	704.395	0.0323	1	-17.175	-17.175
31.82857	13.794	709.395	0.0323	1	-17.168	-17.168
31.91192	13.905	714.395	0.0323	1	-17.142	-17.142
31.99526	14.001	719.395	0.0323	1	-17.133	-17.133
32.07859	14.091	724.395	0.0323	1	-17.14	-17.14
32.16192	14.195	729.395	0.0323	1	-17.125	-17.125
32.24525	14.294	734.395	0.0323	1	-17.111	-17.111
32.32858	14.391	739.395	0.0323	1	-17.098	-17.098
32.4119	14.483	744.395	0.0323	1	-17.09	-17.09
32.49522	14.576	749.395	0.0323	1	-17.079	-17.079
32.57855	14.661	754.395	0.0323	1	-17.071	-17.071
32.66188	14.739	759.395	0.0323	1	-17.067	-17.067
32.74522	14.812	764.395	0.0323	1	-17.065	-17.065
32.82855	14.88	769.395	0.0323	1	-17.065	-17.065
32.91189	14.947	774.395	0.0323	1	-17.062	-17.062
32.99521	15.013	779.395	0.0323	1	-17.064	-17.064
33.07854	15.086	784.395	0.0323	1	-17.054	-17.054
33.16188	15.149	789.395	0.0323	1	-17.048	-17.048
33.24521	15.247	794.395	0.0323	1	-17.007	-17.007
33.32853	15.347	799.395	0.0323	1	-16.967	-16.967
33.41185	15.435	804.395	0.0323	1	-16.937	-16.937
33.49517	15.51	809.395	0.0323	1	-16.91	-16.91
33.57849	15.573	814.395	0.0323	1	-16.893	-16.893
33.66184	15.628	819.395	0.0323	1	-16.88	-16.88
33.74518	15.666	824.395	0.0323	1	-16.884	-16.884
33.82852	15.701	829.395	0.0323	1	-16.894	-16.894
33.91186	15.739	834.395	0.0323	1	-16.895	-16.895
33.9952	15.77	839.395	0.0323	1	-16.908	-16.908
34.07855	15.803	844.395	0.0323	1	-16.921	-16.921
34.16188	15.833	849.395	0.0323	1	-16.93	-16.93
34.24523	15.865	854.395	0.0323	1	-16.939	-16.939
34.32856	15.897	859.395	0.0323	1	-16.953	-16.953
34.41189	15.932	864.395	0.0323	1	-16.966	-16.966
34.49523	15.969	869.395	0.0322	1	-16.974	-16.974
34.57856	16.003	874.395	0.0323	1	-16.984	-16.984
34.6619	16.039	879.395	0.0323	1	-16.988	-16.988
34.74523	16.077	884.395	0.0323	1	-16.986	-16.986
34.82856	16.121	889.395	0.0323	1	-16.976	-16.976
34.91189	16.16	894.395	0.0323	1	-16.971	-16.971
34.99521	16.203	899.395	0.0323	1	-16.964	-16.964
35.07854	16.246	904.395	0.0323	1	-16.955	-16.955
35.16188	16.29	909.395	0.0323	1	-16.941	-16.941
35.24521	16.333	914.395	0.0323	1	-16.925	-16.925
35.32854	16.374	919.395	0.0323	1	-16.91	-16.91
35.41188	16.413	924.395	0.0323	1	-16.894	-16.894
35.49521	16.449	929.395	0.0323	1	-16.881	-16.881
35.57853	16.487	934.395	0.0323	1	-16.871	-16.871
35.66187	16.525	939.395	0.0323	1	-16.863	-16.863
35.7452	16.56	944.395	0.0323	1	-16.852	-16.852
35.82852	16.593	949.395	0.0323	1	-16.839	-16.839
35.91186	16.633	954.395	0.0323	1	-16.822	-16.822
35.9952	16.666	959.395	0.0323	1	-16.813	-16.813
36.07854	16.697	964.395	0.0323	1	-16.808	-16.808
36.16187	16.723	969.395	0.0323	1	-16.808	-16.808
36.2452	16.753	974.395	0.0323	1	-16.801	-16.801
36.32853	16.784	979.395	0.0323	1	-16.792	-16.792
36.41186	16.815	984.395	0.0323	1	-16.777	-16.777
36.49519	16.846	989.395	0.0323	1	-16.758	-16.758
36.57852	16.875	994.395	0.0323	1	-16.74	-16.74
36.66185	16.905	999.395	0.0323	1	-16.72	-16.72
36.74517	16.932	1004.395	0.0323	1	-16.705	-16.705
36.8285	16.959	1009.395	0.0323	1	-16.69	-16.69
36.91183	16.985	1014.395	0.0323	1	-16.679	-16.679
36.99516	17.01	1019.395	0.0323	1	-16.672	-16.672
37.07848	17.037	1024.395	0.0323	1	-16.661	-16.661
37.16181	17.063	1029.395	0.0323	1	-16.654	-16.654
37.24514	17.085	1034.395	0.0323	1	-16.653	-16.653
37.32847	17.107	1039.395	0.0323	1	-16.65	-16.65
37.41181	17.129	1044.395	0.0324	1	-16.647	-16.647
37.49515	17.146	1049.395	0.0323	1	-16.647	-16.647
37.57849	17.167	1054.395	0.0323	1	-16.644	-16.644
37.66182	17.187	1059.395	0.0323	1	-16.639	-16.639
37.74515	17.209	1064.395	0.0323	1	-16.631	-16.631
37.82847	17.23	1069.395	0.0323	1	-16.625	-16.625
37.9118	17.252	1074.395	0.0323	1	-16.619	-16.619
37.99513	17.276	1079.395	0.0323	1	-16.613	-16.613
38.07846	17.297	1084.395	0.0323	1	-16.609	-16.609
38.16179	17.316	1089.395	0.0322	1	-16.605	-16.605
38.24513	17.34	1094.395	0.0323	1	-16.595	-16.595
38.32847	17.362	1099.395	0.0323	1	-16.587	-16.587
38.41181	17.379	1104.395	0.0323	1	-16.582	-16.582
38.49513	17.395	1109.395	0.0323	1	-16.577	-16.577
38.57846	17.414	1114.395	0.0323	1	-16.568	-16.568
38.66179	17.435	1119.395	0.0323	1	-16.558	-16.558
38.74511	17.455	1124.395	0.0323	1	-16.548	-16.548
38.82844	17.476	1129.395	0.0323	1	-16.535	-16.535
38.91177	17.496	1134.395	0.0323	1	-16.523	-16.523
38.99509	17.518	1139.395	0.0323	1	-16.511	-16.511
39.07842	17.54	1144.395	0.0323	1	-16.502	-16.502
39.16175	17.561	1149.395	0.0323	1	-16.494	-16.494
39.24508	17.579	1154.395	0.0323	1	-16.489	-16.489
39.32841	17.598	1159.395	0.0323	1	-16.481	-16.481
39.41173	17.616	1164.395	0.0323	1	-16.473	-16.473
39.49506	17.636	1169.395	0.0323	1	-16.463	-16.463
39.57839	17.654	1174.395	0.0323	1	-16.457	-16.457
39.66172	17.671	1179.395	0.0323	1	-16.451	-16.451
39.74505	17.686	1184.395	0.0324	1	-16.446	-16.446
39.82838	17.701	1189.395	0.0324	1	-16.44	-16.44
39.91172	17.714	1194.395	0.0323	1	-16.433	-16.433
39.99506	17.727	1199.395	0.0324	1	-16.427	-16.427
40.07839	17.74	1204.395	0.0323	1	-16.424	-16.424
40.16173	17.753	1209.395	0.0324	1	-16.421	-16.421
40.24506	17.767	1214.395	0.0323	1	-16.417	-16.417
40.3284	17.781	1219.395	0.0323	1	-16.411	-16.411
40.41174	17.794	1224.395	0.0323	1	-16.406	-16.406
40.49508	17.809	1229.395	0.0323	1	-16.399	-16.399
40.57841	17.825	1234.395	0.0324	1	-16.39	-16.39
40.66175	17.84	1239.395	0.0323	1	-16.383	-16.383
40.74507	17.856	1244.395	0.0323	1	-16.373	-16.373
40.82841	17.875	1249.395	0.0323	1	-16.361	-16.361
40.91173	17.891	1254.395	0.0323	1	-16.353	-16.353
40.99506	17.911	1259.395	0.0323	1	-16.341	-16.341
41.0784	17.928	1264.395	0.0323	1	-16.333	-16.333
41.16173	17.944	1269.395	0.0323	1	-16.328	-16.328
41.24508	17.958	1274.395	0.0323	1	-16.325	-16.325
41.32842	17.971	1279.395	0.0323	1	-16.322	-16.322
41.41173	17.985	1284.395	0.0323	1	-16.316	-16.316
41.49504	18.007	1289.395	0.0323	1	-16.302	-16.302
41.57835	18.035	1294.395	0.0323	1	-16.284	-16.284
41.66167	18.061	1299.395	0.0322	1	-16.265	-16.265
41.745	18.085	1304.395	0.0323	1	-16.248	-16.248
41.82834	18.104	1309.395	0.0323	1	-16.236	-16.236
41.91168	18.118	1314.395	0.0323	1	-16.23	-16.23
41.99503	18.129	1319.395	0.0323	1	-16.227	-16.227
42.07838	18.14	1324.395	0.0323	1	-16.226	-16.226
42.16171	18.151	1329.395	0.0323	1	-16.223	-16.223
42.24504	18.165	1334.395	0.0323	1	-16.217	-16.217
42.32837	18.177	1339.395	0.0324	1	-16.212	-16.212
42.4117	18.19	1344.395	0.0323	1	-16.205	-16.205
42.49502	18.207	1349.395	0.0323	1	-16.193	-16.193
42.57835	18.225	1354.395	0.0323	1	-16.179	-16.179
42.66167	18.243	1359.395	0.0323	1	-16.165	-16.165
42.745	18.262	1364.395	0.0323	1	-16.154	-16.154
42.82833	18.284	1369.395	0.0323	1	-16.139	-16.139
42.91165	18.306	1374.395	0.0323	1	-16.122	-16.122
42.99498	18.328	1379.395	0.0323	1	-16.11	-16.11
43.0783	18.346	1384.395	0.0323	1	-16.102	-16.102
43.16163	18.363	1389.395	0.0323	1	-16.093	-16.093
43.24497	18.38	1394.395	0.0323	1	-16.084	-16.084
43.3283	18.393	1399.395	0.0323	1	-16.077	-16.077
43.41163	18.406	1404.395	0.0323	1	-16.07	-16.07
43.49497	18.422	1409.395	0.0323	1	-16.06	-16.06
43.57831	18.434	1414.395	0.0323	1	-16.053	-16.053
43.66164	18.443	1419.395	0.0323	1	-16.049	-16.049
43.74496	18.456	1424.395	0.0323	1	-16.042	-16.042
43.82828	18.472	1429.395	0.0323	1	-16.031	-16.031
43.9116	18.491	1434.395	0.0323	1	-16.017	-16.017
43.99493	18.508	1439.395	0.0323	1	-16.004	-16.004
44.07827	18.521	1444.395	0.0323	1	-15.996	-15.996
44.16159	18.533	1449.395	0.0323	1	-15.99	-15.99
44.24493	18.547	1454.395	0.0323	1	-15.982	-15.982
44.32826	18.558	1459.395	0.0323	1	-15.978	-15.978
44.4116	18.571	1464.395	0.0323	1	-15.971	-15.971
44.49493	18.582	1469.395	0.0323	1	-15.966	-15.966
44.57828	18.595	1474.395	0.0323	1	-15.958	-15.958
44.6616	18.605	1479.395	0.0323	1	-15.953	-15.953
44.74495	18.617	1484.395	0.0323	1	-15.946	-15.946
44.82828	18.628	1489.395	0.0323	1	-15.941	-15.941
44.91161	18.642	1494.395	0.0323	1	-15.932	-15.932
44.99494	18.659	1499.395	0.0323	1	-15.919	-15.919
45.07829	18.673	1504.395	0.0324	1	-15.911	-15.911
45.16164	18.685	1509.395	0.0323	1	-15.903	-15.903
45.24498	18.698	1514.395	0.0323	1	-15.896	-15.896
45.32831	18.714	1519.395	0.0323	1	-15.885	-15.885
45.41164	18.734	1524.395	0.0323	1	-15.868	-15.868
45.49496	18.759	1529.395	0.0323	1	-15.847	-15.847
45.57829	18.781	1534.395	0.0323	1	-15.83	-15.83
45.66161	18.804	1539.395	0.0323	1	-15.812	-15.812
45.74493	18.828	1544.395	0.0323	1	-15.792	-15.792
45.82826	18.85	1549.395	0.0324	1	-15.775	-15.775
45.91159	18.869	1554.395	0.0323	1	-15.761	-15.761
45.99492	18.888	1559.395	0.0323	1	-15.747	-15.747
46.07824	18.908	1564.395	0.0323	1	-15.733	-15.733
46.16157	18.927	1569.395	0.0323	1	-15.719	-15.719
46.2449	18.945	1574.395	0.0323	1	-15.707	-15.707
46.32823	18.963	1579.395	0.0323	1	-15.695	-15.695
46.41156	18.982	1584.395	0.0323	1	-15.681	-15.681
46.49488	19.003	1589.395	0.0323	1	-15.665	-15.665
46.57821	19.022	1594.395	0.0323	1	-15.651	-15.651
46.66154	19.041	1599.395	0.0323	1	-15.637	-15.637
46.75821	19.059	1605.196	0.0323	1	-15.625	-15.625
46.84154	19.077	1610.196	0.0323	1	-15.611	-15.611
46.92488	19.093	1615.196	0.0324	1	-15.6	-15.6
47.00821	19.108	1620.196	0.0323	1	-15.59	-15.59
47.09154	19.126	1625.196	0.0323	1	-15.578	-15.578
47.17488	19.141	1630.196	0.0323	1	-15.568	-15.568
47.25822	19.156	1635.196	0.0323	1	-15.558	-15.558
47.35823	19.176	1641.195	0.0323	1	-15.541	-15.541
47.44156	19.193	1646.195	0.0323	1	-15.529	-15.529
47.5249	19.215	1651.195	0.0323	1	-15.511	-15.511
47.60822	19.236	1656.195	0.0323	1	-15.494	-15.494
47.69155	19.264	1661.195	0.0323	1	-15.47	-15.47
47.77488	19.29	1666.195	0.0323	1	-15.449	-15.449
47.85822	19.313	1671.195	0.0323	1	-15.43	-15.43
47.94155	19.333	1676.195	0.0323	1	-15.414	-15.414
48.02488	19.356	1681.195	0.0323	1	-15.395	-15.395
48.1082	19.38	1686.195	0.0323	1	-15.374	-15.374
48.19153	19.417	1691.195	0.0323	1	-15.341	-15.341
48.27486	19.459	1696.195	0.0323	1	-15.303	-15.303
48.35819	19.49	1701.195	0.0323	1	-15.278	-15.278
48.44152	19.517	1706.195	0.0323	1	-15.256	-15.256
48.52485	19.54	1711.195	0.0323	1	-15.239	-15.239
48.60818	19.562	1716.195	0.0323	1	-15.223	-15.223
48.69151	19.582	1721.195	0.0323	1	-15.207	-15.207
48.77484	19.603	1726.195	0.0323	1	-15.19	-15.19
48.85817	19.621	1731.195	0.0323	1	-15.174	-15.174
48.9415	19.64	1736.195	0.0323	1	-15.158	-15.158
49.02482	19.662	1741.195	0.0323	1	-15.139	-15.139
49.10815	19.689	1746.195	0.0323	1	-15.117	-15.117
49.19148	19.718	1751.195	0.0323	1	-15.093	-15.093
49.27481	19.744	1756.195	0.0323	1	-15.071	-15.071
49.35814	19.768	1761.195	0.0323	1	-15.052	-15.052
49.44148	19.787	1766.195	0.0323	1	-15.038	-15.038
49.52481	19.804	1771.195	0.0323	1	-15.026	-15.026
49.60815	19.825	1776.195	0.0323	1	-15.01	-15.01
49.69148	19.846	1781.195	0.0323	1	-14.993	-14.993
49.77482	19.868	1786.195	0.0322	1	-14.975	-14.975
49.85815	19.89	1791.195	0.0323	1	-14.957	-14.957
49.94149	19.914	1796.195	0.0323	1	-14.936	-14.936
50.02483	19.936	1801.195	0.0323	1	-14.918	-14.918
50.10817	19.956	1806.195	0.0323	1	-14.911	-14.911
50.19151	19.976	1811.195	0.0323	1	-14.918	-14.918
50.27484	19.996	1816.195	0.0323	1	-14.931	-14.931
50.35817	20.02	1821.195	0.0323	1	-14.936	-14.936
50.44152	20.042	1826.195	0.0323	1	-14.941	-14.941
50.52485	20.061	1831.195	0.0323	1	-14.945	-14.945
50.60818	20.087	1836.195	0.0323	1	-14.94	-14.94
50.69153	20.119	1841.195	0.0323	1	-14.927	-14.927
50.77484	20.144	1846.195	0.0323	1	-14.92	-14.92
50.85816	20.176	1851.195	0.0323	1	-14.903	-14.903
50.94148	20.213	1856.195	0.0323	1	-14.879	-14.879
51.0248	20.252	1861.195	0.0323	1	-14.852	-14.852
51.10813	20.286	1866.195	0.0323	1	-14.827	-14.827
51.19147	20.317	1871.195	0.0323	1	-14.805	-14.805
51.27481	20.345	1876.195	0.0323	1	-14.784	-14.784
51.35814	20.372	1881.195	0.0323	1	-14.763	-14.763
51.44148	20.407	1886.195	0.0323	1	-14.734	-14.734
51.52481	20.438	1891.195	0.0323	1	-14.708	-14.708
51.60815	20.47	1896.195	0.0323	1	-14.68	-14.68
51.69148	20.5	1901.195	0.0323	1	-14.653	-14.653
51.77481	20.532	1906.195	0.0323	1	-14.624	-14.624
51.85815	20.562	1911.195	0.0323	1	-14.598	-14.598
51.94149	20.591	1916.195	0.0323	1	-14.573	-14.573
52.02482	20.619	1921.195	0.0323	1	-14.549	-14.549
52.10815	20.653	1926.195	0.0323	1	-14.519	-14.519
52.19148	20.688	1931.195	0.0323	1	-14.488	-14.488
52.27481	20.723	1936.195	0.0323	1	-14.457	-14.457
52.35814	20.753	1941.195	0.0323	1	-14.43	-14.43
52.44148	20.784	1946.195	0.0323	1	-14.402	-14.402
52.52481	20.814	1951.195	0.0323	1	-14.375	-14.375
52.60815	20.844	1956.195	0.0323	1	-14.348	-14.348
52.69149	20.872	1961.195	0.0323	1	-14.324	-14.324
52.77484	20.897	1966.195	0.0323	1	-14.303	-14.303
52.85817	20.92	1971.195	0.0323	1	-14.283	-14.283
52.9415	20.95	1976.195	0.0323	1	-14.255	-14.255
53.02481	20.99	1981.195	0.0323	1	-14.22	-14.22
53.10813	21.036	1986.195	0.0324	1	-14.18	-14.18
53.19146	21.075	1991.195	0.0323	1	-14.145	-14.145
53.27479	21.11	1996.195	0.0323	1	-14.114	-14.114
53.35812	21.142	2001.195	0.0323	1	-14.085	-14.085
53.44145	21.171	2006.195	0.0323	1	-14.059	-14.059
53.52479	21.199	2011.195	0.0323	1	-14.034	-14.034
53.60812	21.225	2016.195	0.0323	1	-14.012	-14.012
53.69145	21.25	2021.195	0.0323	1	-13.99	-13.99
53.77479	21.275	2026.195	0.0323	1	-13.969	-13.969
53.85812	21.3	2031.195	0.0323	1	-13.948	-13.948
53.94143	21.331	2036.195	0.0323	1	-13.92	-13.92
54.02477	21.361	2041.195	0.0322	1	-13.894	-13.894
54.10812	21.384	2046.195	0.0323	1	-13.874	-13.874
54.19145	21.404	2051.196	0.0323	1	-13.859	-13.859
54.27478	21.428	2056.196	0.0323	1	-13.841	-13.841
54.35812	21.451	2061.196	0.0322	1	-13.825	-13.825
54.44145	21.475	2066.196	0.0322	1	-13.807	-13.807
54.52479	21.498	2071.196	0.0323	1	-13.791	-13.791
54.60812	21.521	2076.196	0.0323	1	-13.773	-13.773
54.69146	21.546	2081.196	0.0323	1	-13.752	-13.752
54.77479	21.573	2086.196	0.0322	1	-13.73	-13.73
54.85812	21.601	2091.196	0.0323	1	-13.708	-13.708
54.94146	21.631	2096.196	0.0323	1	-13.685	-13.685
55.02479	21.661	2101.196	0.0323	1	-13.662	-13.662
55.10812	21.695	2106.196	0.0323	1	-13.635	-13.635
55.19145	21.734	2111.196	0.0323	1	-13.605	-13.605
55.27478	21.772	2116.196	0.0323	1	-13.576	-13.576
55.35811	21.808	2121.196	0.0323	1	-13.55	-13.55
55.44145	21.844	2126.196	0.0323	1	-13.52	-13.52
55.52478	21.879	2131.196	0.0323	1	-13.491	-13.491
55.60811	21.921	2136.196	0.0323	1	-13.454	-13.454
55.69144	21.981	2141.196	0.0323	1	-13.398	-13.398
55.77477	22.037	2146.196	0.0322	1	-13.346	-13.346
55.85812	22.085	2151.196	0.0323	1	-13.301	-13.301
55.94145	22.124	2156.196	0.0323	1	-13.263	-13.263
56.02478	22.159	2161.196	0.0323	1	-13.233	-13.233
56.1081	22.2	2166.196	0.0322	1	-13.197	-13.197
56.19143	22.244	2171.196	0.0323	1	-13.159	-13.159
56.27476	22.285	2176.196	0.0323	1	-13.124	-13.124
56.35809	22.325	2181.196	0.0323	1	-13.091	-13.091
56.44143	22.367	2186.196	0.0323	1	-13.056	-13.056
56.52475	22.409	2191.196	0.0323	1	-13.02	-13.02
56.60808	22.453	2196.196	0.0323	1	-12.982	-12.982
56.69142	22.502	2201.196	0.0322	1	-12.941	-12.941
56.77475	22.549	2206.196	0.0323	1	-12.9	-12.9
56.85808	22.607	2211.196	0.0323	1	-12.846	-12.846
56.94141	22.658	2216.196	0.0323	1	-12.798	-12.798
57.02475	22.72	2221.196	0.0323	1	-12.739	-12.739
57.10808	22.791	2226.196	0.0323	1	-12.673	-12.673
57.19141	22.856	2231.196	0.0322	1	-12.614	-12.614
57.27475	22.922	2236.196	0.0323	1	-12.554	-12.554
57.35808	22.983	2241.196	0.0322	1	-12.502	-12.502
57.44142	23.049	2246.196	0.0323	1	-12.445	-12.445
57.52475	23.118	2251.196	0.0323	1	-12.385	-12.385
57.60808	23.193	2256.196	0.0323	1	-12.318	-12.318
57.69142	23.269	2261.196	0.0323	1	-12.25	-12.25
57.77475	23.348	2266.196	0.0323	1	-12.179	-12.179
57.85808	23.432	2271.196	0.0323	1	-12.102	-12.102
57.9414	23.52	2276.196	0.0323	1	-12.022	-12.022
58.02474	23.607	2281.196	0.0323	1	-11.941	-11.941
58.10807	23.692	2286.196	0.0323	1	-11.863	-11.863
58.19141	23.782	2291.196	0.0323	1	-11.78	-11.78
58.27475	23.873	2296.196	0.0323	1	-11.694	-11.694
58.35808	23.969	2301.196	0.0323	1	-11.603	-11.603
58.44141	24.072	2306.196	0.0323	1	-11.505	-11.505
58.52474	24.179	2311.196	0.0323	1	-11.403	-11.403
58.60807	24.292	2316.196	0.0323	1	-11.295	-11.295
58.6914	24.413	2321.196	0.0323	1	-11.181	-11.181
58.77472	24.529	2326.196	0.0323	1	-11.07	-11.07
58.85806	24.661	2331.196	0.0323	1	-10.943	-10.943
58.94139	24.788	2336.196	0.0323	1	-10.823	-10.823
59.02474	24.905	2341.196	0.0323	1	-10.711	-10.711
59.10807	25.027	2346.196	0.0323	1	-10.594	-10.594
59.19139	25.175	2351.196	0.0323	1	-10.453	-10.453
59.27472	25.348	2356.196	0.0323	1	-10.285	-10.285
59.35805	25.513	2361.196	0.0323	1	-10.124	-10.124
59.44138	25.684	2366.196	0.0323	1	-9.957	-9.957
59.52471	25.854	2371.196	0.0323	1	-9.793	-9.793
59.60804	26.026	2376.196	0.0322	1	-9.625	-9.625
59.69136	26.211	2381.196	0.0324	1	-9.444	-9.444
59.77471	26.408	2386.196	0.0323	1	-9.253	-9.253
59.85803	26.601	2391.196	0.0323	1	-9.065	-9.065
59.94138	26.82	2396.196	0.0323	1	-8.853	-8.853
60.02473	27.028	2401.196	0.0323	1	-8.654	-8.654
60.10809	27.245	2406.196	0.0323	1	-8.447	-8.447
60.19144	27.479	2411.196	0.0323	1	-8.219	-8.219
60.27479	27.738	2416.196	0.0323	1	-7.964	-7.964
60.35811	28.026	2421.196	0.0323	1	-7.68	-7.68
60.44144	28.367	2426.196	0.0322	1	-7.344	-7.344
60.52476	28.701	2431.196	0.0323	1	-7.015	-7.015
60.60808	29.051	2436.196	0.0323	1	-6.672	-6.672
60.6914	29.411	2441.196	0.0323	1	-6.317	-6.317
60.77472	29.777	2446.196	0.0323	1	-5.956	-5.956
60.85805	30.166	2451.196	0.0323	1	-5.573	-5.573
60.94137	30.571	2456.196	0.0323	1	-5.173	-5.173
61.0247	30.982	2461.196	0.0323	1	-4.768	-4.768
61.10803	31.391	2466.196	0.0323	1	-4.365	-4.365
61.19136	31.815	2471.196	0.0323	1	-3.948	-3.948
61.27469	32.242	2476.196	0.0324	1	-3.529	-3.529
61.35803	32.678	2481.196	0.0323	1	-3.101	-3.101
61.44137	33.101	2486.196	0.0323	1	-2.685	-2.685
61.5247	33.503	2491.196	0.0323	1	-2.288	-2.288
61.60803	33.894	2496.196	0.0323	1	-1.903	-1.903
61.69135	34.272	2501.196	0.0323	1	-1.529	-1.529
61.77466	34.657	2506.196	0.0323	1	-1.146	-1.146
61.85799	34.974	2511.196	0.0323	1	-0.832	-0.832
61.94133	35.221	2516.196	0.0323	1	-0.587	-0.587
62.02465	35.414	2521.196	0.0323	1	-0.395	-0.395
62.10797	35.589	2526.196	0.0323	1	-0.222	-0.222
62.1913	35.732	2531.196	0.0323	1	-0.081	-0.081
62.27462	35.844	2536.196	0.0323	1	0.029	0.029
62.35794	35.926	2541.196	0.0323	1	0.109	0.109
62.44129	35.982	2546.196	0.0323	1	0.163	0.163
62.52463	36.016	2551.196	0.0323	1	0.194	0.194
62.60797	36.039	2556.196	0.0323	1	0.213	0.213
62.69131	36.054	2561.196	0.0323	1	0.224	0.224
62.77467	36.065	2566.196	0.0323	1	0.23	0.23
62.85802	36.068	2571.196	0.0323	1	0.228	0.228
62.94136	36.06	2576.196	0.0323	1	0.215	0.215
63.0247	36.042	2581.196	0.0323	1	0.193	0.193
63.10803	36.011	2586.196	0.0323	1	0.157	0.157
63.19137	35.975	2591.196	0.0323	1	0.117	0.117
63.2747	35.928	2596.196	0.0323	1	0.065	0.065
63.35803	35.881	2601.196	0.0323	1	0.013	0.013
63.44136	35.833	2606.196	0.0323	1	-0.04	-0.04
63.5247	35.791	2611.196	0.0323	1	-0.087	-0.087
63.60804	35.767	2616.196	0.0323	1	-0.117	-0.117
63.69137	35.741	2621.196	0.0323	1	-0.149	-0.149
63.7747	35.713	2626.196	0.0323	1	-0.181	-0.181
63.85803	35.683	2631.196	0.0323	1	-0.217	-0.217
63.94136	35.652	2636.196	0.0323	1	-0.256	-0.256
64.02469	35.624	2641.196	0.0323	1	-0.293	-0.293
64.10803	35.596	2646.196	0.0323	1	-0.327	-0.327
64.19136	35.568	2651.196	0.0323	1	-0.362	-0.362
64.2747	35.546	2656.196	0.0323	1	-0.389	-0.389
64.35802	35.524	2661.196	0.0323	1	-0.417	-0.417
64.44135	35.506	2666.196	0.0323	1	-0.44	-0.44
64.52467	35.488	2671.196	0.0323	1	-0.464	-0.464
64.608	35.471	2676.196	0.0323	1	-0.486	-0.486
64.69135	35.455	2681.196	0.0323	1	-0.507	-0.507
64.77468	35.43	2686.196	0.0323	1	-0.537	-0.537
64.858	35.41	2691.196	0.0323	1	-0.562	-0.562
64.94132	35.395	2696.196	0.0323	1	-0.582	-0.582
65.02464	35.383	2701.196	0.0322	1	-0.6	-0.6
65.10798	35.365	2706.196	0.0323	1	-0.625	-0.625
65.19131	35.341	2711.196	0.0323	1	-0.655	-0.655
65.27466	35.32	2716.196	0.0322	1	-0.68	-0.68
65.358	35.298	2721.196	0.0323	1	-0.707	-0.707
65.44134	35.275	2726.196	0.0323	1	-0.737	-0.737
65.52468	35.253	2731.196	0.0323	1	-0.766	-0.766
65.60801	35.234	2736.196	0.0323	1	-0.792	-0.792
65.69135	35.217	2741.196	0.0323	1	-0.816	-0.816
65.77469	35.203	2746.196	0.0323	1	-0.839	-0.839
65.85803	35.189	2751.196	0.0323	1	-0.859	-0.859
65.94137	35.179	2756.196	0.0322	1	-0.873	-0.873
66.0247	35.174	2761.196	0.0322	1	-0.883	-0.883
66.10804	35.17	2766.196	0.0323	1	-0.894	-0.894
66.19137	35.166	2771.196	0.0322	1	-0.904	-0.904
66.27471	35.162	2776.196	0.0322	1	-0.915	-0.915
66.35804	35.158	2781.196	0.0322	1	-0.925	-0.925
66.44138	35.155	2786.196	0.0323	1	-0.934	-0.934
66.5247	35.152	2791.196	0.0323	1	-0.944	-0.944
66.60805	35.151	2796.196	0.0323	1	-0.952	-0.952
66.69139	35.15	2801.196	0.0322	1	-0.961	-0.961
66.77471	35.149	2806.196	0.0323	1	-0.968	-0.968
66.85804	35.148	2811.196	0.0322	1	-0.976	-0.976
66.94136	35.148	2816.196	0.0323	1	-0.981	-0.981
67.02469	35.147	2821.196	0.0322	1	-0.987	-0.987
67.10802	35.147	2826.196	0.0322	1	-0.992	-0.992
67.19136	35.148	2831.196	0.0322	1	-0.996	-0.996
67.27469	35.149	2836.196	0.0323	1	-0.999	-0.999
67.35803	35.151	2841.196	0.0322	1	-1	-1
67.44136	35.154	2846.196	0.0322	1	-1.002	-1.002
67.5247	35.16	2851.196	0.0323	1	-1.003	-1.003
67.60804	35.17	2856.196	0.0323	1	-1.001	-1.001
67.69138	35.184	2861.196	0.0323	1	-0.994	-0.994
67.77471	35.205	2866.196	0.0323	1	-0.978	-0.978
67.85805	35.23	2871.196	0.0322	1	-0.958	-0.958
67.94138	35.26	2876.196	0.0323	1	-0.933	-0.933
68.02471	35.298	2881.196	0.0323	1	-0.9	-0.9
68.10804	35.342	2886.196	0.0323	1	-0.861	-0.861
68.19138	35.389	2891.196	0.0323	1	-0.818	-0.818
68.27471	35.439	2896.196	0.0323	1	-0.772	-0.772
68.35805	35.49	2901.196	0.0323	1	-0.725	-0.725
68.44137	35.541	2906.196	0.0323	1	-0.679	-0.679
68.52471	35.597	2911.196	0.0323	1	-0.628	-0.628
68.60804	35.652	2916.196	0.0323	1	-0.578	-0.578
68.69137	35.707	2921.196	0.0323	1	-0.528	-0.528
68.7747	35.76	2926.196	0.0323	1	-0.482	-0.482
68.85804	35.815	2931.196	0.0323	1	-0.434	-0.434
68.94138	35.868	2936.196	0.0323	1	-0.386	-0.386
69.02471	35.914	2941.196	0.0323	1	-0.345	-0.345
69.10804	35.964	2946.196	0.0323	1	-0.3	-0.3
69.19137	36.011	2951.196	0.0323	1	-0.259	-0.259
69.2747	36.061	2956.196	0.0323	1	-0.213	-0.213
69.35802	36.109	2961.196	0.0322	1	-0.171	-0.171
69.44135	36.153	2966.196	0.0322	1	-0.132	-0.132
69.52469	36.19	2971.196	0.0322	1	-0.1	-0.1
69.60802	36.233	2976.196	0.0323	1	-0.064	-0.064
69.69136	36.28	2981.196	0.0322	1	-0.023	-0.023
69.77469	36.313	2986.196	0.0323	1	0.003	0.003
69.85803	36.339	2991.196	0.0322	1	0.024	0.024
69.94137	36.361	2996.196	0.0322	1	0.041	0.041
70.02471	36.38	3001.196	0.0323	1	0.055	0.055
70.10804	36.398	3006.196	0.0322	1	0.069	0.069
70.19138	36.412	3011.196	0.0323	1	0.078	0.078
70.27472	36.422	3016.196	0.0322	1	0.083	0.083
70.35805	36.43	3021.196	0.0322	1	0.086	0.086
70.4414	36.436	3026.196	0.0323	1	0.088	0.088
70.52474	36.44	3031.196	0.0322	1	0.088	0.088
70.60807	36.443	3036.196	0.0323	1	0.086	0.086
70.69141	36.445	3041.196	0.0322	1	0.081	0.081
70.77476	36.447	3046.196	0.0322	1	0.077	0.077
70.85812	36.447	3051.196	0.0322	1	0.071	0.071
70.94147	36.448	3056.196	0.0322	1	0.065	0.065
71.02481	36.448	3061.196	0.0322	1	0.06	0.06
71.10813	36.447	3066.196	0.0322	1	0.054	0.054
71.19146	36.445	3071.196	0.0322	1	0.046	0.046
71.27479	36.441	3076.196	0.0322	1	0.036	0.036
71.35812	36.434	3081.196	0.0322	1	0.021	0.021
71.44144	36.423	3086.196	0.0323	1	0.002	0.002
71.52476	36.406	3091.196	0.0322	1	-0.024	-0.024
71.60808	36.381	3096.196	0.0323	1	-0.055	-0.055
71.69141	36.346	3101.196	0.0322	1	-0.097	-0.097
71.77474	36.304	3106.196	0.0323	1	-0.146	-0.146
71.85807	36.259	3111.196	0.0322	1	-0.198	-0.198
71.94139	36.211	3116.196	0.0322	1	-0.254	-0.254
72.02473	36.159	3121.196	0.0322	1	-0.314	-0.314
72.10807	36.102	3126.196	0.0322	1	-0.379	-0.379
72.1914	36.042	3131.196	0.0322	1	-0.445	-0.445
72.27474	35.986	3136.196	0.0322	1	-0.507	-0.507
72.35807	35.935	3141.196	0.0322	1	-0.565	-0.565
72.4414	35.889	3146.196	0.0322	1	-0.617	-0.617
72.52473	35.845	3151.196	0.0322	1	-0.667	-0.667
72.60806	35.802	3156.196	0.0322	1	-0.717	-0.717
72.69139	35.76	3161.196	0.0322	1	-0.765	-0.765
72.77473	35.72	3166.196	0.0322	1	-0.81	-0.81
72.85806	35.679	3171.196	0.0322	1	-0.856	-0.856
72.9414	35.634	3176.196	0.0322	1	-0.905	-0.905
73.02472	35.59	3181.196	0.0322	1	-0.954	-0.954
73.10807	35.552	3186.196	0.0322	1	-0.997	-0.997
73.19141	35.511	3191.196	0.0322	1	-1.044	-1.044
73.27475	35.48	3196.196	0.0322	1	-1.082	-1.082
73.35809	35.445	3201.196	0.0322	1	-1.124	-1.124
73.44142	35.409	3206.196	0.0322	1	-1.167	-1.167
73.52477	35.372	3211.196	0.0322	1	-1.211	-1.211
73.60811	35.332	3216.196	0.0322	1	-1.256	-1.256
73.69144	35.289	3221.196	0.0322	1	-1.304	-1.304
73.77478	35.243	3226.196	0.0322	1	-1.354	-1.354
73.85812	35.196	3231.196	0.0322	1	-1.406	-1.406
73.94146	35.152	3236.196	0.0322	1	-1.454	-1.454
74.0248	35.104	3241.196	0.0321	1	-1.507	-1.507
74.10813	35.055	3246.196	0.0322	1	-1.561	-1.561
74.20479	34.99	3251.996	0.0322	1	-1.631	-1.631
74.28812	34.94	3256.996	0.0322	1	-1.686	-1.686
74.37145	34.885	3261.996	0.0322	1	-1.745	-1.745
74.45478	34.826	3266.996	0.0322	1	-1.81	-1.81
74.53811	34.762	3271.996	0.0322	1	-1.879	-1.879
74.62145	34.695	3276.996	0.0322	1	-1.951	-1.951
74.70478	34.617	3281.996	0.0322	1	-2.035	-2.035
74.78811	34.54	3286.996	0.0322	1	-2.119	-2.119
74.87145	34.454	3291.996	0.0322	1	-2.211	-2.211
74.95479	34.362	3296.996	0.0322	1	-2.31	-2.31
75.03814	34.268	3301.996	0.0322	1	-2.41	-2.41
75.12149	34.164	3306.996	0.0322	1	-2.521	-2.521
75.20481	34.063	3311.996	0.0322	1	-2.629	-2.629
75.28815	33.974	3316.996	0.0322	1	-2.725	-2.725
75.37148	33.883	3321.996	0.0322	1	-2.824	-2.824
75.45481	33.787	3326.996	0.0322	1	-2.927	-2.927
75.53813	33.69	3331.996	0.0322	1	-3.031	-3.031
75.62146	33.6	3336.996	0.0322	1	-3.127	-3.127
75.7048	33.51	3341.996	0.0322	1	-3.225	-3.225
75.78813	33.421	3346.996	0.0322	1	-3.321	-3.321
75.87146	33.33	3351.996	0.0322	1	-3.418	-3.418
75.95479	33.22	3356.996	0.0322	1	-3.533	-3.533
76.03813	33.1	3361.996	0.0322	1	-3.658	-3.658
76.12145	32.971	3366.996	0.0322	1	-3.793	-3.793
76.20478	32.846	3371.996	0.0322	1	-3.925	-3.925
76.28812	32.707	3376.996	0.0322	1	-4.07	-4.07
76.37146	32.566	3381.996	0.0322	1	-4.215	-4.215
76.45481	32.416	3386.996	0.0322	1	-4.37	-4.37
76.53817	32.259	3391.996	0.0322	1	-4.532	-4.532
76.62151	32.098	3396.996	0.0322	1	-4.698	-4.698
76.70484	31.958	3401.996	0.0322	1	-4.842	-4.842
76.78819	31.818	3406.996	0.0322	1	-4.987	-4.987
76.87153	31.665	3411.996	0.0322	1	-5.148	-5.148
76.95486	31.509	3416.996	0.0322	1	-5.311	-5.311
77.03819	31.357	3421.996	0.0322	1	-5.472	-5.472
77.12151	31.205	3426.996	0.0322	1	-5.633	-5.633
77.20485	31.041	3431.996	0.0322	1	-5.805	-5.805
77.28817	30.851	3436.996	0.0322	1	-6.002	-6.002
77.37149	30.665	3441.996	0.0322	1	-6.194	-6.194
77.45482	30.47	3446.996	0.0323	1	-6.396	-6.396
77.53814	30.246	3451.996	0.0322	1	-6.628	-6.628
77.62147	30.024	3456.996	0.0322	1	-6.86	-6.86
77.70481	29.782	3461.996	0.0322	1	-7.111	-7.111
77.78814	29.537	3466.996	0.0322	1	-7.365	-7.365
77.87148	29.279	3471.996	0.0322	1	-7.631	-7.631
77.95481	29.013	3476.996	0.0322	1	-7.904	-7.904
78.03815	28.735	3481.996	0.0322	1	-8.19	-8.19
78.12148	28.451	3486.996	0.0322	1	-8.479	-8.479
78.20481	28.165	3491.996	0.0322	1	-8.771	-8.771
78.28815	27.862	3496.996	0.0322	1	-9.078	-9.078
78.37149	27.556	3501.996	0.0322	1	-9.389	-9.389
78.45482	27.238	3506.996	0.0322	1	-9.712	-9.712
78.53815	26.946	3511.996	0.0322	1	-10.007	-10.007
78.62149	26.609	3516.996	0.0322	1	-10.347	-10.347
78.70482	26.255	3521.996	0.0321	1	-10.707	-10.707
78.78815	25.904	3526.996	0.0322	1	-11.064	-11.064
78.87148	25.531	3531.996	0.0322	1	-11.441	-11.441
78.95481	25.192	3536.996	0.0321	1	-11.786	-11.786
79.03815	24.838	3541.996	0.0322	1	-12.148	-12.148
79.12149	24.472	3546.996	0.0322	1	-12.523	-12.523
79.20482	24.103	3551.996	0.0322	1	-12.9	-12.9
79.28817	23.739	3556.996	0.0322	1	-13.274	-13.274
79.37151	23.37	3561.996	0.0322	1	-13.653	-13.653
79.45485	23.014	3566.996	0.0322	1	-14.019	-14.019
79.53819	22.667	3571.996	0.0322	1	-14.376	-14.376
79.62152	22.338	3576.996	0.0322	1	-14.716	-14.716
79.70485	22.01	3581.996	0.0322	1	-15.052	-15.052
79.78819	21.686	3586.996	0.0322	1	-15.381	-15.381
79.87151	21.375	3591.996	0.0322	1	-15.697	-15.697
79.95483	21.086	3596.996	0.0322	1	-15.99	-15.99
80.03817	20.804	3601.996	0.0322	1	-16.277	-16.277
80.12151	20.495	3606.996	0.0322	1	-16.59	-16.59
80.20486	20.21	3611.996	0.0322	1	-16.879	-16.879
80.28819	19.933	3616.996	0.0322	1	-17.161	-17.161
80.37151	19.643	3621.996	0.0322	1	-17.458	-17.458
80.45484	19.397	3626.996	0.0322	1	-17.712	-17.712
80.53818	19.172	3631.996	0.0322	1	-17.945	-17.945
80.62151	18.938	3636.996	0.0322	1	-18.188	-18.188
80.70485	18.719	3641.996	0.0322	1	-18.415	-18.415
80.78819	18.517	3646.996	0.0322	1	-18.624	-18.624
80.87153	18.341	3651.996	0.0322	1	-18.806	-18.806
80.95487	18.185	3656.996	0.0322	1	-18.967	-18.967
81.0382	18.04	3661.996	0.0322	1	-19.119	-19.119
81.12155	17.914	3666.996	0.0322	1	-19.252	-19.252
81.2049	17.797	3671.996	0.0322	1	-19.377	-19.377
81.28823	17.688	3676.996	0.0322	1	-19.496	-19.496
81.37157	17.603	3681.996	0.0322	1	-19.593	-19.593
81.4549	17.532	3686.996	0.0322	1	-19.675	-19.675
81.53824	17.477	3691.996	0.0322	1	-19.738	-19.738
81.62156	17.432	3696.996	0.0322	1	-19.791	-19.791
81.70489	17.4	3701.996	0.0322	1	-19.832	-19.832
81.78822	17.379	3706.996	0.0322	1	-19.861	-19.861
81.87155	17.363	3711.996	0.0322	1	-19.886	-19.886
81.95489	17.354	3716.996	0.0322	1	-19.901	-19.901
82.03823	17.347	3721.996	0.0322	1	-19.915	-19.915
82.12156	17.343	3726.996	0.0322	1	-19.926	-19.926
82.20489	17.342	3731.996	0.0322	1	-19.933	-19.933
82.28823	17.35	3736.996	0.0322	1	-19.932	-19.932
82.37156	17.376	3741.996	0.0322	1	-19.911	-19.911
82.4549	17.433	3746.996	0.0322	1	-19.858	-19.858
82.53823	17.517	3751.996	0.0322	1	-19.781	-19.781
82.62157	17.63	3756.996	0.0322	1	-19.675	-19.675
82.70491	17.765	3761.996	0.0321	1	-19.547	-19.547
82.78825	17.925	3766.996	0.0322	1	-19.397	-19.397
82.87158	18.108	3771.996	0.0322	1	-19.226	-19.226
82.9549	18.293	3776.996	0.0322	1	-19.058	-19.058
83.03825	18.487	3781.996	0.0322	1	-18.88	-18.88
83.12158	18.664	3786.996	0.0322	1	-18.716	-18.716
83.20493	18.86	3791.996	0.0322	1	-18.532	-18.532
83.28827	19.04	3796.996	0.0322	1	-18.361	-18.361
83.3716	19.248	3801.996	0.0322	1	-18.162	-18.162
83.45493	19.469	3806.996	0.0322	1	-17.952	-17.952
83.53826	19.679	3811.996	0.0322	1	-17.752	-17.752
83.6216	19.898	3816.996	0.0322	1	-17.541	-17.541
83.70492	20.102	3821.996	0.0322	1	-17.344	-17.344
83.78826	20.303	3826.996	0.0322	1	-17.149	-17.149
83.87159	20.5	3831.996	0.0322	1	-16.957	-16.957
83.95491	20.71	3836.996	0.0322	1	-16.752	-16.752
84.03824	20.914	3841.996	0.0322	1	-16.552	-16.552
84.12157	21.113	3846.996	0.0322	1	-16.358	-16.358
84.20491	21.308	3851.996	0.0322	1	-16.168	-16.168
84.28825	21.495	3856.996	0.0322	1	-15.986	-15.986
84.37159	21.676	3861.996	0.0322	1	-15.81	-15.81
84.45493	21.855	3866.996	0.0322	1	-15.635	-15.635
84.53828	22.039	3871.996	0.0323	1	-15.457	-15.457
84.62161	22.209	3876.996	0.0322	1	-15.292	-15.292
84.70493	22.401	3881.996	0.0322	1	-15.106	-15.106
84.78824	22.602	3886.996	0.0322	1	-14.911	-14.911
84.87156	22.79	3891.996	0.0322	1	-14.729	-14.729
84.9549	22.965	3896.996	0.0322	1	-14.562	-14.562
85.03824	23.112	3901.996	0.0322	1	-14.426	-14.426
85.12158	23.255	3906.996	0.0322	1	-14.292	-14.292
85.20492	23.424	3911.996	0.0322	1	-14.13	-14.13
85.28826	23.639	3916.996	0.0322	1	-13.923	-13.923
85.3716	23.792	3921.996	0.0322	1	-13.776	-13.776
85.45494	23.927	3926.996	0.0322	1	-13.648	-13.648
85.53827	24.053	3931.996	0.0322	1	-13.528	-13.528
85.6216	24.169	3936.996	0.0322	1	-13.42	-13.42
85.70494	24.286	3941.996	0.0322	1	-13.311	-13.311
85.78828	24.394	3946.996	0.0322	1	-13.211	-13.211
85.87162	24.494	3951.996	0.0322	1	-13.119	-13.119
85.95497	24.597	3956.996	0.0322	1	-13.027	-13.027
86.03832	24.688	3961.996	0.0322	1	-12.945	-12.945
86.12168	24.768	3966.996	0.0322	1	-12.875	-12.875
86.20501	24.85	3971.996	0.0322	1	-12.804	-12.804
86.28835	24.949	3976.996	0.0322	1	-12.715	-12.715
86.37169	25.036	3981.996	0.0322	1	-12.637	-12.637
86.45501	25.125	3986.996	0.0322	1	-12.556	-12.556
86.53832	25.222	3991.996	0.0322	1	-12.465	-12.465
86.62163	25.313	3996.996	0.0322	1	-12.381	-12.381
86.70495	25.404	4001.996	0.0322	1	-12.297	-12.297
86.78825	25.483	4006.996	0.0322	1	-12.227	-12.227
86.87157	25.557	4011.996	0.0322	1	-12.162	-12.162
86.95489	25.622	4016.996	0.0322	1	-12.107	-12.107
87.03821	25.682	4021.996	0.0322	1	-12.057	-12.057
87.12156	25.737	4026.996	0.0322	1	-12.011	-12.011
87.2049	25.775	4031.996	0.0322	1	-11.982	-11.982
87.28826	25.82	4036.996	0.0322	1	-11.948	-11.948
87.37161	25.864	4041.996	0.0322	1	-11.918	-11.918
87.45496	25.905	4046.996	0.0322	1	-11.892	-11.892
87.5383	25.938	4051.996	0.0322	1	-11.872	-11.872
87.62165	25.971	4056.996	0.0322	1	-11.849	-11.849
87.705	26.004	4061.996	0.0322	1	-11.825	-11.825
87.78834	26.041	4066.996	0.0322	1	-11.797	-11.797
87.8717	26.071	4071.996	0.0322	1	-11.774	-11.774
87.95505	26.099	4076.996	0.0322	1	-11.756	-11.756
88.03838	26.133	4081.996	0.0322	1	-11.732	-11.732
88.12171	26.176	4086.996	0.0323	1	-11.696	-11.696
88.20505	26.231	4091.996	0.0322	1	-11.646	-11.646
88.30505	26.3	4097.995	0.0322	1	-11.584	-11.584
88.38838	26.36	4102.995	0.0322	1	-11.53	-11.53
88.47171	26.416	4107.995	0.0322	1	-11.482	-11.482
88.55505	26.466	4112.995	0.0322	1	-11.44	-11.44
88.63837	26.511	4117.995	0.0322	1	-11.404	-11.404
88.7217	26.56	4122.995	0.0322	1	-11.365	-11.365
88.80503	26.603	4127.995	0.0322	1	-11.332	-11.332
88.88835	26.648	4132.995	0.0322	1	-11.299	-11.299
88.97169	26.698	4137.995	0.0322	1	-11.261	-11.261
89.05502	26.745	4142.995	0.0322	1	-11.222	-11.222
89.13836	26.79	4147.995	0.0322	1	-11.185	-11.185
89.2217	26.825	4152.995	0.0322	1	-11.155	-11.155
89.30504	26.858	4157.995	0.0322	1	-11.126	-11.126
89.38837	26.889	4162.995	0.0322	1	-11.102	-11.102
89.47172	26.917	4167.995	0.0322	1	-11.088	-11.088
89.55506	26.944	4172.995	0.0322	1	-11.079	-11.079
89.6384	26.968	4177.995	0.0322	1	-11.069	-11.069
89.72174	26.994	4182.995	0.0322	1	-11.052	-11.052
89.80507	27.019	4187.995	0.0322	1	-11.034	-11.034
89.8884	27.044	4192.995	0.0322	1	-11.017	-11.017
89.97173	27.07	4197.995	0.0322	1	-10.998	-10.998
90.05507	27.097	4202.995	0.0322	1	-10.979	-10.979
90.1384	27.121	4207.995	0.0322	1	-10.962	-10.962
90.22173	27.148	4212.995	0.0322	1	-10.943	-10.943
90.30505	27.174	4217.995	0.0322	1	-10.924	-10.924
90.38838	27.199	4222.995	0.0322	1	-10.906	-10.906
90.47171	27.223	4227.995	0.0322	1	-10.89	-10.89
90.55505	27.244	4232.995	0.0321	1	-10.874	-10.874
90.63838	27.264	4237.995	0.0322	1	-10.858	-10.858
90.72172	27.282	4242.995	0.0322	1	-10.843	-10.843
90.80506	27.3	4247.995	0.0322	1	-10.829	-10.829
90.8884	27.315	4252.995	0.0322	1	-10.82	-10.82
90.97173	27.329	4257.995	0.0322	1	-10.814	-10.814
91.05505	27.344	4262.995	0.0322	1	-10.806	-10.806
91.13839	27.357	4267.995	0.0322	1	-10.8	-10.8
91.22173	27.369	4272.995	0.0322	1	-10.793	-10.793
91.30507	27.381	4277.995	0.0322	1	-10.787	-10.787
91.3884	27.39	4282.995	0.0322	1	-10.784	-10.784
91.47175	27.401	4287.995	0.0322	1	-10.778	-10.778
91.5551	27.408	4292.995	0.0322	1	-10.777	-10.777
91.63843	27.414	4297.995	0.0322	1	-10.777	-10.777
91.72178	27.42	4302.995	0.0323	1	-10.779	-10.779
91.80513	27.424	4307.995	0.0322	1	-10.785	-10.785
91.88846	27.428	4312.995	0.0322	1	-10.795	-10.795
91.97181	27.432	4317.995	0.0322	1	-10.803	-10.803
92.05514	27.435	4322.995	0.0321	1	-10.808	-10.808
92.13847	27.438	4327.995	0.0322	1	-10.811	-10.811
92.2218	27.443	4332.995	0.0322	1	-10.81	-10.81
92.30514	27.447	4337.995	0.0321	1	-10.811	-10.811
92.38847	27.45	4342.995	0.0322	1	-10.813	-10.813
92.47181	27.454	4347.995	0.0322	1	-10.814	-10.814
92.55514	27.457	4352.995	0.0322	1	-10.815	-10.815
92.63847	27.46	4357.995	0.0322	1	-10.816	-10.816
92.7218	27.466	4362.995	0.0322	1	-10.815	-10.815
92.80512	27.472	4367.995	0.0322	1	-10.818	-10.818
92.88846	27.478	4372.995	0.0322	1	-10.819	-10.819
92.97179	27.481	4377.995	0.0322	1	-10.823	-10.823
93.05513	27.483	4382.995	0.0322	1	-10.829	-10.829
93.13846	27.486	4387.995	0.0322	1	-10.834	-10.834
93.2218	27.488	4392.995	0.0322	1	-10.84	-10.84
93.30513	27.489	4397.995	0.0321	1	-10.848	-10.848
93.38846	27.49	4402.995	0.0322	1	-10.856	-10.856
93.47178	27.49	4407.995	0.0322	1	-10.865	-10.865
93.55512	27.491	4412.995	0.0321	1	-10.874	-10.874
93.63846	27.491	4417.995	0.0322	1	-10.882	-10.882
93.7218	27.491	4422.995	0.0322	1	-10.892	-10.892
93.80513	27.492	4427.995	0.0322	1	-10.902	-10.902
93.88846	27.492	4432.995	0.0322	1	-10.912	-10.912
93.97178	27.492	4437.995	0.0322	1	-10.92	-10.92
94.05511	27.492	4442.995	0.0322	1	-10.927	-10.927
94.13843	27.492	4447.995	0.0322	1	-10.932	-10.932
94.22178	27.491	4452.995	0.0322	1	-10.938	-10.938
94.30512	27.49	4457.995	0.0322	1	-10.944	-10.944
94.38847	27.487	4462.995	0.0322	1	-10.953	-10.953
94.47183	27.481	4467.995	0.0321	1	-10.965	-10.965
94.55518	27.471	4472.995	0.0322	1	-10.979	-10.979
94.63851	27.462	4477.995	0.0322	1	-10.992	-10.992
94.72185	27.453	4482.995	0.0322	1	-11.005	-11.005
94.80518	27.444	4487.995	0.0322	1	-11.018	-11.018
94.88852	27.431	4492.995	0.0321	1	-11.035	-11.035
94.97186	27.416	4497.995	0.0321	1	-11.054	-11.054
95.05521	27.401	4502.995	0.0322	1	-11.073	-11.073
95.13855	27.383	4507.995	0.0322	1	-11.096	-11.096
95.22189	27.365	4512.995	0.0322	1	-11.119	-11.119
95.30522	27.348	4517.995	0.0321	1	-11.141	-11.141
95.38855	27.329	4522.995	0.0322	1	-11.165	-11.165
95.47188	27.31	4527.995	0.0322	1	-11.188	-11.188
95.55522	27.29	4532.995	0.0322	1	-11.212	-11.212
95.63855	27.265	4537.995	0.0321	1	-11.241	-11.241
95.72188	27.238	4542.995	0.0322	1	-11.274	-11.274
95.80522	27.213	4547.995	0.0322	1	-11.304	-11.304
95.88854	27.185	4552.995	0.0321	1	-11.337	-11.337
95.97189	27.16	4557.995	0.0322	1	-11.365	-11.365
96.05523	27.131	4562.995	0.0322	1	-11.396	-11.396
96.13856	27.1	4567.995	0.0322	1	-11.43	-11.43
96.22188	27.074	4572.995	0.0322	1	-11.458	-11.458
96.30519	27.053	4577.995	0.0322	1	-11.482	-11.482
96.38851	27.036	4582.995	0.0322	1	-11.502	-11.502
96.47184	27.016	4587.995	0.0322	1	-11.524	-11.524
96.55517	26.992	4592.995	0.0322	1	-11.55	-11.55
96.63851	26.962	4597.995	0.0321	1	-11.583	-11.583
96.72185	26.929	4602.995	0.0321	1	-11.618	-11.618
96.80518	26.894	4607.995	0.0322	1	-11.653	-11.653
96.88852	26.861	4612.995	0.0322	1	-11.688	-11.688
96.97186	26.824	4617.995	0.0322	1	-11.727	-11.727
97.0552	26.786	4622.995	0.0321	1	-11.765	-11.765
97.13854	26.748	4627.995	0.0322	1	-11.805	-11.805
97.22186	26.713	4632.995	0.0322	1	-11.843	-11.843
97.3052	26.679	4637.995	0.0322	1	-11.88	-11.88
97.38854	26.646	4642.995	0.0322	1	-11.916	-11.916
97.47188	26.608	4647.995	0.0322	1	-11.955	-11.955
97.55521	26.57	4652.995	0.0322	1	-11.995	-11.995
97.63856	26.534	4657.995	0.0322	1	-12.033	-12.033
97.72189	26.493	4662.995	0.0322	1	-12.075	-12.075
97.80521	26.454	4667.995	0.0322	1	-12.115	-12.115
97.88855	26.424	4672.995	0.0321	1	-12.145	-12.145
97.97189	26.39	4677.995	0.0322	1	-12.18	-12.18
98.05523	26.348	4682.995	0.0322	1	-12.222	-12.222
98.13855	26.31	4687.995	0.0322	1	-12.26	-12.26
98.2219	26.28	4692.995	0.0322	1	-12.291	-12.291
98.30524	26.267	4697.995	0.0322	1	-12.304	-12.304
98.38856	26.257	4702.995	0.0322	1	-12.314	-12.314
98.47188	26.246	4707.995	0.0321	1	-12.326	-12.326
98.55523	26.226	4712.995	0.0322	1	-12.346	-12.346
98.63856	26.176	4717.995	0.0322	1	-12.396	-12.396
98.7219	26.112	4722.995	0.0321	1	-12.46	-12.46
98.80524	26.047	4727.995	0.0322	1	-12.525	-12.525
98.88857	25.986	4732.995	0.0322	1	-12.586	-12.586
98.9719	25.933	4737.995	0.0322	1	-12.639	-12.639
99.05523	25.883	4742.995	0.0322	1	-12.689	-12.689
99.13855	25.839	4747.995	0.0322	1	-12.733	-12.733
99.22187	25.799	4752.995	0.0322	1	-12.773	-12.773
99.3052	25.761	4757.995	0.0322	1	-12.811	-12.811
99.38854	25.724	4762.995	0.0322	1	-12.848	-12.848
99.47187	25.685	4767.995	0.0322	1	-12.887	-12.887
99.55519	25.647	4772.995	0.0322	1	-12.925	-12.925
99.63853	25.612	4777.995	0.0322	1	-12.96	-12.96
99.72187	25.574	4782.995	0.0322	1	-12.998	-12.998
99.8052	25.531	4787.995	0.0322	1	-13.041	-13.041
99.88853	25.492	4792.995	0.0322	1	-13.08	-13.08
99.97186	25.449	4797.995	0.0321	1	-13.123	-13.123
100.0552	25.402	4802.995	0.0322	1	-13.17	-13.17
100.13853	25.35	4807.995	0.0322	1	-13.221	-13.221
100.22187	25.298	4812.995	0.0322	1	-13.273	-13.273
100.3052	25.246	4817.995	0.0322	1	-13.325	-13.325
100.38853	25.197	4822.995	0.0322	1	-13.372	-13.372
100.47186	25.145	4827.995	0.0322	1	-13.422	-13.422
100.5552	25.094	4832.995	0.0321	1	-13.472	-13.472
100.63853	25.04	4837.995	0.0322	1	-13.524	-13.524
100.72187	24.987	4842.995	0.0322	1	-13.574	-13.574
100.80523	24.93	4847.995	0.0322	1	-13.629	-13.629
100.88856	24.867	4852.995	0.0322	1	-13.689	-13.689
100.9719	24.818	4857.995	0.0322	1	-13.735	-13.735
101.05522	24.767	4862.995	0.0322	1	-13.783	-13.783
101.13856	24.726	4867.995	0.0322	1	-13.821	-13.821
101.2219	24.68	4872.995	0.0322	1	-13.861	-13.861
101.30521	24.63	4877.995	0.0322	1	-13.906	-13.906
101.38854	24.592	4882.995	0.0321	1	-13.936	-13.936
101.47186	24.555	4887.995	0.0321	1	-13.965	-13.965
101.55519	24.517	4892.995	0.0322	1	-13.995	-13.995
101.63851	24.476	4897.995	0.0322	1	-14.025	-14.025
101.72184	24.431	4902.995	0.0322	1	-14.059	-14.059
101.81852	24.374	4908.796	0.0322	1	-14.103	-14.103
101.90185	24.317	4913.796	0.0322	1	-14.146	-14.146
101.98519	24.267	4918.796	0.0322	1	-14.179	-14.179
102.06853	24.215	4923.796	0.0321	1	-14.215	-14.215
102.15188	24.16	4928.796	0.0322	1	-14.252	-14.252
102.23521	24.104	4933.796	0.0321	1	-14.29	-14.29
102.31855	24.048	4938.796	0.0322	1	-14.33	-14.33
102.40188	23.989	4943.796	0.0321	1	-14.372	-14.372
102.48521	23.932	4948.796	0.0321	1	-14.411	-14.411
102.56855	23.879	4953.796	0.0321	1	-14.445	-14.445
102.65188	23.824	4958.796	0.0322	1	-14.482	-14.482
102.73522	23.772	4963.796	0.0321	1	-14.517	-14.517
102.81854	23.717	4968.796	0.0321	1	-14.554	-14.554
102.90188	23.665	4973.796	0.0322	1	-14.587	-14.587
102.98521	23.617	4978.796	0.0321	1	-14.618	-14.618
103.06854	23.567	4983.796	0.0322	1	-14.651	-14.651
103.15186	23.521	4988.796	0.0322	1	-14.68	-14.68
103.23519	23.473	4993.796	0.0322	1	-14.71	-14.71
103.3185	23.424	4998.796	0.0321	1	-14.74	-14.74
103.40181	23.378	5003.796	0.0321	1	-14.766	-14.766
103.48516	23.328	5008.796	0.0321	1	-14.795	-14.795
103.56848	23.253	5013.796	0.0321	1	-14.852	-14.852
103.65181	23.183	5018.796	0.0321	1	-14.905	-14.905
103.73516	23.11	5023.796	0.0321	1	-14.96	-14.96
103.8185	23.03	5028.796	0.0322	1	-15.022	-15.022
103.90184	22.954	5033.796	0.0322	1	-15.077	-15.077
103.98518	22.886	5038.796	0.0322	1	-15.123	-15.123
104.06851	22.819	5043.796	0.0321	1	-15.161	-15.161
104.15185	22.756	5048.796	0.0321	1	-15.198	-15.198
104.23519	22.696	5053.796	0.0321	1	-15.233	-15.233
104.31853	22.631	5058.796	0.0322	1	-15.271	-15.271
104.40187	22.566	5063.796	0.0322	1	-15.311	-15.311
104.48521	22.502	5068.796	0.0321	1	-15.353	-15.353
104.56854	22.441	5073.796	0.0322	1	-15.391	-15.391
104.65186	22.378	5078.796	0.0322	1	-15.432	-15.432
104.73519	22.315	5083.796	0.0321	1	-15.474	-15.474
104.81852	22.246	5088.796	0.0321	1	-15.521	-15.521
104.90185	22.172	5093.796	0.0321	1	-15.571	-15.571
104.98518	22.095	5098.796	0.0322	1	-15.626	-15.626
105.06851	22.012	5103.796	0.0321	1	-15.684	-15.684
105.15184	21.928	5108.796	0.0321	1	-15.743	-15.743
105.23518	21.846	5113.796	0.0322	1	-15.802	-15.802
105.31852	21.763	5118.796	0.0321	1	-15.859	-15.859
105.40185	21.681	5123.796	0.0322	1	-15.908	-15.908
105.48518	21.604	5128.796	0.0321	1	-15.952	-15.952
105.56851	21.519	5133.796	0.0322	1	-16.007	-16.007
105.65186	21.429	5138.796	0.0321	1	-16.065	-16.065
105.7352	21.334	5143.796	0.0321	1	-16.127	-16.127
105.81854	21.237	5148.796	0.0322	1	-16.194	-16.194
105.90188	21.139	5153.796	0.0322	1	-16.264	-16.264
105.98521	21.042	5158.796	0.0322	1	-16.331	-16.331
106.06854	20.945	5163.796	0.0322	1	-16.396	-16.396
106.15188	20.853	5168.796	0.0322	1	-16.454	-16.454
106.23521	20.751	5173.796	0.0322	1	-16.524	-16.524
106.31854	20.646	5178.796	0.0322	1	-16.602	-16.602
106.40188	20.543	5183.796	0.0322	1	-16.68	-16.68
106.48521	20.445	5188.796	0.0322	1	-16.751	-16.751
106.56854	20.348	5193.796	0.0322	1	-16.822	-16.822
106.65187	20.247	5198.796	0.0322	1	-16.896	-16.896
106.7352	20.143	5203.796	0.0321	1	-16.971	-16.971
106.81853	20.04	5208.796	0.0321	1	-17.046	-17.046
106.90186	19.938	5213.796	0.0321	1	-17.117	-17.117
106.98518	19.842	5218.796	0.0322	1	-17.179	-17.179
107.06851	19.751	5223.796	0.0322	1	-17.241	-17.241
107.15184	19.663	5228.796	0.0321	1	-17.299	-17.299
107.23516	19.563	5233.796	0.0322	1	-17.371	-17.371
107.31849	19.463	5238.796	0.0321	1	-17.442	-17.442
107.40183	19.356	5243.796	0.0321	1	-17.519	-17.519
107.48516	19.246	5248.796	0.0322	1	-17.599	-17.599
107.56851	19.13	5253.796	0.0321	1	-17.685	-17.685
107.65185	19.011	5258.796	0.0321	1	-17.775	-17.775
107.73519	18.893	5263.796	0.0321	1	-17.864	-17.864
107.81852	18.781	5268.796	0.0321	1	-17.947	-17.947
107.90186	18.674	5273.796	0.0322	1	-18.027	-18.027
107.98521	18.564	5278.796	0.0321	1	-18.106	-18.106
108.06855	18.437	5283.796	0.0322	1	-18.196	-18.196
108.15189	18.315	5288.796	0.0321	1	-18.276	-18.276
108.23523	18.199	5293.796	0.0321	1	-18.354	-18.354
108.31856	18.083	5298.796	0.0321	1	-18.431	-18.431
108.4019	17.962	5303.796	0.0322	1	-18.515	-18.515
108.48524	17.841	5308.796	0.0321	1	-18.601	-18.601
108.56858	17.719	5313.796	0.0321	1	-18.688	-18.688
108.65191	17.593	5318.796	0.0321	1	-18.78	-18.78
108.73525	17.47	5323.796	0.0321	1	-18.867	-18.867
108.81859	17.34	5328.796	0.0322	1	-18.962	-18.962
108.90193	17.211	5333.796	0.0321	1	-19.056	-19.056
108.98526	17.084	5338.796	0.0321	1	-19.145	-19.145
109.06859	16.961	5343.796	0.0321	1	-19.233	-19.233
109.15193	16.835	5348.796	0.0321	1	-19.323	-19.323
109.23525	16.714	5353.796	0.0321	1	-19.407	-19.407
109.31858	16.609	5358.796	0.0321	1	-19.472	-19.472
109.40189	16.495	5363.796	0.0322	1	-19.548	-19.548
109.48522	16.384	5368.796	0.0321	1	-19.624	-19.624
109.56854	16.259	5373.796	0.0321	1	-19.714	-19.714
109.65186	16.136	5378.796	0.0321	1	-19.804	-19.804
109.73519	16.021	5383.796	0.0321	1	-19.887	-19.887
109.81852	15.898	5388.796	0.0321	1	-19.98	-19.98
109.90185	15.784	5393.796	0.0321	1	-20.068	-20.068
109.98519	15.663	5398.796	0.0321	1	-20.164	-20.164
