# Supplementary material for: Modification of the structural stability of human serum albumin in rheumatoid arthritis
Source: PLoS One. 2023 Mar 17;18(3):e0271008. doi: 10.1371/journal.pone.0271008 (PMC10022781; doi:10.1371/journal.pone.0271008)
Supplement: S2 Data — The zip file includes 47 HDC results (.csv) exported from DSC raw files. Each HDC result file contains seven measurements for each DSC run: temperature (°C), power (μW), time(s), pressure (atm), scan rate (°C/min), analysis data (excess molar heat capacity (Cpex)), and corrected data (normalized Cpex, normalization explained in the Methods section). (ZIP) [file pone.0271008.s003.zip › SupplmentalData_2_HDC results/RF36.csv]

temp	power	time	pressure	scan rate	AnalysisData	CorrectedData
20.00124	-61.975	0.43	0.0323	0.562	0.024	0.024
20.03293	-79.308	5.43	0.0323	0.562	-0.039	-0.039
20.08537	-149.685	10.43	0.0323	0.562	-0.2	-0.2
20.15321	-222.103	15.43	0.0323	0.562	-0.801	-0.801
20.24984	-289.682	21.429	0.0323	0.676	-2.621	-2.621
20.35798	-332.416	27.429	0.0323	0.791	-5.369	-5.369
20.45357	-350.197	32.429	0.0323	0.907	-7.199	-7.199
20.55182	-356.018	37.429	0.0323	1.019	-9.346	-9.346
20.65104	-351.899	42.429	0.0323	1.093	-11.69	-11.69
20.74994	-340.33	47.429	0.0323	1.137	-13.804	-13.804
20.86694	-320.282	53.429	0.0323	1.155	-15.997	-15.997
20.96238	-300.742	58.429	0.0323	1.139	-17.434	-17.434
21.05564	-280.254	63.429	0.0323	1.118	-18.562	-18.562
21.14668	-259.934	68.429	0.0323	1.094	-19.388	-19.388
21.23557	-240.576	73.429	0.0323	1.071	-19.921	-19.921
21.32253	-222.728	78.429	0.0323	1.049	-20.235	-20.235
21.40781	-206.664	83.429	0.0323	1.03	-20.346	-20.346
21.49172	-192.53	88.429	0.0323	1.014	-20.318	-20.318
21.57457	-180.266	93.429	0.0323	1.001	-20.161	-20.161
21.65664	-169.773	98.429	0.0323	0.991	-19.832	-19.832
21.7382	-160.971	103.429	0.0323	0.984	-19.512	-19.512
21.81951	-153.576	108.429	0.0323	0.98	-19.229	-19.229
21.90073	-147.33	113.429	0.0323	0.978	-18.939	-18.939
21.98204	-142.025	118.429	0.0323	0.978	-18.685	-18.685
22.06353	-137.358	123.429	0.0323	0.98	-18.446	-18.446
22.14527	-133.167	128.43	0.0323	0.982	-18.285	-18.285
22.22729	-129.249	133.43	0.0323	0.985	-18.126	-18.126
22.3096	-125.472	138.43	0.0323	0.988	-17.965	-17.965
22.39219	-121.774	143.43	0.0323	0.99	-17.829	-17.829
22.47504	-118.1	148.43	0.0323	0.993	-17.743	-17.743
22.5581	-114.394	153.43	0.0323	0.996	-17.681	-17.681
22.64133	-110.622	158.43	0.0323	0.998	-17.608	-17.608
22.72473	-106.789	163.43	0.0323	1	-17.528	-17.528
22.80825	-102.992	168.43	0.0323	1.001	-17.513	-17.513
22.89184	-99.192	173.43	0.0322	1.002	-17.517	-17.517
22.97547	-95.361	178.43	0.0323	1.003	-17.504	-17.504
23.05913	-91.565	183.43	0.0323	1.003	-17.513	-17.513
23.14278	-87.826	188.43	0.0323	1.003	-17.524	-17.524
23.22642	-84.123	193.43	0.0323	1.003	-17.507	-17.507
23.31003	-80.515	198.43	0.0323	1.003	-17.51	-17.51
23.39361	-76.989	203.43	0.0323	1.003	-17.495	-17.495
23.47716	-73.605	208.43	0.0323	1.003	-17.493	-17.493
23.56067	-70.3	213.43	0.0323	1.002	-17.453	-17.453
23.64415	-67.144	218.43	0.0323	1.002	-17.441	-17.441
23.72759	-64.112	223.43	0.0323	1.001	-17.411	-17.411
23.811	-61.204	228.43	0.0323	1.001	-17.377	-17.377
23.8944	-58.431	233.43	0.0323	1.001	-17.362	-17.362
23.97778	-55.762	238.43	0.0323	1.001	-17.329	-17.329
24.06116	-53.235	243.43	0.0323	1.001	-17.322	-17.322
24.14452	-50.796	248.43	0.0323	1	-17.318	-17.318
24.22787	-48.423	253.43	0.0323	1	-17.293	-17.293
24.31123	-46.147	258.43	0.0323	1	-17.248	-17.248
24.39458	-43.937	263.43	0.0323	1	-17.185	-17.185
24.47794	-41.831	268.43	0.0323	1	-17.149	-17.149
24.5613	-39.819	273.43	0.0324	1	-17.129	-17.129
24.64467	-37.886	278.43	0.0323	1	-17.123	-17.123
24.72804	-35.967	283.43	0.0323	1	-17.056	-17.056
24.81141	-34.18	288.43	0.0323	1	-17.058	-17.058
24.89478	-32.453	293.43	0.0322	1	-17.065	-17.065
24.97815	-30.784	298.43	0.0323	1	-17.07	-17.07
25.06152	-29.148	303.43	0.0323	1	-17.051	-17.051
25.1449	-27.586	308.43	0.0323	1	-17.06	-17.06
25.22827	-26.069	313.43	0.0323	1	-17.064	-17.064
25.31165	-24.582	318.43	0.0323	1	-17.042	-17.042
25.39502	-23.148	323.43	0.0324	1	-17.019	-17.019
25.47839	-21.765	328.43	0.0323	1	-16.998	-16.998
25.56176	-20.42	333.43	0.0323	1	-16.974	-16.974
25.64512	-19.108	338.43	0.0323	1	-16.944	-16.944
25.72848	-17.811	343.43	0.0324	1	-16.888	-16.888
25.81185	-16.513	348.43	0.0323	1	-16.786	-16.786
25.89521	-15.326	353.43	0.0323	1	-16.744	-16.744
25.97857	-14.219	358.43	0.0323	1	-16.742	-16.742
26.06193	-13.152	363.43	0.0324	1	-16.746	-16.746
26.14529	-12.129	368.43	0.0324	1	-16.766	-16.766
26.22864	-11.126	373.43	0.0323	1	-16.765	-16.765
26.312	-10.144	378.43	0.0323	1	-16.742	-16.742
26.39535	-9.207	383.43	0.0324	1	-16.726	-16.726
26.4787	-8.293	388.43	0.0323	1	-16.698	-16.698
26.56205	-7.418	393.43	0.0324	1	-16.686	-16.686
26.64541	-6.581	398.43	0.0324	1	-16.684	-16.684
26.72876	-5.746	403.43	0.0324	1	-16.651	-16.651
26.81211	-4.962	408.43	0.0324	1	-16.623	-16.623
26.89546	-4.19	413.43	0.0323	1	-16.586	-16.586
26.97881	-3.456	418.43	0.0324	1	-16.594	-16.594
27.06216	-2.741	423.43	0.0323	1	-16.595	-16.595
27.14551	-2.05	428.43	0.0323	1	-16.585	-16.585
27.22885	-1.382	433.43	0.0323	1	-16.572	-16.572
27.3122	-0.732	438.43	0.0323	1	-16.554	-16.554
27.39554	-0.099	443.43	0.0323	1	-16.528	-16.528
27.47888	0.501	448.43	0.0323	1	-16.508	-16.508
27.56222	1.092	453.43	0.0323	1	-16.474	-16.474
27.64557	1.656	458.43	0.0323	1	-16.456	-16.456
27.72891	2.202	463.43	0.0323	1	-16.445	-16.445
27.81225	2.725	468.43	0.0323	1	-16.45	-16.45
27.89559	3.288	473.43	0.0324	1	-16.393	-16.393
27.97893	3.818	478.43	0.0323	1	-16.34	-16.34
28.06227	4.286	483.43	0.0323	1	-16.328	-16.328
28.14562	4.733	488.43	0.0323	1	-16.318	-16.318
28.22896	5.159	493.43	0.0324	1	-16.314	-16.314
28.3123	5.563	498.43	0.0324	1	-16.32	-16.32
28.39564	5.97	503.43	0.0323	1	-16.308	-16.308
28.47899	6.352	508.43	0.0323	1	-16.31	-16.31
28.579	6.811	514.429	0.0323	1	-16.312	-16.312
28.66234	7.188	519.429	0.0324	1	-16.296	-16.296
28.74567	7.545	524.429	0.0324	1	-16.28	-16.28
28.829	7.89	529.429	0.0323	1	-16.264	-16.264
28.91235	8.216	534.429	0.0324	1	-16.253	-16.253
28.99569	8.523	539.429	0.0323	1	-16.26	-16.26
29.07903	8.828	544.429	0.0323	1	-16.255	-16.255
29.16237	9.127	549.429	0.0323	1	-16.24	-16.24
29.2457	9.422	554.429	0.0324	1	-16.231	-16.231
29.32905	9.708	559.429	0.0323	1	-16.218	-16.218
29.41238	9.975	564.429	0.0323	1	-16.205	-16.205
29.49573	10.243	569.429	0.0323	1	-16.186	-16.186
29.57906	10.498	574.429	0.0323	1	-16.178	-16.178
29.6624	10.742	579.429	0.0323	1	-16.172	-16.172
29.74575	10.989	584.429	0.0323	1	-16.165	-16.165
29.82909	11.206	589.429	0.0323	1	-16.186	-16.186
29.91242	11.418	594.429	0.0323	1	-16.205	-16.205
29.99576	11.644	599.429	0.0323	1	-16.191	-16.191
30.0791	11.852	604.429	0.0323	1	-16.167	-16.167
30.16243	12.062	609.429	0.0324	1	-16.134	-16.134
30.24575	12.261	614.429	0.0323	1	-16.109	-16.109
30.32908	12.451	619.429	0.0323	1	-16.091	-16.091
30.41241	12.63	624.429	0.0324	1	-16.078	-16.078
30.49574	12.796	629.429	0.0323	1	-16.077	-16.077
30.57908	12.94	634.429	0.0323	1	-16.102	-16.102
30.66242	13.064	639.429	0.0323	1	-16.138	-16.138
30.74575	13.2	644.429	0.0323	1	-16.155	-16.155
30.8291	13.341	649.429	0.0323	1	-16.164	-16.164
30.91244	13.437	654.429	0.0323	1	-16.215	-16.215
30.99577	13.53	659.429	0.0323	1	-16.256	-16.256
31.07911	13.632	664.429	0.0323	1	-16.282	-16.282
31.16245	13.764	669.429	0.0323	1	-16.277	-16.277
31.24578	13.937	674.429	0.0323	1	-16.23	-16.23
31.32912	14.124	679.429	0.0324	1	-16.165	-16.165
31.41245	14.271	684.429	0.0323	1	-16.133	-16.133
31.49579	14.403	689.429	0.0323	1	-16.107	-16.107
31.57912	14.663	694.429	0.0323	1	-15.954	-15.954
31.66246	14.924	699.429	0.0323	1	-15.813	-15.813
31.74579	15.114	704.429	0.0323	1	-15.745	-15.745
31.82911	15.283	709.429	0.0324	1	-15.679	-15.679
31.91243	15.425	714.429	0.0323	1	-15.622	-15.622
31.99575	15.551	719.429	0.0323	1	-15.583	-15.583
32.07909	15.677	724.429	0.0323	1	-15.555	-15.555
32.16242	15.772	729.429	0.0323	1	-15.548	-15.548
32.24576	15.855	734.429	0.0323	1	-15.551	-15.551
32.32909	15.929	739.429	0.0323	1	-15.561	-15.561
32.41242	16.012	744.429	0.0323	1	-15.561	-15.561
32.49576	16.078	749.429	0.0323	1	-15.578	-15.578
32.57909	16.134	754.429	0.0324	1	-15.599	-15.599
32.66243	16.183	759.429	0.0323	1	-15.624	-15.624
32.74576	16.226	764.429	0.0323	1	-15.651	-15.651
32.82911	16.268	769.429	0.0324	1	-15.677	-15.677
32.91245	16.303	774.429	0.0324	1	-15.706	-15.706
32.99579	16.341	779.429	0.0323	1	-15.736	-15.736
33.07913	16.38	784.429	0.0324	1	-15.76	-15.76
33.16247	16.422	789.429	0.0323	1	-15.775	-15.775
33.2458	16.472	794.429	0.0323	1	-15.782	-15.782
33.32913	16.524	799.429	0.0323	1	-15.791	-15.791
33.41245	16.582	804.429	0.0323	1	-15.791	-15.791
33.49577	16.647	809.429	0.0323	1	-15.773	-15.773
33.5791	16.705	814.429	0.0323	1	-15.762	-15.762
33.66243	16.762	819.429	0.0323	1	-15.746	-15.746
33.74576	16.812	824.429	0.0323	1	-15.738	-15.738
33.82909	16.866	829.429	0.0323	1	-15.729	-15.729
33.91243	16.918	834.429	0.0323	1	-15.717	-15.717
33.99576	16.973	839.429	0.0323	1	-15.706	-15.706
34.0791	17.025	844.429	0.0323	1	-15.7	-15.7
34.16243	17.073	849.429	0.0323	1	-15.69	-15.69
34.24578	17.122	854.429	0.0323	1	-15.682	-15.682
34.32913	17.166	859.429	0.0323	1	-15.685	-15.685
34.41247	17.204	864.429	0.0323	1	-15.694	-15.694
34.49582	17.243	869.429	0.0323	1	-15.701	-15.701
34.57915	17.287	874.429	0.0323	1	-15.7	-15.7
34.66247	17.338	879.429	0.0323	1	-15.689	-15.689
34.74579	17.4	884.429	0.0323	1	-15.663	-15.663
34.82911	17.457	889.429	0.0323	1	-15.64	-15.64
34.91244	17.509	894.429	0.0323	1	-15.623	-15.623
34.99576	17.556	899.429	0.0323	1	-15.611	-15.611
35.07908	17.598	904.429	0.0323	1	-15.603	-15.603
35.16241	17.639	909.429	0.0323	1	-15.592	-15.592
35.24574	17.675	914.429	0.0323	1	-15.583	-15.583
35.32907	17.709	919.429	0.0323	1	-15.575	-15.575
35.4124	17.739	924.429	0.0323	1	-15.568	-15.568
35.49573	17.768	929.429	0.0323	1	-15.562	-15.562
35.57906	17.807	934.429	0.0323	1	-15.551	-15.551
35.66239	17.846	939.429	0.0323	1	-15.543	-15.543
35.74572	17.877	944.429	0.0323	1	-15.535	-15.535
35.82906	17.903	949.429	0.0323	1	-15.529	-15.529
35.91238	17.927	954.429	0.0323	1	-15.528	-15.528
35.99572	17.948	959.429	0.0323	1	-15.531	-15.531
36.07907	17.967	964.429	0.0323	1	-15.538	-15.538
36.16241	17.984	969.429	0.0323	1	-15.547	-15.547
36.24573	18	974.429	0.0323	1	-15.554	-15.554
36.32907	18.023	979.429	0.0323	1	-15.553	-15.553
36.4124	18.057	984.429	0.0323	1	-15.535	-15.535
36.49573	18.102	989.429	0.0323	1	-15.502	-15.502
36.57906	18.133	994.429	0.0323	1	-15.482	-15.482
36.66239	18.161	999.429	0.0323	1	-15.464	-15.464
36.74573	18.186	1004.429	0.0323	1	-15.451	-15.451
36.82906	18.204	1009.429	0.0323	1	-15.446	-15.446
36.91239	18.217	1014.429	0.0323	1	-15.447	-15.447
36.99572	18.228	1019.429	0.0323	1	-15.454	-15.454
37.07905	18.239	1024.43	0.0323	1	-15.459	-15.459
37.16237	18.251	1029.43	0.0322	1	-15.466	-15.466
37.2457	18.268	1034.43	0.0323	1	-15.47	-15.47
37.32903	18.289	1039.43	0.0323	1	-15.468	-15.468
37.41235	18.311	1044.43	0.0322	1	-15.465	-15.465
37.49568	18.341	1049.43	0.0323	1	-15.452	-15.452
37.57901	18.374	1054.43	0.0323	1	-15.437	-15.437
37.66234	18.407	1059.43	0.0323	1	-15.419	-15.419
37.74568	18.438	1064.43	0.0323	1	-15.402	-15.402
37.829	18.467	1069.43	0.0323	1	-15.388	-15.388
37.91235	18.496	1074.43	0.0323	1	-15.375	-15.375
37.99568	18.522	1079.43	0.0323	1	-15.367	-15.367
38.07899	18.551	1084.43	0.0323	1	-15.355	-15.355
38.16232	18.586	1089.43	0.0323	1	-15.335	-15.335
38.24567	18.615	1094.43	0.0323	1	-15.32	-15.32
38.32902	18.636	1099.43	0.0323	1	-15.313	-15.313
38.41236	18.652	1104.43	0.0323	1	-15.309	-15.309
38.4957	18.669	1109.43	0.0323	1	-15.303	-15.303
38.57905	18.687	1114.43	0.0323	1	-15.295	-15.295
38.66238	18.705	1119.43	0.0323	1	-15.288	-15.288
38.7457	18.728	1124.43	0.0323	1	-15.275	-15.275
38.82903	18.753	1129.43	0.0323	1	-15.258	-15.258
38.91235	18.781	1134.43	0.0323	1	-15.238	-15.238
38.99568	18.805	1139.43	0.0323	1	-15.225	-15.225
39.079	18.829	1144.43	0.0323	1	-15.213	-15.213
39.16232	18.852	1149.43	0.0323	1	-15.203	-15.203
39.24565	18.874	1154.43	0.0323	1	-15.194	-15.194
39.32897	18.894	1159.43	0.0323	1	-15.185	-15.185
39.4123	18.913	1164.43	0.0323	1	-15.176	-15.176
39.49564	18.929	1169.43	0.0323	1	-15.17	-15.17
39.57897	18.944	1174.43	0.0323	1	-15.167	-15.167
39.6623	18.958	1179.43	0.0323	1	-15.164	-15.164
39.74563	18.97	1184.43	0.0324	1	-15.162	-15.162
39.82895	18.984	1189.43	0.0323	1	-15.157	-15.157
39.91228	19	1194.43	0.0323	1	-15.147	-15.147
39.99562	19.016	1199.43	0.0323	1	-15.138	-15.138
40.07896	19.027	1204.43	0.0324	1	-15.137	-15.137
40.16231	19.037	1209.43	0.0323	1	-15.137	-15.137
40.24565	19.047	1214.43	0.0323	1	-15.137	-15.137
40.32897	19.061	1219.43	0.0323	1	-15.131	-15.131
40.41228	19.083	1224.43	0.0323	1	-15.117	-15.117
40.49559	19.109	1229.43	0.0323	1	-15.099	-15.099
40.5789	19.134	1234.43	0.0323	1	-15.082	-15.082
40.66223	19.157	1239.43	0.0323	1	-15.066	-15.066
40.74556	19.174	1244.43	0.0323	1	-15.055	-15.055
40.8289	19.188	1249.43	0.0323	1	-15.048	-15.048
40.91223	19.201	1254.43	0.0323	1	-15.043	-15.043
40.99557	19.213	1259.43	0.0323	1	-15.039	-15.039
41.07891	19.225	1264.43	0.0323	1	-15.036	-15.036
41.16225	19.235	1269.43	0.0323	1	-15.037	-15.037
41.24558	19.244	1274.43	0.0323	1	-15.039	-15.039
41.32892	19.255	1279.43	0.0322	1	-15.038	-15.038
41.41225	19.267	1284.43	0.0323	1	-15.034	-15.034
41.49558	19.28	1289.43	0.0323	1	-15.029	-15.029
41.57892	19.294	1294.43	0.0323	1	-15.025	-15.025
41.66225	19.309	1299.43	0.0323	1	-15.017	-15.017
41.74557	19.325	1304.43	0.0323	1	-15.008	-15.008
41.82891	19.341	1309.43	0.0323	1	-14.999	-14.999
41.91224	19.357	1314.43	0.0323	1	-14.991	-14.991
41.99557	19.372	1319.43	0.0323	1	-14.984	-14.984
42.0789	19.388	1324.43	0.0322	1	-14.978	-14.978
42.17557	19.405	1330.23	0.0323	1	-14.97	-14.97
42.25889	19.421	1335.23	0.0323	1	-14.962	-14.962
42.34223	19.437	1340.23	0.0323	1	-14.953	-14.953
42.42556	19.452	1345.23	0.0323	1	-14.944	-14.944
42.50888	19.469	1350.23	0.0323	1	-14.932	-14.932
42.59222	19.486	1355.23	0.0323	1	-14.918	-14.918
42.67554	19.499	1360.23	0.0323	1	-14.911	-14.911
42.75886	19.517	1365.23	0.0323	1	-14.9	-14.9
42.84218	19.536	1370.23	0.0323	1	-14.888	-14.888
42.92552	19.556	1375.23	0.0323	1	-14.874	-14.874
43.00887	19.57	1380.23	0.0323	1	-14.869	-14.869
43.09221	19.58	1385.23	0.0323	1	-14.869	-14.869
43.17554	19.591	1390.23	0.0323	1	-14.866	-14.866
43.25888	19.605	1395.23	0.0323	1	-14.86	-14.86
43.34221	19.619	1400.23	0.0323	1	-14.852	-14.852
43.42554	19.634	1405.23	0.0323	1	-14.843	-14.843
43.50887	19.651	1410.23	0.0323	1	-14.832	-14.832
43.5922	19.669	1415.23	0.0323	1	-14.819	-14.819
43.67553	19.686	1420.23	0.0323	1	-14.807	-14.807
43.75886	19.702	1425.23	0.0323	1	-14.797	-14.797
43.84219	19.718	1430.23	0.0323	1	-14.786	-14.786
43.92552	19.735	1435.23	0.0323	1	-14.773	-14.773
44.00885	19.755	1440.23	0.0323	1	-14.758	-14.758
44.0922	19.772	1445.23	0.0323	1	-14.746	-14.746
44.17552	19.787	1450.23	0.0323	1	-14.737	-14.737
44.25885	19.801	1455.23	0.0323	1	-14.729	-14.729
44.34218	19.816	1460.23	0.0323	1	-14.721	-14.721
44.42551	19.831	1465.23	0.0323	1	-14.712	-14.712
44.50883	19.845	1470.23	0.0322	1	-14.704	-14.704
44.59217	19.859	1475.23	0.0323	1	-14.695	-14.695
44.6755	19.876	1480.23	0.0323	1	-14.683	-14.683
44.75882	19.893	1485.23	0.0323	1	-14.671	-14.671
44.84216	19.911	1490.23	0.0323	1	-14.659	-14.659
44.92549	19.926	1495.23	0.0323	1	-14.648	-14.648
45.00882	19.939	1500.23	0.0324	1	-14.64	-14.64
45.09215	19.954	1505.23	0.0323	1	-14.63	-14.63
45.17549	19.968	1510.23	0.0323	1	-14.621	-14.621
45.25882	19.982	1515.23	0.0323	1	-14.613	-14.613
45.34216	19.993	1520.23	0.0323	1	-14.606	-14.606
45.42549	20.003	1525.23	0.0322	1	-14.599	-14.599
45.50881	20.015	1530.23	0.0323	1	-14.592	-14.592
45.59215	20.034	1535.23	0.0323	1	-14.578	-14.578
45.67549	20.048	1540.23	0.0323	1	-14.568	-14.568
45.75881	20.061	1545.23	0.0323	1	-14.56	-14.56
45.84215	20.078	1550.23	0.0323	1	-14.548	-14.548
45.92548	20.095	1555.23	0.0323	1	-14.536	-14.536
46.0088	20.113	1560.23	0.0323	1	-14.523	-14.523
46.09211	20.136	1565.23	0.0323	1	-14.506	-14.506
46.17543	20.16	1570.23	0.0323	1	-14.487	-14.487
46.25877	20.18	1575.23	0.0323	1	-14.473	-14.473
46.34211	20.192	1580.23	0.0323	1	-14.467	-14.467
46.42545	20.203	1585.23	0.0323	1	-14.461	-14.461
46.50879	20.215	1590.23	0.0323	1	-14.454	-14.454
46.59213	20.227	1595.23	0.0323	1	-14.447	-14.447
46.67546	20.241	1600.23	0.0323	1	-14.438	-14.438
46.75879	20.257	1605.23	0.0323	1	-14.427	-14.427
46.84213	20.275	1610.23	0.0323	1	-14.413	-14.413
46.92546	20.292	1615.23	0.0323	1	-14.401	-14.401
47.00879	20.306	1620.23	0.0323	1	-14.392	-14.392
47.09213	20.321	1625.23	0.0323	1	-14.383	-14.383
47.17547	20.336	1630.23	0.0323	1	-14.373	-14.373
47.2588	20.355	1635.23	0.0323	1	-14.359	-14.359
47.34213	20.376	1640.23	0.0323	1	-14.341	-14.341
47.42545	20.399	1645.23	0.0323	1	-14.322	-14.322
47.50876	20.428	1650.23	0.0323	1	-14.298	-14.298
47.59207	20.459	1655.23	0.0323	1	-14.271	-14.271
47.6754	20.49	1660.23	0.0323	1	-14.243	-14.243
47.75872	20.518	1665.23	0.0323	1	-14.22	-14.22
47.84204	20.544	1670.23	0.0323	1	-14.199	-14.199
47.92536	20.571	1675.23	0.0323	1	-14.176	-14.176
48.00871	20.593	1680.23	0.0323	1	-14.157	-14.157
48.09206	20.606	1685.23	0.0323	1	-14.148	-14.148
48.1754	20.615	1690.23	0.0323	1	-14.143	-14.143
48.25874	20.628	1695.23	0.0323	1	-14.133	-14.133
48.34209	20.642	1700.23	0.0323	1	-14.124	-14.124
48.42543	20.654	1705.23	0.0323	1	-14.118	-14.118
48.50876	20.666	1710.23	0.0323	1	-14.112	-14.112
48.59211	20.681	1715.23	0.0323	1	-14.103	-14.103
48.67544	20.698	1720.23	0.0323	1	-14.091	-14.091
48.75877	20.72	1725.23	0.0323	1	-14.072	-14.072
48.84209	20.744	1730.23	0.0323	1	-14.051	-14.051
48.92542	20.767	1735.23	0.0323	1	-14.031	-14.031
49.00875	20.79	1740.23	0.0323	1	-14.011	-14.011
49.09209	20.811	1745.23	0.0323	1	-13.994	-13.994
49.17542	20.831	1750.23	0.0323	1	-13.979	-13.979
49.25876	20.851	1755.23	0.0323	1	-13.963	-13.963
49.34209	20.873	1760.23	0.0324	1	-13.946	-13.946
49.42542	20.894	1765.23	0.0323	1	-13.93	-13.93
49.50875	20.922	1770.23	0.0323	1	-13.907	-13.907
49.5921	20.954	1775.23	0.0323	1	-13.88	-13.88
49.67545	20.983	1780.23	0.0323	1	-13.856	-13.856
49.75879	21.008	1785.23	0.0323	1	-13.835	-13.835
49.84213	21.033	1790.23	0.0322	1	-13.813	-13.813
49.92545	21.054	1795.23	0.0323	1	-13.795	-13.795
50.00876	21.082	1800.23	0.0323	1	-13.771	-13.771
50.09207	21.116	1805.23	0.0323	1	-13.747	-13.747
50.17538	21.153	1810.23	0.0323	1	-13.735	-13.735
50.25869	21.189	1815.23	0.0323	1	-13.731	-13.731
50.342	21.22	1820.23	0.0323	1	-13.731	-13.731
50.42531	21.245	1825.23	0.0323	1	-13.733	-13.733
50.50863	21.267	1830.23	0.0323	1	-13.735	-13.735
50.59196	21.287	1835.23	0.0323	1	-13.736	-13.736
50.67531	21.305	1840.23	0.0323	1	-13.737	-13.737
50.75865	21.318	1845.23	0.0323	1	-13.743	-13.743
50.842	21.331	1850.23	0.0323	1	-13.745	-13.745
50.92536	21.343	1855.23	0.0323	1	-13.747	-13.747
51.0087	21.355	1860.23	0.0323	1	-13.746	-13.746
51.09204	21.369	1865.23	0.0323	1	-13.742	-13.742
51.17538	21.386	1870.23	0.0323	1	-13.734	-13.734
51.25872	21.404	1875.23	0.0323	1	-13.724	-13.724
51.34206	21.425	1880.23	0.0323	1	-13.709	-13.709
51.42539	21.449	1885.23	0.0323	1	-13.69	-13.69
51.50872	21.476	1890.23	0.0323	1	-13.669	-13.669
51.59205	21.505	1895.23	0.0324	1	-13.644	-13.644
51.67538	21.545	1900.23	0.0323	1	-13.607	-13.607
51.75871	21.598	1905.23	0.0323	1	-13.558	-13.558
51.84204	21.642	1910.23	0.0323	1	-13.518	-13.518
51.92537	21.677	1915.23	0.0323	1	-13.487	-13.487
52.0087	21.706	1920.23	0.0323	1	-13.462	-13.462
52.09202	21.73	1925.23	0.0323	1	-13.442	-13.442
52.17536	21.816	1930.23	0.0323	1	-13.36	-13.36
52.2587	21.879	1935.23	0.0323	1	-13.3	-13.3
52.34203	21.926	1940.23	0.0323	1	-13.256	-13.256
52.42536	21.962	1945.23	0.0323	1	-13.223	-13.223
52.50869	21.991	1950.23	0.0323	1	-13.197	-13.197
52.59202	22.012	1955.23	0.0323	1	-13.18	-13.18
52.67535	22.029	1960.23	0.0323	1	-13.167	-13.167
52.75869	22.042	1965.23	0.0323	1	-13.157	-13.157
52.84203	22.099	1970.23	0.0323	1	-13.103	-13.103
52.92538	22.168	1975.23	0.0323	1	-13.037	-13.037
53.00872	22.215	1980.23	0.0323	1	-12.994	-12.994
53.09205	22.255	1985.23	0.0323	1	-12.96	-12.96
53.17538	22.291	1990.23	0.0323	1	-12.929	-12.929
53.25871	22.322	1995.23	0.0323	1	-12.901	-12.901
53.34203	22.344	2000.23	0.0323	1	-12.883	-12.883
53.42536	22.363	2005.23	0.0323	1	-12.867	-12.867
53.50868	22.378	2010.23	0.0323	1	-12.855	-12.855
53.592	22.39	2015.23	0.0323	1	-12.846	-12.846
53.67533	22.4	2020.23	0.0323	1	-12.84	-12.84
53.75866	22.409	2025.23	0.0323	1	-12.834	-12.834
53.84199	22.417	2030.23	0.0323	1	-12.83	-12.83
53.92533	22.425	2035.23	0.0323	1	-12.826	-12.826
54.00867	22.433	2040.23	0.0323	1	-12.821	-12.821
54.09201	22.441	2045.23	0.0323	1	-12.817	-12.817
54.192	22.452	2051.23	0.0323	1	-12.811	-12.811
54.27534	22.464	2056.23	0.0323	1	-12.805	-12.805
54.35868	22.477	2061.23	0.0323	1	-12.799	-12.799
54.44201	22.494	2066.23	0.0323	1	-12.788	-12.788
54.52533	22.513	2071.23	0.0323	1	-12.776	-12.776
54.60867	22.538	2076.23	0.0322	1	-12.756	-12.756
54.69201	22.56	2081.23	0.0323	1	-12.738	-12.738
54.77534	22.583	2086.23	0.0323	1	-12.72	-12.72
54.85867	22.607	2091.23	0.0322	1	-12.702	-12.702
54.942	22.631	2096.23	0.0323	1	-12.685	-12.685
55.02533	22.649	2101.23	0.0323	1	-12.674	-12.674
55.10866	22.666	2106.23	0.0323	1	-12.664	-12.664
55.192	22.688	2111.23	0.0323	1	-12.651	-12.651
55.27533	22.737	2116.23	0.0323	1	-12.611	-12.611
55.35865	22.783	2121.23	0.0323	1	-12.575	-12.575
55.44198	22.829	2126.23	0.0323	1	-12.535	-12.535
55.5253	22.873	2131.23	0.0323	1	-12.497	-12.497
55.60863	22.919	2136.23	0.0323	1	-12.456	-12.456
55.69196	22.963	2141.23	0.0322	1	-12.416	-12.416
55.7753	23.001	2146.23	0.0323	1	-12.382	-12.382
55.85864	23.038	2151.23	0.0323	1	-12.348	-12.348
55.94198	23.076	2156.23	0.0322	1	-12.311	-12.311
56.02532	23.115	2161.23	0.0323	1	-12.277	-12.277
56.10866	23.157	2166.23	0.0322	1	-12.24	-12.24
56.19199	23.204	2171.23	0.0323	1	-12.199	-12.199
56.27533	23.252	2176.23	0.0322	1	-12.157	-12.157
56.35866	23.298	2181.23	0.0323	1	-12.118	-12.118
56.44199	23.344	2186.23	0.0322	1	-12.079	-12.079
56.52533	23.399	2191.23	0.0323	1	-12.03	-12.03
56.60866	23.451	2196.23	0.0323	1	-11.984	-11.984
56.69198	23.509	2201.23	0.0323	1	-11.934	-11.934
56.77532	23.568	2206.23	0.0323	1	-11.881	-11.881
56.85864	23.625	2211.23	0.0323	1	-11.828	-11.828
56.94196	23.686	2216.23	0.0323	1	-11.77	-11.77
57.02529	23.747	2221.23	0.0323	1	-11.712	-11.712
57.10862	23.817	2226.23	0.0323	1	-11.647	-11.647
57.19196	23.883	2231.23	0.0323	1	-11.587	-11.587
57.27529	23.944	2236.23	0.0323	1	-11.533	-11.533
57.35863	24.004	2241.23	0.0323	1	-11.481	-11.481
57.44196	24.068	2246.23	0.0323	1	-11.426	-11.426
57.52531	24.146	2251.23	0.0322	1	-11.357	-11.357
57.60866	24.216	2256.23	0.0323	1	-11.295	-11.295
57.69201	24.287	2261.23	0.0323	1	-11.232	-11.232
57.77532	24.384	2266.23	0.0323	1	-11.143	-11.143
57.85864	24.494	2271.23	0.0323	1	-11.04	-11.04
57.94198	24.604	2276.23	0.0323	1	-10.938	-10.938
58.0253	24.692	2281.23	0.0323	1	-10.856	-10.856
58.10863	24.784	2286.23	0.0323	1	-10.771	-10.771
58.19196	24.872	2291.23	0.0323	1	-10.69	-10.69
58.27529	24.961	2296.23	0.0323	1	-10.606	-10.606
58.35862	25.054	2301.23	0.0323	1	-10.518	-10.518
58.44195	25.156	2306.23	0.0323	1	-10.421	-10.421
58.52527	25.267	2311.23	0.0323	1	-10.315	-10.315
58.6086	25.379	2316.23	0.0323	1	-10.208	-10.208
58.69193	25.491	2321.23	0.0322	1	-10.103	-10.103
58.77526	25.6	2326.23	0.0323	1	-9.999	-9.999
58.85859	25.706	2331.23	0.0323	1	-9.898	-9.898
58.94193	25.818	2336.23	0.0323	1	-9.793	-9.793
59.02527	25.935	2341.23	0.0322	1	-9.681	-9.681
59.10861	26.06	2346.23	0.0322	1	-9.561	-9.561
59.19194	26.195	2351.23	0.0322	1	-9.433	-9.433
59.27526	26.349	2356.23	0.0322	1	-9.284	-9.284
59.3586	26.522	2361.23	0.0322	1	-9.115	-9.115
59.44194	26.676	2366.23	0.0323	1	-8.965	-8.965
59.52527	26.841	2371.23	0.0322	1	-8.806	-8.806
59.60861	27.019	2376.23	0.0322	1	-8.632	-8.632
59.69195	27.2	2381.23	0.0322	1	-8.455	-8.455
59.77529	27.394	2386.23	0.0322	1	-8.267	-8.267
59.85862	27.607	2391.23	0.0323	1	-8.059	-8.059
59.94195	27.825	2396.23	0.0323	1	-7.848	-7.848
60.02529	28.06	2401.23	0.0323	1	-7.622	-7.622
60.10862	28.307	2406.23	0.0323	1	-7.385	-7.385
60.19195	28.553	2411.23	0.0323	1	-7.145	-7.145
60.27528	28.806	2416.23	0.0323	1	-6.896	-6.896
60.35861	29.095	2421.23	0.0323	1	-6.611	-6.611
60.44193	29.387	2426.23	0.0323	1	-6.324	-6.324
60.52526	29.692	2431.23	0.0322	1	-6.024	-6.024
60.60859	29.979	2436.23	0.0322	1	-5.744	-5.744
60.69192	30.272	2441.23	0.0322	1	-5.456	-5.456
60.77525	30.609	2446.23	0.0322	1	-5.124	-5.124
60.85858	30.924	2451.23	0.0323	1	-4.815	-4.815
60.94192	31.208	2456.23	0.0323	1	-4.536	-4.536
61.02525	31.488	2461.23	0.0323	1	-4.262	-4.262
61.10858	31.769	2466.23	0.0323	1	-3.987	-3.987
61.19191	32.027	2471.23	0.0322	1	-3.736	-3.736
61.27524	32.27	2476.23	0.0323	1	-3.501	-3.501
61.35857	32.498	2481.23	0.0323	1	-3.281	-3.281
61.44191	32.698	2486.23	0.0323	1	-3.088	-3.088
61.52525	32.888	2491.23	0.0323	1	-2.903	-2.903
61.60859	33.058	2496.23	0.0323	1	-2.739	-2.739
61.69191	33.196	2501.23	0.0322	1	-2.605	-2.605
61.77524	33.332	2506.23	0.0322	1	-2.471	-2.471
61.85859	33.44	2511.23	0.0322	1	-2.366	-2.366
61.94192	33.524	2516.23	0.0322	1	-2.284	-2.284
62.02526	33.602	2521.23	0.0323	1	-2.207	-2.207
62.1086	33.672	2526.23	0.0323	1	-2.139	-2.139
62.19193	33.734	2531.23	0.0323	1	-2.079	-2.079
62.27526	33.795	2536.23	0.0322	1	-2.02	-2.02
62.35859	33.853	2541.23	0.0323	1	-1.964	-1.964
62.44192	33.908	2546.23	0.0323	1	-1.911	-1.911
62.52526	33.963	2551.23	0.0323	1	-1.859	-1.859
62.60858	34.011	2556.23	0.0323	1	-1.815	-1.815
62.6919	34.072	2561.23	0.0323	1	-1.758	-1.758
62.77522	34.133	2566.23	0.0323	1	-1.702	-1.702
62.85856	34.2	2571.23	0.0323	1	-1.64	-1.64
62.9419	34.251	2576.23	0.0323	1	-1.594	-1.594
63.02524	34.298	2581.23	0.0323	1	-1.551	-1.551
63.10858	34.34	2586.23	0.0323	1	-1.514	-1.514
63.19192	34.383	2591.23	0.0323	1	-1.475	-1.475
63.27526	34.427	2596.23	0.0322	1	-1.436	-1.436
63.35859	34.472	2601.23	0.0323	1	-1.396	-1.396
63.44191	34.517	2606.23	0.0322	1	-1.356	-1.356
63.52525	34.558	2611.23	0.0322	1	-1.32	-1.32
63.60858	34.591	2616.23	0.0322	1	-1.293	-1.293
63.69192	34.618	2621.23	0.0322	1	-1.272	-1.272
63.77525	34.641	2626.23	0.0323	1	-1.253	-1.253
63.85859	34.661	2631.23	0.0323	1	-1.239	-1.239
63.94191	34.678	2636.23	0.0323	1	-1.23	-1.23
64.02524	34.694	2641.23	0.0323	1	-1.223	-1.223
64.10857	34.709	2646.23	0.0323	1	-1.214	-1.214
64.19192	34.718	2651.23	0.0323	1	-1.212	-1.212
64.27527	34.723	2656.23	0.0323	1	-1.212	-1.212
64.35861	34.727	2661.23	0.0323	1	-1.214	-1.214
64.44193	34.729	2666.23	0.0323	1	-1.217	-1.217
64.52524	34.731	2671.23	0.0322	1	-1.221	-1.221
64.60856	34.733	2676.23	0.0322	1	-1.224	-1.224
64.69189	34.734	2681.23	0.0322	1	-1.228	-1.228
64.77522	34.734	2686.23	0.0323	1	-1.233	-1.233
64.85856	34.735	2691.23	0.0323	1	-1.237	-1.237
64.94189	34.735	2696.23	0.0322	1	-1.242	-1.242
65.02523	34.735	2701.23	0.0323	1	-1.248	-1.248
65.10856	34.734	2706.23	0.0323	1	-1.256	-1.256
65.1919	34.732	2711.23	0.0322	1	-1.264	-1.264
65.27524	34.729	2716.23	0.0322	1	-1.271	-1.271
65.35857	34.723	2721.23	0.0323	1	-1.282	-1.282
65.44191	34.715	2726.23	0.0323	1	-1.297	-1.297
65.52524	34.707	2731.23	0.0323	1	-1.312	-1.312
65.60858	34.698	2736.23	0.0322	1	-1.328	-1.328
65.69192	34.688	2741.23	0.0322	1	-1.345	-1.345
65.77526	34.675	2746.23	0.0323	1	-1.367	-1.367
65.85859	34.66	2751.23	0.0322	1	-1.388	-1.388
65.94192	34.648	2756.23	0.0323	1	-1.404	-1.404
66.02525	34.636	2761.23	0.0323	1	-1.421	-1.421
66.10858	34.623	2766.23	0.0322	1	-1.441	-1.441
66.19191	34.609	2771.23	0.0323	1	-1.461	-1.461
66.27525	34.601	2776.23	0.0323	1	-1.476	-1.476
66.35858	34.592	2781.23	0.0323	1	-1.491	-1.491
66.4419	34.584	2786.23	0.0322	1	-1.505	-1.505
66.52523	34.574	2791.23	0.0323	1	-1.522	-1.522
66.60856	34.563	2796.23	0.0322	1	-1.54	-1.54
66.6919	34.551	2801.23	0.0323	1	-1.56	-1.56
66.77524	34.538	2806.23	0.0323	1	-1.579	-1.579
66.85858	34.525	2811.23	0.0323	1	-1.599	-1.599
66.94192	34.514	2816.23	0.0323	1	-1.615	-1.615
67.02524	34.505	2821.23	0.0323	1	-1.629	-1.629
67.10857	34.497	2826.23	0.0323	1	-1.642	-1.642
67.1919	34.491	2831.23	0.0323	1	-1.653	-1.653
67.27524	34.485	2836.23	0.0323	1	-1.663	-1.663
67.35857	34.481	2841.23	0.0323	1	-1.67	-1.67
67.4419	34.476	2846.23	0.0323	1	-1.68	-1.68
67.52524	34.472	2851.23	0.0322	1	-1.691	-1.691
67.60857	34.468	2856.23	0.0323	1	-1.703	-1.703
67.6919	34.465	2861.23	0.0323	1	-1.713	-1.713
67.77524	34.463	2866.23	0.0323	1	-1.72	-1.72
67.85857	34.461	2871.23	0.0322	1	-1.727	-1.727
67.94191	34.46	2876.23	0.0323	1	-1.733	-1.733
68.02524	34.459	2881.23	0.0323	1	-1.739	-1.739
68.10858	34.458	2886.23	0.0322	1	-1.745	-1.745
68.19192	34.457	2891.23	0.0322	1	-1.75	-1.75
68.27525	34.456	2896.23	0.0323	1	-1.755	-1.755
68.35858	34.456	2901.23	0.0323	1	-1.759	-1.759
68.44191	34.456	2906.23	0.0323	1	-1.764	-1.764
68.52525	34.456	2911.23	0.0323	1	-1.769	-1.769
68.60858	34.456	2916.23	0.0323	1	-1.774	-1.774
68.6919	34.456	2921.23	0.0322	1	-1.779	-1.779
68.77524	34.456	2926.23	0.0323	1	-1.786	-1.786
68.85857	34.456	2931.23	0.0323	1	-1.793	-1.793
68.94192	34.457	2936.23	0.0323	1	-1.797	-1.797
69.02526	34.458	2941.23	0.0323	1	-1.801	-1.801
69.10861	34.459	2946.23	0.0323	1	-1.805	-1.805
69.19193	34.459	2951.23	0.0323	1	-1.811	-1.811
69.27526	34.461	2956.23	0.0322	1	-1.813	-1.813
69.35861	34.464	2961.23	0.0322	1	-1.816	-1.816
69.44193	34.466	2966.23	0.0323	1	-1.819	-1.819
69.52527	34.47	2971.23	0.0322	1	-1.82	-1.82
69.62193	34.476	2977.03	0.0323	1	-1.822	-1.822
69.70526	34.482	2982.03	0.0323	1	-1.822	-1.822
69.78859	34.49	2987.03	0.0322	1	-1.821	-1.821
69.87192	34.497	2992.03	0.0322	1	-1.819	-1.819
69.95526	34.505	2997.03	0.0322	1	-1.816	-1.816
70.0386	34.51	3002.03	0.0322	1	-1.815	-1.815
70.12194	34.516	3007.03	0.0323	1	-1.814	-1.814
70.20527	34.523	3012.03	0.0323	1	-1.812	-1.812
70.2886	34.532	3017.03	0.0323	1	-1.808	-1.808
70.37193	34.541	3022.03	0.0322	1	-1.803	-1.803
70.45526	34.55	3027.03	0.0323	1	-1.798	-1.798
70.53859	34.556	3032.03	0.0323	1	-1.797	-1.797
70.62192	34.562	3037.03	0.0323	1	-1.796	-1.796
70.70524	34.565	3042.03	0.0323	1	-1.8	-1.8
70.78856	34.569	3047.03	0.0323	1	-1.802	-1.802
70.87191	34.573	3052.03	0.0322	1	-1.804	-1.804
70.95524	34.574	3057.03	0.0323	1	-1.81	-1.81
71.03859	34.576	3062.03	0.0323	1	-1.813	-1.813
71.12192	34.576	3067.03	0.0323	1	-1.818	-1.818
71.20527	34.577	3072.03	0.0323	1	-1.823	-1.823
71.28862	34.577	3077.03	0.0322	1	-1.829	-1.829
71.37198	34.575	3082.03	0.0323	1	-1.839	-1.839
71.45531	34.571	3087.03	0.0323	1	-1.852	-1.852
71.53865	34.569	3092.03	0.0322	1	-1.862	-1.862
71.62198	34.567	3097.03	0.0323	1	-1.87	-1.87
71.7053	34.565	3102.03	0.0323	1	-1.879	-1.879
71.78863	34.562	3107.03	0.0323	1	-1.889	-1.889
71.87196	34.558	3112.03	0.0323	1	-1.9	-1.9
71.9553	34.548	3117.03	0.0322	1	-1.918	-1.918
72.03863	34.536	3122.03	0.0323	1	-1.938	-1.938
72.12197	34.516	3127.03	0.0323	1	-1.966	-1.966
72.20529	34.495	3132.03	0.0323	1	-1.993	-1.993
72.28864	34.475	3137.03	0.0323	1	-2.019	-2.019
72.37196	34.45	3142.03	0.0323	1	-2.051	-2.051
72.45529	34.422	3147.03	0.0323	1	-2.085	-2.085
72.53861	34.395	3152.03	0.0323	1	-2.118	-2.118
72.62194	34.367	3157.03	0.0323	1	-2.153	-2.153
72.70526	34.337	3162.03	0.0323	1	-2.189	-2.189
72.78858	34.309	3167.03	0.0323	1	-2.222	-2.222
72.87192	34.282	3172.03	0.0323	1	-2.253	-2.253
72.95526	34.249	3177.03	0.0323	1	-2.291	-2.291
73.03862	34.203	3182.03	0.0323	1	-2.342	-2.342
73.12197	34.153	3187.03	0.0323	1	-2.397	-2.397
73.20531	34.106	3192.03	0.0322	1	-2.45	-2.45
73.28865	34.059	3197.03	0.0323	1	-2.504	-2.504
73.37199	34.019	3202.03	0.0323	1	-2.551	-2.551
73.45532	33.982	3207.03	0.0323	1	-2.595	-2.595
73.53865	33.948	3212.03	0.0323	1	-2.636	-2.636
73.62198	33.912	3217.03	0.0322	1	-2.677	-2.677
73.70531	33.878	3222.03	0.0322	1	-2.715	-2.715
73.78863	33.848	3227.03	0.0323	1	-2.75	-2.75
73.87196	33.81	3232.03	0.0323	1	-2.792	-2.792
73.95529	33.772	3237.03	0.0322	1	-2.835	-2.835
74.03862	33.724	3242.03	0.0323	1	-2.888	-2.888
74.12196	33.677	3247.03	0.0323	1	-2.94	-2.94
74.2053	33.655	3252.03	0.0323	1	-2.966	-2.966
74.28864	33.625	3257.03	0.0323	1	-3.001	-3.001
74.37198	33.578	3262.03	0.0323	1	-3.052	-3.052
74.45533	33.522	3267.03	0.0322	1	-3.114	-3.114
74.53866	33.451	3272.03	0.0323	1	-3.19	-3.19
74.62199	33.382	3277.03	0.0322	1	-3.264	-3.264
74.70532	33.317	3282.03	0.0323	1	-3.335	-3.335
74.78865	33.256	3287.03	0.0323	1	-3.403	-3.403
74.87197	33.194	3292.03	0.0323	1	-3.471	-3.471
74.95531	33.132	3297.03	0.0322	1	-3.54	-3.54
75.03863	33.053	3302.03	0.0323	1	-3.625	-3.625
75.12197	32.989	3307.03	0.0323	1	-3.696	-3.696
75.2053	32.916	3312.03	0.0323	1	-3.776	-3.776
75.28863	32.847	3317.03	0.0323	1	-3.852	-3.852
75.37196	32.769	3322.03	0.0323	1	-3.938	-3.938
75.45531	32.693	3327.03	0.0322	1	-4.021	-4.021
75.53865	32.614	3332.03	0.0323	1	-4.107	-4.107
75.62199	32.538	3337.03	0.0323	1	-4.189	-4.189
75.70533	32.465	3342.03	0.0323	1	-4.27	-4.27
75.78866	32.384	3347.03	0.0323	1	-4.358	-4.358
75.872	32.296	3352.03	0.0323	1	-4.452	-4.452
75.95533	32.223	3357.03	0.0322	1	-4.53	-4.53
76.03867	32.131	3362.03	0.0323	1	-4.627	-4.627
76.122	32.049	3367.03	0.0322	1	-4.715	-4.715
76.20535	31.967	3372.03	0.0323	1	-4.804	-4.804
76.28868	31.879	3377.03	0.0323	1	-4.898	-4.898
76.37202	31.791	3382.03	0.0322	1	-4.99	-4.99
76.45535	31.689	3387.03	0.0322	1	-5.097	-5.097
76.53868	31.582	3392.03	0.0323	1	-5.209	-5.209
76.62201	31.482	3397.03	0.0323	1	-5.314	-5.314
76.70535	31.383	3402.03	0.0323	1	-5.417	-5.417
76.78868	31.276	3407.03	0.0323	1	-5.529	-5.529
76.87201	31.144	3412.03	0.0323	1	-5.669	-5.669
76.95534	31.019	3417.03	0.0323	1	-5.801	-5.801
77.03869	30.88	3422.03	0.0323	1	-5.949	-5.949
77.12202	30.734	3427.03	0.0322	1	-6.104	-6.104
77.20535	30.568	3432.03	0.0323	1	-6.278	-6.278
77.2887	30.417	3437.03	0.0323	1	-6.436	-6.436
77.37203	30.247	3442.03	0.0323	1	-6.612	-6.612
77.45536	30.076	3447.03	0.0322	1	-6.79	-6.79
77.53869	29.877	3452.03	0.0323	1	-6.997	-6.997
77.62203	29.665	3457.03	0.0322	1	-7.219	-7.219
77.70536	29.449	3462.03	0.0323	1	-7.444	-7.444
77.78869	29.221	3467.03	0.0323	1	-7.681	-7.681
77.87203	28.978	3472.03	0.0323	1	-7.932	-7.932
77.95536	28.724	3477.03	0.0322	1	-8.193	-8.193
78.0387	28.45	3482.03	0.0323	1	-8.475	-8.475
78.12203	28.16	3487.03	0.0322	1	-8.77	-8.77
78.20537	27.855	3492.03	0.0323	1	-9.081	-9.081
78.2887	27.558	3497.03	0.0323	1	-9.382	-9.382
78.37204	27.255	3502.03	0.0323	1	-9.69	-9.69
78.45537	26.964	3507.03	0.0323	1	-9.986	-9.986
78.53872	26.681	3512.03	0.0323	1	-10.272	-10.272
78.62205	26.399	3517.03	0.0323	1	-10.557	-10.557
78.70537	26.099	3522.03	0.0323	1	-10.863	-10.863
78.7887	25.796	3527.03	0.0323	1	-11.172	-11.172
78.87203	25.526	3532.03	0.0323	1	-11.446	-11.446
78.95538	25.238	3537.03	0.0323	1	-11.74	-11.74
79.03871	24.931	3542.03	0.0323	1	-12.055	-12.055
79.12205	24.634	3547.03	0.0323	1	-12.361	-12.361
79.20538	24.338	3552.03	0.0323	1	-12.665	-12.665
79.28872	24.054	3557.03	0.0323	1	-12.959	-12.959
79.37205	23.784	3562.03	0.0323	1	-13.239	-13.239
79.45538	23.497	3567.03	0.0322	1	-13.536	-13.536
79.53871	23.244	3572.03	0.0322	1	-13.799	-13.799
79.62205	23	3577.03	0.0323	1	-14.054	-14.054
79.70538	22.762	3582.03	0.0323	1	-14.3	-14.3
79.78872	22.572	3587.03	0.0323	1	-14.495	-14.495
79.87207	22.372	3592.03	0.0323	1	-14.7	-14.7
79.95541	22.155	3597.03	0.0322	1	-14.921	-14.921
80.03875	21.941	3602.03	0.0323	1	-15.14	-15.14
80.12208	21.76	3607.03	0.0323	1	-15.325	-15.325
80.20541	21.61	3612.03	0.0323	1	-15.479	-15.479
80.28874	21.453	3617.03	0.0322	1	-15.641	-15.641
80.37207	21.321	3622.03	0.0323	1	-15.78	-15.78
80.45541	21.197	3627.03	0.0322	1	-15.912	-15.912
80.53872	21.093	3632.03	0.0322	1	-16.024	-16.024
80.62203	21.011	3637.03	0.0323	1	-16.115	-16.115
80.70538	20.946	3642.03	0.0322	1	-16.188	-16.188
80.78871	20.878	3647.03	0.0323	1	-16.263	-16.263
80.87205	20.828	3652.03	0.0323	1	-16.319	-16.319
80.9554	20.789	3657.03	0.0323	1	-16.363	-16.363
81.03875	20.753	3662.03	0.0323	1	-16.406	-16.406
81.12209	20.726	3667.03	0.0323	1	-16.44	-16.44
81.20543	20.71	3672.03	0.0323	1	-16.464	-16.464
81.28877	20.7	3677.03	0.0323	1	-16.484	-16.484
81.3721	20.694	3682.03	0.0323	1	-16.502	-16.502
81.45544	20.689	3687.03	0.0323	1	-16.518	-16.518
81.53878	20.686	3692.03	0.0323	1	-16.529	-16.529
81.62211	20.688	3697.03	0.0323	1	-16.535	-16.535
81.70544	20.703	3702.03	0.0323	1	-16.529	-16.529
81.78878	20.737	3707.03	0.0323	1	-16.503	-16.503
81.8721	20.777	3712.03	0.0323	1	-16.472	-16.472
81.95544	20.844	3717.03	0.0323	1	-16.411	-16.411
82.03877	20.93	3722.03	0.0323	1	-16.332	-16.332
82.1221	21.023	3727.03	0.0322	1	-16.246	-16.246
82.20545	21.131	3732.03	0.0323	1	-16.144	-16.144
82.28879	21.241	3737.03	0.0323	1	-16.041	-16.041
82.37213	21.35	3742.03	0.0323	1	-15.937	-15.937
82.45545	21.476	3747.03	0.0323	1	-15.815	-15.815
82.53879	21.605	3752.03	0.0323	1	-15.693	-15.693
82.62213	21.725	3757.03	0.0322	1	-15.58	-15.58
82.70547	21.844	3762.03	0.0323	1	-15.468	-15.468
82.7888	21.967	3767.03	0.0323	1	-15.355	-15.355
82.87213	22.088	3772.03	0.0323	1	-15.246	-15.246
82.95546	22.211	3777.03	0.0323	1	-15.14	-15.14
83.0388	22.327	3782.03	0.0323	1	-15.04	-15.04
83.12214	22.438	3787.03	0.0323	1	-14.942	-14.942
83.20547	22.551	3792.03	0.0322	1	-14.841	-14.841
83.28881	22.663	3797.03	0.0323	1	-14.738	-14.738
83.37214	22.768	3802.03	0.0323	1	-14.642	-14.642
83.45548	22.875	3807.03	0.0322	1	-14.546	-14.546
83.53881	22.985	3812.03	0.0323	1	-14.446	-14.446
83.62215	23.089	3817.03	0.0323	1	-14.35	-14.35
83.70548	23.19	3822.03	0.0323	1	-14.256	-14.256
83.78882	23.295	3827.03	0.0323	1	-14.157	-14.157
83.87215	23.396	3832.03	0.0322	1	-14.061	-14.061
83.95548	23.493	3837.03	0.0322	1	-13.969	-13.969
84.03881	23.598	3842.03	0.0323	1	-13.868	-13.868
84.12215	23.705	3847.03	0.0323	1	-13.766	-13.766
84.20547	23.837	3852.03	0.0323	1	-13.639	-13.639
84.28881	23.958	3857.03	0.0322	1	-13.523	-13.523
84.37217	24.055	3862.03	0.0323	1	-13.431	-13.431
84.45552	24.127	3867.03	0.0323	1	-13.363	-13.363
84.53885	24.2	3872.03	0.0323	1	-13.296	-13.296
84.62218	24.277	3877.03	0.0322	1	-13.224	-13.224
84.70552	24.357	3882.03	0.0323	1	-13.15	-13.15
84.78885	24.426	3887.03	0.0322	1	-13.087	-13.087
84.87219	24.496	3892.03	0.0323	1	-13.023	-13.023
84.95553	24.567	3897.03	0.0322	1	-12.96	-12.96
85.03886	24.644	3902.03	0.0322	1	-12.894	-12.894
85.12219	24.717	3907.03	0.0323	1	-12.83	-12.83
85.20551	24.786	3912.03	0.0323	1	-12.768	-12.768
85.28884	24.861	3917.03	0.0323	1	-12.701	-12.701
85.37218	24.938	3922.03	0.0322	1	-12.63	-12.63
85.45552	25	3927.03	0.0323	1	-12.575	-12.575
85.53885	25.045	3932.03	0.0323	1	-12.536	-12.536
85.62218	25.098	3937.03	0.0323	1	-12.491	-12.491
85.70551	25.16	3942.03	0.0323	1	-12.437	-12.437
85.78885	25.219	3947.03	0.0323	1	-12.386	-12.386
85.87218	25.268	3952.03	0.0323	1	-12.345	-12.345
85.95551	25.309	3957.03	0.0322	1	-12.315	-12.315
86.03885	25.351	3962.03	0.0322	1	-12.282	-12.282
86.12219	25.383	3967.03	0.0323	1	-12.26	-12.26
86.20552	25.412	3972.03	0.0323	1	-12.242	-12.242
86.28885	25.444	3977.03	0.0323	1	-12.22	-12.22
86.37218	25.473	3982.03	0.0323	1	-12.2	-12.2
86.45551	25.497	3987.03	0.0323	1	-12.184	-12.184
86.53885	25.519	3992.03	0.0323	1	-12.168	-12.168
86.62219	25.535	3997.03	0.0322	1	-12.159	-12.159
86.70553	25.543	4002.03	0.0322	1	-12.158	-12.158
86.78888	25.549	4007.03	0.0322	1	-12.161	-12.161
86.87221	25.554	4012.03	0.0322	1	-12.165	-12.165
86.95555	25.559	4017.03	0.0323	1	-12.17	-12.17
87.03888	25.563	4022.03	0.0322	1	-12.176	-12.176
87.12221	25.566	4027.03	0.0322	1	-12.182	-12.182
87.20555	25.568	4032.03	0.0323	1	-12.189	-12.189
87.28889	25.571	4037.03	0.0322	1	-12.197	-12.197
87.37223	25.572	4042.03	0.0322	1	-12.21	-12.21
87.45556	25.573	4047.03	0.0322	1	-12.224	-12.224
87.53889	25.574	4052.03	0.0323	1	-12.236	-12.236
87.62223	25.574	4057.03	0.0323	1	-12.246	-12.246
87.70556	25.575	4062.03	0.0323	1	-12.255	-12.255
87.7889	25.575	4067.03	0.0322	1	-12.263	-12.263
87.87224	25.576	4072.03	0.0323	1	-12.269	-12.269
87.95557	25.576	4077.03	0.0323	1	-12.279	-12.279
88.03891	25.577	4082.03	0.0323	1	-12.288	-12.288
88.12224	25.578	4087.03	0.0323	1	-12.294	-12.294
88.20558	25.58	4092.03	0.0322	1	-12.297	-12.297
88.30558	25.584	4098.029	0.0322	1	-12.3	-12.3
88.38892	25.589	4103.029	0.0323	1	-12.301	-12.301
88.47226	25.597	4108.029	0.0323	1	-12.301	-12.301
88.5556	25.609	4113.029	0.0323	1	-12.298	-12.298
88.63892	25.621	4118.029	0.0323	1	-12.294	-12.294
88.72225	25.632	4123.029	0.0322	1	-12.293	-12.293
88.80559	25.647	4128.029	0.0322	1	-12.288	-12.288
88.88892	25.665	4133.029	0.0323	1	-12.282	-12.282
88.97225	25.683	4138.029	0.0322	1	-12.276	-12.276
89.05558	25.707	4143.029	0.0322	1	-12.26	-12.26
89.13893	25.732	4148.029	0.0322	1	-12.243	-12.243
89.22225	25.752	4153.029	0.0322	1	-12.228	-12.228
89.3056	25.777	4158.029	0.0322	1	-12.207	-12.207
89.38895	25.8	4163.029	0.0323	1	-12.191	-12.191
89.47231	25.822	4168.029	0.0323	1	-12.183	-12.183
89.55564	25.838	4173.029	0.0323	1	-12.185	-12.185
89.63898	25.863	4178.029	0.0323	1	-12.174	-12.174
89.72231	25.943	4183.029	0.0323	1	-12.103	-12.103
89.80565	26.041	4188.029	0.0323	1	-12.012	-12.012
89.88898	26.089	4193.029	0.0322	1	-11.972	-11.972
89.9723	26.128	4198.029	0.0322	1	-11.94	-11.94
90.05563	26.158	4203.029	0.0323	1	-11.918	-11.918
90.13896	26.176	4208.029	0.0323	1	-11.907	-11.907
90.2223	26.192	4213.029	0.0323	1	-11.899	-11.899
90.30562	26.204	4218.029	0.0323	1	-11.894	-11.894
90.38895	26.215	4223.029	0.0323	1	-11.89	-11.89
90.47228	26.225	4228.029	0.0323	1	-11.888	-11.888
90.55562	26.236	4233.029	0.0323	1	-11.882	-11.882
90.63895	26.249	4238.029	0.0323	1	-11.873	-11.873
90.72228	26.262	4243.029	0.0322	1	-11.863	-11.863
90.80562	26.273	4248.029	0.0323	1	-11.856	-11.856
90.88895	26.285	4253.029	0.0322	1	-11.85	-11.85
90.97229	26.297	4258.029	0.0322	1	-11.846	-11.846
91.05563	26.311	4263.029	0.0323	1	-11.839	-11.839
91.13897	26.323	4268.029	0.0322	1	-11.834	-11.834
91.2223	26.33	4273.029	0.0323	1	-11.832	-11.832
91.30564	26.339	4278.029	0.0323	1	-11.829	-11.829
91.38898	26.35	4283.029	0.0322	1	-11.824	-11.824
91.47232	26.361	4288.029	0.0323	1	-11.818	-11.818
91.55566	26.369	4293.029	0.0323	1	-11.816	-11.816
91.639	26.377	4298.029	0.0322	1	-11.814	-11.814
91.72234	26.386	4303.029	0.0323	1	-11.813	-11.813
91.80567	26.396	4308.029	0.0322	1	-11.813	-11.813
91.889	26.406	4313.029	0.0323	1	-11.817	-11.817
91.97235	26.417	4318.029	0.0322	1	-11.818	-11.818
92.05569	26.429	4323.029	0.0323	1	-11.814	-11.814
92.13903	26.445	4328.029	0.0323	1	-11.804	-11.804
92.22238	26.458	4333.029	0.0323	1	-11.795	-11.795
92.30573	26.469	4338.029	0.0323	1	-11.789	-11.789
92.38905	26.483	4343.029	0.0323	1	-11.78	-11.78
92.47237	26.504	4348.029	0.0323	1	-11.764	-11.764
92.55569	26.527	4353.029	0.0322	1	-11.745	-11.745
92.63902	26.549	4358.029	0.0323	1	-11.727	-11.727
92.72235	26.567	4363.029	0.0322	1	-11.714	-11.714
92.80568	26.579	4368.029	0.0322	1	-11.711	-11.711
92.889	26.593	4373.029	0.0322	1	-11.704	-11.704
92.97234	26.607	4378.029	0.0322	1	-11.697	-11.697
93.05567	26.622	4383.029	0.0323	1	-11.69	-11.69
93.139	26.652	4388.029	0.0322	1	-11.668	-11.668
93.22232	26.667	4393.029	0.0322	1	-11.662	-11.662
93.30565	26.679	4398.029	0.0322	1	-11.659	-11.659
93.389	26.688	4403.029	0.0323	1	-11.659	-11.659
93.47234	26.695	4408.029	0.0322	1	-11.661	-11.661
93.55568	26.7	4413.029	0.0322	1	-11.665	-11.665
93.63902	26.703	4418.029	0.0323	1	-11.67	-11.67
93.72236	26.706	4423.029	0.0323	1	-11.677	-11.677
93.8057	26.708	4428.029	0.0323	1	-11.686	-11.686
93.88904	26.71	4433.029	0.0322	1	-11.694	-11.694
93.97238	26.712	4438.029	0.0323	1	-11.7	-11.7
94.05572	26.713	4443.029	0.0322	1	-11.706	-11.706
94.13907	26.715	4448.029	0.0322	1	-11.709	-11.709
94.22241	26.716	4453.029	0.0322	1	-11.713	-11.713
94.30575	26.716	4458.029	0.0322	1	-11.718	-11.718
94.38909	26.718	4463.029	0.0323	1	-11.722	-11.722
94.47242	26.719	4468.029	0.0322	1	-11.727	-11.727
94.55576	26.719	4473.029	0.0322	1	-11.731	-11.731
94.63909	26.72	4478.029	0.0322	1	-11.734	-11.734
94.72243	26.721	4483.029	0.0322	1	-11.737	-11.737
94.80577	26.721	4488.029	0.0322	1	-11.741	-11.741
94.88909	26.721	4493.029	0.0322	1	-11.745	-11.745
94.97241	26.722	4498.029	0.0322	1	-11.748	-11.748
95.05574	26.722	4503.029	0.0322	1	-11.752	-11.752
95.13905	26.722	4508.029	0.0322	1	-11.757	-11.757
95.22238	26.723	4513.029	0.0323	1	-11.761	-11.761
95.3057	26.723	4518.029	0.0322	1	-11.766	-11.766
95.38901	26.724	4523.029	0.0322	1	-11.77	-11.77
95.47234	26.724	4528.029	0.0323	1	-11.774	-11.774
95.55568	26.725	4533.029	0.0322	1	-11.777	-11.777
95.63902	26.728	4538.029	0.0322	1	-11.778	-11.778
95.72237	26.729	4543.029	0.0322	1	-11.783	-11.783
95.80571	26.73	4548.029	0.0323	1	-11.787	-11.787
95.88905	26.73	4553.029	0.0322	1	-11.792	-11.792
95.97239	26.73	4558.029	0.0323	1	-11.795	-11.795
96.05573	26.731	4563.029	0.0322	1	-11.796	-11.796
96.13907	26.73	4568.029	0.0322	1	-11.8	-11.8
96.22239	26.729	4573.029	0.0322	1	-11.803	-11.803
96.30573	26.726	4578.029	0.0323	1	-11.809	-11.809
96.38906	26.716	4583.029	0.0322	1	-11.822	-11.822
96.4724	26.7	4588.029	0.0323	1	-11.84	-11.84
96.55573	26.682	4593.029	0.0322	1	-11.86	-11.86
96.63908	26.662	4598.029	0.0323	1	-11.883	-11.883
96.72242	26.636	4603.029	0.0322	1	-11.911	-11.911
96.80575	26.61	4608.029	0.0322	1	-11.937	-11.937
96.88908	26.591	4613.029	0.0322	1	-11.958	-11.958
96.97242	26.575	4618.029	0.0322	1	-11.976	-11.976
97.07242	26.555	4624.029	0.0322	1	-11.997	-11.997
97.1691	26.54	4629.829	0.0322	1	-12.014	-12.014
97.25245	26.522	4634.829	0.0322	1	-12.035	-12.035
97.3358	26.502	4639.829	0.0322	1	-12.058	-12.058
97.41913	26.482	4644.829	0.0322	1	-12.081	-12.081
97.50246	26.467	4649.829	0.0322	1	-12.097	-12.097
97.58579	26.455	4654.829	0.0322	1	-12.111	-12.111
97.66911	26.446	4659.829	0.0322	1	-12.121	-12.121
97.75244	26.435	4664.829	0.0322	1	-12.133	-12.133
97.83577	26.422	4669.829	0.0322	1	-12.147	-12.147
97.9191	26.409	4674.829	0.0322	1	-12.16	-12.16
98.00243	26.394	4679.829	0.0322	1	-12.176	-12.176
98.08576	26.379	4684.829	0.0322	1	-12.191	-12.191
98.16909	26.366	4689.829	0.0322	1	-12.204	-12.204
98.25243	26.349	4694.829	0.0322	1	-12.222	-12.222
98.33576	26.335	4699.829	0.0322	1	-12.236	-12.236
98.41909	26.318	4704.829	0.0322	1	-12.253	-12.253
98.50242	26.304	4709.829	0.0323	1	-12.268	-12.268
98.58575	26.288	4714.829	0.0322	1	-12.284	-12.284
98.66909	26.271	4719.829	0.0322	1	-12.301	-12.301
98.75242	26.249	4724.829	0.0322	1	-12.323	-12.323
98.83575	26.227	4729.829	0.0322	1	-12.345	-12.345
98.91908	26.206	4734.829	0.0322	1	-12.366	-12.366
99.00241	26.181	4739.829	0.0322	1	-12.391	-12.391
99.08575	26.157	4744.829	0.0323	1	-12.415	-12.415
99.16908	26.135	4749.829	0.0322	1	-12.437	-12.437
99.25242	26.108	4754.829	0.0323	1	-12.464	-12.464
99.33576	26.076	4759.829	0.0323	1	-12.496	-12.496
99.41909	26.045	4764.829	0.0322	1	-12.527	-12.527
99.50242	26.017	4769.829	0.0323	1	-12.555	-12.555
99.58574	25.987	4774.829	0.0323	1	-12.585	-12.585
99.66908	25.951	4779.829	0.0322	1	-12.621	-12.621
99.75243	25.919	4784.829	0.0322	1	-12.653	-12.653
99.83576	25.889	4789.829	0.0322	1	-12.683	-12.683
99.91909	25.854	4794.829	0.0322	1	-12.718	-12.718
100.00243	25.819	4799.829	0.0322	1	-12.753	-12.753
100.08575	25.785	4804.829	0.0323	1	-12.787	-12.787
100.16909	25.75	4809.829	0.0323	1	-12.821	-12.821
100.25243	25.709	4814.829	0.0322	1	-12.862	-12.862
100.33576	25.666	4819.829	0.0322	1	-12.904	-12.904
100.41907	25.631	4824.829	0.0322	1	-12.937	-12.937
100.50241	25.6	4829.829	0.0322	1	-12.966	-12.966
100.58574	25.561	4834.829	0.0322	1	-13.004	-13.004
100.66906	25.529	4839.829	0.0322	1	-13.034	-13.034
100.75239	25.501	4844.829	0.0322	1	-13.059	-13.059
100.83573	25.473	4849.829	0.0322	1	-13.085	-13.085
100.91906	25.428	4854.829	0.0322	1	-13.127	-13.127
101.00239	25.393	4859.829	0.0322	1	-13.159	-13.159
101.08572	25.365	4864.829	0.0322	1	-13.184	-13.184
101.16906	25.334	4869.829	0.0322	1	-13.211	-13.211
101.2524	25.296	4874.829	0.0322	1	-13.243	-13.243
101.33572	25.255	4879.829	0.0322	1	-13.278	-13.278
101.41907	25.212	4884.829	0.0322	1	-13.313	-13.313
101.5024	25.162	4889.829	0.0322	1	-13.355	-13.355
101.58572	25.12	4894.829	0.0322	1	-13.388	-13.388
101.66904	25.083	4899.829	0.0322	1	-13.414	-13.414
101.75238	25.041	4904.829	0.0322	1	-13.445	-13.445
101.83574	24.992	4909.829	0.0322	1	-13.482	-13.482
101.91909	24.962	4914.829	0.0323	1	-13.497	-13.497
102.00245	24.927	4919.829	0.0322	1	-13.515	-13.515
102.08579	24.881	4924.829	0.0323	1	-13.545	-13.545
102.16913	24.836	4929.829	0.0323	1	-13.572	-13.572
102.25246	24.794	4934.829	0.0322	1	-13.596	-13.596
102.33578	24.75	4939.829	0.0323	1	-13.624	-13.624
102.41911	24.705	4944.829	0.0322	1	-13.652	-13.652
102.50243	24.664	4949.829	0.0322	1	-13.675	-13.675
102.58577	24.625	4954.829	0.0323	1	-13.695	-13.695
102.6691	24.585	4959.829	0.0323	1	-13.717	-13.717
102.75242	24.544	4964.829	0.0322	1	-13.741	-13.741
102.83574	24.505	4969.829	0.0323	1	-13.762	-13.762
102.91907	24.47	4974.829	0.0323	1	-13.778	-13.778
103.0024	24.435	4979.829	0.0322	1	-13.796	-13.796
103.08573	24.392	4984.829	0.0322	1	-13.822	-13.822
103.16906	24.347	4989.829	0.0322	1	-13.85	-13.85
103.25239	24.306	4994.829	0.0322	1	-13.873	-13.873
103.33572	24.259	4999.829	0.0322	1	-13.9	-13.9
103.41905	24.217	5004.829	0.0322	1	-13.922	-13.922
103.50238	24.179	5009.829	0.0322	1	-13.94	-13.94
103.58572	24.121	5014.829	0.0323	1	-13.98	-13.98
103.66905	24.066	5019.829	0.0322	1	-14.018	-14.018
103.75238	24.019	5024.829	0.0322	1	-14.047	-14.047
103.83571	23.977	5029.829	0.0322	1	-14.07	-14.07
103.91904	23.934	5034.829	0.0322	1	-14.093	-14.093
104.00236	23.88	5039.829	0.0322	1	-14.124	-14.124
104.0857	23.837	5044.829	0.0322	1	-14.138	-14.138
104.16904	23.783	5049.829	0.0323	1	-14.166	-14.166
104.25236	23.732	5054.829	0.0323	1	-14.192	-14.192
104.3357	23.682	5059.829	0.0322	1	-14.215	-14.215
104.41903	23.622	5064.829	0.0322	1	-14.251	-14.251
104.50235	23.578	5069.829	0.0322	1	-14.273	-14.273
104.5857	23.531	5074.829	0.0322	1	-14.297	-14.297
104.66903	23.467	5079.829	0.0322	1	-14.339	-14.339
104.75238	23.407	5084.829	0.0322	1	-14.378	-14.378
104.83571	23.351	5089.829	0.0322	1	-14.412	-14.412
104.91905	23.297	5094.829	0.0322	1	-14.442	-14.442
105.00238	23.237	5099.829	0.0322	1	-14.48	-14.48
105.0857	23.177	5104.829	0.0322	1	-14.514	-14.514
105.16903	23.124	5109.829	0.0322	1	-14.542	-14.542
105.25236	23.066	5114.829	0.0322	1	-14.577	-14.577
105.3357	22.999	5119.829	0.0322	1	-14.617	-14.617
105.41904	22.938	5124.829	0.0322	1	-14.644	-14.644
105.50237	22.87	5129.829	0.0322	1	-14.68	-14.68
105.58571	22.81	5134.829	0.0322	1	-14.71	-14.71
105.66905	22.746	5139.829	0.0322	1	-14.742	-14.742
105.75239	22.683	5144.829	0.0323	1	-14.772	-14.772
105.83573	22.625	5149.829	0.0322	1	-14.8	-14.8
105.91906	22.561	5154.829	0.0322	1	-14.836	-14.836
106.0024	22.491	5159.829	0.0323	1	-14.876	-14.876
106.08573	22.426	5164.829	0.0322	1	-14.908	-14.908
106.16907	22.365	5169.829	0.0322	1	-14.935	-14.935
106.2524	22.308	5174.829	0.0322	1	-14.961	-14.961
106.33575	22.245	5179.829	0.0323	1	-14.998	-14.998
106.4191	22.15	5184.829	0.0322	1	-15.068	-15.068
106.50244	22.057	5189.829	0.0323	1	-15.134	-15.134
106.58576	21.972	5194.829	0.0322	1	-15.193	-15.193
106.66909	21.903	5199.829	0.0322	1	-15.234	-15.234
106.75242	21.831	5204.829	0.0322	1	-15.277	-15.277
106.83575	21.769	5209.829	0.0322	1	-15.311	-15.311
106.91907	21.695	5214.829	0.0322	1	-15.354	-15.354
107.00239	21.624	5219.829	0.0323	1	-15.391	-15.391
107.08572	21.547	5224.829	0.0322	1	-15.439	-15.439
107.16905	21.467	5229.829	0.0322	1	-15.489	-15.489
107.25237	21.385	5234.829	0.0322	1	-15.543	-15.543
107.3357	21.296	5239.829	0.0322	1	-15.603	-15.603
107.41904	21.2	5244.829	0.0323	1	-15.669	-15.669
107.50236	21.111	5249.829	0.0322	1	-15.728	-15.728
107.58569	21.023	5254.829	0.0322	1	-15.786	-15.786
107.66903	20.931	5259.829	0.0322	1	-15.849	-15.849
107.75238	20.841	5264.829	0.0322	1	-15.91	-15.91
107.83572	20.73	5269.829	0.0322	1	-15.992	-15.992
107.91906	20.612	5274.829	0.0322	1	-16.083	-16.083
108.00241	20.504	5279.829	0.0322	1	-16.159	-16.159
108.08574	20.397	5284.829	0.0322	1	-16.227	-16.227
108.16907	20.29	5289.829	0.0322	1	-16.292	-16.292
108.2524	20.176	5294.829	0.0322	1	-16.369	-16.369
108.33574	20.058	5299.829	0.0322	1	-16.448	-16.448
108.41909	19.932	5304.829	0.0321	1	-16.538	-16.538
108.50242	19.819	5309.829	0.0322	1	-16.615	-16.615
108.58575	19.715	5314.829	0.0322	1	-16.685	-16.685
108.66908	19.607	5319.829	0.0322	1	-16.759	-16.759
108.75241	19.502	5324.829	0.0321	1	-16.827	-16.827
108.83575	19.389	5329.829	0.0322	1	-16.906	-16.906
108.91908	19.257	5334.829	0.0322	1	-17.003	-17.003
109.00241	19.139	5339.829	0.0322	1	-17.083	-17.083
109.08575	19.02	5344.829	0.0322	1	-17.167	-17.167
109.16908	18.894	5349.829	0.0322	1	-17.257	-17.257
109.25241	18.767	5354.829	0.0322	1	-17.346	-17.346
109.33574	18.639	5359.829	0.0322	1	-17.434	-17.434
109.41908	18.515	5364.829	0.0322	1	-17.521	-17.521
109.50242	18.388	5369.829	0.0322	1	-17.612	-17.612
109.58575	18.239	5374.829	0.0322	1	-17.727	-17.727
109.66908	18.098	5379.829	0.0322	1	-17.835	-17.835
109.75241	17.977	5384.829	0.0322	1	-17.925	-17.925
109.83574	17.855	5389.829	0.0321	1	-18.017	-18.017
109.91906	17.717	5394.829	0.0322	1	-18.13	-18.13
110.0024	17.576	5399.829	0.0322	1	-18.246	-18.246
