# Supplementary material for: Modification of the structural stability of human serum albumin in rheumatoid arthritis
Source: PLoS One. 2023 Mar 17;18(3):e0271008. doi: 10.1371/journal.pone.0271008 (PMC10022781; doi:10.1371/journal.pone.0271008)
Supplement: S2 Data — The zip file includes 47 HDC results (.csv) exported from DSC raw files. Each HDC result file contains seven measurements for each DSC run: temperature (°C), power (μW), time(s), pressure (atm), scan rate (°C/min), analysis data (excess molar heat capacity (Cpex)), and corrected data (normalized Cpex, normalization explained in the Methods section). (ZIP) [file pone.0271008.s003.zip › SupplmentalData_2_HDC results/RF38.csv]

temp	power	time	pressure	scan rate	AnalysisData	CorrectedData
20.00098	-61.82	0.509	0.0323	0.562	0.007	0.046
20.0327	-79.093	5.509	0.0323	0.562	-0.003	-0.018
20.08517	-149.483	10.509	0.0323	0.562	-0.038	-0.241
20.15305	-222.031	15.509	0.0323	0.562	-0.138	-0.873
20.24974	-290	21.508	0.0324	0.675	-0.393	-2.989
20.33932	-327.77	26.508	0.0323	0.791	-0.622	-5.538
20.43418	-349.1	31.508	0.0324	0.907	-0.797	-8.131
20.53211	-358.234	36.509	0.0324	1.02	-0.981	-11.257
20.63131	-356.207	41.509	0.0323	1.095	-1.13	-13.927
20.73041	-346.347	46.509	0.0324	1.141	-1.293	-16.584
20.82842	-331.294	51.509	0.0323	1.16	-1.461	-19.071
20.92471	-313	56.509	0.0323	1.146	-1.639	-21.13
21.01891	-293.116	61.509	0.0323	1.126	-1.799	-22.793
21.11087	-272.905	66.509	0.0323	1.104	-1.936	-24.048
21.20064	-253.312	71.509	0.0323	1.081	-2.052	-24.943
21.28838	-234.949	76.509	0.0324	1.058	-2.141	-25.485
21.37433	-218.22	81.509	0.0323	1.038	-2.206	-25.755
21.45878	-203.323	86.509	0.0323	1.02	-2.247	-25.795
21.54204	-190.308	91.509	0.0323	1.006	-2.267	-25.665
21.6244	-179.088	96.509	0.0323	0.995	-2.268	-25.392
21.70615	-169.597	101.509	0.0323	0.987	-2.25	-24.989
21.78755	-161.683	106.509	0.0323	0.982	-2.236	-24.701
21.8688	-154.931	111.509	0.0323	0.979	-2.21	-24.339
21.95009	-149.162	116.509	0.0323	0.978	-2.175	-23.946
22.0315	-144.129	121.509	0.0323	0.979	-2.137	-23.546
22.11317	-139.662	126.509	0.0323	0.981	-2.105	-23.242
22.21152	-134.849	132.508	0.0323	0.984	-2.08	-23.023
22.2938	-131.028	137.508	0.0323	0.987	-2.056	-22.834
22.37636	-127.308	142.508	0.0323	0.99	-2.036	-22.684
22.45918	-123.604	147.508	0.0323	0.993	-2.019	-22.556
22.54223	-119.889	152.508	0.0323	0.996	-2.007	-22.477
22.62547	-116.121	157.508	0.0323	0.998	-1.995	-22.398
22.70885	-112.301	162.508	0.0324	1	-1.985	-22.323
22.79236	-108.466	167.508	0.0323	1.001	-1.977	-22.266
22.87596	-104.638	172.508	0.0324	1.002	-1.972	-22.238
22.95962	-100.819	177.508	0.0323	1.003	-1.971	-22.239
23.04329	-96.989	182.508	0.0323	1.004	-1.968	-22.219
23.12697	-93.216	187.508	0.0323	1.004	-1.967	-22.211
23.21063	-89.498	192.508	0.0323	1.004	-1.965	-22.19
23.29426	-85.854	197.508	0.0323	1.003	-1.964	-22.174
23.37787	-82.309	202.508	0.0323	1.003	-1.964	-22.162
23.47814	-78.217	208.508	0.0323	1.003	-1.963	-22.144
23.56166	-74.925	213.508	0.0323	1.002	-1.961	-22.116
23.64515	-71.766	218.508	0.0323	1.002	-1.961	-22.1
23.7286	-68.708	223.508	0.0323	1.002	-1.956	-22.042
23.81203	-65.781	228.508	0.0324	1.001	-1.952	-21.989
23.89544	-62.978	233.508	0.0323	1.001	-1.948	-21.942
23.97883	-60.28	238.508	0.0323	1.001	-1.943	-21.879
24.06222	-57.75	243.508	0.0323	1.001	-1.942	-21.869
24.1456	-55.298	248.508	0.0323	1.001	-1.941	-21.852
24.22898	-52.937	253.508	0.0323	1.001	-1.94	-21.838
24.31235	-50.673	258.508	0.0323	1	-1.937	-21.803
24.39571	-48.46	263.508	0.0323	1	-1.931	-21.737
24.47908	-46.343	268.508	0.0323	1	-1.927	-21.688
24.56244	-44.318	273.508	0.0323	1	-1.924	-21.655
24.6458	-42.339	278.508	0.0323	1	-1.919	-21.602
24.72917	-40.454	283.508	0.0323	1	-1.916	-21.568
24.81254	-38.619	288.508	0.0323	1	-1.912	-21.52
24.89592	-36.859	293.508	0.0323	1	-1.91	-21.494
24.97929	-35.156	298.508	0.0323	1	-1.907	-21.465
25.06267	-33.492	303.508	0.0323	1	-1.903	-21.417
25.14604	-31.91	308.508	0.0323	1.001	-1.902	-21.405
25.22942	-30.373	313.508	0.0323	1	-1.9	-21.388
25.31279	-28.888	318.508	0.0323	1.001	-1.898	-21.368
25.39617	-27.434	323.508	0.0323	1.001	-1.895	-21.324
25.47954	-26.054	328.508	0.0323	1.001	-1.893	-21.305
25.56292	-24.715	333.508	0.0324	1	-1.891	-21.287
25.6463	-23.433	338.508	0.0323	1	-1.891	-21.287
25.72967	-22.196	343.508	0.0324	1	-1.892	-21.29
25.81304	-20.978	348.508	0.0323	1	-1.89	-21.268
25.89641	-19.811	353.508	0.0323	1	-1.888	-21.245
25.97977	-18.675	358.508	0.0323	1	-1.885	-21.214
26.06313	-17.566	363.508	0.0323	1	-1.882	-21.176
26.14649	-16.515	368.508	0.0324	1	-1.881	-21.167
26.22986	-15.507	373.508	0.0323	1	-1.88	-21.16
26.31322	-14.527	378.508	0.0324	1	-1.878	-21.139
26.39657	-13.581	383.508	0.0323	1	-1.876	-21.113
26.47993	-12.66	388.508	0.0323	1	-1.873	-21.078
26.56329	-11.771	393.508	0.0323	1	-1.871	-21.052
26.64665	-10.909	398.508	0.0323	1	-1.868	-21.024
26.73	-10.086	403.508	0.0324	1	-1.866	-21.003
26.81336	-9.287	408.508	0.0323	1	-1.863	-20.959
26.89672	-8.516	413.509	0.0323	1	-1.859	-20.923
26.98007	-7.766	418.509	0.0323	1	-1.859	-20.915
27.06341	-7.033	423.509	0.0323	1	-1.857	-20.898
27.14677	-6.339	428.509	0.0323	1	-1.856	-20.884
27.23011	-5.67	433.509	0.0323	1	-1.855	-20.869
27.31346	-5.001	438.509	0.0323	1	-1.851	-20.832
27.3968	-4.379	443.509	0.0324	1	-1.85	-20.817
27.48014	-3.764	448.509	0.0324	1	-1.847	-20.781
27.56349	-3.178	453.509	0.0323	1	-1.844	-20.753
27.64684	-2.629	458.509	0.0323	1	-1.844	-20.749
27.73019	-2.098	463.509	0.0324	1	-1.844	-20.753
27.81355	-1.579	468.509	0.0324	1	-1.845	-20.763
27.8969	-1.068	473.509	0.0324	1	-1.845	-20.757
27.98025	-0.581	478.509	0.0324	1	-1.844	-20.746
28.06359	-0.108	483.509	0.0323	1	-1.842	-20.729
28.14693	0.369	488.509	0.0323	1	-1.839	-20.689
28.23027	0.83	493.509	0.0323	1	-1.835	-20.65
28.31361	1.26	498.509	0.0323	1	-1.833	-20.629
28.39695	1.681	503.509	0.0323	1	-1.831	-20.603
28.4803	2.078	508.509	0.0323	1	-1.83	-20.591
28.58031	2.538	514.508	0.0324	1	-1.83	-20.591
28.66365	2.914	519.508	0.0324	1	-1.829	-20.576
28.74699	3.28	524.508	0.0323	1	-1.826	-20.55
28.83033	3.634	529.508	0.0324	1	-1.824	-20.525
28.91367	3.98	534.508	0.0324	1	-1.822	-20.494
28.99701	4.305	539.508	0.0323	1	-1.821	-20.483
29.08035	4.627	544.508	0.0324	1	-1.819	-20.461
29.16369	4.934	549.508	0.0324	1	-1.816	-20.438
29.24703	5.228	554.508	0.0324	1	-1.816	-20.43
29.33037	5.513	559.508	0.0323	1	-1.815	-20.417
29.41372	5.791	564.508	0.0324	1	-1.813	-20.393
29.49706	6.054	569.508	0.0324	1	-1.811	-20.379
29.58039	6.316	574.508	0.0324	1	-1.81	-20.364
29.66372	6.596	579.508	0.0324	1	-1.806	-20.321
29.74706	6.85	584.508	0.0324	1	-1.805	-20.308
29.8304	7.097	589.508	0.0323	1	-1.804	-20.299
29.91373	7.333	594.508	0.0323	1	-1.804	-20.293
29.99707	7.555	599.508	0.0324	1	-1.803	-20.283
30.0804	7.766	604.508	0.0323	1	-1.801	-20.256
30.16373	7.974	609.508	0.0323	1	-1.798	-20.225
30.24706	8.178	614.508	0.0324	1	-1.795	-20.195
30.33039	8.374	619.508	0.0323	1	-1.793	-20.171
30.41373	8.562	624.508	0.0323	1	-1.791	-20.148
30.49706	8.739	629.508	0.0323	1	-1.79	-20.137
30.5804	8.911	634.508	0.0323	1	-1.79	-20.134
30.66374	9.078	639.508	0.0323	1	-1.789	-20.127
30.74707	9.239	644.508	0.0323	1	-1.788	-20.119
30.83041	9.397	649.508	0.0324	1	-1.787	-20.111
30.91374	9.547	654.508	0.0323	1	-1.787	-20.107
30.99708	9.697	659.508	0.0323	1	-1.786	-20.091
31.08043	9.837	664.508	0.0323	1	-1.785	-20.079
31.1771	10.004	670.308	0.0324	1	-1.783	-20.059
31.26044	10.149	675.308	0.0323	1	-1.781	-20.041
31.34378	10.282	680.308	0.0323	1	-1.78	-20.028
31.42711	10.418	685.308	0.0324	1	-1.778	-20.006
31.51044	10.555	690.308	0.0324	1	-1.775	-19.974
31.59378	10.681	695.308	0.0324	1	-1.774	-19.956
31.67711	10.805	700.308	0.0323	1	-1.774	-19.953
31.76042	10.93	705.308	0.0323	1	-1.773	-19.95
31.84375	11.056	710.308	0.0324	1	-1.771	-19.922
31.92708	11.17	715.308	0.0324	1	-1.768	-19.892
32.01042	11.267	720.308	0.0324	1	-1.767	-19.884
32.09377	11.357	725.308	0.0324	1	-1.768	-19.892
32.1771	11.45	730.308	0.0324	1	-1.767	-19.885
32.26044	11.542	735.308	0.0324	1	-1.767	-19.879
32.34377	11.634	740.308	0.0324	1	-1.766	-19.87
32.4271	11.728	745.308	0.0324	1	-1.765	-19.86
32.51044	11.82	750.308	0.0324	1	-1.764	-19.85
32.59379	11.901	755.308	0.0323	1	-1.764	-19.845
32.67713	11.983	760.308	0.0323	1	-1.763	-19.837
32.76046	12.063	765.308	0.0323	1	-1.762	-19.826
32.84379	12.147	770.308	0.0323	1	-1.761	-19.81
32.92713	12.231	775.308	0.0323	1	-1.759	-19.79
33.01045	12.308	780.308	0.0324	1	-1.758	-19.781
33.09378	12.381	785.308	0.0324	1	-1.757	-19.77
33.1771	12.456	790.308	0.0324	1	-1.756	-19.751
33.26044	12.535	795.308	0.0323	1	-1.754	-19.73
33.34377	12.599	800.308	0.0324	1	-1.754	-19.726
33.42711	12.659	805.308	0.0323	1	-1.753	-19.723
33.51043	12.717	810.308	0.0324	1	-1.752	-19.711
33.59375	12.782	815.308	0.0323	1	-1.751	-19.693
33.67709	12.85	820.308	0.0324	1	-1.748	-19.665
33.76042	12.908	825.308	0.0323	1	-1.747	-19.65
33.84375	12.963	830.308	0.0323	1	-1.746	-19.64
33.92709	13.019	835.308	0.0324	1	-1.744	-19.622
34.01042	13.075	840.308	0.0323	1	-1.743	-19.612
34.09376	13.132	845.308	0.0324	1	-1.742	-19.6
34.17709	13.184	850.308	0.0324	1	-1.741	-19.586
34.26042	13.235	855.308	0.0323	1	-1.74	-19.577
34.34376	13.285	860.308	0.0324	1	-1.74	-19.574
34.42709	13.332	865.308	0.0324	1	-1.74	-19.574
34.51043	13.378	870.308	0.0324	1	-1.74	-19.573
34.59377	13.426	875.308	0.0324	1	-1.739	-19.568
34.67711	13.469	880.308	0.0324	1	-1.739	-19.565
34.76043	13.514	885.308	0.0324	1	-1.738	-19.555
34.84376	13.566	890.308	0.0324	1	-1.737	-19.537
34.92709	13.617	895.308	0.0324	1	-1.735	-19.521
35.01042	13.665	900.308	0.0324	1	-1.734	-19.508
35.09375	13.71	905.308	0.0324	1	-1.733	-19.496
35.17707	13.753	910.308	0.0324	1	-1.732	-19.483
35.2604	13.796	915.308	0.0324	1	-1.73	-19.466
35.34373	13.838	920.308	0.0324	1	-1.729	-19.451
35.42707	13.878	925.308	0.0324	1	-1.727	-19.433
35.5104	13.914	930.308	0.0324	1	-1.726	-19.42
35.59373	13.948	935.308	0.0324	1	-1.726	-19.416
35.67706	13.984	940.308	0.0324	1	-1.725	-19.41
35.76037	14.02	945.308	0.0323	1	-1.724	-19.396
35.84371	14.059	950.308	0.0324	1	-1.723	-19.377
35.92705	14.09	955.308	0.0323	1	-1.722	-19.369
36.01036	14.12	960.308	0.0324	1	-1.721	-19.364
36.09368	14.159	965.308	0.0324	1	-1.72	-19.351
36.177	14.198	970.308	0.0324	1	-1.719	-19.337
36.26033	14.238	975.308	0.0323	1	-1.717	-19.32
36.34368	14.266	980.308	0.0324	1	-1.717	-19.314
36.42702	14.288	985.308	0.0324	1	-1.716	-19.306
36.51034	14.314	990.308	0.0323	1	-1.715	-19.292
36.59368	14.346	995.308	0.0324	1	-1.713	-19.271
36.67704	14.372	1000.308	0.0324	1	-1.711	-19.255
36.76039	14.391	1005.308	0.0323	1	-1.711	-19.248
36.84374	14.412	1010.308	0.0324	1	-1.71	-19.24
36.92707	14.432	1015.308	0.0323	1	-1.71	-19.235
37.01041	14.462	1020.308	0.0323	1	-1.709	-19.223
37.09373	14.495	1025.308	0.0324	1	-1.707	-19.206
37.17706	14.53	1030.308	0.0323	1	-1.706	-19.191
37.26038	14.562	1035.308	0.0323	1	-1.705	-19.179
37.34371	14.598	1040.308	0.0324	1	-1.704	-19.163
37.42705	14.629	1045.308	0.0323	1	-1.702	-19.15
37.51038	14.655	1050.308	0.0324	1	-1.702	-19.141
37.59369	14.681	1055.308	0.0324	1	-1.701	-19.133
37.67702	14.714	1060.308	0.0323	1	-1.699	-19.114
37.76034	14.745	1065.308	0.0323	1	-1.698	-19.098
37.84367	14.775	1070.308	0.0324	1	-1.696	-19.083
37.92699	14.799	1075.308	0.0323	1	-1.696	-19.075
38.01033	14.826	1080.308	0.0324	1	-1.695	-19.066
38.09367	14.847	1085.308	0.0324	1	-1.694	-19.062
38.17699	14.863	1090.308	0.0324	1	-1.694	-19.06
38.26032	14.885	1095.308	0.0324	1	-1.694	-19.053
38.34365	14.909	1100.308	0.0324	1	-1.693	-19.042
38.42699	14.932	1105.308	0.0324	1	-1.692	-19.031
38.51033	14.949	1110.308	0.0323	1	-1.691	-19.025
38.59368	14.964	1115.308	0.0323	1	-1.691	-19.02
38.67702	14.978	1120.308	0.0323	1	-1.69	-19.017
38.76037	14.991	1125.308	0.0323	1	-1.69	-19.013
38.84371	15.005	1130.308	0.0324	1	-1.689	-19.007
38.92705	15.023	1135.308	0.0323	1	-1.689	-18.998
39.01037	15.044	1140.308	0.0324	1	-1.688	-18.988
39.09367	15.072	1145.308	0.0324	1	-1.687	-18.972
39.177	15.11	1150.308	0.0324	1	-1.684	-18.948
39.26032	15.14	1155.308	0.0323	1	-1.683	-18.93
39.34364	15.173	1160.308	0.0324	1	-1.681	-18.908
39.42696	15.201	1165.308	0.0323	1	-1.679	-18.89
39.51029	15.226	1170.308	0.0324	1	-1.678	-18.875
39.59361	15.247	1175.308	0.0323	1	-1.677	-18.866
39.67693	15.269	1180.308	0.0324	1	-1.676	-18.855
39.76026	15.29	1185.308	0.0323	1	-1.675	-18.844
39.84359	15.311	1190.308	0.0323	1	-1.674	-18.831
39.92693	15.331	1195.308	0.0324	1	-1.673	-18.817
40.01025	15.347	1200.308	0.0323	1	-1.672	-18.809
40.09358	15.368	1205.308	0.0323	1	-1.671	-18.798
40.17692	15.388	1210.308	0.0324	1	-1.67	-18.788
40.26025	15.404	1215.308	0.0323	1	-1.669	-18.781
40.34359	15.421	1220.308	0.0323	1	-1.669	-18.772
40.42692	15.439	1225.308	0.0323	1	-1.668	-18.762
40.51026	15.456	1230.308	0.0323	1	-1.667	-18.753
40.59359	15.472	1235.308	0.0323	1	-1.666	-18.745
40.67693	15.491	1240.308	0.0323	1	-1.665	-18.733
40.76026	15.51	1245.308	0.0323	1	-1.664	-18.72
40.84359	15.53	1250.308	0.0323	1	-1.663	-18.707
40.92692	15.549	1255.308	0.0323	1	-1.662	-18.696
41.01024	15.572	1260.308	0.0323	1	-1.661	-18.681
41.09357	15.596	1265.308	0.0323	1	-1.659	-18.667
41.17689	15.619	1270.308	0.0324	1	-1.658	-18.655
41.26022	15.642	1275.308	0.0323	1	-1.657	-18.643
41.34355	15.664	1280.308	0.0323	1	-1.656	-18.631
41.42688	15.685	1285.308	0.0323	1	-1.655	-18.617
41.51021	15.705	1290.308	0.0323	1	-1.654	-18.606
41.59355	15.724	1295.308	0.0323	1	-1.653	-18.596
41.67688	15.743	1300.308	0.0323	1	-1.652	-18.584
41.76022	15.764	1305.308	0.0323	1	-1.651	-18.57
41.84356	15.783	1310.308	0.0323	1	-1.65	-18.559
41.92689	15.803	1315.308	0.0323	1	-1.649	-18.546
42.01022	15.825	1320.308	0.0323	1	-1.647	-18.533
42.09356	15.85	1325.308	0.0323	1	-1.646	-18.517
42.17688	15.874	1330.308	0.0323	1	-1.645	-18.501
42.2602	15.902	1335.308	0.0323	1	-1.643	-18.481
42.34351	15.932	1340.308	0.0323	1	-1.641	-18.458
42.42683	15.962	1345.308	0.0323	1	-1.639	-18.434
42.51016	15.988	1350.308	0.0323	1	-1.637	-18.413
42.59348	16.01	1355.308	0.0323	1	-1.635	-18.394
42.67682	16.032	1360.308	0.0323	1	-1.634	-18.378
42.76016	16.049	1365.308	0.0323	1	-1.633	-18.368
42.8435	16.063	1370.308	0.0323	1	-1.632	-18.361
42.92685	16.078	1375.308	0.0323	1	-1.631	-18.352
43.01019	16.092	1380.308	0.0323	1	-1.631	-18.348
43.09352	16.106	1385.308	0.0323	1	-1.63	-18.343
43.17686	16.123	1390.308	0.0323	1	-1.63	-18.334
43.2602	16.14	1395.308	0.0324	1	-1.629	-18.325
43.34354	16.158	1400.308	0.0324	1	-1.628	-18.313
43.42687	16.174	1405.308	0.0324	1	-1.627	-18.303
43.5102	16.193	1410.308	0.0323	1	-1.626	-18.29
43.59353	16.215	1415.308	0.0323	1	-1.624	-18.273
43.67686	16.238	1420.308	0.0323	1	-1.623	-18.255
43.76019	16.26	1425.308	0.0323	1	-1.621	-18.239
43.84353	16.282	1430.308	0.0324	1	-1.62	-18.222
43.92685	16.302	1435.308	0.0323	1	-1.618	-18.206
44.01018	16.324	1440.308	0.0323	1	-1.617	-18.189
44.09351	16.347	1445.308	0.0323	1	-1.615	-18.171
44.17684	16.369	1450.308	0.0323	1	-1.614	-18.155
44.26017	16.39	1455.308	0.0323	1	-1.613	-18.14
44.3435	16.41	1460.308	0.0323	1	-1.611	-18.127
44.42684	16.429	1465.308	0.0323	1	-1.61	-18.114
44.51017	16.448	1470.308	0.0323	1	-1.609	-18.101
44.59351	16.467	1475.308	0.0323	1	-1.608	-18.087
44.67684	16.489	1480.308	0.0323	1	-1.606	-18.07
44.76017	16.513	1485.308	0.0324	1	-1.605	-18.051
44.8435	16.537	1490.308	0.0323	1	-1.603	-18.033
44.92682	16.561	1495.308	0.0323	1	-1.601	-18.013
45.01016	16.586	1500.308	0.0324	1	-1.599	-17.994
45.09349	16.609	1505.308	0.0323	1	-1.598	-17.975
45.17683	16.631	1510.308	0.0324	1	-1.596	-17.958
45.26016	16.653	1515.308	0.0324	1	-1.595	-17.942
45.34349	16.676	1520.308	0.0324	1	-1.593	-17.923
45.42682	16.697	1525.308	0.0323	1	-1.592	-17.905
45.51016	16.721	1530.308	0.0323	1	-1.59	-17.886
45.59349	16.745	1535.308	0.0324	1	-1.588	-17.867
45.67681	16.768	1540.308	0.0323	1	-1.587	-17.848
45.76015	16.795	1545.308	0.0323	1	-1.585	-17.826
45.84349	16.818	1550.308	0.0323	1	-1.583	-17.808
45.92681	16.838	1555.308	0.0324	1	-1.582	-17.793
46.01013	16.864	1560.308	0.0323	1	-1.58	-17.772
46.09345	16.89	1565.308	0.0324	1	-1.578	-17.752
46.17678	16.919	1570.308	0.0324	1	-1.576	-17.728
46.26012	16.941	1575.308	0.0323	1	-1.575	-17.712
46.34347	16.957	1580.308	0.0324	1	-1.574	-17.702
46.42679	16.973	1585.308	0.0324	1	-1.573	-17.691
46.51012	16.995	1590.308	0.0324	1	-1.571	-17.674
46.59345	17.024	1595.308	0.0323	1	-1.569	-17.65
46.67678	17.061	1600.308	0.0323	1	-1.566	-17.618
46.76012	17.089	1605.308	0.0324	1	-1.564	-17.595
46.84346	17.113	1610.308	0.0324	1	-1.562	-17.575
46.92679	17.134	1615.308	0.0323	1	-1.561	-17.559
47.01013	17.152	1620.308	0.0323	1	-1.56	-17.546
47.09346	17.17	1625.308	0.0324	1	-1.559	-17.534
47.17679	17.192	1630.308	0.0324	1	-1.557	-17.517
47.26011	17.215	1635.308	0.0324	1	-1.556	-17.499
47.34345	17.24	1640.308	0.0324	1	-1.554	-17.477
47.42677	17.263	1645.308	0.0324	1	-1.552	-17.458
47.5101	17.286	1650.308	0.0324	1	-1.55	-17.44
47.59343	17.311	1655.308	0.0324	1	-1.548	-17.419
47.67676	17.338	1660.308	0.0323	1	-1.546	-17.395
47.76009	17.365	1665.308	0.0323	1	-1.544	-17.373
47.84342	17.389	1670.308	0.0324	1	-1.543	-17.354
47.92675	17.413	1675.308	0.0323	1	-1.541	-17.334
48.01009	17.435	1680.308	0.0324	1	-1.539	-17.315
48.09343	17.455	1685.308	0.0323	1	-1.538	-17.299
48.17675	17.472	1690.308	0.0323	1	-1.537	-17.286
48.26007	17.495	1695.308	0.0323	1	-1.535	-17.266
48.34341	17.526	1700.308	0.0323	1	-1.533	-17.24
48.42673	17.549	1705.308	0.0323	1	-1.531	-17.223
48.51005	17.573	1710.308	0.0323	1	-1.529	-17.205
48.59339	17.601	1715.308	0.0323	1	-1.527	-17.183
48.67672	17.625	1720.308	0.0324	1	-1.526	-17.164
48.76005	17.649	1725.308	0.0323	1	-1.524	-17.143
48.84339	17.675	1730.308	0.0323	1	-1.522	-17.12
48.92672	17.698	1735.308	0.0323	1	-1.52	-17.1
49.01006	17.722	1740.308	0.0323	1	-1.518	-17.079
49.09339	17.749	1745.308	0.0324	1	-1.516	-17.056
49.17672	17.777	1750.308	0.0323	1	-1.514	-17.033
49.26005	17.803	1755.308	0.0323	1	-1.512	-17.011
49.34339	17.831	1760.308	0.0323	1	-1.51	-16.988
49.42672	17.86	1765.308	0.0323	1	-1.508	-16.964
49.51005	17.893	1770.308	0.0324	1	-1.505	-16.936
49.59338	17.928	1775.308	0.0324	1	-1.503	-16.906
49.67672	17.963	1780.308	0.0324	1	-1.5	-16.876
49.76005	17.999	1785.308	0.0323	1	-1.497	-16.844
49.84339	18.034	1790.308	0.0323	1	-1.494	-16.812
49.92672	18.065	1795.308	0.0323	1	-1.492	-16.784
50.01006	18.095	1800.308	0.0323	1	-1.49	-16.758
50.09339	18.126	1805.308	0.0323	1	-1.488	-16.737
50.17672	18.16	1810.308	0.0323	1	-1.487	-16.729
50.26005	18.194	1815.308	0.0323	1	-1.487	-16.727
50.34338	18.231	1820.308	0.0323	1	-1.486	-16.72
50.42671	18.27	1825.308	0.0324	1	-1.485	-16.709
50.51005	18.308	1830.308	0.0323	1	-1.484	-16.694
50.59339	18.34	1835.308	0.0323	1	-1.483	-16.683
50.67671	18.371	1840.308	0.0323	1	-1.482	-16.672
50.76004	18.407	1845.308	0.0324	1	-1.48	-16.654
50.84337	18.447	1850.308	0.0323	1	-1.478	-16.63
50.9267	18.483	1855.308	0.0323	1	-1.476	-16.607
51.01003	18.519	1860.308	0.0323	1	-1.474	-16.583
51.09337	18.556	1865.308	0.0323	1	-1.472	-16.556
51.17671	18.587	1870.308	0.0323	1	-1.47	-16.533
51.26005	18.619	1875.308	0.0323	1	-1.467	-16.509
51.34338	18.649	1880.308	0.0323	1	-1.465	-16.485
51.42672	18.684	1885.308	0.0323	1	-1.463	-16.455
51.51006	18.716	1890.308	0.0323	1	-1.46	-16.429
51.59339	18.745	1895.308	0.0322	1	-1.458	-16.404
51.67671	18.78	1900.308	0.0323	1	-1.455	-16.372
51.76003	18.824	1905.308	0.0323	1	-1.452	-16.332
51.84336	18.869	1910.308	0.0323	1	-1.448	-16.291
51.92669	18.908	1915.308	0.0323	1	-1.445	-16.256
52.01002	18.941	1920.308	0.0323	1	-1.442	-16.227
52.09334	18.973	1925.308	0.0323	1	-1.44	-16.199
52.17667	19.004	1930.308	0.0323	1	-1.438	-16.172
52.26001	19.033	1935.308	0.0323	1	-1.435	-16.146
52.34335	19.063	1940.308	0.0322	1	-1.433	-16.119
52.42668	19.09	1945.308	0.0323	1	-1.431	-16.095
52.51002	19.118	1950.308	0.0323	1	-1.428	-16.07
52.59336	19.151	1955.308	0.0323	1	-1.426	-16.041
52.6767	19.186	1960.308	0.0323	1	-1.423	-16.01
52.76003	19.225	1965.308	0.0323	1	-1.42	-15.974
52.84337	19.265	1970.308	0.0323	1	-1.417	-15.937
52.92671	19.297	1975.308	0.0323	1	-1.414	-15.908
53.01004	19.326	1980.308	0.0323	1	-1.412	-15.883
53.09337	19.359	1985.308	0.0324	1	-1.409	-15.856
53.17671	19.392	1990.308	0.0323	1	-1.407	-15.828
53.26003	19.429	1995.308	0.0323	1	-1.404	-15.794
53.34335	19.464	2000.308	0.0323	1	-1.401	-15.763
53.42667	19.504	2005.308	0.0323	1	-1.398	-15.726
53.50999	19.539	2010.308	0.0323	1	-1.395	-15.694
53.59332	19.576	2015.308	0.0323	1	-1.392	-15.66
53.67665	19.611	2020.308	0.0323	1	-1.389	-15.629
53.75999	19.646	2025.308	0.0323	1	-1.386	-15.597
53.84333	19.679	2030.308	0.0323	1	-1.384	-15.568
53.92667	19.709	2035.308	0.0323	1	-1.381	-15.542
54.01001	19.743	2040.308	0.0323	1	-1.379	-15.511
54.09336	19.781	2045.308	0.0323	1	-1.376	-15.477
54.1767	19.815	2050.309	0.0323	1	-1.373	-15.447
54.26003	19.851	2055.309	0.0323	1	-1.37	-15.417
54.34336	19.89	2060.309	0.0323	1	-1.368	-15.385
54.42668	19.932	2065.309	0.0323	1	-1.365	-15.349
54.51002	19.977	2070.309	0.0323	1	-1.361	-15.311
54.59333	20.014	2075.309	0.0323	1	-1.358	-15.279
54.67666	20.054	2080.309	0.0323	1	-1.355	-15.243
54.75998	20.091	2085.309	0.0323	1	-1.352	-15.211
54.8433	20.138	2090.309	0.0323	1	-1.349	-15.17
54.92663	20.179	2095.309	0.0323	1	-1.345	-15.136
55.00997	20.217	2100.309	0.0323	1	-1.343	-15.105
55.0933	20.256	2105.309	0.0323	1	-1.34	-15.073
55.17664	20.293	2110.309	0.0323	1	-1.337	-15.044
55.25998	20.336	2115.309	0.0323	1	-1.334	-15.011
55.34331	20.382	2120.309	0.0323	1	-1.331	-14.974
55.42666	20.425	2125.309	0.0323	1	-1.328	-14.938
55.51	20.467	2130.309	0.0323	1	-1.325	-14.902
55.59334	20.51	2135.309	0.0323	1	-1.321	-14.864
55.67668	20.555	2140.309	0.0323	1	-1.318	-14.823
55.76001	20.607	2145.309	0.0323	1	-1.313	-14.775
55.84333	20.665	2150.309	0.0323	1	-1.309	-14.72
55.92666	20.728	2155.309	0.0323	1	-1.303	-14.659
56.00999	20.789	2160.309	0.0323	1	-1.298	-14.601
56.09332	20.854	2165.309	0.0323	1	-1.293	-14.542
56.17664	20.917	2170.309	0.0323	1	-1.288	-14.485
56.25997	20.978	2175.309	0.0322	1	-1.283	-14.43
56.3433	21.044	2180.309	0.0323	1	-1.277	-14.371
56.42663	21.108	2185.309	0.0323	1	-1.272	-14.314
56.50997	21.171	2190.309	0.0323	1	-1.267	-14.257
56.5933	21.235	2195.309	0.0323	1	-1.262	-14.199
56.67664	21.298	2200.309	0.0323	1	-1.257	-14.143
56.75997	21.361	2205.309	0.0323	1	-1.252	-14.087
56.8433	21.429	2210.309	0.0323	1	-1.246	-14.023
56.92663	21.495	2215.309	0.0323	1	-1.241	-13.961
57.00997	21.571	2220.309	0.0323	1	-1.234	-13.887
57.09332	21.639	2225.309	0.0323	1	-1.229	-13.824
57.17667	21.706	2230.309	0.0323	1	-1.223	-13.763
57.26	21.782	2235.309	0.0323	1	-1.217	-13.693
57.34333	21.872	2240.309	0.0323	1	-1.21	-13.611
57.42666	21.966	2245.309	0.0323	1	-1.202	-13.527
57.50999	22.063	2250.309	0.0323	1	-1.195	-13.438
57.59331	22.164	2255.309	0.0323	1	-1.186	-13.346
57.67664	22.275	2260.309	0.0323	1	-1.177	-13.243
57.75996	22.381	2265.309	0.0323	1	-1.168	-13.145
57.8433	22.492	2270.309	0.0323	1	-1.159	-13.041
57.92662	22.593	2275.309	0.0323	1	-1.151	-12.947
58.00995	22.7	2280.309	0.0323	1	-1.142	-12.847
58.09327	22.802	2285.309	0.0323	1	-1.134	-12.752
58.17658	22.918	2290.309	0.0324	1	-1.124	-12.642
58.2599	23.04	2295.309	0.0323	1	-1.114	-12.526
58.34322	23.162	2300.309	0.0323	1	-1.103	-12.409
58.42656	23.277	2305.309	0.0323	1	-1.093	-12.299
58.5099	23.378	2310.309	0.0323	1	-1.085	-12.203
58.60657	23.498	2316.108	0.0323	1	-1.075	-12.089
58.68992	23.608	2321.108	0.0324	1	-1.065	-11.985
58.77326	23.721	2326.108	0.0323	1	-1.056	-11.878
58.85659	23.843	2331.108	0.0323	1	-1.045	-11.761
58.93993	23.999	2336.108	0.0323	1	-1.032	-11.611
59.02328	24.138	2341.108	0.0323	1	-1.02	-11.478
59.10662	24.275	2346.108	0.0323	1	-1.008	-11.346
59.18996	24.42	2351.108	0.0323	1	-0.996	-11.207
59.2733	24.566	2356.108	0.0323	1	-0.984	-11.067
59.35664	24.73	2361.108	0.0323	1	-0.969	-10.907
59.43997	24.9	2366.108	0.0323	1	-0.955	-10.741
59.5233	25.081	2371.108	0.0323	1	-0.939	-10.566
59.60663	25.268	2376.108	0.0323	1	-0.923	-10.383
59.68995	25.452	2381.108	0.0323	1	-0.907	-10.203
59.77328	25.643	2386.108	0.0323	1	-0.891	-10.017
59.85662	25.836	2391.108	0.0323	1	-0.874	-9.829
59.93993	26.015	2396.108	0.0323	1	-0.859	-9.657
60.02325	26.223	2401.108	0.0324	1	-0.841	-9.459
60.10657	26.449	2406.108	0.0323	1	-0.822	-9.242
60.18988	26.678	2411.108	0.0323	1	-0.802	-9.02
60.27323	26.897	2416.108	0.0323	1	-0.783	-8.805
60.35657	27.096	2421.108	0.0323	1	-0.765	-8.61
60.43991	27.313	2426.108	0.0323	1	-0.746	-8.398
60.52326	27.546	2431.108	0.0323	1	-0.726	-8.17
60.60661	27.773	2436.108	0.0324	1	-0.707	-7.949
60.68994	28.019	2441.108	0.0323	1	-0.685	-7.709
60.77328	28.297	2446.108	0.0323	1	-0.661	-7.436
60.85661	28.573	2451.108	0.0323	1	-0.637	-7.165
60.93993	28.865	2456.108	0.0323	1	-0.611	-6.879
61.02327	29.158	2461.108	0.0323	1	-0.586	-6.592
61.1066	29.453	2466.108	0.0323	1	-0.56	-6.303
61.18992	29.748	2471.108	0.0323	1	-0.535	-6.015
61.27325	30.057	2476.108	0.0323	1	-0.508	-5.714
61.35659	30.374	2481.108	0.0323	1	-0.48	-5.405
61.43993	30.693	2486.108	0.0322	1	-0.453	-5.092
61.52326	31.029	2491.108	0.0323	1	-0.423	-4.762
61.60659	31.386	2496.108	0.0323	1	-0.392	-4.411
61.68992	31.741	2501.108	0.0323	1	-0.361	-4.06
61.77325	32.165	2506.108	0.0323	1	-0.323	-3.638
61.85658	32.55	2511.108	0.0323	1	-0.289	-3.256
61.93991	32.902	2516.108	0.0323	1	-0.258	-2.906
62.02325	33.258	2521.108	0.0323	1	-0.227	-2.551
62.10659	33.61	2526.108	0.0323	1	-0.196	-2.201
62.18992	33.964	2531.108	0.0323	1	-0.164	-1.849
62.27325	34.34	2536.108	0.0323	1	-0.131	-1.475
62.35659	34.705	2541.108	0.0323	1	-0.099	-1.112
62.43993	35.099	2546.108	0.0323	1	-0.064	-0.72
62.52326	35.46	2551.108	0.0323	1	-0.032	-0.362
62.6066	35.816	2556.108	0.0323	1	-0.001	-0.009
62.68993	36.165	2561.108	0.0323	1	0.03	0.335
62.77326	36.501	2566.108	0.0323	1	0.059	0.666
62.85659	36.813	2571.108	0.0323	1	0.086	0.973
62.93993	37.112	2576.108	0.0323	1	0.113	1.268
63.02326	37.38	2581.108	0.0323	1	0.136	1.531
63.1066	37.614	2586.108	0.0323	1	0.156	1.761
63.18993	37.819	2591.108	0.0323	1	0.174	1.961
63.27327	37.994	2596.108	0.0323	1	0.189	2.131
63.3566	38.131	2601.108	0.0323	1	0.201	2.263
63.43994	38.244	2606.108	0.0323	1	0.211	2.371
63.52328	38.33	2611.108	0.0323	1	0.218	2.452
63.60661	38.392	2616.108	0.0323	1	0.223	2.508
63.68995	38.437	2621.108	0.0323	1	0.226	2.548
63.77328	38.465	2626.108	0.0323	1	0.229	2.571
63.85661	38.484	2631.108	0.0323	1	0.23	2.584
63.93994	38.497	2636.108	0.0323	1	0.23	2.589
64.02326	38.506	2641.108	0.0323	1	0.23	2.59
64.1066	38.507	2646.108	0.0323	1	0.23	2.584
64.18994	38.486	2651.108	0.0323	1	0.227	2.557
64.27329	38.433	2656.108	0.0323	1	0.222	2.498
64.35664	38.351	2661.108	0.0323	1	0.214	2.411
64.43997	38.255	2666.108	0.0323	1	0.205	2.309
64.5233	38.166	2671.108	0.0323	1	0.197	2.215
64.60662	38.065	2676.108	0.0323	1	0.187	2.108
64.68994	37.961	2681.108	0.0323	1	0.178	1.999
64.77327	37.858	2686.108	0.0323	1	0.168	1.891
64.8566	37.754	2691.108	0.0323	1	0.158	1.782
64.93993	37.657	2696.108	0.0323	1	0.149	1.68
65.02326	37.57	2701.108	0.0323	1	0.141	1.587
65.10659	37.493	2706.108	0.0323	1	0.134	1.503
65.18992	37.419	2711.108	0.0323	1	0.126	1.423
65.27325	37.358	2716.108	0.0323	1	0.121	1.358
65.35659	37.3	2721.108	0.0323	1	0.115	1.295
65.43992	37.25	2726.108	0.0323	1	0.11	1.238
65.52325	37.213	2731.108	0.0323	1	0.106	1.194
65.60659	37.182	2736.108	0.0323	1	0.103	1.156
65.68992	37.156	2741.108	0.0323	1	0.1	1.123
65.77324	37.136	2746.108	0.0323	1	0.097	1.095
65.85659	37.119	2751.108	0.0323	1	0.095	1.071
65.93993	37.102	2756.108	0.0323	1	0.093	1.05
66.02328	37.088	2761.108	0.0323	1	0.092	1.031
66.1066	37.074	2766.108	0.0323	1	0.09	1.01
66.18994	37.066	2771.108	0.0323	1	0.089	0.996
66.27327	37.061	2776.108	0.0323	1	0.087	0.984
66.35661	37.057	2781.108	0.0323	1	0.087	0.974
66.43993	37.054	2786.108	0.0323	1	0.086	0.965
66.52326	37.052	2791.108	0.0323	1	0.085	0.956
66.60659	37.051	2796.108	0.0323	1	0.084	0.948
66.68991	37.051	2801.108	0.0323	1	0.084	0.94
66.77325	37.051	2806.108	0.0323	1	0.083	0.934
66.85658	37.052	2811.108	0.0323	1	0.083	0.929
66.93992	37.055	2816.108	0.0323	1	0.082	0.926
67.02325	37.06	2821.108	0.0323	1	0.082	0.926
67.10658	37.071	2826.108	0.0323	1	0.083	0.932
67.18991	37.087	2831.108	0.0323	1	0.084	0.943
67.27325	37.115	2836.108	0.0323	1	0.086	0.967
67.35659	37.145	2841.108	0.0323	1	0.088	0.994
67.43994	37.179	2846.108	0.0323	1	0.091	1.023
67.52327	37.219	2851.108	0.0323	1	0.094	1.056
67.6066	37.27	2856.108	0.0323	1	0.098	1.099
67.68993	37.33	2861.108	0.0323	1	0.102	1.152
67.77326	37.397	2866.108	0.0323	1	0.108	1.214
67.85658	37.471	2871.108	0.0323	1	0.114	1.283
67.93991	37.553	2876.108	0.0323	1	0.121	1.36
68.02324	37.633	2881.108	0.0323	1	0.128	1.435
68.10658	37.711	2886.108	0.0323	1	0.134	1.508
68.18992	37.78	2891.108	0.0323	1	0.14	1.573
68.27325	37.852	2896.108	0.0322	1	0.146	1.642
68.35657	37.933	2901.108	0.0323	1	0.153	1.718
68.43991	38.015	2906.108	0.0323	1	0.16	1.795
68.52324	38.093	2911.108	0.0323	1	0.166	1.868
68.60658	38.168	2916.108	0.0322	1	0.172	1.938
68.68992	38.244	2921.108	0.0323	1	0.179	2.009
68.77326	38.332	2926.108	0.0322	1	0.186	2.09
68.8566	38.412	2931.108	0.0323	1	0.192	2.164
68.93994	38.49	2936.108	0.0323	1	0.199	2.236
69.02327	38.566	2941.108	0.0322	1	0.205	2.307
69.1066	38.649	2946.108	0.0323	1	0.212	2.385
69.18993	38.732	2951.108	0.0323	1	0.219	2.462
69.27327	38.815	2956.108	0.0323	1	0.226	2.541
69.35659	38.887	2961.108	0.0322	1	0.232	2.608
69.43993	38.958	2966.108	0.0323	1	0.238	2.673
69.52326	39.027	2971.108	0.0323	1	0.243	2.737
69.6066	39.103	2976.108	0.0323	1	0.249	2.807
69.68992	39.173	2981.108	0.0323	1	0.255	2.87
69.77326	39.237	2986.108	0.0322	1	0.26	2.928
69.8566	39.291	2991.108	0.0322	1	0.265	2.976
69.93993	39.344	2996.108	0.0322	1	0.269	3.024
70.02327	39.395	3001.108	0.0323	1	0.273	3.071
70.10661	39.443	3006.108	0.0322	1	0.277	3.114
70.18993	39.49	3011.108	0.0322	1	0.281	3.156
70.27326	39.538	3016.108	0.0323	1	0.284	3.199
70.35659	39.577	3021.108	0.0323	1	0.287	3.233
70.43993	39.611	3026.108	0.0323	1	0.29	3.264
70.52327	39.64	3031.108	0.0322	1	0.292	3.288
70.60661	39.662	3036.108	0.0323	1	0.294	3.305
70.68995	39.685	3041.108	0.0323	1	0.295	3.321
70.77328	39.705	3046.108	0.0323	1	0.296	3.335
70.85662	39.722	3051.108	0.0323	1	0.297	3.346
70.93995	39.737	3056.108	0.0322	1	0.298	3.355
71.0233	39.749	3061.108	0.0323	1	0.299	3.361
71.10664	39.756	3066.108	0.0323	1	0.299	3.363
71.18997	39.761	3071.108	0.0322	1	0.299	3.362
71.2733	39.766	3076.108	0.0322	1	0.299	3.361
71.35664	39.769	3081.108	0.0322	1	0.298	3.356
71.43998	39.771	3086.108	0.0322	1	0.298	3.35
71.52332	39.772	3091.108	0.0322	1	0.297	3.343
71.60666	39.773	3096.108	0.0322	1	0.297	3.337
71.69	39.774	3101.108	0.0322	1	0.296	3.331
71.77333	39.774	3106.108	0.0322	1	0.295	3.324
71.85667	39.773	3111.108	0.0322	1	0.295	3.316
71.94	39.77	3116.108	0.0322	1	0.294	3.305
72.02332	39.764	3121.108	0.0322	1	0.293	3.291
72.10666	39.752	3126.108	0.0322	1	0.291	3.272
72.19	39.731	3131.108	0.0322	1	0.288	3.244
72.27333	39.7	3136.108	0.0322	1	0.285	3.207
72.35665	39.667	3141.108	0.0322	1	0.282	3.167
72.43999	39.631	3146.108	0.0323	1	0.278	3.125
72.52333	39.588	3151.108	0.0322	1	0.273	3.076
72.60666	39.539	3156.108	0.0322	1	0.268	3.02
72.69	39.491	3161.108	0.0322	1	0.264	2.966
72.77333	39.436	3166.108	0.0322	1	0.258	2.906
72.85666	39.381	3171.108	0.0322	1	0.253	2.847
72.93999	39.328	3176.108	0.0322	1	0.248	2.789
73.02331	39.271	3181.108	0.0321	1	0.242	2.727
73.10665	39.211	3186.108	0.0322	1	0.237	2.662
73.18999	39.142	3191.108	0.0322	1	0.23	2.587
73.27333	39.068	3196.108	0.0322	1	0.223	2.506
73.35668	39	3201.108	0.0322	1	0.216	2.431
73.44001	38.934	3206.108	0.0323	1	0.21	2.358
73.52335	38.871	3211.108	0.0322	1	0.203	2.289
73.60669	38.812	3216.108	0.0322	1	0.198	2.224
73.69002	38.752	3221.108	0.0322	1	0.192	2.16
73.77335	38.69	3226.108	0.0322	1	0.186	2.093
73.85669	38.633	3231.108	0.0322	1	0.181	2.032
73.94001	38.573	3236.108	0.0322	1	0.175	1.967
74.02335	38.518	3241.108	0.0322	1	0.17	1.907
74.10667	38.457	3246.108	0.0322	1	0.164	1.841
74.19001	38.392	3251.108	0.0322	1	0.157	1.772
74.27335	38.324	3256.108	0.0322	1	0.151	1.699
74.35668	38.252	3261.108	0.0322	1	0.144	1.623
74.44001	38.187	3266.108	0.0322	1	0.138	1.553
74.52334	38.121	3271.108	0.0322	1	0.132	1.481
74.60668	38.05	3276.108	0.0322	1	0.125	1.405
74.69001	37.971	3281.108	0.0322	1	0.117	1.32
74.77334	37.891	3286.108	0.0322	1	0.11	1.233
74.85666	37.838	3291.108	0.0322	1	0.104	1.174
74.93999	37.775	3296.108	0.0322	1	0.098	1.104
75.02333	37.7	3301.108	0.0323	1	0.091	1.023
75.10667	37.613	3306.108	0.0322	1	0.083	0.929
75.19	37.514	3311.108	0.0323	1	0.073	0.823
75.27334	37.423	3316.108	0.0322	1	0.064	0.725
75.35667	37.346	3321.108	0.0322	1	0.057	0.641
75.44001	37.265	3326.108	0.0323	1	0.049	0.552
75.52335	37.177	3331.108	0.0322	1	0.041	0.457
75.60669	37.087	3336.108	0.0322	1	0.032	0.361
75.69002	37	3341.108	0.0322	1	0.024	0.267
75.77335	36.921	3346.108	0.0322	1	0.016	0.18
75.85668	36.849	3351.108	0.0322	1	0.009	0.102
75.94002	36.769	3356.108	0.0322	1	0.002	0.017
76.02337	36.679	3361.108	0.0322	1	-0.007	-0.078
76.1067	36.585	3366.108	0.0322	1	-0.016	-0.178
76.19004	36.489	3371.108	0.0322	1	-0.025	-0.281
76.27337	36.401	3376.108	0.0322	1	-0.033	-0.375
76.35671	36.316	3381.108	0.0322	1	-0.041	-0.464
76.44005	36.235	3386.108	0.0322	1	-0.049	-0.55
76.52338	36.15	3391.108	0.0322	1	-0.057	-0.64
76.60671	36.063	3396.108	0.0322	1	-0.065	-0.732
76.69004	35.972	3401.108	0.0322	1	-0.074	-0.827
76.77337	35.881	3406.108	0.0322	1	-0.082	-0.923
76.85671	35.788	3411.108	0.0322	1	-0.091	-1.023
76.94004	35.684	3416.108	0.0322	1	-0.101	-1.135
77.02338	35.571	3421.108	0.0322	1	-0.112	-1.257
77.10671	35.452	3426.108	0.0322	1	-0.123	-1.384
77.19004	35.341	3431.108	0.0322	1	-0.134	-1.503
77.27337	35.227	3436.108	0.0322	1	-0.144	-1.625
77.3567	35.109	3441.108	0.0323	1	-0.155	-1.749
77.44004	34.988	3446.108	0.0322	1	-0.167	-1.877
77.52337	34.862	3451.108	0.0322	1	-0.179	-2.01
77.6067	34.726	3456.108	0.0323	1	-0.192	-2.156
77.69003	34.588	3461.108	0.0322	1	-0.205	-2.304
77.77337	34.449	3466.108	0.0322	1	-0.218	-2.451
77.8567	34.304	3471.108	0.0322	1	-0.231	-2.604
77.94004	34.16	3476.108	0.0322	1	-0.245	-2.756
78.02338	34.006	3481.108	0.0322	1	-0.259	-2.918
78.10672	33.837	3486.108	0.0322	1	-0.275	-3.092
78.19005	33.672	3491.108	0.0322	1	-0.29	-3.263
78.27339	33.508	3496.108	0.0322	1	-0.305	-3.431
78.35672	33.336	3501.108	0.0322	1	-0.321	-3.608
78.44006	33.151	3506.108	0.0322	1	-0.338	-3.798
78.52341	32.957	3511.108	0.0321	1	-0.355	-3.996
78.60674	32.77	3516.108	0.0322	1	-0.372	-4.185
78.69007	32.588	3521.108	0.0322	1	-0.389	-4.373
78.7734	32.408	3526.108	0.0322	1	-0.405	-4.559
78.85674	32.226	3531.108	0.0322	1	-0.422	-4.745
78.94006	32.039	3536.108	0.0322	1	-0.439	-4.938
79.0234	31.855	3541.108	0.0322	1	-0.456	-5.13
79.10673	31.664	3546.108	0.0322	1	-0.474	-5.33
79.19007	31.466	3551.108	0.0322	1	-0.492	-5.536
79.2734	31.28	3556.108	0.0322	1	-0.509	-5.731
79.35673	31.077	3561.108	0.0322	1	-0.528	-5.944
79.44007	30.878	3566.108	0.0322	1	-0.547	-6.153
79.5234	30.684	3571.108	0.0322	1	-0.565	-6.357
79.60674	30.472	3576.108	0.0322	1	-0.585	-6.58
79.69007	30.253	3581.108	0.0322	1	-0.605	-6.807
79.7734	30.028	3586.108	0.0322	1	-0.626	-7.038
79.85674	29.789	3591.108	0.0322	1	-0.647	-7.282
79.94008	29.535	3596.108	0.0322	1	-0.67	-7.54
80.02342	29.296	3601.108	0.0322	1	-0.692	-7.784
80.10676	29.044	3606.108	0.0322	1	-0.715	-8.041
80.19009	28.811	3611.108	0.0323	1	-0.736	-8.277
80.27342	28.58	3616.108	0.0322	1	-0.757	-8.513
80.35675	28.345	3621.108	0.0322	1	-0.778	-8.755
80.44008	28.115	3626.108	0.0322	1	-0.799	-8.993
80.52342	27.875	3631.108	0.0322	1	-0.821	-9.241
80.60674	27.638	3636.108	0.0322	1	-0.843	-9.486
80.69006	27.419	3641.108	0.0322	1	-0.863	-9.714
80.77337	27.198	3646.108	0.0322	1	-0.884	-9.942
80.85671	26.972	3651.108	0.0322	1	-0.904	-10.174
80.94004	26.705	3656.108	0.0322	1	-0.929	-10.446
81.02338	26.456	3661.108	0.0322	1	-0.951	-10.702
81.10673	26.213	3666.108	0.0322	1	-0.973	-10.952
81.19007	25.982	3671.108	0.0322	1	-0.995	-11.19
81.27341	25.772	3676.108	0.0322	1	-1.014	-11.41
81.35675	25.573	3681.108	0.0322	1	-1.033	-11.621
81.44009	25.374	3686.108	0.0322	1	-1.052	-11.831
81.52343	25.188	3691.108	0.0322	1	-1.069	-12.026
81.60677	25.013	3696.108	0.0322	1	-1.085	-12.209
81.69011	24.842	3701.108	0.0322	1	-1.101	-12.388
81.77344	24.675	3706.108	0.0322	1	-1.117	-12.564
81.85677	24.518	3711.108	0.0322	1	-1.131	-12.729
81.94011	24.378	3716.108	0.0322	1	-1.145	-12.876
82.02345	24.241	3721.108	0.0322	1	-1.157	-13.02
82.10678	24.116	3726.108	0.0322	1	-1.169	-13.152
82.19011	24.006	3731.108	0.0322	1	-1.179	-13.268
82.27344	23.912	3736.108	0.0322	1	-1.188	-13.368
82.35678	23.826	3741.108	0.0322	1	-1.196	-13.46
82.44012	23.745	3746.108	0.0322	1	-1.204	-13.545
82.52346	23.658	3751.108	0.0322	1	-1.212	-13.638
82.60679	23.587	3756.108	0.0322	1	-1.219	-13.717
82.69013	23.532	3761.108	0.0323	1	-1.225	-13.779
82.77347	23.49	3766.108	0.0322	1	-1.229	-13.83
82.8568	23.453	3771.108	0.0322	1	-1.234	-13.879
82.94015	23.426	3776.108	0.0322	1	-1.237	-13.922
83.02349	23.405	3781.108	0.0322	1	-1.241	-13.959
83.10682	23.391	3786.108	0.0322	1	-1.243	-13.987
83.19016	23.382	3791.108	0.0322	1	-1.245	-14.008
83.27349	23.377	3796.108	0.0323	1	-1.246	-14.023
83.35681	23.373	3801.108	0.0322	1	-1.248	-14.035
83.44015	23.371	3806.108	0.0322	1	-1.249	-14.048
83.52348	23.375	3811.108	0.0323	1	-1.249	-14.055
83.6068	23.394	3816.108	0.0323	1	-1.248	-14.044
83.69013	23.435	3821.108	0.0322	1	-1.245	-14.01
83.77346	23.494	3826.108	0.0322	1	-1.241	-13.957
83.85679	23.572	3831.108	0.0322	1	-1.234	-13.884
83.94012	23.673	3836.108	0.0322	1	-1.226	-13.788
84.02346	23.784	3841.108	0.0322	1	-1.216	-13.681
84.1068	23.913	3846.108	0.0322	1	-1.205	-13.557
84.19013	24.048	3851.108	0.0322	1	-1.193	-13.427
84.27347	24.189	3856.108	0.0322	1	-1.181	-13.291
84.3568	24.341	3861.108	0.0322	1	-1.168	-13.144
84.44014	24.493	3866.108	0.0322	1	-1.155	-12.996
84.52347	24.643	3871.108	0.0322	1	-1.142	-12.851
84.6068	24.787	3876.108	0.0322	1	-1.13	-12.713
84.69014	24.926	3881.108	0.0322	1	-1.118	-12.58
84.77348	25.057	3886.108	0.0322	1	-1.107	-12.455
84.85682	25.185	3891.108	0.0322	1	-1.096	-12.333
84.94016	25.311	3896.108	0.0322	1	-1.086	-12.214
85.02349	25.443	3901.108	0.0322	1	-1.075	-12.093
85.10682	25.579	3906.108	0.0322	1	-1.064	-11.967
85.19015	25.711	3911.108	0.0322	1	-1.053	-11.842
85.27349	25.839	3916.108	0.0322	1	-1.042	-11.721
85.35683	25.962	3921.108	0.0322	1	-1.032	-11.605
85.44016	26.08	3926.108	0.0322	1	-1.022	-11.494
85.52351	26.202	3931.108	0.0322	1	-1.011	-11.378
85.60683	26.319	3936.108	0.0322	1	-1.002	-11.268
85.69016	26.441	3941.108	0.0322	1	-0.992	-11.155
85.7735	26.563	3946.108	0.0322	1	-0.981	-11.041
85.85684	26.67	3951.108	0.0322	1	-0.973	-10.942
85.94018	26.769	3956.108	0.0322	1	-0.965	-10.853
86.02352	26.857	3961.108	0.0322	1	-0.958	-10.775
86.10686	26.94	3966.108	0.0321	1	-0.951	-10.701
86.1902	27.02	3971.108	0.0322	1	-0.945	-10.632
86.27353	27.097	3976.108	0.0322	1	-0.939	-10.565
86.35686	27.171	3981.108	0.0322	1	-0.933	-10.5
86.4402	27.24	3986.108	0.0322	1	-0.928	-10.44
86.53686	27.304	3991.908	0.0322	1	-0.923	-10.383
86.62017	27.358	3996.908	0.0323	1	-0.919	-10.336
86.70349	27.425	4001.908	0.0322	1	-0.913	-10.276
86.78683	27.484	4006.908	0.0323	1	-0.909	-10.225
86.87019	27.523	4011.908	0.0322	1	-0.906	-10.196
86.95355	27.553	4016.908	0.0322	1	-0.904	-10.176
87.03691	27.577	4021.908	0.0322	1	-0.903	-10.161
87.12025	27.597	4026.908	0.0322	1	-0.902	-10.151
87.20361	27.618	4031.908	0.0322	1	-0.901	-10.139
87.28692	27.647	4036.908	0.0323	1	-0.9	-10.121
87.37027	27.691	4041.908	0.0323	1	-0.897	-10.09
87.45358	27.73	4046.908	0.0322	1	-0.895	-10.066
87.53691	27.774	4051.908	0.0323	1	-0.892	-10.036
87.62024	27.815	4056.908	0.0323	1	-0.889	-10.004
87.70357	27.856	4061.908	0.0323	1	-0.887	-9.973
87.78689	27.897	4066.908	0.0323	1	-0.884	-9.941
87.87022	27.94	4071.908	0.0322	1	-0.88	-9.905
87.95355	27.981	4076.908	0.0323	1	-0.878	-9.874
88.03689	28.021	4081.908	0.0322	1	-0.875	-9.844
88.12022	28.053	4086.908	0.0323	1	-0.873	-9.819
88.20354	28.087	4091.908	0.0322	1	-0.87	-9.79
88.28686	28.13	4096.908	0.0323	1	-0.867	-9.752
88.3702	28.172	4101.908	0.0322	1	-0.864	-9.717
88.45355	28.204	4106.908	0.0323	1	-0.861	-9.692
88.53689	28.231	4111.908	0.0323	1	-0.86	-9.674
88.62025	28.26	4116.908	0.0323	1	-0.858	-9.653
88.7036	28.285	4121.908	0.0323	1	-0.857	-9.638
88.78692	28.31	4126.908	0.0323	1	-0.855	-9.623
88.87024	28.345	4131.908	0.0322	1	-0.853	-9.599
88.95355	28.386	4136.908	0.0323	1	-0.851	-9.571
89.03685	28.431	4141.908	0.0322	1	-0.848	-9.535
89.12017	28.474	4146.908	0.0323	1	-0.845	-9.499
89.20348	28.514	4151.908	0.0322	1	-0.842	-9.465
89.28679	28.547	4156.908	0.0322	1	-0.839	-9.436
89.37011	28.577	4161.908	0.0322	1	-0.837	-9.412
89.45345	28.605	4166.908	0.0322	1	-0.835	-9.396
89.53682	28.624	4171.908	0.0322	1	-0.835	-9.395
89.6202	28.64	4176.908	0.0322	1	-0.835	-9.394
89.70357	28.703	4181.908	0.0322	1	-0.83	-9.341
89.78694	28.747	4186.908	0.0323	1	-0.827	-9.305
89.87027	28.777	4191.908	0.0322	1	-0.825	-9.282
89.95359	28.805	4196.908	0.0323	1	-0.823	-9.262
90.03691	28.826	4201.908	0.0323	1	-0.822	-9.248
90.12026	28.836	4206.908	0.0323	1	-0.822	-9.246
90.20358	28.843	4211.908	0.0322	1	-0.822	-9.246
90.28693	28.847	4216.908	0.0323	1	-0.822	-9.25
90.37027	28.851	4221.908	0.0323	1	-0.822	-9.253
90.4536	28.853	4226.908	0.0322	1	-0.823	-9.258
90.53695	28.855	4231.908	0.0323	1	-0.823	-9.262
90.62027	28.856	4236.908	0.0323	1	-0.824	-9.265
90.70361	28.858	4241.908	0.0323	1	-0.824	-9.267
90.78694	28.86	4246.908	0.0322	1	-0.824	-9.268
90.87026	28.864	4251.908	0.0322	1	-0.824	-9.27
90.95359	28.87	4256.908	0.0322	1	-0.824	-9.271
91.03695	28.875	4261.908	0.0322	1	-0.824	-9.274
91.1203	28.877	4266.908	0.0322	1	-0.825	-9.278
91.20366	28.879	4271.908	0.0322	1	-0.825	-9.282
91.28699	28.881	4276.908	0.0322	1	-0.825	-9.285
91.37031	28.886	4281.908	0.0322	1	-0.826	-9.286
91.45362	28.895	4286.908	0.0322	1	-0.825	-9.283
91.53694	28.904	4291.908	0.0322	1	-0.825	-9.279
91.62025	28.914	4296.908	0.0322	1	-0.825	-9.276
91.70359	28.924	4301.908	0.0322	1	-0.824	-9.273
91.78693	28.93	4306.908	0.0322	1	-0.825	-9.277
91.87026	28.933	4311.908	0.0322	1	-0.825	-9.287
91.95362	28.937	4316.908	0.0322	1	-0.826	-9.296
92.03696	28.939	4321.908	0.0322	1	-0.827	-9.302
92.12031	28.941	4326.908	0.0322	1	-0.827	-9.307
92.20365	28.943	4331.908	0.0322	1	-0.827	-9.309
92.28699	28.944	4336.908	0.0323	1	-0.828	-9.313
92.37032	28.945	4341.908	0.0322	1	-0.828	-9.317
92.45366	28.946	4346.908	0.0322	1	-0.829	-9.321
92.537	28.947	4351.908	0.0322	1	-0.829	-9.325
92.62033	28.948	4356.908	0.0322	1	-0.829	-9.327
92.70365	28.948	4361.908	0.0322	1	-0.83	-9.332
92.78699	28.949	4366.908	0.0323	1	-0.83	-9.339
92.87032	28.949	4371.908	0.0322	1	-0.831	-9.347
92.95366	28.949	4376.908	0.0322	1	-0.831	-9.354
93.037	28.949	4381.908	0.0322	1	-0.832	-9.361
93.12033	28.949	4386.908	0.0322	1	-0.833	-9.369
93.20367	28.949	4391.908	0.0322	1	-0.833	-9.378
93.28702	28.949	4396.908	0.0322	1	-0.834	-9.387
93.37038	28.948	4401.908	0.0321	1	-0.835	-9.397
93.45373	28.947	4406.908	0.0322	1	-0.836	-9.407
93.53706	28.946	4411.908	0.0322	1	-0.837	-9.417
93.6204	28.946	4416.908	0.0322	1	-0.838	-9.425
93.70372	28.945	4421.908	0.0322	1	-0.839	-9.435
93.78704	28.944	4426.908	0.0322	1	-0.84	-9.448
93.87037	28.943	4431.908	0.0322	1	-0.841	-9.459
93.9537	28.941	4436.908	0.0322	1	-0.842	-9.469
94.03704	28.935	4441.908	0.0322	1	-0.843	-9.482
94.12036	28.928	4446.908	0.0322	1	-0.844	-9.495
94.2037	28.92	4451.908	0.0322	1	-0.845	-9.508
94.28703	28.907	4456.908	0.0322	1	-0.847	-9.526
94.37036	28.891	4461.908	0.0322	1	-0.849	-9.547
94.45369	28.874	4466.908	0.0322	1	-0.851	-9.571
94.53701	28.858	4471.908	0.0322	1	-0.853	-9.592
94.62034	28.842	4476.908	0.0322	1	-0.854	-9.612
94.70367	28.823	4481.908	0.0322	1	-0.856	-9.635
94.78701	28.799	4486.908	0.0322	1	-0.859	-9.663
94.87035	28.775	4491.908	0.0322	1	-0.861	-9.691
94.95369	28.745	4496.908	0.0322	1	-0.864	-9.725
95.03702	28.713	4501.908	0.0322	1	-0.868	-9.76
95.12037	28.684	4506.908	0.0322	1	-0.87	-9.794
95.20371	28.651	4511.908	0.0322	1	-0.874	-9.832
95.28705	28.618	4516.908	0.0321	1	-0.877	-9.87
95.3704	28.587	4521.908	0.0321	1	-0.88	-9.906
95.45374	28.554	4526.908	0.0322	1	-0.884	-9.944
95.53709	28.52	4531.908	0.0322	1	-0.887	-9.982
95.62043	28.483	4536.908	0.0322	1	-0.891	-10.022
95.70376	28.449	4541.908	0.0321	1	-0.894	-10.061
95.7871	28.419	4546.908	0.0322	1	-0.898	-10.097
95.87043	28.392	4551.908	0.0322	1	-0.9	-10.129
95.95376	28.37	4556.908	0.0322	1	-0.903	-10.154
96.03708	28.348	4561.908	0.0322	1	-0.905	-10.179
96.12042	28.321	4566.908	0.0322	1	-0.907	-10.208
96.20376	28.289	4571.908	0.0322	1	-0.91	-10.243
96.28709	28.252	4576.908	0.0322	1	-0.914	-10.282
96.37043	28.219	4581.908	0.0322	1	-0.917	-10.318
96.45376	28.182	4586.908	0.0322	1	-0.921	-10.358
96.53708	28.145	4591.908	0.0322	1	-0.924	-10.397
96.6204	28.108	4596.908	0.0322	1	-0.928	-10.436
96.70374	28.071	4601.908	0.0322	1	-0.931	-10.475
96.78705	28.032	4606.908	0.0322	1	-0.935	-10.515
96.87036	27.999	4611.908	0.0322	1	-0.938	-10.55
96.95368	27.969	4616.908	0.0322	1	-0.941	-10.581
97.037	27.937	4621.908	0.0322	1	-0.944	-10.614
97.12034	27.902	4626.908	0.0322	1	-0.947	-10.651
97.20368	27.864	4631.908	0.0321	1	-0.95	-10.691
97.28702	27.821	4636.908	0.0321	1	-0.954	-10.737
97.37038	27.782	4641.908	0.0322	1	-0.958	-10.779
97.45372	27.737	4646.908	0.0321	1	-0.962	-10.826
97.53706	27.685	4651.908	0.0321	1	-0.967	-10.88
97.62041	27.63	4656.908	0.0321	1	-0.972	-10.936
97.70376	27.578	4661.908	0.0322	1	-0.977	-10.989
97.78709	27.53	4666.908	0.0322	1	-0.981	-11.039
97.87044	27.488	4671.908	0.0321	1	-0.985	-11.081
97.95378	27.447	4676.908	0.0321	1	-0.989	-11.123
98.03712	27.409	4681.908	0.0321	1	-0.992	-11.161
98.12047	27.379	4686.908	0.0321	1	-0.995	-11.191
98.2038	27.367	4691.908	0.0321	1	-0.996	-11.204
98.28714	27.359	4696.908	0.0321	1	-0.997	-11.212
98.37047	27.353	4701.908	0.0321	1	-0.997	-11.218
98.4538	27.349	4706.908	0.0321	1	-0.998	-11.223
98.53713	27.346	4711.908	0.0321	1	-0.998	-11.226
98.62046	27.344	4716.908	0.0321	1	-0.998	-11.228
98.7038	27.343	4721.908	0.0321	1	-0.998	-11.229
98.78713	27.342	4726.908	0.0321	1	-0.998	-11.23
98.87046	27.341	4731.908	0.0321	1	-0.998	-11.231
98.95379	27.34	4736.908	0.0321	1	-0.998	-11.232
99.03712	27.339	4741.908	0.0321	1	-0.999	-11.233
99.12045	27.336	4746.908	0.0321	1	-0.999	-11.236
99.20378	27.331	4751.908	0.0321	1	-0.999	-11.241
99.28712	27.324	4756.908	0.0321	1	-1	-11.248
99.37045	27.312	4761.908	0.0321	1	-1.001	-11.26
99.45379	27.296	4766.908	0.0321	1	-1.002	-11.276
99.53712	27.273	4771.908	0.0321	1	-1.004	-11.299
99.62044	27.245	4776.908	0.0321	1	-1.007	-11.327
99.70377	27.215	4781.908	0.0321	1	-1.01	-11.357
99.78711	27.175	4786.908	0.0322	1	-1.013	-11.397
99.87044	27.128	4791.908	0.0321	1	-1.017	-11.444
99.95378	27.074	4796.908	0.0321	1	-1.022	-11.498
100.03712	27.02	4801.908	0.0322	1	-1.027	-11.552
100.12046	26.96	4806.908	0.0322	1	-1.032	-11.611
100.20379	26.897	4811.908	0.0321	1	-1.038	-11.674
100.28713	26.836	4816.908	0.0321	1	-1.043	-11.735
100.37046	26.769	4821.908	0.0321	1	-1.049	-11.8
100.45378	26.709	4826.908	0.0321	1	-1.054	-11.858
100.5371	26.663	4831.908	0.0321	1	-1.058	-11.903
100.62043	26.614	4836.908	0.0321	1	-1.062	-11.95
100.70375	26.56	4841.908	0.0321	1	-1.067	-12.002
100.78708	26.512	4846.908	0.0321	1	-1.071	-12.047
100.87043	26.463	4851.908	0.0321	1	-1.075	-12.094
100.95377	26.406	4856.908	0.0321	1	-1.08	-12.148
101.03712	26.345	4861.908	0.0321	1	-1.085	-12.206
101.12046	26.287	4866.908	0.0321	1	-1.09	-12.261
101.20379	26.228	4871.908	0.0321	1	-1.095	-12.315
101.28713	26.17	4876.908	0.0321	1	-1.099	-12.367
101.37046	26.109	4881.908	0.0321	1	-1.104	-12.421
101.45379	26.057	4886.908	0.0321	1	-1.108	-12.465
101.53712	26.006	4891.908	0.0321	1	-1.112	-12.508
101.62046	25.953	4896.908	0.0321	1	-1.116	-12.551
101.7038	25.896	4901.908	0.0319	1	-1.12	-12.597
101.78713	25.833	4906.908	0.0321	1	-1.124	-12.649
101.87047	25.776	4911.908	0.0321	1	-1.128	-12.692
101.9538	25.718	4916.908	0.0321	1	-1.132	-12.734
102.03713	25.664	4921.908	0.0321	1	-1.135	-12.772
102.12047	25.609	4926.908	0.0319	1	-1.139	-12.81
102.2038	25.558	4931.908	0.0321	1	-1.142	-12.843
102.28713	25.504	4936.908	0.0321	1	-1.145	-12.88
102.37047	25.444	4941.908	0.0321	1	-1.149	-12.923
102.45379	25.387	4946.908	0.0321	1	-1.152	-12.963
102.53712	25.332	4951.908	0.0319	1	-1.156	-12.999
102.62045	25.276	4956.908	0.0321	1	-1.159	-13.037
102.70378	25.213	4961.908	0.0319	1	-1.163	-13.082
102.78712	25.148	4966.908	0.0321	1	-1.167	-13.13
102.87045	25.085	4971.908	0.0321	1	-1.171	-13.174
102.95379	25.017	4976.908	0.0321	1	-1.175	-13.224
103.03713	24.945	4981.908	0.0321	1	-1.18	-13.279
103.12047	24.877	4986.908	0.0319	1	-1.185	-13.33
103.20381	24.812	4991.908	0.0321	1	-1.189	-13.378
103.28714	24.747	4996.908	0.0321	1	-1.193	-13.424
103.37048	24.681	5001.908	0.0321	1	-1.197	-13.47
103.4538	24.606	5006.908	0.0321	1	-1.202	-13.525
103.53713	24.538	5011.908	0.0321	1	-1.207	-13.574
103.62046	24.464	5016.908	0.0319	1	-1.212	-13.63
103.70379	24.389	5021.908	0.0321	1	-1.217	-13.688
103.78713	24.306	5026.908	0.0319	1	-1.222	-13.753
103.87046	24.226	5031.908	0.0319	1	-1.228	-13.813
103.95378	24.154	5036.908	0.0321	1	-1.232	-13.864
104.03712	24.086	5041.908	0.0319	1	-1.236	-13.905
104.12046	24.017	5046.908	0.0321	1	-1.24	-13.947
104.20379	23.945	5051.908	0.0321	1	-1.244	-13.993
104.28712	23.874	5056.908	0.0319	1	-1.248	-14.038
104.37045	23.806	5061.908	0.0319	1	-1.252	-14.08
104.45379	23.737	5066.908	0.0319	1	-1.256	-14.126
104.53711	23.659	5071.908	0.0319	1	-1.261	-14.182
104.62045	23.581	5076.908	0.0319	1	-1.266	-14.237
104.70379	23.515	5081.908	0.0319	1	-1.269	-14.282
104.78711	23.443	5086.908	0.0321	1	-1.274	-14.333
104.87045	23.35	5091.908	0.0319	1	-1.28	-14.402
104.95379	23.243	5096.908	0.0319	1	-1.288	-14.487
105.03712	23.137	5101.908	0.0319	1	-1.295	-14.569
105.12045	23.035	5106.908	0.0319	1	-1.302	-14.645
105.20378	22.93	5111.908	0.0319	1	-1.309	-14.726
105.28711	22.827	5116.908	0.0319	1	-1.316	-14.805
105.37044	22.719	5121.908	0.0321	1	-1.323	-14.882
105.45378	22.618	5126.908	0.0321	1	-1.329	-14.95
105.5371	22.495	5131.908	0.0321	1	-1.337	-15.042
105.62042	22.392	5136.908	0.0319	1	-1.344	-15.115
105.70376	22.303	5141.908	0.0319	1	-1.349	-15.171
105.7871	22.202	5146.908	0.0321	1	-1.355	-15.24
105.87043	22.101	5151.908	0.0321	1	-1.361	-15.312
105.95376	22.002	5156.908	0.0321	1	-1.367	-15.383
106.0371	21.908	5161.908	0.0319	1	-1.373	-15.445
106.12043	21.802	5166.908	0.0319	1	-1.379	-15.517
106.20377	21.694	5171.908	0.0319	1	-1.386	-15.592
106.2871	21.585	5176.908	0.0319	1	-1.393	-15.673
106.37043	21.477	5181.908	0.0319	1	-1.4	-15.755
106.45377	21.362	5186.908	0.0319	1	-1.408	-15.844
106.5371	21.243	5191.908	0.0319	1	-1.417	-15.937
106.62043	21.122	5196.908	0.0321	1	-1.425	-16.031
106.70375	20.995	5201.908	0.0319	1	-1.434	-16.13
106.78709	20.87	5206.908	0.0321	1	-1.442	-16.226
106.87042	20.74	5211.908	0.0321	1	-1.451	-16.327
106.95375	20.608	5216.908	0.0321	1	-1.46	-16.426
107.03709	20.475	5221.908	0.0321	1	-1.469	-16.528
107.12043	20.34	5226.908	0.0321	1	-1.478	-16.633
107.20377	20.196	5231.908	0.0321	1	-1.489	-16.748
107.28711	20.045	5236.908	0.0321	1	-1.5	-16.871
107.37045	19.902	5241.908	0.0321	1	-1.51	-16.984
107.45378	19.757	5246.908	0.0321	1	-1.52	-17.099
107.53712	19.621	5251.908	0.0321	1	-1.529	-17.205
107.62045	19.481	5256.908	0.0319	1	-1.539	-17.316
107.70378	19.341	5261.908	0.0321	1	-1.549	-17.427
107.78711	19.202	5266.908	0.0321	1	-1.559	-17.536
107.87045	19.062	5271.908	0.0321	1	-1.569	-17.649
107.95378	18.909	5276.908	0.0319	1	-1.58	-17.773
108.03711	18.751	5281.908	0.0319	1	-1.591	-17.896
108.12044	18.607	5286.908	0.0319	1	-1.6	-18
108.20377	18.469	5291.908	0.0321	1	-1.609	-18.098
108.28711	18.322	5296.908	0.0319	1	-1.618	-18.207
108.37044	18.201	5301.908	0.0319	1	-1.626	-18.29
108.45378	18.159	5306.908	0.0319	1	-1.626	-18.296
108.53711	18.118	5311.908	0.0321	1	-1.627	-18.302
108.62044	18.052	5316.908	0.0321	1	-1.63	-18.334
108.70376	17.942	5321.908	0.0321	1	-1.636	-18.408
108.7871	17.792	5326.908	0.0319	1	-1.647	-18.523
108.87043	17.599	5331.908	0.0319	1	-1.661	-18.682
108.95377	17.379	5336.908	0.0321	1	-1.677	-18.865
109.0371	17.164	5341.908	0.0319	1	-1.693	-19.043
109.12045	16.955	5346.908	0.0321	1	-1.708	-19.217
109.20379	16.737	5351.908	0.0321	1	-1.724	-19.398
109.28712	16.529	5356.908	0.0321	1	-1.739	-19.567
109.37045	16.328	5361.908	0.0321	1	-1.754	-19.729
109.45379	16.135	5366.908	0.0321	1	-1.768	-19.886
109.53712	15.954	5371.908	0.0321	1	-1.781	-20.032
109.62045	15.783	5376.908	0.0321	1	-1.793	-20.169
109.70378	15.624	5381.908	0.0319	1	-1.804	-20.296
109.78712	15.466	5386.908	0.0321	1	-1.815	-20.423
109.87046	15.287	5391.908	0.0321	1	-1.829	-20.574
109.9538	15.126	5396.908	0.0319	1	-1.841	-20.71
