# Supplementary material for: Modification of the structural stability of human serum albumin in rheumatoid arthritis
Source: PLoS One. 2023 Mar 17;18(3):e0271008. doi: 10.1371/journal.pone.0271008 (PMC10022781; doi:10.1371/journal.pone.0271008)
Supplement: S2 Data — The zip file includes 47 HDC results (.csv) exported from DSC raw files. Each HDC result file contains seven measurements for each DSC run: temperature (°C), power (μW), time(s), pressure (atm), scan rate (°C/min), analysis data (excess molar heat capacity (Cpex)), and corrected data (normalized Cpex, normalization explained in the Methods section). (ZIP) [file pone.0271008.s003.zip › SupplmentalData_2_HDC results/RF39.csv]

temp	power	time	pressure	scan rate	AnalysisData	CorrectedData
20.00091	-61.883	0.517	0.0323	0.571	-0.009	-0.055
20.03262	-79.151	5.517	0.0322	0.571	-0.022	-0.143
20.09756	-164.084	11.516	0.0323	0.571	-0.017	-0.11
20.16807	-234.228	16.516	0.0323	0.571	-0.115	-0.739
20.24968	-289.142	21.516	0.0323	0.685	-0.28	-2.161
20.35789	-331.632	27.516	0.0323	0.801	-0.511	-4.607
20.45354	-349.22	32.517	0.0323	0.916	-0.604	-6.225
20.55185	-354.873	37.517	0.0323	1.029	-0.708	-8.202
20.65114	-350.664	42.517	0.0322	1.101	-0.845	-10.466
20.7501	-339.037	47.517	0.0323	1.141	-0.977	-12.538
20.84783	-322.618	52.517	0.0323	1.158	-1.102	-14.36
20.94372	-303.411	57.517	0.0323	1.143	-1.233	-15.852
21.03748	-283.019	62.517	0.0323	1.122	-1.352	-17.069
21.12901	-262.617	67.517	0.0322	1.099	-1.455	-17.992
21.21835	-243.072	72.517	0.0323	1.076	-1.54	-18.645
21.30571	-224.931	77.517	0.0323	1.054	-1.606	-19.04
21.39133	-208.532	82.517	0.0323	1.034	-1.652	-19.225
21.47553	-194.069	87.517	0.0323	1.017	-1.684	-19.28
21.55862	-181.526	92.517	0.0323	1.004	-1.703	-19.231
21.64084	-170.765	97.517	0.0323	0.993	-1.701	-19.012
21.72252	-161.725	102.517	0.0323	0.986	-1.69	-18.749
21.80388	-154.129	107.517	0.0322	0.981	-1.677	-18.513
21.88513	-147.645	112.517	0.0323	0.979	-1.652	-18.194
21.96643	-142.132	117.517	0.0323	0.979	-1.625	-17.885
22.0479	-137.339	122.517	0.0323	0.98	-1.599	-17.618
22.12961	-133.072	127.517	0.0323	0.982	-1.579	-17.444
22.22803	-128.398	133.516	0.0323	0.985	-1.563	-17.308
22.31036	-124.637	138.516	0.0323	0.988	-1.545	-17.163
22.39297	-120.949	143.516	0.0323	0.991	-1.529	-17.037
22.47584	-117.283	148.516	0.0323	0.994	-1.517	-16.961
22.55893	-113.578	153.516	0.0323	0.996	-1.508	-16.901
22.64219	-109.83	158.516	0.0323	0.998	-1.501	-16.855
22.7256	-106.028	163.516	0.0323	1	-1.494	-16.807
22.80914	-102.214	168.516	0.0323	1.002	-1.489	-16.775
22.89275	-98.398	173.516	0.0323	1.003	-1.486	-16.765
22.97641	-94.584	178.516	0.0323	1.003	-1.486	-16.77
23.06008	-90.76	183.516	0.0323	1.004	-1.484	-16.751
23.14375	-86.992	188.516	0.0323	1.004	-1.482	-16.733
23.22742	-83.298	193.516	0.0323	1.004	-1.481	-16.725
23.31105	-79.68	198.516	0.0323	1.003	-1.481	-16.718
23.39464	-76.179	203.516	0.0323	1.003	-1.482	-16.728
23.4782	-72.768	208.516	0.0323	1.003	-1.48	-16.697
23.56172	-69.472	213.516	0.0323	1.002	-1.478	-16.666
23.64521	-66.309	218.516	0.0324	1.002	-1.477	-16.645
23.72866	-63.277	223.516	0.0323	1.002	-1.474	-16.613
23.81209	-60.351	228.516	0.0323	1.001	-1.47	-16.561
23.8955	-57.565	233.516	0.0323	1.001	-1.468	-16.531
23.97889	-54.891	238.516	0.0323	1.001	-1.465	-16.492
24.06228	-52.347	243.516	0.0323	1.001	-1.463	-16.467
24.14565	-49.889	248.516	0.0323	1.001	-1.461	-16.444
24.22903	-47.52	253.516	0.0323	1.001	-1.459	-16.422
24.31241	-45.268	258.516	0.0323	1.001	-1.457	-16.4
24.39579	-43.118	263.516	0.0323	1.001	-1.457	-16.397
24.47917	-41.045	268.516	0.0323	1.001	-1.456	-16.392
24.56253	-38.996	273.516	0.0323	1	-1.451	-16.335
24.64591	-37.016	278.516	0.0323	1	-1.446	-16.281
24.72928	-35.128	283.516	0.0323	1	-1.443	-16.244
24.81265	-33.301	288.516	0.0323	1	-1.44	-16.205
24.89603	-31.535	293.516	0.0322	1.001	-1.437	-16.172
24.9794	-29.839	298.516	0.0323	1.001	-1.435	-16.15
25.06278	-28.201	303.516	0.0323	1.001	-1.433	-16.128
25.14616	-26.617	308.516	0.0323	1.001	-1.432	-16.114
25.22955	-25.092	313.516	0.0323	1.001	-1.431	-16.11
25.31293	-23.612	318.516	0.0323	1.001	-1.43	-16.094
25.3963	-22.176	323.516	0.0323	1.001	-1.428	-16.068
25.47967	-20.771	328.516	0.0323	1	-1.424	-16.024
25.56304	-19.417	333.516	0.0323	1	-1.421	-15.991
25.64641	-18.128	338.516	0.0323	1	-1.42	-15.983
25.72978	-16.873	343.516	0.0323	1	-1.419	-15.969
25.81314	-15.675	348.516	0.0323	1	-1.419	-15.966
25.8965	-14.519	353.516	0.0323	1	-1.418	-15.954
25.97987	-13.397	358.516	0.0323	1	-1.416	-15.937
26.06323	-12.31	363.516	0.0324	1	-1.415	-15.921
26.14659	-11.264	368.516	0.0323	1	-1.414	-15.917
26.22996	-10.261	373.516	0.0323	1	-1.414	-15.916
26.31332	-9.279	378.516	0.0323	1	-1.412	-15.892
26.39667	-8.338	383.516	0.0323	1	-1.41	-15.871
26.48004	-7.432	388.516	0.0323	1	-1.409	-15.851
26.56341	-6.573	393.516	0.0323	1	-1.409	-15.855
26.64677	-5.736	398.516	0.0323	1	-1.409	-15.853
26.73013	-4.93	403.516	0.0323	1	-1.408	-15.848
26.81349	-4.115	408.516	0.0323	1	-1.403	-15.788
26.89684	-3.345	413.516	0.0323	1	-1.4	-15.753
26.98019	-2.6	418.516	0.0323	1	-1.4	-15.75
27.06354	-1.843	423.516	0.0323	1	-1.396	-15.709
27.14688	-1.157	428.516	0.0323	1	-1.396	-15.703
27.23023	-0.493	433.516	0.0323	1	-1.395	-15.693
27.31358	0.136	438.516	0.0323	1	-1.395	-15.696
27.39693	0.757	443.516	0.0323	1	-1.394	-15.682
27.48028	1.352	448.516	0.0323	1	-1.392	-15.666
27.56363	1.923	453.516	0.0323	1	-1.391	-15.653
27.64698	2.471	458.516	0.0323	1	-1.391	-15.65
27.73033	3.008	463.516	0.0323	1	-1.391	-15.648
27.81368	3.539	468.516	0.0323	1	-1.39	-15.645
27.89702	4.045	473.516	0.0323	1	-1.39	-15.645
27.98037	4.542	478.516	0.0323	1	-1.389	-15.624
28.06371	5.02	483.516	0.0323	1	-1.387	-15.602
28.14705	5.477	488.516	0.0323	1	-1.385	-15.581
28.23039	5.921	493.516	0.0323	1	-1.383	-15.559
28.31374	6.347	498.516	0.0323	1	-1.381	-15.543
28.39708	6.753	503.516	0.0323	1	-1.38	-15.531
28.48042	7.159	508.516	0.0323	1	-1.379	-15.51
28.56376	7.547	513.517	0.0322	1	-1.378	-15.507
28.64709	7.932	518.517	0.0323	1	-1.377	-15.488
28.73043	8.295	523.517	0.0323	1	-1.375	-15.469
28.81377	8.647	528.517	0.0323	1	-1.373	-15.448
28.89711	8.971	533.517	0.0323	1	-1.373	-15.442
28.98045	9.285	538.517	0.0323	1	-1.372	-15.44
29.06379	9.595	543.517	0.0323	1	-1.372	-15.435
29.14713	9.899	548.517	0.0323	1	-1.37	-15.417
29.23047	10.19	553.517	0.0323	1	-1.37	-15.41
29.31382	10.463	558.517	0.0323	1	-1.37	-15.415
29.39715	10.744	563.517	0.0323	1	-1.368	-15.391
29.4805	11.012	568.517	0.0323	1	-1.366	-15.371
29.56384	11.274	573.517	0.0323	1	-1.365	-15.357
29.64718	11.527	578.517	0.0323	1	-1.364	-15.344
29.73052	11.769	583.517	0.0323	1	-1.363	-15.34
29.81385	12.013	588.517	0.0323	1	-1.363	-15.337
29.89718	12.249	593.517	0.0324	1	-1.363	-15.332
29.98052	12.473	598.517	0.0323	1	-1.362	-15.325
30.06385	12.697	603.517	0.0323	1	-1.359	-15.29
30.14718	12.902	608.517	0.0323	1	-1.357	-15.261
30.23052	13.099	613.517	0.0324	1	-1.355	-15.24
30.32718	13.321	619.316	0.0323	1	-1.353	-15.217
30.41051	13.511	624.316	0.0323	1	-1.35	-15.193
30.49385	13.682	629.316	0.0323	1	-1.35	-15.187
30.5772	13.845	634.316	0.0323	1	-1.35	-15.193
30.66054	14.001	639.316	0.0323	1	-1.351	-15.198
30.74387	14.162	644.316	0.0323	1	-1.35	-15.19
30.8272	14.322	649.316	0.0324	1	-1.349	-15.18
30.91054	14.477	654.316	0.0323	1	-1.349	-15.172
30.99387	14.623	659.316	0.0323	1	-1.348	-15.16
31.07722	14.763	664.316	0.0323	1	-1.346	-15.148
31.16055	14.897	669.316	0.0323	1	-1.346	-15.141
31.24388	15.032	674.316	0.0323	1	-1.345	-15.133
31.32722	15.166	679.316	0.0323	1	-1.344	-15.121
31.41057	15.288	684.316	0.0323	1	-1.343	-15.113
31.49389	15.408	689.316	0.0323	1	-1.342	-15.1
31.5772	15.541	694.316	0.0323	1	-1.34	-15.074
31.66053	15.669	699.316	0.0323	1	-1.339	-15.065
31.74385	15.787	704.316	0.0323	1	-1.34	-15.07
31.82718	15.901	709.316	0.0323	1	-1.339	-15.059
31.91052	15.997	714.316	0.0323	1	-1.338	-15.048
31.99385	16.084	719.316	0.0323	1	-1.338	-15.048
32.0772	16.178	724.316	0.0323	1	-1.338	-15.051
32.16057	16.262	729.316	0.0323	1	-1.338	-15.057
32.24391	16.336	734.316	0.0323	1	-1.339	-15.068
32.32725	16.42	739.316	0.0323	1	-1.339	-15.068
32.41059	16.51	744.316	0.0323	1	-1.339	-15.062
32.49392	16.606	749.316	0.0323	1	-1.338	-15.048
32.57725	16.704	754.316	0.0323	1	-1.336	-15.027
32.66058	16.794	759.316	0.0324	1	-1.334	-15.011
32.74391	16.876	764.316	0.0323	1	-1.333	-15
32.82724	16.958	769.316	0.0323	1	-1.332	-14.986
32.91057	17.042	774.316	0.0323	1	-1.33	-14.966
32.99391	17.119	779.316	0.0323	1	-1.329	-14.956
33.07724	17.208	784.316	0.0323	1	-1.327	-14.931
33.16057	17.29	789.316	0.0323	1	-1.325	-14.906
33.2439	17.362	794.316	0.0323	1	-1.324	-14.891
33.32723	17.425	799.316	0.0323	1	-1.323	-14.888
33.41056	17.48	804.316	0.0323	1	-1.324	-14.892
33.49389	17.533	809.316	0.0323	1	-1.323	-14.886
33.57722	17.584	814.316	0.0323	1	-1.323	-14.882
33.66055	17.633	819.317	0.0324	1	-1.322	-14.874
33.74389	17.68	824.317	0.0323	1	-1.322	-14.869
33.82722	17.724	829.317	0.0323	1	-1.322	-14.87
33.91055	17.769	834.317	0.0324	1	-1.321	-14.865
33.9939	17.814	839.317	0.0323	1	-1.321	-14.863
34.07726	17.851	844.317	0.0323	1	-1.322	-14.873
34.16059	17.887	849.317	0.0323	1	-1.322	-14.876
34.24391	17.936	854.317	0.0323	1	-1.322	-14.867
34.32725	17.996	859.317	0.0323	1	-1.32	-14.853
34.41056	18.051	864.317	0.0324	1	-1.32	-14.846
34.49389	18.11	869.317	0.0323	1	-1.319	-14.833
34.57722	18.163	874.317	0.0323	1	-1.318	-14.823
34.66055	18.213	879.317	0.0323	1	-1.317	-14.813
34.74388	18.257	884.317	0.0323	1	-1.316	-14.805
34.82722	18.3	889.317	0.0323	1	-1.315	-14.796
34.91055	18.339	894.317	0.0323	1	-1.315	-14.792
34.99388	18.378	899.317	0.0323	1	-1.314	-14.788
35.07722	18.419	904.317	0.0323	1	-1.314	-14.781
35.16056	18.454	909.317	0.0323	1	-1.313	-14.776
35.24389	18.491	914.317	0.0323	1	-1.313	-14.766
35.32723	18.528	919.317	0.0324	1	-1.312	-14.756
35.41056	18.569	924.317	0.0323	1	-1.31	-14.738
35.49389	18.609	929.317	0.0323	1	-1.308	-14.72
35.57722	18.65	934.317	0.0323	1	-1.307	-14.708
35.66055	18.689	939.317	0.0324	1	-1.307	-14.699
35.74388	18.724	944.317	0.0323	1	-1.306	-14.688
35.8272	18.76	949.317	0.0323	1	-1.304	-14.672
35.91053	18.797	954.317	0.0323	1	-1.303	-14.657
35.99386	18.833	959.317	0.0323	1	-1.302	-14.646
36.07718	18.869	964.317	0.0324	1	-1.301	-14.635
36.16051	18.904	969.317	0.0324	1	-1.3	-14.626
36.24384	18.933	974.317	0.0324	1	-1.3	-14.621
36.32717	18.961	979.317	0.0323	1	-1.299	-14.615
36.4105	18.991	984.317	0.0324	1	-1.298	-14.601
36.49383	19.019	989.317	0.0323	1	-1.296	-14.585
36.57716	19.042	994.317	0.0323	1	-1.295	-14.573
36.66049	19.066	999.317	0.0324	1	-1.294	-14.559
36.74382	19.089	1004.317	0.0324	1	-1.293	-14.547
36.82715	19.112	1009.317	0.0324	1	-1.292	-14.537
36.9105	19.136	1014.317	0.0323	1	-1.291	-14.528
36.99385	19.155	1019.317	0.0324	1	-1.291	-14.526
37.07719	19.172	1024.317	0.0323	1	-1.291	-14.526
37.16052	19.191	1029.317	0.0324	1	-1.291	-14.526
37.24385	19.213	1034.317	0.0323	1	-1.291	-14.524
37.32717	19.238	1039.317	0.0323	1	-1.291	-14.518
37.4105	19.263	1044.317	0.0323	1	-1.29	-14.513
37.49383	19.29	1049.317	0.0323	1	-1.289	-14.503
37.57715	19.318	1054.317	0.0323	1	-1.288	-14.492
37.66048	19.347	1059.317	0.0323	1	-1.287	-14.479
37.74381	19.374	1064.317	0.0323	1	-1.286	-14.466
37.82714	19.4	1069.317	0.0323	1	-1.285	-14.455
37.91046	19.425	1074.317	0.0323	1	-1.284	-14.446
37.99379	19.449	1079.317	0.0323	1	-1.284	-14.439
38.07712	19.473	1084.317	0.0323	1	-1.283	-14.432
38.16044	19.495	1089.317	0.0323	1	-1.282	-14.426
38.24377	19.519	1094.317	0.0323	1	-1.281	-14.416
38.32711	19.538	1099.317	0.0323	1	-1.281	-14.41
38.41044	19.554	1104.317	0.0323	1	-1.281	-14.406
38.49376	19.571	1109.317	0.0323	1	-1.28	-14.401
38.57707	19.592	1114.317	0.0323	1	-1.279	-14.39
38.6604	19.617	1119.317	0.0323	1	-1.278	-14.376
38.74375	19.634	1124.317	0.0323	1	-1.277	-14.369
38.8271	19.645	1129.317	0.0323	1	-1.277	-14.365
38.91045	19.653	1134.317	0.0323	1	-1.277	-14.366
38.99378	19.662	1139.317	0.0323	1	-1.277	-14.367
39.0771	19.677	1144.317	0.0323	1	-1.277	-14.364
39.16043	19.697	1149.317	0.0323	1	-1.276	-14.358
39.24377	19.713	1154.317	0.0323	1	-1.276	-14.355
39.32709	19.732	1159.317	0.0323	1	-1.275	-14.347
39.41041	19.754	1164.317	0.0323	1	-1.274	-14.335
39.49375	19.775	1169.317	0.0323	1	-1.273	-14.324
39.5771	19.79	1174.317	0.0323	1	-1.273	-14.32
39.66044	19.804	1179.317	0.0323	1	-1.273	-14.318
39.74378	19.817	1184.317	0.0323	1	-1.272	-14.315
39.82712	19.832	1189.317	0.0323	1	-1.272	-14.308
39.91044	19.848	1194.317	0.0324	1	-1.271	-14.299
39.99376	19.87	1199.317	0.0323	1	-1.27	-14.284
40.07707	19.896	1204.317	0.0323	1	-1.268	-14.268
40.16038	19.927	1209.317	0.0323	1	-1.267	-14.247
40.24369	19.958	1214.317	0.0323	1	-1.265	-14.226
40.32702	19.986	1219.317	0.0323	1	-1.263	-14.206
40.41037	20.004	1224.317	0.0323	1	-1.262	-14.196
40.49372	20.018	1229.317	0.0323	1	-1.261	-14.19
40.57707	20.03	1234.317	0.0323	1	-1.261	-14.185
40.6604	20.042	1239.317	0.0323	1	-1.26	-14.18
40.74373	20.06	1244.317	0.0323	1	-1.259	-14.169
40.82707	20.085	1249.317	0.0323	1	-1.258	-14.151
40.9104	20.103	1254.317	0.0324	1	-1.257	-14.14
40.99371	20.117	1259.317	0.0324	1	-1.256	-14.135
41.07704	20.142	1264.317	0.0323	1	-1.255	-14.119
41.16037	20.164	1269.317	0.0324	1	-1.254	-14.108
41.2437	20.185	1274.317	0.0324	1	-1.253	-14.098
41.32703	20.206	1279.317	0.0323	1	-1.252	-14.087
41.41036	20.227	1284.317	0.0323	1	-1.251	-14.074
41.49369	20.249	1289.317	0.0323	1	-1.25	-14.06
41.57702	20.267	1294.317	0.0324	1	-1.249	-14.052
41.66036	20.283	1299.317	0.0324	1	-1.248	-14.043
41.74368	20.297	1304.317	0.0323	1	-1.248	-14.036
41.82702	20.312	1309.317	0.0323	1	-1.247	-14.028
41.91036	20.326	1314.317	0.0323	1	-1.246	-14.021
41.99368	20.339	1319.317	0.0323	1	-1.246	-14.017
42.077	20.357	1324.317	0.0323	1	-1.245	-14.009
42.16032	20.382	1329.317	0.0323	1	-1.244	-13.992
42.24363	20.411	1334.317	0.0324	1	-1.242	-13.971
42.32696	20.438	1339.317	0.0323	1	-1.24	-13.951
42.41031	20.463	1344.317	0.0324	1	-1.238	-13.932
42.49364	20.479	1349.317	0.0324	1	-1.237	-13.921
42.57698	20.497	1354.317	0.0323	1	-1.236	-13.907
42.6603	20.514	1359.317	0.0323	1	-1.235	-13.894
42.74364	20.535	1364.317	0.0324	1	-1.234	-13.881
42.82698	20.551	1369.317	0.0323	1	-1.233	-13.872
42.91031	20.566	1374.317	0.0323	1	-1.232	-13.862
42.99365	20.575	1379.317	0.0324	1	-1.232	-13.862
43.07698	20.584	1384.317	0.0323	1	-1.232	-13.864
43.16033	20.595	1389.317	0.0323	1	-1.232	-13.861
43.24368	20.603	1394.317	0.0324	1	-1.232	-13.86
43.32703	20.61	1399.317	0.0324	1	-1.232	-13.86
43.41037	20.615	1404.317	0.0324	1	-1.232	-13.861
43.49369	20.622	1409.317	0.0323	1	-1.232	-13.86
43.57702	20.636	1414.317	0.0323	1	-1.231	-13.851
43.66035	20.65	1419.317	0.0323	1	-1.231	-13.842
43.74367	20.667	1424.317	0.0323	1	-1.23	-13.831
43.82699	20.686	1429.317	0.0323	1	-1.228	-13.817
43.91032	20.707	1434.317	0.0323	1	-1.227	-13.801
43.99363	20.728	1439.317	0.0323	1	-1.225	-13.784
44.07696	20.748	1444.317	0.0323	1	-1.224	-13.769
44.16029	20.769	1449.317	0.0323	1	-1.223	-13.753
44.24362	20.789	1454.317	0.0323	1	-1.221	-13.74
44.32694	20.803	1459.317	0.0323	1	-1.221	-13.732
44.41028	20.819	1464.317	0.0323	1	-1.22	-13.723
44.4936	20.835	1469.317	0.0323	1	-1.219	-13.713
44.57692	20.856	1474.317	0.0323	1	-1.218	-13.697
44.66023	20.876	1479.317	0.0324	1	-1.216	-13.682
44.74357	20.897	1484.317	0.0324	1	-1.215	-13.666
44.8269	20.914	1489.317	0.0323	1	-1.214	-13.655
44.91025	20.93	1494.317	0.0323	1	-1.213	-13.644
44.99358	20.945	1499.317	0.0323	1	-1.212	-13.633
45.07693	20.964	1504.317	0.0324	1	-1.211	-13.62
45.16027	20.989	1509.317	0.0323	1	-1.209	-13.599
45.24362	21.015	1514.317	0.0323	1	-1.207	-13.579
45.32694	21.031	1519.317	0.0323	1	-1.206	-13.568
45.41026	21.05	1524.317	0.0323	1	-1.205	-13.552
45.4936	21.076	1529.317	0.0323	1	-1.203	-13.53
45.57694	21.098	1534.317	0.0323	1	-1.201	-13.513
45.66028	21.116	1539.317	0.0324	1	-1.2	-13.5
45.7436	21.135	1544.317	0.0323	1	-1.199	-13.485
45.82693	21.162	1549.317	0.0323	1	-1.197	-13.463
45.91026	21.186	1554.317	0.0323	1	-1.195	-13.444
45.99358	21.207	1559.317	0.0323	1	-1.194	-13.428
46.07692	21.227	1564.317	0.0323	1	-1.192	-13.414
46.16025	21.238	1569.317	0.0323	1	-1.192	-13.408
46.24359	21.252	1574.317	0.0324	1	-1.191	-13.4
46.32692	21.268	1579.317	0.0323	1	-1.19	-13.39
46.41025	21.286	1584.317	0.0323	1	-1.189	-13.377
46.49358	21.306	1589.317	0.0323	1	-1.188	-13.362
46.57692	21.325	1594.317	0.0323	1	-1.187	-13.348
46.66024	21.343	1599.317	0.0323	1	-1.185	-13.335
46.74358	21.362	1604.317	0.0323	1	-1.184	-13.321
46.82691	21.38	1609.317	0.0323	1	-1.183	-13.308
46.91024	21.395	1614.317	0.0323	1	-1.182	-13.297
46.99358	21.408	1619.317	0.0323	1	-1.181	-13.289
47.07691	21.423	1624.317	0.0323	1	-1.18	-13.28
47.16023	21.439	1629.317	0.0323	1	-1.18	-13.269
47.24356	21.462	1634.317	0.0323	1	-1.178	-13.251
47.32689	21.487	1639.317	0.0323	1	-1.176	-13.229
47.41022	21.512	1644.317	0.0323	1	-1.174	-13.208
47.49354	21.535	1649.317	0.0323	1	-1.172	-13.19
47.57688	21.558	1654.317	0.0324	1	-1.171	-13.171
47.6602	21.581	1659.317	0.0323	1	-1.169	-13.152
47.74353	21.605	1664.317	0.0324	1	-1.167	-13.132
47.82686	21.619	1669.317	0.0323	1	-1.166	-13.123
47.91021	21.633	1674.317	0.0323	1	-1.166	-13.113
47.99354	21.647	1679.317	0.0323	1	-1.165	-13.103
48.07687	21.663	1684.317	0.0323	1	-1.163	-13.09
48.16021	21.682	1689.317	0.0323	1	-1.162	-13.075
48.24354	21.703	1694.317	0.0323	1	-1.161	-13.058
48.32689	21.725	1699.317	0.0324	1	-1.159	-13.04
48.41023	21.741	1704.317	0.0323	1	-1.158	-13.03
48.49357	21.755	1709.317	0.0323	1	-1.157	-13.022
48.57689	21.776	1714.317	0.0324	1	-1.156	-13.007
48.66022	21.804	1719.317	0.0323	1	-1.154	-12.984
48.74355	21.829	1724.317	0.0323	1	-1.152	-12.963
48.82687	21.852	1729.317	0.0323	1	-1.151	-12.942
48.9102	21.875	1734.317	0.0323	1	-1.149	-12.922
48.99353	21.899	1739.317	0.0323	1	-1.147	-12.901
49.07686	21.923	1744.317	0.0323	1	-1.145	-12.881
49.16019	21.948	1749.317	0.0324	1	-1.143	-12.861
49.24353	21.977	1754.317	0.0324	1	-1.141	-12.837
49.32686	21.999	1759.317	0.0323	1	-1.139	-12.819
49.41019	22.024	1764.317	0.0323	1	-1.138	-12.799
49.49352	22.052	1769.317	0.0323	1	-1.136	-12.776
49.57686	22.081	1774.317	0.0323	1	-1.134	-12.752
49.66018	22.111	1779.317	0.0323	1	-1.131	-12.727
49.74352	22.142	1784.317	0.0324	1	-1.129	-12.7
49.82686	22.173	1789.317	0.0323	1	-1.126	-12.673
49.91019	22.203	1794.317	0.0324	1	-1.124	-12.646
49.99353	22.238	1799.317	0.0323	1	-1.121	-12.614
50.07686	22.27	1804.317	0.0323	1	-1.119	-12.59
50.16019	22.297	1809.317	0.0324	1	-1.119	-12.585
50.24352	22.327	1814.317	0.0323	1	-1.119	-12.587
50.32685	22.353	1819.317	0.0323	1	-1.119	-12.593
50.41018	22.385	1824.317	0.0323	1	-1.119	-12.588
50.4935	22.454	1829.317	0.0323	1	-1.115	-12.544
50.57682	22.52	1834.317	0.0323	1	-1.111	-12.499
50.66016	22.564	1839.317	0.0323	1	-1.109	-12.475
50.74349	22.593	1844.317	0.0323	1	-1.108	-12.465
50.82683	22.615	1849.317	0.0323	1	-1.107	-12.459
50.91016	22.63	1854.317	0.0323	1	-1.107	-12.457
50.9935	22.643	1859.317	0.0323	1	-1.107	-12.456
51.07684	22.654	1864.317	0.0323	1	-1.107	-12.456
51.16019	22.66	1869.317	0.0324	1	-1.107	-12.459
51.24354	22.666	1874.317	0.0324	1	-1.108	-12.461
51.32688	22.671	1879.317	0.0323	1	-1.108	-12.462
51.41021	22.679	1884.317	0.0323	1	-1.107	-12.459
51.49353	22.694	1889.317	0.0324	1	-1.107	-12.45
51.57686	22.717	1894.317	0.0323	1	-1.105	-12.432
51.66018	22.744	1899.317	0.0323	1	-1.103	-12.408
51.74351	22.774	1904.317	0.0323	1	-1.101	-12.381
51.82683	22.808	1909.317	0.0323	1	-1.098	-12.351
51.91016	22.832	1914.317	0.0323	1	-1.096	-12.331
51.99349	22.857	1919.317	0.0324	1	-1.094	-12.31
52.07682	22.881	1924.317	0.0323	1	-1.092	-12.29
52.16015	22.908	1929.317	0.0324	1	-1.09	-12.267
52.24349	22.937	1934.317	0.0323	1	-1.088	-12.242
52.32682	22.967	1939.317	0.0324	1	-1.086	-12.215
52.41016	23.001	1944.317	0.0323	1	-1.083	-12.184
52.4935	23.037	1949.317	0.0324	1	-1.08	-12.151
52.57683	23.074	1954.317	0.0323	1	-1.077	-12.117
52.66017	23.099	1959.317	0.0324	1	-1.075	-12.096
52.74351	23.127	1964.317	0.0323	1	-1.073	-12.072
52.82683	23.156	1969.317	0.0323	1	-1.071	-12.046
52.91018	23.187	1974.317	0.0324	1	-1.068	-12.017
52.99351	23.213	1979.317	0.0323	1	-1.066	-11.995
53.07682	23.244	1984.317	0.0324	1	-1.064	-11.969
53.16014	23.27	1989.317	0.0323	1	-1.062	-11.949
53.24347	23.294	1994.317	0.0323	1	-1.06	-11.928
53.32679	23.32	1999.317	0.0323	1	-1.058	-11.906
53.41013	23.347	2004.317	0.0323	1	-1.056	-11.882
53.49345	23.371	2009.317	0.0323	1	-1.054	-11.861
53.57679	23.402	2014.317	0.0323	1	-1.052	-11.833
53.66013	23.427	2019.317	0.0323	1	-1.05	-11.812
53.74345	23.448	2024.317	0.0323	1	-1.048	-11.794
53.82678	23.473	2029.317	0.0324	1	-1.046	-11.773
53.91012	23.496	2034.317	0.0323	1	-1.045	-11.754
53.99346	23.512	2039.317	0.0323	1	-1.044	-11.741
54.07679	23.529	2044.317	0.0323	1	-1.043	-11.728
54.17678	23.558	2050.317	0.0323	1	-1.04	-11.704
54.2601	23.587	2055.317	0.0323	1	-1.038	-11.681
54.34343	23.618	2060.317	0.0323	1	-1.036	-11.657
54.42677	23.641	2065.317	0.0323	1	-1.035	-11.64
54.5101	23.665	2070.317	0.0323	1	-1.033	-11.623
54.59342	23.696	2075.317	0.0323	1	-1.031	-11.597
54.67676	23.73	2080.317	0.0323	1	-1.028	-11.567
54.76009	23.771	2085.317	0.0323	1	-1.025	-11.531
54.84343	23.811	2090.317	0.0323	1	-1.022	-11.497
54.92677	23.851	2095.317	0.0323	1	-1.019	-11.464
55.01011	23.885	2100.317	0.0323	1	-1.017	-11.437
55.09345	23.916	2105.317	0.0323	1	-1.014	-11.413
55.17679	23.945	2110.317	0.0324	1	-1.013	-11.392
55.26012	23.979	2115.317	0.0323	1	-1.01	-11.368
55.34346	24.008	2120.317	0.0323	1	-1.009	-11.348
55.42679	24.036	2125.317	0.0323	1	-1.007	-11.327
55.51012	24.07	2130.317	0.0323	1	-1.004	-11.299
55.59345	24.109	2135.317	0.0323	1	-1.001	-11.265
55.67679	24.155	2140.317	0.0323	1	-0.998	-11.223
55.76012	24.202	2145.317	0.0323	1	-0.994	-11.18
55.84345	24.245	2150.317	0.0323	1	-0.99	-11.14
55.92678	24.288	2155.317	0.0324	1	-0.987	-11.099
56.01011	24.342	2160.317	0.0323	1	-0.982	-11.048
56.09345	24.394	2165.317	0.0323	1	-0.978	-11.002
56.17678	24.445	2170.317	0.0323	1	-0.974	-10.957
56.26012	24.493	2175.317	0.0323	1	-0.97	-10.915
56.34345	24.539	2180.317	0.0323	1	-0.967	-10.876
56.42677	24.593	2185.317	0.0323	1	-0.963	-10.829
56.5101	24.636	2190.317	0.0323	1	-0.959	-10.792
56.59344	24.684	2195.317	0.0323	1	-0.956	-10.75
56.67677	24.734	2200.317	0.0324	1	-0.952	-10.707
56.7601	24.793	2205.317	0.0323	1	-0.947	-10.655
56.84343	24.851	2210.317	0.0323	1	-0.942	-10.601
56.92677	24.909	2215.317	0.0323	1	-0.938	-10.547
57.0101	24.966	2220.317	0.0323	1	-0.933	-10.492
57.09344	25.033	2225.317	0.0323	1	-0.927	-10.43
57.17676	25.1	2230.317	0.0323	1	-0.922	-10.369
57.26009	25.174	2235.317	0.0323	1	-0.916	-10.301
57.34342	25.235	2240.317	0.0323	1	-0.911	-10.249
57.42676	25.319	2245.317	0.0323	1	-0.904	-10.174
57.51009	25.422	2250.317	0.0323	1	-0.896	-10.079
57.59342	25.529	2255.317	0.0323	1	-0.887	-9.981
57.67676	25.632	2260.317	0.0323	1	-0.879	-9.886
57.77343	25.752	2266.117	0.0323	1	-0.869	-9.775
57.85677	25.848	2271.117	0.0323	1	-0.861	-9.686
57.9401	25.942	2276.117	0.0323	1	-0.853	-9.599
58.02344	26.042	2281.117	0.0323	1	-0.845	-9.506
58.10677	26.113	2286.117	0.0323	1	-0.839	-9.442
58.1901	26.227	2291.117	0.0323	1	-0.83	-9.334
58.27343	26.341	2296.117	0.0323	1	-0.82	-9.226
58.35677	26.472	2301.117	0.0323	1	-0.809	-9.1
58.44009	26.597	2306.117	0.0323	1	-0.798	-8.98
58.52342	26.733	2311.117	0.0323	1	-0.787	-8.849
58.60675	26.858	2316.117	0.0323	1	-0.776	-8.729
58.69007	26.988	2321.117	0.0323	1	-0.765	-8.605
58.7734	27.124	2326.117	0.0323	1	-0.753	-8.475
58.85673	27.248	2331.117	0.0323	1	-0.743	-8.356
58.94006	27.344	2336.117	0.0323	1	-0.735	-8.266
59.02339	27.471	2341.117	0.0323	1	-0.724	-8.145
59.10673	27.613	2346.117	0.0323	1	-0.712	-8.008
59.19006	27.76	2351.117	0.0324	1	-0.699	-7.867
59.2734	27.909	2356.117	0.0323	1	-0.687	-7.724
59.35673	28.042	2361.117	0.0323	1	-0.675	-7.595
59.44006	28.201	2366.117	0.0323	1	-0.661	-7.44
59.52339	28.403	2371.117	0.0323	1	-0.644	-7.244
59.60671	28.633	2376.117	0.0324	1	-0.624	-7.018
59.69005	28.867	2381.117	0.0323	1	-0.603	-6.788
59.77337	29.087	2386.117	0.0323	1	-0.584	-6.573
59.8567	29.29	2391.117	0.0323	1	-0.567	-6.375
59.94003	29.526	2396.117	0.0323	1	-0.546	-6.146
60.02338	29.758	2401.117	0.0323	1	-0.527	-5.924
60.10673	30.001	2406.117	0.0323	1	-0.506	-5.691
60.19008	30.257	2411.117	0.0323	1	-0.484	-5.441
60.27342	30.523	2416.117	0.0323	1	-0.46	-5.179
60.35676	30.775	2421.117	0.0323	1	-0.438	-4.931
60.44008	31.073	2426.117	0.0323	1	-0.412	-4.638
60.52342	31.409	2431.117	0.0324	1	-0.383	-4.307
60.60676	31.721	2436.117	0.0323	1	-0.356	-4.001
60.6901	32.039	2441.117	0.0323	1	-0.328	-3.689
60.77342	32.354	2446.117	0.0323	1	-0.3	-3.379
60.85675	32.701	2451.117	0.0323	1	-0.27	-3.037
60.94007	32.986	2456.117	0.0323	1	-0.245	-2.758
61.0234	33.344	2461.117	0.0323	1	-0.214	-2.406
61.10672	33.697	2466.117	0.0323	1	-0.183	-2.059
61.19004	34.047	2471.117	0.0324	1	-0.153	-1.716
61.27336	34.394	2476.117	0.0323	1	-0.122	-1.377
61.35667	34.753	2481.117	0.0323	1	-0.091	-1.026
61.44001	35.089	2486.117	0.0323	1	-0.062	-0.696
61.52335	35.384	2491.117	0.0323	1	-0.036	-0.407
61.60669	35.685	2496.117	0.0323	1	-0.01	-0.112
61.69003	35.947	2501.117	0.0323	1	0.013	0.146
61.77336	36.256	2506.117	0.0323	1	0.04	0.453
61.8567	36.554	2511.117	0.0323	1	0.067	0.748
61.94004	36.849	2516.117	0.0323	1	0.093	1.041
62.02338	37.119	2521.117	0.0323	1	0.116	1.31
62.10671	37.36	2526.117	0.0323	1	0.138	1.549
62.19004	37.606	2531.117	0.0323	1	0.159	1.793
62.27338	37.834	2536.117	0.0323	1	0.179	2.019
62.35671	38.007	2541.117	0.0324	1	0.195	2.19
62.44004	38.152	2546.117	0.0323	1	0.207	2.333
62.52337	38.273	2551.117	0.0323	1	0.218	2.451
62.6067	38.366	2556.117	0.0323	1	0.226	2.541
62.69004	38.455	2561.117	0.0323	1	0.233	2.625
62.77339	38.526	2566.117	0.0323	1	0.239	2.691
62.85673	38.586	2571.117	0.0324	1	0.244	2.746
62.94006	38.634	2576.117	0.0323	1	0.248	2.79
63.0234	38.688	2581.117	0.0323	1	0.252	2.839
63.10674	38.723	2586.117	0.0323	1	0.255	2.87
63.19007	38.758	2591.117	0.0323	1	0.258	2.9
63.27339	38.79	2596.117	0.0323	1	0.26	2.927
63.35672	38.817	2601.117	0.0323	1	0.262	2.949
63.44005	38.836	2606.117	0.0323	1	0.263	2.963
63.52337	38.849	2611.117	0.0323	1	0.264	2.971
63.60671	38.859	2616.117	0.0323	1	0.264	2.975
63.69003	38.866	2621.117	0.0323	1	0.265	2.977
63.77336	38.871	2626.117	0.0323	1	0.265	2.977
63.8567	38.874	2631.117	0.0323	1	0.264	2.974
63.94003	38.876	2636.117	0.0323	1	0.264	2.968
64.02335	38.877	2641.117	0.0323	1	0.263	2.961
64.10669	38.878	2646.117	0.0323	1	0.263	2.955
64.19	38.877	2651.117	0.0323	1	0.262	2.948
64.27334	38.873	2656.117	0.0323	1	0.261	2.938
64.35666	38.861	2661.117	0.0323	1	0.26	2.921
64.44	38.829	2666.117	0.0323	1	0.256	2.883
64.52334	38.77	2671.117	0.0324	1	0.251	2.819
64.60667	38.701	2676.117	0.0324	1	0.244	2.744
64.69002	38.635	2681.117	0.0323	1	0.238	2.673
64.77337	38.554	2686.117	0.0323	1	0.23	2.587
64.8567	38.468	2691.117	0.0323	1	0.222	2.496
64.94001	38.395	2696.117	0.0323	1	0.215	2.418
65.02334	38.332	2701.117	0.0323	1	0.209	2.349
65.10669	38.261	2706.117	0.0323	1	0.202	2.271
65.19004	38.169	2711.117	0.0323	1	0.193	2.173
65.27336	38.079	2716.117	0.0323	1	0.185	2.079
65.35668	38.007	2721.117	0.0323	1	0.178	2.002
65.44	37.942	2726.117	0.0323	1	0.172	1.93
65.52332	37.878	2731.117	0.0323	1	0.165	1.859
65.60664	37.815	2736.117	0.0323	1	0.159	1.789
65.68997	37.756	2741.117	0.0323	1	0.153	1.723
65.77332	37.691	2746.117	0.0323	1	0.147	1.65
65.85666	37.613	2751.117	0.0323	1	0.139	1.565
65.93999	37.545	2756.117	0.0323	1	0.133	1.493
66.02334	37.484	2761.117	0.0323	1	0.127	1.427
66.10667	37.425	2766.117	0.0323	1	0.121	1.361
66.19003	37.382	2771.117	0.0323	1	0.117	1.312
66.27336	37.332	2776.117	0.0323	1	0.112	1.255
66.3567	37.289	2781.117	0.0323	1	0.107	1.206
66.44004	37.252	2786.117	0.0323	1	0.103	1.163
66.52338	37.221	2791.117	0.0323	1	0.1	1.125
66.60671	37.195	2796.117	0.0323	1	0.097	1.092
66.69004	37.172	2801.117	0.0323	1	0.094	1.061
66.77338	37.154	2806.117	0.0323	1	0.092	1.037
66.8567	37.139	2811.117	0.0323	1	0.09	1.016
66.94003	37.126	2816.117	0.0323	1	0.089	0.997
67.02336	37.118	2821.117	0.0323	1	0.087	0.984
67.1067	37.11	2826.117	0.0323	1	0.086	0.971
67.19004	37.102	2831.117	0.0323	1	0.085	0.958
67.27336	37.095	2836.117	0.0322	1	0.084	0.947
67.3567	37.091	2841.117	0.0323	1	0.084	0.94
67.44003	37.087	2846.117	0.0323	1	0.083	0.931
67.52337	37.085	2851.117	0.0323	1	0.082	0.922
67.60671	37.084	2856.117	0.0323	1	0.081	0.913
67.69004	37.083	2861.117	0.0323	1	0.08	0.905
67.77336	37.082	2866.117	0.0323	1	0.08	0.899
67.85669	37.082	2871.117	0.0323	1	0.079	0.894
67.94	37.083	2876.117	0.0323	1	0.079	0.89
68.02332	37.087	2881.117	0.0322	1	0.079	0.889
68.10665	37.098	2886.117	0.0323	1	0.08	0.895
68.19	37.11	2891.117	0.0323	1	0.08	0.903
68.27336	37.122	2896.117	0.0323	1	0.081	0.912
68.35672	37.136	2901.117	0.0323	1	0.082	0.921
68.44006	37.161	2906.117	0.0323	1	0.084	0.941
68.5234	37.202	2911.117	0.0323	1	0.087	0.977
68.60672	37.256	2916.117	0.0323	1	0.091	1.026
68.69005	37.324	2921.117	0.0323	1	0.097	1.089
68.77339	37.389	2926.117	0.0323	1	0.102	1.147
68.85672	37.449	2931.117	0.0323	1	0.107	1.201
68.94005	37.512	2936.117	0.0323	1	0.112	1.258
69.02338	37.583	2941.117	0.0323	1	0.118	1.324
69.10672	37.659	2946.117	0.0323	1	0.124	1.395
69.19005	37.731	2951.117	0.0323	1	0.13	1.461
69.27338	37.8	2956.117	0.0323	1	0.136	1.526
69.35672	37.877	2961.117	0.0323	1	0.142	1.598
69.44004	37.999	2966.117	0.0323	1	0.152	1.714
69.52336	38.098	2971.117	0.0323	1	0.161	1.808
69.60669	38.17	2976.117	0.0323	1	0.167	1.874
69.69002	38.224	2981.117	0.0322	1	0.171	1.921
69.77336	38.27	2986.117	0.0323	1	0.174	1.961
69.85669	38.306	2991.117	0.0322	1	0.177	1.991
69.94001	38.34	2996.117	0.0323	1	0.18	2.02
70.02334	38.37	3001.117	0.0323	1	0.182	2.046
70.10667	38.399	3006.117	0.0323	1	0.184	2.07
70.19	38.423	3011.117	0.0323	1	0.186	2.089
70.27332	38.449	3016.117	0.0323	1	0.188	2.11
70.35666	38.473	3021.117	0.0323	1	0.189	2.129
70.44	38.493	3026.117	0.0322	1	0.191	2.146
70.52334	38.507	3031.117	0.0323	1	0.192	2.155
70.6067	38.517	3036.117	0.0323	1	0.192	2.16
70.69007	38.524	3041.117	0.0323	1	0.192	2.16
70.77342	38.528	3046.117	0.0322	1	0.192	2.158
70.85675	38.532	3051.117	0.0323	1	0.192	2.156
70.9401	38.535	3056.117	0.0323	1	0.191	2.153
71.02343	38.538	3061.117	0.0323	1	0.191	2.15
71.10677	38.539	3066.117	0.0323	1	0.191	2.146
71.1901	38.541	3071.117	0.0323	1	0.19	2.142
71.27344	38.542	3076.117	0.0323	1	0.19	2.137
71.35677	38.542	3081.117	0.0323	1	0.189	2.129
71.4401	38.542	3086.117	0.0323	1	0.189	2.121
71.52343	38.543	3091.117	0.0323	1	0.188	2.114
71.60675	38.543	3096.117	0.0323	1	0.187	2.107
71.69009	38.543	3101.117	0.0323	1	0.187	2.1
71.77343	38.542	3106.117	0.0323	1	0.186	2.092
71.85677	38.54	3111.117	0.0323	1	0.185	2.083
71.94011	38.536	3116.117	0.0323	1	0.184	2.071
72.02344	38.53	3121.117	0.0323	1	0.183	2.057
72.10678	38.523	3126.117	0.0323	1	0.182	2.043
72.19012	38.514	3131.117	0.0323	1	0.18	2.027
72.27345	38.502	3136.117	0.0323	1	0.179	2.009
72.35679	38.49	3141.117	0.0323	1	0.177	1.99
72.44012	38.474	3146.117	0.0323	1	0.175	1.968
72.52346	38.454	3151.117	0.0323	1	0.173	1.942
72.60679	38.437	3156.117	0.0323	1	0.17	1.918
72.69012	38.418	3161.117	0.0323	1	0.168	1.893
72.77344	38.402	3166.117	0.0323	1	0.166	1.872
72.85677	38.387	3171.117	0.0324	1	0.165	1.853
72.9401	38.369	3176.117	0.0323	1	0.163	1.83
73.02342	38.349	3181.117	0.0323	1	0.16	1.805
73.10676	38.33	3186.117	0.0323	1	0.158	1.781
73.19009	38.309	3191.117	0.0323	1	0.156	1.754
73.27342	38.288	3196.117	0.0323	1	0.153	1.726
73.35676	38.259	3201.117	0.0323	1	0.15	1.69
73.44009	38.23	3206.117	0.0323	1	0.147	1.654
73.52343	38.204	3211.117	0.0323	1	0.144	1.622
73.60677	38.179	3216.117	0.0323	1	0.141	1.591
73.69011	38.151	3221.117	0.0323	1	0.139	1.559
73.77345	38.117	3226.117	0.0323	1	0.135	1.52
73.85679	38.083	3231.117	0.0323	1	0.132	1.482
73.94012	38.051	3236.117	0.0322	1	0.128	1.445
74.02346	38.014	3241.117	0.0322	1	0.125	1.403
74.10681	37.977	3246.117	0.0323	1	0.121	1.361
74.19014	37.932	3251.117	0.0323	1	0.117	1.312
74.27345	37.894	3256.117	0.0323	1	0.113	1.269
74.35678	37.866	3261.117	0.0323	1	0.11	1.237
74.44012	37.833	3266.117	0.0323	1	0.107	1.199
74.52345	37.785	3271.117	0.0323	1	0.102	1.145
74.60679	37.738	3276.117	0.0323	1	0.097	1.093
74.70679	37.679	3282.116	0.0323	1	0.091	1.027
74.79013	37.625	3287.116	0.0323	1	0.086	0.966
74.87347	37.568	3292.116	0.0323	1	0.08	0.903
74.9568	37.51	3297.116	0.0323	1	0.074	0.838
75.04014	37.454	3302.116	0.0323	1	0.069	0.776
75.12348	37.396	3307.116	0.0323	1	0.063	0.711
75.20681	37.328	3312.116	0.0323	1	0.057	0.636
75.29015	37.258	3317.116	0.0323	1	0.05	0.559
75.37348	37.185	3322.116	0.0323	1	0.042	0.478
75.45682	37.117	3327.116	0.0323	1	0.036	0.403
75.54017	37.047	3332.116	0.0323	1	0.029	0.326
75.6235	36.976	3337.116	0.0323	1	0.022	0.249
75.70683	36.91	3342.116	0.0323	1	0.016	0.175
75.79016	36.846	3347.116	0.0323	1	0.009	0.104
75.87349	36.779	3352.116	0.0323	1	0.003	0.031
75.95681	36.746	3357.116	0.0323	1	-0.001	-0.007
76.04015	36.711	3362.116	0.0323	1	-0.004	-0.048
76.12348	36.655	3367.116	0.0323	1	-0.01	-0.109
76.20682	36.578	3372.116	0.0323	1	-0.017	-0.193
76.29015	36.488	3377.116	0.0323	1	-0.026	-0.289
76.37349	36.386	3382.116	0.0323	1	-0.035	-0.395
76.45682	36.284	3387.116	0.0323	1	-0.045	-0.502
76.54016	36.188	3392.116	0.0323	1	-0.054	-0.603
76.6235	36.102	3397.116	0.0323	1	-0.062	-0.694
76.70683	36.012	3402.116	0.0323	1	-0.07	-0.788
76.79017	35.925	3407.116	0.0323	1	-0.078	-0.88
76.8735	35.832	3412.116	0.0322	1	-0.087	-0.981
76.95682	35.746	3417.116	0.0323	1	-0.096	-1.075
77.04015	35.674	3422.116	0.0323	1	-0.103	-1.155
77.1235	35.588	3427.116	0.0322	1	-0.111	-1.25
77.20684	35.493	3432.116	0.0323	1	-0.12	-1.353
77.29016	35.395	3437.116	0.0323	1	-0.13	-1.458
77.3735	35.31	3442.116	0.0323	1	-0.138	-1.549
77.45683	35.215	3447.116	0.0323	1	-0.147	-1.651
77.54016	35.122	3452.116	0.0323	1	-0.156	-1.752
77.6235	35.028	3457.116	0.0323	1	-0.165	-1.856
77.70684	34.923	3462.116	0.0323	1	-0.175	-1.97
77.79018	34.807	3467.116	0.0323	1	-0.186	-2.095
77.87352	34.694	3472.116	0.0323	1	-0.197	-2.216
77.95686	34.589	3477.116	0.0323	1	-0.207	-2.328
78.04019	34.484	3482.116	0.0323	1	-0.217	-2.441
78.12352	34.377	3487.116	0.0323	1	-0.227	-2.553
78.20686	34.264	3492.116	0.0322	1	-0.237	-2.672
78.29019	34.14	3497.116	0.0323	1	-0.249	-2.8
78.37352	34.031	3502.116	0.0323	1	-0.259	-2.914
78.45686	33.903	3507.116	0.0323	1	-0.271	-3.047
78.54019	33.767	3512.116	0.0323	1	-0.283	-3.186
78.62352	33.634	3517.116	0.0323	1	-0.295	-3.322
78.70684	33.518	3522.116	0.0322	1	-0.306	-3.444
78.79016	33.393	3527.116	0.0323	1	-0.318	-3.575
78.87348	33.268	3532.116	0.0323	1	-0.329	-3.704
78.95681	33.144	3537.116	0.0323	1	-0.341	-3.834
79.04015	32.996	3542.116	0.0323	1	-0.355	-3.99
79.12348	32.836	3547.116	0.0323	1	-0.37	-4.159
79.20682	32.687	3552.116	0.0322	1	-0.384	-4.317
79.29016	32.544	3557.116	0.0323	1	-0.397	-4.469
79.37351	32.387	3562.116	0.0322	1	-0.412	-4.636
79.45685	32.236	3567.116	0.0322	1	-0.426	-4.797
79.54019	32.081	3572.116	0.0322	1	-0.441	-4.963
79.62354	31.917	3577.116	0.0322	1	-0.457	-5.137
79.70687	31.761	3582.116	0.0322	1	-0.471	-5.301
79.79021	31.621	3587.116	0.0322	1	-0.484	-5.446
79.87355	31.471	3592.116	0.0322	1	-0.498	-5.601
79.95689	31.319	3597.116	0.0323	1	-0.512	-5.757
80.04022	31.154	3602.116	0.0323	1	-0.527	-5.927
80.12356	30.985	3607.116	0.0323	1	-0.542	-6.1
80.20689	30.816	3612.116	0.0323	1	-0.558	-6.273
80.29023	30.657	3617.116	0.0322	1	-0.572	-6.437
80.37357	30.483	3622.116	0.0323	1	-0.588	-6.618
80.45691	30.31	3627.116	0.0323	1	-0.604	-6.799
80.54024	30.182	3632.116	0.0323	1	-0.616	-6.935
80.62356	30.073	3637.116	0.0323	1	-0.627	-7.053
80.7069	29.934	3642.116	0.0322	1	-0.64	-7.2
80.79022	29.753	3647.116	0.0323	1	-0.657	-7.388
80.87353	29.578	3652.116	0.0323	1	-0.673	-7.569
80.95687	29.414	3657.116	0.0323	1	-0.688	-7.738
81.0402	29.237	3662.116	0.0323	1	-0.704	-7.922
81.12353	29.061	3667.116	0.0323	1	-0.72	-8.105
81.20687	28.892	3672.116	0.0323	1	-0.736	-8.282
81.29022	28.723	3677.116	0.0323	1	-0.752	-8.461
81.37356	28.559	3682.116	0.0323	1	-0.768	-8.638
81.45691	28.408	3687.116	0.0323	1	-0.782	-8.799
81.54025	28.266	3692.116	0.0323	1	-0.795	-8.949
81.62359	28.137	3697.116	0.0323	1	-0.808	-9.086
81.70693	28.012	3702.116	0.0323	1	-0.82	-9.22
81.79027	27.877	3707.116	0.0323	1	-0.832	-9.363
81.8736	27.76	3712.116	0.0323	1	-0.843	-9.489
81.95693	27.65	3717.116	0.0323	1	-0.854	-9.605
82.04026	27.565	3722.116	0.0323	1	-0.862	-9.697
82.12358	27.484	3727.116	0.0323	1	-0.87	-9.785
82.20691	27.409	3732.116	0.0323	1	-0.877	-9.867
82.29024	27.343	3737.116	0.0323	1	-0.883	-9.939
82.37358	27.283	3742.116	0.0323	1	-0.889	-10.004
82.45691	27.227	3747.116	0.0323	1	-0.895	-10.064
82.54025	27.185	3752.116	0.0323	1	-0.899	-10.113
82.62359	27.15	3757.116	0.0323	1	-0.903	-10.155
82.70692	27.123	3762.116	0.0323	1	-0.906	-10.19
82.79026	27.103	3767.116	0.0322	1	-0.908	-10.219
82.87361	27.089	3772.116	0.0323	1	-0.911	-10.246
82.95694	27.076	3777.116	0.0323	1	-0.913	-10.275
83.04027	27.068	3782.116	0.0323	1	-0.915	-10.299
83.12361	27.064	3787.116	0.0323	1	-0.917	-10.316
83.20694	27.06	3792.116	0.0323	1	-0.918	-10.332
83.29027	27.058	3797.116	0.0323	1	-0.919	-10.343
83.37361	27.057	3802.116	0.0323	1	-0.92	-10.353
83.45697	27.059	3807.116	0.0323	1	-0.921	-10.363
83.54032	27.063	3812.116	0.0323	1	-0.922	-10.369
83.62364	27.073	3817.116	0.0323	1	-0.921	-10.366
83.70696	27.098	3822.116	0.0323	1	-0.92	-10.348
83.7903	27.147	3827.116	0.0323	1	-0.916	-10.305
83.87363	27.198	3832.116	0.0323	1	-0.912	-10.259
83.95696	27.267	3837.116	0.0323	1	-0.906	-10.195
84.04029	27.347	3842.116	0.0323	1	-0.9	-10.119
84.12362	27.433	3847.116	0.0323	1	-0.892	-10.038
84.20695	27.525	3852.116	0.0323	1	-0.885	-9.951
84.29028	27.613	3857.116	0.0323	1	-0.877	-9.868
84.37362	27.708	3862.116	0.0323	1	-0.869	-9.778
84.45694	27.795	3867.116	0.0323	1	-0.862	-9.695
84.54029	27.891	3872.116	0.0323	1	-0.854	-9.605
84.62364	27.978	3877.116	0.0322	1	-0.846	-9.523
84.70699	28.054	3882.116	0.0322	1	-0.84	-9.453
84.79035	28.129	3887.116	0.0323	1	-0.834	-9.385
84.87369	28.199	3892.116	0.0323	1	-0.828	-9.32
84.95701	28.282	3897.116	0.0323	1	-0.822	-9.245
85.04033	28.384	3902.116	0.0323	1	-0.814	-9.154
85.12367	28.484	3907.116	0.0323	1	-0.806	-9.063
85.20701	28.565	3912.116	0.0323	1	-0.799	-8.989
85.30368	28.651	3917.916	0.0323	1	-0.792	-8.912
85.38703	28.722	3922.916	0.0323	1	-0.786	-8.847
85.47034	28.794	3927.916	0.0323	1	-0.781	-8.782
85.55367	28.894	3932.916	0.0323	1	-0.772	-8.688
85.637	28.968	3937.916	0.0323	1	-0.766	-8.622
85.72033	29.033	3942.916	0.0323	1	-0.761	-8.566
85.80366	29.085	3947.916	0.0323	1	-0.758	-8.522
85.88698	29.133	3952.916	0.0323	1	-0.754	-8.482
85.97031	29.181	3957.916	0.0323	1	-0.751	-8.445
86.05363	29.223	3962.916	0.0323	1	-0.748	-8.411
86.13695	29.26	3967.916	0.0323	1	-0.745	-8.385
86.22028	29.293	3972.916	0.0323	1	-0.743	-8.363
86.30361	29.32	3977.916	0.0323	1	-0.742	-8.345
86.38695	29.344	3982.916	0.0323	1	-0.74	-8.331
86.4703	29.364	3987.916	0.0323	1	-0.739	-8.318
86.55363	29.383	3992.916	0.0323	1	-0.738	-8.305
86.63697	29.405	3997.916	0.0323	1	-0.737	-8.29
86.72031	29.429	4002.916	0.0323	1	-0.735	-8.274
86.80364	29.451	4007.916	0.0323	1	-0.734	-8.26
86.88697	29.471	4012.916	0.0323	1	-0.733	-8.25
86.9703	29.49	4017.916	0.0323	1	-0.733	-8.241
87.05363	29.506	4022.916	0.0323	1	-0.732	-8.234
87.13698	29.524	4027.916	0.0323	1	-0.731	-8.226
87.22033	29.538	4032.916	0.0323	1	-0.731	-8.221
87.30369	29.548	4037.916	0.0323	1	-0.731	-8.223
87.38702	29.557	4042.916	0.0323	1	-0.731	-8.227
87.47037	29.571	4047.916	0.0323	1	-0.731	-8.228
87.55371	29.588	4052.916	0.0323	1	-0.731	-8.224
87.63703	29.602	4057.916	0.0323	1	-0.731	-8.219
87.72037	29.623	4062.916	0.0323	1	-0.73	-8.208
87.80369	29.639	4067.916	0.0323	1	-0.729	-8.2
87.88701	29.664	4072.916	0.0323	1	-0.727	-8.182
87.97032	29.701	4077.916	0.0323	1	-0.725	-8.156
88.05363	29.789	4082.916	0.0323	1	-0.718	-8.078
88.13695	29.86	4087.916	0.0324	1	-0.712	-8.013
88.22027	29.906	4092.916	0.0323	1	-0.709	-7.972
88.30361	29.943	4097.917	0.0323	1	-0.706	-7.94
88.38696	29.969	4102.917	0.0323	1	-0.704	-7.921
88.4703	29.985	4107.917	0.0323	1	-0.703	-7.913
88.55365	30.002	4112.917	0.0323	1	-0.703	-7.904
88.63702	30.02	4117.917	0.0323	1	-0.702	-7.895
88.72036	30.035	4122.917	0.0323	1	-0.701	-7.89
88.8037	30.054	4127.917	0.0323	1	-0.7	-7.881
88.88705	30.072	4132.917	0.0323	1	-0.7	-7.875
88.97038	30.088	4137.917	0.0323	1	-0.7	-7.871
89.05371	30.108	4142.917	0.0323	1	-0.699	-7.859
89.13705	30.129	4147.917	0.0323	1	-0.697	-7.845
89.22038	30.155	4152.917	0.0323	1	-0.696	-7.825
89.30371	30.186	4157.917	0.0323	1	-0.693	-7.798
89.38705	30.221	4162.917	0.0323	1	-0.691	-7.769
89.47039	30.258	4167.917	0.0323	1	-0.689	-7.746
89.55373	30.293	4172.917	0.0323	1	-0.687	-7.729
89.63705	30.326	4177.917	0.0323	1	-0.685	-7.711
89.7204	30.369	4182.917	0.0323	1	-0.682	-7.677
89.80373	30.406	4187.917	0.0323	1	-0.68	-7.647
89.88706	30.441	4192.917	0.0323	1	-0.677	-7.62
89.97039	30.475	4197.917	0.0323	1	-0.675	-7.593
90.05372	30.513	4202.917	0.0323	1	-0.672	-7.563
90.13705	30.553	4207.917	0.0323	1	-0.669	-7.53
90.22037	30.587	4212.917	0.0323	1	-0.667	-7.504
90.3037	30.625	4217.917	0.0323	1	-0.664	-7.473
90.38703	30.668	4222.917	0.0323	1	-0.661	-7.437
90.47036	30.699	4227.917	0.0323	1	-0.659	-7.413
90.5537	30.723	4232.917	0.0323	1	-0.657	-7.395
90.63704	30.744	4237.917	0.0323	1	-0.656	-7.378
90.72037	30.761	4242.917	0.0323	1	-0.655	-7.364
90.80371	30.781	4247.917	0.0323	1	-0.653	-7.348
90.88706	30.799	4252.917	0.0323	1	-0.652	-7.336
90.97039	30.811	4257.917	0.0323	1	-0.652	-7.332
91.05371	30.826	4262.917	0.0323	1	-0.651	-7.324
91.13704	30.844	4267.917	0.0323	1	-0.65	-7.313
91.22039	30.857	4272.917	0.0323	1	-0.649	-7.305
91.30372	30.865	4277.917	0.0323	1	-0.649	-7.303
91.38705	30.875	4282.917	0.0323	1	-0.649	-7.299
91.47041	30.886	4287.917	0.0323	1	-0.648	-7.293
91.55375	30.895	4292.917	0.0323	1	-0.648	-7.289
91.6371	30.903	4297.917	0.0323	1	-0.648	-7.288
91.72044	30.911	4302.917	0.0323	1	-0.648	-7.288
91.80379	30.919	4307.917	0.0323	1	-0.648	-7.29
91.88713	30.925	4312.917	0.0323	1	-0.649	-7.298
91.97047	30.93	4317.917	0.0323	1	-0.649	-7.305
92.0538	30.938	4322.917	0.0323	1	-0.649	-7.305
92.13713	30.949	4327.917	0.0323	1	-0.649	-7.3
92.22047	30.962	4332.917	0.0323	1	-0.648	-7.291
92.3038	30.997	4337.917	0.0323	1	-0.645	-7.261
92.38712	31.023	4342.917	0.0323	1	-0.644	-7.24
92.47043	31.042	4347.917	0.0323	1	-0.642	-7.226
92.55378	31.057	4352.917	0.0323	1	-0.641	-7.215
92.63712	31.065	4357.917	0.0323	1	-0.641	-7.211
92.72046	31.072	4362.917	0.0322	1	-0.641	-7.209
92.80378	31.076	4367.917	0.0323	1	-0.641	-7.214
92.88712	31.081	4372.917	0.0323	1	-0.641	-7.216
92.97047	31.084	4377.917	0.0323	1	-0.642	-7.22
93.0538	31.086	4382.917	0.0323	1	-0.642	-7.226
93.13714	31.088	4387.917	0.0323	1	-0.643	-7.232
93.22048	31.089	4392.917	0.0323	1	-0.643	-7.239
93.30381	31.09	4397.917	0.0323	1	-0.644	-7.247
93.38714	31.091	4402.917	0.0323	1	-0.645	-7.255
93.47048	31.092	4407.917	0.0323	1	-0.646	-7.263
93.55381	31.093	4412.917	0.0323	1	-0.646	-7.271
93.63714	31.093	4417.917	0.0323	1	-0.647	-7.279
93.72049	31.094	4422.917	0.0322	1	-0.648	-7.289
93.80383	31.094	4427.917	0.0323	1	-0.649	-7.3
93.88717	31.094	4432.917	0.0323	1	-0.65	-7.309
93.97051	31.095	4437.917	0.0322	1	-0.65	-7.317
94.05385	31.095	4442.917	0.0322	1	-0.651	-7.324
94.13719	31.095	4447.917	0.0323	1	-0.651	-7.329
94.22053	31.094	4452.917	0.0323	1	-0.652	-7.335
94.30388	31.094	4457.917	0.0323	1	-0.652	-7.34
94.38722	31.094	4462.917	0.0323	1	-0.653	-7.346
94.47055	31.094	4467.917	0.0323	1	-0.653	-7.352
94.55387	31.094	4472.917	0.0322	1	-0.654	-7.356
94.6372	31.094	4477.917	0.0323	1	-0.654	-7.36
94.72052	31.095	4482.917	0.0322	1	-0.655	-7.363
94.80384	31.095	4487.917	0.0323	1	-0.655	-7.367
94.88718	31.095	4492.917	0.0323	1	-0.655	-7.371
94.97051	31.095	4497.917	0.0323	1	-0.656	-7.375
95.05385	31.094	4502.917	0.0323	1	-0.656	-7.38
95.13718	31.091	4507.917	0.0323	1	-0.657	-7.388
95.22053	31.088	4512.917	0.0322	1	-0.657	-7.396
95.30385	31.082	4517.917	0.0323	1	-0.658	-7.407
95.38719	31.077	4522.917	0.0323	1	-0.659	-7.417
95.47054	31.067	4527.917	0.0323	1	-0.661	-7.431
95.55388	31.057	4532.917	0.0322	1	-0.662	-7.445
95.63721	31.049	4537.917	0.0323	1	-0.663	-7.457
95.72055	31.036	4542.917	0.0323	1	-0.664	-7.476
95.80389	31.022	4547.917	0.0323	1	-0.666	-7.495
95.88723	31.007	4552.917	0.0322	1	-0.668	-7.514
95.97057	30.991	4557.917	0.0323	1	-0.67	-7.534
96.0539	30.974	4562.917	0.0323	1	-0.671	-7.553
96.13723	30.957	4567.917	0.0323	1	-0.673	-7.573
96.22057	30.935	4572.917	0.0322	1	-0.675	-7.597
96.3039	30.916	4577.917	0.0323	1	-0.677	-7.619
96.38724	30.892	4582.917	0.0322	1	-0.68	-7.646
96.47057	30.867	4587.917	0.0323	1	-0.682	-7.673
96.5539	30.844	4592.917	0.0323	1	-0.684	-7.698
96.63723	30.824	4597.917	0.0322	1	-0.686	-7.721
96.72056	30.803	4602.917	0.0323	1	-0.688	-7.744
96.80389	30.779	4607.917	0.0322	1	-0.691	-7.768
96.88722	30.751	4612.917	0.0323	1	-0.693	-7.798
96.97056	30.723	4617.917	0.0322	1	-0.696	-7.828
97.0539	30.692	4622.917	0.0323	1	-0.699	-7.859
97.13723	30.664	4627.917	0.0323	1	-0.701	-7.889
97.22056	30.636	4632.917	0.0323	1	-0.704	-7.92
97.3039	30.607	4637.917	0.0323	1	-0.707	-7.952
97.38722	30.578	4642.917	0.0323	1	-0.71	-7.984
97.47056	30.548	4647.917	0.0323	1	-0.713	-8.015
97.55389	30.518	4652.917	0.0322	1	-0.715	-8.047
97.63723	30.485	4657.917	0.0323	1	-0.718	-8.082
97.72055	30.452	4662.917	0.0323	1	-0.721	-8.116
97.80389	30.425	4667.917	0.0323	1	-0.724	-8.144
97.88723	30.392	4672.917	0.0323	1	-0.727	-8.177
97.97056	30.354	4677.917	0.0323	1	-0.73	-8.216
98.0539	30.316	4682.917	0.0323	1	-0.734	-8.254
98.13724	30.276	4687.917	0.0323	1	-0.737	-8.294
98.22056	30.241	4692.917	0.0323	1	-0.74	-8.33
98.3039	30.213	4697.917	0.0323	1	-0.743	-8.358
98.38724	30.182	4702.917	0.0323	1	-0.746	-8.389
98.47057	30.152	4707.917	0.0323	1	-0.748	-8.42
98.55391	30.123	4712.917	0.0323	1	-0.751	-8.449
98.63724	30.094	4717.917	0.0323	1	-0.754	-8.478
98.72057	30.061	4722.917	0.0323	1	-0.757	-8.511
98.8039	30.029	4727.917	0.0323	1	-0.759	-8.543
98.88723	30.002	4732.917	0.0323	1	-0.762	-8.57
98.97055	29.968	4737.917	0.0323	1	-0.765	-8.604
99.05387	29.934	4742.917	0.0323	1	-0.768	-8.638
99.13721	29.906	4747.917	0.0323	1	-0.77	-8.666
99.22055	29.881	4752.917	0.0323	1	-0.773	-8.691
99.30388	29.87	4757.917	0.0323	1	-0.773	-8.702
99.38722	29.859	4762.917	0.0323	1	-0.774	-8.713
99.47056	29.84	4767.917	0.0323	1	-0.776	-8.732
99.5539	29.809	4772.917	0.0323	1	-0.779	-8.763
99.63723	29.771	4777.917	0.0322	1	-0.782	-8.801
99.72057	29.723	4782.917	0.0323	1	-0.787	-8.849
99.8039	29.673	4787.917	0.0323	1	-0.791	-8.899
99.88724	29.631	4792.917	0.0323	1	-0.795	-8.941
99.97058	29.586	4797.917	0.0323	1	-0.799	-8.986
100.05392	29.534	4802.917	0.0323	1	-0.803	-9.038
100.13724	29.484	4807.917	0.0323	1	-0.808	-9.087
100.22057	29.444	4812.917	0.0323	1	-0.811	-9.127
100.3039	29.406	4817.917	0.0323	1	-0.815	-9.165
100.38722	29.368	4822.917	0.0322	1	-0.818	-9.201
100.47055	29.333	4827.917	0.0322	1	-0.821	-9.234
100.55388	29.298	4832.917	0.0322	1	-0.824	-9.268
100.6372	29.261	4837.917	0.0323	1	-0.827	-9.303
100.72053	29.225	4842.917	0.0323	1	-0.83	-9.336
100.80386	29.186	4847.917	0.0323	1	-0.833	-9.373
100.88718	29.147	4852.917	0.0323	1	-0.836	-9.409
100.97051	29.107	4857.917	0.0323	1	-0.84	-9.446
101.05384	29.066	4862.917	0.0322	1	-0.843	-9.484
101.13718	29.023	4867.917	0.0323	1	-0.847	-9.524
101.22052	28.977	4872.917	0.0322	1	-0.85	-9.564
101.30387	28.93	4877.917	0.0323	1	-0.854	-9.606
101.3872	28.878	4882.917	0.0322	1	-0.858	-9.65
101.47055	28.828	4887.917	0.0322	1	-0.861	-9.692
101.55389	28.772	4892.917	0.0323	1	-0.866	-9.74
101.63723	28.719	4897.917	0.0323	1	-0.87	-9.782
101.72056	28.668	4902.917	0.0323	1	-0.873	-9.823
101.80388	28.624	4907.917	0.0323	1	-0.876	-9.855
101.88721	28.583	4912.917	0.0322	1	-0.878	-9.882
101.97054	28.538	4917.917	0.0322	1	-0.881	-9.911
102.05388	28.494	4922.917	0.0322	1	-0.883	-9.939
102.13722	28.449	4927.917	0.0323	1	-0.886	-9.966
102.22055	28.402	4932.917	0.0322	1	-0.888	-9.995
102.30388	28.356	4937.917	0.0322	1	-0.891	-10.025
102.38721	28.31	4942.917	0.0323	1	-0.894	-10.054
102.47054	28.257	4947.917	0.0322	1	-0.897	-10.089
102.55388	28.203	4952.917	0.0322	1	-0.9	-10.125
102.63722	28.175	4957.917	0.0323	1	-0.901	-10.134
102.72056	28.144	4962.917	0.0322	1	-0.902	-10.148
102.80389	28.104	4967.917	0.0323	1	-0.904	-10.17
102.88723	28.044	4972.917	0.0322	1	-0.908	-10.211
102.97056	27.976	4977.917	0.0322	1	-0.912	-10.262
103.0539	27.907	4982.917	0.0322	1	-0.917	-10.314
103.13724	27.833	4987.917	0.0322	1	-0.922	-10.371
103.22057	27.756	4992.917	0.0323	1	-0.927	-10.431
103.3039	27.692	4997.917	0.0323	1	-0.931	-10.475
103.38724	27.635	5002.917	0.0322	1	-0.934	-10.512
103.47057	27.578	5007.917	0.0323	1	-0.938	-10.549
103.5539	27.519	5012.917	0.0323	1	-0.941	-10.589
103.63723	27.468	5017.917	0.0322	1	-0.944	-10.623
103.72056	27.421	5022.917	0.0323	1	-0.947	-10.652
103.80389	27.363	5027.917	0.0323	1	-0.95	-10.692
103.88721	27.305	5032.917	0.0322	1	-0.954	-10.73
103.97054	27.247	5037.917	0.0322	1	-0.957	-10.766
104.05387	27.19	5042.917	0.0322	1	-0.96	-10.795
104.1372	27.137	5047.917	0.0322	1	-0.962	-10.821
104.22053	27.083	5052.917	0.0322	1	-0.965	-10.85
104.30386	27.031	5057.917	0.0322	1	-0.967	-10.876
104.3872	26.97	5062.917	0.0322	1	-0.97	-10.912
104.47053	26.906	5067.917	0.0322	1	-0.974	-10.953
104.55386	26.839	5072.917	0.0322	1	-0.978	-10.997
104.6372	26.768	5077.917	0.0322	1	-0.982	-11.046
104.72053	26.695	5082.917	0.0323	1	-0.986	-11.098
104.80387	26.61	5087.917	0.0323	1	-0.992	-11.161
104.8872	26.56	5092.917	0.0322	1	-0.994	-11.188
104.97053	26.497	5097.917	0.0322	1	-0.998	-11.228
105.05388	26.399	5102.917	0.0322	1	-1.005	-11.301
105.13721	26.291	5107.917	0.0322	1	-1.012	-11.384
105.22055	26.204	5112.917	0.0322	1	-1.018	-11.448
105.30389	26.129	5117.917	0.0322	1	-1.022	-11.498
105.38722	26.055	5122.917	0.0322	1	-1.026	-11.54
105.47056	25.975	5127.917	0.0322	1	-1.03	-11.587
105.55389	25.894	5132.917	0.0322	1	-1.034	-11.637
105.63722	25.812	5137.917	0.0322	1	-1.039	-11.688
105.72055	25.733	5142.917	0.0322	1	-1.043	-11.734
105.80388	25.66	5147.917	0.0322	1	-1.047	-11.776
105.88721	25.583	5152.917	0.0323	1	-1.051	-11.825
105.97054	25.501	5157.917	0.0322	1	-1.056	-11.878
106.05388	25.412	5162.917	0.0322	1	-1.061	-11.935
106.13722	25.317	5167.917	0.0322	1	-1.066	-11.995
106.22055	25.213	5172.917	0.0322	1	-1.073	-12.067
106.30388	25.108	5177.917	0.0322	1	-1.079	-12.144
106.38721	25.006	5182.917	0.0322	1	-1.086	-12.221
106.47054	24.907	5187.917	0.0322	1	-1.093	-12.294
106.55388	24.798	5192.917	0.0322	1	-1.1	-12.377
106.63721	24.697	5197.917	0.0322	1	-1.107	-12.45
106.72054	24.609	5202.917	0.0322	1	-1.112	-12.51
106.80386	24.499	5207.917	0.0323	1	-1.119	-12.592
106.8872	24.38	5212.917	0.0322	1	-1.127	-12.681
106.97053	24.245	5217.917	0.0322	1	-1.136	-12.782
107.05387	24.107	5222.917	0.0322	1	-1.146	-12.89
107.13721	23.965	5227.917	0.0322	1	-1.156	-13.002
107.22055	23.828	5232.917	0.0322	1	-1.165	-13.111
107.30388	23.681	5237.917	0.0322	1	-1.176	-13.229
107.38722	23.541	5242.917	0.0322	1	-1.186	-13.339
107.47056	23.4	5247.917	0.0322	1	-1.196	-13.45
107.55389	23.261	5252.917	0.0322	1	-1.205	-13.559
107.63723	23.123	5257.917	0.0322	1	-1.215	-13.668
107.72056	22.978	5262.917	0.0322	1	-1.225	-13.784
107.80389	22.837	5267.917	0.0322	1	-1.235	-13.896
107.88724	22.696	5272.917	0.0322	1	-1.245	-14.01
107.97058	22.541	5277.917	0.0322	1	-1.256	-14.135
108.05391	22.401	5282.917	0.0322	1	-1.266	-14.238
108.13723	22.258	5287.917	0.0322	1	-1.275	-14.34
108.22055	22.103	5292.917	0.0322	1	-1.285	-14.456
108.30389	21.954	5297.917	0.0322	1	-1.295	-14.567
108.38722	21.79	5302.917	0.0322	1	-1.306	-14.693
108.47055	21.618	5307.917	0.0322	1	-1.318	-14.83
108.55389	21.43	5312.917	0.0322	1	-1.332	-14.983
108.63723	21.232	5317.917	0.0322	1	-1.346	-15.147
108.72057	21.049	5322.917	0.0322	1	-1.359	-15.294
108.80391	20.875	5327.917	0.0322	1	-1.372	-15.433
108.88724	20.713	5332.917	0.0321	1	-1.383	-15.561
108.97057	20.565	5337.917	0.0322	1	-1.393	-15.671
109.05389	20.416	5342.917	0.0322	1	-1.403	-15.784
109.13722	20.254	5347.917	0.0322	1	-1.414	-15.911
109.22056	20.094	5352.917	0.0322	1	-1.425	-16.034
109.30389	19.934	5357.917	0.0322	1	-1.436	-16.154
109.38723	19.776	5362.917	0.0322	1	-1.446	-16.274
109.47057	19.618	5367.917	0.0322	1	-1.457	-16.396
109.55391	19.454	5372.917	0.0322	1	-1.469	-16.525
109.63725	19.286	5377.917	0.0322	1	-1.481	-16.659
109.72059	19.125	5382.917	0.0322	1	-1.492	-16.788
109.80393	18.962	5387.917	0.0321	1	-1.504	-16.921
109.88726	18.81	5392.917	0.0322	1	-1.515	-17.046
109.97059	18.633	5397.917	0.0322	1	-1.529	-17.198
