# Supplementary material for: Modification of the structural stability of human serum albumin in rheumatoid arthritis
Source: PLoS One. 2023 Mar 17;18(3):e0271008. doi: 10.1371/journal.pone.0271008 (PMC10022781; doi:10.1371/journal.pone.0271008)
Supplement: S2 Data — The zip file includes 47 HDC results (.csv) exported from DSC raw files. Each HDC result file contains seven measurements for each DSC run: temperature (°C), power (μW), time(s), pressure (atm), scan rate (°C/min), analysis data (excess molar heat capacity (Cpex)), and corrected data (normalized Cpex, normalization explained in the Methods section). (ZIP) [file pone.0271008.s003.zip › SupplmentalData_2_HDC results/RF40.csv]

temp	power	time	pressure	scan rate	AnalysisData	CorrectedData
20.00098	-61.85	0.528	0.0324	0.562	0.016	0.016
20.03271	-79.115	5.527	0.0324	0.562	-0.031	-0.031
20.0852	-149.536	10.528	0.0324	0.562	-0.258	-0.258
20.15309	-221.992	15.528	0.0324	0.562	-0.798	-0.798
20.2498	-289.662	21.527	0.0324	0.676	-2.621	-2.621
20.33938	-327.031	26.527	0.0324	0.791	-4.783	-4.783
20.43426	-347.841	31.527	0.0324	0.907	-6.863	-6.863
20.5322	-356.446	36.527	0.0324	1.02	-9.468	-9.468
20.63141	-354.027	41.527	0.0324	1.096	-11.755	-11.755
20.73052	-343.756	46.527	0.0323	1.141	-14.01	-14.01
20.82854	-328.319	51.527	0.0324	1.16	-16.119	-16.119
20.92484	-309.733	56.527	0.0324	1.146	-17.891	-17.891
21.01905	-289.614	61.527	0.0324	1.126	-19.324	-19.324
21.11101	-269.247	66.528	0.0324	1.104	-20.422	-20.422
21.20078	-249.537	71.528	0.0324	1.081	-21.199	-21.199
21.28852	-231.113	76.528	0.0324	1.058	-21.678	-21.678
21.37447	-214.367	81.528	0.0324	1.038	-21.928	-21.928
21.45893	-199.492	86.528	0.0324	1.021	-21.989	-21.989
21.54219	-186.513	91.528	0.0323	1.006	-21.891	-21.891
21.62456	-175.353	96.528	0.0324	0.995	-21.676	-21.676
21.70631	-165.958	101.528	0.0323	0.987	-21.366	-21.366
21.78772	-158.141	106.528	0.0324	0.982	-21.173	-21.173
21.86899	-151.488	111.528	0.0324	0.979	-20.91	-20.91
21.95027	-145.751	116.528	0.0324	0.978	-20.546	-20.546
22.03171	-140.718	121.528	0.0324	0.979	-20.147	-20.147
22.11336	-136.242	126.528	0.0324	0.981	-19.831	-19.831
22.21171	-131.261	132.527	0.0324	0.984	-19.443	-19.443
22.29399	-127.477	137.527	0.0324	0.987	-19.291	-19.291
22.37655	-123.793	142.527	0.0324	0.99	-19.177	-19.177
22.45938	-120.12	147.527	0.0324	0.993	-19.08	-19.08
22.54243	-116.434	152.527	0.0324	0.996	-19.031	-19.031
22.62567	-112.703	157.527	0.0324	0.998	-18.989	-18.989
22.70907	-108.921	162.527	0.0324	1	-18.953	-18.953
22.79259	-105.14	167.527	0.0324	1.001	-18.951	-18.951
22.87619	-101.35	172.527	0.0324	1.002	-18.961	-18.961
22.95985	-97.55	177.527	0.0324	1.003	-18.98	-18.98
23.04352	-93.772	182.527	0.0324	1.004	-19.012	-19.012
23.12721	-90.025	187.527	0.0324	1.004	-19.031	-19.031
23.21088	-86.336	192.527	0.0324	1.004	-19.039	-19.039
23.29452	-82.704	197.527	0.0324	1.003	-19.035	-19.035
23.37812	-79.156	202.527	0.0323	1.003	-19.02	-19.02
23.46169	-75.698	207.527	0.0324	1.003	-18.971	-18.971
23.54521	-72.366	212.527	0.0324	1.002	-18.922	-18.922
23.6287	-69.169	217.527	0.0324	1.002	-18.894	-18.894
23.71216	-66.097	222.527	0.0324	1.002	-18.851	-18.851
23.79559	-63.158	227.527	0.0324	1.001	-18.809	-18.809
23.879	-60.343	232.527	0.0324	1.001	-18.773	-18.773
23.9624	-57.641	237.527	0.0324	1.001	-18.731	-18.731
24.04578	-55.046	242.527	0.0324	1.001	-18.677	-18.677
24.12917	-52.575	247.527	0.0324	1.001	-18.654	-18.654
24.21255	-50.205	252.527	0.0323	1.001	-18.651	-18.651
24.29592	-47.932	257.527	0.0324	1.001	-18.633	-18.633
24.37928	-45.703	262.527	0.0324	1.001	-18.561	-18.561
24.46266	-43.597	267.527	0.0324	1	-18.542	-18.542
24.54604	-41.575	272.527	0.0324	1	-18.525	-18.525
24.62942	-39.64	277.527	0.0324	1	-18.529	-18.529
24.71279	-37.716	282.527	0.0324	1.001	-18.473	-18.473
24.79616	-35.869	287.527	0.0323	1	-18.423	-18.423
24.87953	-34.075	292.527	0.0324	1	-18.374	-18.374
24.96291	-32.375	297.527	0.0324	1	-18.36	-18.36
25.04628	-30.727	302.527	0.0324	1	-18.339	-18.339
25.12965	-29.124	307.527	0.0324	1	-18.313	-18.313
25.21303	-27.58	312.527	0.0324	1	-18.301	-18.301
25.29641	-26.099	317.527	0.0324	1	-18.295	-18.295
25.37978	-24.656	322.527	0.0324	1	-18.273	-18.273
25.46315	-23.236	327.527	0.0324	1	-18.224	-18.224
25.54653	-21.875	332.527	0.0324	1	-18.19	-18.19
25.6299	-20.554	337.527	0.0324	1	-18.16	-18.16
25.71326	-19.281	342.527	0.0324	1	-18.133	-18.133
25.79662	-18.046	347.527	0.0324	1	-18.106	-18.106
25.87999	-16.859	352.527	0.0324	1	-18.071	-18.071
25.96335	-15.719	357.527	0.0324	1	-18.044	-18.044
26.04671	-14.631	362.527	0.0324	1	-18.031	-18.031
26.13008	-13.591	367.527	0.0324	1	-18.04	-18.04
26.21345	-12.58	372.527	0.0324	1	-18.041	-18.041
26.29681	-11.614	377.527	0.0324	1	-18.04	-18.04
26.38017	-10.65	382.527	0.0324	1	-18.005	-18.005
26.46354	-9.723	387.527	0.0324	1	-17.968	-17.968
26.54691	-8.853	392.527	0.0324	1	-17.966	-17.966
26.63028	-7.993	397.527	0.0324	1	-17.946	-17.946
26.71364	-7.156	402.527	0.0324	1	-17.919	-17.919
26.797	-6.352	407.527	0.0324	1	-17.882	-17.882
26.88036	-5.568	412.527	0.0324	1	-17.828	-17.828
26.96371	-4.811	417.527	0.0324	1	-17.815	-17.815
27.04706	-4.093	422.527	0.0324	1	-17.821	-17.821
27.13041	-3.385	427.527	0.0324	1	-17.799	-17.799
27.21376	-2.708	432.527	0.0324	1	-17.78	-17.78
27.29711	-2.061	437.527	0.0324	1	-17.77	-17.77
27.38045	-1.419	442.527	0.0324	1	-17.739	-17.739
27.4638	-0.811	447.527	0.0324	1	-17.718	-17.718
27.54715	-0.108	452.527	0.0324	1	-17.574	-17.574
27.63049	0.466	457.527	0.0324	1	-17.549	-17.549
27.71383	0.992	462.527	0.0324	1	-17.558	-17.558
27.79718	1.483	467.527	0.0324	1	-17.597	-17.597
27.88052	1.951	472.527	0.0324	1	-17.642	-17.642
27.96387	2.417	477.527	0.0324	1	-17.656	-17.656
28.04723	2.852	482.527	0.0324	1	-17.682	-17.682
28.13059	3.268	487.527	0.0324	1	-17.706	-17.706
28.21394	3.692	492.527	0.0324	1	-17.706	-17.706
28.29728	4.117	497.527	0.0324	1	-17.693	-17.693
28.38062	4.556	502.527	0.0324	1	-17.653	-17.653
28.46395	4.968	507.527	0.0324	1	-17.624	-17.624
28.54729	5.366	512.528	0.0324	1	-17.612	-17.612
28.64396	5.803	518.327	0.0324	1	-17.604	-17.604
28.72729	6.168	523.327	0.0324	1	-17.583	-17.583
28.81063	6.514	528.327	0.0324	1	-17.568	-17.568
28.89396	6.848	533.327	0.0324	1	-17.553	-17.553
28.97731	7.16	538.327	0.0324	1	-17.553	-17.553
29.06065	7.453	543.327	0.0324	1	-17.567	-17.567
29.14399	7.746	548.327	0.0324	1	-17.559	-17.559
29.22733	8.035	553.327	0.0324	1	-17.554	-17.554
29.31067	8.321	558.327	0.0324	1	-17.547	-17.547
29.39401	8.598	563.327	0.0324	1	-17.528	-17.528
29.47735	8.896	568.327	0.0324	1	-17.478	-17.478
29.56069	9.182	573.327	0.0324	1	-17.44	-17.44
29.64402	9.442	578.327	0.0324	1	-17.421	-17.421
29.72736	9.686	583.327	0.0324	1	-17.414	-17.414
29.8107	9.903	588.327	0.0324	1	-17.438	-17.438
29.89403	10.13	593.327	0.0324	1	-17.442	-17.442
29.97736	10.368	598.327	0.0324	1	-17.422	-17.422
30.06069	10.588	603.327	0.0324	1	-17.393	-17.393
30.14402	10.785	608.327	0.0324	1	-17.371	-17.371
30.22736	10.975	613.327	0.0324	1	-17.357	-17.357
30.31071	11.14	618.327	0.0324	1	-17.364	-17.364
30.39406	11.304	623.327	0.0326	1	-17.368	-17.368
30.47741	11.475	628.327	0.0324	1	-17.361	-17.361
30.56074	11.644	633.327	0.0324	1	-17.361	-17.361
30.64408	11.83	638.327	0.0324	1	-17.338	-17.338
30.72741	12.012	643.327	0.0324	1	-17.31	-17.31
30.81075	12.197	648.327	0.0324	1	-17.275	-17.275
30.89407	12.367	653.327	0.0324	1	-17.253	-17.253
30.97741	12.533	658.327	0.0324	1	-17.225	-17.225
31.06072	12.684	663.327	0.0324	1	-17.201	-17.201
31.14405	12.846	668.327	0.0324	1	-17.167	-17.167
31.22739	12.997	673.327	0.0324	1	-17.142	-17.142
31.31072	13.125	678.327	0.0324	1	-17.138	-17.138
31.39406	13.296	683.327	0.0324	1	-17.083	-17.083
31.4774	13.44	688.327	0.0323	1	-17.048	-17.048
31.56073	13.565	693.327	0.0324	1	-17.028	-17.028
31.64405	13.687	698.327	0.0324	1	-17.022	-17.022
31.72737	13.807	703.327	0.0324	1	-17.026	-17.026
31.8107	13.917	708.327	0.0324	1	-17.025	-17.025
31.89403	14.018	713.327	0.0324	1	-17.011	-17.011
31.97739	14.107	718.327	0.0324	1	-17.007	-17.007
32.06072	14.18	723.327	0.0324	1	-17.029	-17.029
32.14407	14.258	728.327	0.0323	1	-17.045	-17.045
32.22742	14.331	733.327	0.0324	1	-17.055	-17.055
32.31075	14.402	738.327	0.0324	1	-17.07	-17.07
32.39408	14.489	743.327	0.0324	1	-17.066	-17.066
32.47741	14.58	748.327	0.0323	1	-17.058	-17.058
32.56073	14.679	753.327	0.0324	1	-17.038	-17.038
32.64407	14.794	758.327	0.0324	1	-16.997	-16.997
32.72741	14.872	763.327	0.0324	1	-16.99	-16.99
32.81074	14.934	768.327	0.0324	1	-16.996	-16.996
32.89408	15	773.327	0.0324	1	-16.996	-16.996
32.97742	15.06	778.327	0.0324	1	-17.001	-17.001
33.06075	15.122	783.327	0.0324	1	-17.006	-17.006
33.14409	15.191	788.327	0.0324	1	-16.994	-16.994
33.22744	15.254	793.327	0.0324	1	-16.987	-16.987
33.31079	15.31	798.327	0.0324	1	-16.991	-16.991
33.39412	15.361	803.327	0.0324	1	-16.999	-16.999
33.47745	15.422	808.327	0.0324	1	-16.989	-16.989
33.56078	15.479	813.327	0.0324	1	-16.977	-16.977
33.64411	15.541	818.327	0.0324	1	-16.959	-16.959
33.72744	15.604	823.328	0.0324	1	-16.936	-16.936
33.81077	15.666	828.328	0.0324	1	-16.919	-16.919
33.89409	15.718	833.328	0.0324	1	-16.909	-16.909
33.97743	15.774	838.328	0.0324	1	-16.894	-16.894
34.06075	15.827	843.328	0.0324	1	-16.888	-16.888
34.14407	15.887	848.328	0.0324	1	-16.869	-16.869
34.22738	15.951	853.328	0.0324	1	-16.844	-16.844
34.3107	16.023	858.328	0.0324	1	-16.817	-16.817
34.39402	16.086	863.328	0.0323	1	-16.801	-16.801
34.47736	16.148	868.328	0.0324	1	-16.786	-16.786
34.56071	16.201	873.328	0.0324	1	-16.777	-16.777
34.64404	16.242	878.328	0.0323	1	-16.777	-16.777
34.72739	16.284	883.328	0.0323	1	-16.772	-16.772
34.81072	16.318	888.328	0.0323	1	-16.772	-16.772
34.89406	16.352	893.328	0.0324	1	-16.772	-16.772
34.9774	16.369	898.328	0.0324	1	-16.79	-16.79
35.06073	16.383	903.328	0.0323	1	-16.811	-16.811
35.14406	16.399	908.328	0.0324	1	-16.826	-16.826
35.2274	16.418	913.328	0.0324	1	-16.834	-16.834
35.31073	16.44	918.328	0.0324	1	-16.838	-16.838
35.39404	16.468	923.328	0.0324	1	-16.835	-16.835
35.47737	16.507	928.328	0.0324	1	-16.817	-16.817
35.56072	16.546	933.328	0.0324	1	-16.805	-16.805
35.64406	16.58	938.328	0.0324	1	-16.802	-16.802
35.72739	16.611	943.328	0.0323	1	-16.797	-16.797
35.81071	16.651	948.328	0.0323	1	-16.777	-16.777
35.89402	16.699	953.328	0.0324	1	-16.751	-16.751
35.97734	16.75	958.328	0.0323	1	-16.724	-16.724
36.06065	16.799	963.328	0.0324	1	-16.7	-16.7
36.14398	16.845	968.328	0.0323	1	-16.68	-16.68
36.22729	16.886	973.328	0.0324	1	-16.663	-16.663
36.31061	16.933	978.328	0.0324	1	-16.639	-16.639
36.39393	16.982	983.328	0.0323	1	-16.607	-16.607
36.47726	17.013	988.328	0.0324	1	-16.588	-16.588
36.56059	17.032	993.328	0.0324	1	-16.581	-16.581
36.64392	17.048	998.328	0.0323	1	-16.575	-16.575
36.72725	17.063	1003.328	0.0324	1	-16.571	-16.571
36.81059	17.078	1008.328	0.0324	1	-16.569	-16.569
36.89393	17.095	1013.328	0.0324	1	-16.566	-16.566
36.97726	17.111	1018.328	0.0324	1	-16.567	-16.567
37.0606	17.131	1023.328	0.0324	1	-16.564	-16.564
37.16061	17.159	1029.327	0.0324	1	-16.558	-16.558
37.24396	17.188	1034.327	0.0324	1	-16.549	-16.549
37.32729	17.216	1039.327	0.0323	1	-16.54	-16.54
37.41063	17.247	1044.327	0.0324	1	-16.529	-16.529
37.49397	17.281	1049.327	0.0324	1	-16.512	-16.512
37.5773	17.308	1054.327	0.0324	1	-16.502	-16.502
37.66063	17.334	1059.327	0.0324	1	-16.492	-16.492
37.74395	17.362	1064.327	0.0324	1	-16.478	-16.478
37.82729	17.389	1069.327	0.0324	1	-16.466	-16.466
37.91062	17.412	1074.327	0.0324	1	-16.459	-16.459
37.99395	17.431	1079.327	0.0324	1	-16.457	-16.457
38.07728	17.453	1084.327	0.0324	1	-16.452	-16.452
38.16061	17.483	1089.327	0.0324	1	-16.438	-16.438
38.24395	17.521	1094.327	0.0324	1	-16.414	-16.414
38.32727	17.571	1099.327	0.0324	1	-16.377	-16.377
38.4106	17.626	1104.327	0.0323	1	-16.334	-16.334
38.49393	17.677	1109.327	0.0324	1	-16.295	-16.295
38.57726	17.724	1114.327	0.0324	1	-16.258	-16.258
38.66058	17.759	1119.327	0.0324	1	-16.234	-16.234
38.74392	17.784	1124.327	0.0323	1	-16.219	-16.219
38.82726	17.799	1129.327	0.0324	1	-16.211	-16.211
38.91062	17.809	1134.327	0.0324	1	-16.21	-16.21
38.99398	17.816	1139.327	0.0323	1	-16.213	-16.213
39.07733	17.821	1144.327	0.0324	1	-16.22	-16.22
39.16069	17.824	1149.327	0.0324	1	-16.231	-16.231
39.24404	17.827	1154.327	0.0324	1	-16.241	-16.241
39.32739	17.831	1159.327	0.0324	1	-16.248	-16.248
39.41073	17.836	1164.327	0.0324	1	-16.253	-16.253
39.49407	17.844	1169.327	0.0324	1	-16.255	-16.255
39.5774	17.855	1174.327	0.0324	1	-16.256	-16.256
39.66072	17.871	1179.327	0.0323	1	-16.251	-16.251
39.74403	17.895	1184.327	0.0324	1	-16.237	-16.237
39.82733	17.936	1189.327	0.0324	1	-16.204	-16.204
39.91063	17.991	1194.327	0.0324	1	-16.156	-16.156
39.99393	18.045	1199.327	0.0324	1	-16.109	-16.109
40.07723	18.101	1204.327	0.0324	1	-16.063	-16.063
40.16056	18.151	1209.327	0.0324	1	-16.023	-16.023
40.24388	18.181	1214.327	0.0324	1	-16.003	-16.003
40.32721	18.196	1219.327	0.0324	1	-15.996	-15.996
40.41055	18.207	1224.327	0.0323	1	-15.993	-15.993
40.49389	18.214	1229.327	0.0323	1	-15.994	-15.994
40.57723	18.22	1234.327	0.0324	1	-15.995	-15.995
40.66056	18.225	1239.327	0.0324	1	-15.997	-15.997
40.7439	18.23	1244.327	0.0324	1	-15.999	-15.999
40.82725	18.238	1249.327	0.0324	1	-15.998	-15.998
40.91058	18.245	1254.327	0.0324	1	-15.998	-15.998
40.99391	18.257	1259.327	0.0324	1	-15.995	-15.995
41.07725	18.266	1264.327	0.0324	1	-15.995	-15.995
41.16058	18.275	1269.327	0.0324	1	-15.997	-15.997
41.24391	18.283	1274.327	0.0324	1	-16	-16
41.32723	18.302	1279.327	0.0324	1	-15.991	-15.991
41.41056	18.325	1284.327	0.0324	1	-15.976	-15.976
41.4939	18.338	1289.327	0.0324	1	-15.971	-15.971
41.57721	18.351	1294.327	0.0324	1	-15.968	-15.968
41.66055	18.387	1299.327	0.0324	1	-15.939	-15.939
41.74389	18.413	1304.327	0.0323	1	-15.92	-15.92
41.82723	18.426	1309.327	0.0324	1	-15.914	-15.914
41.91057	18.433	1314.327	0.0324	1	-15.914	-15.914
41.99391	18.439	1319.327	0.0324	1	-15.917	-15.917
42.07724	18.443	1324.327	0.0324	1	-15.923	-15.923
42.16056	18.446	1329.327	0.0324	1	-15.928	-15.928
42.24388	18.449	1334.327	0.0324	1	-15.933	-15.933
42.32719	18.451	1339.327	0.0324	1	-15.938	-15.938
42.4105	18.453	1344.327	0.0324	1	-15.942	-15.942
42.49384	18.456	1349.327	0.0324	1	-15.944	-15.944
42.57716	18.46	1354.327	0.0324	1	-15.944	-15.944
42.6605	18.47	1359.327	0.0323	1	-15.938	-15.938
42.74384	18.486	1364.327	0.0324	1	-15.93	-15.93
42.82716	18.513	1369.327	0.0324	1	-15.91	-15.91
42.9105	18.538	1374.327	0.0324	1	-15.89	-15.89
42.99383	18.56	1379.327	0.0324	1	-15.877	-15.877
43.07716	18.583	1384.327	0.0324	1	-15.865	-15.865
43.1605	18.615	1389.327	0.0324	1	-15.841	-15.841
43.24383	18.642	1394.327	0.0324	1	-15.821	-15.821
43.32716	18.669	1399.327	0.0324	1	-15.801	-15.801
43.41048	18.689	1404.327	0.0324	1	-15.787	-15.787
43.4938	18.714	1409.327	0.0324	1	-15.768	-15.768
43.57712	18.727	1414.327	0.0324	1	-15.76	-15.76
43.66045	18.74	1419.327	0.0323	1	-15.752	-15.752
43.7438	18.748	1424.327	0.0324	1	-15.75	-15.75
43.82714	18.752	1429.327	0.0324	1	-15.751	-15.751
43.91049	18.755	1434.327	0.0324	1	-15.753	-15.753
43.99384	18.76	1439.327	0.0324	1	-15.752	-15.752
44.07719	18.772	1444.327	0.0324	1	-15.745	-15.745
44.16052	18.791	1449.327	0.0324	1	-15.731	-15.731
44.24383	18.824	1454.327	0.0324	1	-15.705	-15.705
44.32717	18.867	1459.327	0.0324	1	-15.668	-15.668
44.4105	18.908	1464.327	0.0324	1	-15.634	-15.634
44.49382	18.941	1469.327	0.0324	1	-15.607	-15.607
44.57715	18.984	1474.327	0.0324	1	-15.569	-15.569
44.66048	19.018	1479.327	0.0323	1	-15.54	-15.54
44.74379	19.041	1484.327	0.0324	1	-15.522	-15.522
44.82711	19.071	1489.327	0.0324	1	-15.498	-15.498
44.91044	19.109	1494.327	0.0324	1	-15.465	-15.465
44.99376	19.129	1499.327	0.0324	1	-15.449	-15.449
45.07709	19.149	1504.327	0.0324	1	-15.435	-15.435
45.16043	19.172	1509.327	0.0323	1	-15.416	-15.416
45.24377	19.2	1514.327	0.0323	1	-15.394	-15.394
45.32709	19.231	1519.327	0.0324	1	-15.368	-15.368
45.41043	19.26	1524.327	0.0324	1	-15.342	-15.342
45.49377	19.295	1529.327	0.0324	1	-15.311	-15.311
45.57709	19.33	1534.327	0.0324	1	-15.281	-15.281
45.66041	19.368	1539.327	0.0324	1	-15.248	-15.248
45.74375	19.401	1544.327	0.0324	1	-15.219	-15.219
45.82708	19.422	1549.327	0.0324	1	-15.203	-15.203
45.91041	19.441	1554.327	0.0324	1	-15.189	-15.189
45.99375	19.456	1559.327	0.0324	1	-15.179	-15.179
46.07708	19.467	1564.327	0.0323	1	-15.174	-15.174
46.16041	19.475	1569.327	0.0324	1	-15.171	-15.171
46.24374	19.483	1574.327	0.0324	1	-15.169	-15.169
46.32708	19.489	1579.327	0.0324	1	-15.169	-15.169
46.4104	19.493	1584.327	0.0324	1	-15.17	-15.17
46.49374	19.497	1589.327	0.0324	1	-15.171	-15.171
46.57707	19.501	1594.327	0.0324	1	-15.172	-15.172
46.66041	19.504	1599.327	0.0324	1	-15.174	-15.174
46.74374	19.509	1604.327	0.0323	1	-15.174	-15.174
46.82707	19.515	1609.327	0.0324	1	-15.173	-15.173
46.91041	19.524	1614.327	0.0324	1	-15.168	-15.168
46.99373	19.533	1619.327	0.0324	1	-15.164	-15.164
47.07707	19.545	1624.327	0.0324	1	-15.158	-15.158
47.16041	19.556	1629.327	0.0324	1	-15.152	-15.152
47.24374	19.572	1634.327	0.0323	1	-15.141	-15.141
47.32708	19.591	1639.328	0.0324	1	-15.125	-15.125
47.41041	19.61	1644.328	0.0324	1	-15.11	-15.11
47.49373	19.635	1649.328	0.0324	1	-15.09	-15.09
47.57706	19.665	1654.328	0.0324	1	-15.064	-15.064
47.66039	19.693	1659.328	0.0324	1	-15.04	-15.04
47.74372	19.72	1664.328	0.0324	1	-15.017	-15.017
47.82703	19.752	1669.328	0.0324	1	-14.99	-14.99
47.91035	19.787	1674.328	0.0324	1	-14.959	-14.959
47.99369	19.819	1679.328	0.0323	1	-14.931	-14.931
48.07704	19.838	1684.328	0.0324	1	-14.915	-14.915
48.16039	19.851	1689.328	0.0324	1	-14.906	-14.906
48.24374	19.866	1694.328	0.0324	1	-14.895	-14.895
48.32708	19.881	1699.328	0.0323	1	-14.884	-14.884
48.4104	19.904	1704.328	0.0324	1	-14.867	-14.867
48.49372	19.939	1709.328	0.0323	1	-14.838	-14.838
48.57702	19.982	1714.328	0.0324	1	-14.801	-14.801
48.66034	20.029	1719.328	0.0324	1	-14.759	-14.759
48.74366	20.074	1724.328	0.0324	1	-14.718	-14.718
48.82699	20.11	1729.328	0.0324	1	-14.684	-14.684
48.91032	20.141	1734.328	0.0324	1	-14.656	-14.656
48.99366	20.169	1739.328	0.0324	1	-14.631	-14.631
49.07699	20.189	1744.328	0.0324	1	-14.615	-14.615
49.16034	20.211	1749.328	0.0324	1	-14.598	-14.598
49.24367	20.231	1754.328	0.0324	1	-14.583	-14.583
49.32699	20.251	1759.328	0.0324	1	-14.567	-14.567
49.41031	20.276	1764.328	0.0324	1	-14.547	-14.547
49.49363	20.304	1769.328	0.0324	1	-14.524	-14.524
49.57696	20.332	1774.328	0.0324	1	-14.501	-14.501
49.66031	20.356	1779.328	0.0324	1	-14.482	-14.482
49.74366	20.374	1784.328	0.0324	1	-14.468	-14.468
49.82702	20.386	1789.328	0.0324	1	-14.46	-14.46
49.91037	20.397	1794.328	0.0324	1	-14.452	-14.452
49.99373	20.411	1799.328	0.0324	1	-14.441	-14.441
50.07706	20.429	1804.328	0.0324	1	-14.431	-14.431
50.16041	20.463	1809.328	0.0324	1	-14.419	-14.419
50.24373	20.496	1814.328	0.0323	1	-14.419	-14.419
50.32705	20.538	1819.328	0.0324	1	-14.408	-14.408
50.41037	20.581	1824.328	0.0323	1	-14.392	-14.392
50.49369	20.622	1829.328	0.0324	1	-14.376	-14.376
50.57702	20.663	1834.328	0.0323	1	-14.356	-14.356
50.66034	20.699	1839.328	0.0324	1	-14.34	-14.34
50.74367	20.732	1844.328	0.0324	1	-14.326	-14.326
50.82701	20.768	1849.328	0.0323	1	-14.306	-14.306
50.91034	20.799	1854.328	0.0324	1	-14.288	-14.288
50.99366	20.83	1859.328	0.0323	1	-14.269	-14.269
51.077	20.864	1864.328	0.0324	1	-14.246	-14.246
51.16032	20.892	1869.328	0.0324	1	-14.227	-14.227
51.24366	20.92	1874.328	0.0324	1	-14.207	-14.207
51.32699	20.95	1879.328	0.0324	1	-14.183	-14.183
51.41032	20.982	1884.328	0.0324	1	-14.156	-14.156
51.49366	21.017	1889.328	0.0323	1	-14.127	-14.127
51.577	21.051	1894.328	0.0324	1	-14.098	-14.098
51.66033	21.087	1899.328	0.0324	1	-14.065	-14.065
51.74367	21.13	1904.328	0.0323	1	-14.025	-14.025
51.82702	21.16	1909.328	0.0324	1	-13.999	-13.999
51.91037	21.182	1914.328	0.0324	1	-13.981	-13.981
51.99371	21.201	1919.328	0.0324	1	-13.966	-13.966
52.07705	21.225	1924.328	0.0324	1	-13.946	-13.946
52.16039	21.251	1929.328	0.0324	1	-13.924	-13.924
52.24373	21.278	1934.328	0.0324	1	-13.901	-13.901
52.32707	21.306	1939.328	0.0324	1	-13.876	-13.876
52.41041	21.334	1944.328	0.0324	1	-13.851	-13.851
52.49375	21.357	1949.328	0.0323	1	-13.831	-13.831
52.57706	21.389	1954.328	0.0324	1	-13.802	-13.802
52.66037	21.436	1959.328	0.0323	1	-13.759	-13.759
52.7437	21.48	1964.328	0.0324	1	-13.719	-13.719
52.82701	21.523	1969.328	0.0323	1	-13.679	-13.679
52.91033	21.565	1974.328	0.0324	1	-13.639	-13.639
52.99365	21.601	1979.328	0.0324	1	-13.607	-13.607
53.07697	21.644	1984.328	0.0324	1	-13.569	-13.569
53.16028	21.686	1989.328	0.0324	1	-13.533	-13.533
53.2436	21.722	1994.328	0.0324	1	-13.5	-13.5
53.32692	21.754	1999.328	0.0324	1	-13.472	-13.472
53.41025	21.781	2004.328	0.0324	1	-13.448	-13.448
53.49358	21.805	2009.328	0.0323	1	-13.427	-13.427
53.57691	21.826	2014.328	0.0324	1	-13.409	-13.409
53.66024	21.848	2019.328	0.0324	1	-13.391	-13.391
53.74358	21.873	2024.328	0.0324	1	-13.369	-13.369
53.82693	21.894	2029.328	0.0323	1	-13.352	-13.352
53.91027	21.915	2034.328	0.0324	1	-13.335	-13.335
53.99361	21.938	2039.328	0.0323	1	-13.315	-13.315
54.07694	21.964	2044.328	0.0324	1	-13.293	-13.293
54.17695	22	2050.327	0.0323	1	-13.262	-13.262
54.26028	22.033	2055.327	0.0324	1	-13.235	-13.235
54.34361	22.07	2060.327	0.0323	1	-13.205	-13.205
54.42695	22.105	2065.327	0.0324	1	-13.176	-13.176
54.51029	22.133	2070.327	0.0324	1	-13.155	-13.155
54.59363	22.155	2075.327	0.0324	1	-13.138	-13.138
54.67697	22.183	2080.327	0.0324	1	-13.114	-13.114
54.7603	22.215	2085.327	0.0324	1	-13.087	-13.087
54.84362	22.254	2090.327	0.0324	1	-13.054	-13.054
54.92695	22.305	2095.327	0.0324	1	-13.01	-13.01
55.01027	22.358	2100.327	0.0324	1	-12.964	-12.964
55.09361	22.405	2105.327	0.0323	1	-12.924	-12.924
55.17694	22.445	2110.327	0.0324	1	-12.892	-12.892
55.26027	22.486	2115.327	0.0324	1	-12.861	-12.861
55.3436	22.526	2120.327	0.0324	1	-12.83	-12.83
55.42692	22.563	2125.327	0.0324	1	-12.8	-12.8
55.51026	22.608	2130.327	0.0324	1	-12.761	-12.761
55.59358	22.651	2135.327	0.0324	1	-12.723	-12.723
55.67693	22.699	2140.327	0.0323	1	-12.679	-12.679
55.76027	22.741	2145.327	0.0323	1	-12.641	-12.641
55.84361	22.782	2150.327	0.0323	1	-12.603	-12.603
55.92694	22.828	2155.327	0.0324	1	-12.559	-12.559
56.01027	22.88	2160.327	0.0324	1	-12.511	-12.511
56.09361	22.934	2165.327	0.0324	1	-12.462	-12.462
56.17694	22.99	2170.327	0.0324	1	-12.412	-12.412
56.27361	23.059	2176.127	0.0323	1	-12.35	-12.35
56.35694	23.124	2181.127	0.0324	1	-12.292	-12.292
56.44028	23.188	2186.127	0.0324	1	-12.235	-12.235
56.52361	23.256	2191.127	0.0323	1	-12.173	-12.173
56.60694	23.325	2196.127	0.0324	1	-12.11	-12.11
56.69027	23.396	2201.127	0.0324	1	-12.047	-12.047
56.77359	23.468	2206.127	0.0323	1	-11.981	-11.981
56.85693	23.547	2211.127	0.0324	1	-11.906	-11.906
56.94027	23.624	2216.127	0.0324	1	-11.832	-11.832
57.02359	23.706	2221.127	0.0323	1	-11.753	-11.753
57.10693	23.794	2226.127	0.0324	1	-11.67	-11.67
57.19027	23.851	2231.127	0.0324	1	-11.619	-11.619
57.2736	23.917	2236.127	0.0324	1	-11.559	-11.559
57.35693	24.003	2241.127	0.0324	1	-11.482	-11.482
57.44026	24.102	2246.127	0.0324	1	-11.392	-11.392
57.5236	24.209	2251.127	0.0323	1	-11.294	-11.294
57.60693	24.309	2256.127	0.0324	1	-11.202	-11.202
57.69026	24.419	2261.127	0.0324	1	-11.1	-11.1
57.7736	24.53	2266.127	0.0324	1	-10.997	-10.997
57.85693	24.644	2271.127	0.0323	1	-10.89	-10.89
57.94027	24.767	2276.127	0.0323	1	-10.774	-10.774
58.0236	24.891	2281.127	0.0324	1	-10.657	-10.657
58.10693	25.026	2286.127	0.0323	1	-10.529	-10.529
58.19025	25.159	2291.127	0.0324	1	-10.402	-10.402
58.27358	25.298	2296.127	0.0324	1	-10.269	-10.269
58.35691	25.434	2301.127	0.0324	1	-10.138	-10.138
58.44023	25.566	2306.127	0.0324	1	-10.011	-10.011
58.52357	25.743	2311.127	0.0324	1	-9.839	-9.839
58.6069	25.886	2316.127	0.0323	1	-9.701	-9.701
58.69024	26.053	2321.127	0.0324	1	-9.54	-9.54
58.77357	26.212	2326.127	0.0324	1	-9.387	-9.387
58.8569	26.382	2331.127	0.0323	1	-9.222	-9.222
58.94024	26.561	2336.127	0.0323	1	-9.049	-9.049
59.02357	26.752	2341.127	0.0323	1	-8.864	-8.864
59.1069	26.959	2346.127	0.0324	1	-8.662	-8.662
59.19023	27.171	2351.127	0.0323	1	-8.456	-8.456
59.27356	27.394	2356.127	0.0324	1	-8.239	-8.239
59.35689	27.631	2361.127	0.0323	1	-8.006	-8.006
59.44022	27.868	2366.127	0.0323	1	-7.773	-7.773
59.52356	28.146	2371.127	0.0324	1	-7.501	-7.501
59.6069	28.414	2376.127	0.0323	1	-7.237	-7.237
59.69025	28.687	2381.127	0.0323	1	-6.968	-6.968
59.77358	28.986	2386.127	0.0323	1	-6.674	-6.674
59.85691	29.338	2391.127	0.0323	1	-6.327	-6.327
59.94024	29.699	2396.127	0.0323	1	-5.973	-5.973
60.02357	30.077	2401.127	0.0323	1	-5.605	-5.605
60.1069	30.458	2406.127	0.0324	1	-5.234	-5.234
60.19023	30.873	2411.127	0.0323	1	-4.825	-4.825
60.27357	31.309	2416.127	0.0323	1	-4.393	-4.393
60.3569	31.768	2421.127	0.0324	1	-3.938	-3.938
60.44023	32.256	2426.127	0.0323	1	-3.455	-3.455
60.52356	32.76	2431.127	0.0324	1	-2.956	-2.956
60.60689	33.284	2436.127	0.0323	1	-2.438	-2.438
60.69022	33.826	2441.127	0.0323	1	-1.902	-1.902
60.77355	34.361	2446.127	0.0323	1	-1.372	-1.372
60.85688	34.912	2451.127	0.0323	1	-0.826	-0.826
60.94022	35.424	2456.127	0.0324	1	-0.32	-0.32
61.02355	35.918	2461.127	0.0323	1	0.168	0.168
61.10689	36.393	2466.127	0.0323	1	0.637	0.637
61.19022	36.826	2471.127	0.0323	1	1.063	1.063
61.27355	37.209	2476.127	0.0324	1	1.438	1.438
61.35688	37.555	2481.127	0.0324	1	1.776	1.776
61.44021	37.847	2486.127	0.0324	1	2.062	2.062
61.52354	38.072	2491.127	0.0323	1	2.281	2.281
61.60688	38.238	2496.127	0.0324	1	2.441	2.441
61.69022	38.353	2501.127	0.0323	1	2.552	2.552
61.77355	38.435	2506.127	0.0323	1	2.632	2.632
61.85688	38.491	2511.127	0.0323	1	2.685	2.685
61.94021	38.528	2516.127	0.0324	1	2.72	2.72
62.02355	38.552	2521.127	0.0323	1	2.743	2.743
62.10689	38.57	2526.127	0.0323	1	2.759	2.759
62.19022	38.581	2531.127	0.0323	1	2.768	2.768
62.27355	38.586	2536.127	0.0323	1	2.771	2.771
62.35688	38.586	2541.127	0.0323	1	2.769	2.769
62.44021	38.58	2546.127	0.0323	1	2.761	2.761
62.52354	38.569	2551.127	0.0323	1	2.747	2.747
62.60687	38.553	2556.127	0.0323	1	2.728	2.728
62.6902	38.534	2561.127	0.0323	1	2.704	2.704
62.77353	38.513	2566.127	0.0324	1	2.678	2.678
62.85687	38.5	2571.127	0.0323	1	2.66	2.66
62.9402	38.49	2576.127	0.0323	1	2.646	2.646
63.02354	38.484	2581.127	0.0323	1	2.635	2.635
63.10688	38.479	2586.127	0.0323	1	2.626	2.626
63.19021	38.475	2591.127	0.0323	1	2.617	2.617
63.27354	38.471	2596.127	0.0323	1	2.608	2.608
63.35687	38.469	2601.127	0.0324	1	2.601	2.601
63.4402	38.468	2606.127	0.0323	1	2.595	2.595
63.52353	38.467	2611.127	0.0324	1	2.589	2.589
63.60685	38.469	2616.127	0.0323	1	2.585	2.585
63.69019	38.481	2621.127	0.0323	1	2.592	2.592
63.77353	38.489	2626.127	0.0323	1	2.595	2.595
63.85686	38.493	2631.127	0.0323	1	2.593	2.593
63.9402	38.495	2636.127	0.0323	1	2.587	2.587
64.02354	38.497	2641.127	0.0323	1	2.581	2.581
64.10688	38.497	2646.127	0.0323	1	2.574	2.574
64.19022	38.498	2651.127	0.0323	1	2.569	2.569
64.27356	38.495	2656.127	0.0323	1	2.56	2.56
64.35689	38.484	2661.127	0.0323	1	2.544	2.544
64.44022	38.459	2666.127	0.0323	1	2.513	2.513
64.52357	38.417	2671.127	0.0323	1	2.466	2.466
64.60691	38.353	2676.127	0.0323	1	2.396	2.396
64.69024	38.275	2681.127	0.0323	1	2.313	2.313
64.77357	38.194	2686.127	0.0324	1	2.227	2.227
64.8569	38.115	2691.127	0.0323	1	2.143	2.143
64.94024	38.024	2696.127	0.0323	1	2.047	2.047
65.02357	37.933	2701.127	0.0323	1	1.95	1.95
65.10691	37.839	2706.127	0.0323	1	1.849	1.849
65.19024	37.745	2711.127	0.0323	1	1.749	1.749
65.27357	37.664	2716.127	0.0323	1	1.664	1.664
65.35689	37.59	2721.127	0.0323	1	1.585	1.585
65.44022	37.519	2726.127	0.0323	1	1.507	1.507
65.52355	37.447	2731.127	0.0323	1	1.428	1.428
65.60687	37.372	2736.127	0.0323	1	1.346	1.346
65.6902	37.297	2741.127	0.0323	1	1.264	1.264
65.77354	37.222	2746.127	0.0323	1	1.18	1.18
65.85687	37.152	2751.127	0.0323	1	1.104	1.104
65.9402	37.089	2756.127	0.0323	1	1.037	1.037
66.02354	37.028	2761.127	0.0323	1	0.971	0.971
66.10688	36.967	2766.127	0.0323	1	0.903	0.903
66.19022	36.906	2771.127	0.0323	1	0.836	0.836
66.27356	36.85	2776.127	0.0323	1	0.773	0.773
66.35689	36.802	2781.127	0.0323	1	0.719	0.719
66.44022	36.763	2786.127	0.0323	1	0.674	0.674
66.52355	36.73	2791.127	0.0323	1	0.634	0.634
66.60688	36.703	2796.127	0.0323	1	0.6	0.6
66.69021	36.677	2801.127	0.0323	1	0.566	0.566
66.77355	36.656	2806.127	0.0323	1	0.539	0.539
66.85688	36.635	2811.127	0.0323	1	0.512	0.512
66.94022	36.617	2816.127	0.0322	1	0.488	0.488
67.02355	36.601	2821.127	0.0323	1	0.467	0.467
67.10689	36.588	2826.127	0.0323	1	0.449	0.449
67.19022	36.576	2831.127	0.0323	1	0.432	0.432
67.27356	36.565	2836.127	0.0323	1	0.417	0.417
67.35689	36.556	2841.127	0.0322	1	0.405	0.405
67.44022	36.549	2846.127	0.0323	1	0.393	0.393
67.52356	36.545	2851.127	0.0323	1	0.382	0.382
67.60689	36.541	2856.127	0.0323	1	0.37	0.37
67.69023	36.539	2861.127	0.0323	1	0.361	0.361
67.77357	36.537	2866.127	0.0323	1	0.354	0.354
67.8569	36.536	2871.127	0.0323	1	0.348	0.348
67.94023	36.535	2876.127	0.0323	1	0.342	0.342
68.02356	36.535	2881.127	0.0324	1	0.337	0.337
68.10689	36.535	2886.127	0.0323	1	0.332	0.332
68.19023	36.536	2891.127	0.0323	1	0.329	0.329
68.27358	36.536	2896.127	0.0323	1	0.326	0.326
68.35692	36.538	2901.127	0.0323	1	0.323	0.323
68.44025	36.541	2906.127	0.0323	1	0.321	0.321
68.52358	36.547	2911.127	0.0323	1	0.322	0.322
68.60691	36.559	2916.127	0.0323	1	0.329	0.329
68.69023	36.576	2921.127	0.0323	1	0.341	0.341
68.77357	36.599	2926.127	0.0323	1	0.357	0.357
68.85691	36.624	2931.127	0.0323	1	0.376	0.376
68.94025	36.647	2936.127	0.0322	1	0.393	0.393
69.02358	36.67	2941.127	0.0323	1	0.411	0.411
69.10691	36.703	2946.127	0.0323	1	0.439	0.439
69.19025	36.74	2951.127	0.0323	1	0.47	0.47
69.27358	36.783	2956.127	0.0323	1	0.509	0.509
69.35692	36.826	2961.127	0.0323	1	0.547	0.547
69.44025	36.866	2966.127	0.0323	1	0.581	0.581
69.52357	36.902	2971.127	0.0323	1	0.612	0.612
69.60691	36.94	2976.127	0.0323	1	0.644	0.644
69.69024	36.97	2981.127	0.0324	1	0.667	0.667
69.77358	37.002	2986.127	0.0323	1	0.693	0.693
69.85691	37.026	2991.127	0.0323	1	0.711	0.711
69.94025	37.048	2996.127	0.0323	1	0.728	0.728
70.02358	37.067	3001.127	0.0323	1	0.743	0.743
70.10691	37.086	3006.127	0.0323	1	0.757	0.757
70.19024	37.1	3011.127	0.0323	1	0.766	0.766
70.27357	37.11	3016.127	0.0323	1	0.771	0.771
70.3569	37.12	3021.127	0.0323	1	0.776	0.776
70.44024	37.128	3026.127	0.0323	1	0.781	0.781
70.52358	37.135	3031.127	0.0323	1	0.783	0.783
70.60692	37.139	3036.127	0.0323	1	0.782	0.782
70.69025	37.142	3041.127	0.0323	1	0.778	0.778
70.77358	37.143	3046.127	0.0323	1	0.773	0.773
70.85691	37.145	3051.127	0.0323	1	0.769	0.769
70.94026	37.146	3056.127	0.0323	1	0.764	0.764
71.0236	37.146	3061.127	0.0324	1	0.758	0.758
71.10694	37.146	3066.127	0.0323	1	0.753	0.753
71.19028	37.141	3071.127	0.0323	1	0.742	0.742
71.27361	37.136	3076.127	0.0323	1	0.731	0.731
71.35695	37.129	3081.127	0.0323	1	0.716	0.716
71.44028	37.119	3086.127	0.0323	1	0.698	0.698
71.52361	37.103	3091.127	0.0323	1	0.674	0.674
71.60694	37.08	3096.127	0.0323	1	0.644	0.644
71.69027	37.047	3101.127	0.0323	1	0.604	0.604
71.77361	37.011	3106.127	0.0323	1	0.561	0.561
71.85693	36.968	3111.127	0.0323	1	0.511	0.511
71.94026	36.927	3116.127	0.0323	1	0.462	0.462
72.02359	36.884	3121.127	0.0323	1	0.411	0.411
72.10691	36.84	3126.127	0.0323	1	0.36	0.36
72.19024	36.792	3131.127	0.0323	1	0.305	0.305
72.27358	36.744	3136.127	0.0323	1	0.251	0.251
72.35693	36.69	3141.127	0.0322	1	0.19	0.19
72.44027	36.633	3146.127	0.0323	1	0.127	0.127
72.52361	36.583	3151.127	0.0323	1	0.071	0.071
72.60695	36.539	3156.127	0.0323	1	0.02	0.02
72.69029	36.497	3161.127	0.0323	1	-0.028	-0.028
72.77362	36.464	3166.127	0.0323	1	-0.066	-0.066
72.85696	36.437	3171.127	0.0323	1	-0.097	-0.097
72.9403	36.412	3176.127	0.0323	1	-0.127	-0.127
73.02364	36.39	3181.127	0.0323	1	-0.154	-0.154
73.10697	36.366	3186.127	0.0323	1	-0.183	-0.183
73.1903	36.34	3191.127	0.0323	1	-0.215	-0.215
73.27363	36.319	3196.127	0.0323	1	-0.243	-0.243
73.35696	36.301	3201.127	0.0323	1	-0.268	-0.268
73.44028	36.281	3206.127	0.0323	1	-0.295	-0.295
73.52361	36.259	3211.127	0.0323	1	-0.323	-0.323
73.60694	36.23	3216.127	0.0323	1	-0.358	-0.358
73.69028	36.198	3221.127	0.0323	1	-0.394	-0.394
73.77361	36.162	3226.127	0.0323	1	-0.435	-0.435
73.85694	36.128	3231.127	0.0323	1	-0.473	-0.473
73.94028	36.092	3236.127	0.0323	1	-0.514	-0.514
74.02361	36.052	3241.127	0.0323	1	-0.559	-0.559
74.10695	36.005	3246.127	0.0323	1	-0.611	-0.611
74.19028	35.945	3251.127	0.0323	1	-0.675	-0.675
74.27362	35.89	3256.127	0.0323	1	-0.735	-0.735
74.35694	35.828	3261.127	0.0323	1	-0.801	-0.801
74.44028	35.768	3266.127	0.0323	1	-0.866	-0.866
74.5236	35.709	3271.127	0.0323	1	-0.931	-0.931
74.60693	35.644	3276.127	0.0323	1	-1.001	-1.001
74.69026	35.565	3281.127	0.0323	1	-1.086	-1.086
74.77359	35.481	3286.127	0.0323	1	-1.177	-1.177
74.85693	35.404	3291.127	0.0323	1	-1.26	-1.26
74.94027	35.324	3296.127	0.0323	1	-1.347	-1.347
75.02361	35.239	3301.127	0.0323	1	-1.438	-1.438
75.10695	35.142	3306.127	0.0323	1	-1.542	-1.542
75.19029	35.038	3311.127	0.0323	1	-1.653	-1.653
75.27362	34.942	3316.127	0.0323	1	-1.756	-1.756
75.35695	34.857	3321.127	0.0323	1	-1.848	-1.848
75.4403	34.776	3326.127	0.0323	1	-1.937	-1.937
75.52364	34.672	3331.127	0.0323	1	-2.048	-2.048
75.607	34.56	3336.127	0.0323	1	-2.166	-2.166
75.69033	34.449	3341.127	0.0323	1	-2.284	-2.284
75.77367	34.356	3346.127	0.0323	1	-2.385	-2.385
75.857	34.251	3351.127	0.0323	1	-2.496	-2.496
75.94033	34.148	3356.127	0.0323	1	-2.604	-2.604
76.02365	34.044	3361.127	0.0323	1	-2.713	-2.713
76.10698	33.936	3366.127	0.0323	1	-2.827	-2.827
76.1903	33.817	3371.127	0.0323	1	-2.953	-2.953
76.27361	33.702	3376.127	0.0323	1	-3.074	-3.074
76.35694	33.582	3381.127	0.0323	1	-3.198	-3.198
76.44029	33.424	3386.127	0.0323	1	-3.361	-3.361
76.52363	33.251	3391.127	0.0323	1	-3.539	-3.539
76.60696	33.075	3396.127	0.0323	1	-3.72	-3.72
76.69029	32.918	3401.127	0.0323	1	-3.881	-3.881
76.77362	32.766	3406.127	0.0323	1	-4.038	-4.038
76.85696	32.584	3411.127	0.0323	1	-4.227	-4.227
76.9403	32.379	3416.127	0.0323	1	-4.44	-4.44
77.02364	32.168	3421.127	0.0323	1	-4.66	-4.66
77.10698	31.952	3426.127	0.0323	1	-4.884	-4.884
77.19031	31.73	3431.127	0.0323	1	-5.114	-5.114
77.27366	31.497	3436.127	0.0323	1	-5.355	-5.355
77.35699	31.247	3441.127	0.0323	1	-5.611	-5.611
77.44032	30.979	3446.127	0.0323	1	-5.886	-5.886
77.52365	30.706	3451.127	0.0323	1	-6.166	-6.166
77.60699	30.417	3456.127	0.0323	1	-6.465	-6.465
77.69032	30.115	3461.127	0.0323	1	-6.777	-6.777
77.77365	29.789	3466.127	0.0323	1	-7.111	-7.111
77.85699	29.447	3471.127	0.0323	1	-7.461	-7.461
77.94032	29.08	3476.127	0.0323	1	-7.836	-7.836
78.02364	28.73	3481.127	0.0323	1	-8.194	-8.194
78.10696	28.38	3486.127	0.0323	1	-8.549	-8.549
78.19029	28.019	3491.127	0.0323	1	-8.916	-8.916
78.27364	27.619	3496.127	0.0323	1	-9.32	-9.32
78.35697	27.198	3501.127	0.0323	1	-9.746	-9.746
78.44031	26.846	3506.127	0.0323	1	-10.103	-10.103
78.52367	26.42	3511.127	0.0323	1	-10.533	-10.533
78.60702	25.969	3516.127	0.0323	1	-10.986	-10.986
78.69037	25.555	3521.127	0.0323	1	-11.406	-11.406
78.7737	25.134	3526.127	0.0323	1	-11.833	-11.833
78.85703	24.736	3531.127	0.0323	1	-12.235	-12.235
78.94037	24.337	3536.127	0.0323	1	-12.64	-12.64
79.02371	23.922	3541.127	0.0323	1	-13.063	-13.063
79.10704	23.495	3546.127	0.0323	1	-13.499	-13.499
79.19036	23.085	3551.127	0.0323	1	-13.917	-13.917
79.27369	22.686	3556.127	0.0323	1	-14.325	-14.325
79.35703	22.288	3561.127	0.0323	1	-14.733	-14.733
79.44035	21.891	3566.127	0.0323	1	-15.14	-15.14
79.52368	21.496	3571.127	0.0323	1	-15.545	-15.545
79.60701	21.116	3576.127	0.0323	1	-15.936	-15.936
79.69034	20.732	3581.127	0.0323	1	-16.328	-16.328
79.77366	20.369	3586.127	0.0323	1	-16.697	-16.697
79.857	20.025	3591.127	0.0323	1	-17.046	-17.046
79.94035	19.676	3596.127	0.0323	1	-17.399	-17.399
80.02367	19.339	3601.127	0.0323	1	-17.741	-17.741
80.107	19.043	3606.127	0.0323	1	-18.042	-18.042
80.19034	18.758	3611.127	0.0323	1	-18.33	-18.33
80.2737	18.449	3616.127	0.0322	1	-18.644	-18.644
80.35703	18.165	3621.127	0.0323	1	-18.935	-18.935
80.44036	17.939	3626.127	0.0323	1	-19.169	-19.169
80.5237	17.739	3631.127	0.0323	1	-19.377	-19.377
80.60705	17.534	3636.127	0.0323	1	-19.59	-19.59
80.69038	17.348	3641.127	0.0323	1	-19.785	-19.785
80.77372	17.182	3646.127	0.0323	1	-19.958	-19.958
80.85705	17.042	3651.127	0.0323	1	-20.104	-20.104
80.94038	16.927	3656.127	0.0323	1	-20.224	-20.224
81.02372	16.817	3661.127	0.0323	1	-20.341	-20.341
81.10705	16.722	3666.127	0.0323	1	-20.443	-20.443
81.19039	16.637	3671.127	0.0323	1	-20.536	-20.536
81.27372	16.556	3676.127	0.0323	1	-20.626	-20.626
81.35707	16.493	3681.127	0.0323	1	-20.701	-20.701
81.4404	16.445	3686.127	0.0323	1	-20.76	-20.76
81.52374	16.413	3691.127	0.0323	1	-20.801	-20.801
81.60707	16.392	3696.127	0.0323	1	-20.83	-20.83
81.69042	16.379	3701.127	0.0323	1	-20.851	-20.851
81.77376	16.369	3706.127	0.0323	1	-20.87	-20.87
81.8571	16.363	3711.127	0.0323	1	-20.884	-20.884
81.94041	16.359	3716.127	0.0323	1	-20.895	-20.895
82.02373	16.365	3721.127	0.0323	1	-20.896	-20.896
82.10705	16.39	3726.127	0.0323	1	-20.878	-20.878
82.19037	16.436	3731.127	0.0323	1	-20.838	-20.838
82.27368	16.508	3736.127	0.0323	1	-20.772	-20.772
82.357	16.616	3741.127	0.0324	1	-20.67	-20.67
82.44033	16.747	3746.127	0.0323	1	-20.543	-20.543
82.52367	16.897	3751.127	0.0323	1	-20.399	-20.399
82.60702	17.034	3756.127	0.0324	1	-20.27	-20.27
82.69035	17.187	3761.127	0.0323	1	-20.124	-20.124
82.77368	17.367	3766.127	0.0323	1	-19.953	-19.953
82.85704	17.557	3771.127	0.0323	1	-19.775	-19.775
82.9404	17.727	3776.127	0.0323	1	-19.621	-19.621
83.02375	17.893	3781.127	0.0323	1	-19.471	-19.471
83.10708	18.082	3786.127	0.0323	1	-19.296	-19.296
83.19042	18.3	3791.127	0.0323	1	-19.09	-19.09
83.27375	18.508	3796.127	0.0323	1	-18.892	-18.892
83.35709	18.712	3801.127	0.0323	1	-18.696	-18.696
83.44043	18.902	3806.127	0.0323	1	-18.517	-18.517
83.52378	19.093	3811.127	0.0323	1	-18.337	-18.337
83.6071	19.274	3816.127	0.0323	1	-18.164	-18.164
83.70377	19.5	3821.927	0.0323	1	-17.946	-17.946
83.78711	19.692	3826.927	0.0323	1	-17.76	-17.76
83.87044	19.885	3831.927	0.0323	1	-17.572	-17.572
83.95378	20.083	3836.927	0.0323	1	-17.378	-17.378
84.03712	20.273	3841.927	0.0323	1	-17.193	-17.193
84.12046	20.462	3846.927	0.0323	1	-17.009	-17.009
84.20381	20.653	3851.927	0.0323	1	-16.823	-16.823
84.28714	20.841	3856.927	0.0324	1	-16.64	-16.64
84.37047	21.036	3861.927	0.0323	1	-16.449	-16.449
84.45381	21.227	3866.927	0.0323	1	-16.263	-16.263
84.53714	21.42	3871.927	0.0323	1	-16.075	-16.075
84.62049	21.607	3876.927	0.0323	1	-15.894	-15.894
84.70383	21.774	3881.927	0.0323	1	-15.733	-15.733
84.78718	21.935	3886.927	0.0323	1	-15.578	-15.578
84.87051	22.089	3891.927	0.0323	1	-15.43	-15.43
84.95384	22.271	3896.927	0.0323	1	-15.256	-15.256
85.03716	22.443	3901.927	0.0323	1	-15.095	-15.095
85.12049	22.617	3906.927	0.0323	1	-14.93	-14.93
85.20381	22.778	3911.927	0.0323	1	-14.776	-14.776
85.28711	22.951	3916.927	0.0323	1	-14.61	-14.61
85.37042	23.121	3921.927	0.0323	1	-14.447	-14.447
85.45375	23.288	3926.927	0.0323	1	-14.287	-14.287
85.53709	23.433	3931.927	0.0323	1	-14.148	-14.148
85.62042	23.552	3936.927	0.0323	1	-14.037	-14.037
85.70377	23.665	3941.927	0.0323	1	-13.932	-13.932
85.78711	23.751	3946.927	0.0323	1	-13.854	-13.854
85.87045	23.845	3951.927	0.0323	1	-13.768	-13.768
85.9538	23.948	3956.927	0.0323	1	-13.676	-13.676
86.03713	24.047	3961.927	0.0323	1	-13.586	-13.586
86.12048	24.159	3966.927	0.0323	1	-13.483	-13.483
86.20381	24.242	3971.927	0.0323	1	-13.412	-13.412
86.28715	24.332	3976.927	0.0323	1	-13.332	-13.332
86.37048	24.43	3981.927	0.0323	1	-13.243	-13.243
86.45381	24.547	3986.927	0.0323	1	-13.134	-13.134
86.53715	24.66	3991.927	0.0323	1	-13.027	-13.027
86.62049	24.754	3996.927	0.0323	1	-12.94	-12.94
86.70382	24.83	4001.927	0.0323	1	-12.871	-12.871
86.78716	24.908	4006.927	0.0322	1	-12.801	-12.801
86.87049	24.999	4011.927	0.0322	1	-12.72	-12.72
86.95383	25.085	4016.927	0.0322	1	-12.644	-12.644
87.03717	25.157	4021.927	0.0323	1	-12.581	-12.581
87.12051	25.231	4026.927	0.0323	1	-12.517	-12.517
87.20385	25.297	4031.927	0.0323	1	-12.46	-12.46
87.28718	25.363	4036.927	0.0323	1	-12.405	-12.405
87.37052	25.428	4041.927	0.0323	1	-12.353	-12.353
87.45385	25.49	4046.927	0.0323	1	-12.306	-12.306
87.53718	25.551	4051.927	0.0323	1	-12.259	-12.259
87.62052	25.614	4056.927	0.0323	1	-12.205	-12.205
87.70385	25.675	4061.927	0.0323	1	-12.154	-12.154
87.78719	25.735	4066.927	0.0322	1	-12.103	-12.103
87.87052	25.793	4071.927	0.0323	1	-12.052	-12.052
87.95385	25.852	4076.927	0.0323	1	-12.003	-12.003
88.03718	25.912	4081.927	0.0323	1	-11.953	-11.953
88.1205	25.982	4086.927	0.0322	1	-11.89	-11.89
88.20384	26.053	4091.927	0.0323	1	-11.824	-11.824
88.28719	26.117	4096.927	0.0322	1	-11.765	-11.765
88.37054	26.175	4101.927	0.0322	1	-11.714	-11.714
88.45386	26.24	4106.927	0.0323	1	-11.656	-11.656
88.53718	26.32	4111.927	0.0322	1	-11.585	-11.585
88.62051	26.401	4116.927	0.0323	1	-11.512	-11.512
88.70384	26.479	4121.927	0.0322	1	-11.444	-11.444
88.78718	26.549	4126.927	0.0323	1	-11.384	-11.384
88.87051	26.677	4131.927	0.0323	1	-11.267	-11.267
88.95385	26.792	4136.927	0.0323	1	-11.165	-11.165
89.03719	26.872	4141.927	0.0323	1	-11.094	-11.094
89.12054	26.931	4146.927	0.0323	1	-11.042	-11.042
89.20387	26.972	4151.927	0.0323	1	-11.007	-11.007
89.28721	27.006	4156.927	0.0323	1	-10.977	-10.977
89.37056	27.035	4161.927	0.0323	1	-10.954	-10.954
89.4539	27.059	4166.927	0.0323	1	-10.942	-10.942
89.53724	27.089	4171.927	0.0323	1	-10.93	-10.93
89.62058	27.125	4176.927	0.0323	1	-10.909	-10.909
89.70392	27.164	4181.927	0.0323	1	-10.88	-10.88
89.78725	27.206	4186.927	0.0323	1	-10.846	-10.846
89.87059	27.25	4191.927	0.0323	1	-10.809	-10.809
89.95392	27.297	4196.927	0.0323	1	-10.77	-10.77
90.03726	27.344	4201.927	0.0323	1	-10.73	-10.73
90.12059	27.391	4206.927	0.0323	1	-10.691	-10.691
90.20392	27.442	4211.927	0.0323	1	-10.647	-10.647
90.28725	27.497	4216.927	0.0323	1	-10.6	-10.6
90.37058	27.549	4221.927	0.0323	1	-10.555	-10.555
90.45392	27.597	4226.927	0.0323	1	-10.514	-10.514
90.53725	27.642	4231.927	0.0323	1	-10.475	-10.475
90.62058	27.689	4236.927	0.0323	1	-10.432	-10.432
90.70392	27.732	4241.927	0.0323	1	-10.393	-10.393
90.78725	27.773	4246.927	0.0323	1	-10.355	-10.355
90.87058	27.808	4251.927	0.0323	1	-10.326	-10.326
90.95393	27.846	4256.927	0.0323	1	-10.295	-10.295
91.03728	27.878	4261.927	0.0323	1	-10.271	-10.271
91.12063	27.902	4266.927	0.0323	1	-10.253	-10.253
91.20397	27.925	4271.927	0.0323	1	-10.236	-10.236
91.2873	27.95	4276.927	0.0323	1	-10.216	-10.216
91.37065	27.98	4281.927	0.0323	1	-10.192	-10.192
91.45399	28.007	4286.927	0.0323	1	-10.171	-10.171
91.53732	28.03	4291.927	0.0323	1	-10.153	-10.153
91.62065	28.059	4296.927	0.0323	1	-10.131	-10.131
91.70397	28.091	4301.927	0.0323	1	-10.106	-10.106
91.78729	28.124	4306.927	0.0323	1	-10.083	-10.083
91.87062	28.156	4311.927	0.0323	1	-10.064	-10.064
91.95395	28.182	4316.927	0.0323	1	-10.051	-10.051
92.03728	28.21	4321.927	0.0323	1	-10.031	-10.031
92.12061	28.234	4326.927	0.0323	1	-10.014	-10.014
92.20395	28.257	4331.927	0.0323	1	-9.995	-9.995
92.28728	28.281	4336.927	0.0323	1	-9.976	-9.976
92.37062	28.304	4341.927	0.0323	1	-9.958	-9.958
92.45395	28.323	4346.927	0.0322	1	-9.944	-9.944
92.53729	28.341	4351.927	0.0323	1	-9.931	-9.931
92.62063	28.358	4356.927	0.0323	1	-9.917	-9.917
92.70398	28.372	4361.927	0.0323	1	-9.908	-9.908
92.78732	28.386	4366.927	0.0323	1	-9.902	-9.902
92.87067	28.398	4371.927	0.0323	1	-9.898	-9.898
92.95401	28.408	4376.927	0.0323	1	-9.895	-9.895
93.03734	28.419	4381.927	0.0323	1	-9.891	-9.891
93.12068	28.43	4386.927	0.0323	1	-9.888	-9.888
93.20401	28.442	4391.927	0.0323	1	-9.885	-9.885
93.28735	28.453	4396.927	0.0323	1	-9.883	-9.883
93.37068	28.462	4401.927	0.0323	1	-9.883	-9.883
93.45401	28.472	4406.927	0.0323	1	-9.882	-9.882
93.53735	28.481	4411.927	0.0323	1	-9.882	-9.882
93.62068	28.49	4416.927	0.0323	1	-9.881	-9.881
93.70402	28.498	4421.927	0.0323	1	-9.882	-9.882
93.78736	28.504	4426.927	0.0323	1	-9.888	-9.888
93.87069	28.51	4431.927	0.0323	1	-9.892	-9.892
93.95402	28.515	4436.927	0.0323	1	-9.895	-9.895
94.03736	28.522	4441.927	0.0323	1	-9.895	-9.895
94.12069	28.527	4446.927	0.0323	1	-9.896	-9.896
94.20403	28.531	4451.927	0.0323	1	-9.897	-9.897
94.28737	28.534	4456.927	0.0323	1	-9.899	-9.899
94.37071	28.537	4461.927	0.0323	1	-9.901	-9.901
94.45405	28.539	4466.927	0.0323	1	-9.906	-9.906
94.53738	28.542	4471.927	0.0323	1	-9.908	-9.908
94.6207	28.544	4476.927	0.0322	1	-9.91	-9.91
94.70404	28.546	4481.927	0.0323	1	-9.912	-9.912
94.78738	28.548	4486.927	0.0322	1	-9.914	-9.914
94.87072	28.549	4491.927	0.0323	1	-9.917	-9.917
94.95405	28.55	4496.927	0.0322	1	-9.92	-9.92
95.03739	28.551	4501.927	0.0322	1	-9.922	-9.922
95.12071	28.551	4506.927	0.0323	1	-9.927	-9.927
95.20404	28.551	4511.927	0.0323	1	-9.932	-9.932
95.28737	28.552	4516.927	0.0322	1	-9.936	-9.936
95.37071	28.552	4521.927	0.0323	1	-9.941	-9.941
95.45404	28.552	4526.927	0.0323	1	-9.946	-9.946
95.53738	28.552	4531.927	0.0323	1	-9.95	-9.95
95.62071	28.552	4536.927	0.0323	1	-9.953	-9.953
95.70404	28.552	4541.927	0.0323	1	-9.958	-9.958
95.78738	28.551	4546.927	0.0322	1	-9.965	-9.965
95.87072	28.55	4551.927	0.0323	1	-9.971	-9.971
95.95407	28.548	4556.927	0.0322	1	-9.976	-9.976
96.03742	28.545	4561.927	0.0322	1	-9.982	-9.982
96.12077	28.54	4566.927	0.0323	1	-9.989	-9.989
96.20411	28.532	4571.927	0.0323	1	-10	-10
96.28743	28.526	4576.927	0.0323	1	-10.008	-10.008
96.37076	28.522	4581.927	0.0322	1	-10.015	-10.015
96.45408	28.516	4586.927	0.0322	1	-10.024	-10.024
96.5374	28.509	4591.927	0.0322	1	-10.033	-10.033
96.62074	28.502	4596.927	0.0322	1	-10.042	-10.042
96.70406	28.493	4601.927	0.0323	1	-10.053	-10.053
96.78738	28.482	4606.927	0.0322	1	-10.065	-10.065
96.87071	28.471	4611.927	0.0323	1	-10.078	-10.078
96.95405	28.458	4616.927	0.0323	1	-10.092	-10.092
97.03738	28.442	4621.927	0.0323	1	-10.109	-10.109
97.12071	28.425	4626.927	0.0322	1	-10.128	-10.128
97.20405	28.405	4631.927	0.0323	1	-10.15	-10.15
97.28739	28.381	4636.927	0.0322	1	-10.177	-10.177
97.37073	28.355	4641.927	0.0323	1	-10.206	-10.206
97.45407	28.325	4646.927	0.0323	1	-10.238	-10.238
97.5374	28.292	4651.927	0.0322	1	-10.273	-10.273
97.62074	28.259	4656.927	0.0322	1	-10.307	-10.307
97.70407	28.225	4661.927	0.0322	1	-10.342	-10.342
97.78741	28.192	4666.927	0.0322	1	-10.377	-10.377
97.87074	28.158	4671.927	0.0323	1	-10.411	-10.411
97.95409	28.129	4676.927	0.0322	1	-10.441	-10.441
98.03743	28.091	4681.927	0.0322	1	-10.479	-10.479
98.12076	28.055	4686.927	0.0322	1	-10.515	-10.515
98.20409	28.025	4691.927	0.0323	1	-10.546	-10.546
98.28742	27.997	4696.927	0.0322	1	-10.574	-10.574
98.37075	27.971	4701.927	0.0322	1	-10.6	-10.6
98.45407	27.946	4706.927	0.0322	1	-10.626	-10.626
98.53739	27.924	4711.927	0.0323	1	-10.648	-10.648
98.62072	27.901	4716.927	0.0322	1	-10.671	-10.671
98.70405	27.876	4721.927	0.0322	1	-10.696	-10.696
98.78739	27.847	4726.927	0.0322	1	-10.725	-10.725
98.87073	27.807	4731.927	0.0323	1	-10.765	-10.765
98.95407	27.764	4736.927	0.0322	1	-10.808	-10.808
99.0374	27.727	4741.927	0.0322	1	-10.845	-10.845
99.12074	27.675	4746.927	0.0323	1	-10.897	-10.897
99.20408	27.617	4751.927	0.0323	1	-10.955	-10.955
99.28742	27.576	4756.927	0.0322	1	-10.996	-10.996
99.37075	27.542	4761.927	0.0322	1	-11.03	-11.03
99.45408	27.515	4766.927	0.0322	1	-11.057	-11.057
99.5374	27.488	4771.927	0.0323	1	-11.084	-11.084
99.62074	27.463	4776.927	0.0322	1	-11.109	-11.109
99.70407	27.441	4781.927	0.0322	1	-11.131	-11.131
99.7874	27.423	4786.927	0.0322	1	-11.149	-11.149
99.87073	27.403	4791.927	0.0322	1	-11.169	-11.169
99.95407	27.378	4796.927	0.0322	1	-11.194	-11.194
100.0374	27.353	4801.927	0.0323	1	-11.219	-11.219
100.12073	27.321	4806.927	0.0322	1	-11.25	-11.25
100.20407	27.283	4811.927	0.0322	1	-11.288	-11.288
100.28739	27.25	4816.927	0.0322	1	-11.321	-11.321
100.37073	27.225	4821.927	0.0323	1	-11.344	-11.344
100.45406	27.194	4826.927	0.0322	1	-11.373	-11.373
100.53739	27.185	4831.927	0.0322	1	-11.381	-11.381
100.62072	27.178	4836.927	0.0322	1	-11.386	-11.386
100.70405	27.17	4841.927	0.0322	1	-11.392	-11.392
100.78738	27.15	4846.927	0.0322	1	-11.409	-11.409
100.8707	27.124	4851.927	0.0322	1	-11.433	-11.433
100.95404	27.09	4856.927	0.0323	1	-11.464	-11.464
101.03737	27.042	4861.927	0.0322	1	-11.509	-11.509
101.12071	26.977	4866.927	0.0322	1	-11.571	-11.571
101.20405	26.904	4871.927	0.0322	1	-11.639	-11.639
101.28738	26.832	4876.927	0.0322	1	-11.705	-11.705
101.37072	26.749	4881.927	0.0322	1	-11.781	-11.781
101.45405	26.677	4886.927	0.0322	1	-11.845	-11.845
101.53739	26.602	4891.927	0.0322	1	-11.912	-11.912
101.62072	26.547	4896.927	0.0322	1	-11.957	-11.957
101.70406	26.509	4901.927	0.0323	1	-11.984	-11.984
101.78738	26.47	4906.927	0.0322	1	-12.012	-12.012
101.87073	26.441	4911.927	0.0322	1	-12.027	-12.027
101.95406	26.405	4916.927	0.0322	1	-12.047	-12.047
102.0374	26.375	4921.927	0.0322	1	-12.061	-12.061
102.12074	26.346	4926.927	0.0322	1	-12.073	-12.073
102.20408	26.321	4931.927	0.0322	1	-12.08	-12.08
102.28742	26.294	4936.927	0.0322	1	-12.09	-12.09
102.37074	26.268	4941.927	0.0322	1	-12.099	-12.099
102.45407	26.244	4946.927	0.0322	1	-12.106	-12.106
102.5374	26.221	4951.927	0.0322	1	-12.11	-12.11
102.62073	26.197	4956.927	0.0322	1	-12.116	-12.116
102.70406	26.168	4961.927	0.0323	1	-12.127	-12.127
102.78739	26.137	4966.927	0.0322	1	-12.141	-12.141
102.87073	26.103	4971.927	0.0322	1	-12.156	-12.156
102.95406	26.061	4976.927	0.0323	1	-12.18	-12.18
103.03739	26.019	4981.927	0.0322	1	-12.205	-12.205
103.12072	25.977	4986.927	0.0322	1	-12.23	-12.23
103.20408	25.931	4991.927	0.0322	1	-12.259	-12.259
103.28742	25.877	4996.927	0.0322	1	-12.294	-12.294
103.37076	25.803	5001.927	0.0322	1	-12.348	-12.348
103.4541	25.751	5006.927	0.0322	1	-12.38	-12.38
103.53743	25.708	5011.927	0.0322	1	-12.404	-12.404
103.62076	25.668	5016.927	0.0322	1	-12.426	-12.426
103.7041	25.627	5021.927	0.0322	1	-12.45	-12.45
103.78742	25.596	5026.927	0.0321	1	-12.463	-12.463
103.87074	25.572	5031.927	0.0322	1	-12.467	-12.467
103.95405	25.55	5036.927	0.0322	1	-12.468	-12.468
104.03738	25.527	5041.927	0.0322	1	-12.464	-12.464
104.12071	25.501	5046.927	0.0322	1	-12.463	-12.463
104.20403	25.473	5051.927	0.0322	1	-12.465	-12.465
104.28736	25.44	5056.927	0.0322	1	-12.472	-12.472
104.37068	25.399	5061.927	0.0322	1	-12.487	-12.487
104.45402	25.351	5066.927	0.0322	1	-12.512	-12.512
104.53735	25.292	5071.927	0.0322	1	-12.549	-12.549
104.62069	25.238	5076.927	0.0322	1	-12.58	-12.58
104.70403	25.181	5081.927	0.0322	1	-12.616	-12.616
104.78737	25.123	5086.927	0.0322	1	-12.653	-12.653
104.87071	25.053	5091.927	0.0322	1	-12.699	-12.699
104.95406	24.98	5096.927	0.0322	1	-12.75	-12.75
105.03739	24.901	5101.927	0.0322	1	-12.805	-12.805
105.12073	24.828	5106.927	0.0322	1	-12.852	-12.852
105.20405	24.749	5111.927	0.0322	1	-12.907	-12.907
105.28737	24.674	5116.927	0.0322	1	-12.958	-12.958
105.37068	24.601	5121.927	0.0322	1	-13	-13
105.45401	24.49	5126.927	0.0322	1	-13.078	-13.078
105.53735	24.387	5131.927	0.0322	1	-13.15	-13.15
105.6207	24.299	5136.927	0.0322	1	-13.207	-13.207
105.70404	24.215	5141.927	0.0322	1	-13.259	-13.259
105.78738	24.144	5146.927	0.0322	1	-13.298	-13.298
105.87071	24.071	5151.927	0.0322	1	-13.342	-13.342
105.95405	24.009	5156.927	0.0322	1	-13.375	-13.375
106.03739	23.941	5161.927	0.0322	1	-13.412	-13.412
106.12072	23.872	5166.927	0.0322	1	-13.447	-13.447
106.20404	23.805	5171.927	0.0322	1	-13.481	-13.481
106.28738	23.736	5176.927	0.0322	1	-13.522	-13.522
106.37071	23.646	5181.927	0.0322	1	-13.586	-13.586
106.45404	23.553	5186.927	0.0323	1	-13.653	-13.653
106.53737	23.457	5191.927	0.0322	1	-13.723	-13.723
106.6207	23.352	5196.927	0.0322	1	-13.801	-13.801
106.70404	23.247	5201.927	0.0322	1	-13.877	-13.877
106.78738	23.138	5206.927	0.0322	1	-13.958	-13.958
106.8707	23.022	5211.927	0.0322	1	-14.045	-14.045
106.95405	22.923	5216.927	0.0323	1	-14.111	-14.111
107.03739	22.814	5221.927	0.0322	1	-14.189	-14.189
107.12073	22.699	5226.927	0.0322	1	-14.274	-14.274
107.20405	22.591	5231.927	0.0322	1	-14.353	-14.353
107.28739	22.491	5236.927	0.0323	1	-14.425	-14.425
107.37072	22.381	5241.927	0.0322	1	-14.505	-14.505
107.45405	22.27	5246.927	0.0322	1	-14.586	-14.586
107.53737	22.159	5251.927	0.0322	1	-14.667	-14.667
107.6207	22.049	5256.927	0.0322	1	-14.748	-14.748
107.70403	21.94	5261.927	0.0323	1	-14.828	-14.828
107.78735	21.832	5266.927	0.0322	1	-14.906	-14.906
107.87068	21.716	5271.927	0.0322	1	-14.995	-14.995
107.95402	21.588	5276.927	0.0322	1	-15.094	-15.094
108.03737	21.464	5281.927	0.0322	1	-15.183	-15.183
108.12071	21.345	5286.927	0.0322	1	-15.262	-15.262
108.20405	21.224	5291.927	0.0322	1	-15.342	-15.342
108.28739	21.103	5296.927	0.0322	1	-15.426	-15.426
108.37073	20.966	5301.927	0.0322	1	-15.524	-15.524
108.45407	20.827	5306.927	0.0322	1	-15.628	-15.628
108.53741	20.685	5311.927	0.0322	1	-15.735	-15.735
108.62075	20.547	5316.927	0.0322	1	-15.839	-15.839
108.70408	20.403	5321.927	0.0323	1	-15.947	-15.947
108.78741	20.298	5326.927	0.0322	1	-16.017	-16.017
108.87072	20.187	5331.927	0.0322	1	-16.094	-16.094
108.95405	20.058	5336.927	0.0322	1	-16.186	-16.186
109.03737	19.915	5341.927	0.0322	1	-16.292	-16.292
109.12071	19.78	5346.927	0.0322	1	-16.392	-16.392
109.20405	19.632	5351.927	0.0322	1	-16.503	-16.503
109.28738	19.482	5356.927	0.0323	1	-16.614	-16.614
109.37071	19.34	5361.927	0.0323	1	-16.717	-16.717
109.45404	19.2	5366.927	0.0322	1	-16.821	-16.821
109.53736	19.071	5371.927	0.0322	1	-16.915	-16.915
109.62069	18.947	5376.927	0.0322	1	-17.005	-17.005
109.70402	18.833	5381.927	0.0322	1	-17.087	-17.087
109.78735	18.724	5386.927	0.0322	1	-17.165	-17.165
109.87068	18.619	5391.927	0.0322	1	-17.242	-17.242
109.95401	18.52	5396.927	0.0322	1	-17.316	-17.316
