# Supplementary material for: Modification of the structural stability of human serum albumin in rheumatoid arthritis
Source: PLoS One. 2023 Mar 17;18(3):e0271008. doi: 10.1371/journal.pone.0271008 (PMC10022781; doi:10.1371/journal.pone.0271008)
Supplement: S2 Data — The zip file includes 47 HDC results (.csv) exported from DSC raw files. Each HDC result file contains seven measurements for each DSC run: temperature (°C), power (μW), time(s), pressure (atm), scan rate (°C/min), analysis data (excess molar heat capacity (Cpex)), and corrected data (normalized Cpex, normalization explained in the Methods section). (ZIP) [file pone.0271008.s003.zip › SupplmentalData_2_HDC results/RF41.csv]

temp	power	time	pressure	scan rate	AnalysisData	CorrectedData
20.00103	-61.786	0.541	0.0324	0.595	0.107	0.107
20.04182	-93.495	6.54	0.0323	0.595	-1.42	-1.42
20.09772	-164.015	11.541	0.0323	0.595	0.144	0.144
20.1838	-246.424	17.54	0.0323	0.595	-0.826	-0.826
20.26724	-298.053	22.54	0.0323	0.705	-2.59	-2.59
20.3581	-332.141	27.54	0.0323	0.817	-5.064	-5.064
20.45376	-349.981	32.54	0.0323	0.929	-6.965	-6.965
20.55209	-355.985	37.54	0.0324	1.038	-9.32	-9.32
20.65138	-352.081	42.541	0.0324	1.106	-11.909	-11.909
20.75034	-340.746	47.541	0.0323	1.144	-14.288	-14.288
20.84805	-324.565	52.541	0.0324	1.158	-16.352	-16.352
20.94394	-305.586	57.541	0.0323	1.143	-18.077	-18.077
21.0377	-285.378	62.541	0.0323	1.122	-19.479	-19.479
21.12923	-265.145	67.541	0.0323	1.099	-20.571	-20.571
21.21858	-245.711	72.541	0.0323	1.076	-21.334	-21.334
21.30595	-227.65	77.541	0.0323	1.054	-21.808	-21.808
21.39159	-211.304	82.541	0.0323	1.034	-22.045	-22.045
21.4758	-196.873	87.541	0.0323	1.018	-22.128	-22.128
21.55888	-184.316	92.541	0.0324	1.004	-22.057	-22.057
21.64112	-173.513	97.541	0.0323	0.993	-21.793	-21.793
21.7228	-164.434	102.541	0.0323	0.986	-21.486	-21.486
21.80417	-156.748	107.541	0.0323	0.981	-21.156	-21.156
21.88544	-150.229	112.541	0.0324	0.979	-20.799	-20.799
21.96676	-144.679	117.541	0.0323	0.979	-20.452	-20.452
22.04824	-139.859	122.541	0.0323	0.98	-20.155	-20.155
22.12994	-135.534	127.541	0.0323	0.982	-19.921	-19.921
22.22835	-130.866	133.54	0.0324	0.985	-19.79	-19.79
22.31069	-127.104	138.54	0.0323	0.988	-19.644	-19.644
22.39332	-123.443	143.54	0.0324	0.991	-19.546	-19.546
22.47618	-119.75	148.54	0.0324	0.994	-19.443	-19.443
22.55925	-116.027	153.54	0.0323	0.996	-19.365	-19.365
22.64251	-112.258	158.54	0.0323	0.998	-19.297	-19.297
22.72592	-108.464	163.54	0.0324	1	-19.257	-19.257
22.80946	-104.66	168.54	0.0324	1.002	-19.235	-19.235
22.89307	-100.849	173.54	0.0323	1.003	-19.23	-19.23
22.97673	-97.02	178.54	0.0324	1.003	-19.221	-19.221
23.06041	-93.212	183.54	0.0323	1.004	-19.218	-19.218
23.14409	-89.435	188.54	0.0323	1.004	-19.191	-19.191
23.22775	-85.733	193.54	0.0323	1.004	-19.175	-19.175
23.31139	-82.104	198.54	0.0323	1.003	-19.157	-19.157
23.39499	-78.582	203.54	0.0324	1.003	-19.145	-19.145
23.47855	-75.173	208.54	0.0324	1.003	-19.116	-19.116
23.56208	-71.887	213.54	0.0323	1.002	-19.094	-19.094
23.64558	-68.743	218.54	0.0324	1.002	-19.093	-19.093
23.72905	-65.713	223.54	0.0324	1.002	-19.063	-19.063
23.81248	-62.79	228.54	0.0323	1.001	-19.013	-19.013
23.89589	-59.967	233.54	0.0323	1.001	-18.946	-18.946
23.97928	-57.294	238.54	0.0323	1.001	-18.907	-18.907
24.06266	-54.747	243.54	0.0323	1.001	-18.879	-18.879
24.14604	-52.267	248.54	0.0324	1.001	-18.833	-18.833
24.2294	-49.922	253.54	0.0323	1.001	-18.834	-18.834
24.31276	-47.636	258.54	0.0324	1	-18.777	-18.777
24.39614	-45.443	263.54	0.0324	1.001	-18.731	-18.731
24.47952	-43.377	268.54	0.0324	1	-18.733	-18.733
24.5629	-41.388	273.54	0.0324	1.001	-18.736	-18.736
24.64629	-39.461	278.54	0.0323	1.001	-18.735	-18.735
24.72966	-37.554	283.54	0.0323	1.001	-18.679	-18.679
24.81303	-35.707	288.54	0.0323	1.001	-18.619	-18.619
24.8964	-33.932	293.54	0.0324	1.001	-18.577	-18.577
24.97978	-32.227	298.54	0.0324	1	-18.546	-18.546
25.06315	-30.572	303.54	0.0323	1.001	-18.506	-18.506
25.14653	-28.994	308.54	0.0324	1.001	-18.498	-18.498
25.22991	-27.469	313.54	0.0324	1.001	-18.493	-18.493
25.31329	-25.987	318.54	0.0324	1.001	-18.475	-18.475
25.39667	-24.569	323.54	0.0324	1.001	-18.467	-18.467
25.48005	-23.184	328.54	0.0324	1.001	-18.443	-18.443
25.56343	-21.842	333.54	0.0323	1.001	-18.422	-18.422
25.6468	-20.544	338.54	0.0323	1	-18.405	-18.405
25.73018	-19.287	343.54	0.0324	1	-18.389	-18.389
25.81354	-18.07	348.54	0.0324	1	-18.367	-18.367
25.8969	-16.892	353.54	0.0323	1	-18.333	-18.333
25.98027	-15.763	358.54	0.0324	1	-18.309	-18.309
26.06364	-14.675	363.54	0.0323	1	-18.291	-18.291
26.147	-13.621	368.54	0.0323	1	-18.279	-18.279
26.23036	-12.613	373.54	0.0324	1	-18.272	-18.272
26.31372	-11.618	378.54	0.0324	1	-18.235	-18.235
26.39707	-10.679	383.54	0.0323	1	-18.216	-18.216
26.48043	-9.763	388.54	0.0324	1	-18.187	-18.187
26.56379	-8.897	393.54	0.0323	1	-18.183	-18.183
26.64715	-8.059	398.54	0.0324	1	-18.179	-18.179
26.73051	-7.252	403.54	0.0323	1	-18.174	-18.174
26.8272	-6.343	409.341	0.0323	1	-18.135	-18.135
26.91055	-5.574	414.341	0.0324	1	-18.105	-18.105
26.9939	-4.829	419.341	0.0324	1	-18.1	-18.1
27.07725	-4.125	424.341	0.0324	1	-18.105	-18.105
27.1606	-3.446	429.341	0.0324	1	-18.101	-18.101
27.24396	-2.788	434.341	0.0324	1	-18.094	-18.094
27.32731	-2.16	439.341	0.0324	1	-18.093	-18.093
27.41066	-1.542	444.341	0.0323	1	-18.078	-18.078
27.49402	-0.951	449.341	0.0323	1	-18.062	-18.062
27.57738	-0.386	454.341	0.0323	1	-18.053	-18.053
27.66073	0.177	459.341	0.0324	1	-18.033	-18.033
27.74408	0.726	464.341	0.0324	1	-18.018	-18.018
27.82742	1.269	469.341	0.0324	1	-18.001	-18.001
27.91077	1.78	474.341	0.0324	1	-17.989	-17.989
27.99411	2.282	479.341	0.0324	1	-17.961	-17.961
28.07745	2.761	484.341	0.0324	1	-17.934	-17.934
28.16079	3.221	489.341	0.0324	1	-17.908	-17.908
28.24413	3.663	494.341	0.0324	1	-17.886	-17.886
28.32747	4.088	499.341	0.0324	1	-17.868	-17.868
28.41081	4.492	504.341	0.0324	1	-17.855	-17.855
28.49415	4.888	509.341	0.0324	1	-17.845	-17.845
28.57749	5.274	514.341	0.0324	1	-17.842	-17.842
28.66084	5.639	519.341	0.0324	1	-17.839	-17.839
28.74418	5.994	524.341	0.0324	1	-17.825	-17.825
28.82752	6.344	529.341	0.0324	1	-17.804	-17.804
28.91087	6.686	534.341	0.0324	1	-17.778	-17.778
28.99421	7.008	539.341	0.0324	1	-17.77	-17.77
29.07755	7.328	544.341	0.0326	1	-17.75	-17.75
29.16089	7.643	549.341	0.0323	1	-17.719	-17.719
29.24422	7.935	554.341	0.0324	1	-17.713	-17.713
29.32755	8.22	559.341	0.0324	1	-17.701	-17.701
29.41088	8.503	564.341	0.0324	1	-17.673	-17.673
29.49422	8.769	569.341	0.0324	1	-17.655	-17.655
29.57755	9.03	574.341	0.0323	1	-17.642	-17.642
29.66089	9.276	579.341	0.0324	1	-17.633	-17.633
29.74423	9.513	584.341	0.0324	1	-17.637	-17.637
29.82757	9.748	589.341	0.0324	1	-17.64	-17.64
29.91091	9.977	594.341	0.0324	1	-17.641	-17.641
29.99425	10.187	599.341	0.0324	1	-17.644	-17.644
30.07759	10.391	604.341	0.0324	1	-17.625	-17.625
30.16092	10.6	609.341	0.0324	1	-17.593	-17.593
30.24426	10.8	614.341	0.0324	1	-17.567	-17.567
30.32759	10.986	619.341	0.0324	1	-17.553	-17.553
30.41092	11.168	624.341	0.0324	1	-17.537	-17.537
30.49426	11.347	629.341	0.0324	1	-17.523	-17.523
30.5776	11.515	634.341	0.0324	1	-17.524	-17.524
30.66093	11.682	639.341	0.0324	1	-17.518	-17.518
30.74427	11.841	644.341	0.0324	1	-17.511	-17.511
30.8276	11.994	649.341	0.0324	1	-17.509	-17.509
30.91094	12.144	654.341	0.0324	1	-17.505	-17.505
30.99427	12.286	659.341	0.0324	1	-17.497	-17.497
31.0776	12.425	664.341	0.0324	1	-17.487	-17.487
31.16092	12.563	669.341	0.0324	1	-17.476	-17.476
31.24425	12.702	674.341	0.0324	1	-17.463	-17.463
31.32759	12.841	679.341	0.0324	1	-17.446	-17.446
31.41094	12.958	684.341	0.0324	1	-17.444	-17.444
31.49428	13.066	689.341	0.0324	1	-17.442	-17.442
31.57762	13.171	694.341	0.0324	1	-17.444	-17.444
31.66095	13.28	699.341	0.0324	1	-17.454	-17.454
31.74429	13.39	704.341	0.0324	1	-17.467	-17.467
31.82763	13.501	709.341	0.0324	1	-17.46	-17.46
31.91097	13.615	714.341	0.0324	1	-17.431	-17.431
31.99431	13.723	719.341	0.0324	1	-17.41	-17.41
32.07765	13.823	724.341	0.0324	1	-17.407	-17.407
32.16099	13.923	729.341	0.0324	1	-17.396	-17.396
32.24433	14.018	734.341	0.0324	1	-17.386	-17.386
32.32766	14.115	739.341	0.0324	1	-17.373	-17.373
32.41099	14.209	744.341	0.0324	1	-17.363	-17.363
32.49432	14.306	749.341	0.0324	1	-17.349	-17.349
32.57764	14.393	754.341	0.0324	1	-17.339	-17.339
32.66098	14.476	759.341	0.0324	1	-17.33	-17.33
32.74431	14.554	764.341	0.0324	1	-17.322	-17.322
32.82764	14.629	769.341	0.0324	1	-17.315	-17.315
32.91097	14.701	774.341	0.0324	1	-17.307	-17.307
32.9943	14.775	779.341	0.0324	1	-17.301	-17.301
33.07763	14.841	784.341	0.0324	1	-17.298	-17.298
33.16095	14.905	789.341	0.0324	1	-17.291	-17.291
33.24428	14.974	794.341	0.0324	1	-17.279	-17.279
33.32761	15.034	799.341	0.0324	1	-17.28	-17.28
33.41095	15.088	804.341	0.0324	1	-17.284	-17.284
33.49429	15.133	809.341	0.0324	1	-17.287	-17.287
33.57762	15.18	814.341	0.0324	1	-17.286	-17.286
33.66096	15.227	819.341	0.0324	1	-17.28	-17.28
33.74429	15.28	824.341	0.0324	1	-17.269	-17.269
33.82762	15.334	829.341	0.0324	1	-17.26	-17.26
33.91096	15.388	834.341	0.0324	1	-17.246	-17.246
33.99429	15.44	839.341	0.0324	1	-17.238	-17.238
34.07762	15.495	844.341	0.0324	1	-17.229	-17.229
34.16096	15.549	849.341	0.0324	1	-17.214	-17.214
34.2443	15.597	854.341	0.0324	1	-17.207	-17.207
34.32764	15.645	859.341	0.0326	1	-17.205	-17.205
34.41098	15.69	864.341	0.0324	1	-17.207	-17.207
34.49431	15.733	869.341	0.0324	1	-17.21	-17.21
34.57764	15.777	874.341	0.0324	1	-17.209	-17.209
34.66097	15.82	879.341	0.0324	1	-17.207	-17.207
34.7443	15.866	884.341	0.0324	1	-17.197	-17.197
34.82763	15.913	889.341	0.0324	1	-17.183	-17.183
34.91096	15.956	894.341	0.0324	1	-17.175	-17.175
34.99429	15.997	899.341	0.0324	1	-17.169	-17.169
35.07761	16.033	904.341	0.0324	1	-17.167	-17.167
35.16095	16.068	909.341	0.0324	1	-17.162	-17.162
35.24429	16.1	914.341	0.0324	1	-17.157	-17.157
35.32761	16.13	919.341	0.0324	1	-17.154	-17.154
35.41093	16.173	924.341	0.0324	1	-17.134	-17.134
35.49426	16.218	929.341	0.0324	1	-17.111	-17.111
35.57759	16.254	934.341	0.0324	1	-17.104	-17.104
35.66092	16.287	939.341	0.0324	1	-17.101	-17.101
35.74425	16.318	944.341	0.0324	1	-17.094	-17.094
35.82758	16.345	949.341	0.0324	1	-17.087	-17.087
35.91092	16.369	954.341	0.0324	1	-17.085	-17.085
35.99425	16.391	959.341	0.0324	1	-17.088	-17.088
36.07758	16.415	964.341	0.0324	1	-17.089	-17.089
36.16091	16.442	969.341	0.0324	1	-17.088	-17.088
36.24423	16.476	974.341	0.0326	1	-17.078	-17.078
36.32756	16.51	979.341	0.0324	1	-17.066	-17.066
36.41089	16.543	984.341	0.0324	1	-17.049	-17.049
36.49423	16.578	989.341	0.0324	1	-17.026	-17.026
36.57756	16.606	994.341	0.0324	1	-17.009	-17.009
36.66089	16.635	999.341	0.0324	1	-16.99	-16.99
36.74422	16.67	1004.341	0.0324	1	-16.967	-16.967
36.82755	16.707	1009.341	0.0324	1	-16.942	-16.942
36.91089	16.74	1014.341	0.0324	1	-16.924	-16.924
36.99424	16.766	1019.341	0.0324	1	-16.915	-16.915
37.09423	16.794	1025.34	0.0324	1	-16.907	-16.907
37.17755	16.822	1030.34	0.0324	1	-16.899	-16.899
37.26088	16.856	1035.34	0.0324	1	-16.885	-16.885
37.34422	16.888	1040.34	0.0324	1	-16.873	-16.873
37.42756	16.91	1045.34	0.0324	1	-16.869	-16.869
37.51088	16.931	1050.34	0.0324	1	-16.865	-16.865
37.5942	16.959	1055.34	0.0324	1	-16.855	-16.855
37.67754	16.986	1060.34	0.0324	1	-16.842	-16.842
37.76088	17.005	1065.34	0.0324	1	-16.838	-16.838
37.84421	17.023	1070.34	0.0324	1	-16.835	-16.835
37.92753	17.043	1075.34	0.0324	1	-16.831	-16.831
38.01085	17.069	1080.34	0.0324	1	-16.823	-16.823
38.09417	17.094	1085.34	0.0324	1	-16.815	-16.815
38.17748	17.117	1090.34	0.0324	1	-16.807	-16.807
38.26082	17.14	1095.34	0.0323	1	-16.798	-16.798
38.34417	17.157	1100.34	0.0323	1	-16.794	-16.794
38.4275	17.168	1105.34	0.0324	1	-16.795	-16.795
38.51083	17.178	1110.34	0.0324	1	-16.796	-16.796
38.59415	17.189	1115.34	0.0324	1	-16.795	-16.795
38.67747	17.206	1120.34	0.0324	1	-16.789	-16.789
38.7608	17.226	1125.34	0.0324	1	-16.778	-16.778
38.84413	17.247	1130.34	0.0324	1	-16.765	-16.765
38.92745	17.269	1135.34	0.0324	1	-16.752	-16.752
39.01078	17.293	1140.34	0.0324	1	-16.739	-16.739
39.09411	17.315	1145.34	0.0324	1	-16.729	-16.729
39.17743	17.336	1150.34	0.0324	1	-16.722	-16.722
39.26077	17.357	1155.34	0.0324	1	-16.713	-16.713
39.3441	17.378	1160.34	0.0324	1	-16.703	-16.703
39.42743	17.401	1165.34	0.0324	1	-16.69	-16.69
39.51076	17.423	1170.34	0.0324	1	-16.678	-16.678
39.5941	17.446	1175.34	0.0324	1	-16.667	-16.667
39.67746	17.464	1180.34	0.0324	1	-16.66	-16.66
39.76081	17.477	1185.34	0.0324	1	-16.657	-16.657
39.84418	17.488	1190.34	0.0324	1	-16.654	-16.654
39.92754	17.498	1195.34	0.0324	1	-16.65	-16.65
40.01089	17.509	1200.34	0.0324	1	-16.647	-16.647
40.09424	17.523	1205.34	0.0324	1	-16.643	-16.643
40.17758	17.54	1210.34	0.0324	1	-16.636	-16.636
40.26091	17.561	1215.34	0.0324	1	-16.624	-16.624
40.34422	17.589	1220.34	0.0324	1	-16.604	-16.604
40.42753	17.625	1225.34	0.0324	1	-16.576	-16.576
40.51084	17.666	1230.34	0.0324	1	-16.543	-16.543
40.59417	17.696	1235.34	0.0324	1	-16.521	-16.521
40.67751	17.718	1240.34	0.0324	1	-16.506	-16.506
40.76085	17.736	1245.34	0.0324	1	-16.494	-16.494
40.84419	17.752	1250.34	0.0324	1	-16.485	-16.485
40.92752	17.765	1255.34	0.0324	1	-16.48	-16.48
41.01083	17.782	1260.34	0.0324	1	-16.471	-16.471
41.09415	17.804	1265.34	0.0324	1	-16.459	-16.459
41.17748	17.822	1270.34	0.0324	1	-16.453	-16.453
41.26079	17.838	1275.34	0.0324	1	-16.447	-16.447
41.3441	17.858	1280.34	0.0324	1	-16.437	-16.437
41.42743	17.881	1285.34	0.0324	1	-16.421	-16.421
41.51077	17.896	1290.34	0.0324	1	-16.415	-16.415
41.59412	17.907	1295.34	0.0324	1	-16.413	-16.413
41.67745	17.916	1300.34	0.0324	1	-16.411	-16.411
41.76078	17.929	1305.34	0.0324	1	-16.405	-16.405
41.84411	17.948	1310.34	0.0324	1	-16.394	-16.394
41.92743	17.966	1315.34	0.0324	1	-16.383	-16.383
42.01076	17.982	1320.34	0.0324	1	-16.376	-16.376
42.09409	17.996	1325.34	0.0324	1	-16.371	-16.371
42.17741	18.011	1330.34	0.0324	1	-16.364	-16.364
42.26075	18.027	1335.34	0.0323	1	-16.356	-16.356
42.34408	18.041	1340.34	0.0324	1	-16.35	-16.35
42.42741	18.056	1345.34	0.0324	1	-16.34	-16.34
42.51074	18.07	1350.34	0.0324	1	-16.331	-16.331
42.59407	18.085	1355.34	0.0324	1	-16.319	-16.319
42.6774	18.1	1360.34	0.0324	1	-16.31	-16.31
42.76072	18.118	1365.34	0.0324	1	-16.3	-16.3
42.84406	18.137	1370.34	0.0324	1	-16.287	-16.287
42.9274	18.15	1375.34	0.0323	1	-16.28	-16.28
43.01072	18.163	1380.34	0.0324	1	-16.277	-16.277
43.09404	18.182	1385.34	0.0324	1	-16.267	-16.267
43.17736	18.207	1390.34	0.0324	1	-16.25	-16.25
43.26069	18.233	1395.34	0.0324	1	-16.232	-16.232
43.34402	18.256	1400.34	0.0324	1	-16.215	-16.215
43.42736	18.273	1405.34	0.0324	1	-16.205	-16.205
43.51069	18.289	1410.34	0.0324	1	-16.194	-16.194
43.59402	18.305	1415.34	0.0324	1	-16.183	-16.183
43.67736	18.322	1420.34	0.0326	1	-16.172	-16.172
43.76069	18.339	1425.34	0.0324	1	-16.16	-16.16
43.84403	18.359	1430.34	0.0324	1	-16.145	-16.145
43.92737	18.381	1435.34	0.0324	1	-16.127	-16.127
44.0107	18.399	1440.34	0.0324	1	-16.114	-16.114
44.09403	18.419	1445.34	0.0324	1	-16.099	-16.099
44.17737	18.44	1450.34	0.0324	1	-16.084	-16.084
44.26071	18.459	1455.34	0.0324	1	-16.071	-16.071
44.34406	18.475	1460.34	0.0324	1	-16.062	-16.062
44.42739	18.492	1465.34	0.0324	1	-16.052	-16.052
44.51073	18.511	1470.34	0.0324	1	-16.038	-16.038
44.59408	18.525	1475.34	0.0324	1	-16.029	-16.029
44.6774	18.539	1480.34	0.0324	1	-16.02	-16.02
44.76071	18.558	1485.34	0.0324	1	-16.007	-16.007
44.84404	18.581	1490.34	0.0324	1	-15.989	-15.989
44.92738	18.603	1495.34	0.0324	1	-15.971	-15.971
45.01072	18.619	1500.34	0.0324	1	-15.961	-15.961
45.09405	18.63	1505.34	0.0324	1	-15.954	-15.954
45.17737	18.645	1510.34	0.0324	1	-15.945	-15.945
45.2607	18.666	1515.34	0.0324	1	-15.929	-15.929
45.34403	18.687	1520.34	0.0324	1	-15.912	-15.912
45.42735	18.707	1525.34	0.0324	1	-15.895	-15.895
45.51069	18.725	1530.34	0.0324	1	-15.882	-15.882
45.59402	18.742	1535.34	0.0324	1	-15.87	-15.87
45.67735	18.76	1540.34	0.0324	1	-15.856	-15.856
45.76067	18.779	1545.34	0.0324	1	-15.842	-15.842
45.844	18.8	1550.34	0.0324	1	-15.826	-15.826
45.92733	18.819	1555.34	0.0324	1	-15.812	-15.812
46.01066	18.839	1560.34	0.0324	1	-15.798	-15.798
46.09399	18.86	1565.34	0.0324	1	-15.782	-15.782
46.17733	18.88	1570.34	0.0324	1	-15.767	-15.767
46.26066	18.903	1575.34	0.0324	1	-15.751	-15.751
46.34399	18.935	1580.34	0.0324	1	-15.724	-15.724
46.42732	18.959	1585.34	0.0324	1	-15.705	-15.705
46.51065	18.981	1590.34	0.0324	1	-15.688	-15.688
46.59398	19.002	1595.34	0.0324	1	-15.672	-15.672
46.67731	19.023	1600.34	0.0324	1	-15.656	-15.656
46.76064	19.042	1605.34	0.0324	1	-15.642	-15.642
46.84398	19.06	1610.34	0.0324	1	-15.628	-15.628
46.92731	19.075	1615.34	0.0324	1	-15.618	-15.618
47.01065	19.091	1620.34	0.0324	1	-15.608	-15.608
47.09398	19.106	1625.34	0.0324	1	-15.598	-15.598
47.17731	19.122	1630.34	0.0324	1	-15.587	-15.587
47.26064	19.144	1635.34	0.0324	1	-15.57	-15.57
47.34398	19.166	1640.34	0.0324	1	-15.551	-15.551
47.42732	19.184	1645.34	0.0324	1	-15.537	-15.537
47.51064	19.202	1650.34	0.0324	1	-15.524	-15.524
47.59396	19.228	1655.34	0.0324	1	-15.502	-15.502
47.67731	19.255	1660.34	0.0324	1	-15.478	-15.478
47.76064	19.277	1665.34	0.0324	1	-15.461	-15.461
47.84396	19.297	1670.34	0.0324	1	-15.446	-15.446
47.9273	19.323	1675.34	0.0324	1	-15.424	-15.424
48.01062	19.346	1680.34	0.0323	1	-15.404	-15.404
48.09395	19.372	1685.34	0.0324	1	-15.382	-15.382
48.17729	19.396	1690.34	0.0324	1	-15.362	-15.362
48.26062	19.419	1695.34	0.0324	1	-15.342	-15.342
48.34395	19.44	1700.34	0.0324	1	-15.327	-15.327
48.42728	19.464	1705.34	0.0324	1	-15.308	-15.308
48.51061	19.492	1710.34	0.0324	1	-15.286	-15.286
48.59393	19.519	1715.34	0.0324	1	-15.265	-15.265
48.67727	19.542	1720.34	0.0324	1	-15.247	-15.247
48.7606	19.561	1725.34	0.0324	1	-15.231	-15.231
48.84393	19.582	1730.34	0.0324	1	-15.213	-15.213
48.92726	19.603	1735.34	0.0324	1	-15.195	-15.195
49.0106	19.624	1740.34	0.0324	1	-15.177	-15.177
49.09393	19.645	1745.34	0.0324	1	-15.16	-15.16
49.17726	19.67	1750.34	0.0324	1	-15.14	-15.14
49.2606	19.696	1755.34	0.0323	1	-15.118	-15.118
49.34392	19.721	1760.34	0.0324	1	-15.098	-15.098
49.42726	19.75	1765.34	0.0324	1	-15.074	-15.074
49.51059	19.777	1770.34	0.0324	1	-15.052	-15.052
49.59392	19.804	1775.34	0.0323	1	-15.03	-15.03
49.67726	19.83	1780.34	0.0323	1	-15.009	-15.009
49.7606	19.854	1785.34	0.0324	1	-14.989	-14.989
49.84393	19.877	1790.34	0.0324	1	-14.969	-14.969
49.92726	19.901	1795.34	0.0324	1	-14.948	-14.948
50.01059	19.928	1800.34	0.0324	1	-14.925	-14.925
50.09392	19.955	1805.34	0.0324	1	-14.908	-14.908
50.17725	19.981	1810.34	0.0324	1	-14.908	-14.908
50.26059	20.008	1815.34	0.0323	1	-14.913	-14.913
50.34393	20.035	1820.34	0.0323	1	-14.916	-14.916
50.42727	20.061	1825.34	0.0323	1	-14.918	-14.918
50.51061	20.088	1830.34	0.0323	1	-14.914	-14.914
50.59394	20.116	1835.34	0.0324	1	-14.907	-14.907
50.67727	20.153	1840.34	0.0324	1	-14.89	-14.89
50.7606	20.196	1845.34	0.0324	1	-14.865	-14.865
50.84394	20.238	1850.34	0.0324	1	-14.839	-14.839
50.92727	20.278	1855.34	0.0324	1	-14.812	-14.812
51.0106	20.318	1860.34	0.0324	1	-14.784	-14.784
51.09392	20.359	1865.34	0.0324	1	-14.753	-14.753
51.17725	20.397	1870.34	0.0324	1	-14.723	-14.723
51.26058	20.427	1875.34	0.0323	1	-14.701	-14.701
51.34392	20.456	1880.34	0.0324	1	-14.678	-14.678
51.42725	20.481	1885.34	0.0323	1	-14.659	-14.659
51.51058	20.503	1890.34	0.0324	1	-14.642	-14.642
51.59391	20.529	1895.34	0.0324	1	-14.62	-14.62
51.67724	20.556	1900.34	0.0323	1	-14.596	-14.596
51.76058	20.582	1905.34	0.0324	1	-14.574	-14.574
51.84391	20.608	1910.34	0.0324	1	-14.552	-14.552
51.92724	20.636	1915.34	0.0323	1	-14.528	-14.528
52.01057	20.669	1920.34	0.0323	1	-14.499	-14.499
52.0939	20.701	1925.34	0.0324	1	-14.471	-14.471
52.17723	20.731	1930.34	0.0323	1	-14.445	-14.445
52.26056	20.761	1935.34	0.0323	1	-14.418	-14.418
52.34391	20.79	1940.34	0.0323	1	-14.392	-14.392
52.42724	20.817	1945.34	0.0323	1	-14.368	-14.368
52.51057	20.846	1950.34	0.0323	1	-14.342	-14.342
52.5939	20.88	1955.34	0.0323	1	-14.312	-14.312
52.67723	20.91	1960.34	0.0324	1	-14.286	-14.286
52.76057	20.934	1965.34	0.0324	1	-14.265	-14.265
52.84391	20.958	1970.34	0.0324	1	-14.244	-14.244
52.92725	20.981	1975.34	0.0323	1	-14.224	-14.224
53.01059	21.002	1980.34	0.0323	1	-14.207	-14.207
53.09392	21.025	1985.34	0.0323	1	-14.19	-14.19
53.17725	21.049	1990.34	0.0323	1	-14.171	-14.171
53.26057	21.077	1995.34	0.0323	1	-14.146	-14.146
53.34389	21.113	2000.34	0.0323	1	-14.114	-14.114
53.4272	21.154	2005.34	0.0323	1	-14.076	-14.076
53.51051	21.194	2010.34	0.0323	1	-14.039	-14.039
53.59384	21.231	2015.34	0.0323	1	-14.005	-14.005
53.67718	21.257	2020.34	0.0323	1	-13.983	-13.983
53.76051	21.277	2025.34	0.0324	1	-13.966	-13.966
53.84385	21.297	2030.34	0.0323	1	-13.95	-13.95
53.92718	21.317	2035.34	0.0323	1	-13.934	-13.934
54.01053	21.34	2040.34	0.0323	1	-13.914	-13.914
54.09387	21.359	2045.34	0.0323	1	-13.899	-13.899
54.19056	21.384	2051.141	0.0323	1	-13.879	-13.879
54.27723	21.409	2056.34	0.0323	1	-13.861	-13.861
54.3739	21.442	2062.141	0.0323	1	-13.835	-13.835
54.45724	21.474	2067.141	0.0323	1	-13.81	-13.81
54.54059	21.509	2072.141	0.0323	1	-13.781	-13.781
54.62392	21.542	2077.141	0.0323	1	-13.752	-13.752
54.70725	21.574	2082.141	0.0323	1	-13.725	-13.725
54.79058	21.615	2087.141	0.0323	1	-13.69	-13.69
54.87391	21.658	2092.141	0.0323	1	-13.652	-13.652
54.95724	21.706	2097.141	0.0323	1	-13.611	-13.611
55.04057	21.754	2102.141	0.0323	1	-13.57	-13.57
55.12391	21.802	2107.141	0.0324	1	-13.53	-13.53
55.20724	21.848	2112.141	0.0324	1	-13.492	-13.492
55.29057	21.898	2117.141	0.0323	1	-13.452	-13.452
55.3739	21.955	2122.141	0.0323	1	-13.404	-13.404
55.45722	22.009	2127.141	0.0323	1	-13.356	-13.356
55.54055	22.064	2132.141	0.0324	1	-13.307	-13.307
55.62386	22.114	2137.141	0.0323	1	-13.261	-13.261
55.7072	22.169	2142.141	0.0323	1	-13.21	-13.21
55.79052	22.213	2147.141	0.0323	1	-13.171	-13.171
55.87385	22.258	2152.141	0.0323	1	-13.128	-13.128
55.95719	22.302	2157.141	0.0324	1	-13.086	-13.086
56.04052	22.346	2162.141	0.0324	1	-13.047	-13.047
56.12386	22.388	2167.141	0.0323	1	-13.01	-13.01
56.20719	22.434	2172.141	0.0323	1	-12.97	-12.97
56.29053	22.481	2177.141	0.0324	1	-12.929	-12.929
56.37386	22.531	2182.141	0.0323	1	-12.886	-12.886
56.4572	22.586	2187.141	0.0323	1	-12.838	-12.838
56.54053	22.642	2192.141	0.0323	1	-12.788	-12.788
56.62387	22.701	2197.141	0.0323	1	-12.735	-12.735
56.70719	22.758	2202.141	0.0324	1	-12.686	-12.686
56.79053	22.822	2207.141	0.0323	1	-12.627	-12.627
56.87386	22.887	2212.141	0.0323	1	-12.567	-12.567
56.95718	22.955	2217.141	0.0323	1	-12.502	-12.502
57.0405	23.033	2222.141	0.0323	1	-12.426	-12.426
57.12384	23.122	2227.141	0.0323	1	-12.343	-12.343
57.20716	23.195	2232.141	0.0323	1	-12.276	-12.276
57.29048	23.28	2237.141	0.0323	1	-12.198	-12.198
57.3738	23.366	2242.141	0.0323	1	-12.121	-12.121
57.45712	23.451	2247.141	0.0323	1	-12.045	-12.045
57.54045	23.529	2252.141	0.0324	1	-11.975	-11.975
57.62379	23.604	2257.141	0.0323	1	-11.909	-11.909
57.70713	23.675	2262.141	0.0324	1	-11.846	-11.846
57.79046	23.746	2267.141	0.0323	1	-11.782	-11.782
57.87381	23.822	2272.141	0.0323	1	-11.713	-11.713
57.95715	23.895	2277.141	0.0323	1	-11.648	-11.648
58.04049	23.977	2282.141	0.0323	1	-11.572	-11.572
58.12383	24.079	2287.141	0.0323	1	-11.477	-11.477
58.20717	24.19	2292.141	0.0323	1	-11.373	-11.373
58.29051	24.293	2297.141	0.0324	1	-11.275	-11.275
58.37383	24.405	2302.141	0.0323	1	-11.168	-11.168
58.45717	24.533	2307.141	0.0323	1	-11.045	-11.045
58.54052	24.652	2312.141	0.0323	1	-10.931	-10.931
58.62385	24.764	2317.141	0.0323	1	-10.825	-10.825
58.70718	24.9	2322.141	0.0323	1	-10.695	-10.695
58.79051	25.044	2327.141	0.0324	1	-10.556	-10.556
58.87383	25.185	2332.141	0.0324	1	-10.421	-10.421
58.95716	25.337	2337.141	0.0324	1	-10.275	-10.275
59.04049	25.489	2342.141	0.0323	1	-10.128	-10.128
59.12383	25.639	2347.141	0.0323	1	-9.984	-9.984
59.20716	25.785	2352.141	0.0324	1	-9.844	-9.844
59.29049	25.937	2357.141	0.0323	1	-9.697	-9.697
59.37383	26.093	2362.141	0.0324	1	-9.545	-9.545
59.45716	26.255	2367.141	0.0323	1	-9.387	-9.387
59.54049	26.427	2372.141	0.0323	1	-9.221	-9.221
59.62383	26.613	2377.141	0.0323	1	-9.039	-9.039
59.70716	26.805	2382.141	0.0323	1	-8.851	-8.851
59.79049	27.015	2387.141	0.0323	1	-8.647	-8.647
59.87382	27.235	2392.141	0.0323	1	-8.432	-8.432
59.95715	27.475	2397.141	0.0323	1	-8.199	-8.199
60.04049	27.732	2402.141	0.0323	1	-7.952	-7.952
60.12382	27.993	2407.141	0.0323	1	-7.7	-7.7
60.20715	28.281	2412.141	0.0323	1	-7.418	-7.418
60.29048	28.577	2417.141	0.0324	1	-7.126	-7.126
60.37382	28.877	2422.141	0.0323	1	-6.83	-6.83
60.45715	29.199	2427.141	0.0323	1	-6.513	-6.513
60.54048	29.541	2432.141	0.0323	1	-6.177	-6.177
60.62381	29.89	2437.141	0.0323	1	-5.834	-5.834
60.70714	30.251	2442.141	0.0323	1	-5.478	-5.478
60.79046	30.661	2447.141	0.0323	1	-5.073	-5.073
60.87377	31.062	2452.141	0.0323	1	-4.678	-4.678
60.95709	31.487	2457.141	0.0323	1	-4.258	-4.258
61.04041	31.894	2462.141	0.0323	1	-3.857	-3.857
61.12372	32.311	2467.141	0.0323	1	-3.446	-3.446
61.20706	32.73	2472.141	0.0323	1	-3.035	-3.035
61.2904	33.117	2477.141	0.0323	1	-2.656	-2.656
61.37374	33.497	2482.141	0.0323	1	-2.283	-2.283
61.45709	33.887	2487.141	0.0323	1	-1.9	-1.9
61.54043	34.257	2492.141	0.0323	1	-1.535	-1.535
61.62377	34.612	2497.141	0.0323	1	-1.186	-1.186
61.70712	34.939	2502.141	0.0323	1	-0.862	-0.862
61.79047	35.242	2507.141	0.0324	1	-0.562	-0.562
61.87381	35.508	2512.141	0.0323	1	-0.298	-0.298
61.95715	35.741	2517.141	0.0323	1	-0.067	-0.067
62.04049	35.947	2522.141	0.0323	1	0.138	0.138
62.12382	36.124	2527.141	0.0323	1	0.313	0.313
62.20715	36.276	2532.141	0.0323	1	0.463	0.463
62.29047	36.398	2537.141	0.0323	1	0.583	0.583
62.37378	36.505	2542.141	0.0323	1	0.688	0.688
62.45711	36.591	2547.141	0.0323	1	0.771	0.771
62.54045	36.648	2552.141	0.0323	1	0.825	0.825
62.62378	36.69	2557.141	0.0324	1	0.864	0.864
62.70711	36.721	2562.141	0.0324	1	0.89	0.89
62.79044	36.745	2567.141	0.0323	1	0.909	0.909
62.87378	36.764	2572.141	0.0323	1	0.923	0.923
62.95712	36.776	2577.141	0.0323	1	0.931	0.931
63.04045	36.785	2582.141	0.0323	1	0.935	0.935
63.12379	36.792	2587.141	0.0323	1	0.938	0.938
63.20712	36.798	2592.141	0.0323	1	0.939	0.939
63.29046	36.802	2597.141	0.0323	1	0.938	0.938
63.37379	36.805	2602.141	0.0323	1	0.936	0.936
63.45712	36.808	2607.141	0.0323	1	0.934	0.934
63.54044	36.81	2612.141	0.0323	1	0.931	0.931
63.62377	36.812	2617.141	0.0323	1	0.926	0.926
63.7071	36.813	2622.141	0.0323	1	0.923	0.923
63.79044	36.815	2627.141	0.0323	1	0.92	0.92
63.87378	36.815	2632.141	0.0323	1	0.914	0.914
63.95712	36.816	2637.141	0.0324	1	0.906	0.906
64.04047	36.816	2642.141	0.0323	1	0.898	0.898
64.1238	36.817	2647.141	0.0323	1	0.892	0.892
64.20712	36.817	2652.141	0.0323	1	0.886	0.886
64.29046	36.817	2657.141	0.0323	1	0.881	0.881
64.37379	36.817	2662.141	0.0324	1	0.875	0.875
64.45712	36.818	2667.141	0.0323	1	0.871	0.871
64.54046	36.818	2672.141	0.0323	1	0.865	0.865
64.62379	36.817	2677.141	0.0323	1	0.859	0.859
64.70711	36.817	2682.141	0.0323	1	0.854	0.854
64.79045	36.816	2687.141	0.0323	1	0.848	0.848
64.87378	36.813	2692.141	0.0323	1	0.84	0.84
64.95711	36.807	2697.141	0.0323	1	0.828	0.828
65.04044	36.797	2702.141	0.0323	1	0.813	0.813
65.12376	36.782	2707.141	0.0323	1	0.791	0.791
65.20711	36.765	2712.141	0.0323	1	0.768	0.768
65.29046	36.742	2717.141	0.0323	1	0.741	0.741
65.3738	36.708	2722.141	0.0323	1	0.702	0.702
65.45715	36.669	2727.141	0.0323	1	0.656	0.656
65.54047	36.629	2732.141	0.0323	1	0.609	0.609
65.62378	36.597	2737.141	0.0324	1	0.57	0.57
65.70712	36.57	2742.141	0.0324	1	0.535	0.535
65.79046	36.529	2747.141	0.0323	1	0.486	0.486
65.87378	36.488	2752.141	0.0323	1	0.439	0.439
65.95711	36.458	2757.141	0.0323	1	0.405	0.405
66.04045	36.429	2762.141	0.0323	1	0.371	0.371
66.1238	36.397	2767.141	0.0323	1	0.332	0.332
66.20714	36.367	2772.141	0.0323	1	0.296	0.296
66.29049	36.341	2777.141	0.0323	1	0.263	0.263
66.37383	36.315	2782.141	0.0323	1	0.23	0.23
66.45713	36.298	2787.141	0.0323	1	0.208	0.208
66.54044	36.289	2792.141	0.0323	1	0.192	0.192
66.62377	36.283	2797.141	0.0324	1	0.178	0.178
66.70709	36.279	2802.141	0.0323	1	0.167	0.167
66.79042	36.276	2807.141	0.0323	1	0.157	0.157
66.87376	36.27	2812.141	0.0323	1	0.145	0.145
66.95709	36.261	2817.141	0.0323	1	0.131	0.131
67.04042	36.251	2822.141	0.0323	1	0.116	0.116
67.12375	36.242	2827.141	0.0323	1	0.102	0.102
67.20709	36.234	2832.141	0.0323	1	0.09	0.09
67.29044	36.228	2837.141	0.0323	1	0.08	0.08
67.37376	36.224	2842.141	0.0323	1	0.072	0.072
67.45709	36.222	2847.141	0.0323	1	0.065	0.065
67.54043	36.22	2852.141	0.0323	1	0.056	0.056
67.62377	36.219	2857.141	0.0323	1	0.046	0.046
67.7071	36.219	2862.141	0.0323	1	0.04	0.04
67.79044	36.22	2867.141	0.0323	1	0.036	0.036
67.87377	36.222	2872.141	0.0323	1	0.033	0.033
67.9571	36.226	2877.141	0.0323	1	0.032	0.032
68.04044	36.236	2882.141	0.0323	1	0.037	0.037
68.12377	36.25	2887.141	0.0323	1	0.047	0.047
68.20711	36.27	2892.141	0.0323	1	0.063	0.063
68.29045	36.297	2897.141	0.0323	1	0.086	0.086
68.37379	36.334	2902.141	0.0323	1	0.118	0.118
68.45713	36.376	2907.141	0.0323	1	0.155	0.155
68.54046	36.424	2912.141	0.0323	1	0.198	0.198
68.6238	36.485	2917.141	0.0323	1	0.254	0.254
68.70712	36.551	2922.141	0.0323	1	0.315	0.315
68.79045	36.616	2927.141	0.0323	1	0.373	0.373
68.87378	36.685	2932.141	0.0323	1	0.435	0.435
68.9571	36.765	2937.141	0.0323	1	0.51	0.51
69.04042	36.856	2942.141	0.0323	1	0.596	0.596
69.12375	36.936	2947.141	0.0323	1	0.671	0.671
69.20708	37.009	2952.141	0.0323	1	0.738	0.738
69.29041	37.077	2957.141	0.0323	1	0.802	0.802
69.37374	37.134	2962.141	0.0323	1	0.853	0.853
69.45706	37.188	2967.141	0.0323	1	0.902	0.902
69.5404	37.239	2972.141	0.0323	1	0.948	0.948
69.62376	37.277	2977.141	0.0323	1	0.979	0.979
69.70711	37.305	2982.141	0.0323	1	1	1
69.79044	37.332	2987.141	0.0323	1	1.021	1.021
69.87376	37.37	2992.141	0.0323	1	1.054	1.054
69.95709	37.413	2997.141	0.0324	1	1.092	1.092
70.04044	37.45	3002.141	0.0323	1	1.125	1.125
70.12377	37.476	3007.141	0.0323	1	1.146	1.146
70.20711	37.501	3012.141	0.0323	1	1.166	1.166
70.29044	37.524	3017.141	0.0324	1	1.184	1.184
70.37378	37.543	3022.141	0.0324	1	1.199	1.199
70.45713	37.557	3027.141	0.0323	1	1.209	1.209
70.54046	37.567	3032.141	0.0324	1	1.214	1.214
70.62379	37.576	3037.141	0.0323	1	1.218	1.218
70.70713	37.583	3042.141	0.0323	1	1.218	1.218
70.79047	37.587	3047.141	0.0323	1	1.215	1.215
70.87381	37.59	3052.141	0.0324	1	1.212	1.212
70.95715	37.592	3057.141	0.0323	1	1.208	1.208
71.04048	37.594	3062.141	0.0323	1	1.205	1.205
71.12381	37.595	3067.141	0.0323	1	1.2	1.2
71.20714	37.595	3072.141	0.0323	1	1.194	1.194
71.29047	37.596	3077.141	0.0323	1	1.19	1.19
71.3738	37.596	3082.141	0.0323	1	1.181	1.181
71.45714	37.596	3087.141	0.0323	1	1.173	1.173
71.54047	37.595	3092.141	0.0323	1	1.164	1.164
71.62381	37.591	3097.141	0.0323	1	1.154	1.154
71.70715	37.586	3102.141	0.0323	1	1.142	1.142
71.79048	37.577	3107.141	0.0323	1	1.126	1.126
71.87381	37.567	3112.141	0.0324	1	1.109	1.109
71.95713	37.552	3117.141	0.0323	1	1.085	1.085
72.04048	37.533	3122.141	0.0323	1	1.059	1.059
72.12382	37.498	3127.141	0.0323	1	1.016	1.016
72.20714	37.459	3132.141	0.0323	1	0.97	0.97
72.29047	37.422	3137.141	0.0323	1	0.928	0.928
72.37382	37.384	3142.141	0.0323	1	0.883	0.883
72.45715	37.336	3147.141	0.0323	1	0.828	0.828
72.54049	37.297	3152.141	0.0323	1	0.784	0.784
72.62383	37.26	3157.141	0.0323	1	0.74	0.74
72.70715	37.227	3162.141	0.0323	1	0.701	0.701
72.79049	37.202	3167.141	0.0323	1	0.671	0.671
72.87383	37.174	3172.141	0.0323	1	0.639	0.639
72.95717	37.142	3177.141	0.0323	1	0.602	0.602
73.04051	37.111	3182.141	0.0323	1	0.566	0.566
73.12384	37.08	3187.141	0.0323	1	0.529	0.529
73.20718	37.051	3192.141	0.0323	1	0.495	0.495
73.2905	37.018	3197.141	0.0323	1	0.455	0.455
73.37383	36.991	3202.141	0.0324	1	0.421	0.421
73.45718	36.958	3207.141	0.0323	1	0.381	0.381
73.54052	36.918	3212.141	0.0323	1	0.334	0.334
73.62386	36.884	3217.141	0.0324	1	0.295	0.295
73.70718	36.848	3222.141	0.0323	1	0.255	0.255
73.79052	36.821	3227.141	0.0323	1	0.223	0.223
73.87386	36.79	3232.141	0.0324	1	0.188	0.188
73.95722	36.753	3237.141	0.0323	1	0.146	0.146
74.04056	36.717	3242.141	0.0324	1	0.105	0.105
74.1239	36.684	3247.141	0.0323	1	0.067	0.067
74.20724	36.656	3252.141	0.0323	1	0.035	0.035
74.29058	36.632	3257.141	0.0323	1	0.006	0.006
74.37392	36.605	3262.141	0.0323	1	-0.025	-0.025
74.45725	36.572	3267.141	0.0323	1	-0.064	-0.064
74.54056	36.541	3272.141	0.0323	1	-0.1	-0.1
74.62388	36.516	3277.141	0.0324	1	-0.131	-0.131
74.7072	36.487	3282.141	0.0324	1	-0.165	-0.165
74.79051	36.457	3287.141	0.0323	1	-0.202	-0.202
74.87384	36.422	3292.141	0.0323	1	-0.243	-0.243
74.95717	36.377	3297.141	0.0323	1	-0.295	-0.295
75.04049	36.323	3302.141	0.0323	1	-0.355	-0.355
75.12382	36.263	3307.141	0.0323	1	-0.422	-0.422
75.20716	36.199	3312.141	0.0323	1	-0.493	-0.493
75.2905	36.125	3317.141	0.0323	1	-0.574	-0.574
75.37383	36.054	3322.141	0.0323	1	-0.653	-0.653
75.45716	35.986	3327.141	0.0323	1	-0.728	-0.728
75.5405	35.925	3332.141	0.0323	1	-0.796	-0.796
75.62384	35.861	3337.141	0.0323	1	-0.866	-0.866
75.70718	35.802	3342.141	0.0323	1	-0.933	-0.933
75.79052	35.776	3347.141	0.0323	1	-0.966	-0.966
75.87385	35.749	3352.141	0.0323	1	-0.999	-0.999
75.95719	35.716	3357.141	0.0323	1	-1.037	-1.037
76.04052	35.669	3362.141	0.0323	1	-1.09	-1.09
76.12386	35.616	3367.141	0.0323	1	-1.148	-1.148
76.2072	35.555	3372.141	0.0323	1	-1.216	-1.216
76.29055	35.488	3377.141	0.0323	1	-1.289	-1.289
76.37388	35.419	3382.141	0.0323	1	-1.362	-1.362
76.45721	35.358	3387.141	0.0323	1	-1.428	-1.428
76.54053	35.304	3392.141	0.0323	1	-1.487	-1.487
76.62387	35.249	3397.141	0.0323	1	-1.547	-1.547
76.7072	35.187	3402.141	0.0323	1	-1.613	-1.613
76.79055	35.123	3407.141	0.0323	1	-1.682	-1.682
76.87389	35.051	3412.141	0.0323	1	-1.762	-1.762
76.95723	34.979	3417.141	0.0323	1	-1.842	-1.842
77.04057	34.913	3422.141	0.0323	1	-1.917	-1.917
77.12391	34.847	3427.141	0.0323	1	-1.991	-1.991
77.20725	34.781	3432.141	0.0323	1	-2.065	-2.065
77.29059	34.715	3437.141	0.0324	1	-2.138	-2.138
77.37392	34.645	3442.141	0.0323	1	-2.214	-2.214
77.45725	34.576	3447.141	0.0323	1	-2.29	-2.29
77.54058	34.513	3452.141	0.0323	1	-2.361	-2.361
77.6239	34.445	3457.141	0.0323	1	-2.439	-2.439
77.70723	34.373	3462.141	0.0323	1	-2.521	-2.521
77.79058	34.297	3467.141	0.0323	1	-2.605	-2.605
77.8739	34.205	3472.141	0.0323	1	-2.705	-2.705
77.95722	34.117	3477.141	0.0323	1	-2.8	-2.8
78.04056	34.023	3482.141	0.0323	1	-2.902	-2.902
78.1239	33.92	3487.141	0.0323	1	-3.01	-3.01
78.20724	33.796	3492.141	0.0323	1	-3.14	-3.14
78.29058	33.681	3497.141	0.0323	1	-3.259	-3.259
78.37391	33.561	3502.141	0.0323	1	-3.384	-3.384
78.45724	33.447	3507.141	0.0323	1	-3.503	-3.503
78.54057	33.33	3512.141	0.0323	1	-3.623	-3.623
78.62391	33.21	3517.141	0.0323	1	-3.746	-3.746
78.70724	33.098	3522.141	0.0323	1	-3.864	-3.864
78.79058	32.983	3527.141	0.0323	1	-3.985	-3.985
78.87391	32.873	3532.141	0.0323	1	-4.099	-4.099
78.95724	32.766	3537.141	0.0323	1	-4.212	-4.212
79.04056	32.66	3542.141	0.0323	1	-4.326	-4.326
79.12388	32.554	3547.141	0.0323	1	-4.441	-4.441
79.20722	32.451	3552.141	0.0322	1	-4.553	-4.553
79.29055	32.342	3557.141	0.0323	1	-4.671	-4.671
79.37389	32.222	3562.141	0.0323	1	-4.801	-4.801
79.45723	32.097	3567.141	0.0323	1	-4.936	-4.936
79.54056	31.971	3572.141	0.0323	1	-5.073	-5.073
79.62388	31.855	3577.141	0.0323	1	-5.199	-5.199
79.7072	31.738	3582.141	0.0323	1	-5.324	-5.324
79.79053	31.621	3587.141	0.0323	1	-5.446	-5.446
79.87389	31.487	3592.141	0.0323	1	-5.585	-5.585
79.95725	31.33	3597.141	0.0323	1	-5.746	-5.746
80.04059	31.169	3602.141	0.0323	1	-5.912	-5.912
80.12392	31.017	3607.141	0.0323	1	-6.068	-6.068
80.20727	30.882	3612.141	0.0323	1	-6.207	-6.207
80.2906	30.738	3617.141	0.0323	1	-6.356	-6.356
80.37393	30.592	3622.141	0.0323	1	-6.509	-6.509
80.45726	30.452	3627.141	0.0323	1	-6.658	-6.658
80.54059	30.32	3632.141	0.0323	1	-6.797	-6.797
80.62392	30.181	3637.141	0.0323	1	-6.945	-6.945
80.70726	30.014	3642.141	0.0324	1	-7.12	-7.12
80.79061	29.829	3647.141	0.0323	1	-7.312	-7.312
80.87395	29.644	3652.141	0.0323	1	-7.503	-7.503
80.95729	29.454	3657.141	0.0323	1	-7.699	-7.699
81.04063	29.264	3662.141	0.0323	1	-7.895	-7.895
81.12396	29.069	3667.141	0.0323	1	-8.098	-8.098
81.2073	28.866	3672.141	0.0323	1	-8.308	-8.308
81.29064	28.647	3677.141	0.0322	1	-8.537	-8.537
81.37398	28.417	3682.141	0.0323	1	-8.78	-8.78
81.45732	28.209	3687.141	0.0323	1	-8.998	-8.998
81.54065	28.023	3692.141	0.0323	1	-9.193	-9.193
81.62397	27.844	3697.141	0.0323	1	-9.379	-9.379
81.7073	27.669	3702.141	0.0323	1	-9.563	-9.563
81.80396	27.454	3707.94	0.0323	1	-9.788	-9.788
81.88728	27.279	3712.94	0.0323	1	-9.971	-9.971
81.97063	27.14	3717.94	0.0323	1	-10.116	-10.116
82.05396	26.956	3722.94	0.0323	1	-10.307	-10.307
82.1373	26.749	3727.94	0.0323	1	-10.521	-10.521
82.22065	26.526	3732.94	0.0323	1	-10.751	-10.751
82.30399	26.33	3737.94	0.0323	1	-10.953	-10.953
82.38733	26.147	3742.94	0.0323	1	-11.141	-11.141
82.47067	25.971	3747.94	0.0323	1	-11.321	-11.321
82.554	25.823	3752.94	0.0323	1	-11.477	-11.477
82.63734	25.684	3757.94	0.0323	1	-11.622	-11.622
82.72068	25.541	3762.94	0.0323	1	-11.773	-11.773
82.80401	25.401	3767.94	0.0323	1	-11.923	-11.923
82.88735	25.269	3772.94	0.0323	1	-12.068	-12.068
82.97068	25.141	3777.94	0.0323	1	-12.213	-12.213
83.05401	25.027	3782.94	0.0323	1	-12.343	-12.343
83.13735	24.918	3787.94	0.0323	1	-12.464	-12.464
83.22068	24.815	3792.94	0.0323	1	-12.579	-12.579
83.30401	24.72	3797.94	0.0323	1	-12.683	-12.683
83.38735	24.632	3802.94	0.0323	1	-12.78	-12.78
83.47068	24.559	3807.94	0.0323	1	-12.865	-12.865
83.55402	24.501	3812.94	0.0323	1	-12.932	-12.932
83.63735	24.458	3817.94	0.0323	1	-12.982	-12.982
83.72069	24.434	3822.94	0.0323	1	-13.013	-13.013
83.80402	24.414	3827.94	0.0323	1	-13.039	-13.039
83.88736	24.399	3832.94	0.0323	1	-13.059	-13.059
83.97068	24.385	3837.94	0.0323	1	-13.077	-13.077
84.05399	24.375	3842.94	0.0323	1	-13.092	-13.092
84.1373	24.369	3847.94	0.0323	1	-13.103	-13.103
84.22063	24.365	3852.94	0.0323	1	-13.112	-13.112
84.30397	24.363	3857.94	0.0323	1	-13.119	-13.119
84.3873	24.361	3862.94	0.0323	1	-13.125	-13.125
84.47065	24.359	3867.94	0.0323	1	-13.132	-13.132
84.55399	24.359	3872.94	0.0323	1	-13.138	-13.138
84.63734	24.359	3877.94	0.0323	1	-13.143	-13.143
84.72068	24.362	3882.94	0.0323	1	-13.146	-13.146
84.80402	24.373	3887.94	0.0323	1	-13.142	-13.142
84.88737	24.398	3892.94	0.0322	1	-13.122	-13.122
84.97071	24.436	3897.94	0.0323	1	-13.093	-13.093
85.05404	24.487	3902.94	0.0323	1	-13.053	-13.053
85.13739	24.548	3907.94	0.0323	1	-13	-13
85.22073	24.62	3912.94	0.0323	1	-12.935	-12.935
85.30406	24.711	3917.94	0.0323	1	-12.852	-12.852
85.38738	24.811	3922.94	0.0323	1	-12.758	-12.758
85.47071	24.903	3927.94	0.0323	1	-12.673	-12.673
85.55405	25	3932.94	0.0323	1	-12.582	-12.582
85.63741	25.086	3937.94	0.0322	1	-12.505	-12.505
85.72076	25.158	3942.94	0.0323	1	-12.441	-12.441
85.80411	25.224	3947.94	0.0323	1	-12.383	-12.383
85.88745	25.301	3952.94	0.0323	1	-12.314	-12.314
85.97078	25.391	3957.94	0.0323	1	-12.235	-12.235
86.05411	25.499	3962.94	0.0323	1	-12.135	-12.135
86.13743	25.595	3967.94	0.0323	1	-12.05	-12.05
86.22076	25.679	3972.94	0.0323	1	-11.977	-11.977
86.30408	25.75	3977.94	0.0323	1	-11.915	-11.915
86.38741	25.82	3982.94	0.0323	1	-11.855	-11.855
86.47074	25.889	3987.94	0.0323	1	-11.793	-11.793
86.55408	25.95	3992.94	0.0323	1	-11.738	-11.738
86.63742	26.01	3997.94	0.0322	1	-11.685	-11.685
86.72075	26.068	4002.94	0.0323	1	-11.635	-11.635
86.80408	26.126	4007.94	0.0323	1	-11.585	-11.585
86.88742	26.183	4012.94	0.0323	1	-11.538	-11.538
86.97075	26.233	4017.94	0.0323	1	-11.498	-11.498
87.05408	26.282	4022.94	0.0323	1	-11.458	-11.458
87.1374	26.333	4027.94	0.0323	1	-11.417	-11.417
87.22075	26.385	4032.94	0.0323	1	-11.374	-11.374
87.3041	26.428	4037.94	0.0323	1	-11.343	-11.343
87.38744	26.468	4042.94	0.0323	1	-11.316	-11.316
87.47077	26.518	4047.94	0.0323	1	-11.281	-11.281
87.5541	26.582	4052.94	0.0323	1	-11.23	-11.23
87.63743	26.658	4057.94	0.0323	1	-11.163	-11.163
87.72077	26.737	4062.94	0.0323	1	-11.094	-11.094
87.80411	26.812	4067.94	0.0323	1	-11.027	-11.027
87.88743	26.87	4072.94	0.0323	1	-10.976	-10.976
87.97077	26.9	4077.94	0.0323	1	-10.957	-10.957
88.05411	26.915	4082.94	0.0322	1	-10.952	-10.952
88.13744	26.927	4087.94	0.0323	1	-10.946	-10.946
88.22077	26.936	4092.94	0.0323	1	-10.942	-10.942
88.3041	26.95	4097.94	0.0323	1	-10.933	-10.933
88.38743	26.977	4102.94	0.0323	1	-10.913	-10.913
88.47077	27.013	4107.94	0.0323	1	-10.885	-10.885
88.5541	27.056	4112.94	0.0323	1	-10.85	-10.85
88.63744	27.109	4117.94	0.0323	1	-10.806	-10.806
88.72077	27.156	4122.94	0.0322	1	-10.769	-10.769
88.80411	27.216	4127.94	0.0323	1	-10.719	-10.719
88.88744	27.291	4132.94	0.0323	1	-10.656	-10.656
88.97077	27.377	4137.94	0.0323	1	-10.582	-10.582
89.05412	27.447	4142.94	0.0323	1	-10.52	-10.52
89.13746	27.525	4147.94	0.0323	1	-10.449	-10.449
89.22081	27.603	4152.94	0.0323	1	-10.377	-10.377
89.30414	27.675	4157.94	0.0323	1	-10.309	-10.309
89.38747	27.745	4162.94	0.0323	1	-10.246	-10.246
89.4708	27.812	4167.94	0.0323	1	-10.192	-10.192
89.55413	27.881	4172.94	0.0323	1	-10.141	-10.141
89.63746	28.002	4177.94	0.0323	1	-10.035	-10.035
89.72079	28.069	4182.94	0.0323	1	-9.977	-9.977
89.80412	28.112	4187.94	0.0323	1	-9.941	-9.941
89.88746	28.141	4192.94	0.0322	1	-9.92	-9.92
89.97079	28.159	4197.94	0.0323	1	-9.909	-9.909
90.05413	28.174	4202.94	0.0323	1	-9.902	-9.902
90.13746	28.186	4207.94	0.0322	1	-9.897	-9.897
90.22079	28.198	4212.94	0.0323	1	-9.893	-9.893
90.30412	28.21	4217.94	0.0323	1	-9.888	-9.888
90.38745	28.228	4222.94	0.0323	1	-9.877	-9.877
90.47079	28.245	4227.94	0.0323	1	-9.867	-9.867
90.55413	28.26	4232.94	0.0323	1	-9.858	-9.858
90.63747	28.278	4237.94	0.0323	1	-9.844	-9.844
90.72081	28.296	4242.94	0.0323	1	-9.829	-9.829
90.80415	28.316	4247.94	0.0323	1	-9.813	-9.813
90.88749	28.339	4252.94	0.0323	1	-9.796	-9.796
90.97083	28.362	4257.94	0.0323	1	-9.781	-9.781
91.05417	28.387	4262.94	0.0323	1	-9.763	-9.763
91.13751	28.41	4267.94	0.0323	1	-9.747	-9.747
91.22084	28.432	4272.94	0.0323	1	-9.73	-9.73
91.30417	28.454	4277.94	0.0323	1	-9.714	-9.714
91.38751	28.476	4282.94	0.0323	1	-9.698	-9.698
91.47084	28.5	4287.94	0.0323	1	-9.679	-9.679
91.55418	28.523	4292.94	0.0323	1	-9.661	-9.661
91.63751	28.543	4297.94	0.0323	1	-9.648	-9.648
91.72084	28.563	4302.94	0.0323	1	-9.636	-9.636
91.80417	28.581	4307.94	0.0323	1	-9.628	-9.628
91.88751	28.595	4312.94	0.0323	1	-9.628	-9.628
91.97084	28.609	4317.94	0.0323	1	-9.626	-9.626
92.05418	28.618	4322.94	0.0323	1	-9.625	-9.625
92.13753	28.628	4327.94	0.0323	1	-9.621	-9.621
92.22087	28.636	4332.94	0.0323	1	-9.617	-9.617
92.30421	28.644	4337.94	0.0323	1	-9.614	-9.614
92.38756	28.655	4342.94	0.0323	1	-9.608	-9.608
92.47089	28.663	4347.94	0.0323	1	-9.605	-9.605
92.55422	28.669	4352.94	0.0323	1	-9.603	-9.603
92.63755	28.673	4357.94	0.0322	1	-9.603	-9.603
92.72088	28.678	4362.94	0.0323	1	-9.603	-9.603
92.80422	28.683	4367.94	0.0322	1	-9.607	-9.607
92.88755	28.686	4372.94	0.0323	1	-9.611	-9.611
92.9709	28.689	4377.94	0.0323	1	-9.615	-9.615
93.05424	28.692	4382.94	0.0323	1	-9.62	-9.62
93.13757	28.694	4387.94	0.0323	1	-9.626	-9.626
93.22092	28.696	4392.94	0.0323	1	-9.632	-9.632
93.30425	28.697	4397.94	0.0323	1	-9.64	-9.64
93.38756	28.699	4402.94	0.0323	1	-9.647	-9.647
93.47088	28.701	4407.94	0.0323	1	-9.654	-9.654
93.55419	28.704	4412.94	0.0323	1	-9.66	-9.66
93.63752	28.707	4417.94	0.0322	1	-9.665	-9.665
93.72086	28.708	4422.94	0.0323	1	-9.675	-9.675
93.80422	28.709	4427.94	0.0323	1	-9.685	-9.685
93.88758	28.709	4432.94	0.0323	1	-9.695	-9.695
93.97092	28.71	4437.94	0.0322	1	-9.702	-9.702
94.05425	28.71	4442.94	0.0323	1	-9.709	-9.709
94.13759	28.71	4447.94	0.0323	1	-9.714	-9.714
94.22093	28.71	4452.94	0.0323	1	-9.719	-9.719
94.30426	28.71	4457.94	0.0322	1	-9.724	-9.724
94.3876	28.71	4462.94	0.0323	1	-9.73	-9.73
94.47093	28.71	4467.94	0.0323	1	-9.736	-9.736
94.55427	28.71	4472.94	0.0323	1	-9.74	-9.74
94.6376	28.709	4477.94	0.0323	1	-9.745	-9.745
94.72093	28.708	4482.94	0.0323	1	-9.75	-9.75
94.80427	28.704	4487.94	0.0323	1	-9.758	-9.758
94.88761	28.699	4492.94	0.0323	1	-9.767	-9.767
94.97095	28.692	4497.94	0.0323	1	-9.778	-9.778
95.05428	28.682	4502.94	0.0323	1	-9.792	-9.792
95.13761	28.672	4507.94	0.0323	1	-9.807	-9.807
95.22095	28.663	4512.94	0.0323	1	-9.821	-9.821
95.30429	28.65	4517.94	0.0323	1	-9.839	-9.839
95.38762	28.632	4522.94	0.0323	1	-9.862	-9.862
95.47095	28.614	4527.94	0.0322	1	-9.884	-9.884
95.55429	28.593	4532.94	0.0323	1	-9.909	-9.909
95.63762	28.571	4537.94	0.0322	1	-9.935	-9.935
95.72096	28.54	4542.94	0.0323	1	-9.972	-9.972
95.80428	28.507	4547.94	0.0323	1	-10.01	-10.01
95.88761	28.476	4552.94	0.0323	1	-10.046	-10.046
95.97094	28.447	4557.94	0.0322	1	-10.078	-10.078
96.05427	28.419	4562.94	0.0322	1	-10.108	-10.108
96.1376	28.391	4567.94	0.0323	1	-10.139	-10.139
96.22093	28.366	4572.94	0.0323	1	-10.166	-10.166
96.30426	28.341	4577.94	0.0323	1	-10.194	-10.194
96.3876	28.316	4582.94	0.0323	1	-10.222	-10.222
96.47092	28.288	4587.94	0.0322	1	-10.252	-10.252
96.55427	28.259	4592.94	0.0323	1	-10.283	-10.283
96.63759	28.224	4597.94	0.0322	1	-10.321	-10.321
96.72093	28.193	4602.94	0.0322	1	-10.354	-10.354
96.80427	28.158	4607.94	0.0322	1	-10.389	-10.389
96.88761	28.121	4612.94	0.0322	1	-10.428	-10.428
96.97095	28.084	4617.94	0.0322	1	-10.467	-10.467
97.05429	28.048	4622.94	0.0323	1	-10.503	-10.503
97.13763	28.012	4627.94	0.0323	1	-10.541	-10.541
97.22097	27.979	4632.94	0.0322	1	-10.577	-10.577
97.30431	27.95	4637.94	0.0323	1	-10.609	-10.609
97.38764	27.916	4642.94	0.0323	1	-10.646	-10.646
97.47098	27.881	4647.94	0.0323	1	-10.682	-10.682
97.55431	27.849	4652.94	0.0322	1	-10.716	-10.716
97.63764	27.818	4657.94	0.0323	1	-10.749	-10.749
97.72098	27.786	4662.94	0.0323	1	-10.782	-10.782
97.80431	27.75	4667.94	0.0322	1	-10.819	-10.819
97.88764	27.718	4672.94	0.0323	1	-10.851	-10.851
97.97097	27.695	4677.94	0.0323	1	-10.875	-10.875
98.0543	27.669	4682.94	0.0323	1	-10.901	-10.901
98.13762	27.637	4687.94	0.0323	1	-10.933	-10.933
98.22096	27.605	4692.94	0.0322	1	-10.966	-10.966
98.30429	27.564	4697.94	0.0323	1	-11.007	-11.007
98.38762	27.519	4702.94	0.0323	1	-11.052	-11.052
98.47095	27.474	4707.94	0.0323	1	-11.098	-11.098
98.55428	27.436	4712.94	0.0323	1	-11.136	-11.136
98.63762	27.402	4717.94	0.0323	1	-11.17	-11.17
98.72095	27.363	4722.94	0.0323	1	-11.209	-11.209
98.80429	27.321	4727.94	0.0322	1	-11.251	-11.251
98.88763	27.28	4732.94	0.0323	1	-11.292	-11.292
98.97096	27.241	4737.94	0.0323	1	-11.331	-11.331
99.05429	27.204	4742.94	0.0322	1	-11.368	-11.368
99.13762	27.166	4747.94	0.0322	1	-11.406	-11.406
99.22095	27.13	4752.94	0.0322	1	-11.442	-11.442
99.30429	27.091	4757.94	0.0323	1	-11.481	-11.481
99.38762	27.051	4762.94	0.0322	1	-11.521	-11.521
99.47096	27.01	4767.94	0.0322	1	-11.562	-11.562
99.55429	26.973	4772.94	0.0322	1	-11.599	-11.599
99.63762	26.935	4777.94	0.0322	1	-11.637	-11.637
99.72095	26.893	4782.94	0.0322	1	-11.679	-11.679
99.80428	26.866	4787.94	0.0322	1	-11.706	-11.706
99.88761	26.853	4792.94	0.0322	1	-11.719	-11.719
99.97094	26.837	4797.94	0.0322	1	-11.735	-11.735
100.05428	26.807	4802.94	0.0322	1	-11.765	-11.765
100.13762	26.757	4807.94	0.0322	1	-11.814	-11.814
100.22096	26.707	4812.94	0.0322	1	-11.864	-11.864
100.3043	26.651	4817.94	0.0322	1	-11.92	-11.92
100.38764	26.591	4822.94	0.0322	1	-11.978	-11.978
100.47097	26.529	4827.94	0.0322	1	-12.038	-12.038
100.5543	26.473	4832.94	0.0322	1	-12.093	-12.093
100.63763	26.419	4837.94	0.0322	1	-12.145	-12.145
100.72097	26.35	4842.94	0.0322	1	-12.211	-12.211
100.8043	26.291	4847.94	0.0322	1	-12.268	-12.268
100.88763	26.24	4852.94	0.0322	1	-12.316	-12.316
100.97095	26.186	4857.94	0.0322	1	-12.367	-12.367
101.05428	26.144	4862.94	0.0322	1	-12.406	-12.406
101.13761	26.108	4867.94	0.0322	1	-12.439	-12.439
101.22093	26.071	4872.94	0.0322	1	-12.47	-12.47
101.30427	26.034	4877.94	0.0322	1	-12.502	-12.502
101.38759	25.992	4882.94	0.0322	1	-12.536	-12.536
101.47092	25.951	4887.94	0.0322	1	-12.569	-12.569
101.55425	25.9	4892.94	0.0322	1	-12.612	-12.612
101.63759	25.848	4897.94	0.0322	1	-12.653	-12.653
101.72093	25.794	4902.94	0.0322	1	-12.697	-12.697
101.80427	25.737	4907.94	0.0322	1	-12.742	-12.742
101.88762	25.679	4912.94	0.0322	1	-12.786	-12.786
101.97096	25.623	4917.94	0.0322	1	-12.826	-12.826
102.0543	25.571	4922.94	0.0322	1	-12.862	-12.862
102.13762	25.525	4927.94	0.0322	1	-12.89	-12.89
102.22094	25.482	4932.94	0.0322	1	-12.915	-12.915
102.30424	25.445	4937.94	0.0322	1	-12.936	-12.936
102.38757	25.407	4942.94	0.0322	1	-12.957	-12.957
102.47091	25.354	4947.94	0.0322	1	-12.992	-12.992
102.55425	25.295	4952.94	0.0322	1	-13.033	-13.033
102.6376	25.225	4957.94	0.0323	1	-13.084	-13.084
102.72094	25.148	4962.94	0.0322	1	-13.144	-13.144
102.80429	25.082	4967.94	0.0323	1	-13.192	-13.192
102.88761	25.015	4972.94	0.0322	1	-13.24	-13.24
102.97095	24.968	4977.94	0.0322	1	-13.27	-13.27
103.05428	24.915	4982.94	0.0322	1	-13.306	-13.306
103.13761	24.865	4987.94	0.0322	1	-13.339	-13.339
103.22094	24.812	4992.94	0.0322	1	-13.374	-13.374
103.30427	24.762	4997.94	0.0322	1	-13.405	-13.405
103.38761	24.71	5002.94	0.0322	1	-13.437	-13.437
103.47093	24.656	5007.94	0.0322	1	-13.471	-13.471
103.55427	24.606	5012.94	0.0322	1	-13.502	-13.502
103.63759	24.551	5017.94	0.0323	1	-13.54	-13.54
103.72092	24.497	5022.94	0.0322	1	-13.576	-13.576
103.80426	24.442	5027.94	0.0323	1	-13.613	-13.613
103.88759	24.389	5032.94	0.0322	1	-13.646	-13.646
103.97093	24.33	5037.94	0.0322	1	-13.683	-13.683
104.05427	24.267	5042.94	0.0322	1	-13.718	-13.718
104.13761	24.199	5047.94	0.0322	1	-13.759	-13.759
104.22094	24.116	5052.94	0.0322	1	-13.817	-13.817
104.30428	24.024	5057.94	0.0323	1	-13.882	-13.882
104.38762	23.925	5062.94	0.0323	1	-13.956	-13.956
104.47094	23.835	5067.94	0.0322	1	-14.024	-14.024
104.55429	23.753	5072.94	0.0322	1	-14.083	-14.083
104.63765	23.66	5077.94	0.0322	1	-14.154	-14.154
104.721	23.563	5082.94	0.0322	1	-14.23	-14.23
104.80432	23.468	5087.94	0.0323	1	-14.303	-14.303
104.88765	23.397	5092.94	0.0322	1	-14.35	-14.35
104.97098	23.317	5097.94	0.0322	1	-14.408	-14.408
105.05431	23.239	5102.94	0.0322	1	-14.461	-14.461
105.13764	23.15	5107.94	0.0323	1	-14.525	-14.525
105.22097	23.055	5112.94	0.0322	1	-14.597	-14.597
105.3043	22.957	5117.94	0.0323	1	-14.67	-14.67
105.38763	22.859	5122.94	0.0322	1	-14.735	-14.735
105.47096	22.752	5127.94	0.0322	1	-14.81	-14.81
105.55429	22.649	5132.94	0.0322	1	-14.882	-14.882
105.63761	22.543	5137.94	0.0323	1	-14.957	-14.957
105.72095	22.43	5142.94	0.0322	1	-15.037	-15.037
105.80429	22.293	5147.94	0.0322	1	-15.143	-15.143
105.88762	22.157	5152.94	0.0322	1	-15.25	-15.25
105.97097	22.041	5157.94	0.0322	1	-15.337	-15.337
106.0543	21.924	5162.94	0.0323	1	-15.422	-15.422
106.13763	21.81	5167.94	0.0322	1	-15.502	-15.502
106.22097	21.709	5172.94	0.0322	1	-15.571	-15.571
106.30429	21.579	5177.94	0.0322	1	-15.673	-15.673
106.38763	21.462	5182.94	0.0322	1	-15.765	-15.765
106.47096	21.338	5187.94	0.0322	1	-15.863	-15.863
106.55429	21.222	5192.94	0.0322	1	-15.953	-15.953
106.6376	21.095	5197.94	0.0322	1	-16.052	-16.052
106.72094	20.973	5202.94	0.0322	1	-16.146	-16.146
106.80425	20.827	5207.94	0.0322	1	-16.264	-16.264
106.88756	20.689	5212.94	0.0323	1	-16.372	-16.372
106.97089	20.548	5217.94	0.0322	1	-16.479	-16.479
107.05423	20.401	5222.94	0.0322	1	-16.596	-16.596
107.13756	20.238	5227.94	0.0323	1	-16.729	-16.729
107.2209	20.055	5232.94	0.0322	1	-16.883	-16.883
107.30424	19.885	5237.94	0.0322	1	-17.025	-17.025
107.38758	19.705	5242.94	0.0323	1	-17.175	-17.175
107.47092	19.54	5247.94	0.0323	1	-17.31	-17.31
107.55427	19.371	5252.94	0.0322	1	-17.449	-17.449
107.6376	19.204	5257.94	0.0322	1	-17.587	-17.587
107.72094	19.07	5262.94	0.0322	1	-17.692	-17.692
107.80428	18.922	5267.94	0.0322	1	-17.81	-17.81
107.88761	18.76	5272.94	0.0323	1	-17.945	-17.945
107.97095	18.605	5277.94	0.0322	1	-18.07	-18.07
108.05429	18.44	5282.94	0.0322	1	-18.199	-18.199
108.13763	18.279	5287.94	0.0322	1	-18.319	-18.319
108.22096	18.123	5292.94	0.0322	1	-18.436	-18.436
108.30429	17.971	5297.94	0.0322	1	-18.55	-18.55
108.38762	17.837	5302.94	0.0322	1	-18.646	-18.646
108.47095	17.714	5307.94	0.0322	1	-18.734	-18.734
108.55429	17.563	5312.94	0.0322	1	-18.85	-18.85
108.63761	17.386	5317.94	0.0322	1	-18.993	-18.993
108.72095	17.2	5322.94	0.0322	1	-19.143	-19.143
108.80428	17.022	5327.94	0.0322	1	-19.286	-19.286
108.88761	16.839	5332.94	0.0322	1	-19.434	-19.434
108.97095	16.671	5337.94	0.0322	1	-19.565	-19.565
109.05428	16.509	5342.94	0.0322	1	-19.691	-19.691
109.13762	16.336	5347.94	0.0322	1	-19.828	-19.828
109.22096	16.162	5352.94	0.0322	1	-19.966	-19.966
109.31763	15.974	5358.74	0.0322	1	-20.108	-20.108
109.40096	15.82	5363.74	0.0322	1	-20.224	-20.224
109.48429	15.684	5368.74	0.0322	1	-20.324	-20.324
109.56762	15.549	5373.74	0.0322	1	-20.425	-20.425
109.65095	15.421	5378.74	0.0322	1	-20.519	-20.519
109.73428	15.276	5383.74	0.0322	1	-20.632	-20.632
109.81762	15.134	5388.74	0.0323	1	-20.744	-20.744
109.90096	15.005	5393.74	0.0322	1	-20.847	-20.847
109.98428	14.869	5398.74	0.0322	1	-20.958	-20.958
