# Supplementary material for: Modification of the structural stability of human serum albumin in rheumatoid arthritis
Source: PLoS One. 2023 Mar 17;18(3):e0271008. doi: 10.1371/journal.pone.0271008 (PMC10022781; doi:10.1371/journal.pone.0271008)
Supplement: S2 Data — The zip file includes 47 HDC results (.csv) exported from DSC raw files. Each HDC result file contains seven measurements for each DSC run: temperature (°C), power (μW), time(s), pressure (atm), scan rate (°C/min), analysis data (excess molar heat capacity (Cpex)), and corrected data (normalized Cpex, normalization explained in the Methods section). (ZIP) [file pone.0271008.s003.zip › SupplmentalData_2_HDC results/RF43.csv]

temp	power	time	pressure	scan rate	AnalysisData	CorrectedData
20.00108	-61.926	0.553	0.0323	0.562	-0.001	-0.006
20.03281	-79.144	5.552	0.0323	0.562	0.002	0.024
20.08531	-149.505	10.553	0.0323	0.562	-0.009	-0.093
20.15322	-222.011	15.553	0.0323	0.562	-0.069	-0.7
20.24996	-289.887	21.552	0.0323	0.676	-0.226	-2.765
20.33956	-327.587	26.552	0.0323	0.791	-0.369	-5.29
20.43445	-348.821	31.552	0.0323	0.907	-0.476	-7.821
20.5324	-357.91	36.552	0.0323	1.021	-0.591	-10.93
20.63161	-355.865	41.552	0.0323	1.096	-0.685	-13.611
20.73072	-346.014	46.553	0.0323	1.141	-0.788	-16.299
20.82875	-330.963	51.553	0.0323	1.16	-0.894	-18.804
20.92505	-312.699	56.553	0.0323	1.146	-1.006	-20.904
21.01926	-292.836	61.553	0.0324	1.126	-1.107	-22.594
21.11122	-272.679	66.553	0.0323	1.104	-1.195	-23.903
21.20099	-253.095	71.553	0.0323	1.081	-1.266	-24.804
21.28874	-234.769	76.553	0.0324	1.058	-1.323	-25.379
21.3747	-218.086	81.553	0.0323	1.038	-1.365	-25.69
21.45917	-203.224	86.553	0.0323	1.021	-1.393	-25.761
21.54246	-190.246	91.553	0.0323	1.006	-1.407	-25.663
21.62484	-179.078	96.553	0.0323	0.995	-1.41	-25.435
21.7066	-169.562	101.553	0.0324	0.987	-1.397	-25
21.80428	-160.2	107.552	0.0324	0.982	-1.383	-24.617
21.88555	-153.646	112.552	0.0323	0.979	-1.365	-24.223
21.96687	-148.029	117.552	0.0323	0.979	-1.342	-23.808
22.04835	-143.121	122.552	0.0323	0.98	-1.319	-23.423
22.13006	-138.755	127.552	0.0324	0.982	-1.301	-23.148
22.21205	-134.73	132.553	0.0323	0.984	-1.285	-22.928
22.29433	-130.911	137.553	0.0323	0.987	-1.271	-22.74
22.37689	-127.188	142.553	0.0324	0.99	-1.258	-22.586
22.45971	-123.495	147.553	0.0323	0.993	-1.248	-22.47
22.54276	-119.776	152.553	0.0324	0.996	-1.24	-22.387
22.62599	-116.029	157.553	0.0323	0.998	-1.234	-22.329
22.70939	-112.25	162.553	0.0323	1	-1.23	-22.296
22.79291	-108.46	167.553	0.0324	1.001	-1.228	-22.285
22.87651	-104.64	172.553	0.0323	1.002	-1.225	-22.266
22.96017	-100.836	177.553	0.0324	1.003	-1.225	-22.281
23.04386	-97.051	182.553	0.0324	1.004	-1.226	-22.306
23.12754	-93.281	187.553	0.0323	1.004	-1.226	-22.301
23.21121	-89.565	192.553	0.0324	1.004	-1.225	-22.283
23.29485	-85.92	197.553	0.0323	1.004	-1.224	-22.266
23.37846	-82.379	202.553	0.0323	1.003	-1.224	-22.257
23.46202	-78.934	207.553	0.0323	1.003	-1.223	-22.22
23.54555	-75.592	212.553	0.0323	1.002	-1.22	-22.161
23.62905	-72.39	217.553	0.0323	1.002	-1.218	-22.128
23.71251	-69.318	222.553	0.0324	1.002	-1.216	-22.085
23.79595	-66.381	227.553	0.0324	1.001	-1.215	-22.044
23.87936	-63.549	232.553	0.0324	1.001	-1.212	-21.991
23.96277	-60.843	237.553	0.0323	1.001	-1.21	-21.944
24.04614	-58.242	242.553	0.0323	1.001	-1.206	-21.883
24.12952	-55.757	247.553	0.0323	1.001	-1.205	-21.846
24.21289	-53.383	252.553	0.0324	1.001	-1.204	-21.839
24.31295	-50.676	258.552	0.0323	1.001	-1.203	-21.822
24.39633	-48.488	263.552	0.0323	1.001	-1.201	-21.78
24.4797	-46.399	268.552	0.0324	1.001	-1.2	-21.759
24.56308	-44.334	273.552	0.0323	1.001	-1.196	-21.686
24.64644	-42.384	278.552	0.0323	1.001	-1.194	-21.661
24.72983	-40.478	283.552	0.0324	1.001	-1.191	-21.606
24.8132	-38.663	288.552	0.0324	1.001	-1.19	-21.578
24.89659	-36.886	293.552	0.0323	1	-1.188	-21.535
24.97997	-35.186	298.552	0.0324	1.001	-1.186	-21.508
25.06334	-33.529	303.552	0.0323	1	-1.184	-21.467
25.16006	-31.677	309.353	0.0323	1.001	-1.182	-21.432
25.24343	-30.139	314.353	0.0323	1	-1.18	-21.404
25.32681	-28.65	319.353	0.0324	1	-1.178	-21.371
25.41019	-27.222	324.353	0.0323	1.001	-1.177	-21.344
25.49357	-25.843	329.353	0.0324	1.001	-1.176	-21.319
25.57695	-24.529	334.353	0.0324	1.001	-1.176	-21.32
25.66033	-23.251	339.353	0.0324	1	-1.175	-21.316
25.7437	-21.991	344.353	0.0323	1	-1.174	-21.291
25.82706	-20.78	349.353	0.0324	1	-1.173	-21.265
25.91043	-19.604	354.353	0.0324	1	-1.171	-21.227
25.9938	-18.493	359.353	0.0324	1	-1.17	-21.214
26.07716	-17.398	364.353	0.0324	1	-1.168	-21.185
26.16052	-16.348	369.353	0.0324	1	-1.168	-21.172
26.24388	-15.338	374.353	0.0324	1	-1.167	-21.155
26.32724	-14.359	379.353	0.0324	1	-1.165	-21.129
26.41059	-13.438	384.353	0.0324	1	-1.165	-21.12
26.49395	-12.521	389.353	0.0324	1	-1.163	-21.086
26.57731	-11.652	394.353	0.0323	1	-1.162	-21.075
26.66067	-10.811	399.353	0.0324	1	-1.162	-21.064
26.74403	-9.989	404.353	0.0324	1	-1.16	-21.037
26.8274	-9.21	409.353	0.0324	1	-1.158	-21.004
26.91076	-8.452	414.353	0.0324	1	-1.157	-20.985
26.99412	-7.711	419.353	0.0324	1	-1.157	-20.984
27.07747	-6.985	424.353	0.0324	1	-1.156	-20.967
27.16082	-6.276	429.353	0.0324	1	-1.155	-20.933
27.24416	-5.608	434.353	0.0326	1	-1.154	-20.916
27.32751	-4.95	439.353	0.0324	1	-1.152	-20.885
27.41086	-4.325	444.353	0.0324	1	-1.151	-20.863
27.49421	-3.721	449.353	0.0323	1	-1.149	-20.833
27.57755	-3.145	454.353	0.0324	1	-1.148	-20.813
27.6609	-2.582	459.353	0.0324	1	-1.147	-20.793
27.74424	-2.041	464.353	0.0324	1	-1.147	-20.786
27.82759	-1.522	469.353	0.0324	1	-1.147	-20.793
27.91093	-1.024	474.353	0.0324	1	-1.147	-20.794
27.99428	-0.543	479.353	0.0324	1	-1.147	-20.787
28.07763	-0.069	484.353	0.0324	1	-1.145	-20.765
28.16099	0.368	489.353	0.0324	1	-1.145	-20.762
28.24435	0.792	494.353	0.0323	1	-1.145	-20.758
28.32769	1.218	499.353	0.0324	1	-1.144	-20.739
28.41103	1.646	504.353	0.0324	1	-1.142	-20.702
28.49437	2.066	509.353	0.0324	1	-1.14	-20.668
28.59437	2.55	515.352	0.0324	1	-1.139	-20.642
28.67771	2.932	520.352	0.0323	1	-1.137	-20.616
28.76104	3.294	525.352	0.0323	1	-1.136	-20.592
28.84438	3.645	530.352	0.0324	1	-1.135	-20.569
28.92772	3.977	535.352	0.0324	1	-1.134	-20.549
29.01105	4.301	540.352	0.0324	1	-1.133	-20.54
29.0944	4.605	545.352	0.0323	1	-1.133	-20.531
29.17774	4.904	550.352	0.0323	1	-1.132	-20.515
29.26108	5.195	555.352	0.0324	1	-1.132	-20.51
29.34442	5.487	560.352	0.0324	1	-1.13	-20.487
29.42775	5.762	565.352	0.0324	1	-1.129	-20.464
29.51109	6.041	570.352	0.0324	1	-1.127	-20.433
29.59444	6.291	575.352	0.0324	1	-1.127	-20.431
29.67778	6.524	580.352	0.0324	1	-1.127	-20.433
29.76111	6.774	585.352	0.0323	1	-1.127	-20.425
29.84445	7.019	590.352	0.0324	1	-1.126	-20.416
29.92777	7.25	595.352	0.0323	1	-1.126	-20.414
30.0111	7.477	600.352	0.0324	1	-1.125	-20.394
30.09443	7.68	605.352	0.0323	1	-1.124	-20.371
30.17778	7.87	610.352	0.0324	1	-1.123	-20.359
30.26111	8.061	615.352	0.0324	1	-1.122	-20.341
30.34444	8.249	620.352	0.0324	1	-1.121	-20.325
30.42778	8.438	625.352	0.0324	1	-1.12	-20.3
30.51111	8.618	630.352	0.0324	1	-1.119	-20.286
30.59445	8.794	635.352	0.0324	1	-1.119	-20.279
30.67779	8.967	640.352	0.0324	1	-1.118	-20.264
30.76113	9.125	645.352	0.0323	1	-1.118	-20.258
30.84447	9.29	650.352	0.0324	1	-1.117	-20.243
30.92781	9.446	655.352	0.0323	1	-1.116	-20.232
31.01114	9.596	660.352	0.0324	1	-1.115	-20.213
31.09448	9.748	665.352	0.0323	1	-1.114	-20.19
31.17782	9.893	670.352	0.0324	1	-1.113	-20.171
31.26116	10.035	675.352	0.0324	1	-1.112	-20.156
31.34449	10.172	680.352	0.0323	1	-1.111	-20.139
31.42783	10.302	685.352	0.0324	1	-1.11	-20.122
31.51116	10.432	690.352	0.0324	1	-1.109	-20.097
31.59448	10.574	695.352	0.0324	1	-1.107	-20.064
31.67782	10.716	700.352	0.0324	1	-1.106	-20.043
31.76115	10.832	705.352	0.0324	1	-1.106	-20.049
31.84449	10.942	710.352	0.0324	1	-1.105	-20.037
31.92782	11.041	715.352	0.0323	1	-1.105	-20.022
32.01115	11.143	720.352	0.0323	1	-1.104	-20.008
32.09449	11.235	725.352	0.0323	1	-1.104	-20.015
32.17782	11.33	730.352	0.0323	1	-1.104	-20.006
32.26116	11.417	735.352	0.0324	1	-1.104	-20.005
32.3445	11.503	740.352	0.0323	1	-1.104	-20.002
32.42784	11.586	745.352	0.0324	1	-1.104	-20.003
32.51118	11.669	750.352	0.0323	1	-1.103	-20.002
32.59451	11.752	755.352	0.0323	1	-1.103	-19.995
32.67784	11.834	760.352	0.0323	1	-1.103	-19.986
32.76118	11.916	765.352	0.0324	1	-1.102	-19.974
32.84451	11.998	770.352	0.0323	1	-1.101	-19.96
32.92784	12.081	775.352	0.0324	1	-1.1	-19.94
33.01118	12.155	780.352	0.0324	1	-1.1	-19.935
33.09452	12.22	785.352	0.0324	1	-1.1	-19.931
33.17785	12.289	790.352	0.0323	1	-1.099	-19.918
33.26117	12.365	795.352	0.0323	1	-1.098	-19.9
33.34451	12.445	800.352	0.0324	1	-1.097	-19.881
33.42784	12.514	805.352	0.0324	1	-1.096	-19.869
33.51118	12.574	810.352	0.0324	1	-1.095	-19.854
33.59452	12.632	815.352	0.0324	1	-1.095	-19.843
33.69452	12.7	821.352	0.0323	1	-1.094	-19.823
33.77785	12.762	826.352	0.0323	1	-1.093	-19.805
33.86118	12.823	831.352	0.0323	1	-1.092	-19.789
33.94451	12.882	836.352	0.0324	1	-1.091	-19.768
34.02783	12.943	841.352	0.0323	1	-1.09	-19.754
34.11115	12.999	846.352	0.0323	1	-1.089	-19.742
34.19447	13.051	851.352	0.0324	1	-1.088	-19.727
34.27781	13.106	856.352	0.0324	1	-1.088	-19.716
34.36113	13.152	861.352	0.0324	1	-1.088	-19.717
34.44447	13.195	866.352	0.0323	1	-1.088	-19.721
34.5278	13.234	871.352	0.0323	1	-1.088	-19.726
34.61114	13.276	876.352	0.0323	1	-1.088	-19.727
34.69448	13.314	881.352	0.0323	1	-1.088	-19.728
34.77781	13.352	886.352	0.0323	1	-1.088	-19.724
34.86116	13.39	891.352	0.0323	1	-1.088	-19.72
34.94448	13.426	896.352	0.0324	1	-1.088	-19.719
35.02782	13.476	901.352	0.0323	1	-1.087	-19.704
35.11115	13.522	906.352	0.0323	1	-1.086	-19.691
35.19447	13.566	911.352	0.0324	1	-1.086	-19.676
35.27781	13.612	916.352	0.0324	1	-1.084	-19.656
35.36113	13.651	921.352	0.0323	1	-1.084	-19.643
35.44447	13.691	926.352	0.0323	1	-1.083	-19.624
35.5278	13.725	931.352	0.0323	1	-1.082	-19.615
35.61113	13.762	936.352	0.0323	1	-1.082	-19.608
35.69446	13.799	941.352	0.0323	1	-1.081	-19.6
35.77779	13.832	946.352	0.0323	1	-1.081	-19.588
35.86113	13.864	951.352	0.0324	1	-1.08	-19.577
35.94445	13.893	956.352	0.0324	1	-1.08	-19.571
36.02778	13.928	961.352	0.0324	1	-1.079	-19.561
36.11109	13.966	966.352	0.0323	1	-1.079	-19.549
36.19441	14.003	971.352	0.0324	1	-1.078	-19.537
36.27774	14.038	976.352	0.0324	1	-1.077	-19.525
36.36109	14.067	981.352	0.0324	1	-1.077	-19.517
36.44444	14.089	986.352	0.0323	1	-1.076	-19.508
36.52777	14.108	991.352	0.0324	1	-1.076	-19.501
36.61111	14.133	996.352	0.0323	1	-1.075	-19.486
36.69445	14.158	1001.352	0.0323	1	-1.074	-19.472
36.77778	14.184	1006.352	0.0323	1	-1.074	-19.457
36.86111	14.212	1011.352	0.0323	1	-1.073	-19.443
36.94444	14.239	1016.352	0.0323	1	-1.072	-19.432
37.02777	14.266	1021.352	0.0324	1	-1.072	-19.423
37.11111	14.293	1026.352	0.0323	1	-1.071	-19.412
37.19443	14.319	1031.352	0.0323	1	-1.071	-19.407
37.27777	14.346	1036.352	0.0323	1	-1.07	-19.398
37.36109	14.369	1041.352	0.0323	1	-1.07	-19.396
37.44441	14.398	1046.352	0.0323	1	-1.069	-19.384
37.52775	14.43	1051.352	0.0324	1	-1.069	-19.37
37.61109	14.454	1056.352	0.0323	1	-1.068	-19.363
37.69444	14.472	1061.352	0.0324	1	-1.068	-19.359
37.77778	14.49	1066.352	0.0323	1	-1.068	-19.356
37.86112	14.508	1071.352	0.0323	1	-1.068	-19.353
37.94447	14.526	1076.352	0.0324	1	-1.068	-19.352
38.02779	14.547	1081.352	0.0324	1	-1.068	-19.348
38.11111	14.575	1086.352	0.0324	1	-1.067	-19.337
38.19443	14.608	1091.352	0.0324	1	-1.066	-19.318
38.27776	14.642	1096.352	0.0324	1	-1.065	-19.299
38.36108	14.666	1101.352	0.0323	1	-1.064	-19.287
38.4444	14.692	1106.352	0.0323	1	-1.063	-19.273
38.52773	14.717	1111.352	0.0323	1	-1.063	-19.259
38.61105	14.739	1116.352	0.0323	1	-1.062	-19.248
38.69439	14.758	1121.352	0.0323	1	-1.062	-19.239
38.77771	14.778	1126.352	0.0324	1	-1.061	-19.228
38.86104	14.8	1131.352	0.0324	1	-1.06	-19.214
38.94437	14.821	1136.352	0.0323	1	-1.059	-19.202
39.0277	14.841	1141.352	0.0323	1	-1.059	-19.193
39.11103	14.859	1146.352	0.0323	1	-1.059	-19.188
39.19435	14.878	1151.352	0.0323	1	-1.058	-19.183
39.27768	14.898	1156.352	0.0323	1	-1.058	-19.175
39.36101	14.919	1161.352	0.0324	1	-1.057	-19.164
39.44434	14.938	1166.352	0.0323	1	-1.057	-19.155
39.52767	14.957	1171.352	0.0323	1	-1.056	-19.146
39.61101	14.976	1176.352	0.0324	1	-1.056	-19.139
39.69435	14.993	1181.352	0.0324	1	-1.056	-19.133
39.77768	15.01	1186.352	0.0323	1	-1.055	-19.126
39.86101	15.028	1191.352	0.0323	1	-1.055	-19.115
39.94435	15.046	1196.352	0.0323	1	-1.054	-19.103
40.02768	15.062	1201.352	0.0324	1	-1.054	-19.096
40.11102	15.08	1206.352	0.0323	1	-1.053	-19.088
40.19435	15.098	1211.352	0.0323	1	-1.053	-19.08
40.2777	15.118	1216.352	0.0324	1	-1.052	-19.069
40.36102	15.135	1221.352	0.0323	1	-1.052	-19.06
40.44436	15.156	1226.352	0.0324	1	-1.051	-19.047
40.52769	15.175	1231.352	0.0323	1	-1.05	-19.036
40.61102	15.196	1236.352	0.0323	1	-1.05	-19.022
40.69434	15.218	1241.352	0.0323	1	-1.049	-19.007
40.77768	15.244	1246.352	0.0323	1	-1.048	-18.987
40.86102	15.266	1251.352	0.0323	1	-1.047	-18.973
40.94438	15.285	1256.352	0.0323	1	-1.046	-18.962
41.02772	15.302	1261.352	0.0323	1	-1.046	-18.953
41.11106	15.32	1266.352	0.0323	1	-1.045	-18.946
41.19438	15.339	1271.352	0.0323	1	-1.045	-18.938
41.2777	15.365	1276.352	0.0323	1	-1.044	-18.922
41.36101	15.391	1281.352	0.0324	1	-1.043	-18.906
41.44433	15.419	1286.352	0.0324	1	-1.042	-18.885
41.52765	15.444	1291.352	0.0324	1	-1.041	-18.869
41.61097	15.468	1296.352	0.0324	1	-1.04	-18.854
41.69429	15.492	1301.352	0.0324	1	-1.039	-18.836
41.77762	15.515	1306.352	0.0323	1	-1.039	-18.821
41.86095	15.536	1311.352	0.0324	1	-1.038	-18.807
41.94428	15.554	1316.352	0.0323	1	-1.037	-18.797
42.0276	15.578	1321.352	0.0323	1	-1.036	-18.782
42.11093	15.6	1326.352	0.0324	1	-1.036	-18.769
42.19426	15.618	1331.352	0.0324	1	-1.035	-18.759
42.2776	15.634	1336.352	0.0323	1	-1.035	-18.751
42.36094	15.648	1341.352	0.0324	1	-1.034	-18.744
42.44428	15.661	1346.352	0.0324	1	-1.034	-18.736
42.5276	15.674	1351.352	0.0324	1	-1.033	-18.727
42.61094	15.69	1356.352	0.0324	1	-1.033	-18.715
42.69429	15.705	1361.352	0.0323	1	-1.032	-18.706
42.77763	15.715	1366.352	0.0323	1	-1.032	-18.704
42.86096	15.727	1371.352	0.0324	1	-1.032	-18.698
42.9443	15.744	1376.352	0.0323	1	-1.031	-18.687
43.02762	15.763	1381.352	0.0323	1	-1.031	-18.679
43.11095	15.782	1386.352	0.0324	1	-1.03	-18.669
43.19428	15.802	1391.352	0.0324	1	-1.029	-18.657
43.2776	15.823	1396.352	0.0323	1	-1.029	-18.643
43.36093	15.844	1401.352	0.0323	1	-1.028	-18.629
43.44426	15.861	1406.352	0.0324	1	-1.027	-18.618
43.52759	15.878	1411.352	0.0323	1	-1.027	-18.606
43.61091	15.893	1416.352	0.0323	1	-1.026	-18.596
43.69424	15.914	1421.352	0.0324	1	-1.025	-18.581
43.77757	15.933	1426.352	0.0324	1	-1.024	-18.567
43.8609	15.951	1431.352	0.0323	1	-1.024	-18.554
43.94423	15.969	1436.352	0.0324	1	-1.023	-18.54
44.02756	15.987	1441.352	0.0324	1	-1.022	-18.527
44.11089	16.003	1446.352	0.0323	1	-1.022	-18.516
44.19423	16.02	1451.352	0.0324	1	-1.021	-18.505
44.27758	16.035	1456.352	0.0323	1	-1.02	-18.496
44.36093	16.048	1461.352	0.0323	1	-1.02	-18.49
44.44428	16.059	1466.352	0.0323	1	-1.02	-18.486
44.52762	16.07	1471.352	0.0323	1	-1.02	-18.48
44.61095	16.082	1476.352	0.0324	1	-1.019	-18.473
44.69427	16.1	1481.352	0.0323	1	-1.019	-18.46
44.77759	16.13	1486.352	0.0323	1	-1.017	-18.436
44.86092	16.158	1491.352	0.0324	1	-1.016	-18.413
44.94424	16.181	1496.352	0.0323	1	-1.015	-18.394
45.02756	16.207	1501.352	0.0323	1	-1.014	-18.374
45.11088	16.231	1506.352	0.0323	1	-1.013	-18.354
45.19421	16.253	1511.352	0.0324	1	-1.012	-18.338
45.27753	16.274	1516.352	0.0324	1	-1.011	-18.322
45.36086	16.293	1521.352	0.0324	1	-1.01	-18.307
45.44419	16.312	1526.352	0.0323	1	-1.009	-18.291
45.52753	16.331	1531.352	0.0324	1	-1.008	-18.277
45.61087	16.349	1536.352	0.0324	1	-1.008	-18.264
45.69421	16.364	1541.352	0.0324	1	-1.007	-18.253
45.77754	16.382	1546.352	0.0323	1	-1.006	-18.24
45.86087	16.4	1551.352	0.0323	1	-1.006	-18.227
45.94421	16.417	1556.352	0.0324	1	-1.005	-18.215
46.02754	16.433	1561.352	0.0323	1	-1.004	-18.205
46.11086	16.452	1566.352	0.0323	1	-1.004	-18.191
46.19418	16.475	1571.352	0.0324	1	-1.003	-18.174
46.27752	16.499	1576.352	0.0324	1	-1.002	-18.156
46.36085	16.519	1581.352	0.0324	1	-1.001	-18.141
46.44416	16.54	1586.352	0.0324	1	-1	-18.125
46.52749	16.565	1591.352	0.0324	1	-0.999	-18.105
46.61083	16.59	1596.352	0.0323	1	-0.998	-18.085
46.69417	16.607	1601.352	0.0323	1	-0.997	-18.073
46.77749	16.622	1606.352	0.0324	1	-0.997	-18.063
46.86083	16.643	1611.352	0.0324	1	-0.996	-18.046
46.94416	16.662	1616.352	0.0324	1	-0.995	-18.032
47.02748	16.685	1621.352	0.0323	1	-0.994	-18.015
47.1108	16.713	1626.352	0.0324	1	-0.993	-17.992
47.19414	16.741	1631.352	0.0324	1	-0.991	-17.969
47.27748	16.763	1636.352	0.0324	1	-0.99	-17.952
47.36082	16.781	1641.352	0.0323	1	-0.99	-17.937
47.44414	16.8	1646.352	0.0324	1	-0.989	-17.922
47.52748	16.825	1651.352	0.0324	1	-0.988	-17.901
47.61081	16.847	1656.352	0.0324	1	-0.987	-17.883
47.69415	16.871	1661.352	0.0324	1	-0.986	-17.863
47.77748	16.894	1666.352	0.0324	1	-0.985	-17.845
47.86081	16.916	1671.352	0.0324	1	-0.984	-17.827
47.94415	16.94	1676.352	0.0323	1	-0.982	-17.808
48.02748	16.965	1681.352	0.0324	1	-0.981	-17.786
48.11081	16.992	1686.352	0.0324	1	-0.98	-17.762
48.19414	17.019	1691.352	0.0324	1	-0.979	-17.739
48.27747	17.047	1696.352	0.0324	1	-0.977	-17.715
48.3608	17.075	1701.352	0.0324	1	-0.976	-17.693
48.44414	17.101	1706.352	0.0324	1	-0.975	-17.672
48.52747	17.127	1711.352	0.0324	1	-0.974	-17.652
48.61081	17.153	1716.352	0.0324	1	-0.973	-17.632
48.69414	17.186	1721.352	0.0324	1	-0.971	-17.604
48.77748	17.218	1726.352	0.0324	1	-0.97	-17.575
48.8608	17.249	1731.352	0.0324	1	-0.968	-17.546
48.94413	17.283	1736.352	0.0324	1	-0.966	-17.516
49.02746	17.313	1741.352	0.0324	1	-0.965	-17.489
49.11079	17.341	1746.352	0.0324	1	-0.964	-17.465
49.19411	17.37	1751.352	0.0324	1	-0.962	-17.441
49.27745	17.396	1756.352	0.0324	1	-0.961	-17.419
49.36079	17.42	1761.352	0.0324	1	-0.96	-17.4
49.44412	17.445	1766.352	0.0324	1	-0.959	-17.38
49.52746	17.471	1771.352	0.0324	1	-0.958	-17.359
49.61079	17.496	1776.352	0.0323	1	-0.957	-17.339
49.69413	17.524	1781.352	0.0323	1	-0.955	-17.315
49.77746	17.553	1786.352	0.0324	1	-0.954	-17.291
49.86079	17.583	1791.352	0.0324	1	-0.952	-17.264
49.94413	17.612	1796.352	0.0323	1	-0.951	-17.238
50.02747	17.641	1801.352	0.0323	1	-0.95	-17.213
50.1108	17.671	1806.352	0.0323	1	-0.949	-17.196
50.19413	17.702	1811.352	0.0323	1	-0.949	-17.193
50.27746	17.737	1816.352	0.0323	1	-0.948	-17.191
50.36079	17.772	1821.352	0.0323	1	-0.948	-17.185
50.44413	17.807	1826.352	0.0323	1	-0.948	-17.177
50.52746	17.842	1831.352	0.0323	1	-0.947	-17.165
50.61079	17.876	1836.352	0.0323	1	-0.946	-17.151
50.69411	17.913	1841.352	0.0324	1	-0.945	-17.134
50.77744	17.956	1846.352	0.0324	1	-0.944	-17.109
50.86078	17.997	1851.352	0.0324	1	-0.943	-17.083
50.94411	18.037	1856.352	0.0324	1	-0.941	-17.055
51.02745	18.071	1861.352	0.0323	1	-0.94	-17.033
51.11077	18.099	1866.352	0.0324	1	-0.939	-17.015
51.19409	18.135	1871.352	0.0324	1	-0.937	-16.987
51.27742	18.17	1876.352	0.0323	1	-0.936	-16.959
51.36074	18.203	1881.352	0.0323	1	-0.934	-16.932
51.44406	18.237	1886.352	0.0324	1	-0.933	-16.904
51.52737	18.273	1891.352	0.0324	1	-0.931	-16.873
51.61069	18.305	1896.352	0.0323	1	-0.929	-16.845
51.69402	18.334	1901.352	0.0323	1	-0.928	-16.819
51.77735	18.361	1906.352	0.0324	1	-0.927	-16.795
51.86069	18.387	1911.352	0.0324	1	-0.925	-16.773
51.94403	18.408	1916.352	0.0324	1	-0.924	-16.756
52.02738	18.431	1921.352	0.0323	1	-0.923	-16.737
52.11073	18.454	1926.352	0.0323	1	-0.922	-16.718
52.19408	18.476	1931.352	0.0323	1	-0.921	-16.701
52.27742	18.5	1936.352	0.0324	1	-0.92	-16.68
52.36076	18.527	1941.352	0.0323	1	-0.919	-16.656
52.4441	18.559	1946.352	0.0324	1	-0.917	-16.627
52.52744	18.592	1951.352	0.0323	1	-0.916	-16.597
52.62411	18.63	1957.153	0.0323	1	-0.914	-16.563
52.70744	18.665	1962.153	0.0323	1	-0.912	-16.532
52.79077	18.702	1967.153	0.0323	1	-0.91	-16.498
52.8741	18.744	1972.153	0.0324	1	-0.908	-16.459
52.95743	18.79	1977.153	0.0323	1	-0.906	-16.416
53.04076	18.833	1982.153	0.0323	1	-0.904	-16.378
53.1241	18.876	1987.153	0.0323	1	-0.902	-16.341
53.20744	18.916	1992.153	0.0323	1	-0.9	-16.305
53.29077	18.956	1997.153	0.0324	1	-0.898	-16.269
53.3741	19	2002.153	0.0323	1	-0.895	-16.228
53.45743	19.043	2007.153	0.0323	1	-0.893	-16.188
53.54077	19.088	2012.153	0.0323	1	-0.891	-16.146
53.62409	19.135	2017.153	0.0323	1	-0.888	-16.103
53.70742	19.185	2022.153	0.0323	1	-0.886	-16.056
53.79074	19.232	2027.153	0.0323	1	-0.883	-16.012
53.87408	19.281	2032.153	0.0323	1	-0.881	-15.968
53.95741	19.319	2037.153	0.0323	1	-0.879	-15.933
54.04074	19.356	2042.153	0.0323	1	-0.877	-15.899
54.12407	19.395	2047.153	0.0323	1	-0.875	-15.864
54.22407	19.44	2053.152	0.0323	1	-0.873	-15.826
54.3074	19.479	2058.152	0.0323	1	-0.871	-15.793
54.39073	19.516	2063.152	0.0323	1	-0.87	-15.763
54.47406	19.557	2068.152	0.0324	1	-0.868	-15.728
54.5574	19.596	2073.152	0.0324	1	-0.866	-15.695
54.64073	19.635	2078.152	0.0324	1	-0.864	-15.66
54.72406	19.674	2083.152	0.0323	1	-0.862	-15.626
54.8074	19.717	2088.152	0.0323	1	-0.86	-15.589
54.89073	19.76	2093.152	0.0323	1	-0.858	-15.552
54.97407	19.805	2098.152	0.0323	1	-0.856	-15.514
55.0574	19.847	2103.152	0.0323	1	-0.854	-15.479
55.14073	19.897	2108.152	0.0323	1	-0.852	-15.436
55.22406	19.947	2113.152	0.0323	1	-0.849	-15.395
55.30739	19.998	2118.152	0.0323	1	-0.847	-15.354
55.39073	20.046	2123.152	0.0323	1	-0.845	-15.315
55.47405	20.093	2128.152	0.0323	1	-0.843	-15.273
55.55738	20.144	2133.152	0.0323	1	-0.84	-15.228
55.6407	20.204	2138.152	0.0323	1	-0.837	-15.172
55.72402	20.264	2143.152	0.0324	1	-0.834	-15.116
55.80736	20.325	2148.152	0.0323	1	-0.831	-15.059
55.8907	20.38	2153.152	0.0323	1	-0.828	-15.007
55.97403	20.436	2158.152	0.0323	1	-0.825	-14.952
56.05737	20.493	2163.152	0.0323	1	-0.822	-14.901
56.14071	20.551	2168.152	0.0323	1	-0.819	-14.848
56.22406	20.606	2173.152	0.0323	1	-0.816	-14.8
56.3074	20.657	2178.152	0.0324	1	-0.814	-14.755
56.39073	20.718	2183.152	0.0323	1	-0.811	-14.701
56.47406	20.785	2188.152	0.0323	1	-0.808	-14.641
56.55739	20.858	2193.152	0.0323	1	-0.804	-14.573
56.64072	20.934	2198.152	0.0323	1	-0.8	-14.504
56.72405	21.008	2203.152	0.0323	1	-0.797	-14.438
56.80738	21.08	2208.152	0.0323	1	-0.793	-14.37
56.89071	21.153	2213.152	0.0323	1	-0.789	-14.301
56.97405	21.222	2218.152	0.0323	1	-0.785	-14.235
57.05739	21.289	2223.152	0.0324	1	-0.782	-14.171
57.14072	21.362	2228.152	0.0324	1	-0.778	-14.105
57.22406	21.439	2233.152	0.0323	1	-0.774	-14.034
57.30739	21.534	2238.152	0.0323	1	-0.769	-13.945
57.39072	21.623	2243.152	0.0324	1	-0.765	-13.866
57.47404	21.713	2248.152	0.0323	1	-0.761	-13.784
57.55737	21.808	2253.152	0.0323	1	-0.756	-13.698
57.6407	21.899	2258.152	0.0323	1	-0.751	-13.615
57.72403	21.996	2263.152	0.0323	1	-0.746	-13.526
57.80736	22.092	2268.152	0.0323	1	-0.741	-13.438
57.89069	22.186	2273.152	0.0324	1	-0.737	-13.351
57.97402	22.279	2278.152	0.0323	1	-0.732	-13.266
58.05736	22.373	2283.152	0.0323	1	-0.727	-13.178
58.14069	22.476	2288.152	0.0323	1	-0.722	-13.082
58.22402	22.581	2293.152	0.0324	1	-0.716	-12.983
58.30736	22.688	2298.152	0.0323	1	-0.711	-12.881
58.3907	22.796	2303.152	0.0323	1	-0.705	-12.778
58.47403	22.91	2308.152	0.0323	1	-0.699	-12.669
58.55736	23.036	2313.152	0.0323	1	-0.692	-12.548
58.64069	23.155	2318.152	0.0323	1	-0.686	-12.435
58.72401	23.285	2323.152	0.0323	1	-0.679	-12.311
58.80733	23.429	2328.152	0.0324	1	-0.672	-12.172
58.89067	23.572	2333.152	0.0323	1	-0.664	-12.035
58.974	23.702	2338.152	0.0323	1	-0.657	-11.911
59.05734	23.851	2343.152	0.0323	1	-0.649	-11.767
59.14067	23.995	2348.152	0.0323	1	-0.642	-11.629
59.22401	24.142	2353.152	0.0323	1	-0.634	-11.488
59.30736	24.284	2358.152	0.0324	1	-0.626	-11.351
59.39069	24.447	2363.152	0.0323	1	-0.617	-11.191
59.47403	24.63	2368.152	0.0323	1	-0.608	-11.013
59.55736	24.817	2373.152	0.0323	1	-0.598	-10.832
59.64068	25.014	2378.152	0.0323	1	-0.587	-10.638
59.72401	25.221	2383.152	0.0323	1	-0.576	-10.436
59.80733	25.441	2388.152	0.0323	1	-0.564	-10.222
59.89066	25.664	2393.152	0.0323	1	-0.552	-10.004
59.974	25.898	2398.152	0.0324	1	-0.539	-9.778
60.05733	26.14	2403.152	0.0323	1	-0.527	-9.546
60.14067	26.396	2408.152	0.0323	1	-0.513	-9.299
60.224	26.686	2413.152	0.0323	1	-0.497	-9.014
60.30733	26.999	2418.152	0.0323	1	-0.48	-8.704
60.39066	27.337	2423.152	0.0323	1	-0.462	-8.371
60.474	27.694	2428.152	0.0323	1	-0.442	-8.019
60.55733	28.062	2433.152	0.0323	1	-0.422	-7.657
60.64067	28.458	2438.152	0.0323	1	-0.401	-7.267
60.72399	28.916	2443.152	0.0323	1	-0.376	-6.814
60.80732	29.423	2448.152	0.0323	1	-0.348	-6.312
60.89065	29.943	2453.152	0.0323	1	-0.32	-5.798
60.97399	30.48	2458.152	0.0324	1	-0.291	-5.266
61.05733	31.041	2463.152	0.0323	1	-0.26	-4.712
61.14066	31.633	2468.152	0.0323	1	-0.228	-4.126
61.224	32.254	2473.152	0.0324	1	-0.194	-3.512
61.30733	32.892	2478.152	0.0323	1	-0.159	-2.882
61.39067	33.553	2483.152	0.0323	1	-0.123	-2.229
61.474	34.226	2488.152	0.0323	1	-0.086	-1.562
61.55733	34.902	2493.152	0.0323	1	-0.049	-0.891
61.64065	35.59	2498.152	0.0323	1	-0.012	-0.209
61.72398	36.224	2503.152	0.0323	1	0.023	0.422
61.80732	36.838	2508.152	0.0323	1	0.057	1.034
61.89066	37.399	2513.152	0.0323	1	0.088	1.592
61.97398	37.936	2518.152	0.0323	1	0.117	2.127
62.05732	38.414	2523.152	0.0323	1	0.144	2.604
62.14065	38.825	2528.152	0.0323	1	0.166	3.013
62.22399	39.159	2533.152	0.0323	1	0.185	3.345
62.30732	39.423	2538.152	0.0323	1	0.199	3.607
62.39065	39.632	2543.152	0.0323	1	0.21	3.814
62.47398	39.771	2548.152	0.0323	1	0.218	3.951
62.55732	39.855	2553.152	0.0323	1	0.222	4.032
62.64066	39.909	2558.152	0.0323	1	0.225	4.082
62.724	39.943	2563.152	0.0323	1	0.227	4.111	2.4148936170212765
62.80733	39.923	2568.152	0.0323	1	0.225	4.086
62.89066	39.798	2573.152	0.0323	1	0.218	3.956
62.974	39.554	2578.152	0.0323	1	0.205	3.708
63.05733	39.233	2583.152	0.0323	1	0.187	3.382
63.14066	38.869	2588.152	0.0323	1	0.166	3.014
63.22399	38.479	2593.152	0.0323	1	0.144	2.619
63.30733	38.105	2598.152	0.0323	1	0.124	2.24
63.39066	37.737	2603.152	0.0323	1	0.103	1.867
63.474	37.379	2608.152	0.0323	1	0.083	1.504
63.55732	37.036	2613.152	0.0323	1	0.064	1.156
63.64065	36.74	2618.152	0.0323	1	0.047	0.853
63.72398	36.47	2623.152	0.0323	1	0.032	0.579
63.80731	36.225	2628.152	0.0323	1	0.018	0.329
63.89064	36.022	2633.152	0.0322	1	0.007	0.12
63.97396	35.835	2638.152	0.0323	1	-0.004	-0.076
64.05729	35.67	2643.152	0.0323	1	-0.014	-0.25
64.14062	35.524	2648.152	0.0323	1	-0.022	-0.402
64.22397	35.395	2653.152	0.0323	1	-0.03	-0.537
64.3073	35.276	2658.152	0.0323	1	-0.036	-0.661
64.39064	35.174	2663.152	0.0323	1	-0.042	-0.769
64.47397	35.085	2668.152	0.0323	1	-0.048	-0.863
64.5573	35.011	2673.152	0.0323	1	-0.052	-0.943
64.64064	34.948	2678.152	0.0323	1	-0.056	-1.011
64.72398	34.89	2683.152	0.0323	1	-0.059	-1.074
64.80731	34.836	2688.152	0.0323	1	-0.063	-1.133
64.89064	34.794	2693.152	0.0323	1	-0.065	-1.18
64.97398	34.757	2698.152	0.0323	1	-0.067	-1.223
65.05732	34.724	2703.152	0.0323	1	-0.07	-1.262
65.14067	34.694	2708.152	0.0323	1	-0.072	-1.299
65.22401	34.665	2713.152	0.0323	1	-0.074	-1.333
65.30735	34.638	2718.152	0.0323	1	-0.075	-1.364
65.39068	34.613	2723.152	0.0323	1	-0.077	-1.395
65.47402	34.593	2728.152	0.0323	1	-0.078	-1.422
65.55735	34.574	2733.152	0.0323	1	-0.08	-1.448
65.64068	34.562	2738.152	0.0323	1	-0.081	-1.467
65.72402	34.554	2743.152	0.0323	1	-0.082	-1.482
65.80736	34.55	2748.152	0.0323	1	-0.082	-1.495
65.89069	34.547	2753.152	0.0323	1	-0.083	-1.503
65.97403	34.544	2758.152	0.0323	1	-0.083	-1.51
66.05735	34.543	2763.152	0.0323	1	-0.084	-1.517
66.14068	34.542	2768.152	0.0322	1	-0.084	-1.525
66.22401	34.542	2773.152	0.0323	1	-0.084	-1.531
66.30733	34.544	2778.152	0.0323	1	-0.085	-1.536
66.39065	34.551	2783.152	0.0323	1	-0.085	-1.535
66.47398	34.565	2788.152	0.0323	1	-0.084	-1.527
66.55732	34.584	2793.152	0.0323	1	-0.084	-1.515
66.64065	34.608	2798.152	0.0322	1	-0.083	-1.498
66.72399	34.639	2803.152	0.0323	1	-0.081	-1.475
66.80732	34.679	2808.152	0.0322	1	-0.079	-1.441
66.89065	34.735	2813.152	0.0323	1	-0.077	-1.391
66.97399	34.8	2818.152	0.0323	1	-0.073	-1.331
67.05732	34.861	2823.152	0.0323	1	-0.07	-1.275
67.14066	34.922	2828.152	0.0323	1	-0.067	-1.219
67.22399	34.988	2833.152	0.0323	1	-0.064	-1.157
67.30732	35.058	2838.152	0.0323	1	-0.06	-1.091
67.39065	35.129	2843.152	0.0323	1	-0.056	-1.024
67.47398	35.2	2848.152	0.0323	1	-0.053	-0.959
67.55732	35.273	2853.152	0.0322	1	-0.049	-0.892
67.64065	35.342	2858.152	0.0323	1	-0.046	-0.833
67.72399	35.415	2863.152	0.0322	1	-0.042	-0.765
67.80732	35.492	2868.152	0.0323	1	-0.038	-0.693
67.89066	35.575	2873.152	0.0323	1	-0.034	-0.615
67.97399	35.687	2878.152	0.0323	1	-0.028	-0.508
68.05733	35.786	2883.152	0.0323	1	-0.023	-0.414
68.14066	35.876	2888.152	0.0323	1	-0.018	-0.328
68.22399	35.958	2893.152	0.0323	1	-0.014	-0.25
68.30731	36.046	2898.152	0.0323	1	-0.009	-0.166
68.39064	36.137	2903.152	0.0322	1	-0.004	-0.08
68.47398	36.226	2908.152	0.0322	1		0.004
68.55733	36.3	2913.152	0.0323	1	0.004	0.073
68.64066	36.372	2918.152	0.0322	1	0.008	0.14
68.724	36.451	2923.152	0.0322	1	0.012	0.213
68.80734	36.54	2928.152	0.0323	1	0.016	0.295
68.89068	36.631	2933.152	0.0323	1	0.021	0.38
68.97401	36.723	2938.152	0.0323	1	0.026	0.467
69.05735	36.817	2943.152	0.0323	1	0.031	0.556
69.14068	36.904	2948.152	0.0322	1	0.035	0.638
69.22402	36.99	2953.152	0.0323	1	0.04	0.718
69.30735	37.084	2958.152	0.0322	1	0.045	0.808
69.39068	37.173	2963.152	0.0322	1	0.049	0.891
69.47401	37.257	2968.152	0.0323	1	0.054	0.97
69.55734	37.344	2973.152	0.0322	1	0.058	1.052
69.64067	37.427	2978.152	0.0323	1	0.062	1.127
69.724	37.51	2983.152	0.0323	1	0.066	1.204
69.80733	37.59	2988.152	0.0323	1	0.071	1.278
69.89065	37.663	2993.152	0.0323	1	0.074	1.346
69.97397	37.731	2998.152	0.0323	1	0.078	1.409
70.05732	37.796	3003.152	0.0323	1	0.081	1.47
70.14067	37.846	3008.152	0.0322	1	0.084	1.515
70.22402	37.884	3013.152	0.0323	1	0.085	1.548
70.30737	37.915	3018.152	0.0323	1	0.087	1.574
70.3907	37.946	3023.152	0.0322	1	0.088	1.601
70.47403	37.981	3028.152	0.0323	1	0.09	1.632
70.55737	38.015	3033.152	0.0323	1	0.092	1.661
70.6407	38.04	3038.152	0.0323	1	0.093	1.68
70.72404	38.057	3043.152	0.0323	1	0.093	1.69
70.80737	38.07	3048.152	0.0323	1	0.094	1.697
70.89069	38.082	3053.152	0.0323	1	0.094	1.703
70.97403	38.095	3058.152	0.0322	1	0.094	1.71
71.05737	38.102	3063.152	0.0323	1	0.094	1.712
71.14069	38.107	3068.152	0.0323	1	0.094	1.711
71.22402	38.112	3073.152	0.0323	1	0.094	1.71
71.30735	38.116	3078.152	0.0322	1	0.094	1.708
71.39067	38.119	3083.152	0.0323	1	0.094	1.703
71.47401	38.121	3088.152	0.0323	1	0.094	1.697
71.55735	38.122	3093.152	0.0323	1	0.093	1.689
71.64069	38.122	3098.152	0.0323	1	0.093	1.683
71.72403	38.123	3103.152	0.0322	1	0.093	1.677
71.80737	38.123	3108.152	0.0323	1	0.092	1.67
71.8907	38.122	3113.152	0.0323	1	0.092	1.663
71.97402	38.117	3118.152	0.0323	1	0.091	1.649
72.05735	38.098	3123.152	0.0323	1	0.09	1.622
72.14069	38.076	3128.152	0.0323	1	0.088	1.592
72.22402	38.041	3133.152	0.0323	1	0.086	1.551
72.30735	38.001	3138.152	0.0322	1	0.083	1.505
72.39068	37.958	3143.152	0.0323	1	0.08	1.455
72.47402	37.893	3148.152	0.0323	1	0.076	1.384
72.55736	37.84	3153.152	0.0323	1	0.073	1.325
72.6407	37.791	3158.152	0.0323	1	0.07	1.269
72.72405	37.743	3163.152	0.0323	1	0.067	1.216
72.80739	37.697	3168.152	0.0323	1	0.064	1.165
72.89073	37.644	3173.152	0.0323	1	0.061	1.108
72.97405	37.583	3178.152	0.0323	1	0.057	1.042
73.05739	37.54	3183.152	0.0323	1	0.055	0.994
73.14073	37.499	3188.152	0.0323	1	0.052	0.947
73.22407	37.45	3193.152	0.0323	1	0.049	0.892
73.30742	37.392	3198.152	0.0323	1	0.046	0.827
73.39077	37.334	3203.152	0.0323	1	0.042	0.762
73.47409	37.277	3208.152	0.0323	1	0.039	0.698
73.55742	37.239	3213.152	0.0323	1	0.036	0.654
73.64074	37.201	3218.152	0.0323	1	0.034	0.611
73.72406	37.165	3223.152	0.0323	1	0.032	0.571
73.80738	37.124	3228.152	0.0323	1	0.029	0.525
73.89072	37.084	3233.152	0.0323	1	0.027	0.481
73.97404	37.034	3238.152	0.0323	1	0.024	0.426
74.05737	36.988	3243.152	0.0323	1	0.021	0.375
74.14071	36.943	3248.152	0.0323	1	0.018	0.325
74.22404	36.888	3253.152	0.0323	1	0.015	0.266
74.30736	36.826	3258.152	0.0323	1	0.011	0.199
74.39067	36.777	3263.152	0.0323	1	0.008	0.146
74.47399	36.729	3268.152	0.0323	1	0.005	0.092
74.55732	36.682	3273.152	0.0323	1	0.002	0.04
74.64067	36.626	3278.152	0.0323	1	-0.001	-0.022
74.72401	36.541	3283.152	0.0323	1	-0.006	-0.113
74.80735	36.453	3288.152	0.0323	1	-0.011	-0.208
74.89069	36.39	3293.152	0.0323	1	-0.015	-0.277
74.97403	36.325	3298.152	0.0323	1	-0.019	-0.349
75.05737	36.268	3303.152	0.0322	1	-0.023	-0.412
75.1407	36.213	3308.152	0.0323	1	-0.026	-0.474
75.22404	36.125	3313.152	0.0322	1	-0.031	-0.569
75.30737	36.064	3318.152	0.0323	1	-0.035	-0.637
75.39071	36.012	3323.152	0.0322	1	-0.038	-0.696
75.47405	35.96	3328.152	0.0322	1	-0.042	-0.756
75.55739	35.902	3333.152	0.0323	1	-0.045	-0.821
75.64074	35.823	3338.152	0.0323	1	-0.05	-0.906
75.72408	35.729	3343.152	0.0323	1	-0.056	-1.007
75.80742	35.654	3348.152	0.0322	1	-0.06	-1.09
75.89075	35.592	3353.152	0.0323	1	-0.064	-1.157
75.97408	35.535	3358.152	0.0323	1	-0.067	-1.219
76.05742	35.478	3363.152	0.0323	1	-0.071	-1.282
76.14073	35.41	3368.152	0.0323	1	-0.075	-1.356
76.22407	35.345	3373.152	0.0323	1	-0.079	-1.428
76.30741	35.266	3378.152	0.0323	1	-0.083	-1.512
76.39076	35.185	3383.152	0.0322	1	-0.088	-1.597
76.47411	35.089	3388.152	0.0322	1	-0.094	-1.698
76.55744	34.991	3393.152	0.0323	1	-0.099	-1.801
76.64078	34.907	3398.152	0.0323	1	-0.104	-1.89
76.7241	34.815	3403.152	0.0323	1	-0.11	-1.986
76.80744	34.722	3408.152	0.0323	1	-0.115	-2.085
76.89078	34.625	3413.152	0.0323	1	-0.121	-2.189
76.97411	34.538	3418.152	0.0323	1	-0.126	-2.284
77.05743	34.451	3423.152	0.0323	1	-0.131	-2.38
77.14076	34.361	3428.152	0.0323	1	-0.137	-2.478
77.22408	34.264	3433.152	0.0323	1	-0.143	-2.583
77.30741	34.158	3438.152	0.0323	1	-0.149	-2.697
77.39074	34.044	3443.152	0.0323	1	-0.155	-2.817
77.47407	33.925	3448.152	0.0323	1	-0.162	-2.942
77.5574	33.789	3453.152	0.0323	1	-0.17	-3.087
77.64074	33.676	3458.152	0.0323	1	-0.177	-3.21
77.72407	33.563	3463.152	0.0323	1	-0.184	-3.332
77.80741	33.445	3468.152	0.0322	1	-0.191	-3.458
77.89074	33.315	3473.152	0.0323	1	-0.198	-3.596
77.97408	33.183	3478.152	0.0323	1	-0.206	-3.736
78.05742	33.052	3483.152	0.0323	1	-0.214	-3.875
78.14076	32.922	3488.152	0.0323	1	-0.221	-4.009
78.22409	32.777	3493.152	0.0323	1	-0.23	-4.16
78.30741	32.644	3498.152	0.0323	1	-0.237	-4.297
78.39073	32.498	3503.152	0.0323	1	-0.245	-4.448
78.47408	32.364	3508.152	0.0323	1	-0.253	-4.587
78.55741	32.205	3513.152	0.0323	1	-0.262	-4.748
78.64075	32.065	3518.152	0.0323	1	-0.27	-4.892
78.72407	31.915	3523.152	0.0323	1	-0.279	-5.049
78.80743	31.76	3528.152	0.0323	1	-0.287	-5.209
78.89076	31.572	3533.152	0.0322	1	-0.298	-5.401
78.97409	31.386	3538.152	0.0323	1	-0.309	-5.593
79.05743	31.224	3543.152	0.0323	1	-0.318	-5.764
79.14077	31.071	3548.152	0.0323	1	-0.327	-5.926
79.2241	30.921	3553.152	0.0322	1	-0.336	-6.084
79.30743	30.766	3558.152	0.0323	1	-0.345	-6.249
79.39077	30.606	3563.152	0.0323	1	-0.354	-6.419
79.4741	30.404	3568.152	0.0323	1	-0.366	-6.631
79.55744	30.247	3573.152	0.0322	1	-0.375	-6.799
79.64078	30.091	3578.152	0.0322	1	-0.384	-6.965
79.72412	29.922	3583.152	0.0323	1	-0.394	-7.141
79.80746	29.762	3588.152	0.0323	1	-0.403	-7.306
79.89079	29.619	3593.152	0.0323	1	-0.411	-7.454
79.97413	29.484	3598.152	0.0322	1	-0.419	-7.593
80.0708	29.32	3603.952	0.0323	1	-0.428	-7.763
80.15414	29.177	3608.952	0.0323	1	-0.436	-7.91
80.23747	29.043	3613.952	0.0323	1	-0.444	-8.048
80.3208	28.908	3618.952	0.0323	1	-0.452	-8.189
80.40412	28.773	3623.952	0.0322	1	-0.46	-8.331
80.48745	28.639	3628.952	0.0323	1	-0.468	-8.474
80.57078	28.502	3633.952	0.0323	1	-0.476	-8.618
80.65412	28.363	3638.952	0.0323	1	-0.484	-8.766
80.73744	28.223	3643.952	0.0323	1	-0.492	-8.914
80.82077	28.085	3648.952	0.0323	1	-0.5	-9.059
80.90411	27.948	3653.952	0.0322	1	-0.508	-9.201
80.98746	27.809	3658.952	0.0323	1	-0.516	-9.346
81.07079	27.672	3663.952	0.0323	1	-0.524	-9.49
81.15413	27.55	3668.952	0.0323	1	-0.531	-9.619
81.23747	27.426	3673.952	0.0323	1	-0.538	-9.751
81.3208	27.3	3678.952	0.0322	1	-0.546	-9.889
81.40414	27.186	3683.952	0.0323	1	-0.553	-10.015
81.48749	27.073	3688.952	0.0323	1	-0.559	-10.137
81.57082	26.97	3693.952	0.0323	1	-0.565	-10.248
81.65416	26.887	3698.952	0.0323	1	-0.57	-10.339
81.73751	26.791	3703.952	0.0323	1	-0.576	-10.444
81.82087	26.7	3708.952	0.0323	1	-0.582	-10.543
81.9042	26.615	3713.952	0.0323	1	-0.587	-10.637
81.98753	26.552	3718.952	0.0323	1	-0.591	-10.706
82.07085	26.505	3723.952	0.0323	1	-0.594	-10.76
82.15418	26.465	3728.952	0.0323	1	-0.596	-10.807
82.2375	26.431	3733.952	0.0323	1	-0.598	-10.847
82.32084	26.402	3738.952	0.0323	1	-0.6	-10.882
82.40418	26.376	3743.952	0.0323	1	-0.602	-10.913
82.48751	26.355	3748.952	0.0323	1	-0.603	-10.938
82.57084	26.34	3753.952	0.0323	1	-0.605	-10.961
82.65417	26.329	3758.952	0.0323	1	-0.606	-10.979
82.73749	26.321	3763.952	0.0323	1	-0.607	-10.995
82.82081	26.317	3768.952	0.0323	1	-0.607	-11.01
82.90413	26.314	3773.952	0.0323	1	-0.608	-11.026
82.98746	26.311	3778.952	0.0323	1	-0.609	-11.047
83.0708	26.31	3783.952	0.0323	1	-0.61	-11.062
83.15414	26.31	3788.952	0.0323	1	-0.611	-11.075
83.23749	26.312	3793.952	0.0323	1	-0.611	-11.084
83.32083	26.319	3798.952	0.0323	1	-0.612	-11.085
83.40417	26.334	3803.952	0.0323	1	-0.611	-11.08
83.48753	26.363	3808.952	0.0323	1	-0.61	-11.063
83.57087	26.397	3813.952	0.0323	1	-0.609	-11.037
83.65422	26.441	3818.952	0.0323	1	-0.607	-11.001
83.73756	26.502	3823.952	0.0323	1	-0.604	-10.947
83.8209	26.57	3828.952	0.0323	1	-0.6	-10.884
83.90423	26.651	3833.952	0.0323	1	-0.596	-10.808
83.98757	26.742	3838.952	0.0323	1	-0.592	-10.721
84.0709	26.834	3843.952	0.0323	1	-0.587	-10.634
84.15423	26.927	3848.952	0.0323	1	-0.582	-10.546
84.23756	27.01	3853.952	0.0323	1	-0.578	-10.468
84.32089	27.091	3858.952	0.0323	1	-0.573	-10.392
84.40423	27.167	3863.952	0.0323	1	-0.569	-10.32
84.48756	27.233	3868.952	0.0323	1	-0.566	-10.259
84.5709	27.297	3873.952	0.0323	1	-0.563	-10.201
84.65423	27.352	3878.952	0.0323	1	-0.56	-10.151
84.73756	27.406	3883.952	0.0323	1	-0.557	-10.104
84.82089	27.464	3888.952	0.0323	1	-0.555	-10.052
84.90423	27.519	3893.952	0.0323	1	-0.552	-10.002
84.98755	27.562	3898.952	0.0323	1	-0.55	-9.969
85.07089	27.604	3903.952	0.0322	1	-0.548	-9.938
85.15422	27.639	3908.952	0.0322	1	-0.547	-9.911
85.23756	27.671	3913.952	0.0323	1	-0.545	-9.886
85.32088	27.696	3918.952	0.0322	1	-0.544	-9.869
85.40422	27.721	3923.952	0.0322	1	-0.543	-9.85
85.48756	27.741	3928.952	0.0322	1	-0.543	-9.837
85.5709	27.756	3933.952	0.0322	1	-0.542	-9.828
85.65423	27.768	3938.952	0.0323	1	-0.542	-9.824
85.73757	27.778	3943.952	0.0322	1	-0.542	-9.822
85.8209	27.786	3948.952	0.0322	1	-0.542	-9.822
85.90423	27.793	3953.952	0.0322	1	-0.542	-9.824
85.98756	27.799	3958.952	0.0322	1	-0.542	-9.829
86.0709	27.803	3963.952	0.0322	1	-0.543	-9.833
86.15423	27.806	3968.952	0.0323	1	-0.543	-9.841
86.23757	27.809	3973.952	0.0323	1	-0.543	-9.849
86.32091	27.81	3978.952	0.0322	1	-0.544	-9.857
86.40424	27.811	3983.952	0.0322	1	-0.544	-9.865
86.48759	27.812	3988.952	0.0322	1	-0.545	-9.872
86.57092	27.812	3993.952	0.0322	1	-0.545	-9.878
86.65427	27.813	3998.952	0.0323	1	-0.545	-9.884
86.73761	27.812	4003.952	0.0323	1	-0.546	-9.892
86.82095	27.811	4008.952	0.0323	1	-0.546	-9.902
86.90428	27.811	4013.952	0.0322	1	-0.547	-9.912
86.98761	27.81	4018.952	0.0322	1	-0.547	-9.923
87.07095	27.806	4023.952	0.0322	1	-0.548	-9.936
87.15429	27.799	4028.952	0.0322	1	-0.549	-9.953
87.23761	27.788	4033.952	0.0322	1	-0.55	-9.973
87.32094	27.777	4038.952	0.0322	1	-0.552	-9.996
87.40427	27.765	4043.952	0.0322	1	-0.553	-10.022
87.48761	27.75	4048.952	0.0322	1	-0.555	-10.052
87.57096	27.729	4053.952	0.0322	1	-0.556	-10.085
87.65429	27.706	4058.952	0.0322	1	-0.558	-10.117
87.73762	27.697	4063.952	0.0322	1	-0.559	-10.136
87.82096	27.691	4068.952	0.0322	1	-0.56	-10.15
87.90429	27.683	4073.952	0.0322	1	-0.561	-10.165
87.98763	27.675	4078.952	0.0322	1	-0.562	-10.184
88.07097	27.663	4083.952	0.0322	1	-0.563	-10.206
88.15431	27.646	4088.952	0.0322	1	-0.564	-10.228
88.23764	27.629	4093.952	0.0322	1	-0.566	-10.25
88.32098	27.615	4098.953	0.0322	1	-0.567	-10.27
88.40431	27.602	4103.953	0.0322	1	-0.568	-10.29
88.48765	27.59	4108.953	0.0322	1	-0.569	-10.309
88.57099	27.578	4113.953	0.0322	1	-0.57	-10.33
88.65433	27.567	4118.953	0.0323	1	-0.571	-10.35
88.73767	27.56	4123.953	0.0322	1	-0.572	-10.367
88.82101	27.552	4128.953	0.0323	1	-0.573	-10.385
88.90434	27.547	4133.953	0.0322	1	-0.574	-10.403
88.98767	27.543	4138.953	0.0322	1	-0.575	-10.418
89.07101	27.54	4143.953	0.0322	1	-0.575	-10.429
89.15433	27.537	4148.953	0.0322	1	-0.576	-10.439
89.23765	27.535	4153.953	0.0323	1	-0.576	-10.446
89.321	27.533	4158.953	0.0322	1	-0.577	-10.452
89.40435	27.53	4163.953	0.0322	1	-0.577	-10.463
89.48769	27.527	4168.953	0.0322	1	-0.578	-10.481
89.57102	27.525	4173.953	0.0322	1	-0.579	-10.501
89.65436	27.523	4178.953	0.0322	1	-0.58	-10.516
89.73769	27.522	4183.953	0.0322	1	-0.581	-10.525
89.82103	27.521	4188.953	0.0322	1	-0.581	-10.534
89.90436	27.521	4193.953	0.0322	1	-0.582	-10.541
89.98769	27.52	4198.953	0.0322	1	-0.582	-10.55
90.07102	27.52	4203.953	0.0322	1	-0.582	-10.557
90.15434	27.52	4208.953	0.0322	1	-0.583	-10.565
90.23767	27.52	4213.953	0.0322	1	-0.583	-10.572
90.32101	27.52	4218.953	0.0322	1	-0.584	-10.58
90.40434	27.52	4223.953	0.0322	1	-0.584	-10.587
90.48768	27.52	4228.953	0.0322	1	-0.584	-10.594
90.57102	27.52	4233.953	0.0322	1	-0.585	-10.599
90.65436	27.519	4238.953	0.0322	1	-0.585	-10.603
90.7377	27.519	4243.953	0.0322	1	-0.585	-10.607
90.82104	27.518	4248.953	0.0322	1	-0.585	-10.612
90.90437	27.518	4253.953	0.0322	1	-0.586	-10.619
90.98769	27.517	4258.953	0.0322	1	-0.586	-10.627
91.07103	27.517	4263.953	0.0322	1	-0.587	-10.635
91.15436	27.516	4268.953	0.0322	1	-0.587	-10.642
91.23772	27.515	4273.953	0.0322	1	-0.587	-10.648
91.32108	27.514	4278.953	0.0322	1	-0.588	-10.655
91.40443	27.51	4283.953	0.0322	1	-0.588	-10.665
91.48777	27.507	4288.953	0.0322	1	-0.589	-10.673
91.5711	27.504	4293.953	0.0322	1	-0.589	-10.682
91.65443	27.502	4298.953	0.0322	1	-0.59	-10.69
91.73775	27.5	4303.953	0.0322	1	-0.59	-10.701
91.82108	27.498	4308.953	0.0322	1	-0.591	-10.714
91.9044	27.496	4313.953	0.0322	1	-0.592	-10.729
91.98773	27.494	4318.953	0.0322	1	-0.593	-10.743
92.07106	27.49	4323.953	0.0322	1	-0.593	-10.754
92.1544	27.486	4328.953	0.0323	1	-0.594	-10.764
92.23772	27.481	4333.953	0.0322	1	-0.594	-10.773
92.32105	27.477	4338.953	0.0322	1	-0.595	-10.782
92.40438	27.471	4343.953	0.0322	1	-0.595	-10.793
92.48772	27.464	4348.953	0.0322	1	-0.596	-10.805
92.57106	27.454	4353.953	0.0322	1	-0.597	-10.819
92.65439	27.442	4358.953	0.0322	1	-0.598	-10.835
92.73774	27.431	4363.953	0.0322	1	-0.599	-10.852
92.82108	27.416	4368.953	0.0322	1	-0.6	-10.875
92.9044	27.403	4373.953	0.0322	1	-0.601	-10.896
92.98772	27.394	4378.953	0.0323	1	-0.602	-10.912
93.07106	27.384	4383.953	0.0322	1	-0.603	-10.929
93.1544	27.371	4388.953	0.0322	1	-0.604	-10.95
93.23774	27.355	4393.953	0.0322	1	-0.605	-10.975
93.32108	27.337	4398.953	0.0322	1	-0.607	-11.002
93.40443	27.318	4403.953	0.0322	1	-0.609	-11.03
93.48777	27.297	4408.953	0.0322	1	-0.61	-11.06
93.57111	27.278	4413.953	0.0322	1	-0.612	-11.088
93.65445	27.259	4418.953	0.0322	1	-0.613	-11.115
93.73779	27.24	4423.953	0.0322	1	-0.615	-11.145
93.82113	27.221	4428.953	0.0322	1	-0.617	-11.175
93.90446	27.202	4433.953	0.0322	1	-0.618	-11.203
93.9878	27.183	4438.953	0.0322	1	-0.62	-11.231
94.07114	27.162	4443.953	0.0322	1	-0.621	-11.258
94.15446	27.142	4448.953	0.0322	1	-0.622	-11.283
94.23782	27.123	4453.953	0.0322	1	-0.624	-11.307
94.32117	27.1	4458.953	0.0322	1	-0.625	-11.335
94.40451	27.072	4463.953	0.0322	1	-0.627	-11.369
94.48786	27.049	4468.953	0.0322	1	-0.629	-11.398
94.57121	27.025	4473.953	0.0322	1	-0.63	-11.426
94.65456	27	4478.953	0.0322	1	-0.632	-11.455
94.73789	26.976	4483.953	0.0323	1	-0.634	-11.483
94.82122	26.957	4488.953	0.0322	1	-0.635	-11.506
94.90455	26.937	4493.953	0.0322	1	-0.636	-11.53
94.98787	26.919	4498.953	0.0322	1	-0.637	-11.552
95.07121	26.903	4503.953	0.0322	1	-0.639	-11.572
95.15453	26.883	4508.953	0.0322	1	-0.64	-11.597
95.23785	26.864	4513.953	0.0322	1	-0.641	-11.621
95.32116	26.846	4518.953	0.0322	1	-0.642	-11.644
95.40448	26.826	4523.953	0.0322	1	-0.644	-11.669
95.48781	26.804	4528.953	0.0322	1	-0.645	-11.695
95.57114	26.776	4533.953	0.0322	1	-0.647	-11.727
95.65448	26.745	4538.953	0.0322	1	-0.649	-11.762
95.73781	26.71	4543.953	0.0322	1	-0.651	-11.803
95.82115	26.679	4548.953	0.0322	1	-0.653	-11.839
95.90448	26.641	4553.953	0.0322	1	-0.656	-11.881
95.98782	26.601	4558.953	0.0323	1	-0.658	-11.924
96.07115	26.563	4563.953	0.0322	1	-0.66	-11.965
96.15449	26.527	4568.953	0.0322	1	-0.662	-12.003
96.23783	26.492	4573.953	0.0322	1	-0.664	-12.041
96.32116	26.463	4578.953	0.0322	1	-0.666	-12.072
96.40447	26.452	4583.953	0.0322	1	-0.667	-12.086
96.4878	26.445	4588.953	0.0322	1	-0.667	-12.096
96.57112	26.43	4593.953	0.0322	1	-0.668	-12.113
96.65446	26.403	4598.953	0.0322	1	-0.67	-12.143
96.73779	26.363	4603.953	0.0322	1	-0.672	-12.184
96.82113	26.31	4608.953	0.0322	1	-0.675	-12.238
96.90446	26.256	4613.953	0.0322	1	-0.678	-12.294
96.9878	26.201	4618.953	0.0322	1	-0.681	-12.35
97.07114	26.143	4623.953	0.0322	1	-0.685	-12.409
97.15448	26.089	4628.953	0.0322	1	-0.688	-12.465
97.23782	26.039	4633.953	0.0322	1	-0.691	-12.517
97.32116	25.987	4638.953	0.0322	1	-0.694	-12.572
97.4045	25.938	4643.953	0.0322	1	-0.697	-12.625
97.48782	25.892	4648.953	0.0322	1	-0.699	-12.672
97.57115	25.853	4653.953	0.0322	1	-0.701	-12.713
97.65448	25.81	4658.953	0.0322	1	-0.704	-12.757
97.73782	25.767	4663.953	0.0322	1	-0.706	-12.801
97.82115	25.724	4668.953	0.0322	1	-0.709	-12.845
97.90448	25.682	4673.953	0.0323	1	-0.711	-12.887
97.98782	25.644	4678.953	0.0322	1	-0.713	-12.926
98.07116	25.602	4683.953	0.0322	1	-0.715	-12.968
98.15451	25.555	4688.953	0.0322	1	-0.718	-13.015
98.23786	25.508	4693.953	0.0323	1	-0.721	-13.063
98.3212	25.463	4698.953	0.0322	1	-0.723	-13.108
98.40453	25.42	4703.953	0.0322	1	-0.726	-13.151
98.48787	25.389	4708.953	0.0322	1	-0.727	-13.183
98.5712	25.35	4713.953	0.0322	1	-0.729	-13.222
98.65453	25.317	4718.953	0.0322	1	-0.731	-13.255
98.73785	25.28	4723.953	0.0322	1	-0.733	-13.292
98.82119	25.246	4728.953	0.0322	1	-0.735	-13.326
98.90452	25.207	4733.953	0.0322	1	-0.737	-13.365
98.98784	25.169	4738.953	0.0322	1	-0.74	-13.403
99.07118	25.133	4743.953	0.0322	1	-0.741	-13.439
99.1545	25.094	4748.953	0.0322	1	-0.744	-13.478
99.23783	25.051	4753.953	0.0322	1	-0.746	-13.521
99.32116	25.007	4758.953	0.0322	1	-0.748	-13.565
99.40448	24.962	4763.953	0.0323	1	-0.751	-13.61
99.4878	24.918	4768.953	0.0322	1	-0.753	-13.654
99.57114	24.876	4773.953	0.0322	1	-0.756	-13.696
99.65447	24.829	4778.953	0.0322	1	-0.758	-13.743
99.7378	24.779	4783.953	0.0322	1	-0.761	-13.793
99.82114	24.722	4788.953	0.0322	1	-0.764	-13.85
99.90449	24.666	4793.953	0.0322	1	-0.767	-13.906
99.98782	24.613	4798.953	0.0322	1	-0.77	-13.959
100.07116	24.561	4803.953	0.0322	1	-0.773	-14.011
100.15449	24.507	4808.953	0.0322	1	-0.776	-14.064
100.23783	24.456	4813.953	0.0322	1	-0.779	-14.115
100.32116	24.404	4818.953	0.0322	1	-0.782	-14.166
100.40448	24.347	4823.953	0.0323	1	-0.785	-14.221
100.48782	24.295	4828.953	0.0322	1	-0.787	-14.271
100.57116	24.238	4833.953	0.0322	1	-0.79	-14.327
100.6545	24.172	4838.953	0.0322	1	-0.794	-14.391
100.73784	24.11	4843.953	0.0322	1	-0.797	-14.451
100.82118	24.049	4848.953	0.0322	1	-0.801	-14.509
100.90451	23.989	4853.953	0.0322	1	-0.804	-14.567
100.98783	23.931	4858.953	0.0323	1	-0.807	-14.622
101.07116	23.881	4863.953	0.0322	1	-0.809	-14.669
101.15449	23.83	4868.953	0.0322	1	-0.812	-14.716
101.23783	23.772	4873.953	0.0322	1	-0.815	-14.768
101.32117	23.709	4878.953	0.0322	1	-0.818	-14.825
101.4045	23.647	4883.953	0.0322	1	-0.821	-14.88
101.48782	23.585	4888.953	0.0323	1	-0.824	-14.934
101.57114	23.529	4893.953	0.0322	1	-0.827	-14.981
101.65447	23.472	4898.953	0.0322	1	-0.829	-15.027
101.73781	23.414	4903.953	0.0322	1	-0.832	-15.074
101.82115	23.351	4908.953	0.0322	1	-0.835	-15.126
101.90449	23.285	4913.953	0.0322	1	-0.837	-15.177
101.98783	23.215	4918.953	0.0322	1	-0.84	-15.23
102.07116	23.15	4923.953	0.0322	1	-0.843	-15.279
102.15449	23.087	4928.953	0.0322	1	-0.845	-15.325
102.23782	23.025	4933.953	0.0322	1	-0.848	-15.368
102.32115	22.965	4938.953	0.0322	1	-0.85	-15.412
102.40448	22.901	4943.953	0.0322	1	-0.853	-15.459
102.48781	22.838	4948.953	0.0322	1	-0.855	-15.505
102.57115	22.771	4953.953	0.0322	1	-0.858	-15.553
102.65448	22.704	4958.953	0.0322	1	-0.861	-15.602
102.7378	22.642	4963.953	0.0322	1	-0.863	-15.646
102.82114	22.582	4968.953	0.0322	1	-0.866	-15.689
102.90448	22.515	4973.953	0.0322	1	-0.868	-15.737
102.98781	22.443	4978.953	0.0322	1	-0.871	-15.791
103.07114	22.369	4983.953	0.0322	1	-0.874	-15.848
103.15447	22.303	4988.953	0.0322	1	-0.877	-15.897
103.23781	22.24	4993.953	0.0322	1	-0.88	-15.943
103.32113	22.17	4998.953	0.0322	1	-0.882	-15.993
103.40446	22.1	5003.953	0.0322	1	-0.885	-16.043
103.48779	22.026	5008.953	0.0322	1	-0.888	-16.097
103.57112	21.951	5013.953	0.0322	1	-0.891	-16.154
103.65447	21.87	5018.953	0.0322	1	-0.895	-16.217
103.7378	21.776	5023.953	0.0322	1	-0.899	-16.294
103.82113	21.694	5028.953	0.0322	1	-0.902	-16.357
103.90447	21.614	5033.953	0.0322	1	-0.906	-16.416
103.9878	21.53	5038.953	0.0322	1	-0.909	-16.478
104.07114	21.45	5043.953	0.0322	1	-0.912	-16.53
104.15446	21.384	5048.953	0.0322	1	-0.914	-16.569
104.2378	21.308	5053.953	0.0322	1	-0.917	-16.62
104.32114	21.22	5058.953	0.0322	1	-0.92	-16.681
104.40446	21.119	5063.953	0.0323	1	-0.925	-16.758
104.4878	21.03	5068.953	0.0322	1	-0.928	-16.824
104.57114	20.931	5073.953	0.0322	1	-0.932	-16.901
104.65448	20.833	5078.953	0.0322	1	-0.937	-16.976
104.73781	20.74	5083.953	0.0322	1	-0.941	-17.048
104.82115	20.652	5088.953	0.0322	1	-0.944	-17.115
104.90449	20.56	5093.953	0.0322	1	-0.948	-17.183
104.98782	20.469	5098.953	0.0322	1	-0.952	-17.252
105.07116	20.383	5103.953	0.0322	1	-0.955	-17.312
105.15449	20.292	5108.953	0.0322	1	-0.959	-17.378
105.23781	20.204	5113.953	0.0322	1	-0.962	-17.443
105.32113	20.119	5118.953	0.0322	1	-0.966	-17.502
105.40445	20.038	5123.953	0.0323	1	-0.968	-17.55
105.48778	19.955	5128.953	0.0323	1	-0.971	-17.6
105.57113	19.869	5133.953	0.0322	1	-0.974	-17.656
105.65446	19.767	5138.953	0.0323	1	-0.978	-17.726
105.73781	19.671	5143.953	0.0322	1	-0.981	-17.789
105.82117	19.562	5148.953	0.0322	1	-0.986	-17.868
105.90452	19.445	5153.953	0.0322	1	-0.991	-17.957
105.98786	19.334	5158.953	0.0322	1	-0.995	-18.038
106.07121	19.241	5163.953	0.0322	1	-0.998	-18.099
106.15453	19.144	5168.953	0.0322	1	-1.002	-18.162
106.23786	19.056	5173.953	0.0322	1	-1.005	-18.218
106.32118	18.968	5178.953	0.0322	1	-1.009	-18.279
106.40451	18.878	5183.953	0.0322	1	-1.012	-18.344
106.48783	18.788	5188.953	0.0322	1	-1.016	-18.407
106.57116	18.698	5193.953	0.0322	1	-1.019	-18.471
106.65448	18.606	5198.953	0.0322	1	-1.023	-18.536
106.73782	18.518	5203.953	0.0322	1	-1.026	-18.595
106.82114	18.444	5208.953	0.0322	1	-1.029	-18.641
106.90447	18.358	5213.953	0.0322	1	-1.032	-18.696
106.9878	18.265	5218.953	0.0322	1	-1.035	-18.755
107.07111	18.167	5223.953	0.0322	1	-1.039	-18.824
107.15443	18.085	5228.953	0.0322	1	-1.042	-18.876
107.23776	17.999	5233.953	0.0322	1	-1.045	-18.934
107.32109	17.905	5238.953	0.0322	1	-1.048	-18.999
107.40442	17.809	5243.953	0.0322	1	-1.052	-19.065
107.48775	17.717	5248.953	0.0322	1	-1.055	-19.127
107.5711	17.63	5253.953	0.0322	1	-1.058	-19.184
107.65443	17.532	5258.953	0.0322	1	-1.062	-19.253
107.7511	17.434	5264.752	0.0322	1	-1.066	-19.317
107.83444	17.351	5269.752	0.0322	1	-1.069	-19.371
107.91779	17.263	5274.752	0.0322	1	-1.072	-19.432
108.00114	17.164	5279.752	0.0323	1	-1.076	-19.499
108.08782	17.06	5284.953	0.0322	1	-1.079	-19.563
108.18449	16.948	5290.752	0.0322	1	-1.083	-19.627
108.26783	16.856	5295.752	0.0322	1	-1.086	-19.682
108.35117	16.763	5300.752	0.0322	1	-1.089	-19.736
108.4345	16.662	5305.752	0.0322	1	-1.092	-19.801
108.51783	16.558	5310.752	0.0322	1	-1.096	-19.87
108.60117	16.461	5315.752	0.0321	1	-1.1	-19.933
108.6845	16.359	5320.752	0.0322	1	-1.103	-20
108.76783	16.254	5325.752	0.0322	1	-1.107	-20.069
108.85117	16.145	5330.752	0.0322	1	-1.111	-20.144
108.9345	16.041	5335.752	0.0322	1	-1.115	-20.212
109.01784	16.001	5340.752	0.0322	1	-1.115	-20.214
109.10116	15.947	5345.752	0.0321	1	-1.116	-20.233
109.18449	15.86	5350.752	0.0322	1	-1.119	-20.284
109.26782	15.731	5355.752	0.0322	1	-1.124	-20.375
109.35115	15.579	5360.752	0.0322	1	-1.13	-20.487
109.43447	15.428	5365.752	0.0322	1	-1.137	-20.601
109.5178	15.288	5370.752	0.0322	1	-1.142	-20.706
109.60113	15.155	5375.752	0.0322	1	-1.148	-20.805
109.68446	15.03	5380.752	0.0322	1	-1.153	-20.897
109.76781	14.904	5385.752	0.0322	1	-1.158	-20.992
109.85115	14.78	5390.752	0.0321	1	-1.163	-21.087
109.93449	14.657	5395.752	0.0322	1	-1.169	-21.185
