# Supplementary material for: Modification of the structural stability of human serum albumin in rheumatoid arthritis
Source: PLoS One. 2023 Mar 17;18(3):e0271008. doi: 10.1371/journal.pone.0271008 (PMC10022781; doi:10.1371/journal.pone.0271008)
Supplement: S2 Data — The zip file includes 47 HDC results (.csv) exported from DSC raw files. Each HDC result file contains seven measurements for each DSC run: temperature (°C), power (μW), time(s), pressure (atm), scan rate (°C/min), analysis data (excess molar heat capacity (Cpex)), and corrected data (normalized Cpex, normalization explained in the Methods section). (ZIP) [file pone.0271008.s003.zip › SupplmentalData_2_HDC results/RF47.csv]

temp	power	time	pressure	scan rate	AnalysisData	CorrectedData
20.00117	-61.914	0.562	0.0323	0.561	0.055	0.055
20.03291	-79.158	5.562	0.0323	0.561	0.094	0.094
20.08541	-149.566	10.562	0.0323	0.561	-0.032	-0.032
20.15331	-222.145	15.562	0.0323	0.561	-0.753	-0.753
20.23298	-280.617	20.562	0.0323	0.674	-2.365	-2.365
20.32122	-321.768	25.562	0.0323	0.789	-4.702	-4.702
20.41526	-346.593	30.562	0.0323	0.905	-8.004	-8.004
20.53249	-358.839	36.561	0.0323	1.019	-11.859	-11.859
20.63171	-356.94	41.561	0.0323	1.094	-14.695	-14.695
20.73082	-347.253	46.561	0.0323	1.139	-17.554	-17.554
20.82885	-332.367	51.561	0.0323	1.16	-20.228	-20.228
20.92515	-314.226	56.561	0.0323	1.146	-22.453	-22.453
21.01936	-294.448	61.561	0.0323	1.127	-24.229	-24.229
21.11134	-274.334	66.562	0.0323	1.104	-25.585	-25.585
21.20112	-254.806	71.562	0.0323	1.081	-26.544	-26.544
21.28888	-236.506	76.562	0.0323	1.058	-27.145	-27.145
21.37483	-219.803	81.562	0.0323	1.038	-27.432	-27.432
21.4593	-204.95	86.562	0.0323	1.021	-27.509	-27.509
21.54259	-191.927	91.562	0.0323	1.006	-27.363	-27.363
21.62498	-180.714	96.562	0.0323	0.995	-27.088	-27.088
21.70675	-171.171	101.562	0.0323	0.987	-26.624	-26.624
21.78815	-163.229	106.562	0.0323	0.982	-26.298	-26.298
21.86943	-156.545	111.562	0.0324	0.979	-25.998	-25.998
21.95071	-150.82	116.562	0.0324	0.978	-25.642	-25.642
22.03214	-145.804	121.562	0.0323	0.979	-25.256	-25.256
22.11381	-141.317	126.562	0.0323	0.981	-24.928	-24.928
22.19574	-137.192	131.562	0.0323	0.984	-24.659	-24.659
22.27796	-133.28	136.562	0.0323	0.987	-24.396	-24.396
22.36047	-129.504	141.562	0.0324	0.99	-24.2	-24.2
22.44324	-125.759	146.562	0.0323	0.993	-24.017	-24.017
22.52625	-122.012	151.562	0.0323	0.995	-23.898	-23.898
22.60946	-118.233	156.562	0.0323	0.998	-23.795	-23.795
22.69282	-114.41	161.562	0.0324	1	-23.708	-23.708
22.77632	-110.583	166.562	0.0323	1.001	-23.657	-23.657
22.85991	-106.752	171.562	0.0323	1.002	-23.62	-23.62
22.94356	-102.926	176.562	0.0323	1.003	-23.611	-23.611
23.02725	-99.11	181.562	0.0323	1.004	-23.609	-23.609
23.11093	-95.31	186.562	0.0323	1.004	-23.589	-23.589
23.19461	-91.6	191.562	0.0323	1.004	-23.587	-23.587
23.27825	-87.941	196.562	0.0323	1.004	-23.572	-23.572
23.36187	-84.39	201.562	0.0323	1.003	-23.574	-23.574
23.46216	-80.319	207.561	0.0323	1.003	-23.611	-23.611
23.54568	-76.97	212.561	0.0323	1.002	-23.544	-23.544
23.62916	-73.744	217.561	0.0323	1.002	-23.487	-23.487
23.71263	-70.686	222.561	0.0323	1.002	-23.457	-23.457
23.79607	-67.753	227.561	0.0323	1.001	-23.42	-23.42
23.89283	-64.499	233.361	0.0323	1.001	-23.379	-23.379
23.97623	-61.806	238.361	0.0323	1.001	-23.325	-23.325
24.05962	-59.229	243.361	0.0324	1.001	-23.271	-23.271
24.143	-56.748	248.361	0.0323	1.001	-23.227	-23.227
24.22638	-54.417	253.361	0.0323	1.001	-23.246	-23.246
24.30976	-52.145	258.362	0.0323	1	-23.208	-23.208
24.39312	-49.933	263.362	0.0323	1	-23.144	-23.144
24.47649	-47.811	268.362	0.0323	1	-23.093	-23.093
24.55986	-45.778	273.362	0.0323	1	-23.054	-23.054
24.64324	-43.814	278.362	0.0323	1	-23.018	-23.018
24.72661	-41.919	283.362	0.0324	1.001	-22.977	-22.977
24.80999	-40.087	288.362	0.0323	1.001	-22.934	-22.934
24.89337	-38.328	293.362	0.0323	1.001	-22.911	-22.911
24.97676	-36.613	298.362	0.0323	1.001	-22.872	-22.872
25.06014	-34.954	303.362	0.0323	1.001	-22.831	-22.831
25.14352	-33.355	308.362	0.0323	1.001	-22.803	-22.803
25.2269	-31.804	313.362	0.0323	1.001	-22.774	-22.774
25.31028	-30.312	318.362	0.0323	1.001	-22.748	-22.748
25.39365	-28.887	323.362	0.0323	1.001	-22.735	-22.735
25.47703	-27.492	328.362	0.0323	1.001	-22.703	-22.703
25.56041	-26.152	333.362	0.0323	1	-22.685	-22.685
25.64378	-24.843	338.362	0.0323	1	-22.659	-22.659
25.72715	-23.582	343.362	0.0323	1	-22.639	-22.639
25.81052	-22.357	348.362	0.0323	1	-22.612	-22.612
25.89389	-21.182	353.362	0.0323	1	-22.582	-22.582
25.97725	-20.054	358.362	0.0324	1	-22.56	-22.56
26.06062	-18.961	363.362	0.0323	1	-22.539	-22.539
26.14399	-17.915	368.362	0.0323	1	-22.536	-22.536
26.22736	-16.901	373.362	0.0324	1	-22.525	-22.525
26.31072	-15.912	378.362	0.0323	1	-22.496	-22.496
26.39408	-14.974	383.362	0.0323	1	-22.479	-22.479
26.47745	-14.067	388.362	0.0324	1	-22.459	-22.459
26.56081	-13.194	393.362	0.0324	1	-22.449	-22.449
26.64416	-12.321	398.362	0.0323	1	-22.412	-22.412
26.72751	-11.465	403.362	0.0324	1	-22.359	-22.359
26.81087	-10.675	408.362	0.0324	1	-22.325	-22.325
26.89423	-9.916	413.362	0.0323	1	-22.301	-22.301
26.97758	-9.165	418.362	0.0323	1	-22.292	-22.292
27.06093	-8.443	423.362	0.0324	1	-22.287	-22.287
27.14428	-7.742	428.362	0.0324	1	-22.267	-22.267
27.22764	-7.068	433.362	0.0323	1	-22.248	-22.248
27.31099	-6.422	438.362	0.0323	1	-22.235	-22.235
27.39434	-5.808	443.362	0.0323	1	-22.228	-22.228
27.47769	-5.206	448.362	0.0323	1	-22.207	-22.207
27.56104	-4.618	453.362	0.0324	1	-22.176	-22.176
27.64438	-4.054	458.362	0.0323	1	-22.158	-22.158
27.72773	-3.51	463.362	0.0324	1	-22.149	-22.149
27.81108	-2.984	468.362	0.0323	1	-22.152	-22.152
27.89442	-2.468	473.362	0.0323	1	-22.143	-22.143
27.97776	-1.964	478.362	0.0323	1	-22.115	-22.115
28.0611	-1.481	483.362	0.0324	1	-22.089	-22.089
28.14443	-1.032	488.362	0.0324	1	-22.077	-22.077
28.22777	-0.57	493.362	0.0323	1	-22.037	-22.037
28.31111	-0.129	498.362	0.0323	1	-22.006	-22.006
28.39446	0.266	503.362	0.0323	1	-22.006	-22.006
28.47781	0.658	508.362	0.0324	1	-21.999	-21.999
28.57782	1.11	514.361	0.0323	1	-22.008	-22.008
28.66118	1.482	519.361	0.0324	1	-21.997	-21.997
28.74451	1.833	524.361	0.0323	1	-21.987	-21.987
28.82786	2.203	529.361	0.0323	1	-21.947	-21.947
28.9112	2.53	534.361	0.0324	1	-21.935	-21.935
28.99454	2.859	539.361	0.0323	1	-21.92	-21.92
29.07789	3.184	544.361	0.0323	1	-21.895	-21.895
29.16123	3.487	549.361	0.0323	1	-21.876	-21.876
29.24456	3.79	554.361	0.0323	1	-21.859	-21.859
29.3279	4.088	559.361	0.0323	1	-21.835	-21.835
29.41124	4.377	564.361	0.0323	1	-21.8	-21.8
29.49458	4.644	569.361	0.0323	1	-21.781	-21.781
29.57792	4.914	574.361	0.0323	1	-21.759	-21.759
29.66126	5.168	579.361	0.0324	1	-21.742	-21.742
29.74459	5.411	584.361	0.0324	1	-21.74	-21.74
29.82793	5.642	589.361	0.0323	1	-21.747	-21.747
29.91126	5.869	594.361	0.0323	1	-21.75	-21.75
29.9946	6.096	599.361	0.0324	1	-21.736	-21.736
30.07794	6.315	604.361	0.0323	1	-21.702	-21.702
30.16127	6.52	609.361	0.0323	1	-21.673	-21.673
30.24461	6.727	614.361	0.0323	1	-21.641	-21.641
30.32795	6.931	619.361	0.0323	1	-21.609	-21.609
30.41128	7.113	624.361	0.0323	1	-21.592	-21.592
30.49463	7.294	629.361	0.0323	1	-21.577	-21.577
30.57796	7.456	634.361	0.0323	1	-21.584	-21.584
30.6613	7.623	639.361	0.0323	1	-21.577	-21.577
30.74464	7.781	644.361	0.0323	1	-21.572	-21.572
30.82798	7.942	649.361	0.0323	1	-21.561	-21.561
30.91132	8.099	654.361	0.0323	1	-21.551	-21.551
30.99464	8.251	659.361	0.0323	1	-21.533	-21.533
31.07797	8.41	664.361	0.0323	1	-21.502	-21.502
31.16132	8.549	669.361	0.0323	1	-21.49	-21.49
31.24467	8.673	674.361	0.0323	1	-21.493	-21.493
31.32801	8.793	679.361	0.0323	1	-21.495	-21.495
31.41134	8.913	684.361	0.0323	1	-21.49	-21.49
31.49467	9.051	689.361	0.0324	1	-21.458	-21.458
31.578	9.181	694.361	0.0324	1	-21.435	-21.435
31.66133	9.306	699.361	0.0324	1	-21.429	-21.429
31.74466	9.425	704.361	0.0323	1	-21.433	-21.433
31.828	9.537	709.361	0.0323	1	-21.424	-21.424
31.91134	9.639	714.361	0.0323	1	-21.407	-21.407
31.99467	9.739	719.361	0.0324	1	-21.394	-21.394
32.078	9.843	724.361	0.0323	1	-21.387	-21.387
32.16133	9.947	729.361	0.0323	1	-21.372	-21.372
32.24466	10.052	734.361	0.0323	1	-21.353	-21.353
32.32799	10.145	739.361	0.0323	1	-21.344	-21.344
32.41134	10.239	744.361	0.0324	1	-21.333	-21.333
32.49469	10.319	749.361	0.0323	1	-21.336	-21.336
32.57802	10.39	754.361	0.0323	1	-21.342	-21.342
32.66135	10.47	759.361	0.0323	1	-21.336	-21.336
32.74469	10.559	764.361	0.0323	1	-21.318	-21.318
32.82802	10.636	769.361	0.0323	1	-21.308	-21.308
32.91134	10.709	774.361	0.0323	1	-21.3	-21.3
32.99466	10.793	779.361	0.0323	1	-21.283	-21.283
33.078	10.881	784.361	0.0323	1	-21.259	-21.259
33.16132	10.954	789.361	0.0323	1	-21.242	-21.242
33.24466	11.035	794.361	0.0323	1	-21.219	-21.219
33.32798	11.117	799.361	0.0323	1	-21.197	-21.197
33.4113	11.203	804.361	0.0323	1	-21.169	-21.169
33.49463	11.286	809.361	0.0323	1	-21.134	-21.134
33.57797	11.352	814.361	0.0323	1	-21.114	-21.114
33.67797	11.428	820.361	0.0323	1	-21.087	-21.087
33.7613	11.484	825.361	0.0323	1	-21.074	-21.074
33.84463	11.535	830.361	0.0324	1	-21.068	-21.068
33.92797	11.581	835.361	0.0323	1	-21.061	-21.061
34.0113	11.617	840.361	0.0324	1	-21.071	-21.071
34.09464	11.656	845.361	0.0324	1	-21.077	-21.077
34.17798	11.697	850.361	0.0323	1	-21.073	-21.073
34.26131	11.74	855.361	0.0323	1	-21.073	-21.073
34.34463	11.785	860.361	0.0323	1	-21.074	-21.074
34.42797	11.834	865.361	0.0324	1	-21.073	-21.073
34.51132	11.877	870.361	0.0324	1	-21.075	-21.075
34.59466	11.913	875.361	0.0324	1	-21.082	-21.082
34.678	11.953	880.361	0.0323	1	-21.081	-21.081
34.76133	11.996	885.361	0.0323	1	-21.073	-21.073
34.84467	12.043	890.361	0.0323	1	-21.06	-21.06
34.92799	12.085	895.361	0.0323	1	-21.053	-21.053
35.01132	12.131	900.361	0.0323	1	-21.042	-21.042
35.09464	12.174	905.361	0.0323	1	-21.033	-21.033
35.17799	12.222	910.361	0.0323	1	-21.014	-21.014
35.26132	12.259	915.361	0.0324	1	-21.004	-21.004
35.34463	12.295	920.361	0.0323	1	-20.994	-20.994
35.42796	12.339	925.361	0.0324	1	-20.972	-20.972
35.51128	12.38	930.361	0.0323	1	-20.954	-20.954
35.59459	12.424	935.361	0.0324	1	-20.94	-20.94
35.67791	12.467	940.361	0.0324	1	-20.927	-20.927
35.76122	12.509	945.361	0.0324	1	-20.907	-20.907
35.84455	12.548	950.361	0.0323	1	-20.888	-20.888
35.9279	12.58	955.361	0.0323	1	-20.879	-20.879
36.01125	12.603	960.361	0.0323	1	-20.881	-20.881
36.09457	12.625	965.361	0.0323	1	-20.885	-20.885
36.17791	12.653	970.361	0.0323	1	-20.882	-20.882
36.26126	12.681	975.361	0.0323	1	-20.878	-20.878
36.34459	12.704	980.361	0.0323	1	-20.876	-20.876
36.42793	12.734	985.361	0.0323	1	-20.86	-20.86
36.51126	12.761	990.361	0.0323	1	-20.845	-20.845
36.59459	12.794	995.361	0.0323	1	-20.823	-20.823
36.67793	12.822	1000.361	0.0324	1	-20.806	-20.806
36.76125	12.852	1005.361	0.0323	1	-20.787	-20.787
36.8446	12.885	1010.361	0.0323	1	-20.767	-20.767
36.92795	12.911	1015.361	0.0324	1	-20.756	-20.756
37.01129	12.932	1020.361	0.0323	1	-20.753	-20.753
37.09462	12.953	1025.361	0.0323	1	-20.748	-20.748
37.17795	12.98	1030.361	0.0323	1	-20.741	-20.741
37.26127	13.007	1035.361	0.0323	1	-20.734	-20.734
37.34459	13.035	1040.361	0.0323	1	-20.726	-20.726
37.42792	13.062	1045.361	0.0323	1	-20.717	-20.717
37.51126	13.088	1050.361	0.0323	1	-20.708	-20.708
37.59459	13.108	1055.361	0.0323	1	-20.706	-20.706
37.67792	13.127	1060.361	0.0323	1	-20.702	-20.702
37.76124	13.145	1065.361	0.0323	1	-20.698	-20.698
37.84457	13.166	1070.361	0.0323	1	-20.692	-20.692
37.9279	13.187	1075.361	0.0324	1	-20.687	-20.687
38.01122	13.209	1080.361	0.0323	1	-20.683	-20.683
38.09455	13.235	1085.361	0.0323	1	-20.674	-20.674
38.17788	13.262	1090.361	0.0323	1	-20.662	-20.662
38.2612	13.289	1095.361	0.0323	1	-20.649	-20.649
38.34453	13.322	1100.361	0.0323	1	-20.629	-20.629
38.42786	13.351	1105.361	0.0323	1	-20.612	-20.612
38.5112	13.377	1110.361	0.0323	1	-20.597	-20.597
38.59454	13.404	1115.361	0.0323	1	-20.581	-20.581
38.67787	13.432	1120.361	0.0323	1	-20.563	-20.563
38.76121	13.458	1125.361	0.0323	1	-20.546	-20.546
38.84453	13.484	1130.361	0.0324	1	-20.528	-20.528
38.92787	13.509	1135.361	0.0323	1	-20.512	-20.512
39.01121	13.533	1140.361	0.0323	1	-20.499	-20.499
39.09454	13.563	1145.361	0.0323	1	-20.481	-20.481
39.17787	13.593	1150.361	0.0323	1	-20.465	-20.465
39.26119	13.619	1155.361	0.0323	1	-20.452	-20.452
39.34451	13.647	1160.361	0.0323	1	-20.434	-20.434
39.42784	13.676	1165.361	0.0323	1	-20.415	-20.415
39.51116	13.698	1170.361	0.0323	1	-20.403	-20.403
39.5945	13.72	1175.361	0.0323	1	-20.393	-20.393
39.67783	13.741	1180.361	0.0323	1	-20.383	-20.383
39.76116	13.759	1185.361	0.0323	1	-20.375	-20.375
39.8445	13.778	1190.361	0.0323	1	-20.364	-20.364
39.92783	13.796	1195.361	0.0324	1	-20.352	-20.352
40.01117	13.813	1200.361	0.0323	1	-20.343	-20.343
40.0945	13.829	1205.361	0.0323	1	-20.337	-20.337
40.17784	13.846	1210.361	0.0324	1	-20.33	-20.33
40.26117	13.874	1215.361	0.0323	1	-20.311	-20.311
40.3445	13.904	1220.361	0.0324	1	-20.289	-20.289
40.42783	13.945	1225.361	0.0324	1	-20.256	-20.256
40.51116	13.977	1230.361	0.0323	1	-20.232	-20.232
40.59449	14.001	1235.361	0.0324	1	-20.216	-20.216
40.67781	14.021	1240.361	0.0323	1	-20.203	-20.203
40.76113	14.038	1245.361	0.0323	1	-20.192	-20.192
40.84446	14.056	1250.361	0.0323	1	-20.181	-20.181
40.92778	14.072	1255.361	0.0323	1	-20.173	-20.173
41.01113	14.084	1260.361	0.0323	1	-20.169	-20.169
41.09446	14.091	1265.361	0.0323	1	-20.172	-20.172
41.1778	14.098	1270.361	0.0324	1	-20.177	-20.177
41.26115	14.103	1275.361	0.0323	1	-20.182	-20.182
41.34451	14.106	1280.361	0.0323	1	-20.189	-20.189
41.42786	14.109	1285.361	0.0323	1	-20.193	-20.193
41.51121	14.111	1290.361	0.0324	1	-20.2	-20.2
41.59456	14.114	1295.361	0.0323	1	-20.206	-20.206
41.6779	14.117	1300.361	0.0324	1	-20.21	-20.21
41.76123	14.121	1305.361	0.0324	1	-20.213	-20.213
41.84455	14.129	1310.361	0.0323	1	-20.213	-20.213
41.92788	14.142	1315.361	0.0323	1	-20.207	-20.207
42.01119	14.16	1320.361	0.0324	1	-20.198	-20.198
42.09449	14.184	1325.361	0.0324	1	-20.183	-20.183
42.17781	14.214	1330.361	0.0323	1	-20.161	-20.161
42.26113	14.25	1335.361	0.0324	1	-20.133	-20.133
42.34444	14.284	1340.361	0.0323	1	-20.107	-20.107
42.42777	14.319	1345.361	0.0323	1	-20.077	-20.077
42.51109	14.35	1350.361	0.0323	1	-20.051	-20.051
42.59441	14.382	1355.361	0.0323	1	-20.022	-20.022
42.67773	14.415	1360.361	0.0323	1	-19.995	-19.995
42.76105	14.442	1365.361	0.0323	1	-19.976	-19.976
42.84438	14.472	1370.361	0.0324	1	-19.952	-19.952
42.92773	14.52	1375.361	0.0324	1	-19.91	-19.91
43.01108	14.554	1380.361	0.0323	1	-19.886	-19.886
43.09442	14.58	1385.361	0.0323	1	-19.869	-19.869
43.17775	14.605	1390.361	0.0323	1	-19.852	-19.852
43.26109	14.628	1395.361	0.0323	1	-19.837	-19.837
43.34442	14.647	1400.361	0.0324	1	-19.824	-19.824
43.42776	14.665	1405.361	0.0323	1	-19.813	-19.813
43.51109	14.681	1410.361	0.0324	1	-19.802	-19.802
43.59441	14.697	1415.361	0.0323	1	-19.791	-19.791
43.67774	14.71	1420.361	0.0324	1	-19.784	-19.784
43.76107	14.726	1425.361	0.0323	1	-19.773	-19.773
43.84441	14.742	1430.361	0.0324	1	-19.762	-19.762
43.92773	14.754	1435.361	0.0323	1	-19.754	-19.754
44.01106	14.763	1440.361	0.0323	1	-19.75	-19.75
44.0944	14.772	1445.361	0.0323	1	-19.746	-19.746
44.17773	14.781	1450.361	0.0323	1	-19.743	-19.743
44.26106	14.79	1455.361	0.0323	1	-19.74	-19.74
44.34438	14.803	1460.361	0.0323	1	-19.734	-19.734
44.42771	14.817	1465.361	0.0323	1	-19.727	-19.727
44.51104	14.832	1470.361	0.0324	1	-19.717	-19.717
44.59436	14.848	1475.361	0.0324	1	-19.706	-19.706
44.67768	14.87	1480.361	0.0323	1	-19.689	-19.689
44.761	14.899	1485.361	0.0323	1	-19.666	-19.666
44.84433	14.932	1490.361	0.0323	1	-19.638	-19.638
44.92767	14.958	1495.361	0.0324	1	-19.616	-19.616
45.01101	14.979	1500.361	0.0323	1	-19.601	-19.601
45.09433	15.002	1505.361	0.0323	1	-19.582	-19.582
45.17767	15.028	1510.361	0.0324	1	-19.562	-19.562
45.261	15.051	1515.361	0.0324	1	-19.544	-19.544
45.34434	15.072	1520.361	0.0323	1	-19.527	-19.527
45.42768	15.091	1525.361	0.0323	1	-19.511	-19.511
45.51101	15.11	1530.361	0.0323	1	-19.497	-19.497
45.59434	15.129	1535.361	0.0323	1	-19.483	-19.483
45.67767	15.147	1540.361	0.0324	1	-19.469	-19.469
45.76101	15.165	1545.361	0.0323	1	-19.456	-19.456
45.84434	15.185	1550.361	0.0324	1	-19.441	-19.441
45.92766	15.209	1555.361	0.0323	1	-19.422	-19.422
46.01099	15.235	1560.361	0.0323	1	-19.402	-19.402
46.09433	15.256	1565.361	0.0323	1	-19.386	-19.386
46.17766	15.268	1570.361	0.0323	1	-19.379	-19.379
46.26099	15.278	1575.361	0.0323	1	-19.376	-19.376
46.34434	15.286	1580.361	0.0324	1	-19.373	-19.373
46.42769	15.29	1585.361	0.0323	1	-19.374	-19.374
46.51105	15.294	1590.361	0.0323	1	-19.375	-19.375
46.59439	15.297	1595.361	0.0323	1	-19.377	-19.377
46.67771	15.304	1600.361	0.0324	1	-19.375	-19.375
46.76103	15.323	1605.361	0.0323	1	-19.361	-19.361
46.84436	15.355	1610.361	0.0323	1	-19.333	-19.333
46.9277	15.388	1615.361	0.0324	1	-19.305	-19.305
47.01104	15.421	1620.361	0.0323	1	-19.278	-19.278
47.09438	15.458	1625.361	0.0323	1	-19.246	-19.246
47.17772	15.495	1630.361	0.0323	1	-19.214	-19.214
47.26106	15.532	1635.361	0.0323	1	-19.182	-19.182
47.34439	15.566	1640.361	0.0323	1	-19.151	-19.151
47.42769	15.605	1645.361	0.0324	1	-19.116	-19.116
47.511	15.656	1650.361	0.0323	1	-19.07	-19.07
47.59433	15.705	1655.361	0.0324	1	-19.025	-19.025
47.67764	15.736	1660.361	0.0323	1	-18.997	-18.997
47.76097	15.766	1665.361	0.0323	1	-18.972	-18.972
47.84429	15.794	1670.361	0.0324	1	-18.949	-18.949
47.92762	15.822	1675.361	0.0324	1	-18.925	-18.925
48.01095	15.853	1680.361	0.0323	1	-18.897	-18.897
48.09429	15.886	1685.361	0.0324	1	-18.868	-18.868
48.17762	15.921	1690.361	0.0323	1	-18.837	-18.837
48.26094	15.96	1695.361	0.0324	1	-18.801	-18.801
48.34427	16	1700.361	0.0323	1	-18.767	-18.767
48.4276	16.037	1705.361	0.0323	1	-18.735	-18.735
48.51093	16.071	1710.361	0.0324	1	-18.707	-18.707
48.59426	16.101	1715.361	0.0324	1	-18.683	-18.683
48.6776	16.128	1720.361	0.0324	1	-18.661	-18.661
48.76093	16.154	1725.361	0.0324	1	-18.638	-18.638
48.84427	16.183	1730.361	0.0324	1	-18.612	-18.612
48.92759	16.21	1735.361	0.0324	1	-18.588	-18.588
49.01093	16.239	1740.361	0.0323	1	-18.562	-18.562
49.09428	16.262	1745.361	0.0323	1	-18.543	-18.543
49.17763	16.281	1750.361	0.0324	1	-18.529	-18.529
49.26096	16.299	1755.361	0.0323	1	-18.515	-18.515
49.34428	16.324	1760.361	0.0323	1	-18.495	-18.495
49.42762	16.356	1765.361	0.0324	1	-18.468	-18.468
49.51093	16.386	1770.361	0.0323	1	-18.443	-18.443
49.59425	16.422	1775.361	0.0323	1	-18.412	-18.412
49.67759	16.464	1780.361	0.0323	1	-18.375	-18.375
49.76093	16.494	1785.361	0.0324	1	-18.349	-18.349
49.84428	16.519	1790.361	0.0324	1	-18.327	-18.327
49.92761	16.542	1795.361	0.0324	1	-18.307	-18.307
50.01094	16.574	1800.361	0.0323	1	-18.279	-18.279
50.09427	16.604	1805.361	0.0323	1	-18.26	-18.26
50.1776	16.635	1810.361	0.0323	1	-18.254	-18.254
50.26093	16.664	1815.361	0.0323	1	-18.257	-18.257
50.34426	16.692	1820.361	0.0323	1	-18.259	-18.259
50.42759	16.72	1825.361	0.0323	1	-18.259	-18.259
50.51092	16.745	1830.361	0.0324	1	-18.258	-18.258
50.59425	16.769	1835.361	0.0324	1	-18.254	-18.254
50.67758	16.796	1840.361	0.0323	1	-18.247	-18.247
50.76091	16.826	1845.361	0.0324	1	-18.235	-18.235
50.84424	16.851	1850.361	0.0324	1	-18.226	-18.226
50.92758	16.865	1855.361	0.0324	1	-18.225	-18.225
51.01093	16.874	1860.361	0.0323	1	-18.228	-18.228
51.09426	16.88	1865.361	0.0324	1	-18.232	-18.232
51.1776	16.886	1870.361	0.0323	1	-18.234	-18.234
51.26093	16.895	1875.361	0.0323	1	-18.233	-18.233
51.35759	16.916	1881.162	0.0324	1	-18.219	-18.219
51.44093	16.95	1886.162	0.0324	1	-18.19	-18.19
51.52425	16.998	1891.162	0.0324	1	-18.148	-18.148
51.60759	17.061	1896.162	0.0324	1	-18.089	-18.089
51.69092	17.119	1901.162	0.0324	1	-18.034	-18.034
51.77425	17.183	1906.162	0.0323	1	-17.973	-17.973
51.85759	17.25	1911.162	0.0324	1	-17.91	-17.91
51.94093	17.309	1916.162	0.0324	1	-17.855	-17.855
52.02426	17.357	1921.162	0.0324	1	-17.811	-17.811
52.10759	17.407	1926.162	0.0324	1	-17.765	-17.765
52.19091	17.454	1931.162	0.0323	1	-17.722	-17.722
52.27425	17.498	1936.162	0.0324	1	-17.682	-17.682
52.35757	17.538	1941.162	0.0323	1	-17.645	-17.645
52.4409	17.58	1946.162	0.0324	1	-17.606	-17.606
52.52423	17.625	1951.162	0.0323	1	-17.564	-17.564
52.60756	17.667	1956.162	0.0323	1	-17.525	-17.525
52.69089	17.707	1961.162	0.0323	1	-17.489	-17.489
52.77422	17.739	1966.162	0.0323	1	-17.461	-17.461
52.85755	17.767	1971.162	0.0323	1	-17.436	-17.436
52.94088	17.796	1976.162	0.0324	1	-17.409	-17.409
53.02421	17.823	1981.162	0.0324	1	-17.387	-17.387
53.10755	17.848	1986.162	0.0324	1	-17.368	-17.368
53.19089	17.872	1991.162	0.0323	1	-17.348	-17.348
53.27422	17.895	1996.162	0.0323	1	-17.329	-17.329
53.35755	17.918	2001.162	0.0323	1	-17.309	-17.309
53.44089	17.948	2006.162	0.0323	1	-17.282	-17.282
53.52422	17.975	2011.162	0.0323	1	-17.258	-17.258
53.60757	18.006	2016.162	0.0324	1	-17.231	-17.231
53.6909	18.035	2021.162	0.0324	1	-17.205	-17.205
53.77424	18.07	2026.162	0.0324	1	-17.174	-17.174
53.85757	18.101	2031.162	0.0324	1	-17.147	-17.147
53.9409	18.134	2036.162	0.0324	1	-17.117	-17.117
54.02424	18.175	2041.162	0.0324	1	-17.08	-17.08
54.10756	18.224	2046.162	0.0323	1	-17.034	-17.034
54.20755	18.283	2052.161	0.0323	1	-16.982	-16.982
54.29087	18.331	2057.161	0.0324	1	-16.939	-16.939
54.3742	18.374	2062.161	0.0324	1	-16.903	-16.903
54.45753	18.413	2067.161	0.0323	1	-16.871	-16.871
54.54086	18.45	2072.161	0.0323	1	-16.84	-16.84
54.6242	18.489	2077.161	0.0324	1	-16.805	-16.805
54.70753	18.527	2082.161	0.0324	1	-16.772	-16.772
54.79087	18.56	2087.161	0.0323	1	-16.745	-16.745
54.8742	18.594	2092.161	0.0324	1	-16.716	-16.716
54.95753	18.629	2097.161	0.0323	1	-16.688	-16.688
55.04087	18.663	2102.161	0.0323	1	-16.661	-16.661
55.1242	18.698	2107.161	0.0324	1	-16.634	-16.634
55.20753	18.74	2112.161	0.0324	1	-16.6	-16.6
55.29086	18.78	2117.161	0.0323	1	-16.57	-16.57
55.3742	18.822	2122.161	0.0324	1	-16.537	-16.537
55.45753	18.868	2127.161	0.0324	1	-16.497	-16.497
55.54087	18.916	2132.161	0.0323	1	-16.455	-16.455
55.6242	18.968	2137.161	0.0323	1	-16.407	-16.407
55.70754	19.02	2142.161	0.0324	1	-16.359	-16.359
55.79087	19.069	2147.161	0.0323	1	-16.315	-16.315
55.87421	19.128	2152.161	0.0323	1	-16.258	-16.258
55.95754	19.188	2157.161	0.0323	1	-16.2	-16.2
56.04088	19.249	2162.161	0.0323	1	-16.144	-16.144
56.12421	19.308	2167.161	0.0323	1	-16.09	-16.09
56.20754	19.371	2172.161	0.0323	1	-16.033	-16.033
56.29087	19.437	2177.161	0.0323	1	-15.973	-15.973
56.3742	19.502	2182.161	0.0323	1	-15.915	-15.915
56.45752	19.568	2187.161	0.0323	1	-15.856	-15.856
56.54085	19.643	2192.161	0.0323	1	-15.787	-15.787
56.62417	19.726	2197.161	0.0323	1	-15.71	-15.71
56.7075	19.803	2202.161	0.0324	1	-15.641	-15.641
56.79083	19.87	2207.161	0.0323	1	-15.579	-15.579
56.87416	19.935	2212.161	0.0323	1	-15.519	-15.519
56.9575	19.996	2217.161	0.0323	1	-15.461	-15.461
57.04084	20.059	2222.161	0.0323	1	-15.4	-15.4
57.12417	20.123	2227.161	0.0323	1	-15.342	-15.342
57.20751	20.195	2232.161	0.0323	1	-15.276	-15.276
57.29085	20.272	2237.161	0.0323	1	-15.206	-15.206
57.37419	20.351	2242.161	0.0324	1	-15.136	-15.136
57.45753	20.433	2247.161	0.0323	1	-15.063	-15.063
57.54086	20.523	2252.161	0.0323	1	-14.982	-14.982
57.62418	20.624	2257.161	0.0323	1	-14.889	-14.889
57.70752	20.734	2262.161	0.0323	1	-14.787	-14.787
57.79086	20.837	2267.161	0.0323	1	-14.691	-14.691
57.87418	20.938	2272.161	0.0323	1	-14.597	-14.597
57.95752	21.06	2277.161	0.0323	1	-14.483	-14.483
58.04085	21.173	2282.161	0.0323	1	-14.376	-14.376
58.12419	21.298	2287.161	0.0323	1	-14.258	-14.258
58.20752	21.425	2292.161	0.0323	1	-14.138	-14.138
58.29085	21.556	2297.161	0.0323	1	-14.012	-14.012
58.37418	21.698	2302.161	0.0323	1	-13.875	-13.875
58.45751	21.834	2307.161	0.0324	1	-13.744	-13.744
58.54085	21.976	2312.161	0.0323	1	-13.607	-13.607
58.62417	22.121	2317.161	0.0323	1	-13.468	-13.468
58.70751	22.281	2322.161	0.0323	1	-13.314	-13.314
58.79084	22.439	2327.161	0.0323	1	-13.161	-13.161
58.87416	22.597	2332.161	0.0323	1	-13.009	-13.009
58.9575	22.762	2337.161	0.0323	1	-12.85	-12.85
59.04083	22.929	2342.161	0.0323	1	-12.688	-12.688
59.12416	23.106	2347.161	0.0323	1	-12.517	-12.517
59.20749	23.299	2352.161	0.0323	1	-12.33	-12.33
59.29082	23.499	2357.161	0.0323	1	-12.135	-12.135
59.37415	23.715	2362.161	0.0323	1	-11.923	-11.923
59.45749	23.936	2367.161	0.0323	1	-11.706	-11.706
59.54082	24.182	2372.161	0.0323	1	-11.466	-11.466
59.62416	24.426	2377.161	0.0323	1	-11.226	-11.226
59.70749	24.684	2382.161	0.0323	1	-10.972	-10.972
59.79082	24.945	2387.161	0.0322	1	-10.717	-10.717
59.87416	25.219	2392.161	0.0323	1	-10.448	-10.448
59.9575	25.51	2397.161	0.0323	1	-10.164	-10.164
60.04083	25.837	2402.161	0.0323	1	-9.847	-9.847
60.12416	26.197	2407.161	0.0323	1	-9.496	-9.496
60.20749	26.578	2412.161	0.0323	1	-9.121	-9.121
60.29082	26.981	2417.161	0.0323	1	-8.722	-8.722
60.37416	27.394	2422.161	0.0323	1	-8.313	-8.313
60.4575	27.837	2427.161	0.0323	1	-7.875	-7.875
60.54083	28.285	2432.161	0.0323	1	-7.433	-7.433
60.62415	28.787	2437.161	0.0323	1	-6.937	-6.937
60.70749	29.317	2442.161	0.0323	1	-6.412	-6.412
60.79082	29.855	2447.161	0.0323	1	-5.879	-5.879
60.87413	30.439	2452.161	0.0323	1	-5.301	-5.301
60.95746	31.048	2457.161	0.0323	1	-4.697	-4.697
61.04079	31.626	2462.161	0.0323	1	-4.125	-4.125
61.12411	32.248	2467.161	0.0323	1	-3.509	-3.509
61.20746	32.856	2472.161	0.0323	1	-2.909	-2.909
61.29079	33.444	2477.161	0.0323	1	-2.329	-2.329
61.37413	34.049	2482.161	0.0323	1	-1.731	-1.731
61.45747	34.643	2487.161	0.0324	1	-1.144	-1.144
61.54081	35.175	2492.161	0.0323	1	-0.617	-0.617
61.62415	35.673	2497.161	0.0323	1	-0.125	-0.125
61.70749	36.129	2502.161	0.0323	1	0.328	0.328
61.79082	36.52	2507.161	0.0323	1	0.716	0.716
61.87416	36.855	2512.161	0.0323	1	1.049	1.049
61.95749	37.129	2517.161	0.0323	1	1.321	1.321
62.04082	37.341	2522.161	0.0323	1	1.532	1.532
62.12415	37.494	2527.161	0.0324	1	1.683	1.683
62.20748	37.601	2532.161	0.0323	1	1.788	1.788
62.29081	37.676	2537.161	0.0323	1	1.861	1.861
62.37415	37.721	2542.161	0.0323	1	1.904	1.904
62.45749	37.752	2547.161	0.0323	1	1.932	1.932
62.54083	37.77	2552.161	0.0323	1	1.947	1.947
62.62416	37.762	2557.161	0.0323	1	1.936	1.936
62.70749	37.721	2562.161	0.0323	1	1.89	1.89
62.79082	37.637	2567.161	0.0323	1	1.801	1.801
62.87415	37.518	2572.161	0.0323	1	1.677	1.677
62.95748	37.377	2577.161	0.0323	1	1.532	1.532
63.04082	37.26	2582.161	0.0323	1	1.41	1.41
63.12415	37.125	2587.161	0.0323	1	1.271	1.271
63.20749	36.983	2592.161	0.0323	1	1.124	1.124
63.29082	36.842	2597.161	0.0323	1	0.978	0.978
63.37415	36.722	2602.161	0.0323	1	0.853	0.853
63.45748	36.617	2607.161	0.0323	1	0.743	0.743
63.54081	36.527	2612.161	0.0323	1	0.648	0.648
63.62413	36.454	2617.161	0.0323	1	0.568	0.568
63.70746	36.396	2622.161	0.0323	1	0.506	0.506
63.79079	36.348	2627.161	0.0323	1	0.453	0.453
63.87412	36.302	2632.161	0.0323	1	0.401	0.401
63.95745	36.256	2637.161	0.0323	1	0.346	0.346
64.04079	36.227	2642.161	0.0323	1	0.309	0.309
64.12412	36.204	2647.161	0.0323	1	0.279	0.279
64.20745	36.185	2652.161	0.0323	1	0.254	0.254
64.29078	36.17	2657.161	0.0323	1	0.234	0.234
64.37411	36.154	2662.161	0.0323	1	0.212	0.212
64.45746	36.142	2667.161	0.0323	1	0.195	0.195
64.54079	36.127	2672.161	0.0323	1	0.174	0.174
64.62412	36.109	2677.161	0.0323	1	0.151	0.151
64.70745	36.098	2682.161	0.0323	1	0.135	0.135
64.79079	36.09	2687.161	0.0323	1	0.122	0.122
64.87412	36.085	2692.161	0.0323	1	0.112	0.112
64.95745	36.081	2697.161	0.0323	1	0.102	0.102
65.04077	36.078	2702.161	0.0323	1	0.094	0.094
65.12412	36.075	2707.161	0.0323	1	0.084	0.084
65.20746	36.067	2712.161	0.0323	1	0.07	0.07
65.29079	36.058	2717.161	0.0323	1	0.057	0.057
65.37413	36.049	2722.161	0.0323	1	0.043	0.043
65.45747	36.005	2727.161	0.0323	1	-0.008	-0.008
65.5408	35.986	2732.161	0.0323	1	-0.034	-0.034
65.62413	35.972	2737.161	0.0323	1	-0.055	-0.055
65.70747	35.96	2742.161	0.0323	1	-0.075	-0.075
65.79081	35.951	2747.161	0.0323	1	-0.092	-0.092
65.87414	35.943	2752.161	0.0323	1	-0.106	-0.106
65.95747	35.936	2757.161	0.0323	1	-0.117	-0.117
66.04081	35.925	2762.161	0.0323	1	-0.133	-0.133
66.12415	35.912	2767.161	0.0323	1	-0.153	-0.153
66.20747	35.899	2772.161	0.0323	1	-0.172	-0.172
66.29082	35.869	2777.161	0.0323	1	-0.209	-0.209
66.37417	35.841	2782.161	0.0323	1	-0.244	-0.244
66.4575	35.822	2787.161	0.0323	1	-0.268	-0.268
66.54081	35.809	2792.161	0.0323	1	-0.288	-0.288
66.62414	35.802	2797.161	0.0322	1	-0.303	-0.303
66.70748	35.797	2802.161	0.0323	1	-0.315	-0.315
66.7908	35.793	2807.161	0.0323	1	-0.326	-0.326
66.87412	35.791	2812.161	0.0323	1	-0.334	-0.334
66.95745	35.789	2817.161	0.0323	1	-0.341	-0.341
67.04078	35.788	2822.161	0.0323	1	-0.347	-0.347
67.12412	35.787	2827.161	0.0323	1	-0.353	-0.353
67.20746	35.78	2832.161	0.0323	1	-0.364	-0.364
67.29079	35.776	2837.161	0.0323	1	-0.372	-0.372
67.37412	35.774	2842.161	0.0323	1	-0.378	-0.378
67.45745	35.774	2847.161	0.0323	1	-0.383	-0.383
67.54078	35.774	2852.161	0.0323	1	-0.39	-0.39
67.62411	35.78	2857.161	0.0323	1	-0.393	-0.393
67.70745	35.792	2862.161	0.0323	1	-0.387	-0.387
67.79079	35.814	2867.161	0.0323	1	-0.37	-0.37
67.87413	35.849	2872.161	0.0323	1	-0.34	-0.34
67.95747	35.902	2877.161	0.0323	1	-0.292	-0.292
68.04082	35.962	2882.161	0.0323	1	-0.237	-0.237
68.12415	36.024	2887.161	0.0323	1	-0.179	-0.179
68.20748	36.101	2892.161	0.0323	1	-0.106	-0.106
68.29082	36.182	2897.161	0.0323	1	-0.029	-0.029
68.37415	36.257	2902.161	0.0323	1	0.041	0.041
68.45748	36.335	2907.161	0.0323	1	0.114	0.114
68.54081	36.412	2912.161	0.0323	1	0.186	0.186
68.62414	36.49	2917.161	0.0323	1	0.259	0.259
68.70748	36.573	2922.161	0.0323	1	0.337	0.337
68.7908	36.658	2927.161	0.0323	1	0.415	0.415
68.87413	36.743	2932.161	0.0323	1	0.493	0.493
68.95746	36.815	2937.161	0.0323	1	0.56	0.56
69.04081	36.854	2942.161	0.0323	1	0.594	0.594
69.12415	36.916	2947.161	0.0323	1	0.651	0.651
69.2075	36.982	2952.161	0.0323	1	0.711	0.711
69.29083	37.061	2957.161	0.0323	1	0.786	0.786
69.37416	37.157	2962.161	0.0323	1	0.876	0.876
69.45748	37.261	2967.161	0.0323	1	0.975	0.975
69.54081	37.364	2972.161	0.0323	1	1.073	1.073
69.62413	37.461	2977.161	0.0323	1	1.163	1.163
69.70747	37.543	2982.161	0.0323	1	1.238	1.238
69.7908	37.604	2987.161	0.0322	1	1.293	1.293
69.87412	37.656	2992.161	0.0322	1	1.34	1.34
69.95745	37.697	2997.161	0.0322	1	1.376	1.376
70.04079	37.718	3002.161	0.0323	1	1.393	1.393
70.12413	37.74	3007.161	0.0323	1	1.41	1.41
70.20747	37.761	3012.161	0.0323	1	1.426	1.426
70.2908	37.785	3017.161	0.0323	1	1.445	1.445
70.37413	37.81	3022.161	0.0323	1	1.466	1.466
70.45748	37.838	3027.161	0.0323	1	1.49	1.49
70.5408	37.862	3032.161	0.0323	1	1.509	1.509
70.62413	37.884	3037.161	0.0323	1	1.526	1.526
70.70744	37.906	3042.161	0.0323	1	1.541	1.541
70.79078	37.922	3047.161	0.0323	1	1.55	1.55
70.87412	37.931	3052.161	0.0323	1	1.553	1.553
70.95746	37.936	3057.161	0.0323	1	1.552	1.552
71.04082	37.939	3062.161	0.0323	1	1.55	1.55
71.12417	37.942	3067.161	0.0323	1	1.547	1.547
71.20753	37.943	3072.161	0.0322	1	1.542	1.542
71.29087	37.944	3077.161	0.0323	1	1.538	1.538
71.3742	37.941	3082.161	0.0323	1	1.526	1.526
71.45754	37.936	3087.161	0.0323	1	1.513	1.513
71.54086	37.929	3092.161	0.0323	1	1.498	1.498
71.62418	37.917	3097.161	0.0323	1	1.48	1.48
71.70751	37.903	3102.161	0.0323	1	1.459	1.459
71.79084	37.882	3107.161	0.0323	1	1.431	1.431
71.87417	37.855	3112.161	0.0323	1	1.397	1.397
71.9575	37.821	3117.161	0.0323	1	1.354	1.354
72.04084	37.746	3122.161	0.0323	1	1.272	1.272
72.12417	37.685	3127.161	0.0323	1	1.203	1.203
72.20751	37.633	3132.161	0.0323	1	1.144	1.144
72.29085	37.587	3137.161	0.0323	1	1.093	1.093
72.37417	37.548	3142.161	0.0323	1	1.047	1.047
72.4575	37.516	3147.161	0.0323	1	1.008	1.008
72.54083	37.476	3152.161	0.0323	1	0.963	0.963
72.62416	37.426	3157.161	0.0323	1	0.906	0.906
72.70749	37.381	3162.161	0.0323	1	0.855	0.855
72.79083	37.341	3167.161	0.0323	1	0.81	0.81
72.87417	37.305	3172.161	0.0323	1	0.77	0.77
72.95752	37.265	3177.161	0.0323	1	0.725	0.725
73.04085	37.225	3182.161	0.0323	1	0.68	0.68
73.12419	37.182	3187.161	0.0323	1	0.631	0.631
73.20752	37.149	3192.161	0.0323	1	0.593	0.593
73.29086	37.122	3197.161	0.0323	1	0.559	0.559
73.37419	37.097	3202.161	0.0323	1	0.527	0.527
73.45753	37.076	3207.161	0.0323	1	0.499	0.499
73.54087	37.05	3212.161	0.0323	1	0.466	0.466
73.6242	37.027	3217.161	0.0323	1	0.438	0.438
73.70753	37.005	3222.161	0.0323	1	0.412	0.412
73.79087	36.986	3227.161	0.0323	1	0.388	0.388
73.8742	36.967	3232.161	0.0323	1	0.365	0.365
73.95754	36.948	3237.161	0.0323	1	0.341	0.341
74.04087	36.928	3242.161	0.0323	1	0.316	0.316
74.12419	36.906	3247.161	0.0323	1	0.289	0.289
74.20754	36.885	3252.161	0.0323	1	0.264	0.264
74.29089	36.855	3257.161	0.0323	1	0.229	0.229
74.37422	36.814	3262.161	0.0323	1	0.184	0.184
74.45755	36.779	3267.161	0.0323	1	0.143	0.143
74.54088	36.746	3272.161	0.0323	1	0.105	0.105
74.64088	36.692	3278.161	0.0323	1	0.044	0.044
74.72423	36.641	3283.161	0.0323	1	-0.013	-0.013
74.80756	36.579	3288.161	0.0323	1	-0.082	-0.082
74.89089	36.528	3293.161	0.0323	1	-0.139	-0.139
74.97422	36.493	3298.161	0.0323	1	-0.181	-0.181
75.05755	36.45	3303.161	0.0323	1	-0.23	-0.23
75.14087	36.399	3308.161	0.0323	1	-0.288	-0.288
75.22419	36.342	3313.161	0.0323	1	-0.352	-0.352
75.30753	36.285	3318.161	0.0323	1	-0.416	-0.416
75.39086	36.221	3323.161	0.0323	1	-0.487	-0.487
75.47419	36.148	3328.161	0.0323	1	-0.568	-0.568
75.55752	36.076	3333.161	0.0323	1	-0.647	-0.647
75.64085	36.012	3338.161	0.0323	1	-0.717	-0.717
75.72419	35.944	3343.161	0.0323	1	-0.792	-0.792
75.80752	35.874	3348.161	0.0323	1	-0.87	-0.87
75.89086	35.807	3353.161	0.0323	1	-0.942	-0.942
75.9742	35.741	3358.161	0.0323	1	-1.013	-1.013
76.05754	35.672	3363.161	0.0323	1	-1.088	-1.088
76.14088	35.595	3368.161	0.0323	1	-1.171	-1.171
76.22422	35.529	3373.161	0.0323	1	-1.244	-1.244
76.30756	35.478	3378.161	0.0323	1	-1.3	-1.3
76.3909	35.427	3383.161	0.0323	1	-1.355	-1.355
76.47423	35.373	3388.161	0.0323	1	-1.414	-1.414
76.55757	35.307	3393.161	0.0323	1	-1.485	-1.485
76.64091	35.222	3398.161	0.0323	1	-1.575	-1.575
76.72425	35.144	3403.161	0.0323	1	-1.657	-1.657
76.80758	35.076	3408.161	0.0323	1	-1.731	-1.731
76.89091	35.003	3413.161	0.0323	1	-1.811	-1.811
76.97424	34.908	3418.161	0.0323	1	-1.914	-1.914
77.05758	34.806	3423.161	0.0323	1	-2.025	-2.025
77.14091	34.701	3428.161	0.0323	1	-2.138	-2.138
77.22424	34.593	3433.161	0.0323	1	-2.254	-2.254
77.30758	34.483	3438.161	0.0323	1	-2.372	-2.372
77.3909	34.375	3443.161	0.0323	1	-2.486	-2.486
77.47424	34.27	3448.161	0.0323	1	-2.597	-2.597
77.55757	34.164	3453.161	0.0323	1	-2.712	-2.712
77.6409	34.045	3458.161	0.0323	1	-2.841	-2.841
77.72425	33.923	3463.161	0.0322	1	-2.972	-2.972
77.80759	33.791	3468.161	0.0323	1	-3.112	-3.112
77.89093	33.659	3473.161	0.0323	1	-3.253	-3.253
77.97427	33.529	3478.161	0.0323	1	-3.39	-3.39
78.05761	33.405	3483.161	0.0323	1	-3.522	-3.522
78.14094	33.267	3488.161	0.0323	1	-3.664	-3.664
78.22428	33.116	3493.161	0.0323	1	-3.821	-3.821
78.30762	32.967	3498.161	0.0323	1	-3.974	-3.974
78.39095	32.841	3503.161	0.0323	1	-4.105	-4.105
78.47428	32.736	3508.161	0.0323	1	-4.215	-4.215
78.55761	32.617	3513.161	0.0323	1	-4.336	-4.336
78.64094	32.484	3518.161	0.0323	1	-4.473	-4.473
78.72425	32.343	3523.161	0.0323	1	-4.621	-4.621
78.82091	32.177	3528.961	0.0323	1	-4.793	-4.793
78.90425	32.038	3533.961	0.0323	1	-4.936	-4.936
78.98758	31.885	3538.961	0.0323	1	-5.096	-5.096
79.07093	31.748	3543.961	0.0323	1	-5.242	-5.242
79.15427	31.61	3548.961	0.0323	1	-5.389	-5.389
79.2376	31.473	3553.961	0.0323	1	-5.534	-5.534
79.32091	31.36	3558.961	0.0323	1	-5.657	-5.657
79.40423	31.252	3563.961	0.0323	1	-5.775	-5.775
79.48755	31.139	3568.961	0.0323	1	-5.898	-5.898
79.57089	31.016	3573.961	0.0323	1	-6.032	-6.032
79.65424	30.861	3578.961	0.0323	1	-6.197	-6.197
79.73758	30.706	3583.961	0.0323	1	-6.358	-6.358
79.82092	30.549	3588.961	0.0323	1	-6.52	-6.52
79.90427	30.391	3593.961	0.0323	1	-6.683	-6.683
79.9876	30.228	3598.961	0.0323	1	-6.85	-6.85
80.07094	30.083	3603.961	0.0323	1	-7	-7
80.15428	29.938	3608.961	0.0323	1	-7.149	-7.149
80.23762	29.807	3613.961	0.0323	1	-7.284	-7.284
80.32096	29.672	3618.961	0.0323	1	-7.425	-7.425
80.4043	29.546	3623.961	0.0323	1	-7.558	-7.558
80.48763	29.418	3628.961	0.0323	1	-7.695	-7.695
80.57096	29.278	3633.961	0.0323	1	-7.842	-7.842
80.6543	29.127	3638.961	0.0323	1	-8.002	-8.002
80.73764	28.962	3643.961	0.0323	1	-8.175	-8.175
80.82098	28.787	3648.961	0.0323	1	-8.357	-8.357
80.90432	28.617	3653.961	0.0323	1	-8.532	-8.532
80.98765	28.435	3658.961	0.0323	1	-8.72	-8.72
81.07098	28.258	3663.961	0.0323	1	-8.904	-8.904
81.15432	28.076	3668.961	0.0323	1	-9.093	-9.093
81.23766	27.889	3673.961	0.0323	1	-9.288	-9.288
81.32099	27.707	3678.961	0.0323	1	-9.482	-9.482
81.40433	27.511	3683.961	0.0323	1	-9.69	-9.69
81.48767	27.317	3688.961	0.0323	1	-9.893	-9.893
81.571	27.134	3693.961	0.0323	1	-10.084	-10.084
81.65434	26.944	3698.961	0.0323	1	-10.282	-10.282
81.73767	26.755	3703.961	0.0323	1	-10.48	-10.48
81.821	26.569	3708.961	0.0323	1	-10.674	-10.674
81.90434	26.375	3713.961	0.0323	1	-10.877	-10.877
81.98767	26.201	3718.961	0.0323	1	-11.057	-11.057
82.07101	26.035	3723.961	0.0323	1	-11.23	-11.23
82.15434	25.859	3728.961	0.0323	1	-11.413	-11.413
82.23767	25.671	3733.961	0.0323	1	-11.607	-11.607
82.32099	25.481	3738.961	0.0323	1	-11.803	-11.803
82.40432	25.3	3743.961	0.0323	1	-11.989	-11.989
82.48763	25.109	3748.961	0.0323	1	-12.184	-12.184
82.57095	24.931	3753.961	0.0323	1	-12.37	-12.37
82.6543	24.747	3758.961	0.0323	1	-12.561	-12.561
82.73763	24.574	3763.961	0.0323	1	-12.742	-12.742
82.82095	24.444	3768.961	0.0323	1	-12.883	-12.883
82.9043	24.328	3773.961	0.0323	1	-13.012	-13.012
82.98764	24.186	3778.961	0.0323	1	-13.172	-13.172
83.07097	24.071	3783.961	0.0323	1	-13.301	-13.301
83.15429	23.975	3788.961	0.0323	1	-13.41	-13.41
83.23762	23.893	3793.961	0.0323	1	-13.503	-13.503
83.32094	23.818	3798.961	0.0324	1	-13.586	-13.586
83.40427	23.753	3803.961	0.0323	1	-13.661	-13.661
83.4876	23.694	3808.961	0.0323	1	-13.732	-13.732
83.57096	23.642	3813.961	0.0323	1	-13.792	-13.792
83.65432	23.582	3818.961	0.0323	1	-13.86	-13.86
83.73766	23.524	3823.961	0.0323	1	-13.925	-13.925
83.82102	23.485	3828.961	0.0323	1	-13.969	-13.969
83.90436	23.453	3833.961	0.0323	1	-14.006	-14.006
83.98771	23.432	3838.961	0.0323	1	-14.031	-14.031
84.07106	23.417	3843.961	0.0323	1	-14.051	-14.051
84.1544	23.407	3848.961	0.0323	1	-14.066	-14.066
84.23774	23.401	3853.961	0.0323	1	-14.077	-14.077
84.32107	23.397	3858.961	0.0323	1	-14.086	-14.086
84.4044	23.394	3863.961	0.0323	1	-14.093	-14.093
84.48774	23.394	3868.961	0.0323	1	-14.098	-14.098
84.57107	23.399	3873.961	0.0322	1	-14.099	-14.099
84.6544	23.408	3878.961	0.0323	1	-14.095	-14.095
84.73773	23.425	3883.961	0.0323	1	-14.085	-14.085
84.82107	23.447	3888.961	0.0323	1	-14.069	-14.069
84.9044	23.484	3893.961	0.0323	1	-14.038	-14.038
84.98773	23.524	3898.961	0.0323	1	-14.007	-14.007
85.07107	23.576	3903.961	0.0323	1	-13.966	-13.966
85.1544	23.642	3908.961	0.0323	1	-13.908	-13.908
85.23774	23.712	3913.961	0.0322	1	-13.845	-13.845
85.32107	23.793	3918.961	0.0323	1	-13.772	-13.772
85.4044	23.881	3923.961	0.0322	1	-13.69	-13.69
85.48773	23.971	3928.961	0.0323	1	-13.607	-13.607
85.57107	24.06	3933.961	0.0323	1	-13.524	-13.524
85.6544	24.142	3938.961	0.0322	1	-13.45	-13.45
85.73773	24.221	3943.961	0.0323	1	-13.379	-13.379
85.82107	24.294	3948.961	0.0323	1	-13.314	-13.314
85.90441	24.357	3953.961	0.0323	1	-13.26	-13.26
85.98774	24.415	3958.961	0.0323	1	-13.213	-13.213
86.07107	24.495	3963.961	0.0322	1	-13.141	-13.141
86.1544	24.575	3968.961	0.0323	1	-13.072	-13.072
86.23773	24.64	3973.961	0.0323	1	-13.018	-13.018
86.32106	24.697	3978.961	0.0323	1	-12.97	-12.97
86.40439	24.753	3983.961	0.0323	1	-12.923	-12.923
86.48774	24.804	3988.961	0.0323	1	-12.88	-12.88
86.57107	24.841	3993.961	0.0322	1	-12.849	-12.849
86.65441	24.884	3998.961	0.0323	1	-12.813	-12.813
86.73775	24.927	4003.961	0.0323	1	-12.777	-12.777
86.82109	24.974	4008.961	0.0323	1	-12.739	-12.739
86.90444	25.023	4013.961	0.0323	1	-12.7	-12.7
86.98779	25.064	4018.961	0.0323	1	-12.669	-12.669
87.07111	25.105	4023.961	0.0323	1	-12.637	-12.637
87.15444	25.16	4028.961	0.0322	1	-12.592	-12.592
87.23778	25.218	4033.961	0.0323	1	-12.543	-12.543
87.32112	25.265	4038.961	0.0323	1	-12.508	-12.508
87.40444	25.308	4043.961	0.0323	1	-12.479	-12.479
87.48776	25.352	4048.961	0.0323	1	-12.45	-12.45
87.57111	25.4	4053.961	0.0323	1	-12.414	-12.414
87.65443	25.435	4058.961	0.0323	1	-12.388	-12.388
87.73775	25.482	4063.961	0.0323	1	-12.351	-12.351
87.82108	25.534	4068.961	0.0323	1	-12.307	-12.307
87.90444	25.585	4073.961	0.0323	1	-12.263	-12.263
87.98779	25.626	4078.961	0.0323	1	-12.233	-12.233
88.07112	25.665	4083.961	0.0323	1	-12.204	-12.204
88.15444	25.721	4088.961	0.0323	1	-12.153	-12.153
88.23777	25.791	4093.961	0.0323	1	-12.088	-12.088
88.3211	25.85	4098.961	0.0323	1	-12.035	-12.035
88.40443	25.907	4103.961	0.0323	1	-11.985	-11.985
88.48778	25.977	4108.961	0.0323	1	-11.922	-11.922
88.57114	26.046	4113.961	0.0323	1	-11.862	-11.862
88.65448	26.094	4118.961	0.0324	1	-11.823	-11.823
88.73781	26.134	4123.961	0.0323	1	-11.793	-11.793
88.82114	26.173	4128.961	0.0323	1	-11.764	-11.764
88.90448	26.204	4133.961	0.0323	1	-11.746	-11.746
88.98781	26.23	4138.961	0.0323	1	-11.731	-11.731
89.07114	26.256	4143.961	0.0323	1	-11.713	-11.713
89.15447	26.287	4148.961	0.0323	1	-11.689	-11.689
89.23781	26.319	4153.961	0.0323	1	-11.662	-11.662
89.32115	26.349	4158.961	0.0323	1	-11.636	-11.636
89.40448	26.372	4163.961	0.0323	1	-11.621	-11.621
89.48781	26.398	4168.961	0.0323	1	-11.61	-11.61
89.57113	26.426	4173.961	0.0323	1	-11.6	-11.6
89.65445	26.452	4178.961	0.0323	1	-11.587	-11.587
89.73778	26.475	4183.961	0.0323	1	-11.572	-11.572
89.82111	26.501	4188.961	0.0323	1	-11.554	-11.554
89.90444	26.528	4193.961	0.0323	1	-11.534	-11.534
89.98777	26.554	4198.961	0.0323	1	-11.516	-11.516
90.07109	26.583	4203.961	0.0323	1	-11.494	-11.494
90.15442	26.617	4208.961	0.0323	1	-11.468	-11.468
90.23775	26.65	4213.961	0.0323	1	-11.442	-11.442
90.3211	26.677	4218.961	0.0323	1	-11.423	-11.423
90.40445	26.698	4223.961	0.0323	1	-11.409	-11.409
90.4878	26.715	4228.961	0.0323	1	-11.399	-11.399
90.57115	26.728	4233.961	0.0323	1	-11.391	-11.391
90.65449	26.739	4238.961	0.0323	1	-11.383	-11.383
90.73783	26.752	4243.961	0.0323	1	-11.374	-11.374
90.82119	26.767	4248.961	0.0323	1	-11.363	-11.363
90.90452	26.782	4253.961	0.0323	1	-11.355	-11.355
90.98786	26.801	4258.961	0.0323	1	-11.344	-11.344
91.07119	26.819	4263.961	0.0323	1	-11.333	-11.333
91.15453	26.84	4268.961	0.0323	1	-11.318	-11.318
91.23786	26.858	4273.961	0.0323	1	-11.305	-11.305
91.32119	26.875	4278.961	0.0323	1	-11.294	-11.294
91.40453	26.89	4283.961	0.0323	1	-11.285	-11.285
91.48786	26.904	4288.961	0.0323	1	-11.276	-11.276
91.57119	26.916	4293.961	0.0323	1	-11.27	-11.27
91.65453	26.925	4298.961	0.0323	1	-11.267	-11.267
91.73786	26.932	4303.961	0.0323	1	-11.269	-11.269
91.8212	26.94	4308.961	0.0323	1	-11.272	-11.272
91.90453	26.945	4313.961	0.0323	1	-11.28	-11.28
91.98786	26.951	4318.961	0.0323	1	-11.286	-11.286
92.0712	26.956	4323.961	0.0323	1	-11.288	-11.288
92.15454	26.961	4328.961	0.0323	1	-11.289	-11.289
92.23787	26.965	4333.961	0.0323	1	-11.289	-11.289
92.3212	26.968	4338.961	0.0323	1	-11.291	-11.291
92.40454	26.971	4343.961	0.0323	1	-11.293	-11.293
92.48788	26.975	4348.961	0.0323	1	-11.294	-11.294
92.57122	26.978	4353.961	0.0323	1	-11.295	-11.295
92.65454	26.98	4358.961	0.0323	1	-11.297	-11.297
92.73789	26.983	4363.961	0.0323	1	-11.3	-11.3
92.82124	26.985	4368.961	0.0323	1	-11.306	-11.306
92.9046	26.986	4373.961	0.0323	1	-11.313	-11.313
92.98796	26.987	4378.961	0.0323	1	-11.319	-11.319
93.07132	26.988	4383.961	0.0323	1	-11.325	-11.325
93.15467	26.989	4388.961	0.0323	1	-11.332	-11.332
93.23801	26.989	4393.961	0.0323	1	-11.341	-11.341
93.32132	26.989	4398.961	0.0323	1	-11.35	-11.35
93.40463	26.991	4403.961	0.0323	1	-11.357	-11.357
93.48793	26.995	4408.961	0.0323	1	-11.362	-11.362
93.57124	26.999	4413.961	0.0323	1	-11.367	-11.367
93.65456	27.003	4418.961	0.0323	1	-11.371	-11.371
93.73789	27.005	4423.961	0.0323	1	-11.38	-11.38
93.82122	27.006	4428.961	0.0323	1	-11.39	-11.39
93.90455	27.006	4433.961	0.0323	1	-11.399	-11.399
93.98789	27.007	4438.961	0.0323	1	-11.407	-11.407
94.07123	27.007	4443.961	0.0323	1	-11.413	-11.413
94.15457	27.007	4448.961	0.0323	1	-11.418	-11.418
94.23791	27.007	4453.961	0.0323	1	-11.423	-11.423
94.32126	27.007	4458.961	0.0323	1	-11.428	-11.428
94.40459	27.006	4463.961	0.0323	1	-11.435	-11.435
94.48794	27.004	4468.961	0.0323	1	-11.443	-11.443
94.57127	27.002	4473.961	0.0323	1	-11.449	-11.449
94.65461	26.999	4478.961	0.0323	1	-11.456	-11.456
94.73795	26.993	4483.961	0.0323	1	-11.466	-11.466
94.82128	26.986	4488.961	0.0323	1	-11.477	-11.477
94.90462	26.979	4493.961	0.0323	1	-11.488	-11.488
94.98796	26.969	4498.961	0.0323	1	-11.502	-11.502
95.07129	26.954	4503.961	0.0323	1	-11.521	-11.521
95.15462	26.934	4508.961	0.0323	1	-11.546	-11.546
95.23795	26.909	4513.961	0.0323	1	-11.576	-11.576
95.32129	26.886	4518.961	0.0323	1	-11.604	-11.604
95.40463	26.861	4523.961	0.0323	1	-11.634	-11.634
95.48796	26.835	4528.961	0.0323	1	-11.664	-11.664
95.57128	26.813	4533.961	0.0323	1	-11.69	-11.69
95.65462	26.79	4538.961	0.0323	1	-11.717	-11.717
95.73795	26.77	4543.961	0.0323	1	-11.743	-11.743
95.82129	26.747	4548.961	0.0323	1	-11.771	-11.771
95.90462	26.721	4553.961	0.0322	1	-11.801	-11.801
95.98795	26.697	4558.961	0.0323	1	-11.828	-11.828
96.07129	26.673	4563.961	0.0323	1	-11.855	-11.855
96.15463	26.652	4568.961	0.0323	1	-11.878	-11.878
96.23796	26.63	4573.961	0.0323	1	-11.903	-11.903
96.32129	26.61	4578.961	0.0323	1	-11.925	-11.925
96.40462	26.59	4583.961	0.0323	1	-11.948	-11.948
96.48795	26.572	4588.961	0.0323	1	-11.969	-11.969
96.57128	26.553	4593.961	0.0323	1	-11.99	-11.99
96.65461	26.536	4598.961	0.0322	1	-12.01	-12.01
96.73795	26.516	4603.961	0.0323	1	-12.031	-12.031
96.82127	26.495	4608.961	0.0323	1	-12.053	-12.053
96.90461	26.474	4613.961	0.0323	1	-12.076	-12.076
96.98794	26.447	4618.961	0.0323	1	-12.104	-12.104
97.07127	26.415	4623.961	0.0323	1	-12.137	-12.137
97.1546	26.38	4628.961	0.0323	1	-12.174	-12.174
97.23794	26.336	4633.961	0.0323	1	-12.22	-12.22
97.32129	26.285	4638.961	0.0323	1	-12.274	-12.274
97.40462	26.23	4643.961	0.0323	1	-12.333	-12.333
97.48797	26.186	4648.961	0.0323	1	-12.378	-12.378
97.57131	26.141	4653.961	0.0323	1	-12.425	-12.425
97.65465	26.097	4658.961	0.0323	1	-12.47	-12.47
97.73799	26.058	4663.961	0.0323	1	-12.51	-12.51
97.8213	26.019	4668.961	0.0323	1	-12.55	-12.55
97.90463	25.988	4673.961	0.0323	1	-12.581	-12.581
97.98798	25.957	4678.961	0.0323	1	-12.613	-12.613
98.07131	25.918	4683.961	0.0323	1	-12.652	-12.652
98.15465	25.888	4688.961	0.0323	1	-12.682	-12.682
98.23799	25.86	4693.961	0.0323	1	-12.711	-12.711
98.32133	25.832	4698.961	0.0323	1	-12.739	-12.739
98.40466	25.802	4703.961	0.0323	1	-12.769	-12.769
98.48799	25.773	4708.961	0.0323	1	-12.799	-12.799
98.57131	25.745	4713.961	0.0323	1	-12.827	-12.827
98.65465	25.717	4718.961	0.0323	1	-12.855	-12.855
98.73798	25.689	4723.961	0.0322	1	-12.883	-12.883
98.82131	25.661	4728.961	0.0323	1	-12.911	-12.911
98.90464	25.631	4733.961	0.0323	1	-12.941	-12.941
98.98797	25.603	4738.961	0.0323	1	-12.969	-12.969
99.07129	25.569	4743.961	0.0323	1	-13.003	-13.003
99.15462	25.534	4748.961	0.0323	1	-13.038	-13.038
99.23795	25.499	4753.961	0.0322	1	-13.073	-13.073
99.32128	25.459	4758.961	0.0322	1	-13.113	-13.113
99.40462	25.414	4763.961	0.0323	1	-13.158	-13.158
99.48796	25.362	4768.961	0.0323	1	-13.21	-13.21
99.57129	25.31	4773.961	0.0322	1	-13.262	-13.262
99.65464	25.266	4778.961	0.0322	1	-13.306	-13.306
99.73797	25.223	4783.961	0.0322	1	-13.349	-13.349
99.8213	25.184	4788.961	0.0323	1	-13.388	-13.388
99.90464	25.147	4793.961	0.0322	1	-13.425	-13.425
99.98798	25.105	4798.961	0.0322	1	-13.467	-13.467
100.07131	25.064	4803.961	0.0323	1	-13.508	-13.508
100.15464	25.023	4808.961	0.0322	1	-13.548	-13.548
100.23798	24.985	4813.961	0.0323	1	-13.586	-13.586
100.32132	24.942	4818.961	0.0323	1	-13.628	-13.628
100.40466	24.889	4823.961	0.0323	1	-13.679	-13.679
100.488	24.838	4828.961	0.0323	1	-13.728	-13.728
100.57133	24.789	4833.961	0.0322	1	-13.776	-13.776
100.65466	24.74	4838.961	0.0323	1	-13.823	-13.823
100.738	24.691	4843.961	0.0323	1	-13.87	-13.87
100.82134	24.631	4848.961	0.0322	1	-13.927	-13.927
100.90466	24.573	4853.961	0.0323	1	-13.983	-13.983
100.988	24.517	4858.961	0.0322	1	-14.036	-14.036
101.07134	24.463	4863.961	0.0323	1	-14.087	-14.087
101.15467	24.416	4868.961	0.0323	1	-14.13	-14.13
101.23801	24.369	4873.961	0.0323	1	-14.171	-14.171
101.32134	24.323	4878.961	0.0323	1	-14.211	-14.211
101.40468	24.277	4883.961	0.0323	1	-14.25	-14.25
101.488	24.227	4888.961	0.0323	1	-14.292	-14.292
101.57133	24.172	4893.961	0.0323	1	-14.338	-14.338
101.65467	24.116	4898.961	0.0323	1	-14.383	-14.383
101.738	24.063	4903.961	0.0322	1	-14.425	-14.425
101.82133	24.017	4908.961	0.0322	1	-14.46	-14.46
101.90466	23.972	4913.961	0.0322	1	-14.49	-14.49
101.98798	23.93	4918.961	0.0322	1	-14.515	-14.515
102.07131	23.881	4923.961	0.0322	1	-14.548	-14.548
102.15464	23.828	4928.961	0.0322	1	-14.584	-14.584
102.23796	23.769	4933.961	0.0322	1	-14.624	-14.624
102.3213	23.71	4938.961	0.0322	1	-14.667	-14.667
102.40464	23.644	4943.961	0.0323	1	-14.716	-14.716
102.48797	23.577	4948.961	0.0322	1	-14.766	-14.766
102.57131	23.511	4953.961	0.0322	1	-14.813	-14.813
102.65464	23.445	4958.961	0.0322	1	-14.86	-14.86
102.73799	23.377	4963.961	0.0322	1	-14.911	-14.911
102.82133	23.306	4968.961	0.0322	1	-14.965	-14.965
102.90467	23.232	4973.961	0.0322	1	-15.02	-15.02
102.988	23.168	4978.961	0.0322	1	-15.066	-15.066
103.07133	23.103	4983.961	0.0322	1	-15.114	-15.114
103.15466	23.043	4988.961	0.0323	1	-15.157	-15.157
103.23799	22.977	4993.961	0.0322	1	-15.206	-15.206
103.32132	22.91	4998.961	0.0322	1	-15.253	-15.253
103.40465	22.848	5003.961	0.0322	1	-15.295	-15.295
103.48798	22.777	5008.961	0.0322	1	-15.346	-15.346
103.57131	22.699	5013.961	0.0322	1	-15.405	-15.405
103.65464	22.611	5018.961	0.0322	1	-15.476	-15.476
103.73797	22.534	5023.961	0.0322	1	-15.536	-15.536
103.8213	22.482	5028.961	0.0323	1	-15.569	-15.569
103.90463	22.417	5033.961	0.0323	1	-15.613	-15.613
103.98797	22.321	5038.961	0.0323	1	-15.687	-15.687
104.0713	22.213	5043.961	0.0323	1	-15.766	-15.766
104.15464	22.105	5048.961	0.0322	1	-15.848	-15.848
104.23797	22.013	5053.961	0.0322	1	-15.915	-15.915
104.32131	21.921	5058.961	0.0322	1	-15.98	-15.98
104.40464	21.822	5063.961	0.0322	1	-16.055	-16.055
104.48797	21.732	5068.961	0.0322	1	-16.122	-16.122
104.5713	21.645	5073.961	0.0322	1	-16.186	-16.186
104.65463	21.56	5078.961	0.0322	1	-16.249	-16.249
104.73797	21.475	5083.961	0.0322	1	-16.313	-16.313
104.8213	21.38	5088.961	0.0322	1	-16.386	-16.386
104.90464	21.278	5093.961	0.0321	1	-16.465	-16.465
104.98798	21.182	5098.961	0.0322	1	-16.539	-16.539
105.07132	21.078	5103.961	0.0322	1	-16.617	-16.617
105.15466	20.969	5108.961	0.0322	1	-16.701	-16.701
105.23799	20.862	5113.961	0.0322	1	-16.785	-16.785
105.32133	20.754	5118.961	0.0322	1	-16.867	-16.867
105.40467	20.645	5123.961	0.0322	1	-16.943	-16.943
105.488	20.532	5128.961	0.0323	1	-17.023	-17.023
105.57134	20.424	5133.961	0.0322	1	-17.101	-17.101
105.65467	20.311	5138.961	0.0322	1	-17.182	-17.182
105.738	20.205	5143.961	0.0322	1	-17.255	-17.255
105.82133	20.097	5148.961	0.0322	1	-17.333	-17.333
105.90466	19.98	5153.961	0.0322	1	-17.422	-17.422
105.98799	19.856	5158.961	0.0322	1	-17.516	-17.516
106.07132	19.733	5163.961	0.0322	1	-17.607	-17.607
106.15466	19.607	5168.961	0.0322	1	-17.698	-17.698
106.23799	19.477	5173.961	0.0322	1	-17.797	-17.797
106.32132	19.349	5178.961	0.0322	1	-17.898	-17.898
106.41798	19.256	5184.761	0.0322	1	-17.962	-17.962
106.50131	19.219	5189.761	0.0322	1	-17.972	-17.972
106.58464	19.164	5194.761	0.0322	1	-18.001	-18.001
106.66798	19.079	5199.761	0.0322	1	-18.058	-18.058
106.75132	18.96	5204.761	0.0322	1	-18.148	-18.148
106.83466	18.779	5209.761	0.0322	1	-18.301	-18.301
106.918	18.548	5214.761	0.0322	1	-18.501	-18.501
107.00135	18.301	5219.761	0.0322	1	-18.714	-18.714
107.08468	18.088	5224.761	0.0322	1	-18.898	-18.898
107.16802	17.911	5229.761	0.0322	1	-19.045	-19.045
107.25135	17.763	5234.761	0.0322	1	-19.165	-19.165
107.33467	17.627	5239.761	0.0322	1	-19.272	-19.272
107.418	17.496	5244.761	0.0322	1	-19.373	-19.373
107.50133	17.363	5249.761	0.0322	1	-19.476	-19.476
107.58465	17.229	5254.761	0.0322	1	-19.58	-19.58
107.66798	17.096	5259.761	0.0322	1	-19.684	-19.684
107.75131	16.968	5264.761	0.0322	1	-19.783	-19.783
107.83464	16.823	5269.761	0.0322	1	-19.899	-19.899
107.91797	16.668	5274.761	0.0322	1	-20.027	-20.027
108.00133	16.515	5279.761	0.0322	1	-20.148	-20.148
108.08469	16.338	5284.761	0.0322	1	-20.287	-20.287
108.16802	16.153	5289.761	0.0322	1	-20.43	-20.43
108.25135	15.999	5294.761	0.0322	1	-20.546	-20.546
108.33469	15.844	5299.761	0.0322	1	-20.662	-20.662
108.41802	15.695	5304.761	0.0322	1	-20.775	-20.775
108.50136	15.531	5309.761	0.0322	1	-20.904	-20.904
108.58469	15.341	5314.761	0.0322	1	-21.06	-21.06
108.66802	15.14	5319.761	0.0322	1	-21.226	-21.226
108.75135	14.946	5324.761	0.0322	1	-21.384	-21.384
108.83468	14.767	5329.761	0.0322	1	-21.529	-21.529
108.91801	14.59	5334.761	0.0322	1	-21.67	-21.67
109.00134	14.401	5339.761	0.0322	1	-21.821	-21.821
109.08466	14.218	5344.761	0.0322	1	-21.969	-21.969
109.16798	14.06	5349.761	0.0322	1	-22.091	-22.091
109.2513	13.901	5354.761	0.0322	1	-22.213	-22.213
109.33464	13.732	5359.761	0.0322	1	-22.342	-22.342
109.41798	13.572	5364.761	0.0322	1	-22.464	-22.464
109.50132	13.414	5369.761	0.0322	1	-22.587	-22.587
109.58465	13.272	5374.761	0.0322	1	-22.695	-22.695
109.66799	13.137	5379.761	0.0322	1	-22.796	-22.796
109.75132	12.995	5384.761	0.0322	1	-22.907	-22.907
109.83466	12.849	5389.761	0.0322	1	-23.023	-23.023
109.91798	12.705	5394.761	0.0322	1	-23.142	-23.142
110.0013	12.57	5399.761	0.0322	1	-23.252	-23.252
