# Supplementary material for: Modification of the structural stability of human serum albumin in rheumatoid arthritis
Source: PLoS One. 2023 Mar 17;18(3):e0271008. doi: 10.1371/journal.pone.0271008 (PMC10022781; doi:10.1371/journal.pone.0271008)
Supplement: S2 Data — The zip file includes 47 HDC results (.csv) exported from DSC raw files. Each HDC result file contains seven measurements for each DSC run: temperature (°C), power (μW), time(s), pressure (atm), scan rate (°C/min), analysis data (excess molar heat capacity (Cpex)), and corrected data (normalized Cpex, normalization explained in the Methods section). (ZIP) [file pone.0271008.s003.zip › SupplmentalData_2_HDC results/RF49.csv]

temp	power	time	pressure	scan rate	AnalysisData	CorrectedData
20.00106	-61.943	0.572	0.0323	0.571	-0.034	-0.034
20.03279	-79.191	5.572	0.0323	0.571	-0.04	-0.04
20.09777	-164.287	11.571	0.0323	0.571	-0.07	-0.07
20.16832	-234.718	16.571	0.0323	0.571	-1.03	-1.03
20.24995	-290.079	21.571	0.0323	0.685	-2.962	-2.962
20.33956	-327.696	26.572	0.0323	0.801	-5.399	-5.399
20.43447	-348.785	31.572	0.0323	0.916	-7.783	-7.783
20.55223	-357.662	37.571	0.0323	1.029	-11	-11
20.65153	-353.942	42.571	0.0323	1.101	-13.787	-13.787
20.75051	-342.745	47.571	0.0324	1.141	-16.316	-16.316
20.84825	-326.674	52.572	0.0324	1.158	-18.502	-18.502
20.94416	-307.776	57.572	0.0323	1.143	-20.317	-20.317
21.03793	-287.585	62.572	0.0323	1.122	-21.74	-21.74
21.12946	-267.321	67.572	0.0323	1.099	-22.801	-22.801
21.21883	-247.844	72.572	0.0323	1.076	-23.523	-23.523
21.30621	-229.727	77.572	0.0323	1.054	-23.938	-23.938
21.39185	-213.328	82.572	0.0324	1.034	-24.116	-24.116
21.47605	-198.784	87.572	0.0323	1.018	-24.079	-24.079
21.55913	-186.151	92.572	0.0323	1.004	-23.927	-23.927
21.64137	-175.286	97.572	0.0323	0.993	-23.595	-23.595
21.72306	-166.17	102.572	0.0323	0.986	-23.247	-23.247
21.80444	-158.477	107.572	0.0323	0.981	-22.907	-22.907
21.88571	-151.969	112.572	0.0323	0.979	-22.557	-22.557
21.96703	-146.402	117.572	0.0323	0.979	-22.19	-22.19
22.04851	-141.549	122.572	0.0323	0.98	-21.86	-21.86
22.13023	-137.191	127.572	0.0323	0.982	-21.592	-21.592
22.21223	-133.205	132.572	0.0323	0.984	-21.411	-21.411
22.29452	-129.373	137.572	0.0323	0.987	-21.21	-21.21
22.37709	-125.62	142.572	0.0323	0.99	-21.027	-21.027
22.47319	-121.351	148.372	0.0323	0.993	-20.914	-20.914
22.55628	-117.63	153.372	0.0324	0.996	-20.837	-20.837
22.63955	-113.868	158.372	0.0323	0.998	-20.775	-20.775
22.72296	-110.061	163.372	0.0323	1	-20.72	-20.72
22.8065	-106.263	168.372	0.0323	1.002	-20.704	-20.704
22.89011	-102.471	173.372	0.0323	1.003	-20.717	-20.717
22.97377	-98.654	178.372	0.0323	1.003	-20.72	-20.72
23.05746	-94.859	183.372	0.0323	1.004	-20.731	-20.731
23.14115	-91.11	188.372	0.0323	1.004	-20.736	-20.736
23.22482	-87.408	193.372	0.0324	1.004	-20.722	-20.722
23.30845	-83.777	198.372	0.0323	1.004	-20.704	-20.704
23.39205	-80.253	203.372	0.0323	1.003	-20.695	-20.695
23.47562	-76.845	208.372	0.0324	1.003	-20.672	-20.672
23.55915	-73.564	213.372	0.0324	1.002	-20.659	-20.659
23.64265	-70.409	218.372	0.0323	1.002	-20.651	-20.651
23.72612	-67.369	223.372	0.0323	1.002	-20.616	-20.616
23.80955	-64.442	228.372	0.0323	1.001	-20.566	-20.566
23.89296	-61.641	233.372	0.0323	1.001	-20.525	-20.525
23.97636	-58.944	238.372	0.0323	1.001	-20.467	-20.467
24.05974	-56.37	243.372	0.0323	1.001	-20.415	-20.415
24.14312	-53.909	248.372	0.0324	1.001	-20.391	-20.391
24.22649	-51.552	253.372	0.0323	1.001	-20.384	-20.384
24.30986	-49.286	258.372	0.0323	1	-20.351	-20.351
24.39323	-47.093	263.372	0.0323	1	-20.307	-20.307
24.4766	-44.977	268.372	0.0323	1	-20.262	-20.262
24.55997	-42.947	273.372	0.0323	1	-20.226	-20.226
24.64335	-40.991	278.372	0.0323	1	-20.198	-20.198
24.72672	-39.098	283.372	0.0323	1.001	-20.159	-20.159
24.8101	-37.263	288.372	0.0323	1.001	-20.113	-20.113
24.89348	-35.487	293.372	0.0323	1.001	-20.072	-20.072
24.97687	-33.789	298.372	0.0323	1.001	-20.05	-20.05
25.06026	-32.158	303.372	0.0323	1.001	-20.037	-20.037
25.14364	-30.59	308.372	0.0323	1.001	-20.04	-20.04
25.22702	-29.047	313.372	0.0323	1.001	-20.019	-20.019
25.3104	-27.55	318.372	0.0323	1.001	-19.988	-19.988
25.39379	-26.108	323.372	0.0323	1.001	-19.959	-19.959
25.47717	-24.732	328.372	0.0323	1.001	-19.945	-19.945
25.56054	-23.372	333.372	0.0323	1.001	-19.907	-19.907
25.64392	-22.075	338.372	0.0323	1.001	-19.893	-19.893
25.72731	-20.849	343.372	0.0323	1.001	-19.908	-19.908
25.81069	-19.651	348.372	0.0323	1.001	-19.908	-19.908
25.89408	-18.486	353.372	0.0324	1.001	-19.889	-19.889
25.97746	-17.358	358.372	0.0323	1	-19.867	-19.867
26.06082	-16.253	363.372	0.0324	1	-19.833	-19.833
26.14418	-15.176	368.372	0.0323	1	-19.799	-19.799
26.22754	-14.142	373.372	0.0323	1	-19.768	-19.768
26.3109	-13.164	378.372	0.0323	1	-19.75	-19.75
26.39426	-12.221	383.372	0.0324	1	-19.728	-19.728
26.47762	-11.313	388.372	0.0323	1	-19.707	-19.707
26.56097	-10.418	393.372	0.0324	1	-19.675	-19.675
26.64431	-9.55	398.372	0.0323	1	-19.642	-19.642
26.72766	-8.714	403.372	0.0323	1	-19.609	-19.609
26.811	-7.917	408.372	0.0323	1	-19.568	-19.568
26.89435	-7.148	413.372	0.0323	1	-19.534	-19.534
26.97771	-6.431	418.372	0.0324	1	-19.559	-19.559
27.06107	-5.726	423.372	0.0323	1	-19.571	-19.571
27.14443	-5.044	428.372	0.0324	1	-19.57	-19.57
27.22778	-4.376	433.372	0.0323	1	-19.557	-19.557
27.31113	-3.729	438.372	0.0323	1	-19.543	-19.543
27.39448	-3.111	443.372	0.0323	1	-19.532	-19.532
27.47783	-2.502	448.372	0.0323	1	-19.504	-19.504
27.56118	-1.919	453.372	0.0323	1	-19.478	-19.478
27.64453	-1.355	458.372	0.0323	1	-19.46	-19.46
27.72788	-0.803	463.372	0.0323	1	-19.443	-19.443
27.81123	-0.203	468.372	0.0324	1	-19.372	-19.372
27.89458	0.328	473.372	0.0324	1	-19.347	-19.347
27.97793	0.828	478.372	0.0324	1	-19.324	-19.324
28.06128	1.283	483.372	0.0323	1	-19.326	-19.326
28.14462	1.735	488.372	0.0323	1	-19.311	-19.311
28.22795	2.182	493.372	0.0323	1	-19.286	-19.286
28.31127	2.614	498.372	0.0323	1	-19.264	-19.264
28.39462	3.025	503.372	0.0323	1	-19.248	-19.248
28.47798	3.381	508.372	0.0323	1	-19.277	-19.277
28.57799	3.796	514.371	0.0323	1	-19.322	-19.322
28.66131	4.167	519.371	0.0323	1	-19.313	-19.313
28.74465	4.536	524.371	0.0323	1	-19.285	-19.285
28.828	4.861	529.371	0.0323	1	-19.289	-19.289
28.91134	5.172	534.371	0.0323	1	-19.293	-19.293
28.99469	5.49	539.371	0.0323	1	-19.29	-19.29
29.07804	5.783	544.371	0.0323	1	-19.297	-19.297
29.1614	6.065	549.371	0.0323	1	-19.299	-19.299
29.24476	6.341	554.371	0.0323	1	-19.309	-19.309
29.32812	6.617	559.371	0.0323	1	-19.306	-19.306
29.41146	6.887	564.371	0.0323	1	-19.29	-19.29
29.49478	7.174	569.371	0.0323	1	-19.252	-19.252
29.5781	7.466	574.371	0.0323	1	-19.208	-19.208
29.66143	7.744	579.371	0.0323	1	-19.167	-19.167
29.74478	7.976	584.371	0.0323	1	-19.175	-19.175
29.82813	8.189	589.371	0.0323	1	-19.2	-19.2
29.91147	8.395	594.371	0.0323	1	-19.225	-19.225
29.9948	8.628	599.371	0.0323	1	-19.205	-19.205
30.07814	8.866	604.371	0.0323	1	-19.151	-19.151
30.16148	9.079	609.371	0.0323	1	-19.115	-19.115
30.24481	9.273	614.371	0.0323	1	-19.095	-19.095
30.32814	9.477	619.371	0.0323	1	-19.063	-19.063
30.41146	9.685	624.371	0.0323	1	-19.021	-19.021
30.49479	9.876	629.371	0.0323	1	-18.995	-18.995
30.57813	10.056	634.371	0.0323	1	-18.984	-18.984
30.66145	10.221	639.371	0.0323	1	-18.98	-18.98
30.74479	10.389	644.371	0.0323	1	-18.964	-18.964
30.82811	10.544	649.371	0.0323	1	-18.96	-18.96
30.91143	10.699	654.371	0.0323	1	-18.951	-18.951
30.99475	10.848	659.371	0.0323	1	-18.936	-18.936
31.0781	10.992	664.371	0.0323	1	-18.921	-18.921
31.16144	11.116	669.371	0.0323	1	-18.923	-18.923
31.24478	11.238	674.371	0.0323	1	-18.928	-18.928
31.32813	11.356	679.371	0.0323	1	-18.932	-18.932
31.41147	11.474	684.371	0.0323	1	-18.929	-18.929
31.49481	11.59	689.371	0.0323	1	-18.919	-18.919
31.57815	11.707	694.371	0.0323	1	-18.909	-18.909
31.66148	11.825	699.371	0.0323	1	-18.91	-18.91
31.74482	11.944	704.371	0.0323	1	-18.914	-18.914
31.82816	12.06	709.371	0.0323	1	-18.901	-18.901
31.9115	12.17	714.371	0.0323	1	-18.876	-18.876
31.99483	12.279	719.371	0.0323	1	-18.854	-18.854
32.07817	12.387	724.371	0.0323	1	-18.844	-18.844
32.16152	12.488	729.371	0.0323	1	-18.832	-18.832
32.24487	12.575	734.371	0.0323	1	-18.83	-18.83
32.3282	12.663	739.371	0.0323	1	-18.826	-18.826
32.41154	12.756	744.371	0.0323	1	-18.816	-18.816
32.49486	12.846	749.371	0.0323	1	-18.809	-18.809
32.57818	12.937	754.371	0.0323	1	-18.795	-18.795
32.66151	13.027	759.371	0.0323	1	-18.779	-18.779
32.74483	13.11	764.371	0.0323	1	-18.767	-18.767
32.82817	13.192	769.371	0.0323	1	-18.753	-18.753
32.91149	13.261	774.371	0.0323	1	-18.748	-18.748
32.99483	13.334	779.371	0.0323	1	-18.742	-18.742
33.07815	13.397	784.371	0.0323	1	-18.743	-18.743
33.16148	13.462	789.371	0.0323	1	-18.734	-18.734
33.2448	13.532	794.371	0.0323	1	-18.722	-18.722
33.32812	13.597	799.371	0.0323	1	-18.717	-18.717
33.41146	13.66	804.371	0.0323	1	-18.712	-18.712
33.49481	13.715	809.371	0.0323	1	-18.705	-18.705
33.57814	13.762	814.371	0.0323	1	-18.704	-18.704
33.66147	13.815	819.371	0.0323	1	-18.693	-18.693
33.7448	13.878	824.371	0.0324	1	-18.671	-18.671
33.82813	13.94	829.371	0.0323	1	-18.655	-18.655
33.91145	13.998	834.371	0.0323	1	-18.636	-18.636
33.99477	14.054	839.371	0.0324	1	-18.624	-18.624
34.0781	14.108	844.371	0.0323	1	-18.616	-18.616
34.16143	14.16	849.371	0.0323	1	-18.603	-18.603
34.24477	14.212	854.371	0.0323	1	-18.592	-18.592
34.32812	14.258	859.371	0.0323	1	-18.592	-18.592
34.41148	14.294	864.371	0.0323	1	-18.603	-18.603
34.49483	14.325	869.371	0.0323	1	-18.618	-18.618
34.57818	14.357	874.371	0.0323	1	-18.629	-18.629
34.66153	14.392	879.371	0.0323	1	-18.635	-18.635
34.74488	14.432	884.371	0.0323	1	-18.631	-18.631
34.82821	14.473	889.371	0.0323	1	-18.624	-18.624
34.91153	14.524	894.371	0.0323	1	-18.607	-18.607
34.99486	14.578	899.371	0.0323	1	-18.589	-18.589
35.07818	14.632	904.371	0.0323	1	-18.568	-18.568
35.16151	14.698	909.371	0.0323	1	-18.533	-18.533
35.24483	14.757	914.371	0.0323	1	-18.501	-18.501
35.32817	14.813	919.371	0.0324	1	-18.471	-18.471
35.4115	14.856	924.371	0.0323	1	-18.451	-18.451
35.49481	14.893	929.371	0.0323	1	-18.436	-18.436
35.57815	14.932	934.371	0.0323	1	-18.426	-18.426
35.66149	14.966	939.371	0.0323	1	-18.422	-18.422
35.74483	14.992	944.371	0.0323	1	-18.42	-18.42
35.82817	15.014	949.371	0.0323	1	-18.418	-18.418
35.91151	15.035	954.371	0.0323	1	-18.42	-18.42
35.99483	15.058	959.371	0.0323	1	-18.421	-18.421
36.07816	15.09	964.371	0.0323	1	-18.415	-18.415
36.16148	15.121	969.371	0.0323	1	-18.41	-18.41
36.2448	15.154	974.371	0.0323	1	-18.4	-18.4
36.32812	15.185	979.371	0.0323	1	-18.391	-18.391
36.41145	15.215	984.371	0.0323	1	-18.377	-18.377
36.49477	15.241	989.371	0.0323	1	-18.363	-18.363
36.5781	15.265	994.371	0.0323	1	-18.35	-18.35
36.66143	15.29	999.371	0.0323	1	-18.335	-18.335
36.74476	15.313	1004.371	0.0324	1	-18.324	-18.324
36.8281	15.334	1009.371	0.0323	1	-18.315	-18.315
36.91143	15.357	1014.371	0.0323	1	-18.307	-18.307
36.99477	15.382	1019.371	0.0324	1	-18.299	-18.299
37.0781	15.404	1024.372	0.0323	1	-18.294	-18.294
37.16143	15.428	1029.372	0.0323	1	-18.289	-18.289
37.24477	15.452	1034.372	0.0323	1	-18.285	-18.285
37.32811	15.474	1039.372	0.0323	1	-18.283	-18.283
37.41145	15.491	1044.372	0.0323	1	-18.285	-18.285
37.49477	15.506	1049.372	0.0323	1	-18.287	-18.287
37.5781	15.528	1054.372	0.0323	1	-18.282	-18.282
37.66142	15.551	1059.372	0.0323	1	-18.275	-18.275
37.74473	15.575	1064.372	0.0323	1	-18.265	-18.265
37.82805	15.601	1069.372	0.0323	1	-18.254	-18.254
37.91138	15.627	1074.372	0.0323	1	-18.244	-18.244
37.9947	15.646	1079.372	0.0323	1	-18.243	-18.243
38.07801	15.666	1084.372	0.0323	1	-18.239	-18.239
38.16133	15.689	1089.372	0.0324	1	-18.232	-18.232
38.24465	15.712	1094.372	0.0323	1	-18.223	-18.223
38.32798	15.734	1099.372	0.0323	1	-18.214	-18.214
38.41132	15.75	1104.372	0.0323	1	-18.211	-18.211
38.49467	15.762	1109.372	0.0323	1	-18.21	-18.21
38.57802	15.772	1114.372	0.0323	1	-18.21	-18.21
38.66137	15.783	1119.372	0.0323	1	-18.21	-18.21
38.74471	15.794	1124.372	0.0323	1	-18.209	-18.209
38.82805	15.808	1129.372	0.0323	1	-18.202	-18.202
38.91139	15.824	1134.372	0.0323	1	-18.195	-18.195
38.99472	15.842	1139.372	0.0323	1	-18.187	-18.187
39.07804	15.865	1144.372	0.0324	1	-18.177	-18.177
39.16136	15.889	1149.372	0.0323	1	-18.166	-18.166
39.2447	15.916	1154.372	0.0324	1	-18.152	-18.152
39.32802	15.939	1159.372	0.0323	1	-18.14	-18.14
39.41135	15.969	1164.372	0.0324	1	-18.12	-18.12
39.49467	15.996	1169.372	0.0323	1	-18.103	-18.103
39.578	16.023	1174.372	0.0323	1	-18.088	-18.088
39.66133	16.044	1179.372	0.0323	1	-18.078	-18.078
39.74466	16.064	1184.372	0.0323	1	-18.068	-18.068
39.828	16.083	1189.372	0.0323	1	-18.058	-18.058
39.91133	16.098	1194.372	0.0323	1	-18.049	-18.049
39.99466	16.114	1199.372	0.0323	1	-18.04	-18.04
40.078	16.132	1204.372	0.0323	1	-18.032	-18.032
40.16134	16.149	1209.372	0.0323	1	-18.025	-18.025
40.24467	16.163	1214.372	0.0323	1	-18.021	-18.021
40.32801	16.18	1219.372	0.0323	1	-18.012	-18.012
40.41135	16.194	1224.372	0.0324	1	-18.006	-18.006
40.49468	16.208	1229.372	0.0323	1	-18	-18
40.57801	16.231	1234.372	0.0323	1	-17.984	-17.984
40.66134	16.251	1239.372	0.0323	1	-17.972	-17.972
40.74466	16.272	1244.372	0.0323	1	-17.957	-17.957
40.82799	16.294	1249.372	0.0323	1	-17.942	-17.942
40.91132	16.315	1254.372	0.0323	1	-17.929	-17.929
40.99465	16.333	1259.372	0.0323	1	-17.919	-17.919
41.07798	16.35	1264.372	0.0323	1	-17.911	-17.911
41.16132	16.367	1269.372	0.0323	1	-17.905	-17.905
41.24465	16.386	1274.372	0.0323	1	-17.897	-17.897
41.32797	16.411	1279.372	0.0323	1	-17.882	-17.882
41.4113	16.437	1284.372	0.0324	1	-17.864	-17.864
41.49463	16.459	1289.372	0.0323	1	-17.85	-17.85
41.57795	16.48	1294.372	0.0323	1	-17.839	-17.839
41.66126	16.503	1299.372	0.0323	1	-17.823	-17.823
41.74458	16.527	1304.372	0.0323	1	-17.806	-17.806
41.82791	16.552	1309.372	0.0323	1	-17.788	-17.788
41.91125	16.572	1314.372	0.0323	1	-17.775	-17.775
41.99458	16.586	1319.372	0.0323	1	-17.77	-17.77
42.07791	16.6	1324.372	0.0324	1	-17.766	-17.766
42.16124	16.615	1329.372	0.0323	1	-17.759	-17.759
42.24458	16.631	1334.372	0.0323	1	-17.751	-17.751
42.32792	16.645	1339.372	0.0323	1	-17.744	-17.744
42.41127	16.655	1344.372	0.0323	1	-17.74	-17.74
42.49463	16.664	1349.372	0.0323	1	-17.736	-17.736
42.57796	16.672	1354.372	0.0323	1	-17.732	-17.732
42.6613	16.684	1359.372	0.0323	1	-17.724	-17.724
42.74462	16.697	1364.372	0.0323	1	-17.719	-17.719
42.82795	16.713	1369.372	0.0323	1	-17.71	-17.71
42.91129	16.73	1374.372	0.0323	1	-17.698	-17.698
42.99462	16.748	1379.372	0.0323	1	-17.689	-17.689
43.07795	16.769	1384.372	0.0323	1	-17.679	-17.679
43.16127	16.789	1389.372	0.0323	1	-17.667	-17.667
43.2446	16.809	1394.372	0.0324	1	-17.655	-17.655
43.32792	16.828	1399.372	0.0323	1	-17.642	-17.642
43.41125	16.848	1404.372	0.0323	1	-17.628	-17.628
43.49458	16.869	1409.372	0.0323	1	-17.613	-17.613
43.57791	16.889	1414.372	0.0323	1	-17.598	-17.598
43.66124	16.909	1419.372	0.0323	1	-17.583	-17.583
43.74457	16.926	1424.372	0.0323	1	-17.572	-17.572
43.82791	16.943	1429.372	0.0323	1	-17.56	-17.56
43.91124	16.96	1434.372	0.0323	1	-17.548	-17.548
43.99458	16.978	1439.372	0.0323	1	-17.534	-17.534
44.07791	16.996	1444.372	0.0323	1	-17.521	-17.521
44.16124	17.016	1449.372	0.0323	1	-17.507	-17.507
44.24457	17.035	1454.372	0.0323	1	-17.494	-17.494
44.32791	17.052	1459.372	0.0323	1	-17.484	-17.484
44.41124	17.069	1464.372	0.0323	1	-17.473	-17.473
44.49457	17.087	1469.372	0.0323	1	-17.461	-17.461
44.5779	17.106	1474.372	0.0323	1	-17.447	-17.447
44.66122	17.129	1479.372	0.0323	1	-17.429	-17.429
44.74454	17.15	1484.372	0.0323	1	-17.413	-17.413
44.82787	17.17	1489.372	0.0323	1	-17.399	-17.399
44.9112	17.189	1494.372	0.0323	1	-17.385	-17.385
44.99454	17.208	1499.372	0.0323	1	-17.37	-17.37
45.07787	17.222	1504.372	0.0323	1	-17.362	-17.362
45.16119	17.238	1509.372	0.0323	1	-17.35	-17.35
45.24453	17.259	1514.372	0.0323	1	-17.335	-17.335
45.32786	17.276	1519.372	0.0323	1	-17.323	-17.323
45.41119	17.293	1524.372	0.0323	1	-17.309	-17.309
45.49451	17.312	1529.372	0.0324	1	-17.294	-17.294
45.57784	17.325	1534.372	0.0323	1	-17.286	-17.286
45.66117	17.338	1539.372	0.0324	1	-17.278	-17.278
45.7445	17.353	1544.372	0.0323	1	-17.267	-17.267
45.82783	17.369	1549.372	0.0323	1	-17.256	-17.256
45.91116	17.386	1554.372	0.0324	1	-17.244	-17.244
45.9945	17.404	1559.372	0.0323	1	-17.231	-17.231
46.07783	17.423	1564.372	0.0324	1	-17.218	-17.218
46.16116	17.442	1569.372	0.0323	1	-17.204	-17.204
46.2445	17.462	1574.372	0.0323	1	-17.19	-17.19
46.32783	17.481	1579.372	0.0323	1	-17.177	-17.177
46.41117	17.503	1584.372	0.0323	1	-17.16	-17.16
46.4945	17.526	1589.372	0.0324	1	-17.142	-17.142
46.57784	17.553	1594.372	0.0323	1	-17.12	-17.12
46.66118	17.574	1599.372	0.0323	1	-17.104	-17.104
46.74451	17.595	1604.372	0.0323	1	-17.088	-17.088
46.82784	17.619	1609.372	0.0323	1	-17.069	-17.069
46.91117	17.643	1614.372	0.0324	1	-17.049	-17.049
46.9945	17.669	1619.372	0.0324	1	-17.028	-17.028
47.07783	17.692	1624.372	0.0323	1	-17.011	-17.011
47.16116	17.713	1629.372	0.0323	1	-16.995	-16.995
47.24448	17.738	1634.372	0.0323	1	-16.975	-16.975
47.32781	17.766	1639.372	0.0323	1	-16.95	-16.95
47.41115	17.792	1644.372	0.0324	1	-16.928	-16.928
47.49447	17.811	1649.372	0.0323	1	-16.914	-16.914
47.5778	17.831	1654.372	0.0323	1	-16.898	-16.898
47.66114	17.851	1659.372	0.0323	1	-16.882	-16.882
47.74446	17.866	1664.372	0.0323	1	-16.871	-16.871
47.82778	17.886	1669.372	0.0323	1	-16.856	-16.856
47.9111	17.911	1674.372	0.0323	1	-16.835	-16.835
47.99442	17.941	1679.372	0.0323	1	-16.809	-16.809
48.07777	17.967	1684.372	0.0323	1	-16.786	-16.786
48.16112	17.983	1689.372	0.0323	1	-16.774	-16.774
48.24445	17.996	1694.372	0.0323	1	-16.765	-16.765
48.32779	18.012	1699.372	0.0323	1	-16.753	-16.753
48.41112	18.027	1704.372	0.0323	1	-16.744	-16.744
48.49446	18.044	1709.372	0.0323	1	-16.733	-16.733
48.57778	18.066	1714.372	0.0323	1	-16.717	-16.717
48.66112	18.094	1719.372	0.0324	1	-16.694	-16.694
48.74446	18.116	1724.372	0.0323	1	-16.676	-16.676
48.82779	18.138	1729.372	0.0323	1	-16.656	-16.656
48.91112	18.172	1734.372	0.0323	1	-16.625	-16.625
48.99444	18.205	1739.372	0.0323	1	-16.595	-16.595
49.07777	18.238	1744.372	0.0323	1	-16.566	-16.566
49.1611	18.267	1749.372	0.0323	1	-16.542	-16.542
49.24443	18.292	1754.372	0.0323	1	-16.522	-16.522
49.32776	18.315	1759.372	0.0323	1	-16.503	-16.503
49.41109	18.338	1764.372	0.0324	1	-16.485	-16.485
49.49442	18.361	1769.372	0.0323	1	-16.467	-16.467
49.57775	18.383	1774.372	0.0323	1	-16.45	-16.45
49.66109	18.406	1779.372	0.0323	1	-16.432	-16.432
49.74442	18.429	1784.372	0.0323	1	-16.413	-16.413
49.82775	18.453	1789.372	0.0324	1	-16.393	-16.393
49.92441	18.485	1795.172	0.0324	1	-16.364	-16.364
50.00775	18.51	1800.172	0.0324	1	-16.343	-16.343
50.09108	18.534	1805.172	0.0323	1	-16.329	-16.329
50.17442	18.559	1810.172	0.0323	1	-16.329	-16.329
50.25775	18.585	1815.172	0.0323	1	-16.335	-16.335
50.34108	18.613	1820.172	0.0323	1	-16.337	-16.337
50.42441	18.643	1825.172	0.0323	1	-16.335	-16.335
50.50773	18.674	1830.172	0.0323	1	-16.328	-16.328
50.59108	18.706	1835.172	0.0323	1	-16.316	-16.316
50.67441	18.733	1840.172	0.0323	1	-16.309	-16.309
50.75775	18.759	1845.172	0.0323	1	-16.302	-16.302
50.84109	18.787	1850.172	0.0323	1	-16.289	-16.289
50.92443	18.813	1855.172	0.0324	1	-16.276	-16.276
51.00776	18.842	1860.172	0.0323	1	-16.259	-16.259
51.0911	18.873	1865.172	0.0323	1	-16.238	-16.238
51.17443	18.904	1870.172	0.0324	1	-16.216	-16.216
51.25775	18.938	1875.172	0.0323	1	-16.19	-16.19
51.34108	18.976	1880.172	0.0324	1	-16.158	-16.158
51.42441	19.01	1885.172	0.0324	1	-16.129	-16.129
51.50774	19.041	1890.172	0.0324	1	-16.104	-16.104
51.59107	19.074	1895.172	0.0323	1	-16.075	-16.075
51.6744	19.107	1900.172	0.0323	1	-16.045	-16.045
51.75774	19.138	1905.172	0.0323	1	-16.017	-16.017
51.84107	19.166	1910.172	0.0323	1	-15.993	-15.993
51.92439	19.201	1915.172	0.0323	1	-15.962	-15.962
52.00774	19.246	1920.172	0.0323	1	-15.921	-15.921
52.09108	19.28	1925.172	0.0323	1	-15.891	-15.891
52.17442	19.309	1930.172	0.0323	1	-15.867	-15.867
52.25776	19.339	1935.172	0.0323	1	-15.84	-15.84
52.3411	19.367	1940.172	0.0323	1	-15.815	-15.815
52.42442	19.4	1945.172	0.0323	1	-15.785	-15.785
52.50775	19.435	1950.172	0.0324	1	-15.753	-15.753
52.59108	19.469	1955.172	0.0323	1	-15.722	-15.722
52.67441	19.505	1960.172	0.0323	1	-15.691	-15.691
52.75775	19.547	1965.172	0.0323	1	-15.652	-15.652
52.84108	19.58	1970.172	0.0324	1	-15.622	-15.622
52.92442	19.609	1975.172	0.0323	1	-15.596	-15.596
53.00776	19.638	1980.172	0.0323	1	-15.571	-15.571
53.09108	19.668	1985.172	0.0323	1	-15.546	-15.546
53.17441	19.7	1990.172	0.0323	1	-15.52	-15.52
53.25774	19.73	1995.172	0.0323	1	-15.493	-15.493
53.34106	19.763	2000.172	0.0323	1	-15.464	-15.464
53.42439	19.795	2005.172	0.0323	1	-15.435	-15.435
53.50772	19.822	2010.172	0.0323	1	-15.411	-15.411
53.59106	19.851	2015.172	0.0323	1	-15.385	-15.385
53.67439	19.874	2020.172	0.0323	1	-15.366	-15.366
53.75771	19.896	2025.172	0.0323	1	-15.347	-15.347
53.84103	19.923	2030.172	0.0323	1	-15.324	-15.324
53.92434	19.954	2035.172	0.0323	1	-15.297	-15.297
54.00768	19.987	2040.172	0.0323	1	-15.267	-15.267
54.09101	20.013	2045.172	0.0323	1	-15.245	-15.245
54.17435	20.036	2050.172	0.0323	1	-15.226	-15.226
54.25769	20.058	2055.172	0.0323	1	-15.21	-15.21
54.34103	20.082	2060.172	0.0323	1	-15.193	-15.193
54.42437	20.107	2065.172	0.0323	1	-15.174	-15.174
54.5077	20.133	2070.172	0.0323	1	-15.154	-15.154
54.59104	20.163	2075.172	0.0323	1	-15.13	-15.13
54.67438	20.195	2080.172	0.0323	1	-15.102	-15.102
54.75771	20.23	2085.172	0.0323	1	-15.072	-15.072
54.84104	20.265	2090.172	0.0323	1	-15.043	-15.043
54.92437	20.302	2095.172	0.0323	1	-15.012	-15.012
55.0077	20.341	2100.172	0.0323	1	-14.98	-14.98
55.09103	20.383	2105.172	0.0323	1	-14.946	-14.946
55.17436	20.423	2110.172	0.0323	1	-14.914	-14.914
55.2577	20.46	2115.172	0.0323	1	-14.886	-14.886
55.34104	20.495	2120.172	0.0323	1	-14.861	-14.861
55.42437	20.529	2125.172	0.0323	1	-14.834	-14.834
55.50771	20.563	2130.172	0.0323	1	-14.805	-14.805
55.59104	20.6	2135.172	0.0323	1	-14.774	-14.774
55.67438	20.638	2140.172	0.0323	1	-14.74	-14.74
55.75771	20.673	2145.172	0.0323	1	-14.709	-14.709
55.84105	20.709	2150.172	0.0323	1	-14.676	-14.676
55.92438	20.758	2155.172	0.0323	1	-14.629	-14.629
56.00769	20.814	2160.172	0.0323	1	-14.576	-14.576
56.09102	20.879	2165.172	0.0323	1	-14.517	-14.517
56.17435	20.938	2170.172	0.0323	1	-14.464	-14.464
56.25768	20.986	2175.172	0.0323	1	-14.422	-14.422
56.34103	21.033	2180.172	0.0323	1	-14.381	-14.381
56.42436	21.079	2185.172	0.0323	1	-14.343	-14.343
56.50771	21.126	2190.172	0.0323	1	-14.302	-14.302
56.59104	21.171	2195.172	0.0323	1	-14.262	-14.262
56.67437	21.227	2200.172	0.0323	1	-14.214	-14.214
56.75771	21.286	2205.172	0.0323	1	-14.162	-14.162
56.84103	21.345	2210.172	0.0323	1	-14.107	-14.107
56.92437	21.413	2215.172	0.0323	1	-14.043	-14.043
57.00769	21.483	2220.172	0.0323	1	-13.975	-13.975
57.09102	21.562	2225.172	0.0323	1	-13.901	-13.901
57.17435	21.64	2230.172	0.0323	1	-13.829	-13.829
57.25769	21.715	2235.172	0.0323	1	-13.76	-13.76
57.34102	21.79	2240.172	0.0323	1	-13.693	-13.693
57.42435	21.864	2245.172	0.0323	1	-13.629	-13.629
57.50769	21.936	2250.172	0.0323	1	-13.565	-13.565
57.59102	22.012	2255.172	0.0324	1	-13.498	-13.498
57.67437	22.094	2260.172	0.0323	1	-13.424	-13.424
57.75771	22.172	2265.172	0.0323	1	-13.353	-13.353
57.84104	22.26	2270.172	0.0323	1	-13.272	-13.272
57.92437	22.354	2275.172	0.0323	1	-13.186	-13.186
58.0077	22.461	2280.172	0.0323	1	-13.086	-13.086
58.09103	22.569	2285.172	0.0323	1	-12.985	-12.985
58.17436	22.669	2290.172	0.0323	1	-12.891	-12.891
58.25768	22.767	2295.172	0.0323	1	-12.799	-12.799
58.34099	22.884	2300.172	0.0323	1	-12.687	-12.687
58.42432	23.009	2305.172	0.0323	1	-12.567	-12.567
58.50766	23.118	2310.172	0.0323	1	-12.463	-12.463
58.59099	23.228	2315.172	0.0323	1	-12.358	-12.358
58.67433	23.342	2320.172	0.0324	1	-12.25	-12.25
58.75766	23.465	2325.172	0.0323	1	-12.133	-12.133
58.84099	23.602	2330.172	0.0323	1	-12.001	-12.001
58.92433	23.743	2335.172	0.0323	1	-11.866	-11.866
59.00766	23.895	2340.172	0.0324	1	-11.72	-11.72
59.09099	24.055	2345.172	0.0323	1	-11.565	-11.565
59.17433	24.226	2350.172	0.0323	1	-11.4	-11.4
59.25767	24.423	2355.172	0.0323	1	-11.209	-11.209
59.341	24.609	2360.172	0.0323	1	-11.027	-11.027
59.42432	24.797	2365.172	0.0323	1	-10.843	-10.843
59.50765	24.985	2370.172	0.0323	1	-10.66	-10.66
59.59099	25.175	2375.172	0.0323	1	-10.475	-10.475
59.67432	25.383	2380.172	0.0324	1	-10.271	-10.271
59.75765	25.599	2385.172	0.0323	1	-10.06	-10.06
59.84098	25.824	2390.172	0.0323	1	-9.841	-9.841
59.92431	26.065	2395.172	0.0323	1	-9.606	-9.606
60.00765	26.323	2400.172	0.0323	1	-9.357	-9.357
60.09098	26.594	2405.172	0.0323	1	-9.096	-9.096
60.17431	26.902	2410.172	0.0323	1	-8.795	-8.795
60.25765	27.219	2415.172	0.0323	1	-8.482	-8.482
60.34098	27.541	2420.172	0.0323	1	-8.164	-8.164
60.42432	27.885	2425.172	0.0323	1	-7.825	-7.825
60.50765	28.246	2430.172	0.0323	1	-7.469	-7.469
60.59097	28.623	2435.172	0.0323	1	-7.098	-7.098
60.6743	29.011	2440.172	0.0323	1	-6.716	-6.716
60.75762	29.403	2445.172	0.0323	1	-6.329	-6.329
60.84095	29.786	2450.172	0.0323	1	-5.951	-5.951
60.92429	30.158	2455.172	0.0323	1	-5.585	-5.585
61.00762	30.515	2460.172	0.0323	1	-5.234	-5.234
61.09096	30.848	2465.172	0.0323	1	-4.907	-4.907
61.17429	31.175	2470.172	0.0323	1	-4.587	-4.587
61.25763	31.468	2475.172	0.0323	1	-4.302	-4.302
61.34097	31.733	2480.172	0.0323	1	-4.045	-4.045
61.42431	31.962	2485.172	0.0323	1	-3.822	-3.822
61.50765	32.154	2490.172	0.0323	1	-3.636	-3.636
61.59097	32.311	2495.172	0.0323	1	-3.485	-3.485
61.6743	32.454	2500.172	0.0323	1	-3.346	-3.346
61.75763	32.56	2505.172	0.0323	1	-3.243	-3.243
61.84096	32.648	2510.172	0.0323	1	-3.157	-3.157
61.9243	32.714	2515.172	0.0323	1	-3.093	-3.093
62.00763	32.764	2520.172	0.0322	1	-3.045	-3.045
62.09097	32.809	2525.172	0.0323	1	-3.001	-3.001
62.17432	32.846	2530.172	0.0323	1	-2.966	-2.966
62.25766	32.877	2535.172	0.0323	1	-2.937	-2.937
62.34099	32.915	2540.172	0.0323	1	-2.901	-2.901
62.42433	32.964	2545.172	0.0323	1	-2.855	-2.855
62.50765	33.026	2550.172	0.0323	1	-2.796	-2.796
62.59099	33.099	2555.172	0.0323	1	-2.726	-2.726
62.67433	33.175	2560.172	0.0323	1	-2.654	-2.654
62.75765	33.267	2565.172	0.0323	1	-2.567	-2.567
62.84098	33.378	2570.172	0.0323	1	-2.461	-2.461
62.92432	33.49	2575.172	0.0323	1	-2.354	-2.354
63.00764	33.604	2580.172	0.0323	1	-2.244	-2.244
63.09097	33.725	2585.172	0.0323	1	-2.128	-2.128
63.1743	33.85	2590.172	0.0323	1	-2.007	-2.007
63.25763	33.978	2595.172	0.0323	1	-1.884	-1.884
63.34096	34.1	2600.172	0.0323	1	-1.767	-1.767
63.42429	34.211	2605.172	0.0322	1	-1.661	-1.661
63.50762	34.319	2610.172	0.0323	1	-1.558	-1.558
63.59094	34.424	2615.172	0.0323	1	-1.459	-1.459
63.67427	34.521	2620.172	0.0322	1	-1.368	-1.368
63.75761	34.617	2625.172	0.0322	1	-1.276	-1.276
63.84095	34.703	2630.172	0.0323	1	-1.195	-1.195
63.92429	34.776	2635.172	0.0323	1	-1.13	-1.13
64.00762	34.835	2640.172	0.0323	1	-1.08	-1.08
64.09094	34.899	2645.172	0.0323	1	-1.023	-1.023
64.17427	34.962	2650.172	0.0323	1	-0.966	-0.966
64.25761	35.008	2655.172	0.0323	1	-0.926	-0.926
64.34094	35.05	2660.172	0.0323	1	-0.889	-0.889
64.42427	35.089	2665.172	0.0323	1	-0.856	-0.856
64.5076	35.123	2670.172	0.0323	1	-0.827	-0.827
64.59094	35.155	2675.172	0.0323	1	-0.801	-0.801
64.67428	35.181	2680.172	0.0323	1	-0.78	-0.78
64.75763	35.205	2685.172	0.0323	1	-0.761	-0.761
64.84097	35.223	2690.172	0.0323	1	-0.748	-0.748
64.92432	35.236	2695.172	0.0323	1	-0.74	-0.74
65.00766	35.247	2700.172	0.0323	1	-0.735	-0.735
65.091	35.256	2705.172	0.0323	1	-0.733	-0.733
65.17433	35.263	2710.172	0.0323	1	-0.732	-0.732
65.25768	35.269	2715.172	0.0323	1	-0.731	-0.731
65.341	35.274	2720.172	0.0323	1	-0.73	-0.73
65.42432	35.279	2725.172	0.0323	1	-0.731	-0.731
65.50763	35.284	2730.172	0.0323	1	-0.733	-0.733
65.59094	35.291	2735.172	0.0323	1	-0.733	-0.733
65.67427	35.297	2740.172	0.0323	1	-0.735	-0.735
65.75762	35.3	2745.172	0.0323	1	-0.74	-0.74
65.84096	35.302	2750.172	0.0323	1	-0.745	-0.745
65.92431	35.303	2755.172	0.0323	1	-0.749	-0.749
66.00764	35.304	2760.172	0.0323	1	-0.752	-0.752
66.09097	35.306	2765.172	0.0323	1	-0.757	-0.757
66.17432	35.307	2770.172	0.0323	1	-0.762	-0.762
66.25766	35.308	2775.172	0.0323	1	-0.768	-0.768
66.341	35.308	2780.172	0.0323	1	-0.774	-0.774
66.42432	35.309	2785.172	0.0323	1	-0.779	-0.779
66.50765	35.312	2790.172	0.0323	1	-0.782	-0.782
66.59099	35.314	2795.172	0.0323	1	-0.788	-0.788
66.67432	35.318	2800.172	0.0323	1	-0.792	-0.792
66.75765	35.323	2805.172	0.0322	1	-0.793	-0.793
66.84098	35.329	2810.172	0.0323	1	-0.793	-0.793
66.92431	35.338	2815.172	0.0322	1	-0.79	-0.79
67.00765	35.35	2820.172	0.0323	1	-0.783	-0.783
67.09097	35.366	2825.172	0.0323	1	-0.772	-0.772
67.17431	35.39	2830.172	0.0323	1	-0.753	-0.753
67.25764	35.416	2835.172	0.0323	1	-0.731	-0.731
67.34098	35.452	2840.172	0.0323	1	-0.699	-0.699
67.42431	35.503	2845.172	0.0323	1	-0.652	-0.652
67.50764	35.548	2850.172	0.0323	1	-0.613	-0.613
67.59098	35.593	2855.172	0.0323	1	-0.576	-0.576
67.67431	35.637	2860.172	0.0322	1	-0.54	-0.54
67.75763	35.687	2865.172	0.0323	1	-0.495	-0.495
67.84096	35.743	2870.172	0.0323	1	-0.444	-0.444
67.92429	35.804	2875.172	0.0323	1	-0.388	-0.388
68.00762	35.867	2880.172	0.0323	1	-0.33	-0.33
68.09095	35.924	2885.172	0.0323	1	-0.278	-0.278
68.17429	35.982	2890.172	0.0323	1	-0.224	-0.224
68.25762	36.039	2895.172	0.0324	1	-0.171	-0.171
68.34096	36.105	2900.172	0.0323	1	-0.109	-0.109
68.42431	36.165	2905.172	0.0323	1	-0.054	-0.054
68.50765	36.221	2910.172	0.0323	1	-0.003	-0.003
68.59099	36.284	2915.172	0.0323	1	0.055	0.055
68.67432	36.348	2920.172	0.0324	1	0.114	0.114
68.75765	36.416	2925.172	0.0323	1	0.175	0.175
68.84099	36.482	2930.172	0.0323	1	0.235	0.235
68.92432	36.551	2935.172	0.0323	1	0.298	0.298
69.00767	36.617	2940.172	0.0323	1	0.359	0.359
69.09102	36.684	2945.172	0.0323	1	0.421	0.421
69.17436	36.742	2950.172	0.0323	1	0.474	0.474
69.25769	36.81	2955.172	0.0323	1	0.536	0.536
69.34101	36.883	2960.172	0.0323	1	0.605	0.605
69.42433	36.951	2965.172	0.0323	1	0.667	0.667
69.50765	37.019	2970.172	0.0323	1	0.73	0.73
69.59098	37.086	2975.172	0.0323	1	0.791	0.791
69.6743	37.147	2980.172	0.0323	1	0.845	0.845
69.75763	37.2	2985.172	0.0323	1	0.892	0.892
69.84095	37.249	2990.172	0.0323	1	0.935	0.935
69.92428	37.29	2995.172	0.0324	1	0.971	0.971
70.00761	37.329	3000.172	0.0323	1	1.005	1.005
70.09093	37.365	3005.172	0.0323	1	1.037	1.037
70.17427	37.398	3010.172	0.0323	1	1.065	1.065
70.2576	37.424	3015.172	0.0323	1	1.086	1.086
70.34093	37.447	3020.172	0.0323	1	1.104	1.104
70.42425	37.468	3025.172	0.0323	1	1.121	1.121
70.50757	37.488	3030.172	0.0323	1	1.137	1.137
70.5909	37.505	3035.172	0.0323	1	1.149	1.149
70.67422	37.516	3040.172	0.0323	1	1.153	1.153
70.75757	37.526	3045.172	0.0323	1	1.157	1.157
70.84091	37.531	3050.172	0.0323	1	1.156	1.156
70.92427	37.534	3055.172	0.0323	1	1.153	1.153
71.00762	37.537	3060.172	0.0323	1	1.15	1.15
71.09098	37.539	3065.172	0.0323	1	1.147	1.147
71.17432	37.54	3070.172	0.0323	1	1.142	1.142
71.25766	37.541	3075.172	0.0323	1	1.137	1.137
71.34101	37.541	3080.172	0.0323	1	1.13	1.13
71.42435	37.541	3085.172	0.0323	1	1.121	1.121
71.50769	37.539	3090.172	0.0323	1	1.111	1.111
71.59103	37.534	3095.172	0.0323	1	1.099	1.099
71.67437	37.526	3100.172	0.0323	1	1.085	1.085
71.75771	37.511	3105.172	0.0323	1	1.063	1.063
71.84103	37.489	3110.172	0.0323	1	1.034	1.034
71.92436	37.466	3115.172	0.0323	1	1.003	1.003
72.00769	37.442	3120.172	0.0323	1	0.971	0.971
72.09103	37.416	3125.172	0.0323	1	0.937	0.937
72.17436	37.389	3130.172	0.0323	1	0.903	0.903
72.25769	37.354	3135.172	0.0323	1	0.862	0.862
72.34102	37.323	3140.172	0.0323	1	0.824	0.824
72.42435	37.29	3145.172	0.0323	1	0.785	0.785
72.50769	37.245	3150.172	0.0323	1	0.734	0.734
72.59102	37.19	3155.172	0.0323	1	0.672	0.672
72.67436	37.133	3160.172	0.0323	1	0.609	0.609
72.75769	37.078	3165.172	0.0323	1	0.549	0.549
72.84103	37.026	3170.172	0.0323	1	0.492	0.492
72.92436	36.976	3175.172	0.0323	1	0.438	0.438
73.00769	36.93	3180.172	0.0323	1	0.387	0.387
73.09103	36.884	3185.172	0.0323	1	0.336	0.336
73.17436	36.841	3190.172	0.0323	1	0.287	0.287
73.2577	36.8	3195.172	0.0323	1	0.24	0.24
73.34103	36.757	3200.172	0.0323	1	0.19	0.19
73.42437	36.712	3205.172	0.0323	1	0.137	0.137
73.50771	36.669	3210.172	0.0323	1	0.088	0.088
73.59104	36.623	3215.172	0.0323	1	0.036	0.036
73.67437	36.58	3220.172	0.0323	1	-0.012	-0.012
73.7577	36.539	3225.172	0.0323	1	-0.057	-0.057
73.84102	36.498	3230.172	0.0323	1	-0.103	-0.103
73.92436	36.457	3235.172	0.0323	1	-0.148	-0.148
74.0077	36.415	3240.172	0.0323	1	-0.195	-0.195
74.09103	36.369	3245.172	0.0323	1	-0.246	-0.246
74.17438	36.318	3250.172	0.0323	1	-0.302	-0.302
74.25773	36.256	3255.172	0.0323	1	-0.368	-0.368
74.34108	36.187	3260.172	0.0323	1	-0.442	-0.442
74.4244	36.115	3265.172	0.0323	1	-0.518	-0.518
74.50773	36.064	3270.172	0.0323	1	-0.575	-0.575
74.59106	36.017	3275.172	0.0323	1	-0.627	-0.627
74.67439	35.961	3280.172	0.0323	1	-0.689	-0.689
74.75771	35.903	3285.172	0.0322	1	-0.754	-0.754
74.84104	35.831	3290.172	0.0322	1	-0.832	-0.832
74.92438	35.749	3295.172	0.0322	1	-0.921	-0.921
75.00771	35.659	3300.172	0.0323	1	-1.017	-1.017
75.09105	35.57	3305.172	0.0323	1	-1.112	-1.112
75.17439	35.478	3310.172	0.0323	1	-1.211	-1.211
75.25772	35.384	3315.172	0.0322	1	-1.312	-1.312
75.34105	35.302	3320.172	0.0322	1	-1.402	-1.402
75.42438	35.222	3325.172	0.0323	1	-1.489	-1.489
75.50771	35.135	3330.172	0.0323	1	-1.584	-1.584
75.59104	35.042	3335.172	0.0322	1	-1.683	-1.683
75.67438	34.953	3340.172	0.0322	1	-1.779	-1.779
75.75771	34.867	3345.172	0.0322	1	-1.873	-1.873
75.84105	34.779	3350.172	0.0323	1	-1.967	-1.967
75.92438	34.705	3355.172	0.0323	1	-2.046	-2.046
76.00769	34.639	3360.172	0.0322	1	-2.117	-2.117
76.09103	34.568	3365.172	0.0323	1	-2.194	-2.194
76.17438	34.477	3370.172	0.0323	1	-2.292	-2.292
76.25771	34.382	3375.172	0.0323	1	-2.393	-2.393
76.34105	34.292	3380.172	0.0323	1	-2.488	-2.488
76.42439	34.198	3385.172	0.0322	1	-2.586	-2.586
76.50773	34.102	3390.172	0.0322	1	-2.687	-2.687
76.59107	34.004	3395.172	0.0322	1	-2.79	-2.79
76.67441	33.905	3400.172	0.0322	1	-2.894	-2.894
76.75775	33.805	3405.172	0.0322	1	-2.998	-2.998
76.84109	33.716	3410.172	0.0323	1	-3.094	-3.094
76.92443	33.622	3415.172	0.0322	1	-3.196	-3.196
77.00776	33.526	3420.172	0.0323	1	-3.3	-3.3
77.0911	33.432	3425.172	0.0323	1	-3.403	-3.403
77.17443	33.321	3430.172	0.0323	1	-3.522	-3.522
77.25776	33.206	3435.172	0.0323	1	-3.645	-3.645
77.35442	33.076	3440.972	0.0323	1	-3.782	-3.782
77.43775	32.951	3445.972	0.0323	1	-3.913	-3.913
77.52109	32.81	3450.972	0.0323	1	-4.062	-4.062
77.60443	32.664	3455.972	0.0323	1	-4.218	-4.218
77.68775	32.506	3460.972	0.0323	1	-4.385	-4.385
77.77108	32.354	3465.972	0.0322	1	-4.546	-4.546
77.85442	32.197	3470.972	0.0323	1	-4.711	-4.711
77.93776	32.03	3475.972	0.0322	1	-4.885	-4.885
78.02111	31.874	3480.972	0.0323	1	-5.049	-5.049
78.10444	31.704	3485.972	0.0322	1	-5.225	-5.225
78.18778	31.552	3490.972	0.0322	1	-5.382	-5.382
78.27112	31.427	3495.972	0.0323	1	-5.512	-5.512
78.35445	31.271	3500.972	0.0322	1	-5.673	-5.673
78.43779	31.11	3505.972	0.0323	1	-5.839	-5.839
78.52111	30.94	3510.972	0.0322	1	-6.012	-6.012
78.60445	30.76	3515.972	0.0322	1	-6.195	-6.195
78.68778	30.565	3520.972	0.0323	1	-6.396	-6.396
78.77111	30.378	3525.972	0.0322	1	-6.589	-6.589
78.85444	30.192	3530.972	0.0322	1	-6.779	-6.779
78.93777	29.998	3535.972	0.0322	1	-6.978	-6.978
79.0211	29.801	3540.972	0.0323	1	-7.183	-7.183
79.10444	29.603	3545.972	0.0323	1	-7.39	-7.39
79.18777	29.387	3550.972	0.0323	1	-7.615	-7.615
79.27112	29.162	3555.972	0.0322	1	-7.849	-7.849
79.35447	28.912	3560.972	0.0322	1	-8.109	-8.109
79.43781	28.661	3565.972	0.0322	1	-8.37	-8.37
79.52115	28.437	3570.972	0.0322	1	-8.604	-8.604
79.60448	28.212	3575.972	0.0322	1	-8.84	-8.84
79.68781	27.987	3580.972	0.0323	1	-9.073	-9.073
79.77113	27.757	3585.972	0.0323	1	-9.309	-9.309
79.85447	27.522	3590.972	0.0323	1	-9.549	-9.549
79.93781	27.267	3595.972	0.0323	1	-9.808	-9.808
80.02115	26.972	3600.972	0.0323	1	-10.108	-10.108
80.10448	26.655	3605.972	0.0323	1	-10.429	-10.429
80.18782	26.399	3610.972	0.0322	1	-10.689	-10.689
80.27115	26.159	3615.972	0.0322	1	-10.934	-10.934
80.35447	25.915	3620.972	0.0323	1	-11.184	-11.184
80.4378	25.67	3625.972	0.0323	1	-11.437	-11.437
80.52114	25.4	3630.972	0.0322	1	-11.716	-11.716
80.60447	25.109	3635.972	0.0323	1	-12.015	-12.015
80.6878	24.826	3640.972	0.0323	1	-12.306	-12.306
80.77113	24.559	3645.972	0.0323	1	-12.581	-12.581
80.85446	24.284	3650.972	0.0322	1	-12.862	-12.862
80.9378	24.019	3655.972	0.0323	1	-13.132	-13.132
81.02113	23.766	3660.972	0.0323	1	-13.391	-13.391
81.10446	23.515	3665.972	0.0323	1	-13.65	-13.65
81.18778	23.268	3670.972	0.0323	1	-13.904	-13.904
81.27111	23.032	3675.972	0.0323	1	-14.149	-14.149
81.35444	22.792	3680.972	0.0322	1	-14.402	-14.402
81.43776	22.565	3685.972	0.0323	1	-14.64	-14.64
81.5211	22.355	3690.972	0.0323	1	-14.859	-14.859
81.60443	22.132	3695.972	0.0323	1	-15.09	-15.09
81.68778	21.941	3700.972	0.0323	1	-15.289	-15.289
81.77112	21.756	3705.972	0.0323	1	-15.483	-15.483
81.85446	21.589	3710.972	0.0323	1	-15.658	-15.658
81.93781	21.435	3715.972	0.0323	1	-15.819	-15.819
82.02115	21.302	3720.972	0.0323	1	-15.958	-15.958
82.10449	21.189	3725.972	0.0323	1	-16.079	-16.079
82.18783	21.091	3730.972	0.0323	1	-16.183	-16.183
82.27117	21.008	3735.972	0.0323	1	-16.272	-16.272
82.35452	20.933	3740.972	0.0323	1	-16.353	-16.353
82.43786	20.87	3745.972	0.0323	1	-16.42	-16.42
82.5212	20.818	3750.972	0.0323	1	-16.478	-16.478
82.60454	20.777	3755.972	0.0323	1	-16.527	-16.527
82.68787	20.747	3760.972	0.0323	1	-16.564	-16.564
82.77119	20.725	3765.972	0.0323	1	-16.595	-16.595
82.85451	20.709	3770.972	0.0323	1	-16.623	-16.623
82.93784	20.699	3775.972	0.0323	1	-16.648	-16.648
83.02118	20.692	3780.972	0.0323	1	-16.672	-16.672
83.10452	20.687	3785.972	0.0323	1	-16.691	-16.691
83.18785	20.684	3790.972	0.0323	1	-16.705	-16.705
83.2712	20.683	3795.972	0.0323	1	-16.716	-16.716
83.35453	20.685	3800.972	0.0323	1	-16.723	-16.723
83.43787	20.697	3805.972	0.0323	1	-16.722	-16.722
83.5212	20.729	3810.972	0.0323	1	-16.701	-16.701
83.60454	20.786	3815.972	0.0323	1	-16.651	-16.651
83.68787	20.86	3820.972	0.0323	1	-16.585	-16.585
83.77121	20.965	3825.972	0.0323	1	-16.486	-16.486
83.85456	21.077	3830.972	0.0323	1	-16.379	-16.379
83.9379	21.194	3835.972	0.0323	1	-16.267	-16.267
84.02123	21.327	3840.972	0.0323	1	-16.138	-16.138
84.10455	21.489	3845.972	0.0323	1	-15.981	-15.981
84.18788	21.645	3850.972	0.0323	1	-15.83	-15.83
84.2712	21.809	3855.972	0.0323	1	-15.671	-15.671
84.35454	21.974	3860.972	0.0322	1	-15.511	-15.511
84.43786	22.121	3865.972	0.0323	1	-15.368	-15.368
84.52119	22.258	3870.972	0.0323	1	-15.236	-15.236
84.60453	22.391	3875.972	0.0323	1	-15.109	-15.109
84.68786	22.525	3880.972	0.0323	1	-14.981	-14.981
84.77119	22.66	3885.972	0.0323	1	-14.852	-14.852
84.85452	22.8	3890.972	0.0323	1	-14.718	-14.718
84.93784	22.936	3895.972	0.0322	1	-14.589	-14.589
85.02119	23.077	3900.972	0.0323	1	-14.459	-14.459
85.10451	23.202	3905.972	0.0323	1	-14.343	-14.343
85.18783	23.337	3910.972	0.0323	1	-14.215	-14.215
85.27116	23.477	3915.972	0.0323	1	-14.083	-14.083
85.35452	23.594	3920.972	0.0323	1	-13.973	-13.973
85.43785	23.694	3925.972	0.0323	1	-13.88	-13.88
85.5212	23.789	3930.972	0.0323	1	-13.791	-13.791
85.60454	23.882	3935.972	0.0323	1	-13.705	-13.705
85.68789	23.98	3940.972	0.0323	1	-13.616	-13.616
85.77122	24.071	3945.972	0.0323	1	-13.533	-13.533
85.85457	24.178	3950.972	0.0323	1	-13.434	-13.434
85.9379	24.261	3955.972	0.0322	1	-13.36	-13.36
86.02125	24.347	3960.972	0.0322	1	-13.284	-13.284
86.10458	24.427	3965.972	0.0323	1	-13.213	-13.213
86.18792	24.505	3970.972	0.0323	1	-13.146	-13.146
86.27125	24.58	3975.972	0.0323	1	-13.082	-13.082
86.35459	24.65	3980.972	0.0323	1	-13.021	-13.021
86.43792	24.717	3985.972	0.0323	1	-12.963	-12.963
86.52126	24.781	3990.972	0.0323	1	-12.905	-12.905
86.60459	24.839	3995.972	0.0323	1	-12.853	-12.853
86.68792	24.895	4000.972	0.0323	1	-12.805	-12.805
86.77125	24.949	4005.972	0.0323	1	-12.759	-12.759
86.85457	25.008	4010.972	0.0323	1	-12.709	-12.709
86.93791	25.067	4015.972	0.0323	1	-12.66	-12.66
87.02124	25.117	4020.972	0.0322	1	-12.62	-12.62
87.10458	25.16	4025.972	0.0323	1	-12.586	-12.586
87.18792	25.2	4030.972	0.0323	1	-12.556	-12.556
87.27125	25.239	4035.972	0.0322	1	-12.527	-12.527
87.35458	25.28	4040.972	0.0322	1	-12.499	-12.499
87.43793	25.327	4045.972	0.0322	1	-12.466	-12.466
87.52125	25.369	4050.972	0.0323	1	-12.438	-12.438
87.6046	25.418	4055.972	0.0322	1	-12.4	-12.4
87.68794	25.454	4060.972	0.0322	1	-12.373	-12.373
87.77126	25.491	4065.972	0.0322	1	-12.345	-12.345
87.85458	25.544	4070.972	0.0323	1	-12.299	-12.299
87.9379	25.603	4075.972	0.0323	1	-12.249	-12.249
88.02124	25.654	4080.972	0.0322	1	-12.209	-12.209
88.1046	25.716	4085.972	0.0322	1	-12.155	-12.155
88.18793	25.772	4090.972	0.0322	1	-12.104	-12.104
88.27127	25.829	4095.972	0.0323	1	-12.052	-12.052
88.37128	25.886	4101.971	0.0323	1	-12.003	-12.003
88.45462	25.925	4106.971	0.0322	1	-11.971	-11.971
88.53796	25.961	4111.971	0.0323	1	-11.944	-11.944
88.62129	25.998	4116.971	0.0323	1	-11.916	-11.916
88.70462	26.033	4121.971	0.0322	1	-11.89	-11.89
88.78796	26.068	4126.971	0.0323	1	-11.865	-11.865
88.87129	26.109	4131.971	0.0322	1	-11.835	-11.835
88.95462	26.15	4136.971	0.0322	1	-11.807	-11.807
89.03796	26.192	4141.971	0.0323	1	-11.774	-11.774
89.12129	26.24	4146.971	0.0322	1	-11.733	-11.733
89.20462	26.292	4151.971	0.0322	1	-11.687	-11.687
89.28794	26.343	4156.971	0.0322	1	-11.64	-11.64
89.37128	26.395	4161.971	0.0323	1	-11.594	-11.594
89.45462	26.439	4166.971	0.0322	1	-11.562	-11.562
89.53796	26.476	4171.971	0.0322	1	-11.543	-11.543
89.6213	26.508	4176.971	0.0322	1	-11.526	-11.526
89.70464	26.538	4181.971	0.0323	1	-11.506	-11.506
89.78798	26.569	4186.971	0.0322	1	-11.483	-11.483
89.8713	26.601	4191.971	0.0323	1	-11.458	-11.458
89.95462	26.636	4196.971	0.0323	1	-11.431	-11.431
90.03794	26.673	4201.971	0.0322	1	-11.401	-11.401
90.12128	26.711	4206.971	0.0322	1	-11.371	-11.371
90.20462	26.735	4211.971	0.0322	1	-11.354	-11.354
90.28796	26.756	4216.971	0.0323	1	-11.341	-11.341
90.37131	26.776	4221.971	0.0323	1	-11.328	-11.328
90.45467	26.792	4226.971	0.0322	1	-11.319	-11.319
90.53803	26.805	4231.971	0.0323	1	-11.312	-11.312
90.62138	26.816	4236.971	0.0323	1	-11.305	-11.305
90.70473	26.829	4241.971	0.0323	1	-11.296	-11.296
90.78807	26.847	4246.971	0.0323	1	-11.281	-11.281
90.87141	26.872	4251.971	0.0323	1	-11.262	-11.262
90.95474	26.894	4256.971	0.0322	1	-11.247	-11.247
91.03807	26.926	4261.971	0.0323	1	-11.223	-11.223
91.12139	26.962	4266.971	0.0322	1	-11.194	-11.194
91.20471	26.993	4271.971	0.0323	1	-11.168	-11.168
91.28803	27.021	4276.971	0.0323	1	-11.145	-11.145
91.37136	27.045	4281.971	0.0323	1	-11.128	-11.128
91.45469	27.067	4286.971	0.0322	1	-11.111	-11.111
91.53802	27.086	4291.971	0.0322	1	-11.097	-11.097
91.62135	27.105	4296.971	0.0323	1	-11.085	-11.085
91.70468	27.123	4301.971	0.0322	1	-11.074	-11.074
91.78801	27.141	4306.971	0.0323	1	-11.066	-11.066
91.87134	27.156	4311.971	0.0322	1	-11.064	-11.064
91.95465	27.169	4316.971	0.0323	1	-11.064	-11.064
92.03797	27.186	4321.971	0.0323	1	-11.055	-11.055
92.12131	27.201	4326.971	0.0323	1	-11.047	-11.047
92.20467	27.21	4331.971	0.0323	1	-11.042	-11.042
92.28801	27.215	4336.971	0.0322	1	-11.042	-11.042
92.37136	27.22	4341.971	0.0323	1	-11.042	-11.042
92.4547	27.223	4346.971	0.0322	1	-11.044	-11.044
92.53803	27.226	4351.971	0.0323	1	-11.046	-11.046
92.62137	27.228	4356.971	0.0323	1	-11.047	-11.047
92.70471	27.23	4361.971	0.0322	1	-11.05	-11.05
92.78804	27.231	4366.971	0.0323	1	-11.057	-11.057
92.87139	27.232	4371.971	0.0323	1	-11.064	-11.064
92.95472	27.233	4376.971	0.0322	1	-11.07	-11.07
93.03806	27.234	4381.971	0.0323	1	-11.076	-11.076
93.12139	27.234	4386.971	0.0323	1	-11.084	-11.084
93.20472	27.235	4391.971	0.0323	1	-11.092	-11.092
93.28807	27.235	4396.971	0.0323	1	-11.101	-11.101
93.37141	27.235	4401.971	0.0323	1	-11.11	-11.11
93.45475	27.236	4406.971	0.0322	1	-11.118	-11.118
93.53809	27.236	4411.971	0.0322	1	-11.127	-11.127
93.62144	27.236	4416.971	0.0323	1	-11.135	-11.135
93.70477	27.236	4421.971	0.0323	1	-11.144	-11.144
93.78811	27.236	4426.971	0.0322	1	-11.156	-11.156
93.87144	27.236	4431.971	0.0323	1	-11.166	-11.166
93.95478	27.236	4436.971	0.0323	1	-11.174	-11.174
94.03811	27.236	4441.971	0.0322	1	-11.182	-11.182
94.12145	27.236	4446.971	0.0323	1	-11.187	-11.187
94.20478	27.236	4451.971	0.0323	1	-11.192	-11.192
94.28811	27.236	4456.971	0.0322	1	-11.197	-11.197
94.37145	27.236	4461.971	0.0322	1	-11.202	-11.202
94.45477	27.235	4466.971	0.0322	1	-11.21	-11.21
94.5381	27.234	4471.971	0.0322	1	-11.216	-11.216
94.62143	27.233	4476.971	0.0322	1	-11.221	-11.221
94.70477	27.23	4481.971	0.0322	1	-11.228	-11.228
94.7881	27.225	4486.971	0.0323	1	-11.237	-11.237
94.87145	27.218	4491.971	0.0322	1	-11.248	-11.248
94.95479	27.207	4496.971	0.0322	1	-11.263	-11.263
95.03813	27.193	4501.971	0.0322	1	-11.28	-11.28
95.12146	27.179	4506.971	0.0322	1	-11.299	-11.299
95.2048	27.166	4511.971	0.0322	1	-11.317	-11.317
95.28812	27.15	4516.971	0.0322	1	-11.338	-11.338
95.37144	27.136	4521.971	0.0322	1	-11.357	-11.357
95.45477	27.124	4526.971	0.0322	1	-11.374	-11.374
95.53811	27.107	4531.971	0.0322	1	-11.395	-11.395
95.62144	27.086	4536.971	0.0322	1	-11.419	-11.419
95.70479	27.062	4541.971	0.0322	1	-11.449	-11.449
95.78812	27.026	4546.971	0.0322	1	-11.49	-11.49
95.87146	26.992	4551.971	0.0322	1	-11.529	-11.529
95.95479	26.962	4556.971	0.0322	1	-11.562	-11.562
96.03813	26.931	4561.971	0.0323	1	-11.596	-11.596
96.12147	26.902	4566.971	0.0322	1	-11.627	-11.627
96.20481	26.878	4571.971	0.0322	1	-11.654	-11.654
96.28815	26.848	4576.971	0.0322	1	-11.686	-11.686
96.37149	26.819	4581.971	0.0322	1	-11.718	-11.718
96.45483	26.783	4586.971	0.0322	1	-11.757	-11.757
96.53817	26.746	4591.971	0.0322	1	-11.796	-11.796
96.6215	26.712	4596.971	0.0322	1	-11.832	-11.832
96.70483	26.687	4601.971	0.0322	1	-11.859	-11.859
96.78816	26.662	4606.971	0.0322	1	-11.885	-11.885
96.87149	26.636	4611.971	0.0322	1	-11.913	-11.913
96.95481	26.606	4616.971	0.0322	1	-11.944	-11.944
97.03814	26.576	4621.971	0.0322	1	-11.975	-11.975
97.12147	26.544	4626.971	0.0322	1	-12.009	-12.009
97.2048	26.508	4631.971	0.0322	1	-12.047	-12.047
97.28813	26.469	4636.971	0.0322	1	-12.089	-12.089
97.37146	26.427	4641.971	0.0322	1	-12.134	-12.134
97.45479	26.385	4646.971	0.0322	1	-12.178	-12.178
97.53812	26.34	4651.971	0.0322	1	-12.225	-12.225
97.62146	26.299	4656.971	0.0322	1	-12.267	-12.267
97.70479	26.252	4661.971	0.0322	1	-12.315	-12.315
97.78812	26.209	4666.971	0.0322	1	-12.36	-12.36
97.87146	26.167	4671.971	0.0322	1	-12.402	-12.402
97.9548	26.123	4676.971	0.0322	1	-12.447	-12.447
98.03813	26.081	4681.971	0.0322	1	-12.489	-12.489
98.12148	26.041	4686.971	0.0322	1	-12.529	-12.529
98.20481	25.999	4691.971	0.0322	1	-12.572	-12.572
98.28814	25.961	4696.971	0.0322	1	-12.61	-12.61
98.37148	25.926	4701.971	0.0322	1	-12.645	-12.645
98.45481	25.892	4706.971	0.0322	1	-12.68	-12.68
98.53815	25.855	4711.971	0.0322	1	-12.717	-12.717
98.62149	25.816	4716.971	0.0322	1	-12.756	-12.756
98.70482	25.778	4721.971	0.0322	1	-12.794	-12.794
98.78816	25.74	4726.971	0.0322	1	-12.832	-12.832
98.8715	25.702	4731.971	0.0322	1	-12.87	-12.87
98.95484	25.685	4736.971	0.0322	1	-12.887	-12.887
99.03817	25.67	4741.971	0.0322	1	-12.902	-12.902
99.1215	25.646	4746.971	0.0323	1	-12.926	-12.926
99.20484	25.611	4751.971	0.0322	1	-12.961	-12.961
99.28817	25.563	4756.971	0.0322	1	-13.009	-13.009
99.3715	25.515	4761.971	0.0322	1	-13.057	-13.057
99.45483	25.467	4766.971	0.0323	1	-13.105	-13.105
99.53815	25.414	4771.971	0.0322	1	-13.158	-13.158
99.62148	25.358	4776.971	0.0322	1	-13.214	-13.214
99.70481	25.306	4781.971	0.0322	1	-13.266	-13.266
99.78814	25.252	4786.971	0.0323	1	-13.32	-13.32
99.87148	25.205	4791.971	0.0322	1	-13.367	-13.367
99.95481	25.16	4796.971	0.0322	1	-13.412	-13.412
100.03814	25.115	4801.971	0.0322	1	-13.457	-13.457
100.12148	25.069	4806.971	0.0322	1	-13.502	-13.502
100.20481	25.02	4811.971	0.0322	1	-13.551	-13.551
100.28815	24.97	4816.971	0.0322	1	-13.601	-13.601
100.37148	24.916	4821.971	0.0322	1	-13.653	-13.653
100.45482	24.867	4826.971	0.0322	1	-13.7	-13.7
100.53815	24.825	4831.971	0.0322	1	-13.741	-13.741
100.62148	24.788	4836.971	0.0322	1	-13.776	-13.776
100.70481	24.751	4841.971	0.0322	1	-13.811	-13.811
100.78815	24.713	4846.971	0.0323	1	-13.846	-13.846
100.87148	24.673	4851.971	0.0322	1	-13.884	-13.884
100.95482	24.631	4856.971	0.0322	1	-13.923	-13.923
101.03815	24.589	4861.971	0.0322	1	-13.962	-13.962
101.12149	24.544	4866.971	0.0322	1	-14.004	-14.004
101.20482	24.497	4871.971	0.0322	1	-14.046	-14.046
101.28814	24.451	4876.971	0.0322	1	-14.086	-14.086
101.37147	24.403	4881.971	0.0323	1	-14.127	-14.127
101.4548	24.351	4886.971	0.0322	1	-14.171	-14.171
101.53814	24.301	4891.971	0.0322	1	-14.213	-14.213
101.62147	24.243	4896.971	0.0322	1	-14.261	-14.261
101.7048	24.183	4901.971	0.0322	1	-14.31	-14.31
101.78813	24.129	4906.971	0.0322	1	-14.353	-14.353
101.87148	24.08	4911.971	0.0322	1	-14.388	-14.388
101.95481	24.018	4916.971	0.0322	1	-14.434	-14.434
102.03814	23.956	4921.971	0.0322	1	-14.48	-14.48
102.12147	23.896	4926.971	0.0321	1	-14.523	-14.523
102.20481	23.839	4931.971	0.0322	1	-14.561	-14.561
102.28813	23.779	4936.971	0.0322	1	-14.605	-14.605
102.37146	23.731	4941.971	0.0322	1	-14.636	-14.636
102.4548	23.676	4946.971	0.0322	1	-14.674	-14.674
102.53813	23.617	4951.971	0.0322	1	-14.714	-14.714
102.62147	23.56	4956.971	0.0322	1	-14.753	-14.753
102.70481	23.511	4961.971	0.0322	1	-14.784	-14.784
102.78814	23.478	4966.971	0.0322	1	-14.8	-14.8
102.87148	23.441	4971.971	0.0322	1	-14.818	-14.818
102.95481	23.401	4976.971	0.0322	1	-14.84	-14.84
103.03814	23.359	4981.971	0.0322	1	-14.865	-14.865
103.12147	23.299	4986.971	0.0322	1	-14.908	-14.908
103.2048	23.249	4991.971	0.0322	1	-14.941	-14.941
103.28813	23.203	4996.971	0.0322	1	-14.968	-14.968
103.37145	23.157	5001.971	0.0322	1	-14.994	-14.994
103.45478	23.108	5006.971	0.0322	1	-15.023	-15.023
103.53811	23.056	5011.971	0.0322	1	-15.056	-15.056
103.62144	23.002	5016.971	0.0322	1	-15.092	-15.092
103.70477	22.94	5021.971	0.0322	1	-15.137	-15.137
103.7881	22.871	5026.971	0.0322	1	-15.188	-15.188
103.87145	22.797	5031.971	0.0322	1	-15.242	-15.242
103.95479	22.726	5036.971	0.0322	1	-15.291	-15.291
104.03813	22.654	5041.971	0.0322	1	-15.337	-15.337
104.12147	22.587	5046.971	0.0322	1	-15.376	-15.376
104.20481	22.522	5051.971	0.0322	1	-15.416	-15.416
104.28814	22.465	5056.971	0.0322	1	-15.447	-15.447
104.37147	22.409	5061.971	0.0322	1	-15.477	-15.477
104.4548	22.358	5066.971	0.0322	1	-15.505	-15.505
104.53813	22.297	5071.971	0.0322	1	-15.544	-15.544
104.62146	22.225	5076.971	0.0322	1	-15.593	-15.593
104.7048	22.151	5081.971	0.0322	1	-15.646	-15.646
104.78814	22.078	5086.971	0.0322	1	-15.697	-15.697
104.8848	21.995	5092.771	0.0322	1	-15.753	-15.753
104.96813	21.928	5097.771	0.0322	1	-15.798	-15.798
105.05146	21.85	5102.771	0.0322	1	-15.851	-15.851
105.1348	21.763	5107.771	0.0322	1	-15.913	-15.913
105.21813	21.677	5112.771	0.0322	1	-15.975	-15.975
105.30147	21.587	5117.771	0.0322	1	-16.041	-16.041
105.38479	21.492	5122.771	0.0322	1	-16.104	-16.104
105.46813	21.404	5127.771	0.0322	1	-16.159	-16.159
105.55146	21.305	5132.771	0.0322	1	-16.227	-16.227
105.63479	21.206	5137.771	0.0322	1	-16.295	-16.295
105.71813	21.106	5142.771	0.0322	1	-16.362	-16.362
105.80145	21.009	5147.771	0.0322	1	-16.428	-16.428
105.88479	20.916	5152.771	0.0322	1	-16.492	-16.492
105.96812	20.809	5157.771	0.0322	1	-16.57	-16.57
106.05146	20.698	5162.771	0.0322	1	-16.649	-16.649
106.1348	20.593	5167.771	0.0322	1	-16.72	-16.72
106.21813	20.486	5172.771	0.0322	1	-16.795	-16.795
106.30146	20.373	5177.771	0.0322	1	-16.88	-16.88
106.38479	20.261	5182.771	0.0322	1	-16.967	-16.967
106.46812	20.143	5187.771	0.0322	1	-17.059	-17.059
106.55145	20.014	5192.771	0.0322	1	-17.162	-17.162
106.63479	19.885	5197.771	0.0322	1	-17.263	-17.263
106.71813	19.747	5202.771	0.0322	1	-17.372	-17.372
106.80147	19.612	5207.771	0.0322	1	-17.48	-17.48
106.8848	19.476	5212.771	0.0322	1	-17.586	-17.586
106.96813	19.341	5217.771	0.0322	1	-17.687	-17.687
107.05147	19.22	5222.771	0.0322	1	-17.778	-17.778
107.13481	19.127	5227.771	0.0322	1	-17.841	-17.841
107.21815	19.024	5232.771	0.0322	1	-17.915	-17.915
107.30149	18.894	5237.771	0.0322	1	-18.017	-18.017
107.38481	18.758	5242.771	0.0322	1	-18.123	-18.123
107.46814	18.626	5247.771	0.0322	1	-18.225	-18.225
107.55147	18.502	5252.771	0.0322	1	-18.319	-18.319
107.6348	18.36	5257.771	0.0322	1	-18.432	-18.432
107.71812	18.226	5262.771	0.0323	1	-18.537	-18.537
107.80145	18.093	5267.771	0.0322	1	-18.64	-18.64
107.88478	17.947	5272.771	0.0322	1	-18.759	-18.759
107.96811	17.808	5277.771	0.0322	1	-18.868	-18.868
108.05144	17.657	5282.771	0.0322	1	-18.984	-18.984
108.13478	17.463	5287.771	0.0322	1	-19.136	-19.136
108.2181	17.311	5292.771	0.0322	1	-19.249	-19.249
108.30144	17.186	5297.771	0.0322	1	-19.336	-19.336
108.38477	17.065	5302.771	0.0322	1	-19.419	-19.419
108.46812	16.935	5307.771	0.0322	1	-19.514	-19.514
108.55146	16.785	5312.771	0.0322	1	-19.629	-19.629
108.63479	16.636	5317.771	0.0323	1	-19.744	-19.744
108.71814	16.497	5322.771	0.0322	1	-19.847	-19.847
108.80149	16.329	5327.771	0.0322	1	-19.98	-19.98
108.88485	16.148	5332.771	0.0322	1	-20.127	-20.127
108.96819	15.985	5337.771	0.0322	1	-20.252	-20.252
109.05152	15.846	5342.771	0.0322	1	-20.355	-20.355
109.13486	15.702	5347.771	0.0322	1	-20.464	-20.464
109.21818	15.546	5352.771	0.0322	1	-20.583	-20.583
109.30151	15.411	5357.771	0.0322	1	-20.678	-20.678
109.38484	15.275	5362.771	0.0322	1	-20.776	-20.776
109.46815	15.134	5367.771	0.0322	1	-20.881	-20.881
109.55147	15.004	5372.771	0.0322	1	-20.976	-20.976
109.63481	14.863	5377.771	0.0322	1	-21.083	-21.083
109.71815	14.722	5382.771	0.0322	1	-21.192	-21.192
109.80148	14.584	5387.771	0.0322	1	-21.3	-21.3
109.88481	14.455	5392.771	0.0322	1	-21.402	-21.402
109.96815	14.38	5397.771	0.0322	1	-21.452	-21.452
