# Supplementary material for: Modification of the structural stability of human serum albumin in rheumatoid arthritis
Source: PLoS One. 2023 Mar 17;18(3):e0271008. doi: 10.1371/journal.pone.0271008 (PMC10022781; doi:10.1371/journal.pone.0271008)
Supplement: S2 Data — The zip file includes 47 HDC results (.csv) exported from DSC raw files. Each HDC result file contains seven measurements for each DSC run: temperature (°C), power (μW), time(s), pressure (atm), scan rate (°C/min), analysis data (excess molar heat capacity (Cpex)), and corrected data (normalized Cpex, normalization explained in the Methods section). (ZIP) [file pone.0271008.s003.zip › SupplmentalData_2_HDC results/RF51.csv]

temp	power	time	pressure	scan rate	AnalysisData	CorrectedData
20.00118	-61.986	0.585	0.0323	0.566	-0.011	-0.011
20.03291	-79.216	5.585	0.0322	0.566	0.036	0.036
20.08541	-149.629	10.585	0.0323	0.566	-0.095	-0.095
20.16843	-234.659	16.585	0.0323	0.566	-0.884	-0.884
20.25006	-289.928	21.585	0.0323	0.681	-2.756	-2.756
20.3583	-332.9	27.584	0.0323	0.797	-5.775	-5.775
20.4735	-353.263	33.584	0.0323	0.911	-8.612	-8.612
20.58804	-356.513	39.385	0.0323	1.024	-11.219	-11.219
20.68736	-349.554	44.385	0.0323	1.097	-13.708	-13.708
20.78598	-336.288	49.385	0.0323	1.138	-16.076	-16.076
20.88312	-318.88	54.385	0.0323	1.153	-18.011	-18.011
20.9783	-299.225	59.385	0.0323	1.136	-19.558	-19.558
21.07128	-278.797	64.385	0.0323	1.114	-20.757	-20.757
21.16204	-258.664	69.385	0.0323	1.091	-21.627	-21.627
21.25067	-239.578	74.385	0.0323	1.068	-22.181	-22.181
21.33739	-222.017	79.385	0.0323	1.047	-22.468	-22.468
21.42249	-206.236	84.385	0.0323	1.028	-22.52	-22.52
21.50626	-192.394	89.385	0.0323	1.012	-22.438	-22.438
21.58901	-180.437	94.385	0.0323	1	-22.257	-22.257
21.67103	-170.202	99.385	0.0323	0.99	-21.865	-21.865
21.76885	-160.141	105.384	0.0323	0.984	-21.515	-21.515
21.85015	-153.265	110.384	0.0323	0.98	-21.296	-21.296
21.93143	-147.403	115.384	0.0323	0.979	-21.019	-21.019
22.01282	-142.26	120.384	0.0323	0.979	-20.657	-20.657
22.09444	-137.713	125.384	0.0323	0.981	-20.366	-20.366
22.17632	-133.587	130.385	0.0323	0.983	-20.16	-20.16
22.25848	-129.7	135.385	0.0323	0.986	-19.959	-19.959
22.34093	-125.925	140.385	0.0323	0.989	-19.776	-19.776
22.42365	-122.204	145.385	0.0323	0.992	-19.614	-19.614
22.5066	-118.479	150.385	0.0323	0.995	-19.503	-19.503
22.58976	-114.733	155.385	0.0323	0.997	-19.42	-19.42
22.67309	-110.924	160.385	0.0323	0.999	-19.335	-19.335
22.75656	-107.102	165.385	0.0323	1.001	-19.281	-19.281
22.84013	-103.275	170.385	0.0323	1.002	-19.243	-19.243
22.92377	-99.447	175.385	0.0323	1.003	-19.229	-19.229
23.00744	-95.631	180.385	0.0323	1.003	-19.231	-19.231
23.09112	-91.853	185.385	0.0323	1.004	-19.244	-19.244
23.17479	-88.133	190.385	0.0323	1.004	-19.248	-19.248
23.25845	-84.467	195.385	0.0323	1.004	-19.244	-19.244
23.34208	-80.891	200.385	0.0323	1.003	-19.245	-19.245
23.42567	-77.42	205.385	0.0323	1.003	-19.242	-19.242
23.50922	-74.067	210.385	0.0323	1.003	-19.219	-19.219
23.59274	-70.842	215.385	0.0323	1.002	-19.219	-19.219
23.67622	-67.736	220.385	0.0323	1.002	-19.204	-19.204
23.75967	-64.777	225.385	0.0323	1.002	-19.195	-19.195
23.8431	-61.914	230.385	0.0323	1.001	-19.162	-19.162
23.92651	-59.176	235.385	0.0323	1.001	-19.137	-19.137
24.0099	-56.552	240.385	0.0323	1.001	-19.103	-19.103
24.09328	-54.034	245.385	0.0323	1.001	-19.067	-19.067
24.17666	-51.637	250.385	0.0323	1.001	-19.077	-19.077
24.26003	-49.318	255.385	0.0323	1.001	-19.065	-19.065
24.3434	-47.084	260.385	0.0323	1.001	-19.019	-19.019
24.42678	-44.949	265.385	0.0323	1.001	-19.008	-19.008
24.51016	-42.873	270.385	0.0323	1.001	-18.968	-18.968
24.59354	-40.871	275.385	0.0323	1.001	-18.934	-18.934
24.67692	-38.933	280.385	0.0323	1.001	-18.897	-18.897
24.7603	-37.043	285.385	0.0323	1.001	-18.83	-18.83
24.84369	-35.225	290.385	0.0324	1.001	-18.78	-18.78
24.92707	-33.472	295.385	0.0323	1.001	-18.74	-18.74
25.01046	-31.781	300.385	0.0323	1.001	-18.701	-18.701
25.09384	-30.162	305.385	0.0323	1.001	-18.678	-18.678
25.17722	-28.586	310.385	0.0323	1.001	-18.656	-18.656
25.2606	-27.067	315.385	0.0323	1.001	-18.636	-18.636
25.34398	-25.533	320.385	0.0323	1.001	-18.547	-18.547
25.42736	-24.119	325.385	0.0324	1.001	-18.524	-18.524
25.51073	-22.773	330.385	0.0323	1.001	-18.522	-18.522
25.59411	-21.449	335.385	0.0323	1.001	-18.506	-18.506
25.67749	-20.187	340.385	0.0323	1	-18.508	-18.508
25.76086	-18.969	345.385	0.0323	1	-18.518	-18.518
25.84423	-17.774	350.385	0.0323	1	-18.496	-18.496
25.9276	-16.622	355.385	0.0323	1	-18.475	-18.475
26.01097	-15.511	360.385	0.0323	1	-18.454	-18.454
26.09434	-14.438	365.385	0.0323	1	-18.441	-18.441
26.17771	-13.409	370.385	0.0323	1	-18.442	-18.442
26.26107	-12.39	375.385	0.0323	1	-18.406	-18.406
26.34443	-11.417	380.385	0.0323	1	-18.379	-18.379
26.42778	-10.483	385.385	0.0323	1	-18.349	-18.349
26.51115	-9.583	390.385	0.0323	1	-18.328	-18.328
26.5945	-8.712	395.385	0.0323	1	-18.308	-18.308
26.67785	-7.852	400.385	0.0323	1	-18.273	-18.273
26.76121	-7.04	405.385	0.0323	1	-18.246	-18.246
26.84457	-6.273	410.385	0.0323	1	-18.217	-18.217
26.92792	-5.516	415.385	0.0323	1	-18.202	-18.202
27.01127	-4.79	420.385	0.0324	1	-18.212	-18.212
27.09462	-4.084	425.385	0.0323	1	-18.207	-18.207
27.17797	-3.403	430.385	0.0323	1	-18.195	-18.195
27.26133	-2.747	435.385	0.0323	1	-18.186	-18.186
27.34469	-2.107	440.385	0.0323	1	-18.168	-18.168
27.42804	-1.499	445.385	0.0323	1	-18.158	-18.158
27.51138	-0.9	450.385	0.0323	1	-18.127	-18.127
27.59473	-0.324	455.385	0.0323	1	-18.105	-18.105
27.67808	0.223	460.385	0.0323	1	-18.098	-18.098
27.76142	0.754	465.385	0.0323	1	-18.1	-18.1
27.84477	1.287	470.385	0.0323	1	-18.091	-18.091
27.92812	1.757	475.385	0.0323	1	-18.112	-18.112
28.01147	2.234	480.385	0.0323	1	-18.105	-18.105
28.09481	2.693	485.385	0.0323	1	-18.094	-18.094
28.17816	3.154	490.385	0.0323	1	-18.063	-18.063
28.2615	3.586	495.385	0.0323	1	-18.048	-18.048
28.34485	4.015	500.385	0.0324	1	-18.025	-18.025
28.4282	4.422	505.385	0.0323	1	-18.005	-18.005
28.51154	4.822	510.385	0.0323	1	-17.992	-17.992
28.61156	5.289	516.384	0.0324	1	-17.979	-17.979
28.6949	5.66	521.384	0.0324	1	-17.959	-17.959
28.77825	6.02	526.384	0.0323	1	-17.935	-17.935
28.86158	6.369	531.384	0.0324	1	-17.911	-17.911
28.94492	6.716	536.384	0.0323	1	-17.874	-17.874
29.02826	7.045	541.384	0.0323	1	-17.86	-17.86
29.1116	7.357	546.384	0.0324	1	-17.838	-17.838
29.19494	7.657	551.384	0.0324	1	-17.82	-17.82
29.27827	7.951	556.384	0.0324	1	-17.812	-17.812
29.36161	8.241	561.384	0.0323	1	-17.787	-17.787
29.44496	8.503	566.384	0.0323	1	-17.774	-17.774
29.5283	8.755	571.384	0.0324	1	-17.77	-17.77
29.61162	9.024	576.384	0.0323	1	-17.748	-17.748
29.69495	9.284	581.384	0.0324	1	-17.721	-17.721
29.77829	9.529	586.384	0.0323	1	-17.72	-17.72
29.86162	9.764	591.384	0.0323	1	-17.718	-17.718
29.94496	9.983	596.384	0.0324	1	-17.726	-17.726
30.02829	10.193	601.384	0.0323	1	-17.718	-17.718
30.11164	10.396	606.384	0.0324	1	-17.691	-17.691
30.19498	10.586	611.384	0.0324	1	-17.679	-17.679
30.27832	10.764	616.384	0.0323	1	-17.673	-17.673
30.36166	10.951	621.384	0.0323	1	-17.658	-17.658
30.44499	11.134	626.384	0.0323	1	-17.637	-17.637
30.52833	11.317	631.384	0.0324	1	-17.622	-17.622
30.61165	11.492	636.384	0.0324	1	-17.615	-17.615
30.69498	11.661	641.384	0.0323	1	-17.601	-17.601
30.77832	11.823	646.384	0.0324	1	-17.591	-17.591
30.86166	11.971	651.384	0.0323	1	-17.592	-17.592
30.94501	12.108	656.384	0.0324	1	-17.599	-17.599
31.02834	12.245	661.384	0.0324	1	-17.59	-17.59
31.11167	12.393	666.384	0.0323	1	-17.571	-17.571
31.19502	12.538	671.384	0.0323	1	-17.552	-17.552
31.27837	12.657	676.384	0.0324	1	-17.559	-17.559
31.3617	12.771	681.384	0.0323	1	-17.564	-17.564
31.44505	12.901	686.384	0.0323	1	-17.546	-17.546
31.52839	13.02	691.384	0.0323	1	-17.531	-17.531
31.61171	13.138	696.384	0.0323	1	-17.523	-17.523
31.69504	13.266	701.384	0.0323	1	-17.519	-17.519
31.77836	13.389	706.384	0.0323	1	-17.515	-17.515
31.86169	13.508	711.384	0.0323	1	-17.489	-17.489
31.94504	13.613	716.384	0.0323	1	-17.467	-17.467
32.02837	13.699	721.384	0.0323	1	-17.472	-17.472
32.11169	13.791	726.384	0.0323	1	-17.478	-17.478
32.19502	13.893	731.384	0.0324	1	-17.46	-17.46
32.27836	13.983	736.384	0.0324	1	-17.457	-17.457
32.36171	14.058	741.384	0.0324	1	-17.464	-17.464
32.44504	14.134	746.384	0.0323	1	-17.472	-17.472
32.52838	14.226	751.384	0.0323	1	-17.461	-17.461
32.61172	14.308	756.384	0.0324	1	-17.454	-17.454
32.69505	14.397	761.384	0.0323	1	-17.438	-17.438
32.77838	14.48	766.384	0.0323	1	-17.424	-17.424
32.86171	14.559	771.384	0.0323	1	-17.412	-17.412
32.94505	14.634	776.384	0.0323	1	-17.4	-17.4
33.0284	14.697	781.384	0.0324	1	-17.407	-17.407
33.11172	14.758	786.384	0.0324	1	-17.405	-17.405
33.19503	14.832	791.384	0.0323	1	-17.387	-17.387
33.27837	14.915	796.384	0.0324	1	-17.363	-17.363
33.36171	14.983	801.384	0.0324	1	-17.355	-17.355
33.44505	15.039	806.384	0.0324	1	-17.354	-17.354
33.52839	15.089	811.384	0.0323	1	-17.348	-17.348
33.61172	15.145	816.384	0.0323	1	-17.34	-17.34
33.69506	15.201	821.384	0.0323	1	-17.322	-17.322
33.77838	15.256	826.384	0.0324	1	-17.311	-17.311
33.86171	15.319	831.384	0.0324	1	-17.293	-17.293
33.94504	15.374	836.384	0.0323	1	-17.276	-17.276
34.02838	15.431	841.384	0.0324	1	-17.266	-17.266
34.11172	15.478	846.384	0.0323	1	-17.263	-17.263
34.19507	15.518	851.384	0.0323	1	-17.26	-17.26
34.27839	15.559	856.384	0.0323	1	-17.263	-17.263
34.36171	15.615	861.384	0.0324	1	-17.254	-17.254
34.44504	15.666	866.384	0.0323	1	-17.25	-17.25
34.52836	15.717	871.384	0.0323	1	-17.244	-17.244
34.6117	15.771	876.384	0.0323	1	-17.232	-17.232
34.69503	15.813	881.384	0.0324	1	-17.229	-17.229
34.77835	15.855	886.384	0.0324	1	-17.221	-17.221
34.86166	15.907	891.384	0.0324	1	-17.203	-17.203
34.94498	16.008	896.384	0.0324	1	-17.137	-17.137
35.02831	16.081	901.384	0.0324	1	-17.099	-17.099
35.11166	16.124	906.384	0.0324	1	-17.089	-17.089
35.19498	16.155	911.384	0.0323	1	-17.087	-17.087
35.2783	16.185	916.384	0.0324	1	-17.083	-17.083
35.36164	16.217	921.384	0.0324	1	-17.077	-17.077
35.44499	16.24	926.384	0.0323	1	-17.076	-17.076
35.52834	16.258	931.384	0.0324	1	-17.082	-17.082
35.61169	16.273	936.384	0.0324	1	-17.097	-17.097
35.69504	16.289	941.384	0.0323	1	-17.11	-17.11
35.77839	16.305	946.384	0.0323	1	-17.115	-17.115
35.86173	16.322	951.384	0.0324	1	-17.119	-17.119
35.94506	16.344	956.384	0.0324	1	-17.12	-17.12
36.02838	16.38	961.384	0.0323	1	-17.109	-17.109
36.11169	16.423	966.384	0.0324	1	-17.092	-17.092
36.19502	16.462	971.384	0.0323	1	-17.078	-17.078
36.27834	16.492	976.384	0.0323	1	-17.071	-17.071
36.36165	16.524	981.384	0.0323	1	-17.06	-17.06
36.44498	16.552	986.384	0.0324	1	-17.045	-17.045
36.52829	16.576	991.384	0.0323	1	-17.033	-17.033
36.61163	16.602	996.384	0.0323	1	-17.017	-17.017
36.69497	16.621	1001.384	0.0323	1	-17.009	-17.009
36.77829	16.64	1006.384	0.0323	1	-17.002	-17.002
36.86161	16.666	1011.384	0.0324	1	-16.989	-16.989
36.94493	16.694	1016.384	0.0323	1	-16.977	-16.977
37.02827	16.719	1021.384	0.0323	1	-16.97	-16.97
37.1116	16.737	1026.384	0.0324	1	-16.968	-16.968
37.19493	16.754	1031.384	0.0323	1	-16.972	-16.972
37.27827	16.771	1036.384	0.0323	1	-16.974	-16.974
37.36162	16.787	1041.384	0.0323	1	-16.978	-16.978
37.44496	16.804	1046.384	0.0324	1	-16.978	-16.978
37.5283	16.821	1051.384	0.0324	1	-16.979	-16.979
37.61162	16.838	1056.384	0.0323	1	-16.979	-16.979
37.69496	16.858	1061.384	0.0324	1	-16.973	-16.973
37.77829	16.879	1066.384	0.0324	1	-16.967	-16.967
37.86164	16.901	1071.384	0.0323	1	-16.96	-16.96
37.94498	16.92	1076.384	0.0324	1	-16.958	-16.958
38.02832	16.939	1081.384	0.0323	1	-16.956	-16.956
38.11164	16.959	1086.384	0.0324	1	-16.953	-16.953
38.19497	16.985	1091.384	0.0323	1	-16.942	-16.942
38.2783	17.011	1096.384	0.0323	1	-16.93	-16.93
38.36162	17.035	1101.384	0.0324	1	-16.918	-16.918
38.44496	17.093	1106.384	0.0323	1	-16.873	-16.873
38.52828	17.137	1111.384	0.0323	1	-16.839	-16.839
38.61159	17.166	1116.384	0.0323	1	-16.821	-16.821
38.69492	17.193	1121.384	0.0323	1	-16.804	-16.804
38.77825	17.211	1126.384	0.0323	1	-16.795	-16.795
38.86157	17.224	1131.384	0.0324	1	-16.79	-16.79
38.94488	17.238	1136.384	0.0324	1	-16.785	-16.785
39.0282	17.251	1141.384	0.0324	1	-16.783	-16.783
39.11153	17.264	1146.384	0.0324	1	-16.783	-16.783
39.19486	17.275	1151.384	0.0324	1	-16.786	-16.786
39.27819	17.286	1156.384	0.0323	1	-16.787	-16.787
39.36152	17.296	1161.384	0.0323	1	-16.787	-16.787
39.44485	17.304	1166.384	0.0324	1	-16.789	-16.789
39.5282	17.31	1171.384	0.0323	1	-16.794	-16.794
39.61153	17.316	1176.384	0.0323	1	-16.8	-16.8
39.69487	17.323	1181.384	0.0323	1	-16.803	-16.803
39.77821	17.329	1186.384	0.0324	1	-16.807	-16.807
39.86155	17.338	1191.384	0.0323	1	-16.805	-16.805
39.94488	17.348	1196.384	0.0324	1	-16.801	-16.801
40.02821	17.36	1201.384	0.0324	1	-16.798	-16.798
40.11154	17.371	1206.384	0.0323	1	-16.797	-16.797
40.19488	17.381	1211.384	0.0324	1	-16.797	-16.797
40.27821	17.391	1216.384	0.0324	1	-16.796	-16.796
40.36154	17.423	1221.384	0.0323	1	-16.772	-16.772
40.44487	17.478	1226.384	0.0324	1	-16.725	-16.725
40.5282	17.53	1231.384	0.0324	1	-16.681	-16.681
40.61154	17.571	1236.384	0.0323	1	-16.647	-16.647
40.69487	17.602	1241.384	0.0323	1	-16.623	-16.623
40.77819	17.629	1246.384	0.0324	1	-16.602	-16.602
40.86152	17.654	1251.384	0.0324	1	-16.585	-16.585
40.94485	17.674	1256.384	0.0323	1	-16.573	-16.573
41.02818	17.69	1261.384	0.0324	1	-16.565	-16.565
41.11151	17.703	1266.384	0.0324	1	-16.563	-16.563
41.19482	17.718	1271.384	0.0323	1	-16.559	-16.559
41.27817	17.734	1276.384	0.0324	1	-16.553	-16.553
41.36151	17.743	1281.384	0.0323	1	-16.554	-16.554
41.44483	17.751	1286.384	0.0324	1	-16.553	-16.553
41.52816	17.761	1291.384	0.0324	1	-16.552	-16.552
41.6115	17.772	1296.384	0.0323	1	-16.55	-16.55
41.69483	17.781	1301.384	0.0324	1	-16.547	-16.547
41.77817	17.789	1306.384	0.0324	1	-16.547	-16.547
41.8615	17.798	1311.384	0.0324	1	-16.545	-16.545
41.94485	17.808	1316.384	0.0324	1	-16.543	-16.543
42.02818	17.818	1321.384	0.0323	1	-16.542	-16.542
42.11151	17.829	1326.384	0.0323	1	-16.54	-16.54
42.19484	17.843	1331.384	0.0324	1	-16.534	-16.534
42.27817	17.859	1336.384	0.0323	1	-16.526	-16.526
42.3615	17.875	1341.384	0.0323	1	-16.517	-16.517
42.44483	17.891	1346.384	0.0323	1	-16.506	-16.506
42.52816	17.908	1351.384	0.0324	1	-16.493	-16.493
42.61148	17.926	1356.384	0.0323	1	-16.479	-16.479
42.69482	17.945	1361.384	0.0324	1	-16.466	-16.466
42.77816	17.96	1366.384	0.0323	1	-16.459	-16.459
42.8615	17.974	1371.384	0.0323	1	-16.451	-16.451
42.94483	17.989	1376.384	0.0324	1	-16.442	-16.442
43.02815	18.005	1381.384	0.0324	1	-16.437	-16.437
43.11147	18.024	1386.384	0.0323	1	-16.427	-16.427
43.19481	18.044	1391.384	0.0323	1	-16.415	-16.415
43.27814	18.062	1396.384	0.0324	1	-16.404	-16.404
43.36147	18.079	1401.384	0.0323	1	-16.394	-16.394
43.44479	18.099	1406.384	0.0323	1	-16.38	-16.38
43.52814	18.12	1411.384	0.0323	1	-16.364	-16.364
43.61148	18.137	1416.384	0.0324	1	-16.352	-16.352
43.6948	18.15	1421.384	0.0324	1	-16.345	-16.345
43.77812	18.17	1426.384	0.0323	1	-16.33	-16.33
43.86144	18.194	1431.384	0.0323	1	-16.311	-16.311
43.94478	18.216	1436.384	0.0323	1	-16.293	-16.293
44.02812	18.232	1441.384	0.0324	1	-16.282	-16.282
44.11147	18.244	1446.384	0.0323	1	-16.275	-16.275
44.19482	18.254	1451.384	0.0324	1	-16.271	-16.271
44.27817	18.264	1456.384	0.0323	1	-16.268	-16.268
44.36151	18.274	1461.384	0.0324	1	-16.264	-16.264
44.44484	18.284	1466.384	0.0323	1	-16.261	-16.261
44.52816	18.299	1471.384	0.0323	1	-16.251	-16.251
44.61148	18.317	1476.384	0.0323	1	-16.238	-16.238
44.69479	18.339	1481.384	0.0323	1	-16.221	-16.221
44.77811	18.361	1486.384	0.0323	1	-16.205	-16.205
44.86143	18.38	1491.384	0.0323	1	-16.191	-16.191
44.94474	18.399	1496.384	0.0324	1	-16.176	-16.176
45.02807	18.417	1501.384	0.0323	1	-16.164	-16.164
45.1114	18.433	1506.384	0.0323	1	-16.152	-16.152
45.19473	18.448	1511.384	0.0323	1	-16.143	-16.143
45.27806	18.463	1516.384	0.0323	1	-16.133	-16.133
45.36139	18.477	1521.384	0.0323	1	-16.123	-16.123
45.44472	18.492	1526.384	0.0323	1	-16.111	-16.111
45.52806	18.507	1531.384	0.0323	1	-16.101	-16.101
45.6114	18.519	1536.384	0.0323	1	-16.094	-16.094
45.69473	18.532	1541.384	0.0323	1	-16.085	-16.085
45.77806	18.547	1546.384	0.0324	1	-16.075	-16.075
45.86139	18.565	1551.384	0.0323	1	-16.062	-16.062
45.94472	18.585	1556.384	0.0323	1	-16.047	-16.047
46.02806	18.604	1561.384	0.0323	1	-16.034	-16.034
46.1114	18.624	1566.384	0.0323	1	-16.019	-16.019
46.19473	18.643	1571.384	0.0324	1	-16.006	-16.006
46.27807	18.665	1576.384	0.0323	1	-15.99	-15.99
46.3614	18.689	1581.384	0.0323	1	-15.971	-15.971
46.44474	18.711	1586.384	0.0323	1	-15.954	-15.954
46.52807	18.734	1591.384	0.0324	1	-15.936	-15.936
46.6114	18.757	1596.384	0.0323	1	-15.918	-15.918
46.69473	18.778	1601.384	0.0323	1	-15.902	-15.902
46.77806	18.801	1606.384	0.0323	1	-15.884	-15.884
46.86138	18.825	1611.384	0.0323	1	-15.864	-15.864
46.94472	18.85	1616.384	0.0323	1	-15.844	-15.844
47.02805	18.87	1621.384	0.0323	1	-15.83	-15.83
47.11139	18.892	1626.384	0.0323	1	-15.813	-15.813
47.19473	18.91	1631.384	0.0323	1	-15.8	-15.8
47.27804	18.925	1636.384	0.0323	1	-15.79	-15.79
47.36135	18.945	1641.385	0.0324	1	-15.773	-15.773
47.44466	18.973	1646.385	0.0323	1	-15.749	-15.749
47.52798	19.005	1651.385	0.0323	1	-15.721	-15.721
47.6113	19.033	1656.385	0.0323	1	-15.697	-15.697
47.69462	19.058	1661.385	0.0323	1	-15.676	-15.676
47.77797	19.077	1666.385	0.0323	1	-15.662	-15.662
47.86131	19.091	1671.385	0.0323	1	-15.652	-15.652
47.94465	19.105	1676.385	0.0323	1	-15.643	-15.643
48.028	19.12	1681.385	0.0323	1	-15.631	-15.631
48.12801	19.136	1687.385	0.0323	1	-15.619	-15.619
48.22469	19.153	1693.185	0.0323	1	-15.607	-15.607
48.30803	19.169	1698.185	0.0323	1	-15.595	-15.595
48.39137	19.187	1703.185	0.0323	1	-15.583	-15.583
48.47471	19.209	1708.185	0.0323	1	-15.566	-15.566
48.55804	19.233	1713.185	0.0324	1	-15.549	-15.549
48.64137	19.261	1718.185	0.0323	1	-15.526	-15.526
48.7247	19.287	1723.185	0.0324	1	-15.504	-15.504
48.80802	19.315	1728.185	0.0324	1	-15.479	-15.479
48.89136	19.347	1733.185	0.0323	1	-15.449	-15.449
48.97468	19.373	1738.185	0.0323	1	-15.427	-15.427
49.058	19.4	1743.185	0.0324	1	-15.403	-15.403
49.14134	19.431	1748.185	0.0323	1	-15.377	-15.377
49.22467	19.46	1753.185	0.0323	1	-15.353	-15.353
49.30799	19.489	1758.185	0.0323	1	-15.328	-15.328
49.39132	19.519	1763.185	0.0323	1	-15.303	-15.303
49.47465	19.55	1768.185	0.0323	1	-15.277	-15.277
49.55798	19.582	1773.185	0.0324	1	-15.25	-15.25
49.64131	19.613	1778.185	0.0323	1	-15.224	-15.224
49.72464	19.643	1783.185	0.0324	1	-15.198	-15.198
49.80797	19.67	1788.185	0.0323	1	-15.175	-15.175
49.89131	19.699	1793.185	0.0323	1	-15.149	-15.149
49.97465	19.728	1798.185	0.0324	1	-15.124	-15.124
50.05797	19.757	1803.185	0.0323	1	-15.101	-15.101
50.14129	19.787	1808.185	0.0323	1	-15.088	-15.088
50.22463	19.822	1813.185	0.0323	1	-15.085	-15.085
50.30797	19.85	1818.185	0.0324	1	-15.089	-15.089
50.39132	19.871	1823.185	0.0324	1	-15.096	-15.096
50.47466	19.894	1828.185	0.0323	1	-15.099	-15.099
50.55799	19.917	1833.185	0.0323	1	-15.097	-15.097
50.64133	19.946	1838.185	0.0323	1	-15.088	-15.088
50.72467	19.975	1843.185	0.0323	1	-15.078	-15.078
50.80802	19.999	1848.185	0.0323	1	-15.071	-15.071
50.89137	20.021	1853.185	0.0323	1	-15.064	-15.064
50.9747	20.045	1858.185	0.0324	1	-15.052	-15.052
51.05803	20.076	1863.185	0.0323	1	-15.032	-15.032
51.14136	20.111	1868.185	0.0324	1	-15.006	-15.006
51.22468	20.146	1873.185	0.0323	1	-14.979	-14.979
51.308	20.184	1878.185	0.0324	1	-14.948	-14.948
51.39133	20.224	1883.185	0.0323	1	-14.913	-14.913
51.47465	20.262	1888.185	0.0324	1	-14.881	-14.881
51.55798	20.298	1893.185	0.0324	1	-14.85	-14.85
51.64131	20.332	1898.185	0.0323	1	-14.819	-14.819
51.72464	20.367	1903.185	0.0323	1	-14.787	-14.787
51.80796	20.4	1908.185	0.0323	1	-14.758	-14.758
51.89129	20.433	1913.185	0.0323	1	-14.729	-14.729
51.97462	20.463	1918.185	0.0323	1	-14.703	-14.703
52.05795	20.492	1923.185	0.0323	1	-14.678	-14.678
52.14128	20.522	1928.185	0.0323	1	-14.652	-14.652
52.22461	20.553	1933.185	0.0323	1	-14.625	-14.625
52.30794	20.583	1938.185	0.0323	1	-14.598	-14.598
52.39127	20.617	1943.185	0.0323	1	-14.567	-14.567
52.4746	20.648	1948.185	0.0323	1	-14.539	-14.539
52.55794	20.68	1953.185	0.0323	1	-14.51	-14.51
52.64126	20.712	1958.185	0.0323	1	-14.482	-14.482
52.7246	20.748	1963.185	0.0323	1	-14.45	-14.45
52.80794	20.775	1968.185	0.0323	1	-14.426	-14.426
52.89129	20.799	1973.185	0.0323	1	-14.405	-14.405
52.97464	20.819	1978.185	0.0324	1	-14.388	-14.388
53.05799	20.837	1983.185	0.0324	1	-14.375	-14.375
53.14131	20.859	1988.185	0.0324	1	-14.359	-14.359
53.22462	20.893	1993.185	0.0323	1	-14.328	-14.328
53.30794	20.935	1998.185	0.0323	1	-14.29	-14.29
53.39127	20.979	2003.185	0.0324	1	-14.249	-14.249
53.47459	21.013	2008.185	0.0323	1	-14.218	-14.218
53.55792	21.042	2013.185	0.0323	1	-14.192	-14.192
53.64125	21.068	2018.185	0.0323	1	-14.17	-14.17
53.72458	21.095	2023.185	0.0323	1	-14.146	-14.146
53.80792	21.121	2028.185	0.0323	1	-14.124	-14.124
53.89125	21.148	2033.185	0.0323	1	-14.101	-14.101
53.97458	21.176	2038.185	0.0323	1	-14.076	-14.076
54.05793	21.203	2043.185	0.0324	1	-14.053	-14.053
54.14128	21.229	2048.185	0.0323	1	-14.031	-14.031
54.22461	21.255	2053.185	0.0323	1	-14.011	-14.011
54.30794	21.282	2058.185	0.0323	1	-13.99	-13.99
54.39127	21.31	2063.185	0.0323	1	-13.969	-13.969
54.4746	21.343	2068.185	0.0323	1	-13.942	-13.942
54.55793	21.376	2073.185	0.0323	1	-13.915	-13.915
54.64126	21.411	2078.185	0.0323	1	-13.884	-13.884
54.72459	21.447	2083.185	0.0323	1	-13.853	-13.853
54.80792	21.484	2088.185	0.0324	1	-13.822	-13.822
54.89124	21.522	2093.185	0.0323	1	-13.79	-13.79
54.97458	21.567	2098.185	0.0323	1	-13.752	-13.752
55.05792	21.61	2103.185	0.0323	1	-13.716	-13.716
55.14126	21.643	2108.185	0.0323	1	-13.69	-13.69
55.22459	21.68	2113.185	0.0323	1	-13.662	-13.662
55.30792	21.724	2118.185	0.0323	1	-13.628	-13.628
55.39124	21.775	2123.185	0.0323	1	-13.586	-13.586
55.47458	21.834	2128.185	0.0324	1	-13.532	-13.532
55.55792	21.888	2133.185	0.0323	1	-13.484	-13.484
55.64126	21.941	2138.185	0.0324	1	-13.435	-13.435
55.72459	22.01	2143.185	0.0323	1	-13.37	-13.37
55.80792	22.084	2148.185	0.0323	1	-13.3	-13.3
55.89126	22.143	2153.185	0.0323	1	-13.244	-13.244
55.97458	22.196	2158.185	0.0323	1	-13.192	-13.192
56.05791	22.246	2163.185	0.0323	1	-13.148	-13.148
56.14123	22.294	2168.185	0.0324	1	-13.105	-13.105
56.22457	22.346	2173.185	0.0323	1	-13.06	-13.06
56.3079	22.402	2178.185	0.0323	1	-13.01	-13.01
56.39123	22.46	2183.185	0.0324	1	-12.959	-12.959
56.47455	22.519	2188.185	0.0323	1	-12.907	-12.907
56.55786	22.59	2193.185	0.0324	1	-12.841	-12.841
56.64118	22.676	2198.185	0.0323	1	-12.762	-12.762
56.72452	22.767	2203.185	0.0323	1	-12.679	-12.679
56.80787	22.83	2208.185	0.0323	1	-12.62	-12.62
56.89123	22.883	2213.185	0.0323	1	-12.571	-12.571
56.97458	22.913	2218.185	0.0323	1	-12.544	-12.544
57.05791	22.955	2223.185	0.0323	1	-12.505	-12.505
57.14124	23.031	2228.185	0.0323	1	-12.436	-12.436
57.22456	23.137	2233.185	0.0323	1	-12.336	-12.336
57.30787	23.259	2238.185	0.0323	1	-12.22	-12.22
57.39119	23.396	2243.185	0.0323	1	-12.093	-12.093
57.47453	23.515	2248.185	0.0323	1	-11.982	-11.982
57.55786	23.611	2253.185	0.0323	1	-11.895	-11.895
57.64119	23.691	2258.185	0.0323	1	-11.823	-11.823
57.72453	23.757	2263.185	0.0323	1	-11.766	-11.766
57.80787	23.894	2268.185	0.0323	1	-11.636	-11.636
57.89121	24.015	2273.185	0.0323	1	-11.522	-11.522
57.97455	24.125	2278.185	0.0323	1	-11.42	-11.42
58.05789	24.247	2283.185	0.0323	1	-11.304	-11.304
58.14123	24.372	2288.185	0.0323	1	-11.186	-11.186
58.22456	24.485	2293.185	0.0323	1	-11.079	-11.079
58.3079	24.611	2298.185	0.0323	1	-10.958	-10.958
58.39122	24.756	2303.185	0.0323	1	-10.818	-10.818
58.47457	24.904	2308.185	0.0323	1	-10.675	-10.675
58.5579	25.088	2313.185	0.0323	1	-10.496	-10.496
58.64121	25.294	2318.185	0.0323	1	-10.296	-10.296
58.72455	25.565	2323.185	0.0323	1	-10.031	-10.031
58.80789	25.79	2328.185	0.0323	1	-9.811	-9.811
58.89121	26.009	2333.185	0.0323	1	-9.598	-9.598
58.97454	26.223	2338.185	0.0323	1	-9.39	-9.39
59.05787	26.406	2343.185	0.0323	1	-9.212	-9.212
59.1412	26.618	2348.185	0.0323	1	-9.006	-9.006
59.22452	26.978	2353.185	0.0323	1	-8.652	-8.652
59.30786	27.136	2358.185	0.0323	1	-8.499	-8.499
59.39119	27.257	2363.185	0.0323	1	-8.381	-8.381
59.47453	27.42	2368.185	0.0323	1	-8.223	-8.223
59.55786	27.628	2373.185	0.0323	1	-8.021	-8.021
59.6412	27.883	2378.185	0.0323	1	-7.769	-7.769
59.72452	28.168	2383.185	0.0323	1	-7.489	-7.489
59.80786	28.471	2388.185	0.0323	1	-7.192	-7.192
59.8912	28.74	2393.185	0.0323	1	-6.928	-6.928
59.97453	28.962	2398.185	0.0323	1	-6.714	-6.714
60.05787	29.266	2403.185	0.0323	1	-6.42	-6.42
60.14121	29.61	2408.185	0.0323	1	-6.085	-6.085
60.22454	29.979	2413.185	0.0323	1	-5.721	-5.721
60.30787	30.368	2418.185	0.0323	1	-5.335	-5.335
60.39121	30.782	2423.185	0.0323	1	-4.926	-4.926
60.47456	31.184	2428.185	0.0323	1	-4.529	-4.529
60.55789	31.579	2433.185	0.0323	1	-4.14	-4.14
60.64122	32.001	2438.185	0.0324	1	-3.724	-3.724
60.72455	32.404	2443.185	0.0323	1	-3.326	-3.326
60.80789	32.74	2448.185	0.0323	1	-2.995	-2.995
60.89123	33.11	2453.185	0.0323	1	-2.631	-2.631
60.97454	33.461	2458.185	0.0323	1	-2.285	-2.285
61.05786	33.878	2463.185	0.0323	1	-1.875	-1.875
61.14118	34.274	2468.185	0.0323	1	-1.485	-1.485
61.2245	34.674	2473.185	0.0323	1	-1.092	-1.092
61.30784	35.071	2478.185	0.0323	1	-0.704	-0.704
61.39117	35.649	2483.185	0.0323	1	-0.133	-0.133
61.4745	36	2488.185	0.0324	1	0.212	0.212
61.55784	36.379	2493.185	0.0323	1	0.586	0.586
61.64118	36.756	2498.185	0.0323	1	0.957	0.957
61.72451	37.106	2503.185	0.0323	1	1.304	1.304
61.80785	37.438	2508.185	0.0323	1	1.633	1.633
61.89117	37.741	2513.185	0.0323	1	1.934	1.934
61.97451	38.008	2518.185	0.0323	1	2.199	2.199
62.05784	38.228	2523.185	0.0323	1	2.418	2.418
62.14117	38.416	2528.185	0.0323	1	2.604	2.604
62.22451	38.556	2533.185	0.0323	1	2.742	2.742
62.30784	38.653	2538.185	0.0323	1	2.837	2.837
62.39119	38.721	2543.185	0.0323	1	2.903	2.903
62.47454	38.763	2548.185	0.0323	1	2.943	2.943
62.55788	38.791	2553.185	0.0323	1	2.968	2.968
62.64122	38.81	2558.185	0.0323	1	2.983	2.983
62.72455	38.82	2563.185	0.0323	1	2.988	2.988
62.80789	38.803	2568.185	0.0323	1	2.966	2.966
62.8912	38.741	2573.185	0.0323	1	2.899	2.899
62.97454	38.649	2578.185	0.0323	1	2.803	2.803
63.05788	38.503	2583.185	0.0323	1	2.652	2.652
63.14121	38.325	2588.185	0.0323	1	2.47	2.47
63.22453	38.136	2593.185	0.0323	1	2.276	2.276
63.30786	37.945	2598.185	0.0323	1	2.08	2.08
63.39119	37.742	2603.185	0.0323	1	1.872	1.872
63.47452	37.548	2608.185	0.0323	1	1.673	1.673
63.55785	37.355	2613.185	0.0323	1	1.475	1.475
63.64118	37.158	2618.185	0.0323	1	1.271	1.271
63.72451	36.981	2623.185	0.0323	1	1.09	1.09
63.80784	36.816	2628.185	0.0323	1	0.92	0.92
63.89117	36.639	2633.185	0.0323	1	0.737	0.737
63.9745	36.486	2638.185	0.0323	1	0.575	0.575
64.05783	36.39	2643.185	0.0323	1	0.47	0.47
64.14116	36.283	2648.185	0.0323	1	0.357	0.357
64.22449	36.188	2653.185	0.0323	1	0.256	0.256
64.30783	36.064	2658.185	0.0323	1	0.127	0.127
64.39117	35.91	2663.185	0.0323	1	-0.033	-0.033
64.47449	35.753	2668.185	0.0323	1	-0.195	-0.195
64.55783	35.632	2673.185	0.0323	1	-0.322	-0.322
64.64116	35.512	2678.185	0.0323	1	-0.447	-0.447
64.7245	35.382	2683.185	0.0323	1	-0.582	-0.582
64.80785	35.246	2688.185	0.0323	1	-0.723	-0.723
64.8912	35.133	2693.185	0.0323	1	-0.841	-0.841
64.97453	35.013	2698.185	0.0323	1	-0.967	-0.967
65.05786	34.953	2703.185	0.0323	1	-1.033	-1.033
65.14119	34.879	2708.185	0.0323	1	-1.114	-1.114
65.22452	34.75	2713.185	0.0323	1	-1.248	-1.248
65.30785	34.58	2718.185	0.0323	1	-1.422	-1.422
65.39119	34.4	2723.185	0.0323	1	-1.608	-1.608
65.47453	34.227	2728.185	0.0323	1	-1.788	-1.788
65.55786	34.144	2733.185	0.0323	1	-1.878	-1.878
65.64118	34.073	2738.185	0.0323	1	-1.956	-1.956
65.72452	34.041	2743.185	0.0323	1	-1.995	-1.995
65.80784	34.015	2748.185	0.0323	1	-2.03	-2.03
65.89118	33.981	2753.185	0.0323	1	-2.069	-2.069
65.9745	33.956	2758.185	0.0323	1	-2.098	-2.098
66.05784	33.94	2763.185	0.0323	1	-2.12	-2.12
66.14116	34.017	2768.185	0.0323	1	-2.05	-2.05
66.22449	34.056	2773.185	0.0323	1	-2.017	-2.017
66.30783	34.066	2778.185	0.0323	1	-2.014	-2.014
66.39116	34.07	2783.185	0.0323	1	-2.016	-2.016
66.4745	34.061	2788.185	0.0323	1	-2.031	-2.031
66.55783	34.055	2793.185	0.0323	1	-2.044	-2.044
66.64116	34.048	2798.185	0.0323	1	-2.059	-2.059
66.7245	34.048	2803.185	0.0323	1	-2.066	-2.066
66.80783	34.052	2808.185	0.0323	1	-2.068	-2.068
66.89117	34.068	2813.185	0.0323	1	-2.058	-2.058
66.97451	34.103	2818.185	0.0323	1	-2.028	-2.028
67.05784	34.256	2823.185	0.0323	1	-1.88	-1.88
67.14117	34.332	2828.185	0.0323	1	-1.809	-1.809
67.22451	34.376	2833.185	0.0323	1	-1.769	-1.769
67.30785	34.406	2838.185	0.0323	1	-1.743	-1.743
67.39119	34.426	2843.185	0.0323	1	-1.727	-1.727
67.47453	34.439	2848.185	0.0323	1	-1.72	-1.72
67.55786	34.448	2853.185	0.0323	1	-1.717	-1.717
67.64119	34.455	2858.185	0.0322	1	-1.72	-1.72
67.72453	34.459	2863.185	0.0323	1	-1.721	-1.721
67.80787	34.463	2868.185	0.0323	1	-1.722	-1.722
67.89122	34.465	2873.185	0.0323	1	-1.725	-1.725
67.97454	34.467	2878.185	0.0323	1	-1.728	-1.728
68.05786	34.47	2883.185	0.0323	1	-1.73	-1.73
68.14118	34.476	2888.185	0.0323	1	-1.728	-1.728
68.22452	34.524	2893.185	0.0323	1	-1.684	-1.684
68.30784	34.578	2898.185	0.0323	1	-1.634	-1.634
68.39117	34.629	2903.185	0.0323	1	-1.588	-1.588
68.4745	34.678	2908.185	0.0323	1	-1.544	-1.544
68.55783	34.986	2913.185	0.0323	1	-1.241	-1.241
68.64117	35.183	2918.185	0.0322	1	-1.049	-1.049
68.7245	35.285	2923.185	0.0323	1	-0.953	-0.953
68.80784	35.345	2928.185	0.0323	1	-0.9	-0.9
68.89117	35.381	2933.185	0.0323	1	-0.87	-0.87
68.97452	35.406	2938.185	0.0323	1	-0.85	-0.85
69.05785	35.423	2943.185	0.0323	1	-0.838	-0.838
69.14119	35.436	2948.185	0.0323	1	-0.83	-0.83
69.22453	35.445	2953.185	0.0323	1	-0.827	-0.827
69.30786	35.451	2958.185	0.0323	1	-0.825	-0.825
69.39118	35.456	2963.185	0.0322	1	-0.826	-0.826
69.47451	35.461	2968.185	0.0323	1	-0.826	-0.826
69.55784	35.479	2973.185	0.0323	1	-0.813	-0.813
69.64116	35.489	2978.185	0.0323	1	-0.811	-0.811
69.72448	35.496	2983.185	0.0323	1	-0.81	-0.81
69.80781	35.502	2988.185	0.0323	1	-0.81	-0.81
69.89116	35.506	2993.185	0.0323	1	-0.811	-0.811
69.97451	35.509	2998.185	0.0323	1	-0.813	-0.813
70.05785	35.511	3003.185	0.0322	1	-0.815	-0.815
70.1412	35.512	3008.185	0.0323	1	-0.819	-0.819
70.22453	35.513	3013.185	0.0323	1	-0.823	-0.823
70.30786	35.517	3018.185	0.0323	1	-0.824	-0.824
70.3912	35.522	3023.185	0.0323	1	-0.823	-0.823
70.47453	35.528	3028.185	0.0323	1	-0.821	-0.821
70.55787	35.532	3033.185	0.0323	1	-0.822	-0.822
70.64121	35.537	3038.185	0.0322	1	-0.823	-0.823
70.72455	35.54	3043.185	0.0323	1	-0.827	-0.827
70.80789	35.542	3048.185	0.0323	1	-0.831	-0.831
70.89123	35.544	3053.185	0.0323	1	-0.835	-0.835
70.97457	35.546	3058.185	0.0322	1	-0.839	-0.839
71.0579	35.547	3063.185	0.0323	1	-0.843	-0.843
71.14123	35.547	3068.185	0.0324	1	-0.849	-0.849
71.22456	35.549	3073.185	0.0323	1	-0.853	-0.853
71.3079	35.551	3078.185	0.0323	1	-0.857	-0.857
71.39123	35.554	3083.185	0.0323	1	-0.862	-0.862
71.47456	35.555	3088.185	0.0323	1	-0.869	-0.869
71.55789	35.556	3093.185	0.0323	1	-0.877	-0.877
71.64123	35.553	3098.185	0.0323	1	-0.886	-0.886
71.72455	35.447	3103.185	0.0323	1	-0.999	-0.999
71.80789	35.336	3108.185	0.0323	1	-1.117	-1.117
71.89122	35.234	3113.185	0.0323	1	-1.225	-1.225
71.97455	35.163	3118.185	0.0323	1	-1.305	-1.305
72.05787	35.128	3123.185	0.0323	1	-1.348	-1.348
72.14121	35.094	3128.185	0.0323	1	-1.39	-1.39
72.22454	35.063	3133.185	0.0323	1	-1.427	-1.427
72.30788	35.037	3138.185	0.0323	1	-1.459	-1.459
72.39122	35.013	3143.185	0.0323	1	-1.49	-1.49
72.47455	34.986	3148.185	0.0323	1	-1.523	-1.523
72.55788	34.958	3153.185	0.0323	1	-1.557	-1.557
72.64121	34.931	3158.185	0.0323	1	-1.591	-1.591
72.72455	34.901	3163.185	0.0323	1	-1.626	-1.626
72.80789	34.875	3168.185	0.0323	1	-1.657	-1.657
72.89124	34.841	3173.185	0.0323	1	-1.695	-1.695
72.97458	34.802	3178.185	0.0322	1	-1.739	-1.739
73.05792	34.771	3183.185	0.0323	1	-1.775	-1.775
73.14125	34.741	3188.185	0.0323	1	-1.811	-1.811
73.22459	34.712	3193.185	0.0323	1	-1.846	-1.846
73.30793	34.683	3198.185	0.0323	1	-1.882	-1.882
73.39125	34.656	3203.185	0.0323	1	-1.916	-1.916
73.47458	34.617	3208.185	0.0322	1	-1.962	-1.962
73.55792	34.576	3213.185	0.0323	1	-2.009	-2.009
73.64125	34.528	3218.185	0.0322	1	-2.062	-2.062
73.72458	34.478	3223.185	0.0323	1	-2.116	-2.116
73.80791	34.424	3228.185	0.0323	1	-2.175	-2.175
73.89125	34.36	3233.185	0.0323	1	-2.243	-2.243
73.97459	34.303	3238.185	0.0323	1	-2.305	-2.305
74.05792	34.244	3243.185	0.0323	1	-2.369	-2.369
74.14126	34.183	3248.185	0.0323	1	-2.435	-2.435
74.2246	34.13	3253.185	0.0323	1	-2.492	-2.492
74.30793	34.085	3258.185	0.0323	1	-2.542	-2.542
74.39127	34.043	3263.185	0.0323	1	-2.588	-2.588
74.47461	33.996	3268.185	0.0323	1	-2.641	-2.641
74.55795	33.948	3273.185	0.0322	1	-2.694	-2.694
74.64128	33.907	3278.185	0.0323	1	-2.741	-2.741
74.72461	33.862	3283.185	0.0323	1	-2.792	-2.792
74.80793	33.817	3288.185	0.0323	1	-2.844	-2.844
74.89127	33.768	3293.185	0.0322	1	-2.899	-2.899
74.9746	33.711	3298.185	0.0323	1	-2.963	-2.963
75.05794	33.637	3303.185	0.0323	1	-3.043	-3.043
75.14128	33.572	3308.185	0.0323	1	-3.115	-3.115
75.22462	33.537	3313.185	0.0323	1	-3.157	-3.157
75.30795	33.471	3318.185	0.0322	1	-3.23	-3.23
75.39128	33.408	3323.185	0.0322	1	-3.301	-3.301
75.47461	33.343	3328.185	0.0322	1	-3.373	-3.373
75.55795	33.274	3333.185	0.0322	1	-3.449	-3.449
75.64128	33.207	3338.185	0.0322	1	-3.522	-3.522
75.73795	33.121	3343.984	0.0322	1	-3.617	-3.617
75.82129	33.032	3348.984	0.0323	1	-3.713	-3.713
75.90463	32.943	3353.984	0.0323	1	-3.807	-3.807
75.98796	32.852	3358.984	0.0322	1	-3.903	-3.903
76.0713	32.762	3363.984	0.0323	1	-3.999	-3.999
76.15464	32.664	3368.984	0.0323	1	-4.103	-4.103
76.23797	32.571	3373.984	0.0323	1	-4.203	-4.203
76.3213	32.484	3378.984	0.0323	1	-4.295	-4.295
76.40463	32.398	3383.984	0.0323	1	-4.385	-4.385
76.48798	32.305	3388.984	0.0323	1	-4.483	-4.483
76.57133	32.2	3393.984	0.0323	1	-4.593	-4.593
76.65466	32.078	3398.984	0.0322	1	-4.72	-4.72
76.73799	32.019	3403.984	0.0323	1	-4.783	-4.783
76.82132	31.962	3408.984	0.0323	1	-4.846	-4.846
76.90465	31.904	3413.984	0.0323	1	-4.912	-4.912
76.98798	31.831	3418.984	0.0324	1	-4.993	-4.993
77.07132	31.741	3423.984	0.0323	1	-5.092	-5.092
77.15465	31.647	3428.984	0.0323	1	-5.194	-5.194
77.23797	31.553	3433.984	0.0323	1	-5.296	-5.296
77.32131	31.408	3438.984	0.0323	1	-5.448	-5.448
77.40464	31.31	3443.984	0.0323	1	-5.552	-5.552
77.48798	31.224	3448.984	0.0322	1	-5.645	-5.645
77.57132	31.131	3453.984	0.0322	1	-5.747	-5.747
77.65465	31.027	3458.984	0.0323	1	-5.861	-5.861
77.73799	30.931	3463.984	0.0322	1	-5.966	-5.966
77.82132	30.808	3468.984	0.0323	1	-6.097	-6.097
77.90465	30.653	3473.984	0.0323	1	-6.26	-6.26
77.98798	30.514	3478.984	0.0323	1	-6.406	-6.406
78.0713	30.334	3483.984	0.0322	1	-6.594	-6.594
78.15463	30.203	3488.984	0.0323	1	-6.729	-6.729
78.23796	30.069	3493.984	0.0323	1	-6.869	-6.869
78.32129	29.903	3498.984	0.0323	1	-7.039	-7.039
78.40463	29.708	3503.984	0.0323	1	-7.239	-7.239
78.48797	29.488	3508.984	0.0323	1	-7.464	-7.464
78.57131	29.222	3513.984	0.0323	1	-7.732	-7.732
78.65465	29.006	3518.984	0.0323	1	-7.952	-7.952
78.73799	28.792	3523.984	0.0323	1	-8.173	-8.173
78.82133	28.574	3528.984	0.0323	1	-8.396	-8.396
78.90467	28.344	3533.984	0.0323	1	-8.63	-8.63
78.98801	27.961	3538.984	0.0323	1	-9.02	-9.02
79.07135	27.688	3543.984	0.0323	1	-9.302	-9.302
79.15468	27.463	3548.984	0.0323	1	-9.536	-9.536
79.23802	27.259	3553.984	0.0323	1	-9.748	-9.748
79.32135	27.06	3558.984	0.0323	1	-9.957	-9.957
79.40469	26.867	3563.984	0.0323	1	-10.16	-10.16
79.48803	26.677	3568.984	0.0323	1	-10.36	-10.36
79.57135	26.477	3573.984	0.0323	1	-10.571	-10.571
79.65467	26.269	3578.984	0.0323	1	-10.789	-10.789
79.73801	26.066	3583.984	0.0323	1	-10.998	-10.998
79.82133	25.831	3588.984	0.0323	1	-11.238	-11.238
79.90467	25.58	3593.984	0.0323	1	-11.494	-11.494
79.98801	25.247	3598.984	0.0322	1	-11.831	-11.831
80.07133	24.976	3603.984	0.0323	1	-12.107	-12.107
80.15466	24.75	3608.984	0.0323	1	-12.337	-12.337
80.23799	24.535	3613.984	0.0323	1	-12.556	-12.556
80.32132	24.329	3618.984	0.0323	1	-12.768	-12.768
80.40465	24.15	3623.984	0.0323	1	-12.954	-12.954
80.48799	23.953	3628.984	0.0323	1	-13.16	-13.16
80.57132	23.775	3633.984	0.0323	1	-13.345	-13.345
80.65466	23.597	3638.984	0.0323	1	-13.532	-13.532
80.73802	23.44	3643.984	0.0323	1	-13.697	-13.697
80.82136	23.259	3648.984	0.0322	1	-13.885	-13.885
80.90468	23.09	3653.984	0.0323	1	-14.059	-14.059
80.98802	22.864	3658.984	0.0323	1	-14.291	-14.291
81.07136	22.701	3663.984	0.0323	1	-14.461	-14.461
81.1547	22.531	3668.984	0.0323	1	-14.638	-14.638
81.23803	22.388	3673.984	0.0322	1	-14.789	-14.789
81.32137	22.274	3678.984	0.0322	1	-14.915	-14.915
81.40471	22.175	3683.984	0.0322	1	-15.026	-15.026
81.48806	22.084	3688.984	0.0323	1	-15.126	-15.126
81.57142	22.013	3693.984	0.0323	1	-15.205	-15.205
81.65476	21.947	3698.984	0.0322	1	-15.279	-15.279
81.73809	21.901	3703.984	0.0323	1	-15.334	-15.334
81.82141	21.861	3708.984	0.0323	1	-15.382	-15.382
81.90474	21.833	3713.984	0.0322	1	-15.419	-15.419
81.98807	21.811	3718.984	0.0323	1	-15.447	-15.447
82.07141	21.795	3723.984	0.0323	1	-15.47	-15.47
82.15473	21.784	3728.984	0.0323	1	-15.488	-15.488
82.23806	21.778	3733.984	0.0323	1	-15.5	-15.5
82.32138	21.773	3738.984	0.0323	1	-15.511	-15.511
82.40471	21.77	3743.984	0.0322	1	-15.519	-15.519
82.48804	21.769	3748.984	0.0323	1	-15.524	-15.524
82.57138	21.768	3753.984	0.0322	1	-15.533	-15.533
82.65471	21.768	3758.984	0.0323	1	-15.54	-15.54
82.73805	21.776	3763.984	0.0323	1	-15.54	-15.54
82.82138	21.802	3768.984	0.0323	1	-15.525	-15.525
82.9047	21.853	3773.984	0.0323	1	-15.487	-15.487
82.98804	21.912	3778.984	0.0322	1	-15.446	-15.446
83.07138	21.98	3783.984	0.0322	1	-15.392	-15.392
83.15472	22.057	3788.984	0.0323	1	-15.328	-15.328
83.23806	22.158	3793.984	0.0322	1	-15.238	-15.238
83.32139	22.238	3798.984	0.0322	1	-15.166	-15.166
83.40472	22.354	3803.984	0.0322	1	-15.06	-15.06
83.48807	22.464	3808.984	0.0323	1	-14.962	-14.962
83.5714	22.592	3813.984	0.0323	1	-14.843	-14.843
83.65473	22.738	3818.984	0.0323	1	-14.704	-14.704
83.73807	22.859	3823.984	0.0322	1	-14.59	-14.59
83.8214	22.954	3828.984	0.0323	1	-14.5	-14.5
83.90474	23.088	3833.984	0.0322	1	-14.371	-14.371
83.98808	23.232	3838.984	0.0323	1	-14.231	-14.231
84.07142	23.375	3843.984	0.0322	1	-14.093	-14.093
84.15476	23.448	3848.984	0.0322	1	-14.025	-14.025
84.23809	23.561	3853.984	0.0322	1	-13.917	-13.917
84.32143	23.712	3858.984	0.0323	1	-13.771	-13.771
84.40475	23.863	3863.984	0.0323	1	-13.624	-13.624
84.48808	24.032	3868.984	0.0323	1	-13.46	-13.46
84.57141	24.171	3873.984	0.0323	1	-13.327	-13.327
84.65474	24.224	3878.984	0.0323	1	-13.279	-13.279
84.73808	24.295	3883.984	0.0323	1	-13.215	-13.215
84.82141	24.401	3888.984	0.0323	1	-13.115	-13.115
84.90476	24.527	3893.984	0.0323	1	-12.995	-12.995
84.98808	24.649	3898.984	0.0323	1	-12.882	-12.882
85.07141	24.791	3903.984	0.0323	1	-12.751	-12.751
85.15476	24.903	3908.984	0.0322	1	-12.647	-12.647
85.2381	24.973	3913.984	0.0323	1	-12.584	-12.584
85.32144	25.055	3918.984	0.0323	1	-12.51	-12.51
85.40479	25.108	3923.984	0.0323	1	-12.463	-12.463
85.48812	25.174	3928.984	0.0323	1	-12.404	-12.404
85.57145	25.251	3933.984	0.0323	1	-12.333	-12.333
85.65479	25.352	3938.984	0.0323	1	-12.24	-12.24
85.73812	25.468	3943.984	0.0323	1	-12.132	-12.132
85.82146	25.588	3948.984	0.0323	1	-12.02	-12.02
85.90479	25.69	3953.984	0.0323	1	-11.927	-11.927
85.98812	25.758	3958.984	0.0323	1	-11.87	-11.87
86.07146	25.826	3963.984	0.0323	1	-11.81	-11.81
86.15479	25.883	3968.984	0.0323	1	-11.764	-11.764
86.23812	25.908	3973.984	0.0322	1	-11.75	-11.75
86.32146	25.944	3978.984	0.0322	1	-11.723	-11.723
86.40479	25.986	3983.984	0.0323	1	-11.69	-11.69
86.48813	26.039	3988.984	0.0323	1	-11.645	-11.645
86.57145	26.092	3993.984	0.0323	1	-11.598	-11.598
86.65477	26.147	3998.984	0.0323	1	-11.55	-11.55
86.73811	26.204	4003.984	0.0322	1	-11.5	-11.5
86.82144	26.223	4008.984	0.0323	1	-11.49	-11.49
86.90479	26.244	4013.984	0.0323	1	-11.479	-11.479
86.98813	26.268	4018.984	0.0323	1	-11.465	-11.465
87.07147	26.303	4023.984	0.0323	1	-11.439	-11.439
87.1548	26.332	4028.984	0.0322	1	-11.42	-11.42
87.23814	26.364	4033.984	0.0323	1	-11.397	-11.397
87.32149	26.376	4038.984	0.0323	1	-11.397	-11.397
87.40482	26.392	4043.984	0.0322	1	-11.395	-11.395
87.48816	26.418	4048.984	0.0322	1	-11.384	-11.384
87.57149	26.456	4053.984	0.0323	1	-11.358	-11.358
87.65482	26.492	4058.984	0.0322	1	-11.331	-11.331
87.73816	26.532	4063.984	0.0322	1	-11.301	-11.301
87.8215	26.567	4068.984	0.0323	1	-11.274	-11.274
87.90483	26.582	4073.984	0.0322	1	-11.266	-11.266
87.98816	26.606	4078.984	0.0323	1	-11.253	-11.253
88.0715	26.64	4083.984	0.0323	1	-11.229	-11.229
88.15483	26.684	4088.984	0.0323	1	-11.19	-11.19
88.23816	26.728	4093.984	0.0322	1	-11.151	-11.151
88.32147	26.765	4098.984	0.0322	1	-11.12	-11.12
88.40479	26.805	4103.984	0.0323	1	-11.087	-11.087
88.48812	26.825	4108.984	0.0322	1	-11.074	-11.074
88.57147	26.857	4113.984	0.0322	1	-11.051	-11.051
88.65482	26.889	4118.984	0.0322	1	-11.028	-11.028
88.73816	26.92	4123.984	0.0322	1	-11.007	-11.007
88.8215	26.962	4128.984	0.0323	1	-10.975	-10.975
88.90485	27.002	4133.984	0.0323	1	-10.948	-10.948
88.98817	27.025	4138.984	0.0323	1	-10.936	-10.936
89.07149	27.061	4143.984	0.0323	1	-10.908	-10.908
89.15482	27.11	4148.984	0.0323	1	-10.866	-10.866
89.23816	27.167	4153.984	0.0322	1	-10.814	-10.814
89.32151	27.212	4158.984	0.0323	1	-10.773	-10.773
89.40485	27.235	4163.984	0.0323	1	-10.758	-10.758
89.48818	27.263	4168.984	0.0322	1	-10.745	-10.745
89.57152	27.292	4173.984	0.0323	1	-10.734	-10.734
89.65485	27.317	4178.984	0.0323	1	-10.722	-10.722
89.73818	27.343	4183.984	0.0323	1	-10.705	-10.705
89.82152	27.372	4188.984	0.0323	1	-10.683	-10.683
89.90485	27.397	4193.984	0.0323	1	-10.666	-10.666
89.98819	27.415	4198.984	0.0322	1	-10.655	-10.655
90.07153	27.43	4203.984	0.0323	1	-10.648	-10.648
90.15486	27.448	4208.984	0.0323	1	-10.637	-10.637
90.23821	27.462	4213.984	0.0322	1	-10.631	-10.631
90.32155	27.478	4218.984	0.0322	1	-10.622	-10.622
90.40489	27.495	4223.984	0.0322	1	-10.612	-10.612
90.48822	27.516	4228.984	0.0323	1	-10.598	-10.598
90.57156	27.525	4233.984	0.0322	1	-10.594	-10.594
90.65488	27.541	4238.984	0.0322	1	-10.581	-10.581
90.7382	27.568	4243.984	0.0322	1	-10.558	-10.558
90.82154	27.61	4248.984	0.0322	1	-10.52	-10.52
90.90488	27.645	4253.984	0.0322	1	-10.492	-10.492
90.98821	27.668	4258.984	0.0323	1	-10.477	-10.477
91.07153	27.686	4263.984	0.0323	1	-10.466	-10.466
91.15485	27.703	4268.984	0.0322	1	-10.455	-10.455
91.23819	27.719	4273.984	0.0322	1	-10.444	-10.444
91.32153	27.726	4278.984	0.0322	1	-10.443	-10.443
91.40487	27.734	4283.984	0.0322	1	-10.441	-10.441
91.48822	27.748	4288.984	0.0323	1	-10.432	-10.432
91.57156	27.766	4293.984	0.0322	1	-10.42	-10.42
91.6549	27.781	4298.984	0.0322	1	-10.411	-10.411
91.73825	27.793	4303.984	0.0322	1	-10.408	-10.408
91.82159	27.802	4308.984	0.0323	1	-10.41	-10.41
91.90493	27.81	4313.984	0.0322	1	-10.416	-10.416
91.98827	27.816	4318.984	0.0323	1	-10.421	-10.421
92.07159	27.821	4323.984	0.0323	1	-10.423	-10.423
92.15493	27.824	4328.984	0.0323	1	-10.426	-10.426
92.23827	27.826	4333.984	0.0322	1	-10.428	-10.428
92.32161	27.828	4338.984	0.0323	1	-10.431	-10.431
92.40495	27.829	4343.984	0.0323	1	-10.435	-10.435
92.48828	27.831	4348.984	0.0322	1	-10.438	-10.438
92.57162	27.833	4353.984	0.0322	1	-10.44	-10.44
92.65496	27.833	4358.984	0.0322	1	-10.444	-10.444
92.7383	27.834	4363.984	0.0322	1	-10.449	-10.449
92.82163	27.834	4368.984	0.0322	1	-10.457	-10.457
92.90497	27.834	4373.984	0.0322	1	-10.465	-10.465
92.9883	27.834	4378.984	0.0322	1	-10.472	-10.472
93.07163	27.834	4383.984	0.0322	1	-10.479	-10.479
93.15497	27.835	4388.984	0.0322	1	-10.486	-10.486
93.2383	27.835	4393.984	0.0322	1	-10.495	-10.495
93.32163	27.836	4398.984	0.0322	1	-10.503	-10.503
93.40498	27.836	4403.984	0.0322	1	-10.512	-10.512
93.48832	27.836	4408.984	0.0322	1	-10.521	-10.521
93.57165	27.836	4413.984	0.0322	1	-10.53	-10.53
93.65498	27.837	4418.984	0.0322	1	-10.537	-10.537
93.73831	27.837	4423.984	0.0322	1	-10.548	-10.548
93.82165	27.837	4428.984	0.0323	1	-10.559	-10.559
93.90499	27.837	4433.984	0.0322	1	-10.568	-10.568
93.98833	27.838	4438.984	0.0322	1	-10.576	-10.576
94.07166	27.839	4443.984	0.0322	1	-10.581	-10.581
94.15499	27.84	4448.984	0.0322	1	-10.585	-10.585
94.23832	27.84	4453.984	0.0322	1	-10.59	-10.59
94.32165	27.841	4458.984	0.0322	1	-10.594	-10.594
94.40498	27.841	4463.984	0.0322	1	-10.6	-10.6
94.48832	27.84	4468.984	0.0322	1	-10.607	-10.607
94.57167	27.84	4473.984	0.0322	1	-10.611	-10.611
94.65501	27.839	4478.984	0.0322	1	-10.616	-10.616
94.73835	27.837	4483.984	0.0322	1	-10.622	-10.622
94.82169	27.834	4488.984	0.0322	1	-10.629	-10.629
94.90502	27.83	4493.984	0.0322	1	-10.637	-10.637
94.98836	27.826	4498.984	0.0322	1	-10.645	-10.645
95.0717	27.821	4503.984	0.0322	1	-10.654	-10.654
95.15503	27.814	4508.984	0.0322	1	-10.666	-10.666
95.23837	27.805	4513.984	0.0322	1	-10.68	-10.68
95.3217	27.786	4518.984	0.0321	1	-10.704	-10.704
95.40502	27.764	4523.984	0.0322	1	-10.731	-10.731
95.48835	27.75	4528.984	0.0322	1	-10.749	-10.749
95.57169	27.705	4533.984	0.0322	1	-10.798	-10.798
95.65502	27.676	4538.984	0.0322	1	-10.831	-10.831
95.73835	27.656	4543.984	0.0322	1	-10.857	-10.857
95.82168	27.641	4548.984	0.0322	1	-10.877	-10.877
95.905	27.627	4553.984	0.0322	1	-10.895	-10.895
95.98834	27.609	4558.984	0.0322	1	-10.917	-10.917
96.07168	27.578	4563.984	0.0322	1	-10.95	-10.95
96.15502	27.565	4568.984	0.0322	1	-10.966	-10.966
96.23835	27.559	4573.984	0.0322	1	-10.974	-10.974
96.32169	27.554	4578.984	0.0321	1	-10.981	-10.981
96.40501	27.544	4583.984	0.0322	1	-10.994	-10.994
96.48835	27.529	4588.984	0.0322	1	-11.012	-11.012
96.57169	27.501	4593.984	0.0322	1	-11.042	-11.042
96.65502	27.464	4598.984	0.0322	1	-11.082	-11.082
96.73836	27.401	4603.984	0.0322	1	-11.146	-11.146
96.82171	27.309	4608.984	0.0322	1	-11.239	-11.239
96.90503	27.241	4613.984	0.0322	1	-11.309	-11.309
96.98835	27.195	4618.984	0.0322	1	-11.356	-11.356
97.07168	27.146	4623.984	0.0322	1	-11.406	-11.406
97.15501	27.098	4628.984	0.0322	1	-11.456	-11.456
97.23834	27.063	4633.984	0.0322	1	-11.493	-11.493
97.32167	27.032	4638.984	0.0322	1	-11.527	-11.527
97.40501	27.005	4643.984	0.0322	1	-11.558	-11.558
97.48834	26.955	4648.984	0.0322	1	-11.609	-11.609
97.57168	26.925	4653.984	0.0322	1	-11.641	-11.641
97.65503	26.9	4658.984	0.0322	1	-11.667	-11.667
97.73837	26.874	4663.984	0.0322	1	-11.694	-11.694
97.82169	26.849	4668.984	0.0322	1	-11.72	-11.72
97.90502	26.805	4673.984	0.0323	1	-11.764	-11.764
97.98837	26.781	4678.984	0.0322	1	-11.789	-11.789
98.07171	26.76	4683.984	0.0322	1	-11.81	-11.81
98.15504	26.742	4688.984	0.0322	1	-11.828	-11.828
98.23837	26.725	4693.984	0.0322	1	-11.846	-11.846
98.3217	26.706	4698.984	0.0322	1	-11.865	-11.865
98.40504	26.683	4703.984	0.0322	1	-11.888	-11.888
98.48837	26.659	4708.984	0.0322	1	-11.913	-11.913
98.5717	26.641	4713.984	0.0322	1	-11.931	-11.931
98.65503	26.622	4718.984	0.0322	1	-11.95	-11.95
98.73836	26.588	4723.984	0.0322	1	-11.984	-11.984
98.8217	26.574	4728.984	0.0322	1	-11.998	-11.998
98.90503	26.556	4733.984	0.0322	1	-12.016	-12.016
98.98837	26.529	4738.984	0.0322	1	-12.043	-12.043
99.07169	26.477	4743.984	0.0322	1	-12.095	-12.095
99.15503	26.436	4748.984	0.0322	1	-12.136	-12.136
99.23836	26.36	4753.984	0.0322	1	-12.212	-12.212
99.3217	26.31	4758.984	0.0322	1	-12.262	-12.262
99.40503	26.271	4763.984	0.0322	1	-12.301	-12.301
99.48836	26.241	4768.984	0.0322	1	-12.331	-12.331
99.5717	26.213	4773.984	0.0321	1	-12.359	-12.359
99.65502	26.164	4778.984	0.0322	1	-12.408	-12.408
99.73835	26.133	4783.984	0.0322	1	-12.439	-12.439
99.82168	26.107	4788.984	0.0322	1	-12.465	-12.465
99.90501	26.08	4793.984	0.0322	1	-12.492	-12.492
99.98836	26.015	4798.984	0.0322	1	-12.557	-12.557
100.0717	25.963	4803.984	0.0322	1	-12.609	-12.609
100.15503	25.923	4808.984	0.0321	1	-12.648	-12.648
100.23836	25.889	4813.984	0.0322	1	-12.682	-12.682
100.32169	25.847	4818.984	0.0322	1	-12.723	-12.723
100.40502	25.807	4823.984	0.0322	1	-12.761	-12.761
100.48834	25.777	4828.984	0.0322	1	-12.789	-12.789
100.57167	25.73	4833.984	0.0322	1	-12.835	-12.835
100.655	25.685	4838.984	0.0322	1	-12.878	-12.878
100.73834	25.653	4843.984	0.0322	1	-12.908	-12.908
100.82168	25.611	4848.984	0.0322	1	-12.947	-12.947
100.90501	25.566	4853.984	0.0322	1	-12.99	-12.99
100.98835	25.529	4858.984	0.0322	1	-13.024	-13.024
101.07169	25.488	4863.984	0.0322	1	-13.062	-13.062
101.15503	25.443	4868.984	0.0322	1	-13.103	-13.103
101.23837	25.4	4873.984	0.0322	1	-13.14	-13.14
101.32171	25.338	4878.984	0.0322	1	-13.196	-13.196
101.40504	25.286	4883.984	0.0322	1	-13.241	-13.241
101.48837	25.231	4888.984	0.0322	1	-13.288	-13.288
101.5717	25.173	4893.984	0.0322	1	-13.337	-13.337
101.65504	25.109	4898.984	0.0322	1	-13.39	-13.39
101.73837	25.041	4903.984	0.0322	1	-13.447	-13.447
101.82172	24.989	4908.984	0.0322	1	-13.488	-13.488
101.90506	24.939	4913.984	0.0321	1	-13.523	-13.523
101.98838	24.89	4918.984	0.0322	1	-13.555	-13.555
102.0717	24.835	4923.984	0.0321	1	-13.594	-13.594
102.15501	24.798	4928.984	0.0322	1	-13.613	-13.613
102.23834	24.77	4933.984	0.0322	1	-13.623	-13.623
102.32166	24.732	4938.984	0.0322	1	-13.645	-13.645
102.405	24.692	4943.984	0.0322	1	-13.668	-13.668
102.48833	24.658	4948.984	0.0322	1	-13.685	-13.685
102.57167	24.61	4953.984	0.0322	1	-13.714	-13.714
102.655	24.568	4958.984	0.0322	1	-13.737	-13.737
102.73833	24.531	4963.984	0.0322	1	-13.757	-13.757
102.82167	24.491	4968.984	0.0322	1	-13.78	-13.78
102.905	24.444	4973.984	0.0322	1	-13.808	-13.808
102.98834	24.39	4978.984	0.0322	1	-13.844	-13.844
103.07168	24.33	4983.984	0.0322	1	-13.887	-13.887
103.16835	24.266	4989.785	0.0322	1	-13.932	-13.932
103.25168	24.212	4994.785	0.0321	1	-13.968	-13.968
103.335	24.133	4999.785	0.0322	1	-14.027	-14.027
103.41833	24.069	5004.785	0.0322	1	-14.071	-14.071
103.50167	24.018	5009.785	0.0321	1	-14.102	-14.102
103.58502	23.965	5014.785	0.0322	1	-14.137	-14.137
103.66835	23.898	5019.785	0.0322	1	-14.187	-14.187
103.7517	23.826	5024.785	0.0322	1	-14.241	-14.241
103.83504	23.735	5029.785	0.0322	1	-14.313	-14.313
103.91838	23.661	5034.785	0.0322	1	-14.366	-14.366
104.00171	23.577	5039.785	0.0322	1	-14.427	-14.427
104.08504	23.5	5044.785	0.0322	1	-14.475	-14.475
104.16837	23.438	5049.785	0.0322	1	-14.511	-14.511
104.2517	23.367	5054.785	0.0322	1	-14.557	-14.557
104.33503	23.297	5059.785	0.0322	1	-14.6	-14.6
104.41837	23.22	5064.785	0.0322	1	-14.653	-14.653
104.50169	23.142	5069.785	0.0322	1	-14.709	-14.709
104.58503	23.07	5074.785	0.0322	1	-14.758	-14.758
104.66835	22.983	5079.785	0.0322	1	-14.823	-14.823
104.75166	22.898	5084.785	0.0323	1	-14.887	-14.887
104.83497	22.85	5089.785	0.0322	1	-14.913	-14.913
104.91831	22.809	5094.785	0.0323	1	-14.93	-14.93
105.00163	22.721	5099.785	0.0322	1	-14.996	-14.996
105.08496	22.642	5104.785	0.0322	1	-15.049	-15.049
105.16831	22.541	5109.785	0.0322	1	-15.125	-15.125
105.25164	22.432	5114.785	0.0322	1	-15.211	-15.211
105.33498	22.333	5119.785	0.0322	1	-15.283	-15.283
105.41832	22.233	5124.785	0.0322	1	-15.349	-15.349
105.50166	22.134	5129.785	0.0322	1	-15.416	-15.416
105.58499	22.035	5134.785	0.0322	1	-15.485	-15.485
105.66831	21.947	5139.785	0.0323	1	-15.541	-15.541
105.75165	21.868	5144.785	0.0322	1	-15.587	-15.587
105.83498	21.763	5149.785	0.0322	1	-15.662	-15.662
105.9183	21.657	5154.785	0.0322	1	-15.74	-15.74
106.00164	21.555	5159.785	0.0322	1	-15.812	-15.812
106.08498	21.467	5164.785	0.0322	1	-15.867	-15.867
106.1683	21.386	5169.785	0.0322	1	-15.914	-15.914
106.25165	21.305	5174.785	0.0322	1	-15.964	-15.964
106.33498	21.207	5179.785	0.0322	1	-16.036	-16.036
106.41834	21.116	5184.785	0.0322	1	-16.102	-16.102
106.5017	20.992	5189.785	0.0322	1	-16.199	-16.199
106.58505	20.88	5194.785	0.0322	1	-16.285	-16.285
106.66841	20.769	5199.785	0.0322	1	-16.368	-16.368
106.75174	20.663	5204.785	0.0322	1	-16.445	-16.445
106.83507	20.578	5209.785	0.0322	1	-16.502	-16.502
106.91841	20.469	5214.785	0.0322	1	-16.58	-16.58
107.00172	20.354	5219.785	0.0322	1	-16.661	-16.661
107.08505	20.249	5224.785	0.0322	1	-16.737	-16.737
107.16836	20.121	5229.785	0.0322	1	-16.835	-16.835
107.25169	19.995	5234.785	0.0322	1	-16.933	-16.933
107.33502	19.871	5239.785	0.0322	1	-17.028	-17.028
107.41833	19.753	5244.785	0.0322	1	-17.116	-17.116
107.50167	19.615	5249.785	0.0322	1	-17.224	-17.224
107.58501	19.476	5254.785	0.0322	1	-17.333	-17.333
107.66836	19.327	5259.785	0.0322	1	-17.453	-17.453
107.75169	19.168	5264.785	0.0322	1	-17.583	-17.583
107.83502	19.03	5269.785	0.0322	1	-17.692	-17.692
107.91835	18.908	5274.785	0.0322	1	-17.787	-17.787
108.00167	18.773	5279.785	0.0322	1	-17.89	-17.89
108.08499	18.637	5284.785	0.0322	1	-17.988	-17.988
108.16831	18.517	5289.785	0.0322	1	-18.066	-18.066
108.25163	18.381	5294.785	0.0322	1	-18.164	-18.164
108.33496	18.249	5299.785	0.0322	1	-18.257	-18.257
108.41829	18.1	5304.785	0.0322	1	-18.37	-18.37
108.50162	17.967	5309.785	0.0322	1	-18.468	-18.468
108.58496	17.824	5314.785	0.0322	1	-18.577	-18.577
108.66828	17.68	5319.785	0.0322	1	-18.686	-18.686
108.75162	17.55	5324.785	0.0322	1	-18.78	-18.78
108.83495	17.402	5329.785	0.0322	1	-18.894	-18.894
108.91829	17.25	5334.785	0.0322	1	-19.01	-19.01
109.00164	17.093	5339.785	0.0322	1	-19.129	-19.129
109.08498	16.936	5344.785	0.0322	1	-19.251	-19.251
109.16832	16.788	5349.785	0.0322	1	-19.363	-19.363
109.25164	16.649	5354.785	0.0322	1	-19.465	-19.465
109.33499	16.508	5359.785	0.0322	1	-19.566	-19.566
109.41833	16.352	5364.785	0.0322	1	-19.684	-19.684
109.50166	16.188	5369.785	0.0322	1	-19.813	-19.813
109.585	16.023	5374.785	0.0322	1	-19.943	-19.943
109.66833	15.871	5379.785	0.0322	1	-20.062	-20.062
109.75167	15.735	5384.785	0.0322	1	-20.167	-20.167
109.835	15.603	5389.785	0.0322	1	-20.269	-20.269
109.91833	15.497	5394.785	0.0322	1	-20.35	-20.35
110.00166	15.387	5399.785	0.0322	1	-20.435	-20.435
