# Supplementary material for: Modification of the structural stability of human serum albumin in rheumatoid arthritis
Source: PLoS One. 2023 Mar 17;18(3):e0271008. doi: 10.1371/journal.pone.0271008 (PMC10022781; doi:10.1371/journal.pone.0271008)
Supplement: S2 Data — The zip file includes 47 HDC results (.csv) exported from DSC raw files. Each HDC result file contains seven measurements for each DSC run: temperature (°C), power (μW), time(s), pressure (atm), scan rate (°C/min), analysis data (excess molar heat capacity (Cpex)), and corrected data (normalized Cpex, normalization explained in the Methods section). (ZIP) [file pone.0271008.s003.zip › SupplmentalData_2_HDC results/RF52.csv]

temp	power	time	pressure	scan rate	AnalysisData	CorrectedData
20.00121	-61.578	0.546	0.0324	0.562	0.413	0.413
20.03293	-78.823	5.546	0.0324	0.562	0.446	0.446
20.08541	-149.138	10.547	0.0324	0.562	0.396	0.396
20.1533	-221.391	15.547	0.0324	0.562	-0.008	-0.008
20.25001	-288.628	21.546	0.0324	0.676	-1.481	-1.481
20.3396	-325.558	26.546	0.0326	0.791	-3.25	-3.25
20.43447	-345.847	31.546	0.0324	0.907	-4.845	-4.845
20.5324	-353.933	36.546	0.0324	1.02	-6.953	-6.953
20.6316	-351.119	41.546	0.0324	1.096	-8.864	-8.864
20.73071	-340.477	46.546	0.0324	1.141	-10.76	-10.76
20.82874	-324.725	51.547	0.0324	1.16	-12.564	-12.564
20.92504	-305.895	56.547	0.0323	1.145	-14.097	-14.097
21.01925	-285.597	61.547	0.0324	1.125	-15.353	-15.353
21.12936	-261.028	67.546	0.0323	1.102	-16.484	-16.484
21.21873	-241.485	72.546	0.0324	1.078	-17.141	-17.141
21.30611	-223.375	77.546	0.0324	1.055	-17.565	-17.565
21.39176	-207.037	82.546	0.0324	1.035	-17.809	-17.809
21.47596	-192.579	87.546	0.0324	1.018	-17.86	-17.86
21.55904	-180.031	92.546	0.0324	1.004	-17.794	-17.794
21.64127	-169.288	97.546	0.0324	0.993	-17.585	-17.585
21.72294	-160.3	102.546	0.0323	0.986	-17.365	-17.365
21.80429	-152.669	107.546	0.0323	0.981	-17.087	-17.087
21.88554	-146.185	112.546	0.0324	0.979	-16.762	-16.762
21.96684	-140.721	117.546	0.0323	0.978	-16.498	-16.498
22.04831	-135.967	122.546	0.0324	0.98	-16.267	-16.267
22.13003	-131.71	127.546	0.0324	0.982	-16.102	-16.102
22.22845	-127.084	133.546	0.0324	0.985	-16.013	-16.013
22.31079	-123.343	138.546	0.0324	0.988	-15.887	-15.887
22.39341	-119.666	143.546	0.0323	0.991	-15.773	-15.773
22.47629	-116.014	148.546	0.0323	0.994	-15.712	-15.712
22.55937	-112.298	153.546	0.0324	0.996	-15.641	-15.641
22.64263	-108.535	158.546	0.0324	0.998	-15.579	-15.579
22.72604	-104.723	163.546	0.0323	1	-15.522	-15.522
22.80958	-100.916	168.546	0.0324	1.002	-15.497	-15.497
22.89319	-97.094	173.546	0.0324	1.003	-15.481	-15.481
22.97685	-93.285	178.546	0.0324	1.003	-15.491	-15.491
23.06053	-89.482	183.546	0.0324	1.004	-15.493	-15.493
23.14421	-85.727	188.546	0.0324	1.004	-15.488	-15.488
23.22787	-82.025	193.546	0.0323	1.004	-15.472	-15.472
23.31151	-78.415	198.546	0.0324	1.003	-15.473	-15.473
23.3951	-74.876	203.546	0.0324	1.003	-15.444	-15.444
23.47866	-71.446	208.546	0.0324	1.003	-15.394	-15.394
23.56218	-68.168	213.546	0.0324	1.002	-15.379	-15.379
23.64567	-65.02	218.546	0.0324	1.002	-15.373	-15.373
23.72913	-61.975	223.546	0.0324	1.002	-15.328	-15.328
23.81257	-59.092	228.546	0.0324	1.001	-15.318	-15.318
23.89598	-56.299	233.546	0.0324	1.001	-15.281	-15.281
23.97938	-53.637	238.546	0.0324	1.001	-15.253	-15.253
24.06276	-51.075	243.546	0.0323	1.001	-15.21	-15.21
24.14613	-48.628	248.546	0.0324	1.001	-15.197	-15.197
24.22951	-46.266	253.546	0.0324	1.001	-15.181	-15.181
24.31289	-44.021	258.546	0.0324	1	-15.165	-15.165
24.39626	-41.852	263.546	0.0324	1	-15.143	-15.143
24.47962	-39.749	268.546	0.0324	1	-15.107	-15.107
24.56299	-37.728	273.546	0.0324	1	-15.078	-15.078
24.64637	-35.779	278.546	0.0324	1	-15.055	-15.055
24.72974	-33.881	283.546	0.0324	1	-15.007	-15.007
24.81312	-32.057	288.546	0.0324	1.001	-14.971	-14.971
24.8965	-30.309	293.546	0.0324	1.001	-14.956	-14.956
24.97987	-28.605	298.546	0.0324	1.001	-14.925	-14.925
25.06325	-26.899	303.546	0.0324	1.001	-14.835	-14.835
25.14664	-25.319	308.546	0.0324	1.001	-14.825	-14.825
25.23004	-23.818	313.546	0.0324	1.001	-14.844	-14.844
25.31343	-22.372	318.546	0.0324	1.001	-14.863	-14.863
25.3968	-20.958	323.546	0.0324	1.001	-14.859	-14.859
25.48016	-19.554	328.546	0.0324	1	-14.815	-14.815
25.56352	-18.179	333.546	0.0324	1	-14.76	-14.76
25.64688	-16.897	338.546	0.0324	1	-14.759	-14.759
25.73025	-15.651	343.546	0.0326	1	-14.754	-14.754
25.81362	-14.46	348.546	0.0324	1	-14.758	-14.758
25.89699	-13.314	353.546	0.0324	1	-14.756	-14.756
25.99703	-11.983	359.546	0.0324	1	-14.746	-14.746
26.09375	-10.735	365.347	0.0324	1	-14.731	-14.731
26.17711	-9.704	370.347	0.0324	1	-14.73	-14.73
26.26047	-8.711	375.347	0.0324	1	-14.72	-14.72
26.34383	-7.722	380.347	0.0324	1	-14.677	-14.677
26.42719	-6.782	385.347	0.0324	1	-14.642	-14.642
26.51054	-5.874	390.347	0.0324	1	-14.612	-14.612
26.59389	-4.992	395.347	0.0324	1	-14.582	-14.582
26.67725	-4.141	400.347	0.0324	1	-14.556	-14.556
26.76062	-3.354	405.347	0.0323	1	-14.555	-14.555
26.84398	-2.589	410.347	0.0324	1	-14.528	-14.528
26.92733	-1.843	415.347	0.0324	1	-14.524	-14.524
27.01069	-1.085	420.347	0.0324	1	-14.502	-14.502
27.09404	-0.391	425.347	0.0324	1	-14.509	-14.509
27.17739	0.307	430.347	0.0324	1	-14.481	-14.481
27.26073	0.965	435.347	0.0324	1	-14.469	-14.469
27.34409	1.604	440.347	0.0324	1	-14.453	-14.453
27.42743	2.216	445.347	0.0324	1	-14.439	-14.439
27.51078	2.808	450.347	0.0324	1	-14.415	-14.415
27.59413	3.381	455.347	0.0324	1	-14.396	-14.396
27.67748	3.924	460.347	0.0324	1	-14.393	-14.393
27.76083	4.453	465.347	0.0324	1	-14.397	-14.397
27.84417	4.97	470.347	0.0324	1	-14.404	-14.404
27.92751	5.489	475.347	0.0324	1	-14.377	-14.377
28.01086	5.975	480.347	0.0324	1	-14.361	-14.361
28.09419	6.434	485.347	0.0324	1	-14.349	-14.349
28.17753	6.888	490.347	0.0324	1	-14.326	-14.326
28.26088	7.321	495.347	0.0324	1	-14.31	-14.31
28.34421	7.732	500.347	0.0324	1	-14.305	-14.305
28.42754	8.153	505.347	0.0324	1	-14.271	-14.271
28.51088	8.567	510.347	0.0324	1	-14.244	-14.244
28.61091	9.021	516.346	0.0324	1	-14.244	-14.244
28.69427	9.359	521.346	0.0324	1	-14.258	-14.258
28.77762	9.688	526.346	0.0324	1	-14.264	-14.264
28.86096	10.025	531.346	0.0324	1	-14.252	-14.252
28.9443	10.376	536.346	0.0324	1	-14.212	-14.212
29.02764	10.709	541.346	0.0324	1	-14.193	-14.193
29.11098	11.032	546.346	0.0324	1	-14.161	-14.161
29.19432	11.338	551.346	0.0324	1	-14.137	-14.137
29.27767	11.629	556.346	0.0324	1	-14.132	-14.132
29.361	11.908	561.346	0.0324	1	-14.118	-14.118
29.44434	12.188	566.346	0.0324	1	-14.087	-14.087
29.52768	12.45	571.346	0.0324	1	-14.074	-14.074
29.61101	12.709	576.346	0.0324	1	-14.061	-14.061
29.69434	12.957	581.346	0.0324	1	-14.046	-14.046
29.77768	13.189	586.346	0.0324	1	-14.058	-14.058
29.86102	13.412	591.346	0.0324	1	-14.068	-14.068
29.94435	13.629	596.346	0.0324	1	-14.078	-14.078
30.02769	13.849	601.346	0.0324	1	-14.06	-14.06
30.11102	14.06	606.346	0.0324	1	-14.026	-14.026
30.19435	14.263	611.346	0.0324	1	-14.001	-14.001
30.27769	14.462	616.346	0.0324	1	-13.974	-13.974
30.36102	14.644	621.346	0.0323	1	-13.963	-13.963
30.44435	14.829	626.346	0.0324	1	-13.941	-13.941
30.52768	15.013	631.346	0.0324	1	-13.924	-13.924
30.61101	15.175	636.346	0.0324	1	-13.93	-13.93
30.69435	15.33	641.346	0.0324	1	-13.931	-13.931
30.77769	15.482	646.346	0.0324	1	-13.931	-13.931
30.86103	15.63	651.346	0.0324	1	-13.932	-13.932
30.94436	15.779	656.346	0.0324	1	-13.927	-13.927
31.02771	15.933	661.346	0.0324	1	-13.901	-13.901
31.11104	16.057	666.346	0.0326	1	-13.906	-13.906
31.19438	16.187	671.346	0.0324	1	-13.902	-13.902
31.27772	16.314	676.346	0.0324	1	-13.901	-13.901
31.36106	16.44	681.346	0.0324	1	-13.894	-13.894
31.4444	16.561	686.346	0.0326	1	-13.885	-13.885
31.52774	16.681	691.346	0.0324	1	-13.869	-13.869
31.61107	16.796	696.346	0.0324	1	-13.865	-13.865
31.69441	16.914	701.346	0.0324	1	-13.87	-13.87
31.77774	17.028	706.346	0.0324	1	-13.875	-13.875
31.86108	17.139	711.346	0.0324	1	-13.857	-13.857
31.94442	17.252	716.346	0.0324	1	-13.828	-13.828
32.02775	17.361	721.346	0.0324	1	-13.809	-13.809
32.1111	17.459	726.346	0.0324	1	-13.81	-13.81
32.19443	17.549	731.346	0.0324	1	-13.803	-13.803
32.27776	17.644	736.346	0.0324	1	-13.795	-13.795
32.36109	17.738	741.346	0.0324	1	-13.783	-13.783
32.44442	17.83	746.346	0.0324	1	-13.775	-13.775
32.52775	17.917	751.346	0.0326	1	-13.769	-13.769
32.61108	17.995	756.346	0.0324	1	-13.766	-13.766
32.69441	18.071	761.346	0.0324	1	-13.764	-13.764
32.77774	18.144	766.346	0.0324	1	-13.759	-13.759
32.86108	18.213	771.346	0.0324	1	-13.758	-13.758
32.94441	18.281	776.346	0.0326	1	-13.753	-13.753
33.02774	18.35	781.346	0.0324	1	-13.753	-13.753
33.11108	18.421	786.346	0.0324	1	-13.742	-13.742
33.19441	18.485	791.346	0.0324	1	-13.734	-13.734
33.27773	18.555	796.346	0.0326	1	-13.722	-13.722
33.36105	18.631	801.346	0.0324	1	-13.706	-13.706
33.44438	18.706	806.346	0.0324	1	-13.687	-13.687
33.52772	18.765	811.346	0.0324	1	-13.672	-13.672
33.61105	18.819	816.346	0.0324	1	-13.665	-13.665
33.69439	18.874	821.346	0.0324	1	-13.649	-13.649
33.77774	18.922	826.346	0.0324	1	-13.645	-13.645
33.86107	18.97	831.346	0.0324	1	-13.642	-13.642
33.94441	19.021	836.346	0.0326	1	-13.629	-13.629
34.02775	19.071	841.346	0.0324	1	-13.626	-13.626
34.11108	19.12	846.346	0.0324	1	-13.621	-13.621
34.19441	19.174	851.346	0.0324	1	-13.604	-13.604
34.27774	19.228	856.346	0.0324	1	-13.594	-13.594
34.36108	19.282	861.346	0.0324	1	-13.587	-13.587
34.44441	19.326	866.346	0.0324	1	-13.59	-13.59
34.52772	19.373	871.346	0.0324	1	-13.587	-13.587
34.61105	19.427	876.346	0.0326	1	-13.576	-13.576
34.69438	19.474	881.346	0.0324	1	-13.568	-13.568
34.77771	19.514	886.346	0.0324	1	-13.562	-13.562
34.86103	19.556	891.346	0.0324	1	-13.554	-13.554
34.94438	19.597	896.346	0.0324	1	-13.548	-13.548
35.02772	19.628	901.346	0.0326	1	-13.552	-13.552
35.11105	19.66	906.346	0.0324	1	-13.553	-13.553
35.19439	19.7	911.346	0.0324	1	-13.542	-13.542
35.27772	19.737	916.346	0.0324	1	-13.531	-13.531
35.36106	19.777	921.346	0.0324	1	-13.517	-13.517
35.44439	19.813	926.346	0.0324	1	-13.502	-13.502
35.52772	19.854	931.346	0.0324	1	-13.486	-13.486
35.61104	19.89	936.346	0.0324	1	-13.48	-13.48
35.69437	19.93	941.346	0.0324	1	-13.469	-13.469
35.77771	19.97	946.346	0.0324	1	-13.45	-13.45
35.86104	20.001	951.346	0.0324	1	-13.44	-13.44
35.94437	20.034	956.346	0.0324	1	-13.43	-13.43
36.02769	20.074	961.346	0.0324	1	-13.415	-13.415
36.11103	20.114	966.346	0.0326	1	-13.401	-13.401
36.19437	20.143	971.346	0.0326	1	-13.397	-13.397
36.27771	20.17	976.346	0.0326	1	-13.393	-13.393
36.36103	20.196	981.346	0.0324	1	-13.388	-13.388
36.44434	20.23	986.346	0.0324	1	-13.367	-13.367
36.52767	20.267	991.346	0.0324	1	-13.342	-13.342
36.61101	20.299	996.346	0.0324	1	-13.32	-13.32
36.69435	20.323	1001.346	0.0324	1	-13.307	-13.307
36.77769	20.345	1006.346	0.0324	1	-13.296	-13.296
36.86103	20.365	1011.346	0.0324	1	-13.29	-13.29
36.94436	20.384	1016.346	0.0324	1	-13.287	-13.287
37.02768	20.407	1021.346	0.0324	1	-13.281	-13.281
37.11101	20.437	1026.346	0.0324	1	-13.268	-13.268
37.19434	20.466	1031.346	0.0324	1	-13.26	-13.26
37.27768	20.489	1036.346	0.0324	1	-13.255	-13.255
37.36099	20.511	1041.346	0.0324	1	-13.254	-13.254
37.4443	20.538	1046.346	0.0324	1	-13.244	-13.244
37.52762	20.569	1051.346	0.0324	1	-13.231	-13.231
37.61094	20.6	1056.346	0.0324	1	-13.217	-13.217
37.69428	20.624	1061.346	0.0324	1	-13.207	-13.207
37.77763	20.643	1066.346	0.0324	1	-13.203	-13.203
37.86095	20.659	1071.346	0.0324	1	-13.202	-13.202
37.94427	20.68	1076.346	0.0324	1	-13.198	-13.198
38.02758	20.706	1081.346	0.0323	1	-13.189	-13.189
38.1109	20.73	1086.346	0.0324	1	-13.182	-13.182
38.19422	20.755	1091.346	0.0324	1	-13.171	-13.171
38.27754	20.777	1096.346	0.0324	1	-13.164	-13.164
38.36087	20.796	1101.346	0.0324	1	-13.157	-13.157
38.4442	20.812	1106.346	0.0326	1	-13.153	-13.153
38.52753	20.829	1111.346	0.0324	1	-13.147	-13.147
38.61087	20.843	1116.346	0.0324	1	-13.144	-13.144
38.6942	20.857	1121.346	0.0324	1	-13.14	-13.14
38.77756	20.871	1126.346	0.0324	1	-13.135	-13.135
38.86091	20.881	1131.346	0.0324	1	-13.133	-13.133
38.94425	20.891	1136.346	0.0324	1	-13.132	-13.132
39.0276	20.906	1141.346	0.0324	1	-13.128	-13.128
39.11095	20.919	1146.346	0.0324	1	-13.128	-13.128
39.19428	20.934	1151.346	0.0324	1	-13.127	-13.127
39.2776	20.954	1156.346	0.0324	1	-13.119	-13.119
39.36095	20.977	1161.346	0.0324	1	-13.106	-13.106
39.44428	20.997	1166.346	0.0324	1	-13.096	-13.096
39.52762	21.017	1171.346	0.0324	1	-13.086	-13.086
39.61095	21.037	1176.346	0.0323	1	-13.078	-13.078
39.69428	21.061	1181.346	0.0324	1	-13.065	-13.065
39.7776	21.087	1186.346	0.0324	1	-13.049	-13.049
39.86093	21.112	1191.346	0.0324	1	-13.031	-13.031
39.94427	21.136	1196.346	0.0324	1	-13.013	-13.013
40.0276	21.159	1201.346	0.0324	1	-12.999	-12.999
40.11093	21.181	1206.346	0.0324	1	-12.987	-12.987
40.19426	21.205	1211.346	0.0324	1	-12.973	-12.973
40.27759	21.228	1216.346	0.0324	1	-12.959	-12.959
40.36093	21.249	1221.346	0.0324	1	-12.946	-12.946
40.44426	21.271	1226.346	0.0324	1	-12.932	-12.932
40.52758	21.292	1231.346	0.0324	1	-12.919	-12.919
40.61091	21.318	1236.346	0.0324	1	-12.9	-12.9
40.69423	21.339	1241.346	0.0324	1	-12.886	-12.886
40.77757	21.361	1246.346	0.0324	1	-12.87	-12.87
40.8609	21.378	1251.346	0.0324	1	-12.861	-12.861
40.94423	21.395	1256.346	0.0324	1	-12.852	-12.852
41.02757	21.413	1261.346	0.0324	1	-12.842	-12.842
41.1109	21.432	1266.346	0.0324	1	-12.834	-12.834
41.19423	21.449	1271.346	0.0324	1	-12.828	-12.828
41.27757	21.469	1276.346	0.0324	1	-12.818	-12.818
41.36091	21.486	1281.346	0.0324	1	-12.811	-12.811
41.44425	21.501	1286.346	0.0324	1	-12.803	-12.803
41.5276	21.516	1291.346	0.0324	1	-12.797	-12.797
41.61093	21.529	1296.346	0.0324	1	-12.793	-12.793
41.69426	21.549	1301.346	0.0324	1	-12.779	-12.779
41.77758	21.572	1306.346	0.0324	1	-12.764	-12.764
41.8609	21.596	1311.346	0.0324	1	-12.747	-12.747
41.94423	21.619	1316.346	0.0324	1	-12.732	-12.732
42.02755	21.642	1321.346	0.0324	1	-12.718	-12.718
42.11087	21.664	1326.346	0.0324	1	-12.705	-12.705
42.19419	21.684	1331.346	0.0324	1	-12.693	-12.693
42.27752	21.703	1336.346	0.0324	1	-12.682	-12.682
42.36085	21.72	1341.346	0.0324	1	-12.672	-12.672
42.44418	21.736	1346.346	0.0324	1	-12.661	-12.661
42.52751	21.751	1351.346	0.0324	1	-12.65	-12.65
42.61083	21.767	1356.346	0.0324	1	-12.638	-12.638
42.69416	21.784	1361.346	0.0324	1	-12.627	-12.627
42.7775	21.799	1366.346	0.0324	1	-12.62	-12.62
42.86083	21.814	1371.346	0.0324	1	-12.611	-12.611
42.94416	21.829	1376.346	0.0324	1	-12.602	-12.602
43.02749	21.843	1381.346	0.0324	1	-12.599	-12.599
43.11082	21.86	1386.346	0.0324	1	-12.591	-12.591
43.19415	21.875	1391.346	0.0324	1	-12.584	-12.584
43.27749	21.89	1396.346	0.0324	1	-12.576	-12.576
43.36083	21.905	1401.346	0.0324	1	-12.568	-12.568
43.44417	21.919	1406.346	0.0324	1	-12.56	-12.56
43.52751	21.933	1411.346	0.0324	1	-12.551	-12.551
43.61084	21.948	1416.346	0.0324	1	-12.541	-12.541
43.69416	21.965	1421.346	0.0324	1	-12.53	-12.53
43.77749	21.985	1426.346	0.0324	1	-12.515	-12.515
43.86082	22.004	1431.346	0.0324	1	-12.501	-12.501
43.94416	22.023	1436.346	0.0324	1	-12.486	-12.486
44.0275	22.04	1441.346	0.0324	1	-12.474	-12.474
44.11082	22.056	1446.346	0.0324	1	-12.463	-12.463
44.19414	22.08	1451.346	0.0324	1	-12.445	-12.445
44.27745	22.108	1456.346	0.0324	1	-12.423	-12.423
44.36077	22.14	1461.346	0.0324	1	-12.398	-12.398
44.4441	22.166	1466.346	0.0324	1	-12.379	-12.379
44.52744	22.186	1471.346	0.0323	1	-12.364	-12.364
44.61077	22.206	1476.346	0.0324	1	-12.349	-12.349
44.69411	22.224	1481.346	0.0323	1	-12.336	-12.336
44.77746	22.243	1486.346	0.0323	1	-12.323	-12.323
44.8608	22.256	1491.346	0.0323	1	-12.315	-12.315
44.94414	22.269	1496.346	0.0324	1	-12.306	-12.306
45.02748	22.281	1501.346	0.0324	1	-12.3	-12.3
45.11081	22.295	1506.346	0.0324	1	-12.29	-12.29
45.19415	22.311	1511.346	0.0324	1	-12.28	-12.28
45.27748	22.326	1516.346	0.0324	1	-12.27	-12.27
45.36081	22.344	1521.346	0.0324	1	-12.256	-12.256
45.44414	22.364	1526.346	0.0324	1	-12.239	-12.239
45.52746	22.389	1531.346	0.0324	1	-12.219	-12.219
45.6108	22.413	1536.346	0.0324	1	-12.2	-12.2
45.69413	22.434	1541.346	0.0324	1	-12.183	-12.183
45.77745	22.454	1546.346	0.0324	1	-12.168	-12.168
45.86078	22.476	1551.346	0.0324	1	-12.151	-12.151
45.94412	22.496	1556.346	0.0324	1	-12.136	-12.136
46.02745	22.512	1561.346	0.0324	1	-12.126	-12.126
46.11077	22.529	1566.346	0.0323	1	-12.114	-12.114
46.19408	22.549	1571.346	0.0324	1	-12.1	-12.1
46.27742	22.57	1576.346	0.0324	1	-12.085	-12.085
46.36075	22.587	1581.346	0.0323	1	-12.073	-12.073
46.44409	22.601	1586.346	0.0324	1	-12.064	-12.064
46.52742	22.615	1591.346	0.0323	1	-12.055	-12.055
46.61075	22.631	1596.346	0.0324	1	-12.044	-12.044
46.69409	22.649	1601.346	0.0324	1	-12.031	-12.031
46.77742	22.667	1606.346	0.0323	1	-12.018	-12.018
46.86075	22.686	1611.346	0.0324	1	-12.003	-12.003
46.94409	22.708	1616.346	0.0323	1	-11.986	-11.986
47.02742	22.728	1621.346	0.0324	1	-11.972	-11.972
47.11075	22.747	1626.346	0.0324	1	-11.958	-11.958
47.19408	22.768	1631.346	0.0324	1	-11.942	-11.942
47.27741	22.789	1636.346	0.0323	1	-11.926	-11.926
47.3774	22.812	1642.346	0.0324	1	-11.906	-11.906
47.46074	22.833	1647.346	0.0324	1	-11.89	-11.89
47.54408	22.852	1652.346	0.0323	1	-11.875	-11.875
47.62741	22.873	1657.346	0.0324	1	-11.858	-11.858
47.71074	22.896	1662.346	0.0323	1	-11.839	-11.839
47.79407	22.92	1667.346	0.0324	1	-11.82	-11.82
47.8774	22.948	1672.346	0.0324	1	-11.796	-11.796
47.96073	22.975	1677.346	0.0323	1	-11.773	-11.773
48.04406	23.001	1682.346	0.0323	1	-11.75	-11.75
48.12738	23.029	1687.346	0.0324	1	-11.726	-11.726
48.21069	23.059	1692.346	0.0323	1	-11.7	-11.7
48.29401	23.09	1697.346	0.0324	1	-11.673	-11.673
48.37733	23.121	1702.346	0.0324	1	-11.648	-11.648
48.46066	23.151	1707.346	0.0324	1	-11.623	-11.623
48.544	23.176	1712.346	0.0324	1	-11.605	-11.605
48.62734	23.198	1717.346	0.0324	1	-11.588	-11.588
48.71068	23.218	1722.346	0.0324	1	-11.572	-11.572
48.79402	23.238	1727.346	0.0324	1	-11.555	-11.555
48.87737	23.256	1732.346	0.0324	1	-11.539	-11.539
48.96071	23.275	1737.346	0.0324	1	-11.524	-11.524
49.04405	23.296	1742.346	0.0324	1	-11.506	-11.506
49.12738	23.321	1747.346	0.0324	1	-11.486	-11.486
49.21071	23.349	1752.346	0.0324	1	-11.463	-11.463
49.29404	23.376	1757.346	0.0324	1	-11.44	-11.44
49.37737	23.405	1762.346	0.0324	1	-11.416	-11.416
49.4607	23.435	1767.346	0.0324	1	-11.391	-11.391
49.54403	23.469	1772.346	0.0324	1	-11.362	-11.362
49.62736	23.503	1777.346	0.0323	1	-11.333	-11.333
49.7107	23.531	1782.346	0.0324	1	-11.309	-11.309
49.79401	23.558	1787.346	0.0324	1	-11.286	-11.286
49.87734	23.589	1792.346	0.0324	1	-11.258	-11.258
49.96068	23.619	1797.346	0.0324	1	-11.232	-11.232
50.04401	23.643	1802.346	0.0323	1	-11.213	-11.213
50.12734	23.665	1807.346	0.0323	1	-11.206	-11.206
50.21068	23.688	1812.346	0.0324	1	-11.214	-11.214
50.29401	23.708	1817.346	0.0324	1	-11.226	-11.226
50.37735	23.734	1822.346	0.0323	1	-11.229	-11.229
50.4607	23.759	1827.346	0.0324	1	-11.23	-11.23
50.54405	23.781	1832.346	0.0324	1	-11.23	-11.23
50.62739	23.8	1837.346	0.0324	1	-11.231	-11.231
50.71072	23.827	1842.346	0.0323	1	-11.223	-11.223
50.79405	23.859	1847.346	0.0324	1	-11.209	-11.209
50.87739	23.893	1852.346	0.0323	1	-11.189	-11.189
50.96072	23.928	1857.346	0.0324	1	-11.167	-11.167
51.04405	23.964	1862.346	0.0324	1	-11.142	-11.142
51.12739	23.998	1867.346	0.0324	1	-11.117	-11.117
51.21072	24.032	1872.346	0.0324	1	-11.091	-11.091
51.29404	24.067	1877.346	0.0324	1	-11.064	-11.064
51.37737	24.105	1882.346	0.0323	1	-11.031	-11.031
51.4607	24.143	1887.346	0.0324	1	-10.999	-10.999
51.54402	24.18	1892.346	0.0323	1	-10.967	-10.967
51.62736	24.217	1897.346	0.0324	1	-10.933	-10.933
51.71068	24.249	1902.346	0.0323	1	-10.904	-10.904
51.79401	24.281	1907.346	0.0324	1	-10.876	-10.876
51.87735	24.313	1912.346	0.0323	1	-10.848	-10.848
51.96068	24.346	1917.346	0.0323	1	-10.819	-10.819
52.04401	24.381	1922.346	0.0324	1	-10.788	-10.788
52.12734	24.415	1927.346	0.0324	1	-10.758	-10.758
52.21068	24.451	1932.346	0.0323	1	-10.726	-10.726
52.29399	24.486	1937.346	0.0323	1	-10.694	-10.694
52.37731	24.528	1942.346	0.0323	1	-10.655	-10.655
52.46064	24.574	1947.346	0.0323	1	-10.612	-10.612
52.54399	24.612	1952.346	0.0323	1	-10.577	-10.577
52.62732	24.639	1957.346	0.0323	1	-10.554	-10.554
52.71066	24.667	1962.346	0.0323	1	-10.53	-10.53
52.794	24.694	1967.346	0.0324	1	-10.506	-10.506
52.87734	24.723	1972.346	0.0323	1	-10.48	-10.48
52.96067	24.753	1977.346	0.0323	1	-10.453	-10.453
53.044	24.787	1982.346	0.0323	1	-10.424	-10.424
53.12733	24.82	1987.346	0.0324	1	-10.397	-10.397
53.21066	24.856	1992.346	0.0323	1	-10.365	-10.365
53.294	24.891	1997.346	0.0323	1	-10.334	-10.334
53.37732	24.925	2002.346	0.0324	1	-10.303	-10.303
53.46065	24.96	2007.346	0.0323	1	-10.271	-10.271
53.54399	24.993	2012.346	0.0323	1	-10.241	-10.241
53.64065	25.03	2018.147	0.0324	1	-10.208	-10.208
53.72399	25.061	2023.147	0.0323	1	-10.18	-10.18
53.80732	25.092	2028.147	0.0324	1	-10.153	-10.153
53.89065	25.126	2033.147	0.0323	1	-10.123	-10.123
53.97398	25.163	2038.147	0.0323	1	-10.089	-10.089
54.05731	25.201	2043.147	0.0324	1	-10.055	-10.055
54.1573	25.249	2049.146	0.0323	1	-10.012	-10.012
54.24063	25.288	2054.146	0.0324	1	-9.979	-9.979
54.32396	25.326	2059.146	0.0323	1	-9.947	-9.947
54.40729	25.361	2064.146	0.0324	1	-9.919	-9.919
54.49062	25.398	2069.146	0.0324	1	-9.888	-9.888
54.57396	25.432	2074.146	0.0324	1	-9.86	-9.86
54.65729	25.466	2079.146	0.0324	1	-9.83	-9.83
54.74062	25.504	2084.146	0.0324	1	-9.797	-9.797
54.82396	25.541	2089.146	0.0324	1	-9.766	-9.766
54.90729	25.576	2094.146	0.0324	1	-9.737	-9.737
54.99062	25.614	2099.146	0.0323	1	-9.706	-9.706
55.07396	25.656	2104.146	0.0323	1	-9.671	-9.671
55.1573	25.699	2109.146	0.0323	1	-9.636	-9.636
55.24063	25.741	2114.146	0.0323	1	-9.603	-9.603
55.32397	25.787	2119.146	0.0324	1	-9.567	-9.567
55.4073	25.834	2124.146	0.0323	1	-9.528	-9.528
55.49063	25.883	2129.146	0.0323	1	-9.484	-9.484
55.57396	25.936	2134.146	0.0324	1	-9.437	-9.437
55.65729	26.003	2139.146	0.0324	1	-9.374	-9.374
55.74061	26.072	2144.146	0.0323	1	-9.309	-9.309
55.82394	26.137	2149.146	0.0323	1	-9.248	-9.248
55.90727	26.197	2154.146	0.0324	1	-9.19	-9.19
55.99061	26.257	2159.146	0.0323	1	-9.132	-9.132
56.07394	26.316	2164.146	0.0323	1	-9.079	-9.079
56.15728	26.372	2169.146	0.0323	1	-9.028	-9.028
56.24061	26.426	2174.146	0.0323	1	-8.981	-8.981
56.32394	26.491	2179.146	0.0323	1	-8.922	-8.922
56.40727	26.565	2184.146	0.0324	1	-8.855	-8.855
56.4906	26.641	2189.146	0.0324	1	-8.786	-8.786
56.57392	26.707	2194.146	0.0323	1	-8.725	-8.725
56.65725	26.773	2199.146	0.0323	1	-8.666	-8.666
56.74058	26.84	2204.146	0.0323	1	-8.607	-8.607
56.82392	26.905	2209.146	0.0323	1	-8.546	-8.546
56.90725	26.968	2214.146	0.0323	1	-8.487	-8.487
56.99057	27.043	2219.146	0.0323	1	-8.415	-8.415
57.07389	27.132	2224.146	0.0324	1	-8.329	-8.329
57.15723	27.215	2229.146	0.0324	1	-8.253	-8.253
57.24057	27.285	2234.146	0.0324	1	-8.189	-8.189
57.32391	27.362	2239.146	0.0323	1	-8.119	-8.119
57.40725	27.448	2244.146	0.0324	1	-8.043	-8.043
57.49059	27.544	2249.146	0.0324	1	-7.955	-7.955
57.57393	27.649	2254.146	0.0323	1	-7.859	-7.859
57.65727	27.76	2259.146	0.0323	1	-7.756	-7.756
57.74061	27.884	2264.146	0.0324	1	-7.64	-7.64
57.82394	28.007	2269.146	0.0323	1	-7.524	-7.524
57.90727	28.136	2274.146	0.0323	1	-7.402	-7.402
57.99061	28.275	2279.146	0.0323	1	-7.271	-7.271
58.07394	28.409	2284.146	0.0323	1	-7.143	-7.143
58.15728	28.549	2289.146	0.0323	1	-7.01	-7.01
58.24062	28.69	2294.146	0.0323	1	-6.875	-6.875
58.32395	28.834	2299.146	0.0323	1	-6.736	-6.736
58.40729	28.989	2304.146	0.0323	1	-6.586	-6.586
58.49061	29.165	2309.146	0.0323	1	-6.415	-6.415
58.57393	29.346	2314.146	0.0323	1	-6.239	-6.239
58.65726	29.527	2319.146	0.0323	1	-6.064	-6.064
58.74059	29.712	2324.146	0.0323	1	-5.885	-5.885
58.82392	29.905	2329.146	0.0323	1	-5.697	-5.697
58.90725	30.119	2334.146	0.0323	1	-5.489	-5.489
58.99058	30.318	2339.146	0.0323	1	-5.296	-5.296
59.07392	30.536	2344.146	0.0323	1	-5.083	-5.083
59.15725	30.767	2349.146	0.0323	1	-4.858	-4.858
59.24058	31.014	2354.146	0.0323	1	-4.617	-4.617
59.32391	31.271	2359.146	0.0323	1	-4.365	-4.365
59.40725	31.544	2364.146	0.0323	1	-4.095	-4.095
59.49057	31.817	2369.146	0.0323	1	-3.827	-3.827
59.5739	32.103	2374.146	0.0323	1	-3.547	-3.547
59.65724	32.413	2379.146	0.0323	1	-3.24	-3.24
59.74057	32.73	2384.146	0.0323	1	-2.928	-2.928
59.82391	33.079	2389.146	0.0323	1	-2.585	-2.585
59.90724	33.448	2394.146	0.0323	1	-2.221	-2.221
59.99058	33.821	2399.146	0.0323	1	-1.857	-1.857
60.07391	34.214	2404.146	0.0323	1	-1.474	-1.474
60.15725	34.623	2409.146	0.0324	1	-1.073	-1.073
60.24058	35.06	2414.146	0.0323	1	-0.641	-0.641
60.32391	35.513	2419.146	0.0323	1	-0.191	-0.191
60.40724	35.989	2424.146	0.0323	1	0.28	0.28
60.49057	36.483	2429.146	0.0322	1	0.769	0.769
60.5739	36.981	2434.146	0.0323	1	1.261	1.261
60.65723	37.479	2439.146	0.0323	1	1.753	1.753
60.74056	37.986	2444.146	0.0323	1	2.255	2.255
60.82389	38.494	2449.146	0.0323	1	2.758	2.758
60.90722	39.009	2454.146	0.0323	1	3.267	3.267
60.99055	39.506	2459.146	0.0323	1	3.759	3.759
61.07388	39.997	2464.146	0.0323	1	4.243	4.243
61.15722	40.471	2469.146	0.0323	1	4.711	4.711
61.24055	40.898	2474.146	0.0323	1	5.13	5.13
61.32387	41.304	2479.146	0.0323	1	5.528	5.528
61.4072	41.678	2484.146	0.0323	1	5.895	5.895
61.49053	42.005	2489.146	0.0323	1	6.216	6.216
61.57387	42.272	2494.146	0.0323	1	6.478	6.478
61.65721	42.484	2499.146	0.0323	1	6.684	6.684
61.74054	42.653	2504.146	0.0323	1	6.851	6.851
61.82388	42.781	2509.146	0.0323	1	6.976	6.976
61.90721	42.869	2514.146	0.0323	1	7.062	7.062
61.99055	42.928	2519.146	0.0323	1	7.119	7.119
62.07388	42.964	2524.146	0.0323	1	7.154	7.154
62.15722	42.989	2529.146	0.0323	1	7.177	7.177
62.24055	43.003	2534.146	0.0323	1	7.189	7.189
62.32389	42.98	2539.146	0.0323	1	7.164	7.164
62.40723	42.876	2544.146	0.0323	1	7.058	7.058
62.49056	42.699	2549.146	0.0323	1	6.878	6.878
62.57389	42.476	2554.146	0.0323	1	6.652	6.652
62.65722	42.219	2559.146	0.0323	1	6.391	6.391
62.74056	41.944	2564.146	0.0323	1	6.111	6.111
62.82389	41.662	2569.146	0.0323	1	5.824	5.824
62.90722	41.388	2574.146	0.0323	1	5.545	5.545
62.99056	41.112	2579.146	0.0324	1	5.265	5.265
63.07389	40.832	2584.146	0.0323	1	4.98	4.98
63.15724	40.583	2589.146	0.0323	1	4.727	4.727
63.24059	40.331	2594.146	0.0323	1	4.47	4.47
63.32393	40.095	2599.146	0.0323	1	4.229	4.229
63.40727	39.882	2604.146	0.0323	1	4.011	4.011
63.49058	39.693	2609.146	0.0323	1	3.817	3.817
63.5739	39.534	2614.146	0.0323	1	3.653	3.653
63.65723	39.381	2619.146	0.0323	1	3.493	3.493
63.74056	39.219	2624.146	0.0323	1	3.327	3.327
63.82389	39.069	2629.146	0.0324	1	3.172	3.172
63.90721	38.914	2634.146	0.0323	1	3.01	3.01
63.99054	38.767	2639.146	0.0323	1	2.854	2.854
64.07387	38.634	2644.146	0.0324	1	2.713	2.713
64.1572	38.501	2649.146	0.0323	1	2.574	2.574
64.24052	38.374	2654.146	0.0323	1	2.441	2.441
64.32385	38.253	2659.146	0.0323	1	2.315	2.315
64.40718	38.137	2664.146	0.0323	1	2.193	2.193
64.49052	38.029	2669.146	0.0323	1	2.08	2.08
64.57386	37.928	2674.146	0.0323	1	1.973	1.973
64.65719	37.829	2679.146	0.0323	1	1.869	1.869
64.74053	37.74	2684.146	0.0323	1	1.775	1.775
64.82386	37.66	2689.146	0.0323	1	1.69	1.69
64.9072	37.588	2694.146	0.0323	1	1.613	1.613
64.99054	37.521	2699.146	0.0323	1	1.54	1.54
65.07388	37.459	2704.146	0.0323	1	1.472	1.472
65.15721	37.396	2709.146	0.0323	1	1.402	1.402
65.24054	37.339	2714.146	0.0323	1	1.34	1.34
65.32388	37.284	2719.146	0.0323	1	1.281	1.281
65.4072	37.231	2724.146	0.0323	1	1.222	1.222
65.49055	37.185	2729.146	0.0323	1	1.169	1.169
65.5739	37.141	2734.146	0.0323	1	1.118	1.118
65.65723	37.1	2739.146	0.0323	1	1.07	1.07
65.74056	37.069	2744.146	0.0323	1	1.031	1.031
65.82389	37.044	2749.146	0.0323	1	0.998	0.998
65.90722	37.023	2754.146	0.0323	1	0.972	0.972
65.99055	37.003	2759.146	0.0323	1	0.948	0.948
66.07387	36.986	2764.146	0.0323	1	0.925	0.925
66.15721	36.97	2769.146	0.0323	1	0.902	0.902
66.24054	36.957	2774.146	0.0323	1	0.883	0.883
66.32388	36.946	2779.146	0.0323	1	0.865	0.865
66.40721	36.937	2784.146	0.0323	1	0.85	0.85
66.49054	36.929	2789.146	0.0323	1	0.836	0.836
66.57387	36.922	2794.146	0.0323	1	0.822	0.822
66.65721	36.915	2799.146	0.0323	1	0.807	0.807
66.74055	36.909	2804.146	0.0323	1	0.794	0.794
66.82388	36.905	2809.146	0.0323	1	0.784	0.784
66.90722	36.902	2814.146	0.0323	1	0.775	0.775
66.99055	36.9	2819.146	0.0323	1	0.768	0.768
67.07388	36.898	2824.146	0.0323	1	0.761	0.761
67.15722	36.897	2829.146	0.0323	1	0.755	0.755
67.24054	36.896	2834.146	0.0323	1	0.75	0.75
67.32388	36.896	2839.146	0.0323	1	0.746	0.746
67.40721	36.896	2844.146	0.0323	1	0.742	0.742
67.49055	36.895	2849.146	0.0323	1	0.735	0.735
67.57388	36.895	2854.146	0.0324	1	0.728	0.728
67.65721	36.897	2859.146	0.0323	1	0.721	0.721
67.74055	36.901	2864.146	0.0323	1	0.72	0.72
67.82388	36.908	2869.146	0.0324	1	0.722	0.722
67.90721	36.917	2874.146	0.0323	1	0.726	0.726
67.99054	36.931	2879.146	0.0323	1	0.735	0.735
68.07387	36.952	2884.146	0.0323	1	0.751	0.751
68.1572	36.978	2889.146	0.0323	1	0.773	0.773
68.24053	37.013	2894.146	0.0324	1	0.804	0.804
68.32386	37.053	2899.146	0.0323	1	0.84	0.84
68.40719	37.097	2904.146	0.0323	1	0.879	0.879
68.49052	37.168	2909.146	0.0323	1	0.945	0.945
68.57386	37.328	2914.146	0.0323	1	1.1	1.1
68.65719	37.425	2919.146	0.0323	1	1.192	1.192
68.74053	37.498	2924.146	0.0323	1	1.259	1.259
68.82388	37.553	2929.146	0.0323	1	1.307	1.307
68.90723	37.595	2934.146	0.0323	1	1.343	1.343
68.99058	37.625	2939.146	0.0323	1	1.368	1.368
69.07392	37.648	2944.146	0.0323	1	1.386	1.386
69.15726	37.672	2949.146	0.0323	1	1.405	1.405
69.24059	37.701	2954.146	0.0323	1	1.428	1.428
69.32393	37.734	2959.146	0.0323	1	1.457	1.457
69.40726	37.767	2964.146	0.0323	1	1.484	1.484
69.49058	37.806	2969.146	0.0323	1	1.518	1.518
69.57392	37.859	2974.146	0.0323	1	1.566	1.566
69.65724	37.905	2979.146	0.0323	1	1.604	1.604
69.74056	37.959	2984.146	0.0323	1	1.652	1.652
69.82389	38.01	2989.146	0.0323	1	1.697	1.697
69.90723	38.048	2994.146	0.0323	1	1.73	1.73
69.99057	38.08	2999.146	0.0323	1	1.757	1.757
70.07391	38.108	3004.146	0.0324	1	1.781	1.781
70.15724	38.137	3009.146	0.0323	1	1.805	1.805
70.24057	38.165	3014.146	0.0323	1	1.828	1.828
70.3239	38.19	3019.146	0.0323	1	1.848	1.848
70.40723	38.217	3024.146	0.0323	1	1.871	1.871
70.49057	38.24	3029.146	0.0323	1	1.89	1.89
70.5739	38.259	3034.146	0.0324	1	1.904	1.904
70.65724	38.273	3039.146	0.0323	1	1.912	1.912
70.74057	38.284	3044.146	0.0324	1	1.916	1.916
70.8239	38.291	3049.146	0.0323	1	1.917	1.917
70.90723	38.296	3054.146	0.0323	1	1.916	1.916
70.99056	38.3	3059.146	0.0323	1	1.914	1.914
71.0739	38.302	3064.146	0.0323	1	1.911	1.911
71.15723	38.304	3069.146	0.0323	1	1.907	1.907
71.24056	38.305	3074.146	0.0323	1	1.902	1.902
71.32389	38.305	3079.146	0.0323	1	1.896	1.896
71.40723	38.305	3084.146	0.0323	1	1.887	1.887
71.49056	38.302	3089.146	0.0323	1	1.876	1.876
71.57389	38.295	3094.146	0.0323	1	1.861	1.861
71.65723	38.286	3099.146	0.0323	1	1.846	1.846
71.74057	38.271	3104.146	0.0323	1	1.824	1.824
71.82389	38.245	3109.146	0.0323	1	1.791	1.791
71.90723	38.217	3114.146	0.0323	1	1.756	1.756
71.99058	38.176	3119.146	0.0323	1	1.706	1.706
72.07393	38.127	3124.146	0.0324	1	1.65	1.65
72.15727	38.073	3129.146	0.0324	1	1.588	1.588
72.2406	38.014	3134.146	0.0323	1	1.523	1.523
72.32391	37.971	3139.146	0.0323	1	1.474	1.474
72.40723	37.933	3144.146	0.0323	1	1.429	1.429
72.49055	37.897	3149.146	0.0323	1	1.387	1.387
72.57389	37.858	3154.146	0.0323	1	1.342	1.342
72.65722	37.811	3159.146	0.0323	1	1.288	1.288
72.74056	37.756	3164.146	0.0323	1	1.228	1.228
72.8239	37.706	3169.146	0.0323	1	1.173	1.173
72.90724	37.652	3174.146	0.0322	1	1.115	1.115
72.99057	37.597	3179.146	0.0323	1	1.055	1.055
73.07391	37.548	3184.146	0.0323	1	1.001	1.001
73.15725	37.499	3189.146	0.0323	1	0.946	0.946
73.24058	37.455	3194.146	0.0323	1	0.896	0.896
73.32392	37.411	3199.146	0.0323	1	0.845	0.845
73.40726	37.365	3204.146	0.0323	1	0.792	0.792
73.4906	37.323	3209.146	0.0323	1	0.743	0.743
73.57393	37.277	3214.146	0.0323	1	0.691	0.691
73.65726	37.232	3219.146	0.0323	1	0.641	0.641
73.74059	37.185	3224.146	0.0323	1	0.59	0.59
73.82392	37.138	3229.146	0.0323	1	0.538	0.538
73.90725	37.088	3234.146	0.0323	1	0.484	0.484
73.99058	37.028	3239.146	0.0323	1	0.419	0.419
74.07391	36.963	3244.146	0.0323	1	0.349	0.349
74.15724	36.908	3249.146	0.0323	1	0.289	0.289
74.24057	36.847	3254.146	0.0323	1	0.224	0.224
74.32391	36.785	3259.146	0.0323	1	0.157	0.157
74.40726	36.705	3264.146	0.0323	1	0.073	0.073
74.49061	36.612	3269.146	0.0323	1	-0.026	-0.026
74.57395	36.526	3274.146	0.0323	1	-0.117	-0.117
74.65728	36.443	3279.146	0.0323	1	-0.206	-0.206
74.74062	36.357	3284.146	0.0323	1	-0.298	-0.298
74.82396	36.268	3289.146	0.0323	1	-0.394	-0.394
74.90729	36.183	3294.146	0.0323	1	-0.485	-0.485
74.99062	36.104	3299.146	0.0323	1	-0.571	-0.571
75.07394	36.012	3304.146	0.0323	1	-0.669	-0.669
75.15728	35.92	3309.146	0.0323	1	-0.768	-0.768
75.24063	35.81	3314.146	0.0323	1	-0.885	-0.885
75.32395	35.703	3319.146	0.0323	1	-0.999	-0.999
75.40729	35.609	3324.146	0.0323	1	-1.101	-1.101
75.49063	35.51	3329.146	0.0323	1	-1.207	-1.207
75.57396	35.411	3334.146	0.0323	1	-1.313	-1.313
75.65731	35.306	3339.146	0.0323	1	-1.424	-1.424
75.74064	35.187	3344.146	0.0323	1	-1.551	-1.551
75.82398	35.071	3349.146	0.0323	1	-1.674	-1.674
75.90733	34.957	3354.146	0.0323	1	-1.793	-1.793
75.99068	34.844	3359.146	0.0322	1	-1.911	-1.911
76.07403	34.739	3364.146	0.0323	1	-2.022	-2.022
76.15738	34.625	3369.146	0.0323	1	-2.142	-2.142
76.2407	34.516	3374.146	0.0323	1	-2.258	-2.258
76.32401	34.422	3379.146	0.0323	1	-2.357	-2.357
76.40731	34.33	3384.146	0.0323	1	-2.453	-2.453
76.49063	34.234	3389.146	0.0323	1	-2.554	-2.554
76.57397	34.119	3394.146	0.0323	1	-2.674	-2.674
76.65729	33.953	3399.146	0.0323	1	-2.845	-2.845
76.74063	33.833	3404.146	0.0323	1	-2.969	-2.969
76.82396	33.683	3409.146	0.0323	1	-3.125	-3.125
76.90729	33.509	3414.146	0.0323	1	-3.307	-3.307
76.99062	33.32	3419.146	0.0322	1	-3.504	-3.504
77.07396	33.123	3424.146	0.0323	1	-3.71	-3.71
77.1573	32.93	3429.146	0.0323	1	-3.911	-3.911
77.24064	32.726	3434.146	0.0323	1	-4.123	-4.123
77.32399	32.515	3439.146	0.0323	1	-4.341	-4.341
77.40733	32.318	3444.146	0.0323	1	-4.544	-4.544
77.49066	32.133	3449.146	0.0324	1	-4.736	-4.736
77.57399	31.953	3454.146	0.0324	1	-4.925	-4.925
77.65732	31.77	3459.146	0.0323	1	-5.118	-5.118
77.74066	31.58	3464.146	0.0323	1	-5.317	-5.317
77.824	31.375	3469.146	0.0323	1	-5.53	-5.53
77.90734	31.168	3474.146	0.0323	1	-5.745	-5.745
77.99068	30.963	3479.146	0.0323	1	-5.957	-5.957
78.07403	30.749	3484.146	0.0323	1	-6.179	-6.179
78.15735	30.538	3489.146	0.0323	1	-6.394	-6.394
78.24069	30.346	3494.146	0.0323	1	-6.592	-6.592
78.32403	30.159	3499.146	0.0323	1	-6.783	-6.783
78.40738	29.938	3504.146	0.0323	1	-7.009	-7.009
78.49071	29.69	3509.146	0.0323	1	-7.262	-7.262
78.57404	29.467	3514.146	0.0323	1	-7.487	-7.487
78.65737	29.27	3519.146	0.0323	1	-7.688	-7.688
78.74069	29.078	3524.146	0.0323	1	-7.887	-7.887
78.82402	28.89	3529.146	0.0323	1	-8.08	-8.08
78.90734	28.713	3534.146	0.0323	1	-8.261	-8.261
78.99067	28.538	3539.146	0.0323	1	-8.443	-8.443
79.07401	28.373	3544.146	0.0323	1	-8.617	-8.617
79.15734	28.205	3549.146	0.0323	1	-8.794	-8.794
79.24068	28.059	3554.146	0.0323	1	-8.948	-8.948
79.32402	27.907	3559.146	0.0323	1	-9.11	-9.11
79.40736	27.765	3564.146	0.0323	1	-9.262	-9.262
79.49069	27.644	3569.146	0.0323	1	-9.393	-9.393
79.57403	27.519	3574.146	0.0323	1	-9.529	-9.529
79.65737	27.407	3579.146	0.0323	1	-9.651	-9.651
79.74071	27.304	3584.146	0.0323	1	-9.76	-9.76
79.82406	27.211	3589.146	0.0323	1	-9.858	-9.858
79.90738	27.123	3594.146	0.0323	1	-9.951	-9.951
79.99072	27.041	3599.146	0.0323	1	-10.037	-10.037
80.07406	26.967	3604.146	0.0323	1	-10.116	-10.116
80.1574	26.893	3609.146	0.0323	1	-10.194	-10.194
80.24075	26.828	3614.146	0.0323	1	-10.263	-10.263
80.32409	26.768	3619.146	0.0323	1	-10.329	-10.329
80.40744	26.714	3624.146	0.0323	1	-10.39	-10.39
80.49079	26.661	3629.146	0.0323	1	-10.452	-10.452
80.57413	26.617	3634.146	0.0323	1	-10.504	-10.504
80.65747	26.582	3639.146	0.0323	1	-10.548	-10.548
80.74079	26.556	3644.146	0.0323	1	-10.581	-10.581
80.82411	26.538	3649.146	0.0323	1	-10.606	-10.606
80.90743	26.528	3654.146	0.0323	1	-10.621	-10.621
80.99075	26.521	3659.146	0.0323	1	-10.634	-10.634
81.0874	26.514	3664.947	0.0323	1	-10.649	-10.649
81.17072	26.511	3669.947	0.0323	1	-10.66	-10.66
81.25404	26.508	3674.947	0.0323	1	-10.671	-10.671
81.33736	26.506	3679.947	0.0323	1	-10.685	-10.685
81.42069	26.505	3684.947	0.0323	1	-10.698	-10.698
81.50401	26.504	3689.947	0.0323	1	-10.708	-10.708
81.58734	26.503	3694.947	0.0323	1	-10.717	-10.717
81.67068	26.504	3699.947	0.0323	1	-10.724	-10.724
81.75402	26.505	3704.947	0.0323	1	-10.732	-10.732
81.83735	26.506	3709.947	0.0323	1	-10.739	-10.739
81.92069	26.512	3714.947	0.0322	1	-10.741	-10.741
82.00402	26.521	3719.947	0.0323	1	-10.738	-10.738
82.08737	26.537	3724.947	0.0323	1	-10.729	-10.729
82.17074	26.559	3729.947	0.0323	1	-10.714	-10.714
82.25407	26.581	3734.947	0.0323	1	-10.698	-10.698
82.33741	26.615	3739.947	0.0322	1	-10.67	-10.67
82.42075	26.665	3744.947	0.0323	1	-10.625	-10.625
82.50408	26.723	3749.947	0.0323	1	-10.571	-10.571
82.58742	26.792	3754.947	0.0323	1	-10.511	-10.511
82.67076	26.856	3759.947	0.0323	1	-10.453	-10.453
82.75409	26.917	3764.947	0.0323	1	-10.401	-10.401
82.83743	26.989	3769.947	0.0323	1	-10.34	-10.34
82.92076	27.058	3774.947	0.0323	1	-10.285	-10.285
83.0041	27.129	3779.947	0.0322	1	-10.232	-10.232
83.08744	27.195	3784.947	0.0322	1	-10.18	-10.18
83.17077	27.268	3789.947	0.0323	1	-10.119	-10.119
83.25409	27.341	3794.947	0.0323	1	-10.057	-10.057
83.33742	27.417	3799.947	0.0323	1	-9.989	-9.989
83.42076	27.487	3804.947	0.0323	1	-9.929	-9.929
83.50409	27.554	3809.947	0.0322	1	-9.874	-9.874
83.58742	27.618	3814.947	0.0323	1	-9.818	-9.818
83.67074	27.688	3819.947	0.0322	1	-9.755	-9.755
83.75408	27.764	3824.947	0.0323	1	-9.686	-9.686
83.83741	27.828	3829.947	0.0322	1	-9.627	-9.627
83.92075	27.896	3834.947	0.0323	1	-9.564	-9.564
84.00409	27.957	3839.947	0.0323	1	-9.507	-9.507
84.08741	28.045	3844.947	0.0322	1	-9.424	-9.424
84.17075	28.128	3849.947	0.0323	1	-9.346	-9.346
84.25409	28.199	3854.947	0.0323	1	-9.28	-9.28
84.33742	28.263	3859.947	0.0323	1	-9.221	-9.221
84.42076	28.319	3864.947	0.0323	1	-9.169	-9.169
84.5041	28.377	3869.947	0.0323	1	-9.116	-9.116
84.58744	28.449	3874.947	0.0323	1	-9.05	-9.05
84.67078	28.507	3879.947	0.0323	1	-8.997	-8.997
84.75412	28.563	3884.947	0.0323	1	-8.948	-8.948
84.83745	28.614	3889.947	0.0322	1	-8.903	-8.903
84.92079	28.664	3894.947	0.0323	1	-8.859	-8.859
85.00411	28.718	3899.947	0.0323	1	-8.815	-8.815
85.08745	28.777	3904.947	0.0323	1	-8.767	-8.767
85.1708	28.821	3909.947	0.0322	1	-8.73	-8.73
85.25412	28.86	3914.947	0.0323	1	-8.698	-8.698
85.33745	28.912	3919.947	0.0323	1	-8.654	-8.654
85.4208	28.961	3924.947	0.0322	1	-8.611	-8.611
85.50415	28.999	3929.947	0.0323	1	-8.58	-8.58
85.58748	29.036	3934.947	0.0323	1	-8.549	-8.549
85.6708	29.074	3939.947	0.0323	1	-8.52	-8.52
85.75413	29.118	3944.947	0.0323	1	-8.484	-8.484
85.83746	29.156	3949.947	0.0323	1	-8.454	-8.454
85.92079	29.198	3954.947	0.0323	1	-8.421	-8.421
86.00412	29.23	3959.947	0.0323	1	-8.4	-8.4
86.08746	29.265	3964.947	0.0323	1	-8.373	-8.373
86.1708	29.299	3969.947	0.0323	1	-8.35	-8.35
86.25413	29.324	3974.947	0.0323	1	-8.336	-8.336
86.33747	29.351	3979.947	0.0323	1	-8.318	-8.318
86.42081	29.375	3984.947	0.0323	1	-8.303	-8.303
86.50414	29.399	3989.947	0.0323	1	-8.286	-8.286
86.58748	29.422	3994.947	0.0323	1	-8.269	-8.269
86.67082	29.441	3999.947	0.0323	1	-8.257	-8.257
86.75416	29.459	4004.947	0.0322	1	-8.247	-8.247
86.83751	29.473	4009.947	0.0323	1	-8.242	-8.242
86.92083	29.488	4014.947	0.0323	1	-8.237	-8.237
87.00417	29.505	4019.947	0.0323	1	-8.23	-8.23
87.0875	29.521	4024.947	0.0323	1	-8.223	-8.223
87.17084	29.533	4029.947	0.0323	1	-8.221	-8.221
87.25417	29.549	4034.947	0.0322	1	-8.214	-8.214
87.33751	29.564	4039.947	0.0323	1	-8.212	-8.212
87.42084	29.577	4044.947	0.0323	1	-8.213	-8.213
87.50418	29.593	4049.947	0.0323	1	-8.212	-8.212
87.58751	29.61	4054.947	0.0323	1	-8.206	-8.206
87.67085	29.627	4059.947	0.0323	1	-8.198	-8.198
87.75418	29.644	4064.947	0.0323	1	-8.191	-8.191
87.83752	29.665	4069.947	0.0323	1	-8.177	-8.177
87.92085	29.688	4074.947	0.0322	1	-8.162	-8.162
88.00418	29.717	4079.947	0.0322	1	-8.144	-8.144
88.08751	29.744	4084.947	0.0323	1	-8.126	-8.126
88.17085	29.777	4089.947	0.0323	1	-8.098	-8.098
88.25418	29.811	4094.947	0.0322	1	-8.069	-8.069
88.35418	29.859	4100.946	0.0323	1	-8.028	-8.028
88.43753	29.909	4105.946	0.0322	1	-7.986	-7.986
88.52086	29.988	4110.946	0.0322	1	-7.915	-7.915
88.6042	30.048	4115.946	0.0323	1	-7.864	-7.864
88.68753	30.098	4120.946	0.0322	1	-7.823	-7.823
88.77086	30.143	4125.946	0.0323	1	-7.788	-7.788
88.8542	30.18	4130.946	0.0323	1	-7.762	-7.762
88.93754	30.215	4135.946	0.0323	1	-7.74	-7.74
89.02088	30.248	4140.946	0.0323	1	-7.716	-7.716
89.10421	30.281	4145.946	0.0322	1	-7.691	-7.691
89.18756	30.312	4150.946	0.0323	1	-7.666	-7.666
89.2709	30.34	4155.946	0.0323	1	-7.642	-7.642
89.35424	30.375	4160.946	0.0322	1	-7.612	-7.612
89.43757	30.408	4165.946	0.0322	1	-7.59	-7.59
89.5209	30.446	4170.946	0.0322	1	-7.569	-7.569
89.60423	30.481	4175.946	0.0323	1	-7.551	-7.551
89.68756	30.517	4180.946	0.0323	1	-7.526	-7.526
89.77089	30.553	4185.946	0.0323	1	-7.497	-7.497
89.85422	30.589	4190.946	0.0322	1	-7.469	-7.469
89.93755	30.622	4195.946	0.0322	1	-7.443	-7.443
90.02088	30.656	4200.946	0.0323	1	-7.417	-7.417
90.10423	30.685	4205.946	0.0323	1	-7.395	-7.395
90.18757	30.71	4210.946	0.0322	1	-7.378	-7.378
90.27091	30.736	4215.946	0.0322	1	-7.359	-7.359
90.35426	30.761	4220.946	0.0323	1	-7.341	-7.341
90.43758	30.788	4225.946	0.0323	1	-7.322	-7.322
90.5209	30.824	4230.946	0.0323	1	-7.292	-7.292
90.60424	30.863	4235.946	0.0322	1	-7.258	-7.258
90.68757	30.895	4240.946	0.0323	1	-7.229	-7.229
90.77091	30.927	4245.946	0.0323	1	-7.201	-7.201
90.85425	30.955	4250.946	0.0322	1	-7.177	-7.177
90.93758	30.982	4255.946	0.0323	1	-7.158	-7.158
91.02092	31.008	4260.946	0.0322	1	-7.139	-7.139
91.10426	31.034	4265.946	0.0323	1	-7.12	-7.12
91.18759	31.058	4270.946	0.0322	1	-7.102	-7.102
91.27092	31.084	4275.946	0.0322	1	-7.081	-7.081
91.35425	31.11	4280.946	0.0322	1	-7.061	-7.061
91.43758	31.134	4285.946	0.0322	1	-7.043	-7.043
91.52093	31.157	4290.946	0.0322	1	-7.025	-7.025
91.60426	31.175	4295.946	0.0322	1	-7.013	-7.013
91.6876	31.191	4300.946	0.0322	1	-7.005	-7.005
91.77094	31.208	4305.946	0.0323	1	-6.997	-6.997
91.85428	31.223	4310.946	0.0322	1	-6.994	-6.994
91.93762	31.237	4315.946	0.0322	1	-6.994	-6.994
92.02097	31.252	4320.946	0.0323	1	-6.988	-6.988
92.10431	31.267	4325.946	0.0323	1	-6.979	-6.979
92.18765	31.282	4330.946	0.0322	1	-6.97	-6.97
92.271	31.299	4335.946	0.0322	1	-6.957	-6.957
92.35433	31.315	4340.946	0.0322	1	-6.946	-6.946
92.43765	31.334	4345.946	0.0322	1	-6.932	-6.932
92.52098	31.358	4350.946	0.0322	1	-6.913	-6.913
92.60431	31.382	4355.946	0.0322	1	-6.893	-6.893
92.68764	31.401	4360.946	0.0322	1	-6.878	-6.878
92.77097	31.421	4365.946	0.0322	1	-6.865	-6.865
92.85431	31.444	4370.946	0.0322	1	-6.85	-6.85
92.93765	31.462	4375.946	0.0322	1	-6.839	-6.839
93.02099	31.477	4380.946	0.0322	1	-6.832	-6.832
93.10433	31.488	4385.946	0.0323	1	-6.829	-6.829
93.18767	31.497	4390.946	0.0322	1	-6.828	-6.828
93.27101	31.505	4395.946	0.0322	1	-6.829	-6.829
93.35434	31.512	4400.946	0.0322	1	-6.831	-6.831
93.43768	31.518	4405.946	0.0322	1	-6.834	-6.834
93.52102	31.524	4410.946	0.0322	1	-6.837	-6.837
93.60435	31.528	4415.946	0.0323	1	-6.841	-6.841
93.68767	31.533	4420.946	0.0322	1	-6.845	-6.845
93.77101	31.539	4425.946	0.0322	1	-6.85	-6.85
93.85434	31.544	4430.946	0.0322	1	-6.856	-6.856
93.93768	31.549	4435.946	0.0322	1	-6.86	-6.86
94.02102	31.552	4440.946	0.0322	1	-6.864	-6.864
94.10435	31.555	4445.946	0.0322	1	-6.867	-6.867
94.18769	31.557	4450.946	0.0322	1	-6.87	-6.87
94.27103	31.559	4455.946	0.0322	1	-6.873	-6.873
94.35436	31.561	4460.946	0.0322	1	-6.876	-6.876
94.4377	31.562	4465.946	0.0322	1	-6.881	-6.881
94.52104	31.564	4470.946	0.0322	1	-6.885	-6.885
94.60437	31.565	4475.946	0.0322	1	-6.888	-6.888
94.6877	31.571	4480.946	0.0322	1	-6.886	-6.886
94.77104	31.576	4485.946	0.0322	1	-6.885	-6.885
94.85438	31.579	4490.946	0.0322	1	-6.886	-6.886
94.93771	31.58	4495.946	0.0322	1	-6.889	-6.889
95.02104	31.581	4500.946	0.0322	1	-6.892	-6.892
95.10438	31.582	4505.946	0.0322	1	-6.895	-6.895
95.18771	31.583	4510.946	0.0322	1	-6.899	-6.899
95.27106	31.583	4515.946	0.0322	1	-6.904	-6.904
95.3544	31.583	4520.946	0.0322	1	-6.909	-6.909
95.43773	31.583	4525.946	0.0322	1	-6.914	-6.914
95.52108	31.583	4530.946	0.0322	1	-6.918	-6.918
95.60442	31.583	4535.946	0.0322	1	-6.922	-6.922
95.68775	31.583	4540.946	0.0322	1	-6.926	-6.926
95.77108	31.582	4545.946	0.0322	1	-6.933	-6.933
95.85441	31.58	4550.946	0.0322	1	-6.94	-6.94
95.93774	31.579	4555.946	0.0322	1	-6.945	-6.945
96.02107	31.576	4560.946	0.0322	1	-6.95	-6.95
96.1044	31.574	4565.946	0.0322	1	-6.955	-6.955
96.18773	31.571	4570.946	0.0322	1	-6.96	-6.96
96.27106	31.566	4575.946	0.0322	1	-6.968	-6.968
96.35439	31.56	4580.946	0.0322	1	-6.977	-6.977
96.43772	31.553	4585.946	0.0322	1	-6.986	-6.986
96.52105	31.544	4590.946	0.0322	1	-6.997	-6.997
96.60439	31.533	4595.946	0.0322	1	-7.011	-7.011
96.68772	31.52	4600.946	0.0322	1	-7.026	-7.026
96.77106	31.503	4605.946	0.0322	1	-7.044	-7.044
96.85439	31.484	4610.946	0.0323	1	-7.064	-7.064
96.93773	31.463	4615.946	0.0322	1	-7.087	-7.087
97.02106	31.439	4620.946	0.0322	1	-7.112	-7.112
97.1044	31.418	4625.946	0.0322	1	-7.134	-7.134
97.18773	31.396	4630.946	0.0322	1	-7.159	-7.159
97.27107	31.375	4635.946	0.0322	1	-7.183	-7.183
97.3544	31.349	4640.946	0.0322	1	-7.212	-7.212
97.43772	31.324	4645.946	0.0322	1	-7.239	-7.239
97.52106	31.299	4650.946	0.0322	1	-7.265	-7.265
97.60439	31.276	4655.946	0.0322	1	-7.29	-7.29
97.68773	31.252	4660.946	0.0322	1	-7.315	-7.315
97.77107	31.225	4665.946	0.0322	1	-7.343	-7.343
97.85441	31.199	4670.946	0.0322	1	-7.37	-7.37
97.93774	31.175	4675.946	0.0322	1	-7.394	-7.394
98.02107	31.153	4680.946	0.0322	1	-7.417	-7.417
98.10441	31.132	4685.946	0.0322	1	-7.438	-7.438
98.18774	31.106	4690.946	0.0322	1	-7.464	-7.464
98.27108	31.08	4695.946	0.0322	1	-7.491	-7.491
98.35441	31.056	4700.946	0.0322	1	-7.515	-7.515
98.43774	31.032	4705.946	0.0323	1	-7.539	-7.539
98.52107	31.009	4710.946	0.0322	1	-7.563	-7.563
98.6044	30.983	4715.946	0.0322	1	-7.589	-7.589
98.68773	30.966	4720.946	0.0322	1	-7.606	-7.606
98.77106	30.952	4725.946	0.0322	1	-7.62	-7.62
98.85439	30.933	4730.946	0.0322	1	-7.639	-7.639
98.93772	30.908	4735.946	0.0322	1	-7.664	-7.664
99.02106	30.879	4740.946	0.0323	1	-7.693	-7.693
99.1044	30.84	4745.946	0.0322	1	-7.732	-7.732
99.18774	30.799	4750.946	0.0322	1	-7.773	-7.773
99.27108	30.76	4755.946	0.0322	1	-7.812	-7.812
99.35442	30.716	4760.946	0.0322	1	-7.856	-7.856
99.43774	30.672	4765.946	0.0322	1	-7.9	-7.9
99.52107	30.633	4770.946	0.0322	1	-7.939	-7.939
99.6044	30.591	4775.946	0.0322	1	-7.981	-7.981
99.68773	30.548	4780.946	0.0322	1	-8.024	-8.024
99.77106	30.5	4785.946	0.0322	1	-8.072	-8.072
99.85439	30.462	4790.946	0.0322	1	-8.11	-8.11
99.93772	30.421	4795.946	0.0322	1	-8.151	-8.151
100.02107	30.395	4800.946	0.0322	1	-8.177	-8.177
100.10441	30.367	4805.946	0.0322	1	-8.205	-8.205
100.18774	30.332	4810.946	0.0322	1	-8.239	-8.239
100.27107	30.293	4815.946	0.0322	1	-8.278	-8.278
100.35441	30.255	4820.946	0.0322	1	-8.315	-8.315
100.43773	30.21	4825.946	0.0322	1	-8.358	-8.358
100.52106	30.162	4830.946	0.0322	1	-8.404	-8.404
100.6044	30.114	4835.946	0.0322	1	-8.451	-8.451
100.68772	30.068	4840.946	0.0322	1	-8.494	-8.494
100.77106	30.025	4845.946	0.0322	1	-8.535	-8.535
100.85439	29.982	4850.946	0.0322	1	-8.575	-8.575
100.93771	29.938	4855.946	0.0322	1	-8.616	-8.616
101.02104	29.902	4860.946	0.0322	1	-8.649	-8.649
101.10438	29.863	4865.946	0.0322	1	-8.685	-8.685
101.18771	29.822	4870.946	0.0322	1	-8.722	-8.722
101.27105	29.779	4875.946	0.0322	1	-8.759	-8.759
101.35438	29.733	4880.946	0.0322	1	-8.798	-8.798
101.43772	29.692	4885.946	0.0322	1	-8.831	-8.831
101.52105	29.649	4890.946	0.0322	1	-8.866	-8.866
101.60438	29.604	4895.946	0.0322	1	-8.902	-8.902
101.68771	29.555	4900.946	0.0322	1	-8.94	-8.94
101.77106	29.514	4905.946	0.0322	1	-8.97	-8.97
101.85441	29.461	4910.946	0.0322	1	-9.01	-9.01
101.93776	29.406	4915.946	0.0322	1	-9.05	-9.05
102.02109	29.343	4920.946	0.0322	1	-9.096	-9.096
102.10442	29.295	4925.946	0.0322	1	-9.127	-9.127
102.18773	29.253	4930.946	0.0322	1	-9.151	-9.151
102.27105	29.214	4935.946	0.0322	1	-9.173	-9.173
102.35437	29.177	4940.946	0.0322	1	-9.194	-9.194
102.4377	29.138	4945.946	0.0323	1	-9.215	-9.215
102.52103	29.097	4950.946	0.0322	1	-9.238	-9.238
102.60436	29.053	4955.946	0.0322	1	-9.263	-9.263
102.68769	29.006	4960.946	0.0322	1	-9.293	-9.293
102.77101	28.961	4965.946	0.0323	1	-9.32	-9.32
102.85435	28.92	4970.946	0.0323	1	-9.343	-9.343
102.93769	28.877	4975.946	0.0322	1	-9.368	-9.368
103.02102	28.829	4980.946	0.0323	1	-9.399	-9.399
103.10437	28.782	4985.946	0.0322	1	-9.429	-9.429
103.18772	28.728	4990.946	0.0323	1	-9.466	-9.466
103.27105	28.674	4995.946	0.0323	1	-9.501	-9.501
103.35438	28.627	5000.946	0.0323	1	-9.528	-9.528
103.43771	28.58	5005.946	0.0323	1	-9.555	-9.555
103.52104	28.527	5010.946	0.0322	1	-9.588	-9.588
103.60437	28.479	5015.946	0.0323	1	-9.619	-9.619
103.68771	28.424	5020.946	0.0323	1	-9.656	-9.656
103.77104	28.366	5025.946	0.0322	1	-9.696	-9.696
103.85437	28.312	5030.946	0.0322	1	-9.731	-9.731
103.9377	28.255	5035.946	0.0322	1	-9.767	-9.767
104.02104	28.2	5040.946	0.0323	1	-9.797	-9.797
104.10437	28.148	5045.946	0.0322	1	-9.821	-9.821
104.18769	28.107	5050.946	0.0323	1	-9.836	-9.836
104.27102	28.07	5055.946	0.0322	1	-9.847	-9.847
104.35435	28.023	5060.946	0.0322	1	-9.868	-9.868
104.43768	27.968	5065.946	0.0323	1	-9.9	-9.9
104.52102	27.907	5070.946	0.0322	1	-9.938	-9.938
104.60436	27.842	5075.946	0.0322	1	-9.981	-9.981
104.68769	27.775	5080.946	0.0322	1	-10.026	-10.026
104.77103	27.712	5085.946	0.0322	1	-10.068	-10.068
104.85436	27.645	5090.946	0.0322	1	-10.112	-10.112
104.9377	27.587	5095.946	0.0322	1	-10.147	-10.147
105.02104	27.529	5100.946	0.0322	1	-10.182	-10.182
105.10437	27.463	5105.946	0.0322	1	-10.222	-10.222
105.1877	27.398	5110.946	0.0323	1	-10.263	-10.263
105.27104	27.332	5115.946	0.0322	1	-10.305	-10.305
105.35437	27.265	5120.946	0.0322	1	-10.343	-10.343
105.4377	27.2	5125.946	0.0322	1	-10.374	-10.374
105.52103	27.139	5130.946	0.0322	1	-10.404	-10.404
105.60436	27.077	5135.946	0.0322	1	-10.436	-10.436
105.68769	27.013	5140.946	0.0322	1	-10.467	-10.467
105.77103	26.946	5145.946	0.0322	1	-10.502	-10.502
105.85436	26.877	5150.946	0.0322	1	-10.542	-10.542
105.9377	26.815	5155.946	0.0322	1	-10.575	-10.575
106.02104	26.75	5160.946	0.0322	1	-10.609	-10.609
106.10438	26.677	5165.946	0.0322	1	-10.649	-10.649
106.18771	26.604	5170.946	0.0322	1	-10.688	-10.688
106.27104	26.526	5175.946	0.0322	1	-10.737	-10.737
106.35436	26.445	5180.946	0.0322	1	-10.792	-10.792
106.43769	26.358	5185.946	0.0322	1	-10.854	-10.854
106.52102	26.263	5190.946	0.0322	1	-10.922	-10.922
106.60435	26.168	5195.946	0.0322	1	-10.99	-10.99
106.68768	26.075	5200.946	0.0322	1	-11.055	-11.055
106.77102	25.973	5205.946	0.0322	1	-11.129	-11.129
106.85435	25.858	5210.946	0.0322	1	-11.215	-11.215
106.93768	25.748	5215.946	0.0322	1	-11.293	-11.293
107.02102	25.658	5220.946	0.0322	1	-11.35	-11.35
107.10436	25.559	5225.946	0.0322	1	-11.42	-11.42
107.1877	25.45	5230.946	0.0322	1	-11.499	-11.499
107.27104	25.343	5235.946	0.0322	1	-11.578	-11.578
107.35437	25.242	5240.946	0.0321	1	-11.65	-11.65
107.4377	25.135	5245.946	0.0322	1	-11.727	-11.727
107.52103	25.021	5250.946	0.0322	1	-11.811	-11.811
107.60436	24.913	5255.946	0.0322	1	-11.889	-11.889
107.68769	24.807	5260.946	0.0322	1	-11.966	-11.966
107.77102	24.694	5265.946	0.0322	1	-12.05	-12.05
107.85436	24.58	5270.946	0.0322	1	-12.136	-12.136
107.9377	24.466	5275.946	0.0322	1	-12.222	-12.222
108.02105	24.335	5280.946	0.0322	1	-12.32	-12.32
108.10439	24.206	5285.946	0.0322	1	-12.409	-12.409
108.18773	24.106	5290.946	0.0322	1	-12.468	-12.468
108.27108	23.988	5295.946	0.0322	1	-12.548	-12.548
108.35442	23.853	5300.946	0.0322	1	-12.645	-12.645
108.43775	23.729	5305.946	0.0322	1	-12.733	-12.733
108.52108	23.612	5310.946	0.0322	1	-12.815	-12.815
108.61776	23.485	5316.747	0.0322	1	-12.902	-12.902
108.70111	23.363	5321.747	0.0322	1	-12.989	-12.989
108.78445	23.229	5326.747	0.0322	1	-13.087	-13.087
108.86778	23.104	5331.747	0.0322	1	-13.178	-13.178
108.9511	22.989	5336.747	0.0322	1	-13.256	-13.256
109.03443	22.876	5341.747	0.0322	1	-13.332	-13.332
109.11775	22.759	5346.747	0.0322	1	-13.414	-13.414
109.20108	22.636	5351.747	0.0322	1	-13.501	-13.501
109.2844	22.508	5356.747	0.0322	1	-13.59	-13.59
109.36773	22.393	5361.747	0.0322	1	-13.665	-13.665
109.45105	22.278	5366.747	0.0322	1	-13.744	-13.744
109.53438	22.154	5371.747	0.0322	1	-13.833	-13.833
109.6177	22.02	5376.747	0.0322	1	-13.933	-13.933
109.70102	21.888	5381.747	0.0322	1	-14.033	-14.033
109.78436	21.761	5386.747	0.0322	1	-14.129	-14.129
109.86769	21.626	5391.747	0.0322	1	-14.236	-14.236
109.95104	21.498	5396.747	0.0322	1	-14.339	-14.339
