# Supplementary material for: Modification of the structural stability of human serum albumin in rheumatoid arthritis
Source: PLoS One. 2023 Mar 17;18(3):e0271008. doi: 10.1371/journal.pone.0271008 (PMC10022781; doi:10.1371/journal.pone.0271008)
Supplement: S2 Data — The zip file includes 47 HDC results (.csv) exported from DSC raw files. Each HDC result file contains seven measurements for each DSC run: temperature (°C), power (μW), time(s), pressure (atm), scan rate (°C/min), analysis data (excess molar heat capacity (Cpex)), and corrected data (normalized Cpex, normalization explained in the Methods section). (ZIP) [file pone.0271008.s003.zip › SupplmentalData_2_HDC results/RF53.csv]

temp	power	time	pressure	scan rate	AnalysisData	CorrectedData
20.00115	-61.657	0.552	0.0323	0.562	0.301	0.301
20.03289	-78.963	5.552	0.0323	0.562	0.272	0.272
20.0854	-149.242	10.552	0.0324	0.562	0.28	0.28
20.1533	-221.487	15.552	0.0323	0.562	-0.104	-0.104
20.25002	-288.749	21.551	0.0323	0.676	-1.597	-1.597
20.33961	-325.747	26.551	0.0323	0.791	-3.436	-3.436
20.43448	-346.137	31.551	0.0323	0.907	-5.134	-5.134
20.5324	-354.362	36.551	0.0323	1.02	-7.382	-7.382
20.6316	-351.666	41.551	0.0323	1.096	-9.411	-9.411
20.7307	-341.155	46.551	0.0323	1.141	-11.437	-11.437
20.82873	-325.535	51.551	0.0323	1.16	-13.372	-13.372
20.92503	-306.81	56.551	0.0323	1.146	-15.01	-15.01
21.01923	-286.606	61.551	0.0323	1.127	-16.357	-16.357
21.11121	-266.195	66.552	0.0323	1.104	-17.416	-17.416
21.201	-246.474	71.552	0.0323	1.081	-18.185	-18.185
21.28876	-228.069	76.552	0.0323	1.058	-18.683	-18.683
21.37472	-211.353	81.552	0.0323	1.038	-18.961	-18.961
21.45919	-196.516	86.552	0.0323	1.021	-19.056	-19.056
21.54247	-183.604	91.552	0.0323	1.006	-19.022	-19.022
21.62485	-172.498	96.552	0.0323	0.995	-18.857	-18.857
21.70661	-163.135	101.552	0.0323	0.987	-18.574	-18.574
21.78803	-155.362	106.552	0.0323	0.982	-18.421	-18.421
21.86929	-148.762	111.552	0.0324	0.979	-18.205	-18.205
21.95059	-143.097	116.552	0.0323	0.979	-17.912	-17.912
22.03202	-138.169	121.552	0.0324	0.979	-17.614	-17.614
22.11368	-133.763	126.552	0.0323	0.981	-17.368	-17.368
22.21204	-128.896	132.551	0.0323	0.984	-17.093	-17.093
22.29431	-125.108	137.551	0.0323	0.987	-16.936	-16.936
22.37687	-121.394	142.551	0.0323	0.99	-16.792	-16.792
22.4597	-117.734	147.551	0.0324	0.993	-16.708	-16.708
22.54275	-114.035	152.551	0.0323	0.996	-16.646	-16.646
22.62599	-110.282	157.551	0.0324	0.998	-16.582	-16.582
22.70938	-106.481	162.551	0.0323	1	-16.527	-16.527
22.7929	-102.691	167.551	0.0323	1.001	-16.516	-16.516
22.8765	-98.883	172.551	0.0324	1.002	-16.508	-16.508
22.96016	-95.064	177.551	0.0323	1.003	-16.508	-16.508
23.04383	-91.252	182.551	0.0323	1.004	-16.506	-16.506
23.12751	-87.482	187.551	0.0323	1.004	-16.501	-16.501
23.21118	-83.777	192.551	0.0323	1.004	-16.493	-16.493
23.29482	-80.133	197.551	0.0323	1.004	-16.477	-16.477
23.37843	-76.61	202.551	0.0323	1.003	-16.487	-16.487
23.46201	-73.189	207.551	0.0324	1.003	-16.475	-16.475
23.54555	-69.868	212.551	0.0323	1.002	-16.437	-16.437
23.62906	-66.687	217.551	0.0323	1.002	-16.426	-16.426
23.71253	-63.63	222.551	0.0324	1.002	-16.397	-16.397
23.79597	-60.702	227.551	0.0323	1.001	-16.366	-16.366
23.87939	-57.864	232.551	0.0323	1.001	-16.307	-16.307
23.96278	-55.144	237.551	0.0323	1.001	-16.245	-16.245
24.04616	-52.545	242.551	0.0323	1.001	-16.187	-16.187
24.12953	-50.069	247.551	0.0323	1.001	-16.158	-16.158
24.2129	-47.691	252.551	0.0323	1	-16.147	-16.147
24.29626	-45.405	257.552	0.0323	1	-16.115	-16.115
24.37964	-43.223	262.552	0.0323	1	-16.09	-16.09
24.46302	-41.129	267.552	0.0323	1	-16.083	-16.083
24.54639	-39.105	272.552	0.0323	1	-16.063	-16.063
24.62977	-37.143	277.552	0.0324	1	-16.04	-16.04
24.71314	-35.233	282.552	0.0324	1	-15.997	-15.997
24.79651	-33.401	287.552	0.0323	1	-15.963	-15.963
24.87988	-31.616	292.552	0.0323	1.001	-15.922	-15.922
24.96326	-29.907	297.552	0.0324	1	-15.899	-15.899
25.04664	-28.252	302.552	0.0324	1.001	-15.87	-15.87
25.13002	-26.655	307.552	0.0323	1.001	-15.851	-15.851
25.21339	-25.104	312.552	0.0323	1.001	-15.831	-15.831
25.31011	-23.387	318.351	0.0323	1.001	-15.82	-15.82
25.39349	-21.955	323.351	0.0324	1.001	-15.801	-15.801
25.47687	-20.571	328.351	0.0323	1.001	-15.779	-15.779
25.56025	-19.229	333.351	0.0324	1.001	-15.759	-15.759
25.64363	-17.93	338.351	0.0323	1.001	-15.743	-15.743
25.727	-16.679	343.351	0.0323	1	-15.734	-15.734
25.81037	-15.461	348.351	0.0323	1	-15.714	-15.714
25.89374	-14.282	353.351	0.0323	1	-15.68	-15.68
25.9771	-13.156	358.351	0.0323	1	-15.66	-15.66
26.06047	-12.079	363.351	0.0323	1	-15.655	-15.655
26.14384	-11.032	368.351	0.0323	1	-15.651	-15.651
26.2272	-10.011	373.351	0.0323	1	-15.633	-15.633
26.31056	-9.024	378.351	0.0323	1	-15.606	-15.606
26.39392	-8.072	383.351	0.0324	1	-15.575	-15.575
26.47728	-7.166	388.351	0.0324	1	-15.556	-15.556
26.56065	-6.286	393.351	0.0324	1	-15.54	-15.54
26.64401	-5.443	398.351	0.0323	1	-15.532	-15.532
26.72736	-4.61	403.351	0.0323	1	-15.502	-15.502
26.81071	-3.805	408.351	0.0323	1	-15.454	-15.454
26.89406	-3.031	413.352	0.0323	1	-15.414	-15.414
26.97741	-2.287	418.352	0.0323	1	-15.412	-15.412
27.06075	-1.566	423.352	0.0323	1	-15.409	-15.409
27.1441	-0.877	428.352	0.0323	1	-15.4	-15.4
27.22745	-0.215	433.352	0.0323	1	-15.394	-15.394
27.3108	0.422	438.352	0.0323	1	-15.389	-15.389
27.39415	1.032	443.352	0.0323	1	-15.387	-15.387
27.47751	1.62	448.352	0.0324	1	-15.38	-15.38
27.56086	2.196	453.352	0.0323	1	-15.361	-15.361
27.64421	2.762	458.352	0.0323	1	-15.341	-15.341
27.72756	3.3	463.352	0.0324	1	-15.338	-15.338
27.8109	3.831	468.352	0.0323	1	-15.336	-15.336
27.89424	4.338	473.352	0.0324	1	-15.335	-15.335
27.97759	4.838	478.352	0.0323	1	-15.312	-15.312
28.06094	5.304	483.352	0.0324	1	-15.303	-15.303
28.14428	5.755	488.352	0.0324	1	-15.289	-15.289
28.22762	6.212	493.352	0.0324	1	-15.254	-15.254
28.31096	6.644	498.352	0.0323	1	-15.232	-15.232
28.39431	7.055	503.352	0.0323	1	-15.216	-15.216
28.47764	7.442	508.352	0.0324	1	-15.214	-15.214
28.56098	7.839	513.352	0.0324	1	-15.202	-15.202
28.64433	8.216	518.352	0.0323	1	-15.193	-15.193
28.72767	8.572	523.352	0.0323	1	-15.18	-15.18
28.81101	8.912	528.352	0.0324	1	-15.172	-15.172
28.89435	9.25	533.352	0.0324	1	-15.153	-15.153
28.9777	9.57	538.352	0.0323	1	-15.145	-15.145
29.06105	9.876	543.352	0.0323	1	-15.145	-15.145
29.1444	10.173	548.352	0.0323	1	-15.133	-15.133
29.22774	10.473	553.352	0.0324	1	-15.118	-15.118
29.31107	10.772	558.352	0.0324	1	-15.097	-15.097
29.39441	11.07	563.352	0.0324	1	-15.057	-15.057
29.47774	11.352	568.352	0.0324	1	-15.023	-15.023
29.56108	11.618	573.352	0.0324	1	-15.005	-15.005
29.64441	11.871	578.352	0.0323	1	-14.993	-14.993
29.72774	12.109	583.352	0.0324	1	-14.992	-14.992
29.81108	12.337	588.352	0.0324	1	-15.005	-15.005
29.89442	12.56	593.352	0.0324	1	-15.013	-15.013
29.97776	12.77	598.352	0.0324	1	-15.021	-15.021
30.0611	12.977	603.352	0.0324	1	-15.005	-15.005
30.14443	13.177	608.352	0.0324	1	-14.98	-14.98
30.22777	13.384	613.352	0.0324	1	-14.949	-14.949
30.3111	13.575	618.352	0.0324	1	-14.93	-14.93
30.39442	13.775	623.352	0.0323	1	-14.898	-14.898
30.47775	13.966	628.352	0.0324	1	-14.871	-14.871
30.5611	14.14	633.352	0.0323	1	-14.865	-14.865
30.64444	14.298	638.352	0.0323	1	-14.871	-14.871
30.72777	14.452	643.352	0.0324	1	-14.87	-14.87
30.81111	14.61	648.352	0.0323	1	-14.863	-14.863
30.89444	14.761	653.352	0.0324	1	-14.86	-14.86
30.97777	14.91	658.352	0.0324	1	-14.848	-14.848
31.0611	15.055	663.352	0.0324	1	-14.831	-14.831
31.14444	15.197	668.352	0.0324	1	-14.817	-14.817
31.22777	15.328	673.352	0.0324	1	-14.812	-14.812
31.31111	15.449	678.352	0.0323	1	-14.815	-14.815
31.39445	15.567	683.352	0.0324	1	-14.813	-14.813
31.47779	15.683	688.352	0.0323	1	-14.805	-14.805
31.56112	15.802	693.352	0.0323	1	-14.791	-14.791
31.64447	15.916	698.352	0.0323	1	-14.793	-14.793
31.72781	16.026	703.352	0.0323	1	-14.807	-14.807
31.81115	16.135	708.352	0.0323	1	-14.808	-14.808
31.8945	16.243	713.352	0.0324	1	-14.787	-14.787
31.97784	16.346	718.352	0.0323	1	-14.769	-14.769
32.06117	16.457	723.352	0.0323	1	-14.753	-14.753
32.14451	16.568	728.352	0.0323	1	-14.735	-14.735
32.22786	16.67	733.352	0.0323	1	-14.717	-14.717
32.31119	16.763	738.352	0.0323	1	-14.709	-14.709
32.39452	16.867	743.352	0.0323	1	-14.688	-14.688
32.47784	16.97	748.352	0.0324	1	-14.669	-14.669
32.56118	17.066	753.352	0.0323	1	-14.651	-14.651
32.6445	17.151	758.352	0.0323	1	-14.64	-14.64
32.72783	17.231	763.352	0.0324	1	-14.632	-14.632
32.81115	17.309	768.352	0.0323	1	-14.622	-14.622
32.8945	17.385	773.352	0.0323	1	-14.611	-14.611
32.97784	17.448	778.352	0.0323	1	-14.614	-14.614
33.06116	17.508	783.352	0.0323	1	-14.62	-14.62
33.1445	17.575	788.352	0.0323	1	-14.61	-14.61
33.22782	17.638	793.352	0.0323	1	-14.604	-14.604
33.31114	17.704	798.352	0.0324	1	-14.598	-14.598
33.39447	17.775	803.352	0.0324	1	-14.586	-14.586
33.47782	17.832	808.352	0.0323	1	-14.579	-14.579
33.56116	17.883	813.352	0.0324	1	-14.573	-14.573
33.6445	17.93	818.352	0.0323	1	-14.57	-14.57
33.72782	17.982	823.352	0.0324	1	-14.558	-14.558
33.81115	18.047	828.352	0.0324	1	-14.538	-14.538
33.89448	18.105	833.352	0.0323	1	-14.522	-14.522
33.9778	18.168	838.352	0.0323	1	-14.5	-14.5
34.06114	18.228	843.352	0.0323	1	-14.487	-14.487
34.14446	18.286	848.352	0.0323	1	-14.47	-14.47
34.22779	18.34	853.352	0.0323	1	-14.455	-14.455
34.31112	18.393	858.352	0.0323	1	-14.447	-14.447
34.39445	18.442	863.352	0.0323	1	-14.446	-14.446
34.47778	18.486	868.352	0.0323	1	-14.448	-14.448
34.56112	18.531	873.352	0.0323	1	-14.447	-14.447
34.64445	18.574	878.352	0.0323	1	-14.445	-14.445
34.72779	18.617	883.352	0.0324	1	-14.439	-14.439
34.81112	18.656	888.352	0.0323	1	-14.434	-14.434
34.89446	18.699	893.352	0.0323	1	-14.425	-14.425
34.97779	18.738	898.352	0.0323	1	-14.421	-14.421
35.06113	18.775	903.352	0.0323	1	-14.419	-14.419
35.14444	18.814	908.352	0.0323	1	-14.411	-14.411
35.22779	18.861	913.352	0.0324	1	-14.391	-14.391
35.31113	18.897	918.352	0.0323	1	-14.382	-14.382
35.39448	18.928	923.352	0.0323	1	-14.375	-14.375
35.47782	18.958	928.352	0.0323	1	-14.367	-14.367
35.56117	18.99	933.352	0.0323	1	-14.361	-14.361
35.6445	19.022	938.352	0.0324	1	-14.36	-14.36
35.72784	19.057	943.352	0.0323	1	-14.351	-14.351
35.81117	19.09	948.352	0.0323	1	-14.338	-14.338
35.89449	19.135	953.352	0.0323	1	-14.315	-14.315
35.97782	19.184	958.352	0.0324	1	-14.29	-14.29
36.06115	19.223	963.352	0.0324	1	-14.276	-14.276
36.14449	19.258	968.352	0.0323	1	-14.267	-14.267
36.22782	19.29	973.352	0.0324	1	-14.26	-14.26
36.31114	19.321	978.352	0.0324	1	-14.251	-14.251
36.39446	19.356	983.352	0.0324	1	-14.233	-14.233
36.47778	19.396	988.352	0.0323	1	-14.206	-14.206
36.5611	19.428	993.352	0.0324	1	-14.185	-14.185
36.64441	19.463	998.352	0.0323	1	-14.16	-14.16
36.72774	19.496	1003.352	0.0324	1	-14.138	-14.138
36.81106	19.522	1008.352	0.0323	1	-14.125	-14.125
36.89438	19.545	1013.352	0.0324	1	-14.116	-14.116
36.97772	19.568	1018.352	0.0323	1	-14.11	-14.11
37.06104	19.589	1023.352	0.0324	1	-14.106	-14.106
37.14437	19.61	1028.352	0.0324	1	-14.102	-14.102
37.2277	19.631	1033.352	0.0324	1	-14.103	-14.103
37.31103	19.652	1038.352	0.0324	1	-14.1	-14.1
37.39437	19.672	1043.352	0.0323	1	-14.101	-14.101
37.4777	19.691	1048.352	0.0324	1	-14.098	-14.098
37.56102	19.71	1053.352	0.0323	1	-14.097	-14.097
37.64437	19.733	1058.352	0.0323	1	-14.09	-14.09
37.72771	19.751	1063.352	0.0323	1	-14.086	-14.086
37.81103	19.77	1068.352	0.0323	1	-14.082	-14.082
37.89435	19.795	1073.352	0.0324	1	-14.072	-14.072
37.97768	19.823	1078.352	0.0324	1	-14.062	-14.062
38.06102	19.849	1083.352	0.0323	1	-14.053	-14.053
38.14437	19.868	1088.352	0.0323	1	-14.05	-14.05
38.22771	19.885	1093.352	0.0323	1	-14.047	-14.047
38.31106	19.9	1098.352	0.0323	1	-14.046	-14.046
38.39441	19.915	1103.352	0.0323	1	-14.043	-14.043
38.47775	19.93	1108.352	0.0324	1	-14.04	-14.04
38.56108	19.948	1113.352	0.0324	1	-14.032	-14.032
38.64442	19.967	1118.352	0.0323	1	-14.024	-14.024
38.72773	19.989	1123.352	0.0323	1	-14.012	-14.012
38.81104	20.019	1128.352	0.0324	1	-13.99	-13.99
38.89437	20.052	1133.352	0.0324	1	-13.965	-13.965
38.97769	20.08	1138.352	0.0323	1	-13.947	-13.947
39.06101	20.104	1143.352	0.0324	1	-13.935	-13.935
39.14433	20.131	1148.352	0.0323	1	-13.921	-13.921
39.22765	20.155	1153.352	0.0323	1	-13.911	-13.911
39.31097	20.183	1158.352	0.0323	1	-13.894	-13.894
39.39431	20.208	1163.352	0.0324	1	-13.879	-13.879
39.47766	20.226	1168.352	0.0324	1	-13.871	-13.871
39.56099	20.239	1173.352	0.0323	1	-13.869	-13.869
39.64432	20.255	1178.352	0.0324	1	-13.865	-13.865
39.72763	20.275	1183.352	0.0324	1	-13.855	-13.855
39.81095	20.301	1188.352	0.0324	1	-13.838	-13.838
39.8943	20.325	1193.352	0.0323	1	-13.821	-13.821
39.97763	20.342	1198.352	0.0324	1	-13.81	-13.81
40.06096	20.359	1203.352	0.0324	1	-13.803	-13.803
40.1443	20.378	1208.352	0.0323	1	-13.794	-13.794
40.22763	20.394	1213.352	0.0324	1	-13.788	-13.788
40.31097	20.412	1218.352	0.0323	1	-13.778	-13.778
40.39431	20.428	1223.352	0.0324	1	-13.77	-13.77
40.47764	20.445	1228.352	0.0324	1	-13.761	-13.761
40.56097	20.463	1233.352	0.0323	1	-13.751	-13.751
40.64431	20.48	1238.352	0.0323	1	-13.741	-13.741
40.72764	20.497	1243.352	0.0323	1	-13.731	-13.731
40.81097	20.514	1248.352	0.0324	1	-13.72	-13.72
40.8943	20.532	1253.352	0.0324	1	-13.71	-13.71
40.97764	20.549	1258.352	0.0323	1	-13.701	-13.701
41.06097	20.565	1263.352	0.0323	1	-13.694	-13.694
41.1443	20.582	1268.352	0.0324	1	-13.688	-13.688
41.22763	20.6	1273.352	0.0324	1	-13.681	-13.681
41.31098	20.618	1278.352	0.0324	1	-13.673	-13.673
41.39431	20.634	1283.352	0.0324	1	-13.666	-13.666
41.47765	20.653	1288.352	0.0324	1	-13.654	-13.654
41.56098	20.675	1293.352	0.0324	1	-13.642	-13.642
41.64431	20.697	1298.352	0.0323	1	-13.628	-13.628
41.72763	20.722	1303.352	0.0324	1	-13.609	-13.609
41.81096	20.749	1308.352	0.0324	1	-13.59	-13.59
41.89428	20.771	1313.352	0.0324	1	-13.575	-13.575
41.9776	20.795	1318.352	0.0324	1	-13.559	-13.559
42.06091	20.822	1323.352	0.0324	1	-13.542	-13.542
42.14423	20.849	1328.352	0.0324	1	-13.523	-13.523
42.22756	20.872	1333.352	0.0324	1	-13.508	-13.508
42.3109	20.89	1338.352	0.0324	1	-13.498	-13.498
42.39424	20.905	1343.352	0.0324	1	-13.489	-13.489
42.47758	20.918	1348.352	0.0324	1	-13.481	-13.481
42.56092	20.93	1353.352	0.0324	1	-13.473	-13.473
42.64427	20.944	1358.352	0.0324	1	-13.463	-13.463
42.7276	20.957	1363.352	0.0324	1	-13.457	-13.457
42.81092	20.973	1368.352	0.0324	1	-13.449	-13.449
42.89426	20.996	1373.352	0.0323	1	-13.431	-13.431
42.97759	21.014	1378.352	0.0324	1	-13.421	-13.421
43.06092	21.032	1383.352	0.0324	1	-13.414	-13.414
43.14425	21.051	1388.352	0.0324	1	-13.403	-13.403
43.22758	21.072	1393.352	0.0324	1	-13.39	-13.39
43.3109	21.093	1398.352	0.0324	1	-13.376	-13.376
43.39424	21.114	1403.352	0.0324	1	-13.361	-13.361
43.47757	21.133	1408.352	0.0323	1	-13.348	-13.348
43.56091	21.152	1413.352	0.0323	1	-13.334	-13.334
43.64424	21.169	1418.352	0.0324	1	-13.322	-13.322
43.72756	21.187	1423.352	0.0324	1	-13.31	-13.31
43.8109	21.206	1428.352	0.0324	1	-13.296	-13.296
43.89423	21.223	1433.352	0.0323	1	-13.284	-13.284
43.97757	21.24	1438.352	0.0324	1	-13.271	-13.271
44.0609	21.258	1443.352	0.0324	1	-13.258	-13.258
44.14423	21.278	1448.352	0.0323	1	-13.243	-13.243
44.22756	21.297	1453.352	0.0323	1	-13.231	-13.231
44.31089	21.317	1458.352	0.0323	1	-13.217	-13.217
44.39422	21.337	1463.352	0.0324	1	-13.204	-13.204
44.47756	21.354	1468.352	0.0324	1	-13.193	-13.193
44.56089	21.372	1473.352	0.0323	1	-13.18	-13.18
44.64422	21.39	1478.352	0.0324	1	-13.167	-13.167
44.72755	21.409	1483.352	0.0323	1	-13.153	-13.153
44.81088	21.427	1488.352	0.0323	1	-13.141	-13.141
44.89422	21.445	1493.352	0.0324	1	-13.128	-13.128
44.97754	21.466	1498.352	0.0323	1	-13.111	-13.111
45.06087	21.487	1503.352	0.0323	1	-13.096	-13.096
45.14419	21.508	1508.352	0.0323	1	-13.079	-13.079
45.22753	21.528	1513.352	0.0324	1	-13.065	-13.065
45.31086	21.546	1518.352	0.0324	1	-13.052	-13.052
45.3942	21.563	1523.352	0.0323	1	-13.038	-13.038
45.47753	21.579	1528.352	0.0323	1	-13.026	-13.026
45.56085	21.598	1533.352	0.0324	1	-13.012	-13.012
45.64418	21.619	1538.352	0.0324	1	-12.996	-12.996
45.7275	21.639	1543.352	0.0324	1	-12.98	-12.98
45.81084	21.665	1548.352	0.0324	1	-12.959	-12.959
45.89416	21.688	1553.352	0.0324	1	-12.941	-12.941
45.9775	21.711	1558.352	0.0323	1	-12.923	-12.923
46.06083	21.732	1563.352	0.0324	1	-12.908	-12.908
46.14417	21.752	1568.352	0.0323	1	-12.893	-12.893
46.2275	21.77	1573.352	0.0323	1	-12.881	-12.881
46.31083	21.788	1578.352	0.0323	1	-12.869	-12.869
46.39417	21.809	1583.352	0.0323	1	-12.853	-12.853
46.47751	21.829	1588.352	0.0323	1	-12.838	-12.838
46.56084	21.847	1593.352	0.0323	1	-12.825	-12.825
46.64417	21.868	1598.352	0.0324	1	-12.809	-12.809
46.72751	21.89	1603.352	0.0324	1	-12.792	-12.792
46.81084	21.912	1608.352	0.0323	1	-12.775	-12.775
46.89417	21.936	1613.352	0.0323	1	-12.755	-12.755
46.97751	21.959	1618.352	0.0323	1	-12.737	-12.737
47.06084	21.98	1623.352	0.0323	1	-12.722	-12.722
47.14416	22.003	1628.352	0.0323	1	-12.704	-12.704
47.2275	22.024	1633.352	0.0323	1	-12.688	-12.688
47.31083	22.045	1638.352	0.0323	1	-12.671	-12.671
47.39416	22.065	1643.352	0.0323	1	-12.654	-12.654
47.4775	22.087	1648.352	0.0323	1	-12.637	-12.637
47.56083	22.11	1653.352	0.0324	1	-12.618	-12.618
47.64416	22.134	1658.352	0.0323	1	-12.598	-12.598
47.72748	22.159	1663.352	0.0323	1	-12.577	-12.577
47.81081	22.189	1668.352	0.0323	1	-12.552	-12.552
47.89414	22.216	1673.352	0.0323	1	-12.529	-12.529
47.97748	22.243	1678.352	0.0323	1	-12.506	-12.506
48.06082	22.27	1683.352	0.0324	1	-12.482	-12.482
48.14415	22.293	1688.352	0.0323	1	-12.463	-12.463
48.22749	22.317	1693.352	0.0323	1	-12.443	-12.443
48.31081	22.341	1698.352	0.0323	1	-12.423	-12.423
48.39415	22.368	1703.352	0.0323	1	-12.402	-12.402
48.47748	22.393	1708.352	0.0323	1	-12.382	-12.382
48.56081	22.418	1713.352	0.0323	1	-12.364	-12.364
48.64413	22.442	1718.352	0.0323	1	-12.345	-12.345
48.72745	22.469	1723.352	0.0323	1	-12.322	-12.322
48.81078	22.501	1728.352	0.0323	1	-12.293	-12.293
48.89412	22.526	1733.352	0.0324	1	-12.27	-12.27
48.97744	22.544	1738.352	0.0323	1	-12.256	-12.256
49.06078	22.563	1743.352	0.0323	1	-12.24	-12.24
49.14411	22.58	1748.352	0.0323	1	-12.228	-12.228
49.22745	22.597	1753.352	0.0323	1	-12.216	-12.216
49.31077	22.615	1758.352	0.0323	1	-12.202	-12.202
49.39411	22.635	1763.352	0.0323	1	-12.187	-12.187
49.47744	22.654	1768.352	0.0323	1	-12.173	-12.173
49.56077	22.675	1773.352	0.0323	1	-12.157	-12.157
49.64411	22.697	1778.352	0.0323	1	-12.14	-12.14
49.72744	22.716	1783.352	0.0323	1	-12.125	-12.125
49.81078	22.737	1788.352	0.0323	1	-12.108	-12.108
49.89411	22.76	1793.352	0.0323	1	-12.088	-12.088
49.97744	22.783	1798.352	0.0324	1	-12.069	-12.069
50.06077	22.813	1803.352	0.0323	1	-12.045	-12.045
50.14411	22.843	1808.352	0.0323	1	-12.033	-12.033
50.22744	22.869	1813.352	0.0323	1	-12.039	-12.039
50.31077	22.896	1818.352	0.0323	1	-12.044	-12.044
50.39411	22.923	1823.352	0.0324	1	-12.045	-12.045
50.47744	22.95	1828.352	0.0323	1	-12.044	-12.044
50.56077	22.98	1833.352	0.0324	1	-12.035	-12.035
50.6441	23.012	1838.352	0.0323	1	-12.023	-12.023
50.72744	23.042	1843.352	0.0323	1	-12.012	-12.012
50.81077	23.071	1848.352	0.0323	1	-12	-12
50.89411	23.097	1853.352	0.0323	1	-11.988	-11.988
50.97745	23.123	1858.352	0.0323	1	-11.974	-11.974
51.06078	23.152	1863.352	0.0323	1	-11.956	-11.956
51.14411	23.184	1868.352	0.0323	1	-11.933	-11.933
51.22744	23.218	1873.352	0.0323	1	-11.907	-11.907
51.31077	23.252	1878.352	0.0323	1	-11.88	-11.88
51.39411	23.288	1883.352	0.0323	1	-11.849	-11.849
51.47744	23.322	1888.352	0.0323	1	-11.821	-11.821
51.56078	23.353	1893.352	0.0323	1	-11.795	-11.795
51.64411	23.385	1898.352	0.0323	1	-11.766	-11.766
51.72744	23.418	1903.352	0.0323	1	-11.736	-11.736
51.81077	23.449	1908.352	0.0323	1	-11.709	-11.709
51.8941	23.486	1913.352	0.0323	1	-11.676	-11.676
51.97744	23.521	1918.352	0.0323	1	-11.645	-11.645
52.06077	23.551	1923.352	0.0323	1	-11.619	-11.619
52.1441	23.58	1928.352	0.0323	1	-11.594	-11.594
52.22743	23.611	1933.352	0.0323	1	-11.567	-11.567
52.31076	23.64	1938.352	0.0323	1	-11.541	-11.541
52.3941	23.674	1943.352	0.0323	1	-11.51	-11.51
52.47743	23.706	1948.352	0.0323	1	-11.481	-11.481
52.56076	23.736	1953.352	0.0323	1	-11.454	-11.454
52.64409	23.766	1958.352	0.0323	1	-11.428	-11.428
52.74408	23.803	1964.352	0.0323	1	-11.396	-11.396
52.84075	23.839	1970.152	0.0323	1	-11.363	-11.363
52.92408	23.87	1975.152	0.0323	1	-11.335	-11.335
53.00742	23.895	1980.152	0.0323	1	-11.314	-11.314
53.09076	23.919	1985.152	0.0323	1	-11.295	-11.295
53.1741	23.943	1990.152	0.0324	1	-11.277	-11.277
53.25743	23.972	1995.152	0.0323	1	-11.251	-11.251
53.34077	24.003	2000.152	0.0323	1	-11.224	-11.224
53.42409	24.031	2005.152	0.0323	1	-11.199	-11.199
53.50741	24.063	2010.152	0.0323	1	-11.17	-11.17
53.59074	24.097	2015.152	0.0323	1	-11.139	-11.139
53.67407	24.128	2020.152	0.0323	1	-11.112	-11.112
53.7574	24.159	2025.152	0.0323	1	-11.084	-11.084
53.84074	24.19	2030.152	0.0323	1	-11.057	-11.057
53.92407	24.218	2035.152	0.0323	1	-11.033	-11.033
54.00741	24.244	2040.152	0.0324	1	-11.01	-11.01
54.09073	24.276	2045.152	0.0323	1	-10.982	-10.982
54.17406	24.33	2050.152	0.0324	1	-10.932	-10.932
54.25738	24.376	2055.152	0.0324	1	-10.892	-10.892
54.3407	24.423	2060.152	0.0323	1	-10.851	-10.851
54.42401	24.466	2065.152	0.0323	1	-10.815	-10.815
54.50733	24.504	2070.152	0.0323	1	-10.783	-10.783
54.59065	24.542	2075.152	0.0324	1	-10.751	-10.751
54.67397	24.578	2080.152	0.0323	1	-10.719	-10.719
54.75731	24.611	2085.152	0.0323	1	-10.691	-10.691
54.84066	24.64	2090.152	0.0323	1	-10.668	-10.668
54.924	24.664	2095.152	0.0323	1	-10.65	-10.65
55.00734	24.691	2100.152	0.0323	1	-10.63	-10.63
55.09069	24.72	2105.152	0.0323	1	-10.609	-10.609
55.17403	24.753	2110.152	0.0323	1	-10.584	-10.584
55.25737	24.789	2115.152	0.0323	1	-10.557	-10.557
55.3407	24.833	2120.152	0.0323	1	-10.523	-10.523
55.42405	24.884	2125.152	0.0323	1	-10.479	-10.479
55.50738	24.933	2130.152	0.0323	1	-10.435	-10.435
55.59071	24.985	2135.152	0.0323	1	-10.389	-10.389
55.67405	25.045	2140.152	0.0323	1	-10.333	-10.333
55.7574	25.101	2145.152	0.0323	1	-10.281	-10.281
55.84073	25.158	2150.152	0.0323	1	-10.227	-10.227
55.92407	25.225	2155.152	0.0323	1	-10.162	-10.162
56.00739	25.291	2160.152	0.0324	1	-10.099	-10.099
56.09072	25.383	2165.152	0.0324	1	-10.013	-10.013
56.17405	25.469	2170.152	0.0324	1	-9.932	-9.932
56.25739	25.543	2175.152	0.0323	1	-9.865	-9.865
56.34072	25.616	2180.152	0.0323	1	-9.798	-9.798
56.42404	25.69	2185.152	0.0323	1	-9.732	-9.732
56.50737	25.769	2190.152	0.0324	1	-9.659	-9.659
56.5907	25.844	2195.152	0.0324	1	-9.589	-9.589
56.67403	25.922	2200.152	0.0324	1	-9.519	-9.519
56.75736	26.001	2205.152	0.0324	1	-9.447	-9.447
56.84068	26.082	2210.152	0.0324	1	-9.37	-9.37
56.92402	26.167	2215.152	0.0324	1	-9.289	-9.289
57.00734	26.25	2220.152	0.0323	1	-9.208	-9.208
57.09067	26.338	2225.152	0.0324	1	-9.124	-9.124
57.17401	26.422	2230.152	0.0324	1	-9.047	-9.047
57.25734	26.513	2235.152	0.0324	1	-8.962	-8.962
57.34066	26.625	2240.152	0.0324	1	-8.858	-8.858
57.42399	26.745	2245.152	0.0324	1	-8.748	-8.748
57.50733	26.858	2250.152	0.0323	1	-8.643	-8.643
57.59066	26.974	2255.152	0.0323	1	-8.536	-8.536
57.67399	27.098	2260.152	0.0323	1	-8.42	-8.42
57.75733	27.225	2265.152	0.0323	1	-8.3	-8.3
57.84066	27.349	2270.152	0.0323	1	-8.183	-8.183
57.924	27.48	2275.152	0.0324	1	-8.06	-8.06
58.00733	27.623	2280.152	0.0323	1	-7.924	-7.924
58.09067	27.78	2285.152	0.0323	1	-7.773	-7.773
58.174	27.946	2290.152	0.0323	1	-7.614	-7.614
58.25734	28.111	2295.152	0.0323	1	-7.455	-7.455
58.34067	28.285	2300.152	0.0323	1	-7.286	-7.286
58.424	28.467	2305.152	0.0324	1	-7.109	-7.109
58.50733	28.656	2310.152	0.0323	1	-6.925	-6.925
58.59066	28.845	2315.152	0.0323	1	-6.741	-6.741
58.674	29.05	2320.152	0.0323	1	-6.542	-6.542
58.75733	29.251	2325.152	0.0323	1	-6.347	-6.347
58.84067	29.471	2330.152	0.0323	1	-6.132	-6.132
58.924	29.699	2335.152	0.0323	1	-5.91	-5.91
59.00733	29.939	2340.152	0.0323	1	-5.676	-5.676
59.09067	30.174	2345.152	0.0323	1	-5.446	-5.446
59.174	30.431	2350.152	0.0324	1	-5.195	-5.195
59.25734	30.699	2355.152	0.0323	1	-4.933	-4.933
59.34067	30.982	2360.152	0.0324	1	-4.654	-4.654
59.424	31.27	2365.152	0.0323	1	-4.37	-4.37
59.50733	31.563	2370.152	0.0323	1	-4.082	-4.082
59.59067	31.861	2375.152	0.0323	1	-3.789	-3.789
59.67399	32.164	2380.152	0.0323	1	-3.49	-3.49
59.75732	32.499	2385.152	0.0323	1	-3.16	-3.16
59.84066	32.826	2390.152	0.0324	1	-2.839	-2.839
59.92399	33.172	2395.152	0.0323	1	-2.499	-2.499
60.00732	33.519	2400.152	0.0323	1	-2.161	-2.161
60.09066	33.901	2405.152	0.0323	1	-1.789	-1.789
60.17398	34.276	2410.152	0.0323	1	-1.421	-1.421
60.25732	34.684	2415.152	0.0323	1	-1.017	-1.017
60.34065	35.095	2420.152	0.0323	1	-0.61	-0.61
60.42399	35.522	2425.152	0.0323	1	-0.188	-0.188
60.50732	35.973	2430.152	0.0323	1	0.258	0.258
60.59064	36.425	2435.152	0.0323	1	0.704	0.704
60.67396	36.913	2440.152	0.0323	1	1.186	1.186
60.75729	37.382	2445.152	0.0323	1	1.65	1.65
60.84062	37.844	2450.152	0.0323	1	2.107	2.107
60.92397	38.308	2455.152	0.0323	1	2.565	2.565
61.0073	38.758	2460.152	0.0324	1	3.01	3.01
61.09064	39.229	2465.152	0.0323	1	3.474	3.474
61.17397	39.696	2470.152	0.0323	1	3.934	3.934
61.2573	40.159	2475.152	0.0323	1	4.389	4.389
61.34064	40.602	2480.152	0.0323	1	4.825	4.825
61.42398	41.03	2485.152	0.0323	1	5.246	5.246
61.50731	41.435	2490.152	0.0323	1	5.645	5.645
61.59064	41.811	2495.152	0.0323	1	6.015	6.015
61.67397	42.148	2500.152	0.0323	1	6.348	6.348
61.75731	42.445	2505.152	0.0323	1	6.642	6.642
61.84065	42.712	2510.152	0.0323	1	6.907	6.907
61.92399	42.91	2515.152	0.0323	1	7.103	7.103
62.00733	43.07	2520.152	0.0323	1	7.261	7.261
62.09067	43.199	2525.152	0.0323	1	7.389	7.389
62.17401	43.293	2530.152	0.0323	1	7.481	7.481
62.25733	43.355	2535.152	0.0323	1	7.541	7.541
62.34064	43.398	2540.152	0.0323	1	7.582	7.582
62.42397	43.427	2545.152	0.0323	1	7.608	7.608
62.5073	43.445	2550.152	0.0323	1	7.623	7.623
62.59064	43.451	2555.152	0.0323	1	7.626	7.626
62.67397	43.421	2560.152	0.0323	1	7.592	7.592
62.7573	43.334	2565.152	0.0323	1	7.5	7.5
62.84063	43.197	2570.152	0.0323	1	7.358	7.358
62.92397	43.006	2575.152	0.0323	1	7.162	7.162
63.0073	42.784	2580.152	0.0323	1	6.936	6.936
63.09062	42.563	2585.152	0.0323	1	6.71	6.71
63.17394	42.336	2590.152	0.0323	1	6.479	6.479
63.25727	42.099	2595.152	0.0324	1	6.237	6.237
63.3406	41.859	2600.152	0.0324	1	5.992	5.992
63.42393	41.625	2605.152	0.0323	1	5.753	5.753
63.50728	41.393	2610.152	0.0323	1	5.516	5.516
63.59062	41.155	2615.152	0.0324	1	5.272	5.272
63.67395	40.941	2620.152	0.0323	1	5.052	5.052
63.7573	40.737	2625.152	0.0324	1	4.844	4.844
63.84064	40.539	2630.152	0.0323	1	4.641	4.641
63.92397	40.353	2635.152	0.0324	1	4.447	4.447
64.00733	40.18	2640.152	0.0323	1	4.265	4.265
64.09067	39.996	2645.152	0.0324	1	4.074	4.074
64.17402	39.821	2650.152	0.0324	1	3.893	3.893
64.25734	39.668	2655.152	0.0323	1	3.734	3.734
64.34065	39.536	2660.152	0.0323	1	3.597	3.597
64.42397	39.421	2665.152	0.0323	1	3.476	3.476
64.50731	39.296	2670.152	0.0323	1	3.346	3.346
64.59066	39.154	2675.152	0.0323	1	3.198	3.198
64.67399	39.011	2680.152	0.0324	1	3.05	3.05
64.75732	38.895	2685.152	0.0323	1	2.929	2.929
64.84065	38.785	2690.152	0.0323	1	2.814	2.814
64.92398	38.682	2695.152	0.0323	1	2.706	2.706
65.0073	38.587	2700.152	0.0323	1	2.605	2.605
65.09062	38.496	2705.152	0.0323	1	2.507	2.507
65.17395	38.411	2710.152	0.0323	1	2.416	2.416
65.25729	38.325	2715.152	0.0323	1	2.325	2.325
65.34062	38.236	2720.152	0.0323	1	2.232	2.232
65.42394	38.154	2725.152	0.0323	1	2.144	2.144
65.50727	38.079	2730.152	0.0323	1	2.062	2.062
65.59061	38.007	2735.152	0.0323	1	1.983	1.983
65.67394	37.937	2740.152	0.0323	1	1.905	1.905
65.75728	37.878	2745.152	0.0323	1	1.838	1.838
65.84061	37.812	2750.152	0.0323	1	1.765	1.765
65.92393	37.761	2755.152	0.0323	1	1.709	1.709
66.00726	37.71	2760.152	0.0323	1	1.654	1.654
66.0906	37.66	2765.152	0.0323	1	1.598	1.598
66.17394	37.609	2770.152	0.0323	1	1.54	1.54
66.25728	37.563	2775.152	0.0323	1	1.488	1.488
66.34061	37.518	2780.152	0.0323	1	1.436	1.436
66.42395	37.479	2785.152	0.0323	1	1.391	1.391
66.50729	37.44	2790.152	0.0323	1	1.346	1.346
66.59062	37.405	2795.152	0.0323	1	1.303	1.303
66.67395	37.374	2800.152	0.0323	1	1.265	1.265
66.75729	37.348	2805.152	0.0323	1	1.232	1.232
66.84062	37.326	2810.152	0.0323	1	1.204	1.204
66.92395	37.307	2815.152	0.0323	1	1.179	1.179
67.00729	37.289	2820.152	0.0323	1	1.156	1.156
67.09062	37.271	2825.152	0.0323	1	1.133	1.133
67.17394	37.256	2830.152	0.0323	1	1.113	1.113
67.25727	37.244	2835.152	0.0323	1	1.097	1.097
67.34061	37.234	2840.152	0.0323	1	1.083	1.083
67.42395	37.223	2845.152	0.0323	1	1.068	1.068
67.50728	37.211	2850.152	0.0323	1	1.05	1.05
67.59063	37.203	2855.152	0.0323	1	1.034	1.034
67.67396	37.195	2860.152	0.0323	1	1.018	1.018
67.7573	37.189	2865.152	0.0323	1	1.007	1.007
67.84064	37.184	2870.152	0.0323	1	0.997	0.997
67.92397	37.179	2875.152	0.0323	1	0.987	0.987
68.0073	37.176	2880.152	0.0323	1	0.979	0.979
68.09063	37.174	2885.152	0.0323	1	0.972	0.972
68.17397	37.173	2890.152	0.0323	1	0.967	0.967
68.2573	37.172	2895.152	0.0323	1	0.962	0.962
68.34064	37.171	2900.152	0.0323	1	0.957	0.957
68.42398	37.171	2905.152	0.0323	1	0.952	0.952
68.50731	37.171	2910.152	0.0323	1	0.947	0.947
68.59065	37.17	2915.152	0.0323	1	0.941	0.941
68.67396	37.17	2920.152	0.0323	1	0.936	0.936
68.75729	37.172	2925.152	0.0322	1	0.932	0.932
68.84063	37.174	2930.152	0.0323	1	0.927	0.927
68.92398	37.176	2935.152	0.0323	1	0.923	0.923
69.0073	37.178	2940.152	0.0323	1	0.92	0.92
69.09062	37.187	2945.152	0.0323	1	0.924	0.924
69.17396	37.202	2950.152	0.0322	1	0.934	0.934
69.25728	37.217	2955.152	0.0323	1	0.943	0.943
69.34062	37.236	2960.152	0.0323	1	0.958	0.958
69.42396	37.258	2965.152	0.0323	1	0.974	0.974
69.50728	37.281	2970.152	0.0323	1	0.992	0.992
69.59061	37.313	2975.152	0.0322	1	1.018	1.018
69.67394	37.337	2980.152	0.0323	1	1.035	1.035
69.75728	37.36	2985.152	0.0323	1	1.052	1.052
69.84061	37.385	2990.152	0.0323	1	1.071	1.071
69.92394	37.409	2995.152	0.0323	1	1.09	1.09
70.00728	37.431	3000.152	0.0323	1	1.107	1.107
70.09062	37.45	3005.152	0.0323	1	1.122	1.122
70.17396	37.465	3010.152	0.0323	1	1.132	1.132
70.25729	37.478	3015.152	0.0323	1	1.14	1.14
70.34062	37.491	3020.152	0.0323	1	1.148	1.148
70.42396	37.503	3025.152	0.0323	1	1.156	1.156
70.5073	37.513	3030.152	0.0323	1	1.162	1.162
70.59063	37.521	3035.152	0.0323	1	1.165	1.165
70.67397	37.527	3040.152	0.0323	1	1.165	1.165
70.75731	37.531	3045.152	0.0323	1	1.162	1.162
70.84065	37.533	3050.152	0.0323	1	1.158	1.158
70.92399	37.536	3055.152	0.0323	1	1.155	1.155
71.00732	37.537	3060.152	0.0323	1	1.15	1.15
71.09066	37.538	3065.152	0.0323	1	1.146	1.146
71.17399	37.539	3070.152	0.0323	1	1.141	1.141
71.25733	37.539	3075.152	0.0323	1	1.135	1.135
71.34066	37.539	3080.152	0.0323	1	1.128	1.128
71.424	37.538	3085.152	0.0324	1	1.118	1.118
71.50733	37.536	3090.152	0.0323	1	1.108	1.108
71.59067	37.532	3095.152	0.0323	1	1.097	1.097
71.674	37.525	3100.152	0.0323	1	1.084	1.084
71.75734	37.517	3105.152	0.0323	1	1.069	1.069
71.84068	37.505	3110.152	0.0323	1	1.05	1.05
71.92401	37.486	3115.152	0.0323	1	1.023	1.023
72.00735	37.462	3120.152	0.0323	1	0.991	0.991
72.09069	37.434	3125.152	0.0323	1	0.955	0.955
72.17402	37.401	3130.152	0.0323	1	0.915	0.915
72.25735	37.368	3135.152	0.0323	1	0.876	0.876
72.34069	37.331	3140.152	0.0323	1	0.833	0.833
72.42402	37.29	3145.152	0.0323	1	0.785	0.785
72.50735	37.246	3150.152	0.0323	1	0.735	0.735
72.5907	37.195	3155.152	0.0323	1	0.677	0.677
72.67404	37.139	3160.152	0.0323	1	0.615	0.615
72.75736	37.091	3165.152	0.0323	1	0.562	0.562
72.84068	37.056	3170.152	0.0323	1	0.522	0.522
72.92399	37.026	3175.152	0.0323	1	0.488	0.488
73.00732	37.001	3180.152	0.0323	1	0.458	0.458
73.09065	36.969	3185.152	0.0323	1	0.421	0.421
73.17399	36.933	3190.152	0.0323	1	0.379	0.379
73.25734	36.893	3195.152	0.0323	1	0.333	0.333
73.34068	36.854	3200.152	0.0323	1	0.287	0.287
73.42402	36.818	3205.152	0.0323	1	0.244	0.244
73.50735	36.786	3210.152	0.0323	1	0.205	0.205
73.59068	36.756	3215.152	0.0323	1	0.169	0.169
73.67401	36.729	3220.152	0.0323	1	0.137	0.137
73.75734	36.697	3225.152	0.0323	1	0.101	0.101
73.84068	36.663	3230.152	0.0323	1	0.062	0.062
73.92402	36.629	3235.152	0.0323	1	0.024	0.024
74.00734	36.59	3240.152	0.0323	1	-0.02	-0.02
74.09069	36.551	3245.152	0.0323	1	-0.064	-0.064
74.17403	36.499	3250.152	0.0323	1	-0.121	-0.121
74.25736	36.45	3255.152	0.0323	1	-0.174	-0.174
74.3407	36.408	3260.152	0.0323	1	-0.221	-0.221
74.42404	36.358	3265.152	0.0323	1	-0.275	-0.275
74.50738	36.307	3270.152	0.0323	1	-0.332	-0.332
74.59071	36.255	3275.152	0.0323	1	-0.389	-0.389
74.67405	36.202	3280.152	0.0323	1	-0.448	-0.448
74.75739	36.145	3285.152	0.0323	1	-0.511	-0.511
74.84072	36.091	3290.152	0.0323	1	-0.572	-0.572
74.92405	36.037	3295.152	0.0323	1	-0.632	-0.632
75.00738	35.982	3300.152	0.0323	1	-0.694	-0.694
75.09072	35.929	3305.152	0.0323	1	-0.753	-0.753
75.17405	35.871	3310.152	0.0323	1	-0.818	-0.818
75.25738	35.818	3315.152	0.0323	1	-0.878	-0.878
75.34071	35.764	3320.152	0.0323	1	-0.94	-0.94
75.42404	35.712	3325.152	0.0322	1	-0.999	-0.999
75.50738	35.656	3330.152	0.0323	1	-1.062	-1.062
75.59072	35.599	3335.152	0.0323	1	-1.126	-1.126
75.67406	35.553	3340.152	0.0323	1	-1.179	-1.179
75.75739	35.506	3345.152	0.0323	1	-1.234	-1.234
75.84074	35.457	3350.152	0.0323	1	-1.289	-1.289
75.92408	35.4	3355.152	0.0323	1	-1.351	-1.351
76.00741	35.344	3360.152	0.0323	1	-1.412	-1.412
76.09075	35.294	3365.152	0.0323	1	-1.468	-1.468
76.17408	35.238	3370.152	0.0323	1	-1.531	-1.531
76.25741	35.185	3375.152	0.0323	1	-1.59	-1.59
76.34074	35.136	3380.152	0.0323	1	-1.644	-1.644
76.42406	35.088	3385.152	0.0323	1	-1.696	-1.696
76.50739	35.04	3390.152	0.0323	1	-1.749	-1.749
76.59073	34.989	3395.152	0.0323	1	-1.805	-1.805
76.67406	34.922	3400.152	0.0323	1	-1.877	-1.877
76.7574	34.861	3405.152	0.0323	1	-1.942	-1.942
76.84074	34.795	3410.152	0.0323	1	-2.015	-2.015
76.92408	34.717	3415.152	0.0323	1	-2.101	-2.101
77.00742	34.631	3420.152	0.0323	1	-2.195	-2.195
77.09075	34.549	3425.152	0.0323	1	-2.286	-2.286
77.17408	34.463	3430.152	0.0323	1	-2.38	-2.38
77.25741	34.368	3435.152	0.0323	1	-2.482	-2.482
77.34074	34.267	3440.152	0.0323	1	-2.59	-2.59
77.42408	34.155	3445.152	0.0323	1	-2.708	-2.708
77.50741	34.031	3450.152	0.0323	1	-2.84	-2.84
77.59075	33.901	3455.152	0.0323	1	-2.979	-2.979
77.67407	33.759	3460.152	0.0323	1	-3.131	-3.131
77.7574	33.625	3465.152	0.0323	1	-3.274	-3.274
77.84072	33.482	3470.152	0.0323	1	-3.425	-3.425
77.92404	33.325	3475.152	0.0323	1	-3.589	-3.589
78.00739	33.172	3480.152	0.0323	1	-3.75	-3.75
78.09072	32.976	3485.152	0.0322	1	-3.953	-3.953
78.17407	32.791	3490.152	0.0323	1	-4.142	-4.142
78.25741	32.583	3495.152	0.0323	1	-4.356	-4.356
78.34074	32.389	3500.152	0.0323	1	-4.554	-4.554
78.42409	32.193	3505.152	0.0323	1	-4.755	-4.755
78.50743	31.971	3510.152	0.0323	1	-4.981	-4.981
78.59076	31.749	3515.152	0.0323	1	-5.206	-5.206
78.6741	31.528	3520.152	0.0323	1	-5.432	-5.432
78.75744	31.281	3525.152	0.0323	1	-5.685	-5.685
78.84078	31.032	3530.152	0.0323	1	-5.939	-5.939
78.92412	30.766	3535.152	0.0323	1	-6.209	-6.209
79.00745	30.497	3540.152	0.0323	1	-6.486	-6.486
79.09078	30.234	3545.152	0.0323	1	-6.758	-6.758
79.17412	29.959	3550.152	0.0323	1	-7.041	-7.041
79.25746	29.673	3555.152	0.0322	1	-7.336	-7.336
79.34079	29.386	3560.152	0.0322	1	-7.633	-7.633
79.42412	29.096	3565.152	0.0323	1	-7.933	-7.933
79.50745	28.797	3570.152	0.0322	1	-8.242	-8.242
79.59076	28.512	3575.152	0.0323	1	-8.538	-8.538
79.67408	28.24	3580.152	0.0323	1	-8.819	-8.819
79.7574	27.968	3585.152	0.0323	1	-9.097	-9.097
79.84074	27.67	3590.152	0.0323	1	-9.4	-9.4
79.92409	27.345	3595.152	0.0323	1	-9.73	-9.73
80.00745	27.036	3600.152	0.0323	1	-10.043	-10.043
80.0908	26.733	3605.152	0.0323	1	-10.351	-10.351
80.17414	26.464	3610.152	0.0323	1	-10.624	-10.624
80.27082	26.177	3615.952	0.0323	1	-10.916	-10.916
80.35415	25.94	3620.952	0.0323	1	-11.159	-11.159
80.43749	25.717	3625.952	0.0323	1	-11.39	-11.39
80.52082	25.506	3630.952	0.0323	1	-11.61	-11.61
80.60415	25.305	3635.952	0.0322	1	-11.819	-11.819
80.68748	25.108	3640.952	0.0323	1	-12.024	-12.024
80.77081	24.912	3645.952	0.0322	1	-12.228	-12.228
80.85415	24.734	3650.952	0.0323	1	-12.412	-12.412
80.93748	24.567	3655.952	0.0322	1	-12.584	-12.584
81.02081	24.421	3660.952	0.0322	1	-12.736	-12.736
81.10414	24.293	3665.952	0.0322	1	-12.872	-12.872
81.18747	24.181	3670.952	0.0322	1	-12.991	-12.991
81.2708	24.075	3675.952	0.0322	1	-13.106	-13.106
81.35414	23.988	3680.952	0.0322	1	-13.206	-13.206
81.43745	23.933	3685.952	0.0322	1	-13.272	-13.272
81.5208	23.886	3690.952	0.0322	1	-13.328	-13.328
81.60412	23.84	3695.952	0.0322	1	-13.382	-13.382
81.68745	23.803	3700.952	0.0323	1	-13.427	-13.427
81.77078	23.775	3705.952	0.0323	1	-13.464	-13.464
81.85411	23.753	3710.952	0.0323	1	-13.494	-13.494
81.93745	23.737	3715.952	0.0323	1	-13.517	-13.517
82.02079	23.726	3720.952	0.0322	1	-13.534	-13.534
82.10413	23.719	3725.952	0.0323	1	-13.548	-13.548
82.18748	23.714	3730.952	0.0322	1	-13.56	-13.56
82.27082	23.711	3735.952	0.0323	1	-13.569	-13.569
82.35416	23.711	3740.952	0.0323	1	-13.575	-13.575
82.4375	23.718	3745.952	0.0322	1	-13.572	-13.572
82.52083	23.745	3750.952	0.0322	1	-13.551	-13.551
82.60417	23.805	3755.952	0.0323	1	-13.499	-13.499
82.6875	23.894	3760.952	0.0322	1	-13.417	-13.417
82.77083	24.012	3765.952	0.0322	1	-13.308	-13.308
82.85417	24.145	3770.952	0.0323	1	-13.186	-13.186
82.9375	24.318	3775.952	0.0323	1	-13.029	-13.029
83.02084	24.523	3780.952	0.0323	1	-12.841	-12.841
83.10417	24.701	3785.952	0.0323	1	-12.676	-12.676
83.18751	24.86	3790.952	0.0322	1	-12.529	-12.529
83.27084	25.017	3795.952	0.0323	1	-12.382	-12.382
83.35417	25.172	3800.952	0.0323	1	-12.236	-12.236
83.4375	25.338	3805.952	0.0322	1	-12.081	-12.081
83.52083	25.497	3810.952	0.0323	1	-11.933	-11.933
83.60417	25.666	3815.952	0.0322	1	-11.771	-11.771
83.68751	25.836	3820.952	0.0322	1	-11.609	-11.609
83.77085	26.003	3825.952	0.0322	1	-11.448	-11.448
83.85419	26.18	3830.952	0.0322	1	-11.276	-11.276
83.93753	26.355	3835.952	0.0323	1	-11.106	-11.106
84.02087	26.533	3840.952	0.0323	1	-10.932	-10.932
84.10421	26.711	3845.952	0.0322	1	-10.759	-10.759
84.18754	26.893	3850.952	0.0323	1	-10.582	-10.582
84.27087	27.07	3855.952	0.0322	1	-10.41	-10.41
84.3542	27.246	3860.952	0.0322	1	-10.239	-10.239
84.43754	27.412	3865.952	0.0323	1	-10.077	-10.077
84.52087	27.574	3870.952	0.0323	1	-9.92	-9.92
84.6042	27.724	3875.952	0.0323	1	-9.776	-9.776
84.68753	27.873	3880.952	0.0323	1	-9.632	-9.632
84.77085	28.026	3885.952	0.0323	1	-9.486	-9.486
84.85419	28.179	3890.952	0.0322	1	-9.339	-9.339
84.93752	28.323	3895.952	0.0323	1	-9.202	-9.202
85.02086	28.459	3900.952	0.0323	1	-9.077	-9.077
85.10419	28.597	3905.952	0.0323	1	-8.948	-8.948
85.18752	28.731	3910.952	0.0323	1	-8.821	-8.821
85.27086	28.868	3915.952	0.0322	1	-8.692	-8.692
85.3542	28.99	3920.952	0.0322	1	-8.577	-8.577
85.43754	29.106	3925.952	0.0322	1	-8.467	-8.467
85.52089	29.217	3930.952	0.0323	1	-8.363	-8.363
85.60423	29.327	3935.952	0.0323	1	-8.26	-8.26
85.68756	29.433	3940.952	0.0323	1	-8.163	-8.163
85.77089	29.54	3945.952	0.0323	1	-8.064	-8.064
85.85422	29.646	3950.952	0.0323	1	-7.966	-7.966
85.93755	29.745	3955.952	0.0323	1	-7.876	-7.876
86.02088	29.833	3960.952	0.0322	1	-7.798	-7.798
86.1042	29.915	3965.952	0.0323	1	-7.725	-7.725
86.18751	30.007	3970.952	0.0322	1	-7.644	-7.644
86.27083	30.095	3975.952	0.0323	1	-7.567	-7.567
86.35418	30.174	3980.952	0.0323	1	-7.497	-7.497
86.43753	30.229	3985.952	0.0323	1	-7.45	-7.45
86.52088	30.27	3990.952	0.0323	1	-7.416	-7.416
86.60423	30.312	3995.952	0.0323	1	-7.38	-7.38
86.68756	30.35	4000.952	0.0323	1	-7.35	-7.35
86.7709	30.391	4005.952	0.0323	1	-7.317	-7.317
86.85424	30.432	4010.952	0.0322	1	-7.285	-7.285
86.93759	30.47	4015.952	0.0323	1	-7.257	-7.257
87.02093	30.504	4020.952	0.0323	1	-7.233	-7.233
87.10427	30.54	4025.952	0.0323	1	-7.206	-7.206
87.18761	30.58	4030.952	0.0322	1	-7.175	-7.175
87.27094	30.618	4035.952	0.0322	1	-7.148	-7.148
87.35428	30.656	4040.952	0.0322	1	-7.123	-7.123
87.43762	30.692	4045.952	0.0323	1	-7.101	-7.101
87.52095	30.726	4050.952	0.0323	1	-7.081	-7.081
87.60428	30.766	4055.952	0.0323	1	-7.052	-7.052
87.68761	30.806	4060.952	0.0323	1	-7.021	-7.021
87.77094	30.848	4065.952	0.0323	1	-6.988	-6.988
87.85427	30.886	4070.952	0.0323	1	-6.957	-6.957
87.93759	30.926	4075.952	0.0323	1	-6.926	-6.926
88.02092	30.969	4080.952	0.0323	1	-6.894	-6.894
88.10425	31.008	4085.952	0.0323	1	-6.863	-6.863
88.18759	31.049	4090.952	0.0323	1	-6.827	-6.827
88.27093	31.088	4095.952	0.0323	1	-6.793	-6.793
88.35427	31.122	4100.952	0.0323	1	-6.765	-6.765
88.43761	31.154	4105.952	0.0323	1	-6.741	-6.741
88.52095	31.186	4110.952	0.0323	1	-6.717	-6.717
88.60429	31.219	4115.952	0.0323	1	-6.693	-6.693
88.68764	31.253	4120.952	0.0323	1	-6.668	-6.668
88.77097	31.294	4125.952	0.0323	1	-6.637	-6.637
88.85431	31.333	4130.952	0.0323	1	-6.609	-6.609
88.93764	31.367	4135.952	0.0323	1	-6.588	-6.588
89.02097	31.404	4140.952	0.0323	1	-6.56	-6.56
89.1043	31.438	4145.952	0.0323	1	-6.534	-6.534
89.18764	31.471	4150.952	0.0323	1	-6.507	-6.507
89.27097	31.503	4155.952	0.0323	1	-6.479	-6.479
89.3543	31.534	4160.952	0.0323	1	-6.453	-6.453
89.43764	31.562	4165.952	0.0323	1	-6.436	-6.436
89.52098	31.587	4170.952	0.0322	1	-6.428	-6.428
89.60431	31.613	4175.952	0.0322	1	-6.419	-6.419
89.68764	31.641	4180.952	0.0322	1	-6.402	-6.402
89.77096	31.669	4185.952	0.0322	1	-6.381	-6.381
89.8543	31.699	4190.952	0.0322	1	-6.359	-6.359
89.93764	31.724	4195.952	0.0322	1	-6.341	-6.341
90.02098	31.746	4200.952	0.0322	1	-6.327	-6.327
90.10432	31.765	4205.952	0.0322	1	-6.315	-6.315
90.18765	31.784	4210.952	0.0323	1	-6.304	-6.304
90.27099	31.804	4215.952	0.0322	1	-6.291	-6.291
90.35435	31.818	4220.952	0.0322	1	-6.284	-6.284
90.43768	31.83	4225.952	0.0322	1	-6.28	-6.28
90.52102	31.844	4230.952	0.0322	1	-6.272	-6.272
90.60435	31.86	4235.952	0.0322	1	-6.261	-6.261
90.68767	31.877	4240.952	0.0322	1	-6.247	-6.247
90.771	31.895	4245.952	0.0322	1	-6.233	-6.233
90.85432	31.914	4250.952	0.0323	1	-6.218	-6.218
90.93765	31.935	4255.952	0.0322	1	-6.205	-6.205
91.02099	31.95	4260.952	0.0323	1	-6.197	-6.197
91.10432	31.962	4265.952	0.0323	1	-6.192	-6.192
91.18765	31.975	4270.952	0.0322	1	-6.185	-6.185
91.27101	31.988	4275.952	0.0323	1	-6.177	-6.177
91.35435	31.997	4280.952	0.0322	1	-6.174	-6.174
91.43768	32.005	4285.952	0.0322	1	-6.172	-6.172
91.52101	32.014	4290.952	0.0322	1	-6.168	-6.168
91.60434	32.023	4295.952	0.0323	1	-6.165	-6.165
91.68768	32.029	4300.952	0.0323	1	-6.167	-6.167
91.77102	32.034	4305.952	0.0323	1	-6.171	-6.171
91.85435	32.039	4310.952	0.0323	1	-6.178	-6.178
91.93769	32.043	4315.952	0.0323	1	-6.188	-6.188
92.02103	32.046	4320.952	0.0323	1	-6.194	-6.194
92.10439	32.048	4325.952	0.0322	1	-6.198	-6.198
92.18773	32.05	4330.952	0.0323	1	-6.202	-6.202
92.27107	32.051	4335.952	0.0322	1	-6.205	-6.205
92.3544	32.052	4340.952	0.0322	1	-6.209	-6.209
92.43774	32.053	4345.952	0.0323	1	-6.213	-6.213
92.52108	32.054	4350.952	0.0323	1	-6.217	-6.217
92.60442	32.054	4355.952	0.0323	1	-6.221	-6.221
92.68775	32.055	4360.952	0.0322	1	-6.224	-6.224
92.77107	32.055	4365.952	0.0323	1	-6.231	-6.231
92.85439	32.055	4370.952	0.0323	1	-6.239	-6.239
92.93772	32.056	4375.952	0.0322	1	-6.245	-6.245
93.02106	32.056	4380.952	0.0322	1	-6.253	-6.253
93.1044	32.056	4385.952	0.0322	1	-6.261	-6.261
93.18773	32.056	4390.952	0.0322	1	-6.269	-6.269
93.27107	32.056	4395.952	0.0323	1	-6.278	-6.278
93.35441	32.056	4400.952	0.0322	1	-6.287	-6.287
93.43775	32.056	4405.952	0.0322	1	-6.296	-6.296
93.5211	32.055	4410.952	0.0322	1	-6.306	-6.306
93.60443	32.055	4415.952	0.0323	1	-6.314	-6.314
93.68776	32.053	4420.952	0.0322	1	-6.325	-6.325
93.77111	32.052	4425.952	0.0323	1	-6.337	-6.337
93.85444	32.048	4430.952	0.0322	1	-6.352	-6.352
93.93775	32.045	4435.952	0.0323	1	-6.364	-6.364
94.02108	32.042	4440.952	0.0323	1	-6.374	-6.374
94.10441	32.038	4445.952	0.0322	1	-6.384	-6.384
94.18775	32.031	4450.952	0.0322	1	-6.396	-6.396
94.27109	32.023	4455.952	0.0322	1	-6.409	-6.409
94.35442	32.014	4460.952	0.0322	1	-6.423	-6.423
94.43777	32.004	4465.952	0.0322	1	-6.439	-6.439
94.52111	31.991	4470.952	0.0322	1	-6.458	-6.458
94.60445	31.979	4475.952	0.0322	1	-6.474	-6.474
94.68779	31.963	4480.952	0.0322	1	-6.494	-6.494
94.77113	31.947	4485.952	0.0322	1	-6.514	-6.514
94.85446	31.926	4490.952	0.0322	1	-6.539	-6.539
94.93779	31.905	4495.952	0.0322	1	-6.564	-6.564
95.02112	31.879	4500.952	0.0322	1	-6.594	-6.594
95.10445	31.855	4505.952	0.0322	1	-6.622	-6.622
95.18777	31.83	4510.952	0.0323	1	-6.652	-6.652
95.27111	31.803	4515.952	0.0323	1	-6.684	-6.684
95.35444	31.775	4520.952	0.0323	1	-6.717	-6.717
95.43778	31.745	4525.952	0.0323	1	-6.752	-6.752
95.52113	31.714	4530.952	0.0322	1	-6.787	-6.787
95.60448	31.681	4535.952	0.0323	1	-6.824	-6.824
95.68781	31.651	4540.952	0.0322	1	-6.858	-6.858
95.77115	31.625	4545.952	0.0322	1	-6.89	-6.89
95.85448	31.598	4550.952	0.0323	1	-6.922	-6.922
95.93782	31.574	4555.952	0.0322	1	-6.95	-6.95
96.02115	31.546	4560.952	0.0322	1	-6.98	-6.98
96.10446	31.519	4565.952	0.0323	1	-7.01	-7.01
96.18778	31.496	4570.952	0.0323	1	-7.035	-7.035
96.2711	31.472	4575.952	0.0322	1	-7.062	-7.062
96.35444	31.445	4580.952	0.0322	1	-7.092	-7.092
96.43777	31.41	4585.952	0.0322	1	-7.129	-7.129
96.52111	31.375	4590.952	0.0322	1	-7.166	-7.166
96.60445	31.336	4595.952	0.0323	1	-7.208	-7.208
96.68778	31.295	4600.952	0.0323	1	-7.251	-7.251
96.77112	31.256	4605.952	0.0323	1	-7.291	-7.291
96.85446	31.218	4610.952	0.0322	1	-7.33	-7.33
96.9378	31.175	4615.952	0.0323	1	-7.375	-7.375
97.02114	31.133	4620.952	0.0322	1	-7.418	-7.418
97.10447	31.09	4625.952	0.0322	1	-7.462	-7.462
97.1878	31.05	4630.952	0.0322	1	-7.505	-7.505
97.27114	31.012	4635.952	0.0322	1	-7.546	-7.546
97.35448	30.976	4640.952	0.0323	1	-7.585	-7.585
97.43781	30.937	4645.952	0.0323	1	-7.626	-7.626
97.52113	30.901	4650.952	0.0322	1	-7.663	-7.663
97.60447	30.87	4655.952	0.0323	1	-7.696	-7.696
97.68781	30.837	4660.952	0.0322	1	-7.73	-7.73
97.77114	30.802	4665.952	0.0323	1	-7.766	-7.766
97.85447	30.768	4670.952	0.0322	1	-7.801	-7.801
97.9378	30.736	4675.952	0.0323	1	-7.833	-7.833
98.02114	30.706	4680.952	0.0322	1	-7.864	-7.864
98.10447	30.674	4685.952	0.0322	1	-7.896	-7.896
98.18781	30.641	4690.952	0.0322	1	-7.929	-7.929
98.27114	30.607	4695.952	0.0322	1	-7.964	-7.964
98.35447	30.572	4700.952	0.0323	1	-7.999	-7.999
98.4378	30.538	4705.952	0.0322	1	-8.033	-8.033
98.52114	30.502	4710.952	0.0322	1	-8.07	-8.07
98.60446	30.465	4715.952	0.0323	1	-8.107	-8.107
98.6878	30.43	4720.952	0.0322	1	-8.142	-8.142
98.77114	30.39	4725.952	0.0322	1	-8.182	-8.182
98.85449	30.343	4730.952	0.0323	1	-8.229	-8.229
98.93783	30.311	4735.952	0.0322	1	-8.261	-8.261
99.02118	30.275	4740.952	0.0322	1	-8.297	-8.297
99.10452	30.234	4745.952	0.0322	1	-8.338	-8.338
99.18786	30.191	4750.952	0.0322	1	-8.381	-8.381
99.27117	30.148	4755.952	0.0322	1	-8.424	-8.424
99.35449	30.112	4760.952	0.0322	1	-8.46	-8.46
99.43784	30.073	4765.952	0.0322	1	-8.499	-8.499
99.52116	30.023	4770.952	0.0322	1	-8.549	-8.549
99.60449	29.975	4775.952	0.0322	1	-8.597	-8.597
99.68781	29.931	4780.952	0.0322	1	-8.641	-8.641
99.77113	29.89	4785.952	0.0322	1	-8.682	-8.682
99.85445	29.851	4790.952	0.0322	1	-8.721	-8.721
99.93777	29.811	4795.952	0.0322	1	-8.761	-8.761
100.02111	29.765	4800.952	0.0323	1	-8.807	-8.807
100.10443	29.707	4805.952	0.0322	1	-8.865	-8.865
100.18776	29.652	4810.952	0.0323	1	-8.919	-8.919
100.2711	29.597	4815.952	0.0322	1	-8.974	-8.974
100.35444	29.536	4820.952	0.0323	1	-9.034	-9.034
100.43778	29.47	4825.952	0.0323	1	-9.098	-9.098
100.52113	29.41	4830.952	0.0323	1	-9.156	-9.156
100.60445	29.351	4835.952	0.0323	1	-9.214	-9.214
100.68779	29.306	4840.952	0.0323	1	-9.256	-9.256
100.77114	29.255	4845.952	0.0323	1	-9.305	-9.305
100.85448	29.199	4850.952	0.0322	1	-9.358	-9.358
100.93783	29.152	4855.952	0.0322	1	-9.402	-9.402
101.02116	29.111	4860.952	0.0323	1	-9.44	-9.44
101.10449	29.074	4865.952	0.0323	1	-9.474	-9.474
101.18782	29.03	4870.952	0.0323	1	-9.514	-9.514
101.27116	28.982	4875.952	0.0323	1	-9.556	-9.556
101.35449	28.932	4880.952	0.0322	1	-9.599	-9.599
101.43783	28.881	4885.952	0.0322	1	-9.642	-9.642
101.52117	28.828	4890.952	0.0322	1	-9.687	-9.687
101.6045	28.773	4895.952	0.0323	1	-9.733	-9.733
101.68782	28.721	4900.952	0.0322	1	-9.774	-9.774
101.77114	28.674	4905.952	0.0322	1	-9.81	-9.81
101.85447	28.631	4910.952	0.0322	1	-9.84	-9.84
101.9378	28.59	4915.952	0.0322	1	-9.866	-9.866
102.02113	28.542	4920.952	0.0322	1	-9.897	-9.897
102.10445	28.495	4925.952	0.0322	1	-9.927	-9.927
102.18778	28.448	4930.952	0.0322	1	-9.956	-9.956
102.2711	28.4	4935.952	0.0323	1	-9.987	-9.987
102.35443	28.35	4940.952	0.0322	1	-10.021	-10.021
102.43777	28.303	4945.952	0.0322	1	-10.05	-10.05
102.52111	28.288	4950.952	0.0322	1	-10.047	-10.047
102.60445	28.275	4955.952	0.0322	1	-10.041	-10.041
102.68778	28.255	4960.952	0.0323	1	-10.044	-10.044
102.77113	28.212	4965.952	0.0322	1	-10.069	-10.069
102.85448	28.135	4970.952	0.0322	1	-10.128	-10.128
102.93781	28.042	4975.952	0.0322	1	-10.203	-10.203
103.02114	27.962	4980.952	0.0322	1	-10.266	-10.266
103.10447	27.884	4985.952	0.0322	1	-10.327	-10.327
103.18781	27.812	4990.952	0.0322	1	-10.382	-10.382
103.27114	27.75	4995.952	0.0322	1	-10.425	-10.425
103.35447	27.691	5000.952	0.0322	1	-10.464	-10.464
103.43782	27.638	5005.952	0.0322	1	-10.497	-10.497
103.52115	27.582	5010.952	0.0322	1	-10.533	-10.533
103.60448	27.532	5015.952	0.0322	1	-10.566	-10.566
103.6878	27.488	5020.952	0.0322	1	-10.592	-10.592
103.77113	27.447	5025.952	0.0322	1	-10.615	-10.615
103.85446	27.406	5030.952	0.0322	1	-10.637	-10.637
103.93779	27.369	5035.952	0.0322	1	-10.653	-10.653
104.02112	27.332	5040.952	0.0322	1	-10.665	-10.665
104.10445	27.296	5045.952	0.0322	1	-10.673	-10.673
104.18777	27.258	5050.952	0.0322	1	-10.685	-10.685
104.27111	27.216	5055.952	0.0322	1	-10.701	-10.701
104.35444	27.17	5060.952	0.0322	1	-10.721	-10.721
104.43779	27.123	5065.952	0.0322	1	-10.745	-10.745
104.52112	27.065	5070.952	0.0322	1	-10.78	-10.78
104.60445	27.009	5075.952	0.0322	1	-10.814	-10.814
104.68779	26.96	5080.952	0.0322	1	-10.841	-10.841
104.77112	26.913	5085.952	0.0322	1	-10.867	-10.867
104.85446	26.863	5090.952	0.0322	1	-10.894	-10.894
104.93778	26.805	5095.952	0.0322	1	-10.929	-10.929
105.02112	26.755	5100.952	0.0322	1	-10.956	-10.956
105.10445	26.698	5105.952	0.0322	1	-10.987	-10.987
105.18778	26.642	5110.952	0.0322	1	-11.019	-11.019
105.27111	26.583	5115.952	0.0322	1	-11.054	-11.054
105.35444	26.522	5120.952	0.0322	1	-11.086	-11.086
105.43777	26.462	5125.952	0.0322	1	-11.112	-11.112
105.52111	26.403	5130.952	0.0322	1	-11.14	-11.14
105.60444	26.333	5135.952	0.0322	1	-11.18	-11.18
105.68779	26.262	5140.952	0.0322	1	-11.218	-11.218
105.77113	26.181	5145.952	0.0322	1	-11.267	-11.267
105.85447	26.103	5150.952	0.0322	1	-11.316	-11.316
105.93781	26.026	5155.952	0.0322	1	-11.364	-11.364
106.02116	25.939	5160.952	0.0322	1	-11.42	-11.42
106.1045	25.855	5165.952	0.0322	1	-11.471	-11.471
106.18783	25.778	5170.952	0.0322	1	-11.514	-11.514
106.27116	25.708	5175.952	0.0322	1	-11.555	-11.555
106.3545	25.637	5180.952	0.0322	1	-11.6	-11.6
106.43783	25.562	5185.952	0.0322	1	-11.649	-11.649
106.52116	25.478	5190.952	0.0321	1	-11.707	-11.707
106.60448	25.394	5195.952	0.0322	1	-11.764	-11.764
106.68781	25.31	5200.952	0.0322	1	-11.82	-11.82
106.77114	25.224	5205.952	0.0322	1	-11.878	-11.878
106.85447	25.132	5210.952	0.0322	1	-11.941	-11.941
106.93779	25.034	5215.952	0.0322	1	-12.007	-12.007
107.02112	24.928	5220.952	0.0322	1	-12.08	-12.08
107.10445	24.816	5225.952	0.0322	1	-12.163	-12.163
107.18778	24.702	5230.952	0.0322	1	-12.247	-12.247
107.27111	24.59	5235.952	0.0322	1	-12.331	-12.331
107.35445	24.468	5240.952	0.0322	1	-12.424	-12.424
107.43779	24.343	5245.952	0.0322	1	-12.519	-12.519
107.52113	24.228	5250.952	0.0322	1	-12.604	-12.604
107.60446	24.107	5255.952	0.0322	1	-12.695	-12.695
107.6878	23.993	5260.952	0.0322	1	-12.78	-12.78
107.78447	23.854	5266.751	0.0322	1	-12.885	-12.885
107.8678	23.731	5271.751	0.0323	1	-12.981	-12.981
107.95113	23.605	5276.751	0.0322	1	-13.078	-13.078
108.03446	23.481	5281.751	0.0322	1	-13.167	-13.167
108.11779	23.348	5286.751	0.0322	1	-13.26	-13.26
108.20113	23.209	5291.751	0.0322	1	-13.359	-13.359
108.28448	23.051	5296.751	0.0322	1	-13.479	-13.479
108.36783	22.887	5301.751	0.0322	1	-13.605	-13.605
108.45116	22.735	5306.751	0.0322	1	-13.721	-13.721
108.53449	22.588	5311.751	0.0322	1	-13.833	-13.833
108.61782	22.448	5316.751	0.0322	1	-13.939	-13.939
108.70117	22.296	5321.751	0.0322	1	-14.056	-14.056
108.78449	22.133	5326.751	0.0322	1	-14.183	-14.183
108.86782	21.989	5331.751	0.0322	1	-14.293	-14.293
108.95115	21.85	5336.751	0.0322	1	-14.395	-14.395
109.03449	21.696	5341.751	0.0322	1	-14.512	-14.512
109.11781	21.533	5346.751	0.0321	1	-14.64	-14.64
109.20114	21.38	5351.751	0.0321	1	-14.757	-14.757
109.28447	21.226	5356.751	0.0322	1	-14.872	-14.872
109.3678	21.073	5361.751	0.0321	1	-14.985	-14.985
109.45113	20.93	5366.751	0.0321	1	-15.092	-15.092
109.53446	20.806	5371.751	0.0322	1	-15.181	-15.181
109.61779	20.668	5376.751	0.0322	1	-15.285	-15.285
109.70112	20.52	5381.751	0.0322	1	-15.401	-15.401
109.78446	20.371	5386.751	0.0322	1	-15.519	-15.519
109.8678	20.236	5391.751	0.0322	1	-15.626	-15.626
109.95115	20.081	5396.751	0.0322	1	-15.756	-15.756
