# Supplementary material for: Modification of the structural stability of human serum albumin in rheumatoid arthritis
Source: PLoS One. 2023 Mar 17;18(3):e0271008. doi: 10.1371/journal.pone.0271008 (PMC10022781; doi:10.1371/journal.pone.0271008)
Supplement: S2 Data — The zip file includes 47 HDC results (.csv) exported from DSC raw files. Each HDC result file contains seven measurements for each DSC run: temperature (°C), power (μW), time(s), pressure (atm), scan rate (°C/min), analysis data (excess molar heat capacity (Cpex)), and corrected data (normalized Cpex, normalization explained in the Methods section). (ZIP) [file pone.0271008.s003.zip › SupplmentalData_2_HDC results/RF54.csv]

temp	power	time	pressure	scan rate	AnalysisData	CorrectedData
20.00122	-61.683	0.561	0.0323	0.562	0.311	0.311
20.03293	-78.918	5.561	0.0323	0.562	0.351	0.351
20.08541	-149.151	10.561	0.0322	0.562	0.383	0.383
20.15331	-221.33	15.561	0.0322	0.562	0.062	0.062
20.25002	-288.556	21.561	0.0322	0.676	-1.404	-1.404
20.33962	-325.533	26.561	0.0322	0.791	-3.219	-3.219
20.43451	-345.915	31.561	0.0322	0.907	-4.908	-4.908
20.53245	-354.146	36.561	0.0323	1.02	-7.166	-7.166
20.63166	-351.444	41.561	0.0323	1.096	-9.194	-9.194
20.73078	-340.911	46.561	0.0323	1.141	-11.205	-11.205
20.82882	-325.287	51.561	0.0323	1.16	-13.142	-13.142
20.92512	-306.57	56.561	0.0323	1.146	-14.79	-14.79
21.01934	-286.362	61.561	0.0323	1.127	-16.139	-16.139
21.11133	-265.951	66.561	0.0323	1.104	-17.2	-17.2
21.20112	-246.253	71.561	0.0322	1.081	-17.991	-17.991
21.28888	-227.863	76.561	0.0323	1.059	-18.502	-18.502
21.37485	-211.168	81.561	0.0322	1.038	-18.8	-18.8
21.45932	-196.348	86.561	0.0322	1.021	-18.91	-18.91
21.54261	-183.45	91.561	0.0322	1.006	-18.888	-18.888
21.62499	-172.364	96.561	0.0322	0.995	-18.74	-18.74
21.70677	-163.018	101.561	0.0322	0.987	-18.473	-18.473
21.78818	-155.218	106.561	0.0323	0.982	-18.29	-18.29
21.86944	-148.583	111.561	0.0323	0.979	-18.037	-18.037
21.95073	-142.906	116.561	0.0323	0.978	-17.729	-17.729
22.03217	-137.96	121.561	0.0322	0.979	-17.413	-17.413
22.11383	-133.555	126.561	0.0322	0.981	-17.167	-17.167
22.19577	-129.525	131.561	0.0323	0.984	-16.993	-16.993
22.27799	-125.701	136.561	0.0322	0.987	-16.819	-16.819
22.3605	-121.996	141.561	0.0322	0.99	-16.694	-16.694
22.44329	-118.332	146.561	0.0323	0.993	-16.592	-16.592
22.52629	-114.608	151.561	0.0323	0.995	-16.496	-16.496
22.60949	-110.858	156.561	0.0322	0.998	-16.421	-16.421
22.69285	-107.066	161.561	0.0322	1	-16.365	-16.365
22.77635	-103.277	166.561	0.0322	1.001	-16.352	-16.352
22.85993	-99.457	171.561	0.0323	1.002	-16.325	-16.325
22.94357	-95.646	176.561	0.0322	1.003	-16.331	-16.331
23.02724	-91.843	181.561	0.0323	1.003	-16.342	-16.342
23.11092	-88.071	186.561	0.0323	1.004	-16.35	-16.35
23.19458	-84.343	191.561	0.0323	1.004	-16.329	-16.329
23.27822	-80.697	196.561	0.0323	1.004	-16.327	-16.327
23.36183	-77.138	201.561	0.0323	1.003	-16.321	-16.321
23.44541	-73.706	206.561	0.0323	1.003	-16.328	-16.328
23.52895	-70.373	211.561	0.0323	1.003	-16.296	-16.296
23.61246	-67.166	216.561	0.0323	1.002	-16.286	-16.286
23.69594	-64.074	221.561	0.0323	1.002	-16.252	-16.252
23.77938	-61.104	226.561	0.0323	1.001	-16.201	-16.201
23.86281	-58.259	231.561	0.0323	1.001	-16.159	-16.159
23.94622	-55.546	236.561	0.0323	1.001	-16.13	-16.13
24.04295	-52.548	242.361	0.0323	1.001	-16.094	-16.094
24.12632	-50.064	247.361	0.0323	1.001	-16.06	-16.06
24.2097	-47.666	252.361	0.0323	1.001	-16.033	-16.033
24.30975	-44.936	258.36	0.0323	1.001	-15.999	-15.999
24.39312	-42.76	263.36	0.0322	1.001	-15.971	-15.971
24.47649	-40.661	268.36	0.0323	1.001	-15.943	-15.943
24.55987	-38.627	273.36	0.0323	1.001	-15.903	-15.903
24.64324	-36.674	278.36	0.0323	1	-15.878	-15.878
24.72662	-34.796	283.36	0.0323	1.001	-15.854	-15.854
24.81	-32.971	288.36	0.0323	1.001	-15.819	-15.819
24.89337	-31.201	293.36	0.0323	1.001	-15.784	-15.784
24.97675	-29.485	298.36	0.0323	1.001	-15.744	-15.744
25.06013	-27.839	303.36	0.0323	1.001	-15.715	-15.715
25.14352	-26.256	308.36	0.0323	1.001	-15.704	-15.704
25.2269	-24.725	313.36	0.0323	1.001	-15.695	-15.695
25.31028	-23.245	318.36	0.0323	1.001	-15.681	-15.681
25.39366	-21.798	323.36	0.0323	1.001	-15.646	-15.646
25.47703	-20.415	328.36	0.0323	1	-15.626	-15.626
25.5604	-19.062	333.36	0.0323	1	-15.595	-15.595
25.64377	-17.775	338.36	0.0323	1	-15.59	-15.59
25.72714	-16.513	343.36	0.0323	1	-15.57	-15.57
25.81051	-15.298	348.36	0.0323	1	-15.553	-15.553
25.89388	-14.135	353.36	0.0323	1	-15.535	-15.535
25.97724	-13.005	358.36	0.0323	1	-15.511	-15.511
26.06061	-11.922	363.36	0.0323	1	-15.5	-15.5
26.14397	-10.878	368.36	0.0323	1	-15.499	-15.499
26.22733	-9.857	373.36	0.0323	1	-15.481	-15.481
26.31069	-8.881	378.36	0.0323	1	-15.464	-15.464
26.39406	-7.941	383.36	0.0323	1	-15.446	-15.446
26.47741	-7.035	388.36	0.0323	1	-15.427	-15.427
26.56077	-6.146	393.36	0.0323	1	-15.401	-15.401
26.64412	-5.288	398.36	0.0323	1	-15.378	-15.378
26.72749	-4.463	403.36	0.0323	1	-15.357	-15.357
26.81085	-3.675	408.36	0.0323	1	-15.325	-15.325
26.8942	-2.916	413.361	0.0323	1	-15.301	-15.301
26.97756	-2.169	418.361	0.0323	1	-15.296	-15.296
27.06091	-1.452	423.361	0.0323	1	-15.296	-15.296
27.14426	-0.754	428.361	0.0323	1	-15.279	-15.279
27.22761	-0.082	433.361	0.0323	1	-15.262	-15.262
27.31096	0.579	438.361	0.0323	1	-15.233	-15.233
27.3943	1.208	443.361	0.0323	1	-15.212	-15.212
27.47765	1.806	448.361	0.0323	1	-15.194	-15.194
27.561	2.38	453.361	0.0323	1	-15.178	-15.178
27.64435	2.932	458.361	0.0323	1	-15.172	-15.172
27.72771	3.469	463.361	0.0324	1	-15.17	-15.17
27.81106	3.984	468.361	0.0323	1	-15.184	-15.184
27.8944	4.52	473.361	0.0323	1	-15.154	-15.154
27.97775	5.055	478.361	0.0323	1	-15.096	-15.096
28.0611	5.528	483.361	0.0323	1	-15.08	-15.08
28.14445	5.985	488.361	0.0323	1	-15.06	-15.06
28.22779	6.419	493.361	0.0323	1	-15.048	-15.048
28.31113	6.834	498.361	0.0323	1	-15.043	-15.043
28.39446	7.241	503.361	0.0324	1	-15.031	-15.031
28.47781	7.633	508.361	0.0323	1	-15.024	-15.024
28.56115	7.997	513.361	0.0323	1	-15.045	-15.045
28.64449	8.36	518.361	0.0323	1	-15.049	-15.049
28.72784	8.717	523.361	0.0323	1	-15.036	-15.036
28.81119	9.05	528.361	0.0323	1	-15.034	-15.034
28.89453	9.367	533.361	0.0323	1	-15.036	-15.036
28.97787	9.701	538.361	0.0323	1	-15.014	-15.014
29.06122	10.017	543.361	0.0323	1	-15.005	-15.005
29.14457	10.313	548.361	0.0323	1	-14.994	-14.994
29.22791	10.596	553.361	0.0323	1	-14.995	-14.995
29.31126	10.919	558.361	0.0323	1	-14.951	-14.951
29.39461	11.213	563.361	0.0323	1	-14.914	-14.914
29.47794	11.486	568.361	0.0322	1	-14.89	-14.89
29.56126	11.777	573.361	0.0323	1	-14.847	-14.847
29.64458	12.062	578.361	0.0323	1	-14.802	-14.802
29.72792	12.299	583.361	0.0323	1	-14.802	-14.802
29.81124	12.515	588.361	0.0323	1	-14.827	-14.827
29.89457	12.723	593.361	0.0323	1	-14.851	-14.851
29.97789	12.949	598.361	0.0323	1	-14.843	-14.843
30.06122	13.171	603.361	0.0323	1	-14.811	-14.811
30.14456	13.373	608.361	0.0323	1	-14.785	-14.785
30.2279	13.558	613.361	0.0323	1	-14.776	-14.776
30.31124	13.734	618.361	0.0323	1	-14.771	-14.771
30.39457	13.905	623.361	0.0323	1	-14.768	-14.768
30.47791	14.076	628.361	0.0323	1	-14.761	-14.761
30.56124	14.242	633.361	0.0323	1	-14.764	-14.764
30.64457	14.407	638.361	0.0323	1	-14.762	-14.762
30.72792	14.561	643.361	0.0323	1	-14.762	-14.762
30.81126	14.698	648.361	0.0324	1	-14.775	-14.775
30.8946	14.831	653.361	0.0323	1	-14.79	-14.79
30.97794	14.96	658.361	0.0323	1	-14.798	-14.798
31.06128	15.097	663.361	0.0323	1	-14.789	-14.789
31.14462	15.234	668.361	0.0323	1	-14.78	-14.78
31.22796	15.366	673.361	0.0324	1	-14.774	-14.774
31.3113	15.488	678.361	0.0323	1	-14.776	-14.776
31.39464	15.608	683.361	0.0323	1	-14.772	-14.772
31.47797	15.715	688.361	0.0323	1	-14.773	-14.773
31.56131	15.823	693.361	0.0323	1	-14.771	-14.771
31.64464	15.954	698.361	0.0323	1	-14.756	-14.756
31.72797	16.149	703.361	0.0323	1	-14.685	-14.685
31.81129	16.326	708.361	0.0323	1	-14.617	-14.617
31.89462	16.488	713.361	0.0323	1	-14.542	-14.542
31.97794	16.605	718.361	0.0323	1	-14.51	-14.51
32.06128	16.708	723.361	0.0323	1	-14.502	-14.502
32.14461	16.836	728.361	0.0323	1	-14.467	-14.467
32.22795	16.966	733.361	0.0323	1	-14.421	-14.421
32.3113	17.071	738.361	0.0323	1	-14.401	-14.401
32.39464	17.162	743.361	0.0323	1	-14.393	-14.393
32.47798	17.245	748.361	0.0323	1	-14.394	-14.394
32.56131	17.327	753.361	0.0323	1	-14.39	-14.39
32.64464	17.404	758.361	0.0323	1	-14.387	-14.387
32.72798	17.468	763.361	0.0323	1	-14.395	-14.395
32.81132	17.548	768.361	0.0323	1	-14.383	-14.383
32.89466	17.619	773.361	0.0324	1	-14.377	-14.377
32.97798	17.683	778.361	0.0324	1	-14.379	-14.379
33.0613	17.753	783.361	0.0323	1	-14.375	-14.375
33.14461	17.846	788.361	0.0324	1	-14.339	-14.339
33.22794	17.936	793.361	0.0323	1	-14.306	-14.306
33.31125	18.013	798.361	0.0323	1	-14.289	-14.289
33.39458	18.085	803.361	0.0323	1	-14.276	-14.276
33.47793	18.138	808.361	0.0323	1	-14.273	-14.273
33.56126	18.176	813.361	0.0323	1	-14.28	-14.28
33.64461	18.215	818.361	0.0323	1	-14.285	-14.285
33.72795	18.25	823.361	0.0323	1	-14.29	-14.29
33.81129	18.289	828.361	0.0323	1	-14.296	-14.296
33.89464	18.329	833.361	0.0323	1	-14.298	-14.298
33.97798	18.368	838.361	0.0324	1	-14.3	-14.3
34.06131	18.416	843.361	0.0323	1	-14.299	-14.299
34.14465	18.466	848.361	0.0323	1	-14.29	-14.29
34.22798	18.515	853.361	0.0324	1	-14.28	-14.28
34.31132	18.558	858.361	0.0323	1	-14.283	-14.283
34.39465	18.596	863.361	0.0323	1	-14.292	-14.292
34.47798	18.633	868.361	0.0323	1	-14.301	-14.301
34.56131	18.672	873.361	0.0323	1	-14.306	-14.306
34.64464	18.714	878.361	0.0323	1	-14.305	-14.305
34.72797	18.756	883.361	0.0323	1	-14.3	-14.3
34.81131	18.795	888.361	0.0323	1	-14.295	-14.295
34.89464	18.833	893.361	0.0323	1	-14.291	-14.291
34.97797	18.874	898.361	0.0323	1	-14.285	-14.285
35.0613	18.916	903.361	0.0323	1	-14.278	-14.278
35.14463	18.956	908.361	0.0323	1	-14.269	-14.269
35.22796	18.992	913.361	0.0323	1	-14.26	-14.26
35.31129	19.027	918.361	0.0323	1	-14.252	-14.252
35.39462	19.059	923.361	0.0323	1	-14.244	-14.244
35.47795	19.089	928.361	0.0323	1	-14.236	-14.236
35.56128	19.121	933.361	0.0323	1	-14.231	-14.231
35.64461	19.154	938.361	0.0323	1	-14.228	-14.228
35.72794	19.185	943.361	0.0323	1	-14.223	-14.223
35.81126	19.216	948.361	0.0323	1	-14.212	-14.212
35.8946	19.248	953.361	0.0323	1	-14.202	-14.202
35.97792	19.274	958.361	0.0323	1	-14.2	-14.2
36.06124	19.302	963.361	0.0323	1	-14.197	-14.197
36.14458	19.334	968.361	0.0323	1	-14.191	-14.191
36.22792	19.359	973.361	0.0323	1	-14.191	-14.191
36.31126	19.38	978.361	0.0323	1	-14.192	-14.192
36.39461	19.403	983.361	0.0323	1	-14.186	-14.186
36.47795	19.427	988.361	0.0323	1	-14.175	-14.175
36.56129	19.455	993.361	0.0323	1	-14.158	-14.158
36.64462	19.486	998.361	0.0323	1	-14.137	-14.137
36.72793	19.524	1003.361	0.0323	1	-14.11	-14.11
36.81125	19.573	1008.361	0.0323	1	-14.074	-14.074
36.89458	19.618	1013.361	0.0323	1	-14.043	-14.043
36.97791	19.655	1018.361	0.0323	1	-14.023	-14.023
37.06123	19.689	1023.361	0.0323	1	-14.006	-14.006
37.14456	19.72	1028.361	0.0323	1	-13.992	-13.992
37.22789	19.749	1033.361	0.0323	1	-13.985	-13.985
37.31121	19.775	1038.361	0.0323	1	-13.977	-13.977
37.39455	19.799	1043.361	0.0323	1	-13.974	-13.974
37.47788	19.819	1048.361	0.0323	1	-13.97	-13.97
37.56121	19.839	1053.361	0.0323	1	-13.968	-13.968
37.64453	19.858	1058.361	0.0323	1	-13.965	-13.965
37.72786	19.881	1063.361	0.0323	1	-13.956	-13.956
37.81121	19.903	1068.361	0.0323	1	-13.949	-13.949
37.89455	19.923	1073.361	0.0323	1	-13.944	-13.944
37.97788	19.945	1078.361	0.0323	1	-13.94	-13.94
38.06122	19.971	1083.361	0.0323	1	-13.931	-13.931
38.14454	19.995	1088.361	0.0323	1	-13.923	-13.923
38.22788	20.02	1093.361	0.0323	1	-13.912	-13.912
38.3112	20.045	1098.361	0.0323	1	-13.901	-13.901
38.39453	20.07	1103.361	0.0323	1	-13.888	-13.888
38.47785	20.089	1108.361	0.0323	1	-13.881	-13.881
38.56119	20.11	1113.361	0.0323	1	-13.87	-13.87
38.64451	20.128	1118.361	0.0324	1	-13.863	-13.863
38.72785	20.151	1123.361	0.0323	1	-13.85	-13.85
38.81119	20.17	1128.361	0.0324	1	-13.839	-13.839
38.89452	20.185	1133.361	0.0323	1	-13.832	-13.832
38.97784	20.204	1138.361	0.0324	1	-13.823	-13.823
39.06115	20.234	1143.361	0.0323	1	-13.805	-13.805
39.14447	20.269	1148.361	0.0323	1	-13.783	-13.783
39.22781	20.294	1153.361	0.0323	1	-13.772	-13.772
39.31115	20.309	1158.361	0.0323	1	-13.768	-13.768
39.39446	20.322	1163.361	0.0323	1	-13.765	-13.765
39.47778	20.338	1168.361	0.0323	1	-13.759	-13.759
39.56113	20.372	1173.361	0.0323	1	-13.736	-13.736
39.64446	20.395	1178.361	0.0323	1	-13.725	-13.725
39.7278	20.411	1183.361	0.0323	1	-13.719	-13.719
39.81114	20.422	1188.361	0.0323	1	-13.717	-13.717
39.89448	20.432	1193.361	0.0323	1	-13.714	-13.714
39.97782	20.44	1198.361	0.0324	1	-13.712	-13.712
40.06116	20.449	1203.361	0.0324	1	-13.713	-13.713
40.14449	20.456	1208.361	0.0323	1	-13.716	-13.716
40.22782	20.461	1213.361	0.0323	1	-13.721	-13.721
40.31116	20.465	1218.361	0.0323	1	-13.725	-13.725
40.39449	20.467	1223.361	0.0323	1	-13.731	-13.731
40.47782	20.47	1228.361	0.0323	1	-13.736	-13.736
40.56115	20.474	1233.361	0.0323	1	-13.74	-13.74
40.64449	20.478	1238.361	0.0323	1	-13.743	-13.743
40.72781	20.486	1243.361	0.0324	1	-13.742	-13.742
40.81114	20.498	1248.361	0.0324	1	-13.736	-13.736
40.89446	20.514	1253.361	0.0323	1	-13.728	-13.728
40.97779	20.532	1258.361	0.0323	1	-13.718	-13.718
41.06112	20.555	1263.361	0.0324	1	-13.704	-13.704
41.14446	20.578	1268.361	0.0323	1	-13.692	-13.692
41.22778	20.602	1273.361	0.0323	1	-13.679	-13.679
41.31111	20.635	1278.361	0.0323	1	-13.656	-13.656
41.39444	20.683	1283.361	0.0323	1	-13.617	-13.617
41.47778	20.733	1288.361	0.0323	1	-13.574	-13.574
41.5611	20.775	1293.361	0.0323	1	-13.542	-13.542
41.64444	20.824	1298.361	0.0323	1	-13.501	-13.501
41.72777	20.86	1303.361	0.0323	1	-13.471	-13.471
41.81109	20.897	1308.361	0.0323	1	-13.442	-13.442
41.89441	20.939	1313.361	0.0323	1	-13.407	-13.407
41.97773	20.981	1318.361	0.0323	1	-13.373	-13.373
42.06105	21.018	1323.361	0.0323	1	-13.346	-13.346
42.14438	21.05	1328.361	0.0323	1	-13.322	-13.322
42.22771	21.072	1333.361	0.0323	1	-13.308	-13.308
42.31105	21.09	1338.361	0.0323	1	-13.298	-13.298
42.39439	21.103	1343.361	0.0323	1	-13.291	-13.291
42.47774	21.113	1348.361	0.0323	1	-13.286	-13.286
42.56107	21.121	1353.361	0.0324	1	-13.282	-13.282
42.64441	21.13	1358.361	0.0323	1	-13.277	-13.277
42.72775	21.14	1363.361	0.0324	1	-13.274	-13.274
42.8111	21.148	1368.361	0.0323	1	-13.274	-13.274
42.89443	21.156	1373.361	0.0323	1	-13.271	-13.271
42.97776	21.165	1378.361	0.0324	1	-13.27	-13.27
43.06109	21.175	1383.361	0.0323	1	-13.271	-13.271
43.14442	21.186	1388.361	0.0323	1	-13.268	-13.268
43.22776	21.199	1393.361	0.0324	1	-13.263	-13.263
43.31109	21.212	1398.361	0.0323	1	-13.257	-13.257
43.39441	21.225	1403.361	0.0324	1	-13.25	-13.25
43.47774	21.242	1408.361	0.0323	1	-13.239	-13.239
43.56107	21.255	1413.361	0.0323	1	-13.231	-13.231
43.64438	21.27	1418.361	0.0323	1	-13.221	-13.221
43.72771	21.288	1423.361	0.0323	1	-13.209	-13.209
43.81105	21.302	1428.361	0.0323	1	-13.2	-13.2
43.89438	21.313	1433.361	0.0323	1	-13.194	-13.194
43.97771	21.325	1438.361	0.0323	1	-13.186	-13.186
44.06105	21.341	1443.361	0.0323	1	-13.175	-13.175
44.14438	21.357	1448.361	0.0323	1	-13.164	-13.164
44.22771	21.374	1453.361	0.0323	1	-13.154	-13.154
44.31104	21.395	1458.361	0.0323	1	-13.139	-13.139
44.39437	21.414	1463.361	0.0323	1	-13.127	-13.127
44.4777	21.424	1468.361	0.0323	1	-13.123	-13.123
44.56102	21.43	1473.361	0.0323	1	-13.122	-13.122
44.64435	21.433	1478.361	0.0323	1	-13.124	-13.124
44.72768	21.436	1483.361	0.0323	1	-13.126	-13.126
44.81102	21.438	1488.361	0.0323	1	-13.13	-13.13
44.89435	21.44	1493.361	0.0323	1	-13.133	-13.133
44.97768	21.441	1498.361	0.0323	1	-13.136	-13.136
45.06101	21.445	1503.361	0.0323	1	-13.138	-13.138
45.14434	21.451	1508.361	0.0323	1	-13.136	-13.136
45.22767	21.461	1513.361	0.0323	1	-13.132	-13.132
45.311	21.477	1518.361	0.0323	1	-13.121	-13.121
45.39433	21.497	1523.361	0.0323	1	-13.104	-13.104
45.47766	21.525	1528.361	0.0323	1	-13.08	-13.08
45.56099	21.554	1533.361	0.0323	1	-13.056	-13.056
45.64433	21.586	1538.361	0.0324	1	-13.029	-13.029
45.72766	21.615	1543.361	0.0323	1	-13.004	-13.004
45.811	21.647	1548.361	0.0323	1	-12.977	-12.977
45.89433	21.677	1553.361	0.0323	1	-12.952	-12.952
45.97766	21.711	1558.361	0.0323	1	-12.923	-12.923
46.06099	21.743	1563.361	0.0323	1	-12.897	-12.897
46.14433	21.776	1568.361	0.0323	1	-12.869	-12.869
46.22766	21.803	1573.361	0.0323	1	-12.848	-12.848
46.311	21.83	1578.361	0.0323	1	-12.827	-12.827
46.39433	21.854	1583.361	0.0324	1	-12.808	-12.808
46.47767	21.877	1588.361	0.0324	1	-12.79	-12.79
46.56098	21.9	1593.361	0.0323	1	-12.772	-12.772
46.64431	21.927	1598.361	0.0323	1	-12.75	-12.75
46.72764	21.95	1603.361	0.0323	1	-12.732	-12.732
46.81097	21.972	1608.361	0.0323	1	-12.715	-12.715
46.8943	21.991	1613.361	0.0323	1	-12.7	-12.7
46.97763	22.011	1618.361	0.0323	1	-12.685	-12.685
47.06096	22.028	1623.361	0.0323	1	-12.674	-12.674
47.14429	22.045	1628.361	0.0323	1	-12.662	-12.662
47.22763	22.062	1633.361	0.0323	1	-12.65	-12.65
47.31096	22.078	1638.361	0.0323	1	-12.638	-12.638
47.3943	22.096	1643.361	0.0323	1	-12.623	-12.623
47.47764	22.114	1648.361	0.0323	1	-12.61	-12.61
47.56097	22.132	1653.361	0.0323	1	-12.596	-12.596
47.6443	22.151	1658.361	0.0323	1	-12.581	-12.581
47.72764	22.167	1663.361	0.0323	1	-12.569	-12.569
47.81098	22.184	1668.361	0.0323	1	-12.557	-12.557
47.8943	22.201	1673.361	0.0323	1	-12.544	-12.544
47.97765	22.222	1678.361	0.0323	1	-12.527	-12.527
48.06098	22.24	1683.361	0.0323	1	-12.512	-12.512
48.14432	22.258	1688.361	0.0323	1	-12.498	-12.498
48.22764	22.277	1693.361	0.0324	1	-12.483	-12.483
48.31097	22.306	1698.361	0.0323	1	-12.458	-12.458
48.39429	22.337	1703.361	0.0323	1	-12.433	-12.433
48.47761	22.37	1708.361	0.0323	1	-12.405	-12.405
48.56093	22.401	1713.361	0.0323	1	-12.381	-12.381
48.64425	22.429	1718.361	0.0323	1	-12.358	-12.358
48.72758	22.458	1723.361	0.0323	1	-12.333	-12.333
48.8109	22.484	1728.361	0.0323	1	-12.31	-12.31
48.89423	22.51	1733.361	0.0323	1	-12.286	-12.286
48.97757	22.532	1738.361	0.0324	1	-12.268	-12.268
49.0609	22.552	1743.361	0.0323	1	-12.251	-12.251
49.14423	22.573	1748.361	0.0323	1	-12.235	-12.235
49.22757	22.591	1753.361	0.0323	1	-12.222	-12.222
49.3109	22.61	1758.361	0.0324	1	-12.207	-12.207
49.39425	22.628	1763.361	0.0324	1	-12.194	-12.194
49.47759	22.643	1768.361	0.0324	1	-12.184	-12.184
49.56092	22.66	1773.361	0.0323	1	-12.172	-12.172
49.64426	22.678	1778.361	0.0323	1	-12.159	-12.159
49.72761	22.699	1783.361	0.0323	1	-12.142	-12.142
49.81094	22.718	1788.361	0.0323	1	-12.127	-12.127
49.89428	22.742	1793.361	0.0323	1	-12.106	-12.106
49.9776	22.769	1798.361	0.0323	1	-12.083	-12.083
50.06093	22.797	1803.361	0.0323	1	-12.061	-12.061
50.14426	22.826	1808.361	0.0323	1	-12.05	-12.05
50.22759	22.855	1813.361	0.0324	1	-12.053	-12.053
50.31092	22.885	1818.361	0.0324	1	-12.055	-12.055
50.39426	22.912	1823.361	0.0323	1	-12.056	-12.056
50.47759	22.938	1828.361	0.0324	1	-12.056	-12.056
50.56092	22.965	1833.361	0.0323	1	-12.05	-12.05
50.64425	22.993	1838.361	0.0323	1	-12.042	-12.042
50.72758	23.024	1843.361	0.0324	1	-12.03	-12.03
50.8109	23.054	1848.361	0.0323	1	-12.017	-12.017
50.89423	23.086	1853.361	0.0324	1	-11.999	-11.999
50.97756	23.12	1858.361	0.0324	1	-11.977	-11.977
51.06089	23.148	1863.361	0.0323	1	-11.96	-11.96
51.14421	23.178	1868.361	0.0324	1	-11.939	-11.939
51.22755	23.212	1873.361	0.0323	1	-11.913	-11.913
51.3109	23.237	1878.361	0.0323	1	-11.895	-11.895
51.40758	23.26	1884.161	0.0323	1	-11.878	-11.878
51.49093	23.28	1889.161	0.0323	1	-11.864	-11.864
51.57425	23.304	1894.161	0.0323	1	-11.844	-11.844
51.65757	23.336	1899.161	0.0323	1	-11.815	-11.815
51.7409	23.375	1904.161	0.0323	1	-11.78	-11.78
51.82424	23.408	1909.161	0.0323	1	-11.751	-11.751
51.90758	23.434	1914.161	0.0323	1	-11.729	-11.729
51.99093	23.456	1919.161	0.0323	1	-11.711	-11.711
52.07426	23.48	1924.161	0.0323	1	-11.691	-11.691
52.15761	23.506	1929.161	0.0323	1	-11.669	-11.669
52.24094	23.532	1934.161	0.0323	1	-11.646	-11.646
52.32425	23.562	1939.161	0.0323	1	-11.619	-11.619
52.40757	23.606	1944.161	0.0323	1	-11.578	-11.578
52.49089	23.646	1949.161	0.0323	1	-11.541	-11.541
52.57421	23.683	1954.161	0.0323	1	-11.508	-11.508
52.65753	23.717	1959.161	0.0323	1	-11.478	-11.478
52.74085	23.75	1964.161	0.0323	1	-11.448	-11.448
52.82417	23.778	1969.161	0.0324	1	-11.423	-11.423
52.90751	23.802	1974.161	0.0323	1	-11.402	-11.402
52.99084	23.822	1979.161	0.0323	1	-11.386	-11.386
53.07418	23.841	1984.161	0.0323	1	-11.372	-11.372
53.15751	23.858	1989.161	0.0323	1	-11.361	-11.361
53.24085	23.876	1994.161	0.0323	1	-11.346	-11.346
53.32418	23.896	1999.161	0.0323	1	-11.33	-11.33
53.40752	23.916	2004.161	0.0323	1	-11.313	-11.313
53.49085	23.937	2009.161	0.0323	1	-11.295	-11.295
53.57419	23.962	2014.161	0.0323	1	-11.273	-11.273
53.65752	23.988	2019.161	0.0323	1	-11.251	-11.251
53.74086	24.014	2024.161	0.0324	1	-11.228	-11.228
53.82418	24.04	2029.161	0.0323	1	-11.206	-11.206
53.90749	24.073	2034.161	0.0323	1	-11.177	-11.177
53.9908	24.11	2039.161	0.0323	1	-11.143	-11.143
54.07413	24.147	2044.161	0.0323	1	-11.11	-11.11
54.15748	24.176	2049.161	0.0323	1	-11.085	-11.085
54.24081	24.197	2054.161	0.0323	1	-11.07	-11.07
54.32414	24.22	2059.161	0.0323	1	-11.053	-11.053
54.40749	24.252	2064.161	0.0323	1	-11.028	-11.028
54.49082	24.279	2069.161	0.0323	1	-11.007	-11.007
54.57416	24.31	2074.161	0.0323	1	-10.982	-10.982
54.6575	24.341	2079.161	0.0323	1	-10.955	-10.955
54.74084	24.375	2084.161	0.0323	1	-10.926	-10.926
54.82418	24.409	2089.161	0.0324	1	-10.898	-10.898
54.90751	24.446	2094.161	0.0323	1	-10.867	-10.867
54.99084	24.483	2099.161	0.0323	1	-10.837	-10.837
55.07419	24.523	2104.161	0.0323	1	-10.804	-10.804
55.15751	24.56	2109.161	0.0323	1	-10.775	-10.775
55.24085	24.603	2114.161	0.0323	1	-10.741	-10.741
55.32418	24.643	2119.161	0.0324	1	-10.711	-10.711
55.40751	24.687	2124.161	0.0324	1	-10.675	-10.675
55.49084	24.73	2129.161	0.0323	1	-10.637	-10.637
55.57416	24.778	2134.161	0.0323	1	-10.595	-10.595
55.6575	24.824	2139.161	0.0323	1	-10.553	-10.553
55.74081	24.865	2144.161	0.0323	1	-10.516	-10.516
55.82414	24.92	2149.161	0.0324	1	-10.465	-10.465
55.90749	24.974	2154.161	0.0324	1	-10.413	-10.413
55.99084	25.015	2159.161	0.0324	1	-10.374	-10.374
56.0742	25.052	2164.161	0.0323	1	-10.343	-10.343
56.15752	25.092	2169.161	0.0323	1	-10.308	-10.308
56.24085	25.151	2174.161	0.0323	1	-10.256	-10.256
56.32418	25.213	2179.161	0.0323	1	-10.2	-10.2
56.40751	25.274	2184.161	0.0323	1	-10.146	-10.146
56.49084	25.344	2189.161	0.0323	1	-10.083	-10.083
56.57416	25.422	2194.161	0.0324	1	-10.01	-10.01
56.65749	25.493	2199.161	0.0323	1	-9.946	-9.946
56.74081	25.562	2204.161	0.0323	1	-9.885	-9.885
56.82415	25.632	2209.161	0.0324	1	-9.819	-9.819
56.90746	25.694	2214.161	0.0323	1	-9.761	-9.761
56.99079	25.762	2219.161	0.0323	1	-9.696	-9.696
57.07413	25.826	2224.161	0.0323	1	-9.635	-9.635
57.15746	25.889	2229.161	0.0324	1	-9.579	-9.579
57.24079	25.95	2234.161	0.0323	1	-9.524	-9.524
57.32414	26.019	2239.161	0.0323	1	-9.462	-9.462
57.40746	26.09	2244.161	0.0323	1	-9.401	-9.401
57.4908	26.175	2249.161	0.0323	1	-9.324	-9.324
57.57412	26.262	2254.161	0.0323	1	-9.246	-9.246
57.65746	26.359	2259.161	0.0323	1	-9.157	-9.157
57.74078	26.455	2264.161	0.0323	1	-9.069	-9.069
57.82413	26.56	2269.161	0.0324	1	-8.971	-8.971
57.90745	26.654	2274.161	0.0323	1	-8.884	-8.884
57.99078	26.769	2279.161	0.0324	1	-8.777	-8.777
58.07411	26.882	2284.161	0.0324	1	-8.67	-8.67
58.15744	26.992	2289.161	0.0324	1	-8.567	-8.567
58.24078	27.111	2294.161	0.0323	1	-8.454	-8.454
58.32412	27.223	2299.161	0.0324	1	-8.347	-8.347
58.40747	27.336	2304.161	0.0324	1	-8.239	-8.239
58.49082	27.442	2309.161	0.0324	1	-8.138	-8.138
58.57416	27.565	2314.161	0.0323	1	-8.02	-8.02
58.6575	27.709	2319.161	0.0323	1	-7.882	-7.882
58.74083	27.853	2324.161	0.0323	1	-7.744	-7.744
58.82414	28.009	2329.161	0.0324	1	-7.593	-7.593
58.90746	28.177	2334.161	0.0323	1	-7.431	-7.431
58.99079	28.343	2339.161	0.0323	1	-7.271	-7.271
59.07412	28.496	2344.161	0.0323	1	-7.123	-7.123
59.15746	28.634	2349.161	0.0323	1	-6.991	-6.991
59.24081	28.782	2354.161	0.0323	1	-6.849	-6.849
59.32414	28.94	2359.161	0.0323	1	-6.696	-6.696
59.40746	29.129	2364.161	0.0323	1	-6.51	-6.51
59.49078	29.325	2369.161	0.0323	1	-6.319	-6.319
59.5741	29.533	2374.161	0.0324	1	-6.117	-6.117
59.65742	29.747	2379.161	0.0323	1	-5.906	-5.906
59.74075	29.976	2384.161	0.0323	1	-5.682	-5.682
59.82408	30.198	2389.161	0.0324	1	-5.466	-5.466
59.90741	30.42	2394.161	0.0323	1	-5.249	-5.249
59.99075	30.642	2399.161	0.0323	1	-5.036	-5.036
60.07408	30.862	2404.161	0.0324	1	-4.826	-4.826
60.15739	31.134	2409.161	0.0324	1	-4.562	-4.562
60.24071	31.423	2414.161	0.0323	1	-4.278	-4.278
60.32403	31.703	2419.161	0.0323	1	-4.001	-4.001
60.40736	31.985	2424.161	0.0323	1	-3.724	-3.724
60.49071	32.257	2429.161	0.0323	1	-3.457	-3.457
60.57407	32.502	2434.161	0.0323	1	-3.218	-3.218
60.65744	32.779	2439.161	0.0324	1	-2.947	-2.947
60.7408	33.069	2444.161	0.0324	1	-2.662	-2.662
60.82416	33.378	2449.161	0.0324	1	-2.358	-2.358
60.90751	33.69	2454.161	0.0324	1	-2.052	-2.052
60.99086	34.022	2459.161	0.0323	1	-1.725	-1.725
61.0742	34.363	2464.161	0.0324	1	-1.391	-1.391
61.15754	34.715	2469.161	0.0323	1	-1.045	-1.045
61.24087	35.058	2474.161	0.0323	1	-0.71	-0.71
61.3242	35.398	2479.161	0.0323	1	-0.378	-0.378
61.40753	35.735	2484.161	0.0324	1	-0.048	-0.048
61.49086	36.062	2489.161	0.0323	1	0.273	0.273
61.57419	36.378	2494.161	0.0323	1	0.584	0.584
61.65752	36.676	2499.161	0.0323	1	0.876	0.876
61.74085	36.968	2504.161	0.0324	1	1.166	1.166
61.82417	37.236	2509.161	0.0324	1	1.431	1.431
61.9075	37.48	2514.161	0.0324	1	1.673	1.673
61.9908	37.712	2519.161	0.0323	1	1.903	1.903
62.07409	37.959	2524.161	0.0323	1	2.149	2.149
62.15741	38.178	2529.161	0.0324	1	2.366	2.366
62.24074	38.345	2534.161	0.0323	1	2.531	2.531
62.32405	38.475	2539.161	0.0323	1	2.659	2.659
62.40737	38.597	2544.161	0.0324	1	2.779	2.779
62.4907	38.696	2549.161	0.0324	1	2.875	2.875
62.57403	38.782	2554.161	0.0324	1	2.958	2.958
62.65737	38.856	2559.161	0.0324	1	3.028	3.028
62.74071	38.915	2564.161	0.0324	1	3.082	3.082
62.82406	38.963	2569.161	0.0324	1	3.125	3.125
62.90739	39.001	2574.161	0.0324	1	3.158	3.158
62.99074	39.038	2579.161	0.0323	1	3.191	3.191
63.07406	39.067	2584.161	0.0324	1	3.215	3.215
63.1574	39.095	2589.161	0.0323	1	3.239	3.239
63.24073	39.116	2594.161	0.0324	1	3.255	3.255
63.32405	39.135	2599.161	0.0324	1	3.269	3.269
63.40738	39.15	2604.161	0.0324	1	3.279	3.279
63.49072	39.161	2609.161	0.0323	1	3.285	3.285
63.57405	39.168	2614.161	0.0323	1	3.287	3.287
63.65738	39.173	2619.161	0.0324	1	3.285	3.285
63.74072	39.177	2624.161	0.0324	1	3.285	3.285
63.82405	39.179	2629.161	0.0323	1	3.282	3.282
63.90739	39.181	2634.161	0.0324	1	3.277	3.277
63.99071	39.182	2639.161	0.0324	1	3.269	3.269
64.07406	39.182	2644.161	0.0323	1	3.261	3.261
64.1574	39.181	2649.161	0.0323	1	3.254	3.254
64.24075	39.175	2654.161	0.0323	1	3.242	3.242
64.32411	39.164	2659.161	0.0324	1	3.226	3.226
64.40746	39.146	2664.161	0.0324	1	3.202	3.202
64.49081	39.123	2669.161	0.0324	1	3.174	3.174
64.57412	39.103	2674.161	0.0324	1	3.148	3.148
64.65744	39.086	2679.161	0.0324	1	3.126	3.126
64.74078	39.065	2684.161	0.0324	1	3.1	3.1
64.8241	39.033	2689.161	0.0324	1	3.063	3.063
64.90742	39	2694.161	0.0324	1	3.025	3.025
64.99074	38.971	2699.161	0.0324	1	2.99	2.99
65.07405	38.944	2704.161	0.0324	1	2.957	2.957
65.15738	38.918	2709.161	0.0323	1	2.924	2.924
65.2407	38.888	2714.161	0.0324	1	2.889	2.889
65.32404	38.869	2719.161	0.0324	1	2.866	2.866
65.40737	38.844	2724.161	0.0324	1	2.835	2.835
65.49072	38.814	2729.161	0.0324	1	2.798	2.798
65.57406	38.78	2734.161	0.0323	1	2.757	2.757
65.6574	38.746	2739.161	0.0324	1	2.716	2.716
65.74074	38.714	2744.161	0.0323	1	2.676	2.676
65.82407	38.684	2749.161	0.0324	1	2.638	2.638
65.90742	38.661	2754.161	0.0324	1	2.61	2.61
65.99076	38.639	2759.161	0.0324	1	2.584	2.584
66.07409	38.623	2764.161	0.0324	1	2.562	2.562
66.15742	38.61	2769.161	0.0324	1	2.542	2.542
66.24075	38.601	2774.161	0.0323	1	2.527	2.527
66.32409	38.594	2779.161	0.0323	1	2.513	2.513
66.40741	38.59	2784.161	0.0323	1	2.503	2.503
66.49075	38.587	2789.161	0.0324	1	2.494	2.494
66.57408	38.585	2794.161	0.0324	1	2.485	2.485
66.65741	38.584	2799.161	0.0323	1	2.476	2.476
66.74074	38.583	2804.161	0.0323	1	2.468	2.468
66.82407	38.582	2809.161	0.0323	1	2.461	2.461
66.9074	38.583	2814.161	0.0323	1	2.456	2.456
66.99074	38.584	2819.161	0.0323	1	2.452	2.452
67.07406	38.588	2824.161	0.0323	1	2.451	2.451
67.1574	38.593	2829.161	0.0323	1	2.451	2.451
67.24073	38.601	2834.161	0.0323	1	2.455	2.455
67.32407	38.614	2839.161	0.0323	1	2.464	2.464
67.40741	38.632	2844.161	0.0324	1	2.478	2.478
67.49075	38.658	2849.161	0.0324	1	2.498	2.498
67.57408	38.696	2854.161	0.0324	1	2.529	2.529
67.65742	38.749	2859.161	0.0324	1	2.573	2.573
67.74076	38.81	2864.161	0.0324	1	2.629	2.629
67.82409	38.881	2869.161	0.0324	1	2.695	2.695
67.90742	38.967	2874.161	0.0324	1	2.776	2.776
67.99076	39.055	2879.161	0.0324	1	2.859	2.859
68.07408	39.13	2884.161	0.0324	1	2.929	2.929
68.15742	39.214	2889.161	0.0324	1	3.009	3.009
68.24077	39.289	2894.161	0.0324	1	3.08	3.08
68.32412	39.356	2899.161	0.0323	1	3.143	3.143
68.40748	39.425	2904.161	0.0323	1	3.207	3.207
68.49082	39.494	2909.161	0.0323	1	3.271	3.271
68.57415	39.584	2914.161	0.0323	1	3.356	3.356
68.65748	39.686	2919.161	0.0323	1	3.453	3.453
68.7408	39.8	2924.161	0.0324	1	3.561	3.561
68.82413	39.908	2929.161	0.0323	1	3.662	3.662
68.90746	40.008	2934.161	0.0324	1	3.756	3.756
68.99079	40.102	2939.161	0.0323	1	3.845	3.845
69.07411	40.19	2944.161	0.0324	1	3.928	3.928
69.15745	40.283	2949.161	0.0324	1	4.016	4.016
69.24079	40.358	2954.161	0.0324	1	4.085	4.085
69.32412	40.423	2959.161	0.0323	1	4.146	4.146
69.40745	40.491	2964.161	0.0323	1	4.208	4.208
69.49078	40.563	2969.161	0.0323	1	4.275	4.275
69.57411	40.629	2974.161	0.0323	1	4.336	4.336
69.65743	40.694	2979.161	0.0323	1	4.393	4.393
69.74076	40.755	2984.161	0.0323	1	4.448	4.448
69.82409	40.809	2989.161	0.0323	1	4.496	4.496
69.90741	40.861	2994.161	0.0323	1	4.543	4.543
69.99075	40.907	2999.161	0.0323	1	4.584	4.584
70.07409	40.945	3004.161	0.0323	1	4.618	4.618
70.15743	40.974	3009.161	0.0323	1	4.642	4.642
70.24077	40.999	3014.161	0.0324	1	4.662	4.662
70.3241	41.021	3019.161	0.0323	1	4.679	4.679
70.40744	41.039	3024.161	0.0323	1	4.693	4.693
70.49077	41.053	3029.161	0.0324	1	4.703	4.703
70.57411	41.063	3034.161	0.0323	1	4.708	4.708
70.65745	41.072	3039.161	0.0323	1	4.711	4.711
70.74079	41.078	3044.161	0.0323	1	4.71	4.71
70.82413	41.083	3049.161	0.0323	1	4.709	4.709
70.90748	41.086	3054.161	0.0323	1	4.706	4.706
70.99083	41.088	3059.161	0.0324	1	4.702	4.702
71.07416	41.09	3064.161	0.0323	1	4.699	4.699
71.1575	41.091	3069.161	0.0323	1	4.694	4.694
71.24083	41.091	3074.161	0.0323	1	4.688	4.688
71.32416	41.091	3079.161	0.0324	1	4.682	4.682
71.40749	41.09	3084.161	0.0324	1	4.672	4.672
71.49082	41.087	3089.161	0.0323	1	4.661	4.661
71.57416	41.08	3094.161	0.0324	1	4.646	4.646
71.65749	41.066	3099.161	0.0324	1	4.626	4.626
71.74084	41.045	3104.161	0.0324	1	4.598	4.598
71.82416	41.012	3109.161	0.0324	1	4.558	4.558
71.90747	40.98	3114.161	0.0324	1	4.519	4.519
71.9908	40.948	3119.161	0.0323	1	4.478	4.478
72.07414	40.902	3124.161	0.0324	1	4.425	4.425
72.15747	40.845	3129.161	0.0324	1	4.36	4.36
72.2408	40.782	3134.161	0.0323	1	4.291	4.291
72.32414	40.722	3139.161	0.0324	1	4.225	4.225
72.40746	40.666	3144.161	0.0324	1	4.162	4.162
72.49081	40.612	3149.161	0.0323	1	4.102	4.102
72.57416	40.543	3154.161	0.0324	1	4.027	4.027
72.65748	40.475	3159.161	0.0323	1	3.952	3.952
72.7408	40.426	3164.161	0.0324	1	3.898	3.898
72.82412	40.384	3169.161	0.0323	1	3.851	3.851
72.90746	40.347	3174.161	0.0324	1	3.81	3.81
72.99079	40.298	3179.161	0.0323	1	3.756	3.756
73.07414	40.246	3184.161	0.0324	1	3.699	3.699
73.15748	40.192	3189.161	0.0324	1	3.639	3.639
73.24082	40.142	3194.161	0.0323	1	3.583	3.583
73.32416	40.099	3199.161	0.0324	1	3.533	3.533
73.4075	40.059	3204.161	0.0324	1	3.486	3.486
73.49083	40.019	3209.161	0.0324	1	3.439	3.439
73.57416	39.978	3214.161	0.0323	1	3.392	3.392
73.65749	39.941	3219.161	0.0324	1	3.35	3.35
73.74083	39.903	3224.161	0.0324	1	3.308	3.308
73.82417	39.858	3229.161	0.0324	1	3.258	3.258
73.9075	39.81	3234.161	0.0323	1	3.206	3.206
73.99084	39.764	3239.161	0.0324	1	3.155	3.155
74.07418	39.716	3244.161	0.0323	1	3.102	3.102
74.15751	39.665	3249.161	0.0323	1	3.046	3.046
74.24085	39.617	3254.161	0.0324	1	2.994	2.994
74.32418	39.567	3259.161	0.0324	1	2.939	2.939
74.40751	39.518	3264.161	0.0323	1	2.886	2.886
74.49085	39.464	3269.161	0.0323	1	2.826	2.826
74.57419	39.407	3274.161	0.0323	1	2.764	2.764
74.65752	39.347	3279.161	0.0324	1	2.698	2.698
74.74086	39.29	3284.161	0.0324	1	2.635	2.635
74.82421	39.221	3289.161	0.0324	1	2.559	2.559
74.90757	39.147	3294.161	0.0323	1	2.479	2.479
74.9909	39.07	3299.161	0.0323	1	2.395	2.395
75.07423	39.005	3304.161	0.0324	1	2.324	2.324
75.15756	38.948	3309.161	0.0324	1	2.26	2.26
75.24089	38.89	3314.161	0.0323	1	2.195	2.195
75.32421	38.827	3319.161	0.0323	1	2.125	2.125
75.40753	38.76	3324.161	0.0323	1	2.05	2.05
75.49087	38.692	3329.161	0.0323	1	1.975	1.975
75.57419	38.618	3334.161	0.0324	1	1.894	1.894
75.65753	38.542	3339.161	0.0323	1	1.812	1.812
75.74086	38.46	3344.161	0.0323	1	1.722	1.722
75.82419	38.375	3349.161	0.0324	1	1.63	1.63
75.90752	38.289	3354.161	0.0323	1	1.539	1.539
75.99085	38.202	3359.161	0.0323	1	1.447	1.447
76.07419	38.116	3364.161	0.0324	1	1.355	1.355
76.15753	38.025	3369.161	0.0323	1	1.258	1.258
76.24088	37.922	3374.161	0.0323	1	1.148	1.148
76.32422	37.814	3379.161	0.0323	1	1.035	1.035
76.40756	37.707	3384.161	0.0323	1	0.924	0.924
76.4909	37.606	3389.161	0.0323	1	0.818	0.818
76.57424	37.503	3394.161	0.0323	1	0.71	0.71
76.65757	37.399	3399.161	0.0324	1	0.601	0.601
76.7409	37.299	3404.161	0.0323	1	0.497	0.497
76.82421	37.181	3409.161	0.0323	1	0.373	0.373
76.90755	37.07	3414.161	0.0323	1	0.254	0.254
76.99089	36.932	3419.161	0.0323	1	0.108	0.108
77.07421	36.767	3424.161	0.0323	1	-0.066	-0.066
77.15755	36.622	3429.161	0.0323	1	-0.219	-0.219
77.24088	36.454	3434.161	0.0324	1	-0.395	-0.395
77.32422	36.28	3439.161	0.0324	1	-0.576	-0.576
77.40756	36.098	3444.161	0.0324	1	-0.764	-0.764
77.49089	35.904	3449.161	0.0323	1	-0.965	-0.965
77.57421	35.704	3454.161	0.0323	1	-1.174	-1.174
77.65755	35.487	3459.161	0.0323	1	-1.401	-1.401
77.74088	35.251	3464.161	0.0323	1	-1.646	-1.646
77.82422	34.994	3469.161	0.0324	1	-1.911	-1.911
77.90755	34.732	3474.161	0.0323	1	-2.181	-2.181
77.99088	34.449	3479.161	0.0323	1	-2.471	-2.471
78.07422	34.15	3484.161	0.0324	1	-2.778	-2.778
78.15756	33.815	3489.161	0.0323	1	-3.117	-3.117
78.2409	33.462	3494.161	0.0323	1	-3.476	-3.476
78.32424	33.111	3499.161	0.0323	1	-3.831	-3.831
78.40758	32.732	3504.161	0.0324	1	-4.215	-4.215
78.49092	32.339	3509.161	0.0323	1	-4.613	-4.613
78.57426	31.946	3514.161	0.0323	1	-5.008	-5.008
78.65759	31.55	3519.161	0.0323	1	-5.408	-5.408
78.74092	31.13	3524.161	0.0323	1	-5.835	-5.835
78.82426	30.695	3529.161	0.0323	1	-6.275	-6.275
78.90759	30.251	3534.161	0.0323	1	-6.723	-6.723
79.00427	29.739	3539.961	0.0323	1	-7.243	-7.243
79.08759	29.273	3544.961	0.0323	1	-7.719	-7.719
79.17091	28.828	3549.961	0.0324	1	-8.172	-8.172
79.25426	28.373	3554.961	0.0323	1	-8.636	-8.636
79.33759	27.87	3559.961	0.0323	1	-9.149	-9.149
79.42093	27.39	3564.961	0.0323	1	-9.639	-9.639
79.50427	26.911	3569.961	0.0323	1	-10.128	-10.128
79.58761	26.434	3574.961	0.0323	1	-10.616	-10.616
79.67094	25.955	3579.961	0.0323	1	-11.104	-11.104
79.75428	25.5	3584.961	0.0323	1	-11.565	-11.565
79.83761	25.033	3589.961	0.0323	1	-12.037	-12.037
79.92094	24.585	3594.961	0.0323	1	-12.49	-12.49
80.00426	24.129	3599.961	0.0324	1	-12.95	-12.95
80.08759	23.695	3604.961	0.0323	1	-13.389	-13.389
80.17091	23.256	3609.961	0.0323	1	-13.832	-13.832
80.25425	22.824	3614.961	0.0323	1	-14.268	-14.268
80.33759	22.398	3619.961	0.0324	1	-14.7	-14.7
80.42093	21.996	3624.961	0.0323	1	-15.11	-15.11
80.50426	21.606	3629.961	0.0324	1	-15.508	-15.508
80.58759	21.236	3634.961	0.0323	1	-15.886	-15.886
80.67092	20.887	3639.961	0.0324	1	-16.244	-16.244
80.75425	20.565	3644.961	0.0323	1	-16.573	-16.573
80.8376	20.259	3649.961	0.0323	1	-16.886	-16.886
80.92094	19.958	3654.961	0.0324	1	-17.192	-17.192
81.00428	19.693	3659.961	0.0323	1	-17.463	-17.463
81.08762	19.449	3664.961	0.0323	1	-17.714	-17.714
81.17096	19.222	3669.961	0.0324	1	-17.949	-17.949
81.25429	19.026	3674.961	0.0323	1	-18.153	-18.153
81.33763	18.853	3679.961	0.0323	1	-18.338	-18.338
81.42096	18.699	3684.961	0.0323	1	-18.504	-18.504
81.5043	18.558	3689.961	0.0323	1	-18.654	-18.654
81.58764	18.446	3694.961	0.0323	1	-18.774	-18.774
81.67098	18.354	3699.961	0.0324	1	-18.874	-18.874
81.75431	18.282	3704.961	0.0323	1	-18.955	-18.955
81.83765	18.222	3709.961	0.0323	1	-19.023	-19.023
81.92099	18.18	3714.961	0.0323	1	-19.073	-19.073
82.00431	18.148	3719.961	0.0323	1	-19.111	-19.111
82.08765	18.127	3724.961	0.0324	1	-19.139	-19.139
82.17098	18.114	3729.961	0.0324	1	-19.159	-19.159
82.25431	18.105	3734.961	0.0324	1	-19.174	-19.174
82.33763	18.099	3739.961	0.0324	1	-19.186	-19.186
82.42096	18.1	3744.961	0.0324	1	-19.19	-19.19
82.5043	18.118	3749.961	0.0323	1	-19.176	-19.176
82.58763	18.167	3754.961	0.0324	1	-19.136	-19.136
82.67096	18.252	3759.961	0.0323	1	-19.057	-19.057
82.7543	18.374	3764.961	0.0324	1	-18.944	-18.944
82.83764	18.518	3769.961	0.0323	1	-18.811	-18.811
82.92097	18.696	3774.961	0.0323	1	-18.647	-18.647
83.0043	18.897	3779.961	0.0323	1	-18.464	-18.464
83.08765	19.104	3784.961	0.0323	1	-18.271	-18.271
83.17097	19.312	3789.961	0.0323	1	-18.075	-18.075
83.25432	19.533	3794.961	0.0323	1	-17.865	-17.865
83.33765	19.742	3799.961	0.0323	1	-17.664	-17.664
83.42098	19.982	3804.961	0.0323	1	-17.434	-17.434
83.5043	20.219	3809.961	0.0323	1	-17.209	-17.209
83.58763	20.457	3814.961	0.0323	1	-16.979	-16.979
83.67098	20.678	3819.961	0.0323	1	-16.765	-16.765
83.75431	20.891	3824.961	0.0323	1	-16.559	-16.559
83.83764	21.123	3829.961	0.0323	1	-16.332	-16.332
83.92097	21.376	3834.961	0.0323	1	-16.084	-16.084
84.00432	21.614	3839.961	0.0323	1	-15.85	-15.85
84.08766	21.827	3844.961	0.0323	1	-15.642	-15.642
84.17101	22.056	3849.961	0.0323	1	-15.418	-15.418
84.25435	22.274	3854.961	0.0323	1	-15.205	-15.205
84.33768	22.501	3859.961	0.0323	1	-14.983	-14.983
84.42102	22.739	3864.961	0.0324	1	-14.749	-14.749
84.50436	22.971	3869.961	0.0323	1	-14.522	-14.522
84.58769	23.374	3874.961	0.0323	1	-14.125	-14.125
84.67103	23.679	3879.961	0.0323	1	-13.825	-13.825
84.75436	23.924	3884.961	0.0323	1	-13.587	-13.587
84.83769	24.124	3889.961	0.0323	1	-13.393	-13.393
84.92102	24.301	3894.961	0.0324	1	-13.222	-13.222
85.00436	24.445	3899.961	0.0323	1	-13.088	-13.088
85.0877	24.568	3904.961	0.0323	1	-12.976	-12.976
85.17104	24.689	3909.961	0.0323	1	-12.862	-12.862
85.25437	24.831	3914.961	0.0323	1	-12.727	-12.727
85.3377	24.995	3919.961	0.0323	1	-12.571	-12.571
85.42103	25.168	3924.961	0.0323	1	-12.404	-12.404
85.50437	25.339	3929.961	0.0323	1	-12.24	-12.24
85.58771	25.517	3934.961	0.0323	1	-12.068	-12.068
85.67105	25.697	3939.961	0.0323	1	-11.897	-11.897
85.75437	25.894	3944.961	0.0323	1	-11.708	-11.708
85.83771	26.088	3949.961	0.0323	1	-11.522	-11.522
85.92103	26.264	3954.961	0.0323	1	-11.355	-11.355
86.00437	26.432	3959.961	0.0323	1	-11.198	-11.198
86.08771	26.583	3964.961	0.0323	1	-11.055	-11.055
86.17104	26.718	3969.961	0.0323	1	-10.931	-10.931
86.25438	26.851	3974.961	0.0323	1	-10.809	-10.809
86.33772	26.973	3979.961	0.0323	1	-10.696	-10.696
86.42105	27.09	3984.961	0.0323	1	-10.588	-10.588
86.50439	27.213	3989.961	0.0323	1	-10.472	-10.472
86.58774	27.336	3994.961	0.0323	1	-10.355	-10.355
86.67108	27.442	3999.961	0.0323	1	-10.256	-10.256
86.75441	27.55	4004.961	0.0323	1	-10.156	-10.156
86.83775	27.664	4009.961	0.0323	1	-10.051	-10.051
86.92109	27.776	4014.961	0.0323	1	-9.949	-9.949
87.00443	27.879	4019.961	0.0323	1	-9.856	-9.856
87.08776	27.981	4024.961	0.0323	1	-9.763	-9.763
87.1711	28.085	4029.961	0.0323	1	-9.669	-9.669
87.25443	28.186	4034.961	0.0323	1	-9.577	-9.577
87.33777	28.286	4039.961	0.0323	1	-9.49	-9.49
87.42111	28.38	4044.961	0.0323	1	-9.41	-9.41
87.50445	28.475	4049.961	0.0323	1	-9.33	-9.33
87.58779	28.566	4054.961	0.0323	1	-9.25	-9.25
87.67114	28.652	4059.961	0.0323	1	-9.173	-9.173
87.75448	28.73	4064.961	0.0323	1	-9.105	-9.105
87.83781	28.811	4069.961	0.0323	1	-9.031	-9.031
87.92114	28.903	4074.961	0.0323	1	-8.947	-8.947
88.00446	28.987	4079.961	0.0323	1	-8.874	-8.874
88.0878	29.088	4084.961	0.0323	1	-8.782	-8.782
88.17112	29.19	4089.961	0.0323	1	-8.685	-8.685
88.25444	29.293	4094.961	0.0323	1	-8.587	-8.587
88.33778	29.387	4099.961	0.0323	1	-8.499	-8.499
88.42109	29.476	4104.961	0.0323	1	-8.417	-8.417
88.50442	29.568	4109.961	0.0323	1	-8.333	-8.333
88.58775	29.657	4114.961	0.0323	1	-8.253	-8.253
88.67108	29.736	4119.961	0.0324	1	-8.183	-8.183
88.75442	29.81	4124.961	0.0323	1	-8.119	-8.119
88.83775	29.881	4129.961	0.0323	1	-8.058	-8.058
88.92109	29.951	4134.961	0.0323	1	-8.001	-8.001
89.00443	30.018	4139.961	0.0323	1	-7.945	-7.945
89.08776	30.088	4144.961	0.0323	1	-7.882	-7.882
89.1711	30.158	4149.961	0.0323	1	-7.819	-7.819
89.25444	30.231	4154.961	0.0323	1	-7.751	-7.751
89.33777	30.302	4159.961	0.0323	1	-7.684	-7.684
89.42112	30.378	4164.961	0.0323	1	-7.617	-7.617
89.50445	30.449	4169.961	0.0323	1	-7.562	-7.562
89.58777	30.517	4174.961	0.0323	1	-7.512	-7.512
89.67111	30.579	4179.961	0.0323	1	-7.462	-7.462
89.75445	30.635	4184.961	0.0323	1	-7.414	-7.414
89.83778	30.686	4189.961	0.0323	1	-7.37	-7.37
89.92111	30.737	4194.961	0.0323	1	-7.327	-7.327
90.00443	30.787	4199.961	0.0323	1	-7.284	-7.284
90.08777	30.832	4204.961	0.0323	1	-7.247	-7.247
90.17111	30.874	4209.961	0.0324	1	-7.212	-7.212
90.25445	30.911	4214.961	0.0323	1	-7.183	-7.183
90.33779	30.948	4219.961	0.0323	1	-7.153	-7.153
90.42114	30.981	4224.961	0.0323	1	-7.127	-7.127
90.50447	31.014	4229.961	0.0323	1	-7.101	-7.101
90.5878	31.052	4234.961	0.0323	1	-7.068	-7.068
90.67113	31.09	4239.961	0.0323	1	-7.033	-7.033
90.75447	31.125	4244.961	0.0323	1	-7.002	-7.002
90.8378	31.156	4249.961	0.0323	1	-6.975	-6.975
90.92114	31.186	4254.961	0.0323	1	-6.952	-6.952
91.00447	31.213	4259.961	0.0323	1	-6.933	-6.933
91.08781	31.238	4264.961	0.0323	1	-6.915	-6.915
91.17114	31.264	4269.961	0.0323	1	-6.895	-6.895
91.25448	31.29	4274.961	0.0323	1	-6.874	-6.874
91.33782	31.316	4279.961	0.0323	1	-6.854	-6.854
91.42115	31.341	4284.961	0.0323	1	-6.835	-6.835
91.5045	31.368	4289.961	0.0323	1	-6.813	-6.813
91.58785	31.393	4294.961	0.0323	1	-6.794	-6.794
91.6712	31.416	4299.961	0.0323	1	-6.778	-6.778
91.75455	31.438	4304.961	0.0323	1	-6.765	-6.765
91.83789	31.459	4309.961	0.0323	1	-6.755	-6.755
91.92122	31.481	4314.961	0.0323	1	-6.747	-6.747
92.00456	31.503	4319.961	0.0323	1	-6.736	-6.736
92.08789	31.524	4324.961	0.0323	1	-6.721	-6.721
92.17122	31.544	4329.961	0.0323	1	-6.707	-6.707
92.25455	31.562	4334.961	0.0323	1	-6.693	-6.693
92.33787	31.581	4339.961	0.0323	1	-6.679	-6.679
92.42121	31.598	4344.961	0.0323	1	-6.667	-6.667
92.50453	31.614	4349.961	0.0323	1	-6.656	-6.656
92.58786	31.629	4354.961	0.0323	1	-6.645	-6.645
92.6712	31.641	4359.961	0.0323	1	-6.637	-6.637
92.75453	31.65	4364.961	0.0323	1	-6.634	-6.634
92.83788	31.657	4369.961	0.0323	1	-6.636	-6.636
92.92123	31.663	4374.961	0.0323	1	-6.637	-6.637
93.00456	31.668	4379.961	0.0323	1	-6.639	-6.639
93.08791	31.673	4384.961	0.0323	1	-6.642	-6.642
93.17126	31.676	4389.961	0.0323	1	-6.647	-6.647
93.2546	31.678	4394.961	0.0323	1	-6.654	-6.654
93.33794	31.68	4399.961	0.0323	1	-6.661	-6.661
93.42128	31.682	4404.961	0.0323	1	-6.668	-6.668
93.50462	31.683	4409.961	0.0323	1	-6.676	-6.676
93.58795	31.684	4414.961	0.0323	1	-6.684	-6.684
93.67126	31.686	4419.961	0.0323	1	-6.69	-6.69
93.7546	31.687	4424.961	0.0323	1	-6.7	-6.7
93.83791	31.689	4429.961	0.0323	1	-6.709	-6.709
93.92125	31.691	4434.961	0.0323	1	-6.716	-6.716
94.00458	31.692	4439.961	0.0322	1	-6.723	-6.723
94.08792	31.693	4444.961	0.0323	1	-6.728	-6.728
94.17125	31.693	4449.961	0.0323	1	-6.733	-6.733
94.25457	31.694	4454.961	0.0323	1	-6.737	-6.737
94.33792	31.694	4459.961	0.0323	1	-6.742	-6.742
94.42125	31.693	4464.961	0.0323	1	-6.749	-6.749
94.50459	31.692	4469.961	0.0323	1	-6.756	-6.756
94.58793	31.69	4474.961	0.0323	1	-6.762	-6.762
94.67126	31.687	4479.961	0.0323	1	-6.769	-6.769
94.75459	31.683	4484.961	0.0324	1	-6.777	-6.777
94.83793	31.68	4489.961	0.0323	1	-6.784	-6.784
94.92127	31.675	4494.961	0.0323	1	-6.793	-6.793
95.0046	31.67	4499.961	0.0323	1	-6.802	-6.802
95.08793	31.665	4504.961	0.0323	1	-6.811	-6.811
95.17126	31.659	4509.961	0.0323	1	-6.822	-6.822
95.2546	31.651	4514.961	0.0323	1	-6.835	-6.835
95.33792	31.64	4519.961	0.0323	1	-6.851	-6.851
95.42125	31.626	4524.961	0.0323	1	-6.87	-6.87
95.50459	31.609	4529.961	0.0324	1	-6.891	-6.891
95.58792	31.589	4534.961	0.0323	1	-6.915	-6.915
95.67125	31.566	4539.961	0.0323	1	-6.942	-6.942
95.75458	31.543	4544.961	0.0323	1	-6.971	-6.971
95.83792	31.518	4549.961	0.0323	1	-7.001	-7.001
95.92126	31.493	4554.961	0.0323	1	-7.03	-7.03
96.0046	31.463	4559.961	0.0323	1	-7.063	-7.063
96.08793	31.429	4564.961	0.0323	1	-7.099	-7.099
96.17126	31.394	4569.961	0.0323	1	-7.137	-7.137
96.25461	31.361	4574.961	0.0323	1	-7.172	-7.172
96.33797	31.32	4579.961	0.0323	1	-7.216	-7.216
96.42133	31.271	4584.961	0.0323	1	-7.268	-7.268
96.50466	31.214	4589.961	0.0323	1	-7.327	-7.327
96.58798	31.173	4594.961	0.0323	1	-7.37	-7.37
96.67132	31.141	4599.961	0.0323	1	-7.405	-7.405
96.75464	31.109	4604.961	0.0323	1	-7.438	-7.438
96.83797	31.08	4609.961	0.0323	1	-7.468	-7.468
96.92129	31.054	4614.961	0.0323	1	-7.496	-7.496
97.00461	31.03	4619.961	0.0323	1	-7.521	-7.521
97.08793	31.004	4624.961	0.0323	1	-7.548	-7.548
97.17126	30.977	4629.961	0.0323	1	-7.577	-7.577
97.25459	30.945	4634.961	0.0323	1	-7.612	-7.612
97.33793	30.905	4639.961	0.0323	1	-7.655	-7.655
97.42126	30.864	4644.961	0.0323	1	-7.699	-7.699
97.50459	30.829	4649.961	0.0323	1	-7.735	-7.735
97.58792	30.794	4654.961	0.0323	1	-7.772	-7.772
97.67125	30.76	4659.961	0.0323	1	-7.807	-7.807
97.75459	30.725	4664.961	0.0323	1	-7.843	-7.843
97.83793	30.686	4669.961	0.0323	1	-7.883	-7.883
97.92127	30.645	4674.961	0.0324	1	-7.924	-7.924
98.00461	30.602	4679.961	0.0323	1	-7.968	-7.968
98.08794	30.558	4684.961	0.0323	1	-8.012	-8.012
98.17128	30.531	4689.961	0.0323	1	-8.039	-8.039
98.25461	30.492	4694.961	0.0323	1	-8.079	-8.079
98.33796	30.452	4699.961	0.0323	1	-8.119	-8.119
98.42129	30.397	4704.961	0.0323	1	-8.174	-8.174
98.50463	30.347	4709.961	0.0323	1	-8.225	-8.225
98.58796	30.294	4714.961	0.0323	1	-8.278	-8.278
98.67129	30.239	4719.961	0.0323	1	-8.333	-8.333
98.75462	30.189	4724.961	0.0323	1	-8.383	-8.383
98.83795	30.139	4729.961	0.0323	1	-8.433	-8.433
98.92128	30.086	4734.961	0.0323	1	-8.486	-8.486
99.00462	30.033	4739.961	0.0323	1	-8.539	-8.539
99.08795	29.978	4744.961	0.0323	1	-8.594	-8.594
99.17129	29.923	4749.961	0.0323	1	-8.649	-8.649
99.25462	29.863	4754.961	0.0323	1	-8.709	-8.709
99.33796	29.81	4759.961	0.0323	1	-8.762	-8.762
99.4213	29.755	4764.961	0.0323	1	-8.817	-8.817
99.50463	29.697	4769.961	0.0323	1	-8.875	-8.875
99.58796	29.648	4774.961	0.0323	1	-8.924	-8.924
99.6713	29.599	4779.961	0.0323	1	-8.973	-8.973
99.75463	29.551	4784.961	0.0323	1	-9.021	-9.021
99.83796	29.5	4789.961	0.0323	1	-9.072	-9.072
99.92131	29.452	4794.961	0.0323	1	-9.12	-9.12
100.00464	29.399	4799.961	0.0323	1	-9.173	-9.173
100.08797	29.346	4804.961	0.0323	1	-9.226	-9.226
100.17131	29.291	4809.961	0.0323	1	-9.28	-9.28
100.25463	29.232	4814.961	0.0323	1	-9.339	-9.339
100.33795	29.184	4819.961	0.0324	1	-9.386	-9.386
100.4213	29.133	4824.961	0.0323	1	-9.435	-9.435
100.50465	29.074	4829.961	0.0323	1	-9.492	-9.492
100.58798	29.005	4834.961	0.0323	1	-9.56	-9.56
100.67131	28.954	4839.961	0.0323	1	-9.609	-9.609
100.75465	28.905	4844.961	0.0323	1	-9.655	-9.655
100.83799	28.845	4849.961	0.0323	1	-9.713	-9.713
100.92132	28.784	4854.961	0.0323	1	-9.771	-9.771
101.00465	28.721	4859.961	0.0323	1	-9.831	-9.831
101.08797	28.655	4864.961	0.0323	1	-9.894	-9.894
101.1713	28.591	4869.961	0.0323	1	-9.954	-9.954
101.25461	28.531	4874.961	0.0323	1	-10.008	-10.008
101.33795	28.479	4879.961	0.0323	1	-10.054	-10.054
101.42127	28.417	4884.961	0.0323	1	-10.108	-10.108
101.50459	28.353	4889.961	0.0323	1	-10.164	-10.164
101.58791	28.291	4894.961	0.0323	1	-10.217	-10.217
101.67124	28.227	4899.961	0.0323	1	-10.27	-10.27
101.75457	28.159	4904.961	0.0323	1	-10.327	-10.327
101.8379	28.081	4909.961	0.0323	1	-10.393	-10.393
101.92123	28.006	4914.961	0.0323	1	-10.453	-10.453
102.00457	27.928	4919.961	0.0323	1	-10.514	-10.514
102.08792	27.85	4924.961	0.0323	1	-10.576	-10.576
102.17127	27.765	4929.961	0.0323	1	-10.643	-10.643
102.25462	27.674	4934.961	0.0323	1	-10.716	-10.716
102.33794	27.591	4939.961	0.0323	1	-10.783	-10.783
102.42128	27.524	4944.961	0.0323	1	-10.833	-10.833
102.50463	27.449	4949.961	0.0323	1	-10.89	-10.89
102.58796	27.373	4954.961	0.0323	1	-10.947	-10.947
102.6713	27.306	4959.961	0.0323	1	-10.996	-10.996
102.75465	27.235	4964.961	0.0323	1	-11.05	-11.05
102.83798	27.157	4969.961	0.0323	1	-11.11	-11.11
102.92131	27.099	4974.961	0.0323	1	-11.149	-11.149
103.00464	27.045	4979.961	0.0323	1	-11.186	-11.186
103.08797	26.985	4984.961	0.0323	1	-11.229	-11.229
103.1713	26.917	4989.961	0.0323	1	-11.28	-11.28
103.25463	26.849	4994.961	0.0323	1	-11.33	-11.33
103.33796	26.768	4999.961	0.0323	1	-11.391	-11.391
103.42129	26.685	5004.961	0.0323	1	-11.454	-11.454
103.50462	26.603	5009.961	0.0323	1	-11.516	-11.516
103.58795	26.527	5014.961	0.0323	1	-11.574	-11.574
103.67128	26.455	5019.961	0.0323	1	-11.629	-11.629
103.75461	26.379	5024.961	0.0323	1	-11.687	-11.687
103.83793	26.296	5029.961	0.0323	1	-11.751	-11.751
103.92126	26.221	5034.961	0.0323	1	-11.805	-11.805
104.00458	26.15	5039.961	0.0323	1	-11.853	-11.853
104.08792	26.076	5044.961	0.0323	1	-11.898	-11.898
104.17125	25.997	5049.961	0.0323	1	-11.951	-11.951
104.25459	25.916	5054.961	0.0323	1	-12.007	-12.007
104.33792	25.826	5059.961	0.0323	1	-12.07	-12.07
104.42127	25.742	5064.961	0.0323	1	-12.13	-12.13
104.50461	25.657	5069.961	0.0322	1	-12.193	-12.193
104.58793	25.573	5074.961	0.0323	1	-12.254	-12.254
104.67128	25.499	5079.961	0.0323	1	-12.306	-12.306
104.7546	25.415	5084.961	0.0323	1	-12.369	-12.369
104.83792	25.333	5089.961	0.0323	1	-12.429	-12.429
104.92123	25.259	5094.961	0.0323	1	-12.479	-12.479
105.00456	25.187	5099.961	0.0323	1	-12.529	-12.529
105.0879	25.096	5104.961	0.0323	1	-12.594	-12.594
105.17123	25.001	5109.961	0.0323	1	-12.664	-12.664
105.25456	24.904	5114.961	0.0323	1	-12.738	-12.738
105.3379	24.811	5119.961	0.0323	1	-12.804	-12.804
105.42124	24.709	5124.961	0.0323	1	-12.872	-12.872
105.50459	24.602	5129.961	0.0323	1	-12.947	-12.947
105.58793	24.495	5134.961	0.0323	1	-13.024	-13.024
105.67126	24.39	5139.961	0.0323	1	-13.097	-13.097
105.75459	24.3	5144.961	0.0323	1	-13.154	-13.154
105.83793	24.213	5149.961	0.0323	1	-13.211	-13.211
105.92127	24.119	5154.961	0.0323	1	-13.277	-13.277
106.00461	24.012	5159.961	0.0323	1	-13.354	-13.354
106.08793	23.905	5164.961	0.0323	1	-13.428	-13.428
106.17127	23.797	5169.961	0.0323	1	-13.502	-13.502
106.25462	23.675	5174.961	0.0323	1	-13.593	-13.593
106.33796	23.538	5179.961	0.0323	1	-13.704	-13.704
106.42129	23.416	5184.961	0.0323	1	-13.801	-13.801
106.50463	23.352	5189.961	0.0323	1	-13.838	-13.838
106.60463	23.253	5195.961	0.0323	1	-13.905	-13.905
106.70131	23.126	5201.761	0.0323	1	-13.999	-13.999
106.78464	22.991	5206.761	0.0323	1	-14.106	-14.106
106.86796	22.853	5211.761	0.0323	1	-14.215	-14.215
106.9513	22.71	5216.761	0.0323	1	-14.325	-14.325
107.03463	22.564	5221.761	0.0323	1	-14.44	-14.44
107.11795	22.427	5226.761	0.0323	1	-14.547	-14.547
107.20129	22.295	5231.761	0.0323	1	-14.65	-14.65
107.28462	22.152	5236.761	0.0323	1	-14.765	-14.765
107.36795	22.001	5241.761	0.0323	1	-14.886	-14.886
107.45128	21.86	5246.761	0.0323	1	-14.997	-14.997
107.53461	21.715	5251.761	0.0323	1	-15.112	-15.112
107.61794	21.57	5256.761	0.0323	1	-15.227	-15.227
107.70127	21.416	5261.761	0.0323	1	-15.352	-15.352
107.78461	21.25	5266.761	0.0323	1	-15.489	-15.489
107.86794	21.075	5271.761	0.0323	1	-15.637	-15.637
107.95127	20.924	5276.761	0.0323	1	-15.759	-15.759
108.03461	20.779	5281.761	0.0323	1	-15.869	-15.869
108.11794	20.642	5286.761	0.0323	1	-15.966	-15.966
108.20128	20.515	5291.761	0.0323	1	-16.053	-16.053
108.28461	20.396	5296.761	0.0323	1	-16.134	-16.134
108.36794	20.277	5301.761	0.0323	1	-16.215	-16.215
108.45127	20.16	5306.761	0.0323	1	-16.296	-16.296
108.5346	20.045	5311.761	0.0323	1	-16.376	-16.376
108.61793	19.93	5316.761	0.0323	1	-16.457	-16.457
108.70126	19.824	5321.761	0.0323	1	-16.528	-16.528
108.78459	19.735	5326.761	0.0323	1	-16.581	-16.581
108.86793	19.631	5331.761	0.0323	1	-16.651	-16.651
108.95127	19.526	5336.761	0.0323	1	-16.719	-16.719
109.03461	19.428	5341.761	0.0323	1	-16.78	-16.78
109.11793	19.335	5346.761	0.0323	1	-16.838	-16.838
109.20127	19.255	5351.761	0.0323	1	-16.881	-16.881
109.2846	19.181	5356.761	0.0323	1	-16.917	-16.917
109.36793	19.124	5361.761	0.0323	1	-16.934	-16.934
109.45125	19.071	5366.761	0.0323	1	-16.951	-16.951
109.53458	19.03	5371.761	0.0323	1	-16.957	-16.957
109.61791	19.002	5376.761	0.0323	1	-16.951	-16.951
109.70124	18.982	5381.761	0.0323	1	-16.939	-16.939
109.78458	18.97	5386.761	0.0323	1	-16.92	-16.92
109.86791	18.962	5391.761	0.0323	1	-16.9	-16.9
109.95125	18.957	5396.761	0.0323	1	-16.88	-16.88
