# Supplementary material for: Modification of the structural stability of human serum albumin in rheumatoid arthritis
Source: PLoS One. 2023 Mar 17;18(3):e0271008. doi: 10.1371/journal.pone.0271008 (PMC10022781; doi:10.1371/journal.pone.0271008)
Supplement: S2 Data — The zip file includes 47 HDC results (.csv) exported from DSC raw files. Each HDC result file contains seven measurements for each DSC run: temperature (°C), power (μW), time(s), pressure (atm), scan rate (°C/min), analysis data (excess molar heat capacity (Cpex)), and corrected data (normalized Cpex, normalization explained in the Methods section). (ZIP) [file pone.0271008.s003.zip › SupplmentalData_2_HDC results/RF55.csv]

temp	power	time	pressure	scan rate	AnalysisData	CorrectedData
20.00117	-61.657	0.572	0.0324	0.571	0.312	0.312
20.0329	-78.894	5.572	0.0323	0.571	0.349	0.349
20.09787	-163.834	11.571	0.0323	0.571	0.499	0.499
20.16841	-234.014	16.571	0.0324	0.571	-0.255	-0.255
20.25003	-288.996	21.571	0.0323	0.685	-1.839	-1.839
20.33963	-326.209	26.572	0.0324	0.801	-3.893	-3.893
20.43453	-346.837	31.572	0.0323	0.916	-5.828	-5.828
20.55228	-355.255	37.571	0.0323	1.029	-8.594	-8.594
20.65157	-351.214	42.571	0.0323	1.101	-11.063	-11.063
20.75055	-339.754	47.571	0.0323	1.141	-13.332	-13.332
20.84829	-323.468	52.572	0.0324	1.158	-15.304	-15.304
20.94421	-304.436	57.572	0.0324	1.143	-16.988	-16.988
21.03799	-284.19	62.572	0.0323	1.122	-18.359	-18.359
21.12954	-263.914	67.572	0.0323	1.099	-19.412	-19.412
21.21892	-244.456	72.572	0.0323	1.076	-20.154	-20.154
21.30629	-226.365	77.572	0.0324	1.054	-20.592	-20.592
21.39193	-210.012	82.572	0.0324	1.035	-20.815	-20.815
21.47613	-195.533	87.572	0.0323	1.018	-20.841	-20.841
21.55922	-182.968	92.572	0.0323	1.004	-20.756	-20.756
21.64147	-172.201	97.572	0.0323	0.993	-20.521	-20.521
21.72316	-163.141	102.572	0.0324	0.986	-20.228	-20.228
21.80453	-155.486	107.572	0.0323	0.981	-19.923	-19.923
21.88579	-149.029	112.572	0.0324	0.979	-19.623	-19.623
21.96711	-143.523	117.572	0.0323	0.979	-19.316	-19.316
22.04858	-138.726	122.572	0.0323	0.98	-19.04	-19.04
22.1303	-134.438	127.572	0.0324	0.982	-18.843	-18.843
22.2123	-130.476	132.572	0.0324	0.984	-18.685	-18.685
22.29459	-126.675	137.572	0.0324	0.987	-18.515	-18.515
22.37715	-122.955	142.572	0.0323	0.99	-18.365	-18.365
22.47326	-118.729	148.372	0.0323	0.993	-18.295	-18.295
22.55634	-115.01	153.372	0.0324	0.996	-18.219	-18.219
22.63959	-111.26	158.372	0.0324	0.998	-18.168	-18.168
22.72301	-107.454	163.372	0.0324	1	-18.116	-18.116
22.80654	-103.65	168.372	0.0323	1.002	-18.093	-18.093
22.89016	-99.826	173.372	0.0324	1.003	-18.075	-18.075
22.97382	-95.992	178.372	0.0323	1.003	-18.06	-18.06
23.0575	-92.176	183.372	0.0323	1.004	-18.05	-18.05
23.14118	-88.383	188.372	0.0324	1.004	-18.01	-18.01
23.22485	-84.677	193.372	0.0323	1.004	-17.992	-17.992
23.3085	-81.063	198.372	0.0324	1.004	-17.993	-17.993
23.3921	-77.537	203.372	0.0323	1.003	-17.981	-17.981
23.47566	-74.122	208.372	0.0323	1.003	-17.951	-17.951
23.5592	-70.845	213.372	0.0324	1.002	-17.942	-17.942
23.64268	-67.678	218.372	0.0323	1.002	-17.921	-17.921
23.72614	-64.626	223.372	0.0324	1.002	-17.874	-17.874
23.80957	-61.719	228.372	0.0323	1.001	-17.844	-17.844
23.89297	-58.918	233.372	0.0323	1.001	-17.802	-17.802
23.97636	-56.242	238.372	0.0324	1.001	-17.765	-17.765
24.05975	-53.668	243.372	0.0323	1.001	-17.714	-17.714
24.14312	-51.226	248.372	0.0323	1.001	-17.708	-17.708
24.22651	-48.884	253.372	0.0324	1.001	-17.716	-17.716
24.30988	-46.628	258.372	0.0323	1.001	-17.694	-17.694
24.39326	-44.431	263.372	0.0323	1.001	-17.645	-17.645
24.47663	-42.35	268.372	0.0324	1.001	-17.636	-17.636
24.56001	-40.305	273.372	0.0324	1.001	-17.585	-17.585
24.64338	-38.337	278.372	0.0324	1.001	-17.545	-17.545
24.72677	-36.458	283.372	0.0323	1.001	-17.52	-17.52
24.81015	-34.627	288.372	0.0323	1.001	-17.478	-17.478
24.89354	-32.871	293.372	0.0323	1.001	-17.457	-17.457
24.97693	-31.171	298.372	0.0324	1.001	-17.433	-17.433
25.06031	-29.512	303.372	0.0324	1.001	-17.392	-17.392
25.14369	-27.92	308.372	0.0323	1.001	-17.371	-17.371
25.22707	-26.386	313.372	0.0323	1.001	-17.359	-17.359
25.31045	-24.888	318.372	0.0324	1.001	-17.327	-17.327
25.39383	-23.447	323.372	0.0323	1.001	-17.298	-17.298
25.4772	-22.061	328.372	0.0323	1.001	-17.275	-17.275
25.56058	-20.711	333.372	0.0323	1.001	-17.246	-17.246
25.64396	-19.428	338.372	0.0323	1	-17.246	-17.246
25.72734	-18.167	343.372	0.0324	1	-17.227	-17.227
25.8107	-16.937	348.372	0.0323	1	-17.194	-17.194
25.89407	-15.769	353.372	0.0323	1	-17.172	-17.172
25.97744	-14.646	358.372	0.0324	1	-17.155	-17.155
26.0608	-13.544	363.372	0.0324	1	-17.124	-17.124
26.14417	-12.491	368.372	0.0324	1	-17.114	-17.114
26.22753	-11.5	373.372	0.0324	1	-17.126	-17.126
26.31088	-10.493	378.372	0.0324	1	-17.078	-17.078
26.39424	-9.518	383.372	0.0324	1	-17.025	-17.025
26.47761	-8.618	388.372	0.0324	1	-17.012	-17.012
26.56097	-7.75	393.372	0.0324	1	-17.007	-17.007
26.64433	-6.903	398.372	0.0324	1	-16.995	-16.995
26.72769	-6.074	403.372	0.0324	1	-16.969	-16.969
26.81105	-5.283	408.372	0.0324	1	-16.935	-16.935
26.89441	-4.497	413.372	0.0324	1	-16.883	-16.883
26.97776	-3.744	418.372	0.0323	1	-16.873	-16.873
27.06111	-3.018	423.372	0.0324	1	-16.864	-16.864
27.14446	-2.321	428.372	0.0324	1	-16.847	-16.847
27.22781	-1.655	433.372	0.0324	1	-16.836	-16.836
27.31115	-1.01	438.372	0.0324	1	-16.824	-16.824
27.3945	-0.379	443.372	0.0324	1	-16.8	-16.8
27.47785	0.226	448.372	0.0324	1	-16.776	-16.776
27.56119	0.816	453.372	0.0323	1	-16.743	-16.743
27.64455	1.38	458.372	0.0323	1	-16.726	-16.726
27.72789	1.922	463.372	0.0324	1	-16.718	-16.718
27.81125	2.445	468.372	0.0324	1	-16.724	-16.724
27.89461	2.941	473.372	0.0324	1	-16.735	-16.735
27.97794	3.437	478.372	0.0324	1	-16.715	-16.715
28.0613	3.935	483.372	0.0324	1	-16.674	-16.674
28.14465	4.398	488.372	0.0324	1	-16.648	-16.648
28.22798	4.845	493.372	0.0324	1	-16.623	-16.623
28.31133	5.292	498.372	0.0324	1	-16.586	-16.586
28.39467	5.715	503.372	0.0323	1	-16.558	-16.558
28.47801	6.119	508.372	0.0324	1	-16.539	-16.539
28.57802	6.575	514.371	0.0324	1	-16.544	-16.544
28.66135	6.949	519.371	0.0324	1	-16.531	-16.531
28.74469	7.31	524.371	0.0324	1	-16.511	-16.511
28.82803	7.659	529.371	0.0324	1	-16.491	-16.491
28.91137	7.99	534.371	0.0324	1	-16.475	-16.475
28.99472	8.324	539.371	0.0324	1	-16.456	-16.456
29.07805	8.634	544.371	0.0324	1	-16.446	-16.446
29.16139	8.943	549.371	0.0324	1	-16.421	-16.421
29.24473	9.24	554.371	0.0324	1	-16.41	-16.41
29.32806	9.523	559.371	0.0324	1	-16.4	-16.4
29.41141	9.807	564.371	0.0324	1	-16.37	-16.37
29.49476	10.067	569.371	0.0324	1	-16.359	-16.359
29.57809	10.32	574.371	0.0324	1	-16.354	-16.354
29.66142	10.576	579.371	0.0324	1	-16.335	-16.335
29.74476	10.824	584.371	0.0324	1	-16.327	-16.327
29.82809	11.063	589.371	0.0323	1	-16.326	-16.326
29.91145	11.288	594.371	0.0324	1	-16.332	-16.332
29.99479	11.499	599.371	0.0324	1	-16.334	-16.334
30.07813	11.713	604.371	0.0324	1	-16.304	-16.304
30.16145	11.924	609.371	0.0324	1	-16.27	-16.27
30.24478	12.133	614.371	0.0324	1	-16.235	-16.235
30.32812	12.335	619.371	0.0323	1	-16.205	-16.205
30.41145	12.513	624.371	0.0324	1	-16.193	-16.193
30.49477	12.699	629.371	0.0324	1	-16.172	-16.172
30.5781	12.885	634.371	0.0324	1	-16.155	-16.155
30.66142	13.062	639.371	0.0324	1	-16.139	-16.139
30.74476	13.233	644.371	0.0324	1	-16.12	-16.12
30.8281	13.383	649.371	0.0324	1	-16.121	-16.121
30.91144	13.527	654.371	0.0324	1	-16.123	-16.123
30.99478	13.666	659.371	0.0324	1	-16.118	-16.118
31.07812	13.804	664.371	0.0324	1	-16.109	-16.109
31.16146	13.94	669.371	0.0324	1	-16.099	-16.099
31.24479	14.074	674.371	0.0324	1	-16.092	-16.092
31.32813	14.207	679.371	0.0324	1	-16.081	-16.081
31.41147	14.334	684.371	0.0324	1	-16.069	-16.069
31.4948	14.452	689.371	0.0324	1	-16.057	-16.057
31.57813	14.571	694.371	0.0324	1	-16.045	-16.045
31.66148	14.688	699.371	0.0323	1	-16.047	-16.047
31.74484	14.792	704.371	0.0324	1	-16.066	-16.066
31.82819	14.887	709.371	0.0324	1	-16.074	-16.074
31.91152	14.985	714.371	0.0324	1	-16.061	-16.061
31.99485	15.104	719.371	0.0324	1	-16.029	-16.029
32.07819	15.215	724.371	0.0324	1	-16.016	-16.016
32.16151	15.312	729.371	0.0324	1	-16.008	-16.008
32.24483	15.416	734.371	0.0324	1	-15.989	-15.989
32.32815	15.525	739.371	0.0323	1	-15.964	-15.964
32.41149	15.621	744.371	0.0324	1	-15.951	-15.951
32.49483	15.697	749.371	0.0323	1	-15.958	-15.958
32.57816	15.769	754.371	0.0324	1	-15.963	-15.963
32.6615	15.848	759.371	0.0324	1	-15.958	-15.958
32.74483	15.922	764.371	0.0324	1	-15.955	-15.955
32.82817	16.002	769.371	0.0323	1	-15.943	-15.943
32.9115	16.074	774.371	0.0324	1	-15.935	-15.935
32.99483	16.148	779.371	0.0324	1	-15.928	-15.928
33.07814	16.222	784.371	0.0324	1	-15.918	-15.918
33.16145	16.305	789.371	0.0324	1	-15.891	-15.891
33.24477	16.386	794.371	0.0324	1	-15.868	-15.868
33.32809	16.459	799.371	0.0324	1	-15.855	-15.855
33.41142	16.526	804.371	0.0324	1	-15.846	-15.846
33.49477	16.583	809.371	0.0324	1	-15.837	-15.837
33.57811	16.626	814.371	0.0324	1	-15.84	-15.84
33.66145	16.676	819.371	0.0324	1	-15.832	-15.832
33.7448	16.716	824.371	0.0324	1	-15.833	-15.833
33.82814	16.757	829.371	0.0323	1	-15.838	-15.838
33.91149	16.802	834.371	0.0323	1	-15.832	-15.832
33.99483	16.843	839.371	0.0324	1	-15.835	-15.835
34.07816	16.893	844.371	0.0324	1	-15.831	-15.831
34.1615	16.951	849.371	0.0324	1	-15.812	-15.812
34.24484	16.999	854.371	0.0323	1	-15.805	-15.805
34.32817	17.051	859.371	0.0323	1	-15.799	-15.799
34.41151	17.106	864.371	0.0324	1	-15.791	-15.791
34.49483	17.155	869.371	0.0324	1	-15.788	-15.788
34.57815	17.212	874.371	0.0324	1	-15.774	-15.774
34.66148	17.269	879.371	0.0324	1	-15.758	-15.758
34.74482	17.314	884.371	0.0324	1	-15.749	-15.749
34.82815	17.35	889.371	0.0324	1	-15.747	-15.747
34.91147	17.385	894.371	0.0324	1	-15.746	-15.746
34.9948	17.426	899.371	0.0324	1	-15.741	-15.741
35.07813	17.464	904.371	0.0324	1	-15.736	-15.736
35.16146	17.502	909.371	0.0324	1	-15.729	-15.729
35.24479	17.541	914.371	0.0324	1	-15.717	-15.717
35.32812	17.576	919.371	0.0324	1	-15.708	-15.708
35.41145	17.609	924.371	0.0323	1	-15.698	-15.698
35.49479	17.642	929.371	0.0324	1	-15.687	-15.687
35.57811	17.671	934.371	0.0324	1	-15.687	-15.687
35.66146	17.703	939.371	0.0323	1	-15.685	-15.685
35.74478	17.731	944.371	0.0324	1	-15.681	-15.681
35.82812	17.762	949.371	0.0324	1	-15.67	-15.67
35.91145	17.791	954.371	0.0323	1	-15.664	-15.664
35.99478	17.821	959.371	0.0324	1	-15.658	-15.658
36.0781	17.856	964.371	0.0324	1	-15.649	-15.649
36.16141	17.894	969.371	0.0324	1	-15.636	-15.636
36.24473	17.932	974.371	0.0324	1	-15.622	-15.622
36.32806	17.969	979.371	0.0324	1	-15.607	-15.607
36.41141	17.999	984.371	0.0324	1	-15.593	-15.593
36.49476	18.02	989.371	0.0324	1	-15.584	-15.584
36.57811	18.038	994.371	0.0324	1	-15.577	-15.577
36.66145	18.056	999.371	0.0323	1	-15.569	-15.569
36.7448	18.077	1004.371	0.0324	1	-15.56	-15.56
36.82815	18.097	1009.371	0.0324	1	-15.552	-15.552
36.91148	18.12	1014.371	0.0324	1	-15.544	-15.544
36.99479	18.151	1019.371	0.0324	1	-15.53	-15.53
37.07812	18.19	1024.372	0.0323	1	-15.508	-15.508
37.16143	18.222	1029.372	0.0324	1	-15.495	-15.495
37.24475	18.256	1034.372	0.0324	1	-15.481	-15.481
37.32808	18.287	1039.372	0.0324	1	-15.47	-15.47
37.4114	18.313	1044.372	0.0324	1	-15.463	-15.463
37.49472	18.341	1049.372	0.0324	1	-15.452	-15.452
37.57806	18.366	1054.372	0.0324	1	-15.444	-15.444
37.6614	18.385	1059.372	0.0324	1	-15.441	-15.441
37.74474	18.401	1064.372	0.0324	1	-15.439	-15.439
37.82808	18.418	1069.372	0.0324	1	-15.437	-15.437
37.91142	18.436	1074.372	0.0324	1	-15.435	-15.435
37.99474	18.454	1079.372	0.0324	1	-15.435	-15.435
38.07808	18.474	1084.372	0.0324	1	-15.431	-15.431
38.1614	18.493	1089.372	0.0323	1	-15.428	-15.428
38.24472	18.512	1094.372	0.0324	1	-15.423	-15.423
38.32805	18.536	1099.372	0.0324	1	-15.412	-15.412
38.41138	18.555	1104.372	0.0324	1	-15.406	-15.406
38.4947	18.573	1109.372	0.0324	1	-15.399	-15.399
38.57801	18.596	1114.372	0.0324	1	-15.386	-15.386
38.66133	18.618	1119.372	0.0324	1	-15.375	-15.375
38.74465	18.64	1124.372	0.0324	1	-15.363	-15.363
38.82799	18.661	1129.372	0.0324	1	-15.349	-15.349
38.91131	18.675	1134.372	0.0324	1	-15.344	-15.344
38.99465	18.689	1139.372	0.0324	1	-15.34	-15.34
39.07799	18.702	1144.372	0.0324	1	-15.34	-15.34
39.16132	18.715	1149.372	0.0324	1	-15.34	-15.34
39.24466	18.728	1154.372	0.0324	1	-15.34	-15.34
39.328	18.741	1159.372	0.0324	1	-15.338	-15.338
39.41133	18.754	1164.372	0.0324	1	-15.335	-15.335
39.49467	18.766	1169.372	0.0324	1	-15.333	-15.333
39.578	18.781	1174.372	0.0324	1	-15.33	-15.33
39.66133	18.796	1179.372	0.0324	1	-15.326	-15.326
39.74467	18.813	1184.372	0.0324	1	-15.319	-15.319
39.828	18.831	1189.372	0.0324	1	-15.31	-15.31
39.91134	18.849	1194.372	0.0323	1	-15.298	-15.298
39.99467	18.867	1199.372	0.0323	1	-15.287	-15.287
40.07799	18.887	1204.372	0.0324	1	-15.277	-15.277
40.16132	18.909	1209.372	0.0324	1	-15.265	-15.265
40.24465	18.93	1214.372	0.0323	1	-15.254	-15.254
40.32797	18.95	1219.372	0.0324	1	-15.242	-15.242
40.4113	18.968	1224.372	0.0324	1	-15.232	-15.232
40.49463	18.987	1229.372	0.0324	1	-15.221	-15.221
40.57797	19.006	1234.372	0.0324	1	-15.209	-15.209
40.6613	19.023	1239.372	0.0324	1	-15.2	-15.2
40.74464	19.038	1244.372	0.0324	1	-15.191	-15.191
40.82797	19.054	1249.372	0.0324	1	-15.182	-15.182
40.91131	19.072	1254.372	0.0324	1	-15.172	-15.172
40.99466	19.088	1259.372	0.0324	1	-15.164	-15.164
41.07798	19.102	1264.372	0.0324	1	-15.159	-15.159
41.16132	19.121	1269.372	0.0324	1	-15.151	-15.151
41.24464	19.141	1274.372	0.0324	1	-15.142	-15.142
41.32797	19.16	1279.372	0.0324	1	-15.133	-15.133
41.4113	19.181	1284.372	0.0324	1	-15.12	-15.12
41.49463	19.201	1289.372	0.0324	1	-15.108	-15.108
41.57797	19.22	1294.372	0.0324	1	-15.099	-15.099
41.6613	19.241	1299.372	0.0324	1	-15.085	-15.085
41.74463	19.264	1304.372	0.0324	1	-15.069	-15.069
41.82797	19.284	1309.372	0.0324	1	-15.056	-15.056
41.9113	19.302	1314.372	0.0324	1	-15.045	-15.045
41.99462	19.322	1319.372	0.0324	1	-15.034	-15.034
42.07795	19.342	1324.372	0.0324	1	-15.024	-15.024
42.16128	19.363	1329.372	0.0324	1	-15.011	-15.011
42.24461	19.383	1334.372	0.0324	1	-14.999	-14.999
42.32795	19.402	1339.372	0.0324	1	-14.987	-14.987
42.41128	19.42	1344.372	0.0324	1	-14.975	-14.975
42.49461	19.438	1349.372	0.0324	1	-14.962	-14.962
42.57794	19.454	1354.372	0.0324	1	-14.95	-14.95
42.66127	19.471	1359.372	0.0324	1	-14.937	-14.937
42.7446	19.487	1364.372	0.0324	1	-14.929	-14.929
42.82793	19.503	1369.372	0.0323	1	-14.92	-14.92
42.91126	19.517	1374.372	0.0323	1	-14.911	-14.911
42.99459	19.533	1379.372	0.0324	1	-14.904	-14.904
43.07791	19.549	1384.372	0.0324	1	-14.899	-14.899
43.16125	19.566	1389.372	0.0324	1	-14.89	-14.89
43.24458	19.581	1394.372	0.0324	1	-14.883	-14.883
43.32793	19.596	1399.372	0.0323	1	-14.874	-14.874
43.41125	19.609	1404.372	0.0324	1	-14.867	-14.867
43.49459	19.625	1409.372	0.0323	1	-14.857	-14.857
43.57791	19.642	1414.372	0.0324	1	-14.845	-14.845
43.66124	19.66	1419.372	0.0324	1	-14.832	-14.832
43.74458	19.678	1424.372	0.0324	1	-14.82	-14.82
43.82791	19.696	1429.372	0.0324	1	-14.807	-14.807
43.91124	19.715	1434.372	0.0324	1	-14.793	-14.793
43.99457	19.734	1439.372	0.0324	1	-14.778	-14.778
44.07789	19.754	1444.372	0.0324	1	-14.763	-14.763
44.16122	19.774	1449.372	0.0324	1	-14.749	-14.749
44.24455	19.796	1454.372	0.0324	1	-14.733	-14.733
44.32788	19.817	1459.372	0.0324	1	-14.719	-14.719
44.41119	19.836	1464.372	0.0324	1	-14.706	-14.706
44.49452	19.857	1469.372	0.0324	1	-14.691	-14.691
44.57785	19.877	1474.372	0.0324	1	-14.676	-14.676
44.66118	19.893	1479.372	0.0324	1	-14.665	-14.665
44.74452	19.907	1484.372	0.0324	1	-14.656	-14.656
44.82785	19.92	1489.372	0.0324	1	-14.649	-14.649
44.91118	19.933	1494.372	0.0324	1	-14.641	-14.641
44.99451	19.947	1499.372	0.0324	1	-14.631	-14.631
45.07785	19.962	1504.372	0.0324	1	-14.622	-14.622
45.16118	19.976	1509.372	0.0324	1	-14.612	-14.612
45.24451	19.991	1514.372	0.0324	1	-14.603	-14.603
45.32785	20.008	1519.372	0.0324	1	-14.591	-14.591
45.41119	20.026	1524.372	0.0324	1	-14.576	-14.576
45.49452	20.04	1529.372	0.0324	1	-14.566	-14.566
45.57787	20.059	1534.372	0.0324	1	-14.552	-14.552
45.66121	20.075	1539.372	0.0324	1	-14.541	-14.541
45.74454	20.091	1544.372	0.0324	1	-14.529	-14.529
45.82786	20.109	1549.372	0.0324	1	-14.516	-14.516
45.91118	20.135	1554.372	0.0324	1	-14.495	-14.495
45.99452	20.163	1559.372	0.0324	1	-14.472	-14.472
46.07787	20.185	1564.372	0.0324	1	-14.456	-14.456
46.16122	20.201	1569.372	0.0324	1	-14.445	-14.445
46.24456	20.216	1574.372	0.0324	1	-14.436	-14.436
46.32788	20.234	1579.372	0.0324	1	-14.424	-14.424
46.41119	20.26	1584.372	0.0324	1	-14.403	-14.403
46.4945	20.291	1589.372	0.0324	1	-14.377	-14.377
46.57782	20.326	1594.372	0.0324	1	-14.347	-14.347
46.66113	20.357	1599.372	0.0324	1	-14.321	-14.321
46.74446	20.384	1604.372	0.0324	1	-14.299	-14.299
46.82779	20.403	1609.372	0.0324	1	-14.285	-14.285
46.91112	20.421	1614.372	0.0324	1	-14.271	-14.271
46.99445	20.437	1619.372	0.0324	1	-14.26	-14.26
47.07779	20.453	1624.372	0.0324	1	-14.25	-14.25
47.16113	20.468	1629.372	0.0326	1	-14.24	-14.24
47.24447	20.481	1634.372	0.0324	1	-14.232	-14.232
47.32779	20.497	1639.372	0.0324	1	-14.219	-14.219
47.41113	20.514	1644.372	0.0324	1	-14.206	-14.206
47.49446	20.528	1649.372	0.0324	1	-14.197	-14.197
47.57779	20.547	1654.372	0.0324	1	-14.182	-14.182
47.66113	20.567	1659.372	0.0324	1	-14.166	-14.166
47.74448	20.583	1664.372	0.0324	1	-14.154	-14.154
47.82782	20.597	1669.372	0.0324	1	-14.145	-14.145
47.91116	20.612	1674.372	0.0324	1	-14.134	-14.134
47.99451	20.627	1679.372	0.0324	1	-14.123	-14.123
48.07785	20.645	1684.372	0.0324	1	-14.108	-14.108
48.16117	20.667	1689.372	0.0324	1	-14.09	-14.09
48.24448	20.698	1694.372	0.0324	1	-14.063	-14.063
48.32781	20.734	1699.372	0.0324	1	-14.031	-14.031
48.41113	20.762	1704.372	0.0324	1	-14.009	-14.009
48.49446	20.791	1709.372	0.0323	1	-13.986	-13.986
48.57779	20.82	1714.372	0.0324	1	-13.963	-13.963
48.66112	20.847	1719.372	0.0324	1	-13.941	-13.941
48.74445	20.874	1724.372	0.0324	1	-13.918	-13.918
48.82777	20.899	1729.372	0.0324	1	-13.895	-13.895
48.9111	20.924	1734.372	0.0324	1	-13.873	-13.873
48.99443	20.948	1739.372	0.0324	1	-13.852	-13.852
49.07776	20.972	1744.372	0.0324	1	-13.832	-13.832
49.16109	20.993	1749.372	0.0323	1	-13.816	-13.816
49.24443	21.015	1754.372	0.0324	1	-13.799	-13.799
49.32777	21.035	1759.372	0.0324	1	-13.783	-13.783
49.4111	21.056	1764.372	0.0324	1	-13.767	-13.767
49.49443	21.078	1769.372	0.0323	1	-13.75	-13.75
49.57777	21.102	1774.372	0.0324	1	-13.731	-13.731
49.6611	21.127	1779.372	0.0324	1	-13.711	-13.711
49.74443	21.151	1784.372	0.0324	1	-13.691	-13.691
49.82777	21.176	1789.372	0.0324	1	-13.67	-13.67
49.91109	21.197	1794.372	0.0323	1	-13.652	-13.652
49.99443	21.226	1799.372	0.0324	1	-13.626	-13.626
50.09109	21.255	1805.172	0.0324	1	-13.608	-13.608
50.17442	21.28	1810.172	0.0323	1	-13.608	-13.608
50.25775	21.306	1815.172	0.0323	1	-13.614	-13.614
50.34108	21.33	1820.172	0.0324	1	-13.62	-13.62
50.42441	21.354	1825.172	0.0324	1	-13.624	-13.624
50.50774	21.38	1830.172	0.0323	1	-13.622	-13.622
50.59108	21.407	1835.172	0.0324	1	-13.615	-13.615
50.67441	21.432	1840.172	0.0324	1	-13.61	-13.61
50.75775	21.458	1845.172	0.0324	1	-13.603	-13.603
50.84108	21.482	1850.172	0.0324	1	-13.594	-13.594
50.92441	21.508	1855.172	0.0324	1	-13.581	-13.581
51.00775	21.536	1860.172	0.0324	1	-13.565	-13.565
51.09109	21.563	1865.172	0.0324	1	-13.548	-13.548
51.17442	21.593	1870.172	0.0324	1	-13.527	-13.527
51.25776	21.621	1875.172	0.0323	1	-13.507	-13.507
51.34109	21.652	1880.172	0.0323	1	-13.482	-13.482
51.42442	21.684	1885.172	0.0324	1	-13.455	-13.455
51.50775	21.714	1890.172	0.0324	1	-13.431	-13.431
51.59109	21.745	1895.172	0.0324	1	-13.404	-13.404
51.67442	21.774	1900.172	0.0323	1	-13.378	-13.378
51.75774	21.805	1905.172	0.0324	1	-13.35	-13.35
51.84105	21.843	1910.172	0.0323	1	-13.316	-13.316
51.92437	21.883	1915.172	0.0323	1	-13.28	-13.28
52.00769	21.922	1920.172	0.0324	1	-13.245	-13.245
52.09102	21.949	1925.172	0.0323	1	-13.222	-13.222
52.17436	21.971	1930.172	0.0324	1	-13.205	-13.205
52.2577	21.989	1935.172	0.0323	1	-13.19	-13.19
52.34104	22.006	1940.172	0.0323	1	-13.176	-13.176
52.42438	22.023	1945.172	0.0323	1	-13.162	-13.162
52.50772	22.04	1950.172	0.0324	1	-13.148	-13.148
52.59106	22.061	1955.172	0.0324	1	-13.13	-13.13
52.6744	22.085	1960.172	0.0324	1	-13.111	-13.111
52.75774	22.107	1965.172	0.0323	1	-13.092	-13.092
52.84108	22.134	1970.172	0.0324	1	-13.068	-13.068
52.92442	22.163	1975.172	0.0324	1	-13.042	-13.042
53.00775	22.191	1980.172	0.0324	1	-13.018	-13.018
53.09107	22.223	1985.172	0.0324	1	-12.991	-12.991
53.17441	22.254	1990.172	0.0324	1	-12.966	-12.966
53.25774	22.281	1995.172	0.0324	1	-12.942	-12.942
53.34107	22.306	2000.172	0.0324	1	-12.921	-12.921
53.42439	22.328	2005.172	0.0324	1	-12.902	-12.902
53.50772	22.351	2010.172	0.0323	1	-12.882	-12.882
53.59105	22.375	2015.172	0.0324	1	-12.861	-12.861
53.67438	22.398	2020.172	0.0324	1	-12.842	-12.842
53.75772	22.419	2025.172	0.0323	1	-12.824	-12.824
53.84105	22.442	2030.172	0.0324	1	-12.805	-12.805
53.92438	22.466	2035.172	0.0324	1	-12.785	-12.785
54.00771	22.489	2040.172	0.0323	1	-12.765	-12.765
54.09104	22.514	2045.172	0.0324	1	-12.744	-12.744
54.17438	22.546	2050.172	0.0323	1	-12.716	-12.716
54.25771	22.578	2055.172	0.0324	1	-12.69	-12.69
54.34104	22.612	2060.172	0.0323	1	-12.663	-12.663
54.42438	22.645	2065.172	0.0324	1	-12.636	-12.636
54.50771	22.681	2070.172	0.0324	1	-12.606	-12.606
54.59104	22.716	2075.172	0.0324	1	-12.577	-12.577
54.67439	22.751	2080.172	0.0324	1	-12.546	-12.546
54.75773	22.783	2085.172	0.0324	1	-12.519	-12.519
54.84106	22.816	2090.172	0.0323	1	-12.492	-12.492
54.92441	22.854	2095.172	0.0324	1	-12.46	-12.46
55.00774	22.892	2100.172	0.0324	1	-12.429	-12.429
55.09107	22.937	2105.172	0.0324	1	-12.392	-12.392
55.1744	22.982	2110.172	0.0324	1	-12.355	-12.355
55.25774	23.028	2115.172	0.0323	1	-12.318	-12.318
55.34107	23.072	2120.172	0.0324	1	-12.284	-12.284
55.4244	23.116	2125.172	0.0324	1	-12.247	-12.247
55.50772	23.162	2130.172	0.0324	1	-12.206	-12.206
55.59104	23.213	2135.172	0.0324	1	-12.161	-12.161
55.67437	23.27	2140.172	0.0323	1	-12.108	-12.108
55.7577	23.326	2145.172	0.0323	1	-12.056	-12.056
55.84104	23.375	2150.172	0.0324	1	-12.01	-12.01
55.92437	23.421	2155.172	0.0323	1	-11.966	-11.966
56.00771	23.469	2160.172	0.0324	1	-11.921	-11.921
56.09103	23.518	2165.172	0.0323	1	-11.878	-11.878
56.17436	23.569	2170.172	0.0324	1	-11.833	-11.833
56.25769	23.624	2175.172	0.0323	1	-11.784	-11.784
56.34102	23.681	2180.172	0.0323	1	-11.733	-11.733
56.42435	23.734	2185.172	0.0323	1	-11.688	-11.688
56.50769	23.785	2190.172	0.0323	1	-11.643	-11.643
56.59102	23.839	2195.172	0.0324	1	-11.594	-11.594
56.67435	23.895	2200.172	0.0324	1	-11.546	-11.546
56.75769	23.954	2205.172	0.0324	1	-11.494	-11.494
56.84101	24.014	2210.172	0.0323	1	-11.438	-11.438
56.92434	24.089	2215.172	0.0324	1	-11.367	-11.367
57.00768	24.167	2220.172	0.0323	1	-11.291	-11.291
57.09102	24.229	2225.172	0.0323	1	-11.234	-11.234
57.17435	24.298	2230.172	0.0323	1	-11.171	-11.171
57.25769	24.385	2235.172	0.0324	1	-11.09	-11.09
57.34102	24.471	2240.172	0.0323	1	-11.012	-11.012
57.42435	24.554	2245.172	0.0323	1	-10.939	-10.939
57.50769	24.65	2250.172	0.0323	1	-10.851	-10.851
57.59102	24.737	2255.172	0.0323	1	-10.773	-10.773
57.67434	24.833	2260.172	0.0323	1	-10.685	-10.685
57.75767	24.944	2265.172	0.0323	1	-10.581	-10.581
57.841	25.039	2270.172	0.0323	1	-10.493	-10.493
57.92434	25.143	2275.172	0.0323	1	-10.397	-10.397
58.00767	25.243	2280.172	0.0323	1	-10.304	-10.304
58.09101	25.349	2285.172	0.0323	1	-10.205	-10.205
58.17434	25.461	2290.172	0.0323	1	-10.099	-10.099
58.25767	25.583	2295.172	0.0323	1	-9.983	-9.983
58.341	25.706	2300.172	0.0323	1	-9.865	-9.865
58.42434	25.84	2305.172	0.0323	1	-9.736	-9.736
58.50768	25.978	2310.172	0.0323	1	-9.603	-9.603
58.59101	26.126	2315.172	0.0324	1	-9.46	-9.46
58.67434	26.27	2320.172	0.0323	1	-9.322	-9.322
58.75767	26.414	2325.172	0.0323	1	-9.184	-9.184
58.841	26.566	2330.172	0.0323	1	-9.037	-9.037
58.92433	26.724	2335.172	0.0324	1	-8.885	-8.885
59.00767	26.888	2340.172	0.0323	1	-8.727	-8.727
59.091	27.059	2345.172	0.0323	1	-8.561	-8.561
59.17434	27.232	2350.172	0.0323	1	-8.394	-8.394
59.25767	27.42	2355.172	0.0324	1	-8.212	-8.212
59.341	27.62	2360.172	0.0323	1	-8.016	-8.016
59.42433	27.824	2365.172	0.0323	1	-7.816	-7.816
59.50767	28.036	2370.172	0.0324	1	-7.609	-7.609
59.59099	28.248	2375.172	0.0323	1	-7.402	-7.402
59.67432	28.487	2380.172	0.0323	1	-7.167	-7.167
59.75765	28.73	2385.172	0.0323	1	-6.929	-6.929
59.84099	28.977	2390.172	0.0323	1	-6.688	-6.688
59.92433	29.224	2395.172	0.0323	1	-6.447	-6.447
60.00766	29.492	2400.172	0.0323	1	-6.188	-6.188
60.09099	29.779	2405.172	0.0324	1	-5.911	-5.911
60.17433	30.079	2410.172	0.0323	1	-5.618	-5.618
60.25766	30.383	2415.172	0.0324	1	-5.318	-5.318
60.34099	30.713	2420.172	0.0323	1	-4.992	-4.992
60.42432	31.056	2425.172	0.0323	1	-4.654	-4.654
60.50765	31.404	2430.172	0.0324	1	-4.311	-4.311
60.59098	31.749	2435.172	0.0323	1	-3.972	-3.972
60.67431	32.1	2440.172	0.0323	1	-3.627	-3.627
60.75764	32.465	2445.172	0.0323	1	-3.267	-3.267
60.84098	32.823	2450.172	0.0324	1	-2.914	-2.914
60.9243	33.186	2455.172	0.0323	1	-2.557	-2.557
61.00761	33.548	2460.172	0.0323	1	-2.201	-2.201
61.09093	33.899	2465.172	0.0323	1	-1.856	-1.856
61.17426	34.222	2470.172	0.0323	1	-1.54	-1.54
61.25759	34.523	2475.172	0.0323	1	-1.247	-1.247
61.34093	34.794	2480.172	0.0323	1	-0.984	-0.984
61.42426	35.05	2485.172	0.0323	1	-0.734	-0.734
61.5076	35.294	2490.172	0.0323	1	-0.496	-0.496
61.59095	35.521	2495.172	0.0324	1	-0.275	-0.275
61.6743	35.732	2500.172	0.0324	1	-0.068	-0.068
61.75764	35.958	2505.172	0.0323	1	0.155	0.155
61.84097	36.164	2510.172	0.0323	1	0.359	0.359
61.92431	36.349	2515.172	0.0323	1	0.542	0.542
62.00765	36.519	2520.172	0.0323	1	0.71	0.71
62.09098	36.698	2525.172	0.0324	1	0.888	0.888
62.17431	36.861	2530.172	0.0323	1	1.049	1.049
62.25763	37.022	2535.172	0.0323	1	1.208	1.208
62.34097	37.185	2540.172	0.0323	1	1.369	1.369
62.42431	37.335	2545.172	0.0323	1	1.516	1.516
62.50764	37.486	2550.172	0.0323	1	1.664	1.664
62.59098	37.641	2555.172	0.0323	1	1.816	1.816
62.67432	37.785	2560.172	0.0323	1	1.956	1.956
62.75765	37.926	2565.172	0.0324	1	2.092	2.092
62.84097	38.077	2570.172	0.0323	1	2.238	2.238
62.9243	38.232	2575.172	0.0323	1	2.388	2.388
63.00764	38.371	2580.172	0.0323	1	2.523	2.523
63.09096	38.494	2585.172	0.0324	1	2.641	2.641
63.1743	38.613	2590.172	0.0323	1	2.756	2.756
63.25763	38.719	2595.172	0.0323	1	2.857	2.857
63.34096	38.815	2600.172	0.0323	1	2.948	2.948
63.42429	38.908	2605.172	0.0324	1	3.036	3.036
63.50762	38.983	2610.172	0.0323	1	3.106	3.106
63.59096	39.053	2615.172	0.0323	1	3.17	3.17
63.67429	39.116	2620.172	0.0323	1	3.227	3.227
63.75762	39.167	2625.172	0.0323	1	3.274	3.274
63.84095	39.21	2630.172	0.0323	1	3.312	3.312
63.92429	39.244	2635.172	0.0323	1	3.338	3.338
64.00762	39.271	2640.172	0.0323	1	3.356	3.356
64.09095	39.291	2645.172	0.0323	1	3.369	3.369
64.17429	39.309	2650.172	0.0323	1	3.381	3.381
64.25763	39.321	2655.172	0.0323	1	3.387	3.387
64.34096	39.329	2660.172	0.0323	1	3.39	3.39
64.42429	39.335	2665.172	0.0323	1	3.39	3.39
64.50763	39.339	2670.172	0.0323	1	3.389	3.389
64.59098	39.341	2675.172	0.0323	1	3.385	3.385
64.67433	39.343	2680.172	0.0323	1	3.382	3.382
64.75768	39.344	2685.172	0.0323	1	3.378	3.378
64.84101	39.344	2690.172	0.0323	1	3.373	3.373
64.92432	39.344	2695.172	0.0324	1	3.368	3.368
65.00765	39.342	2700.172	0.0323	1	3.36	3.36
65.09098	39.335	2705.172	0.0323	1	3.346	3.346
65.17431	39.319	2710.172	0.0324	1	3.324	3.324
65.25764	39.292	2715.172	0.0323	1	3.292	3.292
65.34096	39.258	2720.172	0.0324	1	3.254	3.254
65.42429	39.216	2725.172	0.0323	1	3.206	3.206
65.50763	39.163	2730.172	0.0323	1	3.146	3.146
65.59095	39.106	2735.172	0.0323	1	3.082	3.082
65.67428	39.051	2740.172	0.0323	1	3.019	3.019
65.75762	38.99	2745.172	0.0323	1	2.95	2.95
65.84095	38.923	2750.172	0.0323	1	2.876	2.876
65.92428	38.854	2755.172	0.0323	1	2.802	2.802
66.00762	38.787	2760.172	0.0323	1	2.731	2.731
66.09095	38.725	2765.172	0.0323	1	2.662	2.662
66.17428	38.671	2770.172	0.0323	1	2.602	2.602
66.25761	38.628	2775.172	0.0323	1	2.552	2.552
66.34095	38.594	2780.172	0.0323	1	2.512	2.512
66.42429	38.556	2785.172	0.0323	1	2.468	2.468
66.50764	38.516	2790.172	0.0323	1	2.422	2.422
66.59098	38.475	2795.172	0.0323	1	2.373	2.373
66.67431	38.442	2800.172	0.0323	1	2.332	2.332
66.75764	38.414	2805.172	0.0324	1	2.298	2.298
66.84097	38.393	2810.172	0.0323	1	2.271	2.271
66.9243	38.374	2815.172	0.0323	1	2.246	2.246
67.00763	38.358	2820.172	0.0323	1	2.225	2.225
67.09097	38.345	2825.172	0.0323	1	2.207	2.207
67.1743	38.333	2830.172	0.0323	1	2.19	2.19
67.25764	38.324	2835.172	0.0323	1	2.177	2.177
67.34097	38.317	2840.172	0.0323	1	2.166	2.166
67.4243	38.312	2845.172	0.0323	1	2.157	2.157
67.50764	38.308	2850.172	0.0323	1	2.147	2.147
67.59097	38.305	2855.172	0.0323	1	2.136	2.136
67.6743	38.303	2860.172	0.0323	1	2.126	2.126
67.75763	38.302	2865.172	0.0323	1	2.12	2.12
67.84096	38.301	2870.172	0.0323	1	2.114	2.114
67.9243	38.3	2875.172	0.0323	1	2.108	2.108
68.00764	38.3	2880.172	0.0323	1	2.103	2.103
68.09097	38.3	2885.172	0.0323	1	2.098	2.098
68.1743	38.304	2890.172	0.0323	1	2.098	2.098
68.25764	38.31	2895.172	0.0324	1	2.1	2.1
68.34097	38.319	2900.172	0.0323	1	2.105	2.105
68.4243	38.331	2905.172	0.0324	1	2.112	2.112
68.50763	38.348	2910.172	0.0323	1	2.124	2.124
68.59097	38.373	2915.172	0.0323	1	2.144	2.144
68.67431	38.403	2920.172	0.0323	1	2.169	2.169
68.75764	38.439	2925.172	0.0323	1	2.198	2.198
68.84097	38.481	2930.172	0.0323	1	2.234	2.234
68.92431	38.53	2935.172	0.0323	1	2.277	2.277
69.00764	38.58	2940.172	0.0323	1	2.322	2.322
69.09097	38.641	2945.172	0.0323	1	2.378	2.378
69.17429	38.697	2950.172	0.0323	1	2.429	2.429
69.25762	38.751	2955.172	0.0323	1	2.477	2.477
69.34096	38.802	2960.172	0.0323	1	2.524	2.524
69.42429	38.849	2965.172	0.0323	1	2.565	2.565
69.50762	38.893	2970.172	0.0323	1	2.604	2.604
69.59097	38.935	2975.172	0.0323	1	2.64	2.64
69.6743	38.972	2980.172	0.0323	1	2.67	2.67
69.75764	39.005	2985.172	0.0323	1	2.697	2.697
69.84097	39.038	2990.172	0.0323	1	2.724	2.724
69.9243	39.068	2995.172	0.0324	1	2.749	2.749
70.00764	39.095	3000.172	0.0323	1	2.771	2.771
70.09097	39.118	3005.172	0.0324	1	2.79	2.79
70.1743	39.138	3010.172	0.0323	1	2.805	2.805
70.25763	39.156	3015.172	0.0323	1	2.818	2.818
70.34096	39.169	3020.172	0.0323	1	2.826	2.826
70.42428	39.181	3025.172	0.0323	1	2.834	2.834
70.50761	39.198	3030.172	0.0324	1	2.847	2.847
70.59095	39.211	3035.172	0.0323	1	2.855	2.855
70.67429	39.216	3040.172	0.0323	1	2.853	2.853
70.75763	39.22	3045.172	0.0323	1	2.851	2.851
70.84097	39.223	3050.172	0.0323	1	2.848	2.848
70.92432	39.225	3055.172	0.0323	1	2.844	2.844
71.00765	39.226	3060.172	0.0323	1	2.839	2.839
71.09099	39.227	3065.172	0.0323	1	2.835	2.835
71.17434	39.227	3070.172	0.0323	1	2.829	2.829
71.25768	39.225	3075.172	0.0323	1	2.821	2.821
71.34101	39.221	3080.172	0.0323	1	2.81	2.81
71.42435	39.216	3085.172	0.0323	1	2.796	2.796
71.50769	39.207	3090.172	0.0323	1	2.779	2.779
71.59103	39.194	3095.172	0.0322	1	2.759	2.759
71.67436	39.178	3100.172	0.0323	1	2.737	2.737
71.75769	39.163	3105.172	0.0323	1	2.715	2.715
71.84102	39.145	3110.172	0.0323	1	2.69	2.69
71.92435	39.122	3115.172	0.0323	1	2.659	2.659
72.00769	39.096	3120.172	0.0323	1	2.625	2.625
72.09102	39.064	3125.172	0.0323	1	2.585	2.585
72.17435	39.032	3130.172	0.0323	1	2.546	2.546
72.25768	39	3135.172	0.0323	1	2.508	2.508
72.34102	38.969	3140.172	0.0323	1	2.47	2.47
72.42436	38.934	3145.172	0.0323	1	2.429	2.429
72.5077	38.901	3150.172	0.0323	1	2.39	2.39
72.59103	38.869	3155.172	0.0323	1	2.351	2.351
72.67436	38.843	3160.172	0.0323	1	2.319	2.319
72.75769	38.82	3165.172	0.0323	1	2.291	2.291
72.84103	38.802	3170.172	0.0322	1	2.268	2.268
72.92436	38.781	3175.172	0.0323	1	2.243	2.243
73.0077	38.762	3180.172	0.0323	1	2.219	2.219
73.09103	38.744	3185.172	0.0323	1	2.196	2.196
73.17436	38.728	3190.172	0.0323	1	2.174	2.174
73.2577	38.712	3195.172	0.0323	1	2.152	2.152
73.34103	38.697	3200.172	0.0323	1	2.13	2.13
73.42436	38.682	3205.172	0.0323	1	2.107	2.107
73.5077	38.667	3210.172	0.0323	1	2.086	2.086
73.59104	38.649	3215.172	0.0323	1	2.062	2.062
73.67438	38.631	3220.172	0.0323	1	2.039	2.039
73.75769	38.612	3225.172	0.0323	1	2.016	2.016
73.84102	38.597	3230.172	0.0323	1	1.996	1.996
73.92433	38.583	3235.172	0.0323	1	1.978	1.978
74.00767	38.568	3240.172	0.0322	1	1.958	1.958
74.09102	38.542	3245.172	0.0323	1	1.927	1.927
74.17436	38.503	3250.172	0.0323	1	1.883	1.883
74.25772	38.466	3255.172	0.0323	1	1.842	1.842
74.34106	38.421	3260.172	0.0323	1	1.792	1.792
74.42441	38.378	3265.172	0.0323	1	1.745	1.745
74.50775	38.346	3270.172	0.0323	1	1.707	1.707
74.59109	38.314	3275.172	0.0322	1	1.67	1.67
74.67442	38.273	3280.172	0.0323	1	1.623	1.623
74.75774	38.228	3285.172	0.0323	1	1.571	1.571
74.84107	38.181	3290.172	0.0323	1	1.518	1.518
74.9244	38.127	3295.172	0.0323	1	1.457	1.457
75.00773	38.068	3300.172	0.0323	1	1.392	1.392
75.09107	37.999	3305.172	0.0323	1	1.317	1.317
75.1744	37.935	3310.172	0.0323	1	1.246	1.246
75.25773	37.867	3315.172	0.0323	1	1.171	1.171
75.34106	37.794	3320.172	0.0323	1	1.09	1.09
75.4244	37.72	3325.172	0.0323	1	1.009	1.009
75.50773	37.647	3330.172	0.0323	1	0.928	0.928
75.59107	37.571	3335.172	0.0323	1	0.846	0.846
75.6744	37.493	3340.172	0.0322	1	0.761	0.761
75.75775	37.417	3345.172	0.0323	1	0.677	0.677
75.8411	37.334	3350.172	0.0323	1	0.588	0.588
75.92443	37.247	3355.172	0.0323	1	0.496	0.496
76.00775	37.184	3360.172	0.0323	1	0.428	0.428
76.09107	37.147	3365.172	0.0323	1	0.385	0.385
76.17442	37.093	3370.172	0.0323	1	0.324	0.324
76.25774	37	3375.172	0.0323	1	0.225	0.225
76.34106	36.911	3380.172	0.0323	1	0.131	0.131
76.42438	36.82	3385.172	0.0323	1	0.036	0.036
76.50771	36.729	3390.172	0.0323	1	-0.06	-0.06
76.59104	36.614	3395.172	0.0323	1	-0.18	-0.18
76.67438	36.488	3400.172	0.0323	1	-0.311	-0.311
76.75772	36.355	3405.172	0.0323	1	-0.448	-0.448
76.84105	36.215	3410.172	0.0323	1	-0.595	-0.595
76.9244	36.095	3415.172	0.0323	1	-0.723	-0.723
77.00774	35.95	3420.172	0.0323	1	-0.876	-0.876
77.09108	35.795	3425.172	0.0323	1	-1.04	-1.04
77.17442	35.637	3430.172	0.0323	1	-1.206	-1.206
77.25776	35.473	3435.172	0.0323	1	-1.378	-1.378
77.3411	35.313	3440.172	0.0323	1	-1.544	-1.544
77.42444	35.141	3445.172	0.0322	1	-1.722	-1.722
77.50776	34.971	3450.172	0.0323	1	-1.9	-1.9
77.60444	34.773	3455.972	0.0323	1	-2.109	-2.109
77.68777	34.587	3460.972	0.0323	1	-2.304	-2.304
77.7711	34.4	3465.972	0.0322	1	-2.5	-2.5
77.85444	34.214	3470.972	0.0323	1	-2.694	-2.694
77.93778	34.01	3475.972	0.0323	1	-2.905	-2.905
78.02112	33.798	3480.972	0.0323	1	-3.125	-3.125
78.10444	33.592	3485.972	0.0323	1	-3.337	-3.337
78.18778	33.382	3490.972	0.0323	1	-3.552	-3.552
78.27111	33.169	3495.972	0.0323	1	-3.77	-3.77
78.35443	32.95	3500.972	0.0323	1	-3.994	-3.994
78.43775	32.729	3505.972	0.0323	1	-4.22	-4.22
78.52108	32.506	3510.972	0.0323	1	-4.446	-4.446
78.6044	32.262	3515.972	0.0323	1	-4.693	-4.693
78.68774	32.015	3520.972	0.0323	1	-4.946	-4.946
78.77107	31.741	3525.972	0.0323	1	-5.226	-5.226
78.85441	31.466	3530.972	0.0323	1	-5.505	-5.505
78.93774	31.191	3535.972	0.0323	1	-5.785	-5.785
79.02107	30.898	3540.972	0.0323	1	-6.086	-6.086
79.10442	30.612	3545.972	0.0323	1	-6.381	-6.381
79.18777	30.296	3550.972	0.0322	1	-6.706	-6.706
79.27114	29.963	3555.972	0.0323	1	-7.048	-7.048
79.35447	29.62	3560.972	0.0323	1	-7.401	-7.401
79.4378	29.321	3565.972	0.0323	1	-7.71	-7.71
79.52113	29.03	3570.972	0.0323	1	-8.011	-8.011
79.60447	28.721	3575.972	0.0323	1	-8.331	-8.331
79.68782	28.375	3580.972	0.0323	1	-8.685	-8.685
79.77115	28.016	3585.972	0.0323	1	-9.05	-9.05
79.85449	27.666	3590.972	0.0323	1	-9.405	-9.405
79.93781	27.323	3595.972	0.0323	1	-9.752	-9.752
80.02114	26.99	3600.972	0.0323	1	-10.09	-10.09
80.10446	26.653	3605.972	0.0323	1	-10.431	-10.431
80.18779	26.318	3610.972	0.0322	1	-10.77	-10.77
80.27112	25.979	3615.972	0.0323	1	-11.114	-11.114
80.35444	25.646	3620.972	0.0323	1	-11.453	-11.453
80.43778	25.323	3625.972	0.0323	1	-11.784	-11.784
80.52111	24.996	3630.972	0.0323	1	-12.12	-12.12
80.60444	24.683	3635.972	0.0323	1	-12.441	-12.441
80.68778	24.377	3640.972	0.0323	1	-12.755	-12.755
80.77111	24.085	3645.972	0.0323	1	-13.055	-13.055
80.85445	23.806	3650.972	0.0323	1	-13.34	-13.34
80.93778	23.552	3655.972	0.0323	1	-13.599	-13.599
81.02112	23.31	3660.972	0.0323	1	-13.847	-13.847
81.10446	23.076	3665.972	0.0323	1	-14.089	-14.089
81.18779	22.867	3670.972	0.0323	1	-14.305	-14.305
81.27112	22.674	3675.972	0.0323	1	-14.507	-14.507
81.35445	22.491	3680.972	0.0323	1	-14.703	-14.703
81.43779	22.33	3685.972	0.0323	1	-14.875	-14.875
81.52114	22.172	3690.972	0.0323	1	-15.042	-15.042
81.60447	22.026	3695.972	0.0323	1	-15.196	-15.196
81.68781	21.909	3700.972	0.0323	1	-15.321	-15.321
81.77114	21.808	3705.972	0.0323	1	-15.431	-15.431
81.85448	21.721	3710.972	0.0323	1	-15.526	-15.526
81.93783	21.646	3715.972	0.0323	1	-15.608	-15.608
82.02115	21.583	3720.972	0.0323	1	-15.677	-15.677
82.10449	21.534	3725.972	0.0323	1	-15.734	-15.734
82.18782	21.493	3730.972	0.0323	1	-15.781	-15.781
82.27115	21.463	3735.972	0.0323	1	-15.817	-15.817
82.35448	21.442	3740.972	0.0323	1	-15.844	-15.844
82.4378	21.426	3745.972	0.0322	1	-15.864	-15.864
82.52113	21.416	3750.972	0.0323	1	-15.88	-15.88
82.60447	21.409	3755.972	0.0322	1	-15.895	-15.895
82.6878	21.404	3760.972	0.0323	1	-15.907	-15.907
82.77113	21.401	3765.972	0.0323	1	-15.919	-15.919
82.85448	21.399	3770.972	0.0323	1	-15.933	-15.933
82.93781	21.401	3775.972	0.0323	1	-15.946	-15.946
83.02115	21.415	3780.972	0.0323	1	-15.949	-15.949
83.10449	21.445	3785.972	0.0322	1	-15.933	-15.933
83.18783	21.498	3790.972	0.0323	1	-15.891	-15.891
83.27117	21.577	3795.972	0.0323	1	-15.822	-15.822
83.35452	21.673	3800.972	0.0323	1	-15.735	-15.735
83.43785	21.772	3805.972	0.0323	1	-15.647	-15.647
83.52119	21.896	3810.972	0.0323	1	-15.534	-15.534
83.60453	22.025	3815.972	0.0323	1	-15.412	-15.412
83.68787	22.156	3820.972	0.0323	1	-15.289	-15.289
83.77121	22.285	3825.972	0.0323	1	-15.166	-15.166
83.85454	22.421	3830.972	0.0323	1	-15.035	-15.035
83.93788	22.562	3835.972	0.0323	1	-14.899	-14.899
84.02121	22.707	3840.972	0.0323	1	-14.758	-14.758
84.10455	22.856	3845.972	0.0323	1	-14.614	-14.614
84.18789	22.994	3850.972	0.0323	1	-14.481	-14.481
84.27122	23.13	3855.972	0.0323	1	-14.35	-14.35
84.35455	23.275	3860.972	0.0323	1	-14.21	-14.21
84.43788	23.41	3865.972	0.0323	1	-14.079	-14.079
84.52123	23.539	3870.972	0.0323	1	-13.955	-13.955
84.60458	23.657	3875.972	0.0323	1	-13.843	-13.843
84.68791	23.78	3880.972	0.0323	1	-13.726	-13.726
84.77124	23.914	3885.972	0.0323	1	-13.598	-13.598
84.85457	24.058	3890.972	0.0324	1	-13.46	-13.46
84.93789	24.204	3895.972	0.0323	1	-13.321	-13.321
85.02122	24.344	3900.972	0.0323	1	-13.192	-13.192
85.10456	24.47	3905.972	0.0323	1	-13.075	-13.075
85.1879	24.6	3910.972	0.0323	1	-12.952	-12.952
85.27123	24.723	3915.972	0.0323	1	-12.837	-12.837
85.35456	24.837	3920.972	0.0323	1	-12.73	-12.73
85.4379	24.948	3925.972	0.0323	1	-12.626	-12.626
85.52123	25.055	3930.972	0.0323	1	-12.525	-12.525
85.60457	25.158	3935.972	0.0323	1	-12.429	-12.429
85.6879	25.263	3940.972	0.0323	1	-12.333	-12.333
85.77123	25.367	3945.972	0.0323	1	-12.237	-12.237
85.85456	25.472	3950.972	0.0323	1	-12.14	-12.14
85.93788	25.578	3955.972	0.0323	1	-12.043	-12.043
86.02121	25.694	3960.972	0.0323	1	-11.937	-11.937
86.10454	25.792	3965.972	0.0323	1	-11.848	-11.848
86.18787	25.88	3970.972	0.0323	1	-11.771	-11.771
86.2712	25.964	3975.972	0.0323	1	-11.698	-11.698
86.35453	26.041	3980.972	0.0323	1	-11.63	-11.63
86.43786	26.112	3985.972	0.0323	1	-11.568	-11.568
86.5212	26.187	3990.972	0.0323	1	-11.499	-11.499
86.60455	26.251	3995.972	0.0323	1	-11.441	-11.441
86.68791	26.309	4000.972	0.0323	1	-11.391	-11.391
86.77127	26.361	4005.972	0.0323	1	-11.347	-11.347
86.8546	26.417	4010.972	0.0323	1	-11.3	-11.3
86.93794	26.488	4015.972	0.0323	1	-11.239	-11.239
87.02127	26.562	4020.972	0.0323	1	-11.175	-11.175
87.1046	26.638	4025.972	0.0323	1	-11.108	-11.108
87.18792	26.715	4030.972	0.0323	1	-11.041	-11.041
87.27125	26.791	4035.972	0.0323	1	-10.975	-10.975
87.35458	26.865	4040.972	0.0323	1	-10.914	-10.914
87.43791	26.933	4045.972	0.0323	1	-10.86	-10.86
87.52124	26.999	4050.972	0.0323	1	-10.808	-10.808
87.60458	27.066	4055.972	0.0322	1	-10.752	-10.752
87.68791	27.13	4060.972	0.0323	1	-10.697	-10.697
87.77125	27.196	4065.972	0.0323	1	-10.64	-10.64
87.85459	27.257	4070.972	0.0323	1	-10.586	-10.586
87.93792	27.319	4075.972	0.0323	1	-10.533	-10.533
88.02126	27.385	4080.972	0.0323	1	-10.478	-10.478
88.1046	27.45	4085.972	0.0323	1	-10.421	-10.421
88.18794	27.516	4090.972	0.0323	1	-10.36	-10.36
88.27127	27.581	4095.972	0.0323	1	-10.3	-10.3
88.37127	27.664	4101.971	0.0323	1	-10.225	-10.225
88.45461	27.731	4106.971	0.0323	1	-10.165	-10.165
88.53795	27.798	4111.971	0.0323	1	-10.107	-10.107
88.62129	27.861	4116.971	0.0323	1	-10.053	-10.053
88.70464	27.924	4121.971	0.0323	1	-9.999	-9.999
88.78797	27.987	4126.971	0.0323	1	-9.946	-9.946
88.87129	28.055	4131.971	0.0323	1	-9.889	-9.889
88.95462	28.126	4136.971	0.0323	1	-9.831	-9.831
89.03795	28.19	4141.971	0.0323	1	-9.776	-9.776
89.12128	28.269	4146.971	0.0323	1	-9.704	-9.704
89.20461	28.34	4151.971	0.0323	1	-9.639	-9.639
89.28794	28.4	4156.971	0.0323	1	-9.583	-9.583
89.37127	28.454	4161.971	0.0323	1	-9.535	-9.535
89.4546	28.514	4166.971	0.0323	1	-9.487	-9.487
89.53794	28.577	4171.971	0.0323	1	-9.442	-9.442
89.62128	28.627	4176.971	0.0322	1	-9.407	-9.407
89.70462	28.679	4181.971	0.0322	1	-9.365	-9.365
89.78796	28.73	4186.971	0.0323	1	-9.322	-9.322
89.8713	28.78	4191.971	0.0323	1	-9.279	-9.279
89.95463	28.829	4196.971	0.0323	1	-9.238	-9.238
90.03796	28.874	4201.971	0.0323	1	-9.2	-9.2
90.12131	28.924	4206.971	0.0322	1	-9.158	-9.158
90.20466	28.966	4211.971	0.0323	1	-9.123	-9.123
90.28799	29.005	4216.971	0.0323	1	-9.092	-9.092
90.37133	29.049	4221.971	0.0323	1	-9.055	-9.055
90.45467	29.09	4226.971	0.0323	1	-9.021	-9.021
90.538	29.141	4231.971	0.0323	1	-8.976	-8.976
90.62135	29.192	4236.971	0.0323	1	-8.929	-8.929
90.70468	29.233	4241.971	0.0322	1	-8.892	-8.892
90.78801	29.272	4246.971	0.0323	1	-8.856	-8.856
90.87134	29.308	4251.971	0.0323	1	-8.826	-8.826
90.95466	29.343	4256.971	0.0323	1	-8.798	-8.798
91.038	29.374	4261.971	0.0322	1	-8.775	-8.775
91.12133	29.403	4266.971	0.0323	1	-8.753	-8.753
91.20468	29.435	4271.971	0.0323	1	-8.726	-8.726
91.28801	29.469	4276.971	0.0323	1	-8.697	-8.697
91.37134	29.508	4281.971	0.0323	1	-8.665	-8.665
91.45468	29.543	4286.971	0.0322	1	-8.635	-8.635
91.53801	29.564	4291.971	0.0322	1	-8.619	-8.619
91.62134	29.583	4296.971	0.0323	1	-8.607	-8.607
91.70469	29.602	4301.971	0.0323	1	-8.595	-8.595
91.78802	29.621	4306.971	0.0323	1	-8.586	-8.586
91.87137	29.642	4311.971	0.0323	1	-8.578	-8.578
91.95471	29.655	4316.971	0.0323	1	-8.578	-8.578
92.03802	29.67	4321.971	0.0323	1	-8.571	-8.571
92.12134	29.693	4326.971	0.0323	1	-8.555	-8.555
92.20466	29.717	4331.971	0.0323	1	-8.535	-8.535
92.28799	29.742	4336.971	0.0323	1	-8.515	-8.515
92.37133	29.764	4341.971	0.0323	1	-8.498	-8.498
92.45467	29.781	4346.971	0.0323	1	-8.486	-8.486
92.53802	29.796	4351.971	0.0323	1	-8.476	-8.476
92.62137	29.809	4356.971	0.0323	1	-8.466	-8.466
92.70471	29.821	4361.971	0.0323	1	-8.459	-8.459
92.78806	29.834	4366.971	0.0323	1	-8.454	-8.454
92.87141	29.847	4371.971	0.0323	1	-8.449	-8.449
92.95475	29.86	4376.971	0.0323	1	-8.443	-8.443
93.0381	29.877	4381.971	0.0323	1	-8.433	-8.433
93.12143	29.894	4386.971	0.0323	1	-8.424	-8.424
93.20476	29.91	4391.971	0.0323	1	-8.417	-8.417
93.2881	29.928	4396.971	0.0323	1	-8.408	-8.408
93.37143	29.944	4401.971	0.0322	1	-8.401	-8.401
93.45477	29.964	4406.971	0.0323	1	-8.39	-8.39
93.5381	29.977	4411.971	0.0323	1	-8.386	-8.386
93.62143	29.987	4416.971	0.0323	1	-8.384	-8.384
93.70476	29.995	4421.971	0.0322	1	-8.385	-8.385
93.78809	30.002	4426.971	0.0322	1	-8.39	-8.39
93.87142	30.009	4431.971	0.0323	1	-8.393	-8.393
93.95475	30.015	4436.971	0.0323	1	-8.395	-8.395
94.03809	30.02	4441.971	0.0323	1	-8.398	-8.398
94.12143	30.025	4446.971	0.0323	1	-8.398	-8.398
94.20477	30.03	4451.971	0.0322	1	-8.398	-8.398
94.28811	30.034	4456.971	0.0323	1	-8.399	-8.399
94.37144	30.037	4461.971	0.0323	1	-8.401	-8.401
94.45478	30.042	4466.971	0.0323	1	-8.403	-8.403
94.53811	30.046	4471.971	0.0323	1	-8.404	-8.404
94.62144	30.051	4476.971	0.0323	1	-8.403	-8.403
94.70478	30.057	4481.971	0.0323	1	-8.401	-8.401
94.78812	30.06	4486.971	0.0323	1	-8.402	-8.402
94.87147	30.063	4491.971	0.0322	1	-8.403	-8.403
94.95478	30.065	4496.971	0.0323	1	-8.405	-8.405
95.03812	30.069	4501.971	0.0323	1	-8.404	-8.404
95.12146	30.071	4506.971	0.0322	1	-8.407	-8.407
95.20479	30.073	4511.971	0.0323	1	-8.41	-8.41
95.28813	30.075	4516.971	0.0323	1	-8.413	-8.413
95.37147	30.075	4521.971	0.0323	1	-8.418	-8.418
95.4548	30.076	4526.971	0.0323	1	-8.422	-8.422
95.53813	30.08	4531.971	0.0322	1	-8.422	-8.422
95.62146	30.085	4536.971	0.0322	1	-8.42	-8.42
95.70479	30.087	4541.971	0.0322	1	-8.424	-8.424
95.78812	30.088	4546.971	0.0323	1	-8.428	-8.428
95.87146	30.089	4551.971	0.0322	1	-8.432	-8.432
95.95479	30.09	4556.971	0.0323	1	-8.434	-8.434
96.03813	30.09	4561.971	0.0323	1	-8.437	-8.437
96.12147	30.09	4566.971	0.0322	1	-8.439	-8.439
96.20481	30.09	4571.971	0.0323	1	-8.442	-8.442
96.28814	30.09	4576.971	0.0323	1	-8.444	-8.444
96.37148	30.09	4581.971	0.0323	1	-8.447	-8.447
96.45481	30.089	4586.971	0.0322	1	-8.451	-8.451
96.53813	30.088	4591.971	0.0323	1	-8.454	-8.454
96.62146	30.087	4596.971	0.0322	1	-8.457	-8.457
96.70478	30.084	4601.971	0.0323	1	-8.462	-8.462
96.78812	30.081	4606.971	0.0323	1	-8.466	-8.466
96.87145	30.077	4611.971	0.0323	1	-8.472	-8.472
96.95478	30.074	4616.971	0.0322	1	-8.476	-8.476
97.03812	30.067	4621.971	0.0322	1	-8.484	-8.484
97.12145	30.058	4626.971	0.0322	1	-8.495	-8.495
97.20479	30.047	4631.971	0.0323	1	-8.508	-8.508
97.28814	30.031	4636.971	0.0322	1	-8.527	-8.527
97.37148	30.011	4641.971	0.0322	1	-8.55	-8.55
97.45482	29.99	4646.971	0.0323	1	-8.573	-8.573
97.53816	29.971	4651.971	0.0322	1	-8.594	-8.594
97.62149	29.951	4656.971	0.0323	1	-8.615	-8.615
97.70482	29.929	4661.971	0.0322	1	-8.638	-8.638
97.78816	29.91	4666.971	0.0323	1	-8.659	-8.659
97.87149	29.889	4671.971	0.0323	1	-8.68	-8.68
97.95482	29.866	4676.971	0.0322	1	-8.704	-8.704
98.03815	29.842	4681.971	0.0323	1	-8.728	-8.728
98.12148	29.82	4686.971	0.0322	1	-8.75	-8.75
98.2048	29.799	4691.971	0.0323	1	-8.772	-8.772
98.28813	29.781	4696.971	0.0322	1	-8.79	-8.79
98.37146	29.768	4701.971	0.0322	1	-8.803	-8.803
98.4548	29.751	4706.971	0.0322	1	-8.821	-8.821
98.53814	29.729	4711.971	0.0322	1	-8.843	-8.843
98.62148	29.706	4716.971	0.0322	1	-8.866	-8.866
98.70481	29.684	4721.971	0.0323	1	-8.888	-8.888
98.78814	29.663	4726.971	0.0323	1	-8.909	-8.909
98.87146	29.648	4731.971	0.0322	1	-8.924	-8.924
98.9548	29.632	4736.971	0.0322	1	-8.94	-8.94
99.03813	29.617	4741.971	0.0322	1	-8.955	-8.955
99.12145	29.607	4746.971	0.0322	1	-8.965	-8.965
99.2048	29.594	4751.971	0.0323	1	-8.978	-8.978
99.28812	29.574	4756.971	0.0323	1	-8.998	-8.998
99.37146	29.554	4761.971	0.0322	1	-9.018	-9.018
99.4548	29.527	4766.971	0.0322	1	-9.045	-9.045
99.53813	29.497	4771.971	0.0323	1	-9.075	-9.075
99.62147	29.471	4776.971	0.0323	1	-9.101	-9.101
99.7048	29.445	4781.971	0.0322	1	-9.127	-9.127
99.78814	29.416	4786.971	0.0323	1	-9.156	-9.156
99.87147	29.387	4791.971	0.0322	1	-9.185	-9.185
99.9548	29.36	4796.971	0.0322	1	-9.212	-9.212
100.03813	29.337	4801.971	0.0323	1	-9.235	-9.235
100.12146	29.314	4806.971	0.0322	1	-9.257	-9.257
100.20479	29.291	4811.971	0.0322	1	-9.28	-9.28
100.28814	29.268	4816.971	0.0323	1	-9.303	-9.303
100.37148	29.243	4821.971	0.0322	1	-9.326	-9.326
100.45481	29.219	4826.971	0.0323	1	-9.348	-9.348
100.53813	29.193	4831.971	0.0322	1	-9.373	-9.373
100.62145	29.172	4836.971	0.0322	1	-9.392	-9.392
100.70475	29.155	4841.971	0.0323	1	-9.407	-9.407
100.78806	29.141	4846.971	0.0322	1	-9.418	-9.418
100.87137	29.124	4851.971	0.0322	1	-9.433	-9.433
100.95472	29.107	4856.971	0.0322	1	-9.447	-9.447
101.03806	29.076	4861.971	0.0322	1	-9.475	-9.475
101.12139	29.042	4866.971	0.0322	1	-9.506	-9.506
101.20474	29.01	4871.971	0.0322	1	-9.533	-9.533
101.2881	28.974	4876.971	0.0322	1	-9.563	-9.563
101.37144	28.955	4881.971	0.0323	1	-9.575	-9.575
101.45478	28.942	4886.971	0.0322	1	-9.58	-9.58
101.53812	28.921	4891.971	0.0323	1	-9.593	-9.593
101.62146	28.895	4896.971	0.0322	1	-9.609	-9.609
101.7048	28.862	4901.971	0.0322	1	-9.631	-9.631
101.78813	28.822	4906.971	0.0323	1	-9.66	-9.66
101.87146	28.784	4911.971	0.0323	1	-9.684	-9.684
101.9548	28.75	4916.971	0.0322	1	-9.702	-9.702
102.03814	28.712	4921.971	0.0322	1	-9.724	-9.724
102.12148	28.672	4926.971	0.0323	1	-9.747	-9.747
102.20483	28.63	4931.971	0.0322	1	-9.77	-9.77
102.28817	28.592	4936.971	0.0322	1	-9.792	-9.792
102.3715	28.55	4941.971	0.0322	1	-9.817	-9.817
102.45483	28.514	4946.971	0.0322	1	-9.836	-9.836
102.53815	28.481	4951.971	0.0322	1	-9.85	-9.85
102.62149	28.447	4956.971	0.0322	1	-9.866	-9.866
102.70481	28.407	4961.971	0.0323	1	-9.888	-9.888
102.78812	28.374	4966.971	0.0323	1	-9.904	-9.904
102.87145	28.345	4971.971	0.0323	1	-9.914	-9.914
102.95478	28.311	4976.971	0.0323	1	-9.93	-9.93
103.03811	28.278	4981.971	0.0323	1	-9.946	-9.946
103.12144	28.246	4986.971	0.0323	1	-9.961	-9.961
103.20477	28.213	4991.971	0.0323	1	-9.977	-9.977
103.28811	28.175	4996.971	0.0323	1	-9.996	-9.996
103.37145	28.137	5001.971	0.0323	1	-10.014	-10.014
103.45478	28.099	5006.971	0.0323	1	-10.032	-10.032
103.53812	28.061	5011.971	0.0322	1	-10.051	-10.051
103.62146	28.022	5016.971	0.0322	1	-10.072	-10.072
103.70479	27.986	5021.971	0.0323	1	-10.091	-10.091
103.78813	27.949	5026.971	0.0323	1	-10.11	-10.11
103.87147	27.913	5031.971	0.0323	1	-10.126	-10.126
103.95481	27.875	5036.971	0.0322	1	-10.142	-10.142
104.03814	27.837	5041.971	0.0322	1	-10.154	-10.154
104.12147	27.803	5046.971	0.0322	1	-10.16	-10.16
104.2048	27.765	5051.971	0.0323	1	-10.173	-10.173
104.28814	27.733	5056.971	0.0323	1	-10.179	-10.179
104.37146	27.691	5061.971	0.0323	1	-10.195	-10.195
104.45479	27.646	5066.971	0.0323	1	-10.217	-10.217
104.53813	27.598	5071.971	0.0323	1	-10.243	-10.243
104.62146	27.54	5076.971	0.0322	1	-10.278	-10.278
104.7048	27.481	5081.971	0.0323	1	-10.316	-10.316
104.78813	27.418	5086.971	0.0323	1	-10.357	-10.357
104.87146	27.348	5091.971	0.0323	1	-10.404	-10.404
104.95479	27.274	5096.971	0.0323	1	-10.456	-10.456
105.03813	27.204	5101.971	0.0323	1	-10.501	-10.501
105.12146	27.117	5106.971	0.0323	1	-10.563	-10.563
105.21813	27.018	5112.771	0.0323	1	-10.634	-10.634
105.30147	26.933	5117.771	0.0322	1	-10.695	-10.695
105.38481	26.859	5122.771	0.0322	1	-10.737	-10.737
105.46815	26.8	5127.771	0.0323	1	-10.763	-10.763
105.55147	26.73	5132.771	0.0323	1	-10.802	-10.802
105.6348	26.656	5137.771	0.0323	1	-10.845	-10.845
105.71815	26.575	5142.771	0.0323	1	-10.893	-10.893
105.80148	26.489	5147.771	0.0323	1	-10.948	-10.948
105.88481	26.401	5152.771	0.0323	1	-11.007	-11.007
105.96814	26.322	5157.771	0.0323	1	-11.057	-11.057
106.05147	26.237	5162.771	0.0323	1	-11.11	-11.11
106.13479	26.142	5167.771	0.0323	1	-11.171	-11.171
106.2181	26.048	5172.771	0.0322	1	-11.233	-11.233
106.30142	25.949	5177.771	0.0323	1	-11.304	-11.304
106.38476	25.841	5182.771	0.0323	1	-11.387	-11.387
106.46809	25.722	5187.771	0.0323	1	-11.48	-11.48
106.55142	25.6	5192.771	0.0322	1	-11.576	-11.576
106.63476	25.475	5197.771	0.0322	1	-11.673	-11.673
106.71812	25.354	5202.771	0.0323	1	-11.766	-11.766
106.80145	25.232	5207.771	0.0322	1	-11.86	-11.86
106.88479	25.118	5212.771	0.0322	1	-11.944	-11.944
106.96812	24.995	5217.771	0.0322	1	-12.033	-12.033
107.05146	24.874	5222.771	0.0322	1	-12.124	-12.124
107.1348	24.742	5227.771	0.0322	1	-12.226	-12.226
107.21813	24.6	5232.771	0.0322	1	-12.339	-12.339
107.30146	24.453	5237.771	0.0322	1	-12.458	-12.458
107.3848	24.304	5242.771	0.0322	1	-12.577	-12.577
107.46812	24.157	5247.771	0.0323	1	-12.694	-12.694
107.55144	24.014	5252.771	0.0322	1	-12.807	-12.807
107.63477	23.863	5257.771	0.0323	1	-12.929	-12.929
107.71811	23.712	5262.771	0.0322	1	-13.051	-13.051
107.80146	23.546	5267.771	0.0323	1	-13.187	-13.187
107.88481	23.371	5272.771	0.0322	1	-13.335	-13.335
107.96814	23.205	5277.771	0.0322	1	-13.471	-13.471
108.05149	23.041	5282.771	0.0322	1	-13.6	-13.6
108.13481	22.876	5287.771	0.0323	1	-13.723	-13.723
108.21814	22.712	5292.771	0.0322	1	-13.848	-13.848
108.30147	22.544	5297.771	0.0323	1	-13.978	-13.978
108.3848	22.384	5302.771	0.0323	1	-14.1	-14.1
108.46813	22.224	5307.771	0.0323	1	-14.225	-14.225
108.55146	22.067	5312.771	0.0323	1	-14.347	-14.347
108.63481	21.91	5317.771	0.0322	1	-14.47	-14.47
108.71814	21.742	5322.771	0.0322	1	-14.602	-14.602
108.80148	21.59	5327.771	0.0322	1	-14.719	-14.719
108.88481	21.462	5332.771	0.0322	1	-14.813	-14.813
108.96815	21.315	5337.771	0.0322	1	-14.922	-14.922
109.05147	21.159	5342.771	0.0322	1	-15.042	-15.042
109.13481	21.023	5347.771	0.0322	1	-15.143	-15.143
109.21815	20.868	5352.771	0.0322	1	-15.261	-15.261
109.30147	20.711	5357.771	0.0322	1	-15.378	-15.378
109.38479	20.575	5362.771	0.0322	1	-15.476	-15.476
109.4681	20.444	5367.771	0.0322	1	-15.571	-15.571
109.55144	20.318	5372.771	0.0322	1	-15.662	-15.662
109.63477	20.177	5377.771	0.0322	1	-15.769	-15.769
109.7181	20.045	5382.771	0.0322	1	-15.869	-15.869
109.80144	19.912	5387.771	0.0322	1	-15.972	-15.972
109.88478	19.794	5392.771	0.0322	1	-16.063	-16.063
109.96812	19.681	5397.771	0.0323	1	-16.151	-16.151
