# Supplementary material for: Modification of the structural stability of human serum albumin in rheumatoid arthritis
Source: PLoS One. 2023 Mar 17;18(3):e0271008. doi: 10.1371/journal.pone.0271008 (PMC10022781; doi:10.1371/journal.pone.0271008)
Supplement: S2 Data — The zip file includes 47 HDC results (.csv) exported from DSC raw files. Each HDC result file contains seven measurements for each DSC run: temperature (°C), power (μW), time(s), pressure (atm), scan rate (°C/min), analysis data (excess molar heat capacity (Cpex)), and corrected data (normalized Cpex, normalization explained in the Methods section). (ZIP) [file pone.0271008.s003.zip › SupplmentalData_2_HDC results/RF56.csv]

temp	power	time	pressure	scan rate	AnalysisData	CorrectedData
20.00114	-61.694	160.397	0.0324	0.285	0.259	0.259
20.00401	-61.785	1.393	0.0324	0.285	0.968	0.968
20.04031	-90.375	6.393	0.0324	0.285	-0.449	-0.449
20.10848	-176.238	12.392	0.0324	0.285	0.126	0.126
20.1969	-256.007	18.392	0.0324	0.451	-0.94	-0.94
20.28174	-304.838	23.392	0.0324	0.621	-2.909	-2.909
20.37353	-336.556	28.393	0.0324	0.791	-5.892	-5.892
20.48938	-354.843	34.392	0.0324	0.96	-9.187	-9.187
20.58824	-356.607	39.392	0.0324	1.065	-11.324	-11.324
20.68755	-349.833	44.392	0.0323	1.13	-14.012	-14.012
20.78617	-336.756	49.392	0.0324	1.163	-16.578	-16.578
20.88331	-319.551	54.392	0.0324	1.153	-18.722	-18.722
20.97849	-300.094	59.392	0.0324	1.136	-20.47	-20.47
21.07147	-279.845	64.393	0.0324	1.114	-21.85	-21.85
21.16221	-259.866	69.393	0.0324	1.091	-22.868	-22.868
21.25084	-240.901	74.393	0.0324	1.068	-23.54	-23.54
21.33756	-223.442	79.393	0.0324	1.047	-23.926	-23.926
21.42265	-207.775	84.393	0.0324	1.028	-24.087	-24.087
21.50641	-193.977	89.393	0.0324	1.012	-24.044	-24.044
21.58916	-182.042	94.393	0.0323	1	-23.882	-23.882
21.67118	-171.835	99.393	0.0324	0.99	-23.515	-23.515
21.769	-161.789	105.392	0.0324	0.984	-23.177	-23.177
21.8503	-154.883	110.392	0.0324	0.98	-22.925	-22.925
21.93158	-148.986	115.392	0.0324	0.979	-22.612	-22.612
22.01298	-143.861	120.392	0.0324	0.979	-22.267	-22.267
22.09458	-139.299	125.392	0.0324	0.981	-21.959	-21.959
22.19286	-134.249	131.392	0.0324	0.983	-21.584	-21.584
22.27508	-130.378	136.392	0.0324	0.986	-21.368	-21.368
22.35759	-126.65	141.392	0.0324	0.99	-21.222	-21.222
22.44038	-122.954	146.392	0.0324	0.993	-21.088	-21.088
22.52338	-119.265	151.392	0.0324	0.995	-21.025	-21.025
22.60658	-115.494	156.392	0.0324	0.998	-20.928	-20.928
22.68994	-111.676	161.392	0.0324	1	-20.844	-20.844
22.77343	-107.854	166.392	0.0324	1.001	-20.797	-20.797
22.85702	-104.044	171.392	0.0324	1.002	-20.78	-20.78
22.94067	-100.228	176.392	0.0324	1.003	-20.781	-20.781
23.02435	-96.419	181.392	0.0324	1.004	-20.787	-20.787
23.10803	-92.639	186.392	0.0324	1.004	-20.789	-20.789
23.19171	-88.893	191.392	0.0324	1.004	-20.753	-20.753
23.27535	-85.224	196.392	0.0324	1.004	-20.73	-20.73
23.35896	-81.641	201.392	0.0324	1.003	-20.704	-20.704
23.44255	-78.181	206.392	0.0324	1.003	-20.687	-20.687
23.52609	-74.832	211.392	0.0324	1.003	-20.643	-20.643
23.6096	-71.549	216.392	0.0324	1.002	-20.562	-20.562
23.69307	-68.437	221.392	0.0324	1.002	-20.512	-20.512
23.77652	-65.477	226.392	0.0324	1.001	-20.476	-20.476
23.85995	-62.639	231.392	0.0324	1.001	-20.445	-20.445
23.94335	-59.926	236.392	0.0324	1.001	-20.42	-20.42
24.02675	-57.317	241.392	0.0324	1.001	-20.379	-20.379
24.11013	-54.822	246.392	0.0324	1.001	-20.347	-20.347
24.19351	-52.427	251.392	0.0324	1.001	-20.341	-20.341
24.27688	-50.135	256.392	0.0324	1.001	-20.335	-20.335
24.36025	-47.935	261.392	0.0324	1	-20.304	-20.304
24.44362	-45.805	266.392	0.0323	1	-20.283	-20.283
24.527	-43.741	271.392	0.0324	1	-20.239	-20.239
24.61037	-41.748	276.392	0.0324	1	-20.2	-20.2
24.69374	-39.833	281.392	0.0324	1.001	-20.171	-20.171
24.77712	-37.985	286.392	0.0324	1.001	-20.133	-20.133
24.86049	-36.201	291.392	0.0324	1.001	-20.106	-20.106
24.94388	-34.477	296.392	0.0324	1.001	-20.083	-20.083
25.02727	-32.825	301.392	0.0324	1.001	-20.071	-20.071
25.11065	-31.216	306.392	0.0324	1.001	-20.049	-20.049
25.19404	-29.665	311.392	0.0324	1.001	-20.042	-20.042
25.27742	-28.148	316.392	0.0324	1.001	-20.013	-20.013
25.3608	-26.681	321.392	0.0324	1.001	-19.98	-19.98
25.44418	-25.253	326.392	0.0324	1.001	-19.933	-19.933
25.52755	-23.877	331.392	0.0324	1	-19.892	-19.892
25.61092	-22.546	336.392	0.0324	1	-19.862	-19.862
25.69428	-21.281	341.392	0.0324	1	-19.852	-19.852
25.77766	-20.052	346.392	0.0324	1	-19.843	-19.843
25.86103	-18.883	351.392	0.0324	1	-19.836	-19.836
25.9444	-17.741	356.392	0.0324	1	-19.817	-19.817
26.02776	-16.646	361.392	0.0324	1	-19.804	-19.804
26.11113	-15.584	366.392	0.0324	1	-19.797	-19.797
26.1945	-14.554	371.392	0.0324	1	-19.789	-19.789
26.27786	-13.571	376.392	0.0324	1	-19.78	-19.78
26.36123	-12.63	381.392	0.0324	1	-19.778	-19.778
26.44459	-11.695	386.392	0.0326	1	-19.74	-19.74
26.52795	-10.805	391.392	0.0324	1	-19.724	-19.724
26.6113	-9.93	396.392	0.0326	1	-19.694	-19.694
26.69466	-9.076	401.392	0.0324	1	-19.659	-19.659
26.77802	-8.264	406.392	0.0324	1	-19.624	-19.624
26.86137	-7.484	411.393	0.0324	1	-19.576	-19.576
26.94473	-6.725	416.393	0.0324	1	-19.561	-19.561
27.02808	-5.982	421.393	0.0324	1	-19.549	-19.549
27.11143	-5.269	426.393	0.0324	1	-19.529	-19.529
27.19479	-4.594	431.393	0.0324	1	-19.518	-19.518
27.27814	-3.949	436.393	0.0324	1	-19.516	-19.516
27.36149	-3.301	441.393	0.0324	1	-19.484	-19.484
27.44485	-2.679	446.393	0.0324	1	-19.455	-19.455
27.52819	-2.086	451.393	0.0324	1	-19.425	-19.425
27.61154	-1.499	456.393	0.0326	1	-19.391	-19.391
27.69489	-0.944	461.393	0.0324	1	-19.373	-19.373
27.77824	-0.408	466.393	0.0324	1	-19.369	-19.369
27.86159	0.102	471.393	0.0324	1	-19.378	-19.378
27.94493	0.606	476.393	0.0324	1	-19.359	-19.359
28.02828	1.1	481.393	0.0326	1	-19.331	-19.331
28.11163	1.567	486.393	0.0324	1	-19.308	-19.308
28.19497	2.018	491.393	0.0324	1	-19.285	-19.285
28.27832	2.451	496.393	0.0324	1	-19.266	-19.266
28.36166	2.876	501.393	0.0324	1	-19.244	-19.244
28.44501	3.283	506.393	0.0326	1	-19.221	-19.221
28.52835	3.674	511.393	0.0324	1	-19.217	-19.217
28.62837	4.126	517.392	0.0324	1	-19.215	-19.215
28.71172	4.497	522.392	0.0326	1	-19.191	-19.191
28.79507	4.861	527.392	0.0326	1	-19.16	-19.16
28.8784	5.197	532.392	0.0324	1	-19.147	-19.147
28.96174	5.546	537.392	0.0324	1	-19.107	-19.107
29.04508	5.878	542.392	0.0324	1	-19.088	-19.088
29.12842	6.195	547.392	0.0326	1	-19.057	-19.057
29.21176	6.49	552.392	0.0324	1	-19.045	-19.045
29.29511	6.772	557.392	0.0324	1	-19.046	-19.046
29.37845	7.044	562.392	0.0324	1	-19.035	-19.035
29.46178	7.317	567.392	0.0326	1	-19.01	-19.01
29.54512	7.59	572.392	0.0326	1	-18.985	-18.985
29.62845	7.856	577.392	0.0324	1	-18.964	-18.964
29.71178	8.112	582.392	0.0324	1	-18.941	-18.941
29.79511	8.359	587.392	0.0324	1	-18.938	-18.938
29.87845	8.592	592.392	0.0324	1	-18.936	-18.936
29.96179	8.809	597.392	0.0326	1	-18.943	-18.943
30.04511	9.026	602.392	0.0326	1	-18.922	-18.922
30.12845	9.261	607.392	0.0326	1	-18.862	-18.862
30.21178	9.507	612.392	0.0326	1	-18.793	-18.793
30.29511	9.719	617.392	0.0326	1	-18.752	-18.752
30.37845	9.901	622.392	0.0326	1	-18.741	-18.741
30.46178	10.072	627.392	0.0326	1	-18.732	-18.732
30.54512	10.239	632.392	0.0326	1	-18.733	-18.733
30.62845	10.39	637.392	0.0326	1	-18.749	-18.749
30.7118	10.528	642.392	0.0326	1	-18.765	-18.765
30.79515	10.646	647.392	0.0324	1	-18.798	-18.798
30.8785	10.765	652.392	0.0326	1	-18.827	-18.827
30.96183	10.887	657.392	0.0326	1	-18.847	-18.847
31.04515	11.034	662.392	0.0324	1	-18.827	-18.827
31.12847	11.192	667.392	0.0324	1	-18.798	-18.798
31.21179	11.346	672.392	0.0326	1	-18.769	-18.769
31.29512	11.495	677.392	0.0326	1	-18.746	-18.746
31.37845	11.636	682.392	0.0324	1	-18.722	-18.722
31.46178	11.757	687.392	0.0326	1	-18.712	-18.712
31.54512	11.872	692.392	0.0324	1	-18.701	-18.701
31.62845	11.991	697.392	0.0324	1	-18.694	-18.694
31.71181	12.103	702.392	0.0324	1	-18.706	-18.706
31.79515	12.204	707.392	0.0324	1	-18.721	-18.721
31.87849	12.314	712.392	0.0324	1	-18.701	-18.701
31.96184	12.415	717.392	0.0326	1	-18.683	-18.683
32.04517	12.52	722.392	0.0326	1	-18.67	-18.67
32.12851	12.63	727.392	0.0324	1	-18.658	-18.658
32.21185	12.731	732.392	0.0324	1	-18.639	-18.639
32.29518	12.834	737.392	0.0324	1	-18.623	-18.623
32.37851	12.935	742.392	0.0326	1	-18.604	-18.604
32.46183	13.029	747.392	0.0326	1	-18.594	-18.594
32.54516	13.123	752.392	0.0326	1	-18.58	-18.58
32.6285	13.214	757.392	0.0326	1	-18.563	-18.563
32.71184	13.298	762.392	0.0326	1	-18.552	-18.552
32.79517	13.374	767.392	0.0326	1	-18.544	-18.544
32.87852	13.444	772.392	0.0326	1	-18.541	-18.541
32.96184	13.513	777.392	0.0326	1	-18.535	-18.535
33.04517	13.592	782.392	0.0326	1	-18.525	-18.525
33.12851	13.667	787.392	0.0326	1	-18.507	-18.507
33.21184	13.729	792.392	0.0324	1	-18.502	-18.502
33.29517	13.8	797.392	0.0326	1	-18.49	-18.49
33.37851	13.863	802.392	0.0326	1	-18.487	-18.487
33.46184	13.925	807.392	0.0326	1	-18.478	-18.478
33.54517	13.988	812.392	0.0326	1	-18.458	-18.458
33.6285	14.049	817.392	0.0326	1	-18.444	-18.444
33.71183	14.111	822.393	0.0326	1	-18.42	-18.42
33.79517	14.167	827.393	0.0326	1	-18.409	-18.409
33.8785	14.219	832.393	0.0326	1	-18.401	-18.401
33.96183	14.273	837.393	0.0324	1	-18.385	-18.385
34.04516	14.325	842.393	0.0324	1	-18.381	-18.381
34.12849	14.379	847.393	0.0324	1	-18.37	-18.37
34.21181	14.435	852.393	0.0324	1	-18.351	-18.351
34.29515	14.493	857.393	0.0326	1	-18.338	-18.338
34.37849	14.538	862.393	0.0326	1	-18.34	-18.34
34.46181	14.584	867.393	0.0324	1	-18.341	-18.341
34.54516	14.635	872.393	0.0324	1	-18.334	-18.334
34.62852	14.675	877.393	0.0326	1	-18.336	-18.336
34.71186	14.711	882.393	0.0326	1	-18.338	-18.338
34.79519	14.749	887.393	0.0324	1	-18.334	-18.334
34.87852	14.799	892.393	0.0324	1	-18.318	-18.318
34.96184	14.846	897.393	0.0326	1	-18.306	-18.306
35.04517	14.894	902.393	0.0324	1	-18.293	-18.293
35.1285	14.941	907.393	0.0324	1	-18.278	-18.278
35.21182	14.984	912.393	0.0324	1	-18.263	-18.263
35.29514	15.027	917.393	0.0326	1	-18.246	-18.246
35.37846	15.069	922.393	0.0326	1	-18.23	-18.23
35.46178	15.108	927.393	0.0326	1	-18.212	-18.212
35.54511	15.136	932.393	0.0324	1	-18.209	-18.209
35.62845	15.155	937.393	0.0324	1	-18.221	-18.221
35.71178	15.171	942.393	0.0324	1	-18.233	-18.233
35.79511	15.18	947.393	0.0324	1	-18.244	-18.244
35.87844	15.187	952.393	0.0324	1	-18.258	-18.258
35.96178	15.195	957.393	0.0326	1	-18.274	-18.274
36.0451	15.207	962.393	0.0324	1	-18.287	-18.287
36.12843	15.22	967.393	0.0324	1	-18.3	-18.3
36.21177	15.264	972.393	0.0324	1	-18.281	-18.281
36.2951	15.319	977.393	0.0326	1	-18.248	-18.248
36.37841	15.387	982.393	0.0324	1	-18.2	-18.2
36.46174	15.463	987.393	0.0324	1	-18.136	-18.136
36.54507	15.532	992.393	0.0326	1	-18.079	-18.079
36.6284	15.584	997.393	0.0324	1	-18.037	-18.037
36.71175	15.638	1002.393	0.0324	1	-17.994	-17.994
36.79508	15.712	1007.393	0.0324	1	-17.932	-17.932
36.87842	15.774	1012.393	0.0326	1	-17.884	-17.884
36.96176	15.828	1017.393	0.0326	1	-17.846	-17.846
37.04509	15.87	1022.393	0.0324	1	-17.822	-17.822
37.12842	15.905	1027.393	0.0324	1	-17.803	-17.803
37.21176	15.931	1032.393	0.0324	1	-17.799	-17.799
37.29509	15.953	1037.393	0.0326	1	-17.795	-17.795
37.37843	15.972	1042.393	0.0324	1	-17.797	-17.797
37.46177	15.983	1047.393	0.0326	1	-17.803	-17.803
37.54509	15.991	1052.393	0.0324	1	-17.813	-17.813
37.62841	15.998	1057.393	0.0324	1	-17.822	-17.822
37.71174	16.012	1062.393	0.0326	1	-17.822	-17.822
37.79508	16.033	1067.393	0.0324	1	-17.816	-17.816
37.87841	16.049	1072.393	0.0326	1	-17.815	-17.815
37.96173	16.068	1077.393	0.0324	1	-17.814	-17.814
38.04505	16.089	1082.393	0.0326	1	-17.81	-17.81
38.12839	16.103	1087.393	0.0324	1	-17.812	-17.812
38.21171	16.112	1092.393	0.0324	1	-17.817	-17.817
38.29502	16.119	1097.393	0.0324	1	-17.824	-17.824
38.37836	16.128	1102.393	0.0324	1	-17.828	-17.828
38.4617	16.132	1107.393	0.0326	1	-17.836	-17.836
38.54503	16.136	1112.393	0.0324	1	-17.842	-17.842
38.62835	16.146	1117.393	0.0326	1	-17.843	-17.843
38.71169	16.155	1122.393	0.0324	1	-17.844	-17.844
38.79503	16.162	1127.393	0.0324	1	-17.845	-17.845
38.87839	16.178	1132.393	0.0326	1	-17.837	-17.837
38.96174	16.188	1137.393	0.0324	1	-17.837	-17.837
39.04508	16.194	1142.393	0.0324	1	-17.843	-17.843
39.12842	16.204	1147.393	0.0324	1	-17.845	-17.845
39.21176	16.222	1152.393	0.0324	1	-17.842	-17.842
39.29509	16.252	1157.393	0.0324	1	-17.823	-17.823
39.37843	16.281	1162.393	0.0326	1	-17.804	-17.804
39.46176	16.311	1167.393	0.0324	1	-17.784	-17.784
39.54507	16.348	1172.393	0.0326	1	-17.758	-17.758
39.62839	16.413	1177.393	0.0324	1	-17.705	-17.705
39.71173	16.47	1182.393	0.0324	1	-17.658	-17.658
39.79505	16.508	1187.393	0.0326	1	-17.629	-17.629
39.87836	16.539	1192.393	0.0324	1	-17.606	-17.606
39.96169	16.574	1197.393	0.0324	1	-17.577	-17.577
40.04502	16.604	1202.393	0.0324	1	-17.556	-17.556
40.12834	16.626	1207.393	0.0324	1	-17.544	-17.544
40.21166	16.65	1212.393	0.0324	1	-17.53	-17.53
40.295	16.675	1217.393	0.0324	1	-17.513	-17.513
40.37835	16.691	1222.393	0.0324	1	-17.505	-17.505
40.46169	16.705	1227.393	0.0324	1	-17.499	-17.499
40.54502	16.715	1232.393	0.0324	1	-17.498	-17.498
40.62836	16.727	1237.393	0.0324	1	-17.493	-17.493
40.71168	16.736	1242.393	0.0324	1	-17.491	-17.491
40.795	16.747	1247.393	0.0326	1	-17.486	-17.486
40.87832	16.77	1252.393	0.0324	1	-17.47	-17.47
40.96165	16.801	1257.393	0.0326	1	-17.447	-17.447
41.04497	16.82	1262.393	0.0324	1	-17.437	-17.437
41.12829	16.826	1267.393	0.0324	1	-17.442	-17.442
41.21162	16.831	1272.393	0.0324	1	-17.448	-17.448
41.29494	16.834	1277.393	0.0324	1	-17.455	-17.455
41.37828	16.836	1282.393	0.0324	1	-17.462	-17.462
41.46161	16.838	1287.393	0.0324	1	-17.467	-17.467
41.54495	16.84	1292.393	0.0324	1	-17.475	-17.475
41.62828	16.842	1297.393	0.0324	1	-17.482	-17.482
41.71162	16.907	1302.393	0.0324	1	-17.423	-17.423
41.79495	17.014	1307.393	0.0324	1	-17.324	-17.324
41.87829	17.09	1312.393	0.0324	1	-17.255	-17.255
41.96162	17.143	1317.393	0.0326	1	-17.209	-17.209
42.04493	17.188	1322.393	0.0326	1	-17.174	-17.174
42.12825	17.225	1327.393	0.0324	1	-17.145	-17.145
42.21158	17.258	1332.393	0.0324	1	-17.12	-17.12
42.29492	17.278	1337.393	0.0326	1	-17.109	-17.109
42.37824	17.293	1342.393	0.0326	1	-17.1	-17.1
42.46158	17.306	1347.393	0.0324	1	-17.092	-17.092
42.54493	17.315	1352.393	0.0324	1	-17.087	-17.087
42.62828	17.321	1357.393	0.0324	1	-17.085	-17.085
42.71162	17.325	1362.393	0.0326	1	-17.088	-17.088
42.79495	17.329	1367.393	0.0324	1	-17.092	-17.092
42.87827	17.336	1372.393	0.0324	1	-17.09	-17.09
42.96158	17.346	1377.393	0.0324	1	-17.087	-17.087
43.0449	17.357	1382.393	0.0324	1	-17.087	-17.087
43.12822	17.369	1387.393	0.0324	1	-17.083	-17.083
43.21154	17.382	1392.393	0.0324	1	-17.079	-17.079
43.29487	17.396	1397.393	0.0326	1	-17.072	-17.072
43.37821	17.405	1402.393	0.0324	1	-17.069	-17.069
43.46154	17.412	1407.393	0.0324	1	-17.068	-17.068
43.54489	17.421	1412.393	0.0324	1	-17.064	-17.064
43.62822	17.427	1417.393	0.0324	1	-17.063	-17.063
43.71155	17.436	1422.393	0.0324	1	-17.06	-17.06
43.7949	17.445	1427.393	0.0324	1	-17.056	-17.056
43.87824	17.454	1432.393	0.0326	1	-17.052	-17.052
43.96157	17.466	1437.393	0.0326	1	-17.044	-17.044
44.04492	17.48	1442.393	0.0324	1	-17.035	-17.035
44.12826	17.49	1447.393	0.0324	1	-17.03	-17.03
44.21159	17.503	1452.393	0.0324	1	-17.024	-17.024
44.29493	17.52	1457.393	0.0324	1	-17.013	-17.013
44.37827	17.538	1462.393	0.0324	1	-17.002	-17.002
44.4616	17.558	1467.393	0.0324	1	-16.988	-16.988
44.54492	17.582	1472.393	0.0324	1	-16.969	-16.969
44.62825	17.608	1477.393	0.0324	1	-16.948	-16.948
44.71157	17.634	1482.393	0.0324	1	-16.927	-16.927
44.7949	17.659	1487.393	0.0324	1	-16.908	-16.908
44.87822	17.684	1492.393	0.0324	1	-16.888	-16.888
44.96155	17.712	1497.393	0.0324	1	-16.864	-16.864
45.04488	17.741	1502.393	0.0324	1	-16.841	-16.841
45.12821	17.768	1507.393	0.0324	1	-16.818	-16.818
45.21154	17.794	1512.393	0.0324	1	-16.798	-16.798
45.29487	17.819	1517.393	0.0324	1	-16.778	-16.778
45.3782	17.843	1522.393	0.0326	1	-16.757	-16.757
45.46154	17.867	1527.393	0.0324	1	-16.737	-16.737
45.54488	17.886	1532.393	0.0326	1	-16.723	-16.723
45.62821	17.905	1537.393	0.0324	1	-16.709	-16.709
45.71154	17.923	1542.393	0.0324	1	-16.695	-16.695
45.79488	17.941	1547.393	0.0324	1	-16.682	-16.682
45.87822	17.96	1552.393	0.0324	1	-16.668	-16.668
45.96155	17.977	1557.393	0.0324	1	-16.656	-16.656
46.04489	17.997	1562.393	0.0324	1	-16.642	-16.642
46.12821	18.026	1567.393	0.0324	1	-16.618	-16.618
46.21154	18.057	1572.393	0.0324	1	-16.593	-16.593
46.29487	18.085	1577.393	0.0324	1	-16.571	-16.571
46.3782	18.11	1582.393	0.0324	1	-16.551	-16.551
46.46153	18.131	1587.393	0.0324	1	-16.535	-16.535
46.54486	18.15	1592.393	0.0324	1	-16.521	-16.521
46.62819	18.169	1597.393	0.0324	1	-16.507	-16.507
46.71152	18.19	1602.393	0.0324	1	-16.491	-16.491
46.79484	18.216	1607.393	0.0324	1	-16.47	-16.47
46.87817	18.245	1612.393	0.0324	1	-16.445	-16.445
46.96151	18.273	1617.393	0.0324	1	-16.422	-16.422
47.04484	18.296	1622.393	0.0324	1	-16.405	-16.405
47.1415	18.32	1628.192	0.0324	1	-16.387	-16.387
47.22482	18.341	1633.192	0.0324	1	-16.371	-16.371
47.30816	18.362	1638.192	0.0324	1	-16.354	-16.354
47.3915	18.382	1643.192	0.0324	1	-16.337	-16.337
47.47483	18.401	1648.192	0.0324	1	-16.323	-16.323
47.55817	18.421	1653.192	0.0324	1	-16.307	-16.307
47.6415	18.443	1658.192	0.0324	1	-16.289	-16.289
47.72483	18.465	1663.192	0.0324	1	-16.271	-16.271
47.80817	18.489	1668.192	0.0324	1	-16.252	-16.252
47.89149	18.514	1673.192	0.0324	1	-16.231	-16.231
47.97482	18.542	1678.192	0.0324	1	-16.207	-16.207
48.05816	18.57	1683.192	0.0324	1	-16.182	-16.182
48.14149	18.596	1688.192	0.0324	1	-16.16	-16.16
48.22482	18.654	1693.192	0.0324	1	-16.106	-16.106
48.30815	18.712	1698.192	0.0324	1	-16.052	-16.052
48.39147	18.747	1703.192	0.0324	1	-16.023	-16.023
48.47479	18.776	1708.192	0.0324	1	-15.999	-15.999
48.55813	18.805	1713.192	0.0324	1	-15.977	-15.977
48.64146	18.824	1718.192	0.0324	1	-15.963	-15.963
48.7248	18.842	1723.192	0.0324	1	-15.949	-15.949
48.80813	18.86	1728.192	0.0324	1	-15.934	-15.934
48.89147	18.876	1733.192	0.0324	1	-15.92	-15.92
48.9748	18.893	1738.192	0.0324	1	-15.907	-15.907
49.05813	18.91	1743.192	0.0324	1	-15.893	-15.893
49.14146	18.93	1748.192	0.0324	1	-15.878	-15.878
49.22479	18.953	1753.192	0.0326	1	-15.86	-15.86
49.30812	18.977	1758.192	0.0324	1	-15.84	-15.84
49.39145	19.004	1763.192	0.0324	1	-15.818	-15.818
49.47478	19.03	1768.192	0.0326	1	-15.797	-15.797
49.55812	19.056	1773.192	0.0324	1	-15.776	-15.776
49.64145	19.083	1778.192	0.0324	1	-15.754	-15.754
49.72478	19.111	1783.192	0.0324	1	-15.73	-15.73
49.80811	19.144	1788.192	0.0324	1	-15.701	-15.701
49.89145	19.178	1793.192	0.0324	1	-15.67	-15.67
49.97477	19.207	1798.192	0.0324	1	-15.645	-15.645
50.05811	19.239	1803.192	0.0324	1	-15.619	-15.619
50.14145	19.267	1808.192	0.0324	1	-15.608	-15.608
50.22478	19.3	1813.192	0.0324	1	-15.607	-15.607
50.30812	19.337	1818.192	0.0324	1	-15.602	-15.602
50.39144	19.423	1823.192	0.0324	1	-15.544	-15.544
50.47477	19.506	1828.192	0.0324	1	-15.487	-15.487
50.5581	19.558	1833.192	0.0324	1	-15.456	-15.456
50.64144	19.594	1838.192	0.0324	1	-15.44	-15.44
50.72477	19.623	1843.192	0.0324	1	-15.43	-15.43
50.8081	19.647	1848.192	0.0324	1	-15.424	-15.424
50.89144	19.67	1853.192	0.0324	1	-15.415	-15.415
50.97478	19.689	1858.192	0.0324	1	-15.408	-15.408
51.05812	19.708	1863.192	0.0324	1	-15.4	-15.4
51.14145	19.728	1868.192	0.0324	1	-15.389	-15.389
51.22478	19.753	1873.192	0.0324	1	-15.372	-15.372
51.30811	19.831	1878.192	0.0324	1	-15.301	-15.301
51.39144	19.906	1883.192	0.0324	1	-15.231	-15.231
51.47477	19.965	1888.192	0.0324	1	-15.178	-15.178
51.5581	20.014	1893.192	0.0324	1	-15.134	-15.134
51.64143	20.057	1898.192	0.0324	1	-15.094	-15.094
51.72476	20.092	1903.192	0.0324	1	-15.062	-15.062
51.80809	20.124	1908.192	0.0324	1	-15.034	-15.034
51.89143	20.153	1913.192	0.0324	1	-15.009	-15.009
51.97475	20.176	1918.192	0.0324	1	-14.99	-14.99
52.05807	20.201	1923.192	0.0324	1	-14.969	-14.969
52.1414	20.229	1928.192	0.0324	1	-14.945	-14.945
52.22473	20.252	1933.192	0.0324	1	-14.926	-14.926
52.30807	20.275	1938.192	0.0324	1	-14.906	-14.906
52.39141	20.297	1943.192	0.0324	1	-14.887	-14.887
52.47474	20.317	1948.192	0.0324	1	-14.87	-14.87
52.55808	20.339	1953.192	0.0324	1	-14.851	-14.851
52.64141	20.363	1958.192	0.0324	1	-14.831	-14.831
52.72474	20.39	1963.192	0.0326	1	-14.808	-14.808
52.80807	20.415	1968.192	0.0324	1	-14.786	-14.786
52.89142	20.44	1973.192	0.0324	1	-14.764	-14.764
52.97477	20.461	1978.192	0.0324	1	-14.746	-14.746
53.05811	20.483	1983.192	0.0326	1	-14.729	-14.729
53.14145	20.507	1988.192	0.0324	1	-14.711	-14.711
53.22478	20.535	1993.192	0.0324	1	-14.686	-14.686
53.30811	20.563	1998.192	0.0326	1	-14.662	-14.662
53.39144	20.596	2003.192	0.0324	1	-14.632	-14.632
53.47477	20.631	2008.192	0.0324	1	-14.6	-14.6
53.5581	20.667	2013.192	0.0324	1	-14.567	-14.567
53.64142	20.704	2018.192	0.0324	1	-14.534	-14.534
53.72475	20.744	2023.192	0.0324	1	-14.497	-14.497
53.80808	20.781	2028.192	0.0324	1	-14.464	-14.464
53.89142	20.819	2033.192	0.0324	1	-14.43	-14.43
53.97477	20.847	2038.192	0.0324	1	-14.405	-14.405
54.05812	20.873	2043.192	0.0324	1	-14.383	-14.383
54.14146	20.901	2048.193	0.0324	1	-14.359	-14.359
54.2248	20.936	2053.193	0.0324	1	-14.33	-14.33
54.30814	20.975	2058.193	0.0324	1	-14.297	-14.297
54.39148	21.015	2063.193	0.0324	1	-14.264	-14.264
54.47482	21.054	2068.193	0.0324	1	-14.231	-14.231
54.55813	21.097	2073.193	0.0324	1	-14.194	-14.194
54.64144	21.152	2078.193	0.0324	1	-14.143	-14.143
54.72476	21.204	2083.193	0.0324	1	-14.096	-14.096
54.80807	21.253	2088.193	0.0324	1	-14.053	-14.053
54.89139	21.298	2093.193	0.0324	1	-14.014	-14.014
54.97471	21.341	2098.193	0.0324	1	-13.978	-13.978
55.05803	21.378	2103.193	0.0324	1	-13.948	-13.948
55.14136	21.407	2108.193	0.0324	1	-13.926	-13.926
55.22469	21.436	2113.193	0.0324	1	-13.906	-13.906
55.30802	21.467	2118.193	0.0324	1	-13.885	-13.885
55.39135	21.498	2123.193	0.0324	1	-13.863	-13.863
55.47469	21.533	2128.193	0.0324	1	-13.833	-13.833
55.55802	21.567	2133.193	0.0324	1	-13.805	-13.805
55.64136	21.606	2138.193	0.0324	1	-13.77	-13.77
55.72469	21.641	2143.193	0.0324	1	-13.739	-13.739
55.80802	21.679	2148.193	0.0324	1	-13.705	-13.705
55.89135	21.72	2153.193	0.0324	1	-13.667	-13.667
55.97469	21.772	2158.193	0.0324	1	-13.616	-13.616
56.05802	21.819	2163.193	0.0324	1	-13.575	-13.575
56.14136	21.869	2168.193	0.0324	1	-13.53	-13.53
56.22469	21.918	2173.193	0.0324	1	-13.488	-13.488
56.30802	21.975	2178.193	0.0324	1	-13.437	-13.437
56.39136	22.031	2183.193	0.0324	1	-13.388	-13.388
56.47469	22.082	2188.193	0.0324	1	-13.344	-13.344
56.55801	22.141	2193.193	0.0324	1	-13.29	-13.29
56.64133	22.209	2198.193	0.0324	1	-13.229	-13.229
56.72466	22.271	2203.193	0.0324	1	-13.175	-13.175
56.808	22.333	2208.193	0.0324	1	-13.117	-13.117
56.89133	22.393	2213.193	0.0324	1	-13.061	-13.061
56.97466	22.455	2218.193	0.0324	1	-13.002	-13.002
57.058	22.521	2223.193	0.0324	1	-12.939	-12.939
57.14134	22.584	2228.193	0.0324	1	-12.883	-12.883
57.22468	22.649	2233.193	0.0324	1	-12.824	-12.824
57.30802	22.716	2238.193	0.0324	1	-12.763	-12.763
57.39135	22.787	2243.193	0.0324	1	-12.702	-12.702
57.47469	22.871	2248.193	0.0324	1	-12.626	-12.626
57.55803	22.951	2253.193	0.0324	1	-12.555	-12.555
57.64136	23.03	2258.193	0.0324	1	-12.484	-12.484
57.7247	23.117	2263.193	0.0323	1	-12.406	-12.406
57.80804	23.205	2268.193	0.0324	1	-12.325	-12.325
57.89137	23.302	2273.193	0.0324	1	-12.235	-12.235
57.97469	23.401	2278.193	0.0324	1	-12.144	-12.144
58.05802	23.503	2283.193	0.0324	1	-12.048	-12.048
58.14135	23.606	2288.193	0.0324	1	-11.952	-11.952
58.22468	23.711	2293.193	0.0324	1	-11.853	-11.853
58.308	23.813	2298.193	0.0324	1	-11.756	-11.756
58.39134	23.914	2303.193	0.0324	1	-11.66	-11.66
58.47467	24.023	2308.193	0.0324	1	-11.556	-11.556
58.558	24.135	2313.193	0.0324	1	-11.449	-11.449
58.64133	24.251	2318.193	0.0324	1	-11.339	-11.339
58.72465	24.375	2323.193	0.0324	1	-11.221	-11.221
58.80797	24.508	2328.193	0.0324	1	-11.093	-11.093
58.8913	24.648	2333.193	0.0324	1	-10.959	-10.959
58.97464	24.779	2338.193	0.0324	1	-10.834	-10.834
59.05797	24.915	2343.193	0.0324	1	-10.703	-10.703
59.14132	25.062	2348.193	0.0324	1	-10.562	-10.562
59.22466	25.207	2353.193	0.0324	1	-10.423	-10.423
59.308	25.357	2358.193	0.0324	1	-10.278	-10.278
59.39133	25.517	2363.193	0.0324	1	-10.121	-10.121
59.47467	25.699	2368.193	0.0324	1	-9.944	-9.944
59.55801	25.886	2373.193	0.0324	1	-9.763	-9.763
59.64134	26.085	2378.193	0.0324	1	-9.567	-9.567
59.72467	26.29	2383.193	0.0324	1	-9.367	-9.367
59.80799	26.519	2388.193	0.0324	1	-9.144	-9.144
59.89132	26.755	2393.193	0.0324	1	-8.913	-8.913
59.97466	27.007	2398.193	0.0324	1	-8.669	-8.669
60.05799	27.267	2403.193	0.0326	1	-8.419	-8.419
60.14133	27.546	2408.193	0.0324	1	-8.149	-8.149
60.22465	27.838	2413.193	0.0324	1	-7.862	-7.862
60.30797	28.176	2418.193	0.0324	1	-7.527	-7.527
60.3913	28.524	2423.193	0.0324	1	-7.184	-7.184
60.47464	28.87	2428.193	0.0324	1	-6.843	-6.843
60.55798	29.236	2433.193	0.0324	1	-6.483	-6.483
60.64131	29.624	2438.193	0.0324	1	-6.101	-6.101
60.72466	30.029	2443.193	0.0324	1	-5.701	-5.701
60.808	30.46	2448.193	0.0324	1	-5.275	-5.275
60.89133	30.93	2453.193	0.0324	1	-4.811	-4.811
60.97466	31.397	2458.193	0.0324	1	-4.349	-4.349
61.05799	31.873	2463.193	0.0324	1	-3.88	-3.88
61.14134	32.351	2468.193	0.0324	1	-3.408	-3.408
61.22466	32.817	2473.193	0.0326	1	-2.949	-2.949
61.30798	33.299	2478.193	0.0324	1	-2.476	-2.476
61.39131	33.758	2483.193	0.0324	1	-2.024	-2.024
61.47466	34.153	2488.193	0.0324	1	-1.635	-1.635
61.55799	34.484	2493.193	0.0324	1	-1.309	-1.309
61.64131	34.798	2498.193	0.0324	1	-1.001	-1.001
61.72464	35.071	2503.193	0.0324	1	-0.731	-0.731
61.80798	35.301	2508.193	0.0324	1	-0.504	-0.504
61.89131	35.475	2513.193	0.0324	1	-0.332	-0.332
61.97464	35.606	2518.193	0.0324	1	-0.203	-0.203
62.05798	35.699	2523.193	0.0324	1	-0.111	-0.111
62.14132	35.759	2528.193	0.0324	1	-0.053	-0.053
62.22466	35.797	2533.193	0.0324	1	-0.017	-0.017
62.30799	35.823	2538.193	0.0324	1	0.007	0.007
62.39133	35.84	2543.193	0.0324	1	0.022	0.022
62.47467	35.841	2548.193	0.0324	1	0.021	0.021
62.558	35.811	2553.193	0.0324	1	-0.012	-0.012
62.64133	35.74	2558.193	0.0324	1	-0.087	-0.087
62.72467	35.649	2563.193	0.0324	1	-0.183	-0.183
62.80801	35.541	2568.193	0.0324	1	-0.296	-0.296
62.89133	35.418	2573.193	0.0324	1	-0.424	-0.424
62.97466	35.31	2578.193	0.0324	1	-0.536	-0.536
63.05799	35.212	2583.193	0.0324	1	-0.639	-0.639
63.14132	35.128	2588.193	0.0324	1	-0.727	-0.727
63.22463	35.058	2593.193	0.0324	1	-0.802	-0.802
63.30796	35.007	2598.193	0.0324	1	-0.858	-0.858
63.39129	34.968	2603.193	0.0324	1	-0.902	-0.902
63.47462	34.938	2608.193	0.0324	1	-0.937	-0.937
63.55796	34.916	2613.193	0.0323	1	-0.964	-0.964
63.64129	34.901	2618.193	0.0324	1	-0.986	-0.986
63.72462	34.892	2623.193	0.0324	1	-0.999	-0.999
63.80795	34.886	2628.193	0.0324	1	-1.01	-1.01
63.89129	34.881	2633.193	0.0324	1	-1.022	-1.022
63.97463	34.879	2638.193	0.0324	1	-1.032	-1.032
64.05797	34.88	2643.193	0.0323	1	-1.04	-1.04
64.1413	34.891	2648.193	0.0324	1	-1.035	-1.035
64.22463	34.915	2653.193	0.0324	1	-1.017	-1.017
64.30796	34.959	2658.193	0.0324	1	-0.978	-0.978
64.3913	35.015	2663.193	0.0324	1	-0.928	-0.928
64.47463	35.081	2668.193	0.0324	1	-0.867	-0.867
64.55797	35.154	2673.193	0.0324	1	-0.8	-0.8
64.6413	35.227	2678.193	0.0324	1	-0.732	-0.732
64.72463	35.306	2683.193	0.0324	1	-0.658	-0.658
64.80797	35.382	2688.193	0.0324	1	-0.587	-0.587
64.89131	35.451	2693.193	0.0324	1	-0.523	-0.523
64.97465	35.516	2698.193	0.0324	1	-0.464	-0.464
65.05798	35.58	2703.193	0.0324	1	-0.406	-0.406
65.14131	35.645	2708.193	0.0324	1	-0.348	-0.348
65.22463	35.709	2713.193	0.0324	1	-0.289	-0.289
65.30797	35.769	2718.193	0.0324	1	-0.233	-0.233
65.39131	35.821	2723.193	0.0324	1	-0.187	-0.187
65.47464	35.87	2728.193	0.0324	1	-0.145	-0.145
65.55797	35.923	2733.193	0.0324	1	-0.099	-0.099
65.6413	35.974	2738.193	0.0324	1	-0.055	-0.055
65.72464	36.023	2743.193	0.0324	1	-0.013	-0.013
65.80796	36.073	2748.193	0.0324	1	0.028	0.028
65.89129	36.135	2753.193	0.0324	1	0.085	0.085
65.97462	36.191	2758.193	0.0324	1	0.137	0.137
66.05796	36.252	2763.193	0.0324	1	0.192	0.192
66.14129	36.304	2768.193	0.0324	1	0.237	0.237
66.22463	36.361	2773.193	0.0324	1	0.288	0.288
66.30797	36.415	2778.193	0.0324	1	0.335	0.335
66.39131	36.475	2783.193	0.0324	1	0.389	0.389
66.47464	36.536	2788.193	0.0324	1	0.444	0.444
66.55797	36.6	2793.193	0.0324	1	0.501	0.501
66.64131	36.669	2798.193	0.0324	1	0.562	0.562
66.72465	36.739	2803.193	0.0324	1	0.625	0.625
66.80798	36.809	2808.193	0.0324	1	0.689	0.689
66.89132	36.884	2813.193	0.0324	1	0.758	0.758
66.97466	36.96	2818.193	0.0324	1	0.829	0.829
67.05799	37.04	2823.193	0.0324	1	0.904	0.904
67.14132	37.125	2828.193	0.0324	1	0.984	0.984
67.22467	37.211	2833.193	0.0324	1	1.066	1.066
67.30801	37.288	2838.193	0.0324	1	1.139	1.139
67.39136	37.364	2843.193	0.0324	1	1.211	1.211
67.47471	37.446	2848.193	0.0324	1	1.287	1.287
67.55803	37.53	2853.193	0.0324	1	1.364	1.364
67.64136	37.633	2858.193	0.0323	1	1.458	1.458
67.72469	37.742	2863.193	0.0324	1	1.562	1.562
67.80801	37.841	2868.193	0.0324	1	1.656	1.656
67.89134	37.941	2873.193	0.0324	1	1.751	1.751
67.97466	38.043	2878.193	0.0324	1	1.848	1.848
68.05799	38.133	2883.193	0.0324	1	1.933	1.933
68.14131	38.226	2888.193	0.0324	1	2.022	2.022
68.22463	38.332	2893.193	0.0324	1	2.124	2.124
68.30798	38.429	2898.193	0.0324	1	2.217	2.217
68.39131	38.511	2903.193	0.0324	1	2.294	2.294
68.47464	38.607	2908.193	0.0324	1	2.385	2.385
68.55798	38.708	2913.193	0.0324	1	2.481	2.481
68.6413	38.801	2918.193	0.0324	1	2.569	2.569
68.72461	38.903	2923.193	0.0324	1	2.665	2.665
68.80793	39.013	2928.193	0.0324	1	2.768	2.768
68.89127	39.115	2933.193	0.0324	1	2.864	2.864
68.97461	39.204	2938.193	0.0324	1	2.948	2.948
69.05794	39.287	2943.193	0.0324	1	3.026	3.026
69.14128	39.364	2948.193	0.0324	1	3.098	3.098
69.22463	39.44	2953.193	0.0324	1	3.168	3.168
69.30797	39.517	2958.193	0.0324	1	3.241	3.241
69.39131	39.593	2963.193	0.0324	1	3.311	3.311
69.47465	39.672	2968.193	0.0324	1	3.385	3.385
69.55798	39.751	2973.193	0.0324	1	3.459	3.459
69.64131	39.827	2978.193	0.0324	1	3.527	3.527
69.72464	39.899	2983.193	0.0324	1	3.593	3.593
69.80797	39.966	2988.193	0.0324	1	3.654	3.654
69.89131	40.023	2993.193	0.0323	1	3.706	3.706
69.97464	40.075	2998.193	0.0324	1	3.753	3.753
70.05798	40.119	3003.193	0.0324	1	3.793	3.793
70.14132	40.191	3008.193	0.0324	1	3.86	3.86
70.22465	40.256	3013.193	0.0324	1	3.92	3.92
70.30799	40.303	3018.193	0.0324	1	3.962	3.962
70.39132	40.331	3023.193	0.0324	1	3.986	3.986
70.47466	40.349	3028.193	0.0324	1	4	4
70.558	40.36	3033.193	0.0324	1	4.006	4.006
70.64134	40.368	3038.193	0.0324	1	4.008	4.008
70.72467	40.373	3043.193	0.0323	1	4.006	4.006
70.808	40.377	3048.193	0.0324	1	4.004	4.004
70.89134	40.379	3053.193	0.0323	1	4	4
70.97468	40.378	3058.193	0.0324	1	3.993	3.993
71.05802	40.371	3063.193	0.0324	1	3.981	3.981
71.14136	40.357	3068.193	0.0324	1	3.961	3.961
71.22469	40.336	3073.193	0.0324	1	3.934	3.934
71.30803	40.308	3078.193	0.0324	1	3.9	3.9
71.39137	40.269	3083.193	0.0324	1	3.853	3.853
71.4747	40.219	3088.193	0.0324	1	3.795	3.795
71.55804	40.166	3093.193	0.0324	1	3.733	3.733
71.64138	40.108	3098.193	0.0324	1	3.669	3.669
71.72473	40.032	3103.193	0.0323	1	3.586	3.586
71.80808	39.946	3108.193	0.0324	1	3.493	3.493
71.8914	39.858	3113.193	0.0324	1	3.398	3.398
71.97472	39.792	3118.193	0.0324	1	3.324	3.324
72.05806	39.73	3123.193	0.0324	1	3.254	3.254
72.14138	39.662	3128.193	0.0323	1	3.178	3.178
72.2247	39.597	3133.193	0.0324	1	3.107	3.107
72.30802	39.539	3138.193	0.0324	1	3.043	3.043
72.39135	39.475	3143.193	0.0323	1	2.972	2.972
72.47469	39.41	3148.193	0.0324	1	2.901	2.901
72.55803	39.334	3153.193	0.0324	1	2.819	2.819
72.64136	39.262	3158.193	0.0324	1	2.74	2.74
72.7247	39.194	3163.193	0.0324	1	2.667	2.667
72.80805	39.131	3168.193	0.0324	1	2.599	2.599
72.89138	39.073	3173.193	0.0324	1	2.537	2.537
72.97471	39.021	3178.193	0.0324	1	2.48	2.48
73.05805	38.974	3183.193	0.0324	1	2.428	2.428
73.14137	38.93	3188.193	0.0324	1	2.378	2.378
73.22471	38.889	3193.193	0.0324	1	2.331	2.331
73.30805	38.847	3198.193	0.0324	1	2.282	2.282
73.39139	38.804	3203.193	0.0324	1	2.232	2.232
73.47473	38.757	3208.193	0.0324	1	2.178	2.178
73.55807	38.714	3213.193	0.0323	1	2.129	2.129
73.6414	38.671	3218.193	0.0324	1	2.081	2.081
73.72474	38.633	3223.193	0.0324	1	2.039	2.039
73.80809	38.59	3228.193	0.0323	1	1.991	1.991
73.89142	38.54	3233.193	0.0324	1	1.937	1.937
73.97476	38.495	3238.193	0.0324	1	1.887	1.887
74.05808	38.45	3243.193	0.0324	1	1.837	1.837
74.14141	38.404	3248.193	0.0324	1	1.786	1.786
74.22474	38.356	3253.193	0.0324	1	1.734	1.734
74.30806	38.302	3258.193	0.0324	1	1.675	1.675
74.39139	38.248	3263.193	0.0324	1	1.617	1.617
74.47472	38.186	3268.193	0.0323	1	1.549	1.549
74.57137	38.108	3273.992	0.0323	1	1.465	1.465
74.6547	38.041	3278.992	0.0323	1	1.392	1.392
74.73803	37.965	3283.992	0.0324	1	1.31	1.31
74.82137	37.89	3288.992	0.0323	1	1.228	1.228
74.90472	37.804	3293.992	0.0323	1	1.136	1.136
74.98806	37.707	3298.992	0.0323	1	1.032	1.032
75.07139	37.622	3303.992	0.0324	1	0.941	0.941
75.15473	37.539	3308.992	0.0323	1	0.851	0.851
75.23807	37.457	3313.992	0.0324	1	0.762	0.762
75.32141	37.376	3318.992	0.0324	1	0.674	0.674
75.40475	37.294	3323.992	0.0324	1	0.584	0.584
75.48808	37.208	3328.992	0.0323	1	0.491	0.491
75.57142	37.14	3333.992	0.0324	1	0.416	0.416
75.65475	37.078	3338.992	0.0323	1	0.348	0.348
75.73808	37.01	3343.992	0.0324	1	0.272	0.272
75.82141	36.931	3348.992	0.0323	1	0.186	0.186
75.90475	36.857	3353.992	0.0323	1	0.107	0.107
75.98808	36.772	3358.992	0.0323	1	0.017	0.017
76.07142	36.691	3363.992	0.0323	1	-0.07	-0.07
76.15474	36.613	3368.992	0.0323	1	-0.154	-0.154
76.23808	36.541	3373.992	0.0324	1	-0.233	-0.233
76.32141	36.458	3378.992	0.0324	1	-0.321	-0.321
76.40474	36.385	3383.992	0.0324	1	-0.398	-0.398
76.48808	36.306	3388.992	0.0324	1	-0.482	-0.482
76.57142	36.223	3393.992	0.0323	1	-0.57	-0.57
76.65476	36.14	3398.992	0.0324	1	-0.658	-0.658
76.7381	36.059	3403.992	0.0324	1	-0.743	-0.743
76.82145	35.972	3408.992	0.0324	1	-0.836	-0.836
76.90479	35.883	3413.992	0.0324	1	-0.933	-0.933
76.98812	35.796	3418.992	0.0323	1	-1.028	-1.028
77.07145	35.715	3423.992	0.0323	1	-1.118	-1.118
77.15479	35.633	3428.992	0.0324	1	-1.208	-1.208
77.23812	35.544	3433.992	0.0324	1	-1.305	-1.305
77.32145	35.452	3438.992	0.0324	1	-1.404	-1.404
77.40478	35.357	3443.992	0.0323	1	-1.505	-1.505
77.48811	35.26	3448.992	0.0323	1	-1.609	-1.609
77.57144	35.16	3453.992	0.0324	1	-1.718	-1.718
77.65478	35.048	3458.992	0.0324	1	-1.84	-1.84
77.73811	34.937	3463.992	0.0324	1	-1.96	-1.96
77.82145	34.826	3468.992	0.0324	1	-2.079	-2.079
77.90478	34.708	3473.992	0.0324	1	-2.205	-2.205
77.98811	34.59	3478.992	0.0323	1	-2.33	-2.33
78.07144	34.465	3483.992	0.0324	1	-2.463	-2.463
78.15477	34.341	3488.992	0.0324	1	-2.591	-2.591
78.2381	34.215	3493.992	0.0323	1	-2.723	-2.723
78.32143	34.075	3498.992	0.0324	1	-2.867	-2.867
78.40476	33.942	3503.992	0.0324	1	-3.005	-3.005
78.4881	33.789	3508.992	0.0323	1	-3.163	-3.163
78.57142	33.645	3513.992	0.0323	1	-3.309	-3.309
78.65474	33.52	3518.992	0.0324	1	-3.438	-3.438
78.73806	33.394	3523.992	0.0324	1	-3.571	-3.571
78.82139	33.267	3528.992	0.0323	1	-3.703	-3.703
78.90472	33.124	3533.992	0.0324	1	-3.85	-3.85
78.98807	32.982	3538.992	0.0324	1	-3.999	-3.999
79.07141	32.829	3543.992	0.0323	1	-4.161	-4.161
79.15476	32.681	3548.992	0.0324	1	-4.318	-4.318
79.23811	32.538	3553.992	0.0324	1	-4.469	-4.469
79.32145	32.412	3558.992	0.0324	1	-4.605	-4.605
79.40479	32.29	3563.992	0.0324	1	-4.737	-4.737
79.48814	32.171	3568.992	0.0324	1	-4.866	-4.866
79.57148	32.051	3573.992	0.0323	1	-4.997	-4.997
79.65481	31.941	3578.992	0.0323	1	-5.117	-5.117
79.73814	31.835	3583.992	0.0323	1	-5.229	-5.229
79.82147	31.73	3588.992	0.0324	1	-5.339	-5.339
79.9048	31.626	3593.992	0.0323	1	-5.448	-5.448
79.98813	31.523	3598.992	0.0324	1	-5.555	-5.555
80.07146	31.419	3603.992	0.0324	1	-5.664	-5.664
80.15479	31.313	3608.992	0.0323	1	-5.774	-5.774
80.23811	31.204	3613.992	0.0324	1	-5.887	-5.887
80.32146	31.103	3618.992	0.0324	1	-5.994	-5.994
80.40482	30.987	3623.992	0.0324	1	-6.117	-6.117
80.48817	30.862	3628.992	0.0323	1	-6.251	-6.251
80.57151	30.74	3633.992	0.0324	1	-6.38	-6.38
80.65484	30.646	3638.992	0.0324	1	-6.483	-6.483
80.73817	30.561	3643.992	0.0323	1	-6.576	-6.576
80.82151	30.477	3648.992	0.0324	1	-6.667	-6.667
80.90483	30.39	3653.992	0.0323	1	-6.759	-6.759
80.98814	30.317	3658.992	0.0323	1	-6.838	-6.838
81.07149	30.248	3663.992	0.0323	1	-6.914	-6.914
81.15483	30.156	3668.992	0.0323	1	-7.013	-7.013
81.23818	30.055	3673.992	0.0323	1	-7.122	-7.122
81.32153	29.956	3678.992	0.0323	1	-7.233	-7.233
81.40488	29.862	3683.992	0.0324	1	-7.339	-7.339
81.48822	29.773	3688.992	0.0323	1	-7.437	-7.437
81.57155	29.69	3693.992	0.0324	1	-7.528	-7.528
81.65487	29.626	3698.992	0.0324	1	-7.6	-7.6
81.7382	29.566	3703.992	0.0323	1	-7.669	-7.669
81.82152	29.514	3708.992	0.0323	1	-7.729	-7.729
81.90484	29.464	3713.992	0.0324	1	-7.788	-7.788
81.98818	29.412	3718.992	0.0324	1	-7.846	-7.846
82.0715	29.363	3723.992	0.0324	1	-7.902	-7.902
82.15483	29.319	3728.992	0.0323	1	-7.953	-7.953
82.23816	29.278	3733.992	0.0324	1	-8	-8
82.3215	29.238	3738.992	0.0324	1	-8.046	-8.046
82.40483	29.202	3743.992	0.0323	1	-8.087	-8.087
82.48816	29.171	3748.992	0.0323	1	-8.122	-8.122
82.57149	29.143	3753.992	0.0323	1	-8.159	-8.159
82.65481	29.12	3758.992	0.0323	1	-8.188	-8.188
82.73815	29.101	3763.992	0.0323	1	-8.215	-8.215
82.82149	29.085	3768.992	0.0324	1	-8.242	-8.242
82.90482	29.073	3773.992	0.0324	1	-8.267	-8.267
82.98817	29.064	3778.992	0.0324	1	-8.294	-8.294
83.07152	29.057	3783.992	0.0323	1	-8.315	-8.315
83.15487	29.052	3788.992	0.0323	1	-8.333	-8.333
83.23823	29.048	3793.992	0.0324	1	-8.348	-8.348
83.32157	29.046	3798.992	0.0324	1	-8.358	-8.358
83.4049	29.044	3803.992	0.0324	1	-8.37	-8.37
83.48823	29.043	3808.992	0.0324	1	-8.383	-8.383
83.57155	29.044	3813.992	0.0324	1	-8.391	-8.391
83.65487	29.051	3818.992	0.0324	1	-8.391	-8.391
83.7382	29.062	3823.992	0.0324	1	-8.387	-8.387
83.82153	29.08	3828.992	0.0323	1	-8.374	-8.374
83.90486	29.105	3833.992	0.0324	1	-8.354	-8.354
83.98819	29.14	3838.992	0.0324	1	-8.323	-8.323
84.07151	29.187	3843.992	0.0324	1	-8.281	-8.281
84.15485	29.238	3848.992	0.0324	1	-8.235	-8.235
84.23819	29.289	3853.992	0.0324	1	-8.189	-8.189
84.32152	29.345	3858.992	0.0324	1	-8.138	-8.138
84.40486	29.406	3863.992	0.0324	1	-8.081	-8.081
84.4882	29.469	3868.992	0.0324	1	-8.023	-8.023
84.57155	29.536	3873.992	0.0323	1	-7.962	-7.962
84.6549	29.594	3878.992	0.0323	1	-7.909	-7.909
84.73823	29.646	3883.992	0.0323	1	-7.864	-7.864
84.82156	29.708	3888.992	0.0324	1	-7.808	-7.808
84.90489	29.783	3893.992	0.0323	1	-7.739	-7.739
84.98823	29.848	3898.992	0.0324	1	-7.683	-7.683
85.07156	29.905	3903.992	0.0324	1	-7.637	-7.637
85.15489	29.959	3908.992	0.0324	1	-7.591	-7.591
85.23821	30.011	3913.992	0.0323	1	-7.546	-7.546
85.32155	30.059	3918.992	0.0324	1	-7.506	-7.506
85.40488	30.097	3923.992	0.0324	1	-7.474	-7.474
85.48821	30.137	3928.992	0.0323	1	-7.441	-7.441
85.57155	30.176	3933.992	0.0324	1	-7.408	-7.408
85.65488	30.211	3938.992	0.0324	1	-7.381	-7.381
85.73821	30.243	3943.992	0.0324	1	-7.357	-7.357
85.82155	30.272	3948.992	0.0324	1	-7.336	-7.336
85.90489	30.298	3953.992	0.0324	1	-7.319	-7.319
85.98823	30.32	3958.992	0.0324	1	-7.308	-7.308
86.07156	30.338	3963.992	0.0324	1	-7.298	-7.298
86.1549	30.356	3968.992	0.0324	1	-7.291	-7.291
86.23824	30.371	3973.992	0.0323	1	-7.287	-7.287
86.32158	30.384	3978.992	0.0324	1	-7.283	-7.283
86.40492	30.395	3983.992	0.0323	1	-7.281	-7.281
86.48825	30.406	3988.992	0.0323	1	-7.278	-7.278
86.57159	30.415	3993.992	0.0323	1	-7.275	-7.275
86.6549	30.425	3998.992	0.0324	1	-7.272	-7.272
86.73823	30.438	4003.992	0.0324	1	-7.266	-7.266
86.82158	30.448	4008.992	0.0323	1	-7.265	-7.265
86.90493	30.455	4013.992	0.0323	1	-7.268	-7.268
86.98828	30.459	4018.992	0.0323	1	-7.274	-7.274
87.07163	30.462	4023.992	0.0323	1	-7.28	-7.28
87.15498	30.465	4028.992	0.0324	1	-7.287	-7.287
87.23829	30.468	4033.992	0.0324	1	-7.293	-7.293
87.32161	30.473	4038.992	0.0324	1	-7.3	-7.3
87.40492	30.479	4043.992	0.0324	1	-7.308	-7.308
87.48823	30.485	4048.992	0.0323	1	-7.317	-7.317
87.57156	30.491	4053.992	0.0323	1	-7.323	-7.323
87.65491	30.495	4058.992	0.0324	1	-7.328	-7.328
87.73825	30.497	4063.992	0.0323	1	-7.336	-7.336
87.8216	30.499	4068.992	0.0323	1	-7.342	-7.342
87.90495	30.5	4073.992	0.0324	1	-7.348	-7.348
87.98828	30.502	4078.992	0.0323	1	-7.357	-7.357
88.07162	30.503	4083.992	0.0324	1	-7.366	-7.366
88.15495	30.505	4088.992	0.0324	1	-7.369	-7.369
88.23829	30.508	4093.992	0.0324	1	-7.371	-7.371
88.32164	30.51	4098.993	0.0324	1	-7.375	-7.375
88.40497	30.513	4103.993	0.0324	1	-7.379	-7.379
88.48831	30.517	4108.993	0.0324	1	-7.382	-7.382
88.57163	30.522	4113.993	0.0324	1	-7.386	-7.386
88.65495	30.53	4118.993	0.0324	1	-7.387	-7.387
88.73827	30.539	4123.993	0.0324	1	-7.388	-7.388
88.8216	30.549	4128.993	0.0324	1	-7.388	-7.388
88.90494	30.557	4133.993	0.0324	1	-7.393	-7.393
88.98827	30.565	4138.993	0.0324	1	-7.396	-7.396
89.07162	30.574	4143.993	0.0323	1	-7.395	-7.395
89.15496	30.58	4148.993	0.0324	1	-7.396	-7.396
89.2383	30.586	4153.993	0.0323	1	-7.395	-7.395
89.32165	30.593	4158.993	0.0323	1	-7.392	-7.392
89.40499	30.6	4163.993	0.0323	1	-7.393	-7.393
89.48832	30.609	4168.993	0.0324	1	-7.399	-7.399
89.57165	30.619	4173.993	0.0324	1	-7.407	-7.407
89.65499	30.63	4178.993	0.0323	1	-7.409	-7.409
89.73832	30.641	4183.993	0.0323	1	-7.407	-7.407
89.82165	30.652	4188.993	0.0324	1	-7.403	-7.403
89.90498	30.662	4193.993	0.0323	1	-7.401	-7.401
89.98832	30.673	4198.993	0.0323	1	-7.397	-7.397
90.07166	30.682	4203.993	0.0323	1	-7.396	-7.396
90.155	30.689	4208.993	0.0323	1	-7.396	-7.396
90.23834	30.697	4213.993	0.0323	1	-7.396	-7.396
90.3217	30.706	4218.993	0.0324	1	-7.394	-7.394
90.40505	30.711	4223.993	0.0324	1	-7.396	-7.396
90.48838	30.716	4228.993	0.0323	1	-7.398	-7.398
90.57171	30.721	4233.993	0.0324	1	-7.398	-7.398
90.65504	30.728	4238.993	0.0324	1	-7.394	-7.394
90.73836	30.735	4243.993	0.0323	1	-7.391	-7.391
90.82168	30.741	4248.993	0.0323	1	-7.389	-7.389
90.90502	30.748	4253.993	0.0323	1	-7.389	-7.389
90.98835	30.753	4258.993	0.0323	1	-7.392	-7.392
91.0717	30.756	4263.993	0.0324	1	-7.396	-7.396
91.15504	30.758	4268.993	0.0324	1	-7.4	-7.4
91.2384	30.759	4273.993	0.0323	1	-7.404	-7.404
91.32173	30.76	4278.993	0.0324	1	-7.409	-7.409
91.40506	30.761	4283.993	0.0324	1	-7.414	-7.414
91.4884	30.762	4288.993	0.0323	1	-7.418	-7.418
91.57174	30.762	4293.993	0.0324	1	-7.424	-7.424
91.65507	30.763	4298.993	0.0323	1	-7.43	-7.43
91.73841	30.763	4303.993	0.0323	1	-7.438	-7.438
91.82174	30.763	4308.993	0.0323	1	-7.449	-7.449
91.90506	30.764	4313.993	0.0323	1	-7.462	-7.462
91.98839	30.764	4318.993	0.0323	1	-7.473	-7.473
92.07172	30.764	4323.993	0.0323	1	-7.48	-7.48
92.15505	30.764	4328.993	0.0323	1	-7.486	-7.486
92.23838	30.764	4333.993	0.0324	1	-7.49	-7.49
92.32171	30.765	4338.993	0.0324	1	-7.494	-7.494
92.40503	30.765	4343.993	0.0324	1	-7.499	-7.499
92.48837	30.765	4348.993	0.0324	1	-7.504	-7.504
92.57169	30.764	4353.993	0.0323	1	-7.509	-7.509
92.65502	30.764	4358.993	0.0324	1	-7.513	-7.513
92.73835	30.764	4363.993	0.0323	1	-7.519	-7.519
92.82168	30.763	4368.993	0.0324	1	-7.528	-7.528
92.90501	30.762	4373.993	0.0324	1	-7.537	-7.537
92.98833	30.761	4378.993	0.0323	1	-7.545	-7.545
93.07168	30.758	4383.993	0.0323	1	-7.555	-7.555
93.15502	30.752	4388.993	0.0324	1	-7.569	-7.569
93.23838	30.742	4393.993	0.0323	1	-7.588	-7.588
93.32173	30.728	4398.993	0.0323	1	-7.611	-7.611
93.40507	30.712	4403.993	0.0324	1	-7.636	-7.636
93.48843	30.698	4408.993	0.0324	1	-7.659	-7.659
93.57178	30.684	4413.993	0.0323	1	-7.682	-7.682
93.65513	30.67	4418.993	0.0324	1	-7.704	-7.704
93.73847	30.654	4423.993	0.0323	1	-7.731	-7.731
93.8218	30.64	4428.993	0.0323	1	-7.756	-7.756
93.90513	30.632	4433.993	0.0324	1	-7.773	-7.773
93.98846	30.621	4438.993	0.0323	1	-7.793	-7.793
94.0718	30.606	4443.993	0.0323	1	-7.814	-7.814
94.15515	30.586	4448.993	0.0323	1	-7.839	-7.839
94.23849	30.558	4453.993	0.0323	1	-7.872	-7.872
94.32183	30.526	4458.993	0.0323	1	-7.909	-7.909
94.40519	30.499	4463.993	0.0323	1	-7.942	-7.942
94.48853	30.468	4468.993	0.0324	1	-7.979	-7.979
94.57185	30.437	4473.993	0.0323	1	-8.014	-8.014
94.65515	30.415	4478.993	0.0323	1	-8.04	-8.04
94.73848	30.398	4483.993	0.0324	1	-8.061	-8.061
94.82181	30.375	4488.993	0.0323	1	-8.088	-8.088
94.90514	30.35	4493.993	0.0323	1	-8.117	-8.117
94.98848	30.322	4498.993	0.0323	1	-8.149	-8.149
95.07181	30.294	4503.993	0.0323	1	-8.181	-8.181
95.15514	30.264	4508.993	0.0323	1	-8.216	-8.216
95.23848	30.234	4513.993	0.0323	1	-8.251	-8.251
95.32181	30.203	4518.993	0.0323	1	-8.287	-8.287
95.40514	30.175	4523.993	0.0323	1	-8.32	-8.32
95.48848	30.166	4528.993	0.0323	1	-8.333	-8.333
95.57181	30.159	4533.993	0.0323	1	-8.344	-8.344
95.65515	30.154	4538.993	0.0323	1	-8.353	-8.353
95.73849	30.145	4543.993	0.0323	1	-8.368	-8.368
95.82182	30.131	4548.993	0.0323	1	-8.387	-8.387
95.90516	30.109	4553.993	0.0323	1	-8.413	-8.413
95.98849	30.075	4558.993	0.0323	1	-8.451	-8.451
96.07181	30.024	4563.993	0.0323	1	-8.504	-8.504
96.15514	29.957	4568.993	0.0323	1	-8.574	-8.574
96.23848	29.869	4573.993	0.0323	1	-8.664	-8.664
96.3218	29.782	4578.993	0.0323	1	-8.753	-8.753
96.40513	29.711	4583.993	0.0323	1	-8.828	-8.828
96.48846	29.651	4588.993	0.0322	1	-8.89	-8.89
96.5718	29.599	4593.993	0.0323	1	-8.944	-8.944
96.65514	29.553	4598.993	0.0323	1	-8.993	-8.993
96.73848	29.514	4603.993	0.0323	1	-9.033	-9.033
96.82181	29.475	4608.993	0.0323	1	-9.073	-9.073
96.90515	29.447	4613.993	0.0323	1	-9.103	-9.103
96.98848	29.417	4618.993	0.0323	1	-9.134	-9.134
97.0718	29.389	4623.993	0.0323	1	-9.163	-9.163
97.15513	29.366	4628.993	0.0323	1	-9.188	-9.188
97.23847	29.344	4633.993	0.0323	1	-9.212	-9.212
97.32181	29.312	4638.993	0.0323	1	-9.247	-9.247
97.40515	29.28	4643.993	0.0323	1	-9.283	-9.283
97.4885	29.244	4648.993	0.0323	1	-9.32	-9.32
97.57184	29.206	4653.993	0.0323	1	-9.36	-9.36
97.65518	29.171	4658.993	0.0323	1	-9.396	-9.396
97.73852	29.134	4663.993	0.0323	1	-9.434	-9.434
97.82185	29.096	4668.993	0.0323	1	-9.473	-9.473
97.90519	29.061	4673.993	0.0323	1	-9.508	-9.508
97.98852	29.024	4678.993	0.0323	1	-9.546	-9.546
98.07186	28.987	4683.993	0.0322	1	-9.583	-9.583
98.1552	28.947	4688.993	0.0323	1	-9.623	-9.623
98.23852	28.903	4693.993	0.0323	1	-9.668	-9.668
98.32185	28.864	4698.993	0.0323	1	-9.707	-9.707
98.40519	28.824	4703.993	0.0323	1	-9.747	-9.747
98.48853	28.78	4708.993	0.0323	1	-9.792	-9.792
98.57186	28.734	4713.993	0.0323	1	-9.838	-9.838
98.65519	28.692	4718.993	0.0323	1	-9.88	-9.88
98.73852	28.653	4723.993	0.0323	1	-9.919	-9.919
98.82186	28.613	4728.993	0.0323	1	-9.959	-9.959
98.90519	28.572	4733.993	0.0323	1	-10	-10
98.98852	28.532	4738.993	0.0323	1	-10.04	-10.04
99.07184	28.489	4743.993	0.0322	1	-10.083	-10.083
99.15517	28.451	4748.993	0.0323	1	-10.121	-10.121
99.23849	28.412	4753.993	0.0323	1	-10.16	-10.16
99.32182	28.371	4758.993	0.0323	1	-10.201	-10.201
99.40515	28.33	4763.993	0.0323	1	-10.242	-10.242
99.48849	28.286	4768.993	0.0322	1	-10.286	-10.286
99.57182	28.237	4773.993	0.0322	1	-10.335	-10.335
99.65515	28.189	4778.993	0.0322	1	-10.383	-10.383
99.7385	28.142	4783.993	0.0323	1	-10.43	-10.43
99.82183	28.095	4788.993	0.0323	1	-10.477	-10.477
99.90517	28.046	4793.993	0.0323	1	-10.526	-10.526
99.98851	28.002	4798.993	0.0323	1	-10.57	-10.57
100.07186	27.956	4803.993	0.0323	1	-10.616	-10.616
100.1552	27.899	4808.993	0.0323	1	-10.672	-10.672
100.23853	27.836	4813.993	0.0323	1	-10.735	-10.735
100.32187	27.781	4818.993	0.0323	1	-10.789	-10.789
100.4052	27.729	4823.993	0.0323	1	-10.839	-10.839
100.48852	27.677	4828.993	0.0323	1	-10.889	-10.889
100.57185	27.628	4833.993	0.0322	1	-10.937	-10.937
100.65517	27.579	4838.993	0.0323	1	-10.984	-10.984
100.7385	27.53	4843.993	0.0323	1	-11.03	-11.03
100.82182	27.485	4848.993	0.0323	1	-11.073	-11.073
100.90517	27.43	4853.993	0.0323	1	-11.126	-11.126
100.98851	27.366	4858.993	0.0323	1	-11.187	-11.187
101.07185	27.295	4863.993	0.0323	1	-11.255	-11.255
101.15519	27.229	4868.993	0.0323	1	-11.317	-11.317
101.2385	27.165	4873.993	0.0323	1	-11.375	-11.375
101.32181	27.109	4878.993	0.0323	1	-11.425	-11.425
101.40512	27.062	4883.993	0.0323	1	-11.465	-11.465
101.48844	27.012	4888.993	0.0323	1	-11.507	-11.507
101.57178	26.961	4893.993	0.0323	1	-11.549	-11.549
101.65512	26.903	4898.993	0.0323	1	-11.596	-11.596
101.73847	26.842	4903.993	0.0323	1	-11.646	-11.646
101.82181	26.78	4908.993	0.0323	1	-11.697	-11.697
101.90515	26.729	4913.993	0.0322	1	-11.733	-11.733
102.00182	26.675	4919.792	0.0323	1	-11.768	-11.768
102.08516	26.656	4924.792	0.0322	1	-11.771	-11.771
102.16849	26.644	4929.792	0.0323	1	-11.765	-11.765
102.25184	26.635	4934.792	0.0323	1	-11.756	-11.756
102.33518	26.62	4939.792	0.0323	1	-11.755	-11.755
102.41852	26.59	4944.792	0.0323	1	-11.768	-11.768
102.50186	26.54	4949.792	0.0323	1	-11.8	-11.8
102.58519	26.473	4954.792	0.0323	1	-11.848	-11.848
102.66852	26.391	4959.792	0.0323	1	-11.912	-11.912
102.75185	26.302	4964.792	0.0323	1	-11.984	-11.984
102.83518	26.203	4969.792	0.0323	1	-12.065	-12.065
102.91851	26.115	4974.792	0.0323	1	-12.134	-12.134
103.00183	26.022	4979.792	0.0323	1	-12.21	-12.21
103.08516	25.92	4984.792	0.0323	1	-12.295	-12.295
103.16849	25.819	4989.792	0.0323	1	-12.379	-12.379
103.25183	25.719	4994.792	0.0323	1	-12.461	-12.461
103.33516	25.622	4999.792	0.0323	1	-12.538	-12.538
103.41849	25.53	5004.792	0.0323	1	-12.61	-12.61
103.50183	25.44	5009.792	0.0323	1	-12.68	-12.68
103.58517	25.344	5014.792	0.0323	1	-12.758	-12.758
103.66851	25.252	5019.792	0.0323	1	-12.833	-12.833
103.75184	25.161	5024.792	0.0323	1	-12.906	-12.906
103.83517	25.076	5029.792	0.0323	1	-12.972	-12.972
103.9185	24.997	5034.792	0.0323	1	-13.03	-13.03
104.00183	24.923	5039.792	0.0323	1	-13.081	-13.081
104.08515	24.849	5044.792	0.0323	1	-13.126	-13.126
104.16847	24.772	5049.792	0.0323	1	-13.177	-13.177
104.2518	24.695	5054.792	0.0323	1	-13.229	-13.229
104.33513	24.608	5059.792	0.0323	1	-13.289	-13.289
104.41846	24.518	5064.792	0.0323	1	-13.355	-13.355
104.5018	24.432	5069.792	0.0323	1	-13.419	-13.419
104.58515	24.335	5074.792	0.0322	1	-13.493	-13.493
104.66849	24.226	5079.792	0.0323	1	-13.58	-13.58
104.75183	24.123	5084.792	0.0323	1	-13.662	-13.662
104.83516	24.027	5089.792	0.0323	1	-13.736	-13.736
104.91849	23.932	5094.792	0.0323	1	-13.807	-13.807
105.00183	23.836	5099.792	0.0323	1	-13.881	-13.881
105.08517	23.739	5104.792	0.0323	1	-13.952	-13.952
105.1685	23.624	5109.792	0.0323	1	-14.042	-14.042
105.25182	23.508	5114.792	0.0323	1	-14.135	-14.135
105.33516	23.395	5119.792	0.0322	1	-14.221	-14.221
105.4185	23.28	5124.792	0.0323	1	-14.302	-14.302
105.50182	23.153	5129.792	0.0323	1	-14.397	-14.397
105.58514	23.039	5134.792	0.0323	1	-14.481	-14.481
105.66848	22.929	5139.792	0.0323	1	-14.559	-14.559
105.75182	22.794	5144.792	0.0323	1	-14.661	-14.661
105.83516	22.655	5149.792	0.0323	1	-14.77	-14.77
105.91848	22.521	5154.792	0.0323	1	-14.876	-14.876
106.00182	22.396	5159.792	0.0323	1	-14.971	-14.971
106.08515	22.269	5164.792	0.0323	1	-15.065	-15.065
106.1685	22.135	5169.792	0.0323	1	-15.165	-15.165
106.25185	21.984	5174.792	0.0323	1	-15.285	-15.285
106.33519	21.825	5179.792	0.0323	1	-15.418	-15.418
106.41853	21.679	5184.792	0.0323	1	-15.539	-15.539
106.50186	21.534	5189.792	0.0323	1	-15.657	-15.657
106.5852	21.389	5194.792	0.0323	1	-15.776	-15.776
106.66853	21.238	5199.792	0.0323	1	-15.899	-15.899
106.75185	21.091	5204.792	0.0323	1	-16.017	-16.017
106.83518	20.943	5209.792	0.0323	1	-16.137	-16.137
106.9185	20.79	5214.792	0.0323	1	-16.259	-16.259
107.00182	20.631	5219.792	0.0323	1	-16.384	-16.384
107.08515	20.472	5224.792	0.0323	1	-16.514	-16.514
107.16848	20.297	5229.792	0.0323	1	-16.659	-16.659
107.25181	20.123	5234.792	0.0323	1	-16.805	-16.805
107.33514	19.947	5239.792	0.0323	1	-16.952	-16.952
107.41846	19.763	5244.792	0.0323	1	-17.106	-17.106
107.50179	19.583	5249.792	0.0323	1	-17.256	-17.256
107.58512	19.391	5254.792	0.0323	1	-17.418	-17.418
107.66845	19.211	5259.792	0.0323	1	-17.569	-17.569
107.75178	19.031	5264.792	0.0323	1	-17.72	-17.72
107.83512	18.845	5269.792	0.0323	1	-17.877	-17.877
107.91845	18.666	5274.792	0.0323	1	-18.029	-18.029
108.00177	18.497	5279.792	0.0323	1	-18.166	-18.166
108.0851	18.319	5284.792	0.0323	1	-18.306	-18.306
108.16843	18.136	5289.792	0.0323	1	-18.447	-18.447
108.25178	17.945	5294.792	0.0323	1	-18.6	-18.6
108.33512	17.75	5299.792	0.0323	1	-18.756	-18.756
108.41845	17.555	5304.792	0.0323	1	-18.915	-18.915
108.50179	17.395	5309.792	0.0323	1	-19.04	-19.04
108.58514	17.219	5314.792	0.0323	1	-19.182	-19.182
108.66848	17.033	5319.792	0.0323	1	-19.333	-19.333
108.75181	16.851	5324.792	0.0323	1	-19.479	-19.479
108.83515	16.678	5329.792	0.0323	1	-19.618	-19.618
108.9185	16.49	5334.792	0.0323	1	-19.77	-19.77
109.00184	16.304	5339.792	0.0323	1	-19.918	-19.918
109.08518	16.128	5344.792	0.0323	1	-20.059	-20.059
109.16852	15.956	5349.792	0.0323	1	-20.195	-20.195
109.25187	15.79	5354.792	0.0323	1	-20.323	-20.323
109.33521	15.623	5359.792	0.0323	1	-20.45	-20.45
109.41855	15.461	5364.792	0.0323	1	-20.575	-20.575
109.50188	15.303	5369.792	0.0323	1	-20.698	-20.698
109.5852	15.165	5374.792	0.0323	1	-20.801	-20.801
109.66852	15.043	5379.792	0.0323	1	-20.89	-20.89
109.75185	14.923	5384.792	0.0323	1	-20.979	-20.979
109.83519	14.793	5389.792	0.0323	1	-21.079	-21.079
109.91852	14.667	5394.792	0.0323	1	-21.18	-21.18
110.00185	14.531	5399.792	0.0323	1	-21.291	-21.291
