# Supplementary material for: Modification of the structural stability of human serum albumin in rheumatoid arthritis
Source: PLoS One. 2023 Mar 17;18(3):e0271008. doi: 10.1371/journal.pone.0271008 (PMC10022781; doi:10.1371/journal.pone.0271008)
Supplement: S2 Data — The zip file includes 47 HDC results (.csv) exported from DSC raw files. Each HDC result file contains seven measurements for each DSC run: temperature (°C), power (μW), time(s), pressure (atm), scan rate (°C/min), analysis data (excess molar heat capacity (Cpex)), and corrected data (normalized Cpex, normalization explained in the Methods section). (ZIP) [file pone.0271008.s003.zip › SupplmentalData_2_HDC results/RF57.csv]

temp	power	time	pressure	scan rate	AnalysisData	CorrectedData
20.00103	-61.681	0.58	0.0323	0.561	0.212	0.212
20.03277	-78.937	5.58	0.0324	0.561	0.197	0.197
20.08527	-149.267	10.58	0.0324	0.561	0.096	0.096
20.15319	-221.595	15.58	0.0324	0.561	-0.311	-0.311
20.23286	-279.579	20.58	0.0324	0.674	-1.397	-1.397
20.3211	-320.123	25.58	0.0324	0.789	-3.097	-3.097
20.41515	-344.134	30.58	0.0324	0.905	-5.562	-5.562
20.53239	-355.498	36.579	0.0323	1.019	-8.518	-8.518
20.63162	-353.024	41.579	0.0324	1.094	-10.771	-10.771
20.73075	-342.749	46.579	0.0324	1.139	-13.038	-13.038
20.82881	-327.332	51.579	0.0323	1.16	-15.185	-15.185
20.92513	-308.767	56.579	0.0324	1.146	-16.989	-16.989
21.01935	-288.679	61.579	0.0324	1.127	-18.458	-18.458
21.11136	-268.336	66.579	0.0324	1.104	-19.592	-19.592
21.20115	-248.674	71.579	0.0324	1.081	-20.418	-20.418
21.28891	-230.282	76.579	0.0324	1.058	-20.928	-20.928
21.37487	-213.549	81.579	0.0324	1.038	-21.185	-21.185
21.47275	-196.508	87.38	0.0324	1.02	-21.27	-21.27
21.55589	-183.885	92.38	0.0324	1.006	-21.208	-21.208
21.63816	-173.047	97.38	0.0324	0.994	-20.981	-20.981
21.71986	-163.926	102.38	0.0324	0.987	-20.688	-20.688
21.81751	-154.801	108.379	0.0323	0.982	-20.293	-20.293
21.89878	-148.492	113.379	0.0324	0.979	-19.97	-19.97
21.98013	-143.086	118.379	0.0324	0.979	-19.636	-19.636
22.06164	-138.376	123.379	0.0324	0.98	-19.366	-19.366
22.14341	-134.146	128.38	0.0324	0.982	-19.175	-19.175
22.22545	-130.201	133.38	0.0324	0.985	-18.996	-18.996
22.30777	-126.416	138.38	0.0324	0.988	-18.829	-18.829
22.39038	-122.718	143.38	0.0323	0.991	-18.695	-18.695
22.47325	-119.04	148.38	0.0323	0.994	-18.605	-18.605
22.55634	-115.347	153.38	0.0324	0.996	-18.556	-18.556
22.63961	-111.598	158.38	0.0324	0.998	-18.507	-18.507
22.72303	-107.809	163.38	0.0324	1	-18.472	-18.472
22.80657	-104.013	168.38	0.0324	1.002	-18.457	-18.457
22.89019	-100.206	173.38	0.0324	1.003	-18.456	-18.456
22.97386	-96.384	178.38	0.0324	1.003	-18.454	-18.454
23.05755	-92.583	183.38	0.0324	1.004	-18.459	-18.459
23.14124	-88.804	188.38	0.0324	1.004	-18.434	-18.434
23.22491	-85.101	193.38	0.0324	1.004	-18.419	-18.419
23.30856	-81.48	198.38	0.0324	1.004	-18.412	-18.412
23.39217	-77.96	203.38	0.0324	1.003	-18.407	-18.407
23.47574	-74.547	208.38	0.0324	1.003	-18.379	-18.379
23.55927	-71.235	213.38	0.0324	1.002	-18.334	-18.334
23.64276	-68.045	218.38	0.0324	1.002	-18.291	-18.291
23.72623	-64.996	223.38	0.0324	1.002	-18.247	-18.247
23.80967	-62.084	228.38	0.0324	1.001	-18.212	-18.212
23.8931	-59.299	233.38	0.0324	1.001	-18.188	-18.188
23.9765	-56.605	238.38	0.0324	1.001	-18.132	-18.132
24.05988	-54.018	243.38	0.0324	1.001	-18.067	-18.067
24.14327	-51.565	248.38	0.0324	1.001	-18.052	-18.052
24.22665	-49.211	253.38	0.0324	1.001	-18.047	-18.047
24.32669	-46.48	259.379	0.0323	1.001	-17.983	-17.983
24.41006	-44.301	264.379	0.0324	1.001	-17.941	-17.941
24.49343	-42.211	269.379	0.0324	1	-17.904	-17.904
24.5768	-40.199	274.379	0.0324	1	-17.872	-17.872
24.66017	-38.253	279.379	0.0324	1	-17.841	-17.841
24.74355	-36.376	284.379	0.0323	1	-17.802	-17.802
24.82692	-34.565	289.379	0.0324	1.001	-17.769	-17.769
24.9103	-32.803	294.379	0.0324	1.001	-17.731	-17.731
24.99367	-31.099	299.379	0.0324	1.001	-17.691	-17.691
25.07706	-29.471	304.379	0.0324	1.001	-17.67	-17.67
25.16044	-27.901	309.379	0.0324	1.001	-17.663	-17.663
25.24383	-26.378	314.379	0.0323	1.001	-17.65	-17.65
25.32722	-24.924	319.379	0.0324	1.001	-17.652	-17.652
25.41062	-23.512	324.379	0.0323	1.001	-17.641	-17.641
25.49401	-22.135	329.379	0.0323	1.001	-17.618	-17.618
25.57738	-20.774	334.379	0.0324	1.001	-17.572	-17.572
25.66076	-19.45	339.379	0.0324	1.001	-17.521	-17.521
25.74411	-18.202	344.379	0.0324	1	-17.508	-17.508
25.82749	-16.972	349.379	0.0324	1	-17.463	-17.463
25.91086	-15.824	354.379	0.0324	1	-17.453	-17.453
25.99421	-14.685	359.379	0.0324	1	-17.411	-17.411
26.07757	-13.573	364.379	0.0324	1	-17.365	-17.365
26.16093	-12.535	369.379	0.0324	1	-17.364	-17.364
26.24429	-11.536	374.379	0.0324	1	-17.358	-17.358
26.32765	-10.569	379.379	0.0324	1	-17.343	-17.343
26.41101	-9.631	384.379	0.0324	1	-17.318	-17.318
26.49438	-8.736	389.379	0.0324	1	-17.306	-17.306
26.57774	-7.867	394.379	0.0324	1	-17.294	-17.294
26.6611	-7.022	399.379	0.0324	1	-17.28	-17.28
26.74446	-6.194	404.379	0.0324	1	-17.246	-17.246
26.82782	-5.394	409.379	0.0324	1	-17.192	-17.192
26.92785	-4.481	415.379	0.0324	1	-17.167	-17.167
27.0112	-3.743	420.379	0.0324	1	-17.164	-17.164
27.09456	-3.037	425.379	0.0324	1	-17.159	-17.159
27.17791	-2.342	430.379	0.0324	1	-17.134	-17.134
27.26126	-1.678	435.379	0.0324	1	-17.117	-17.117
27.34461	-1.031	440.379	0.0324	1	-17.091	-17.091
27.42796	-0.402	445.379	0.0324	1	-17.061	-17.061
27.51131	0.205	450.379	0.0323	1	-17.022	-17.022
27.59467	0.776	455.379	0.0324	1	-17.005	-17.005
27.67803	1.317	460.379	0.0324	1	-17.004	-17.004
27.76139	1.847	465.379	0.0324	1	-17.007	-17.007
27.84474	2.361	470.379	0.0324	1	-17.016	-17.016
27.92807	2.896	475.379	0.0324	1	-16.973	-16.973
28.0114	3.417	480.379	0.0324	1	-16.922	-16.922
28.09473	3.911	485.379	0.0324	1	-16.875	-16.875
28.17807	4.38	490.379	0.0324	1	-16.837	-16.837
28.26141	4.799	495.379	0.0324	1	-16.835	-16.835
28.34474	5.217	500.379	0.0324	1	-16.822	-16.822
28.42807	5.636	505.379	0.0324	1	-16.79	-16.79
28.5114	6.033	510.379	0.0324	1	-16.78	-16.78
28.59475	6.412	515.379	0.0324	1	-16.782	-16.782
28.67809	6.766	520.379	0.0324	1	-16.784	-16.784
28.76145	7.111	525.379	0.0324	1	-16.777	-16.777
28.84481	7.438	530.379	0.0323	1	-16.777	-16.777
28.92815	7.765	535.379	0.0324	1	-16.763	-16.763
29.01149	8.1	540.379	0.0324	1	-16.743	-16.743
29.09484	8.425	545.379	0.0324	1	-16.712	-16.712
29.17819	8.732	550.379	0.0324	1	-16.689	-16.689
29.26153	9.032	555.379	0.0324	1	-16.675	-16.675
29.34488	9.322	560.379	0.0324	1	-16.654	-16.654
29.42822	9.611	565.379	0.0324	1	-16.616	-16.616
29.51156	9.895	570.379	0.0324	1	-16.581	-16.581
29.5949	10.163	575.379	0.0324	1	-16.56	-16.56
29.67824	10.423	580.379	0.0324	1	-16.535	-16.535
29.76157	10.676	585.379	0.0324	1	-16.524	-16.524
29.84492	10.919	590.379	0.0324	1	-16.517	-16.517
29.92826	11.146	595.379	0.0324	1	-16.519	-16.519
30.01159	11.369	600.379	0.0324	1	-16.503	-16.503
30.09492	11.589	605.379	0.0324	1	-16.463	-16.463
30.17825	11.797	610.379	0.0324	1	-16.433	-16.433
30.26158	12.008	615.379	0.0323	1	-16.395	-16.395
30.34492	12.203	620.379	0.0324	1	-16.372	-16.372
30.42826	12.374	625.379	0.0324	1	-16.364	-16.364
30.51158	12.544	630.379	0.0324	1	-16.361	-16.361
30.5949	12.733	635.379	0.0324	1	-16.341	-16.341
30.67824	12.917	640.379	0.0324	1	-16.315	-16.315
30.76158	13.071	645.379	0.0324	1	-16.313	-16.313
30.84491	13.227	650.379	0.0324	1	-16.306	-16.306
30.92825	13.381	655.379	0.0324	1	-16.298	-16.298
31.01159	13.525	660.379	0.0324	1	-16.285	-16.285
31.09494	13.664	665.379	0.0324	1	-16.275	-16.275
31.17827	13.798	670.379	0.0323	1	-16.267	-16.267
31.26161	13.928	675.379	0.0324	1	-16.263	-16.263
31.34495	14.056	680.379	0.0323	1	-16.256	-16.256
31.42829	14.185	685.379	0.0324	1	-16.24	-16.24
31.51162	14.312	690.379	0.0324	1	-16.218	-16.218
31.59495	14.437	695.379	0.0324	1	-16.201	-16.201
31.67828	14.558	700.379	0.0324	1	-16.202	-16.202
31.76162	14.675	705.379	0.0324	1	-16.206	-16.206
31.84495	14.785	710.379	0.0324	1	-16.194	-16.194
31.92828	14.889	715.379	0.0324	1	-16.174	-16.174
32.01162	14.998	720.379	0.0324	1	-16.154	-16.154
32.09495	15.094	725.379	0.0324	1	-16.156	-16.156
32.17829	15.198	730.379	0.0324	1	-16.138	-16.138
32.26162	15.29	735.379	0.0324	1	-16.132	-16.132
32.34497	15.375	740.379	0.0324	1	-16.13	-16.13
32.42831	15.457	745.379	0.0324	1	-16.132	-16.132
32.51165	15.536	750.379	0.0324	1	-16.135	-16.135
32.59498	15.621	755.379	0.0324	1	-16.126	-16.126
32.67831	15.708	760.379	0.0324	1	-16.113	-16.113
32.76164	15.791	765.379	0.0324	1	-16.099	-16.099
32.84498	15.879	770.379	0.0323	1	-16.079	-16.079
32.92831	15.957	775.379	0.0324	1	-16.064	-16.064
33.01164	16.03	780.379	0.0324	1	-16.06	-16.06
33.09498	16.104	785.379	0.0324	1	-16.047	-16.047
33.17832	16.172	790.379	0.0324	1	-16.036	-16.036
33.26165	16.235	795.379	0.0324	1	-16.031	-16.031
33.34498	16.301	800.379	0.0324	1	-16.025	-16.025
33.42832	16.371	805.379	0.0323	1	-16.012	-16.012
33.51165	16.432	810.379	0.0324	1	-15.997	-15.997
33.59498	16.493	815.379	0.0324	1	-15.983	-15.983
33.69499	16.573	821.379	0.0324	1	-15.95	-15.95
33.77831	16.635	826.379	0.0324	1	-15.932	-15.932
33.86163	16.701	831.379	0.0324	1	-15.911	-15.911
33.94495	16.771	836.379	0.0324	1	-15.879	-15.879
34.02829	16.833	841.379	0.0323	1	-15.864	-15.864
34.11163	16.883	846.379	0.0324	1	-15.858	-15.858
34.19495	16.929	851.379	0.0324	1	-15.849	-15.849
34.27827	16.985	856.379	0.0323	1	-15.837	-15.837
34.3616	17.044	861.379	0.0324	1	-15.825	-15.825
34.44494	17.091	866.379	0.0323	1	-15.825	-15.825
34.5283	17.131	871.379	0.0323	1	-15.83	-15.83
34.61163	17.165	876.379	0.0323	1	-15.838	-15.838
34.69495	17.205	881.379	0.0323	1	-15.837	-15.837
34.77827	17.251	886.379	0.0323	1	-15.825	-15.825
34.86159	17.303	891.379	0.0324	1	-15.807	-15.807
34.94492	17.348	896.379	0.0323	1	-15.797	-15.797
35.02825	17.386	901.379	0.0323	1	-15.794	-15.794
35.11158	17.419	906.379	0.0323	1	-15.794	-15.794
35.19492	17.453	911.379	0.0323	1	-15.789	-15.789
35.27825	17.483	916.379	0.0323	1	-15.785	-15.785
35.36158	17.515	921.379	0.0323	1	-15.779	-15.779
35.44491	17.548	926.379	0.0323	1	-15.768	-15.768
35.52825	17.582	931.379	0.0323	1	-15.758	-15.758
35.61158	17.61	936.379	0.0323	1	-15.76	-15.76
35.69492	17.637	941.379	0.0323	1	-15.762	-15.762
35.77825	17.663	946.379	0.0323	1	-15.757	-15.757
35.86158	17.693	951.379	0.0323	1	-15.748	-15.748
35.94491	17.723	956.379	0.0323	1	-15.741	-15.741
36.02825	17.755	961.379	0.0323	1	-15.734	-15.734
36.11159	17.784	966.379	0.0323	1	-15.731	-15.731
36.19492	17.813	971.379	0.0323	1	-15.727	-15.727
36.27825	17.842	976.379	0.0323	1	-15.721	-15.721
36.36158	17.868	981.379	0.0324	1	-15.716	-15.716
36.44492	17.896	986.379	0.0323	1	-15.701	-15.701
36.52825	17.924	991.379	0.0323	1	-15.685	-15.685
36.61158	17.953	996.379	0.0324	1	-15.666	-15.666
36.69491	17.983	1001.379	0.0323	1	-15.647	-15.647
36.77825	18.016	1006.379	0.0323	1	-15.626	-15.626
36.86159	18.042	1011.379	0.0323	1	-15.613	-15.613
36.94493	18.065	1016.379	0.0323	1	-15.606	-15.606
37.02826	18.092	1021.379	0.0324	1	-15.597	-15.597
37.11158	18.123	1026.379	0.0324	1	-15.582	-15.582
37.19491	18.158	1031.379	0.0323	1	-15.568	-15.568
37.27823	18.194	1036.379	0.0324	1	-15.551	-15.551
37.36155	18.227	1041.379	0.0323	1	-15.538	-15.538
37.44488	18.261	1046.379	0.0323	1	-15.521	-15.521
37.52822	18.29	1051.379	0.0323	1	-15.51	-15.51
37.61155	18.316	1056.379	0.0323	1	-15.501	-15.501
37.69489	18.34	1061.379	0.0323	1	-15.491	-15.491
37.77822	18.363	1066.379	0.0323	1	-15.483	-15.483
37.86155	18.388	1071.379	0.0323	1	-15.473	-15.473
37.94488	18.411	1076.379	0.0323	1	-15.467	-15.467
38.0282	18.433	1081.379	0.0323	1	-15.462	-15.462
38.11153	18.456	1086.379	0.0324	1	-15.456	-15.456
38.19487	18.479	1091.379	0.0324	1	-15.447	-15.447
38.27819	18.499	1096.379	0.0323	1	-15.442	-15.442
38.36153	18.523	1101.379	0.0324	1	-15.43	-15.43
38.44486	18.543	1106.379	0.0324	1	-15.423	-15.423
38.52818	18.565	1111.379	0.0323	1	-15.411	-15.411
38.61151	18.59	1116.379	0.0324	1	-15.397	-15.397
38.69483	18.611	1121.379	0.0324	1	-15.386	-15.386
38.77816	18.631	1126.379	0.0323	1	-15.375	-15.375
38.8615	18.653	1131.379	0.0324	1	-15.361	-15.361
38.94483	18.668	1136.379	0.0323	1	-15.355	-15.355
39.02814	18.683	1141.379	0.0324	1	-15.351	-15.351
39.11149	18.7	1146.379	0.0324	1	-15.347	-15.347
39.19483	18.714	1151.379	0.0324	1	-15.347	-15.347
39.27817	18.725	1156.379	0.0324	1	-15.348	-15.348
39.36152	18.735	1161.379	0.0323	1	-15.348	-15.348
39.44487	18.745	1166.379	0.0324	1	-15.348	-15.348
39.52819	18.756	1171.379	0.0324	1	-15.348	-15.348
39.61152	18.772	1176.379	0.0323	1	-15.344	-15.344
39.69485	18.79	1181.379	0.0323	1	-15.336	-15.336
39.77817	18.808	1186.379	0.0323	1	-15.328	-15.328
39.86149	18.827	1191.379	0.0323	1	-15.316	-15.316
39.94482	18.846	1196.379	0.0324	1	-15.303	-15.303
40.02815	18.866	1201.379	0.0323	1	-15.292	-15.292
40.11147	18.881	1206.379	0.0324	1	-15.287	-15.287
40.19481	18.901	1211.379	0.0324	1	-15.277	-15.277
40.27815	18.922	1216.379	0.0324	1	-15.265	-15.265
40.36148	18.938	1221.379	0.0324	1	-15.257	-15.257
40.44481	18.956	1226.379	0.0324	1	-15.247	-15.247
40.52814	18.975	1231.379	0.0324	1	-15.236	-15.236
40.61147	18.994	1236.379	0.0324	1	-15.224	-15.224
40.69479	19.012	1241.379	0.0324	1	-15.213	-15.213
40.77812	19.032	1246.379	0.0324	1	-15.199	-15.199
40.86145	19.049	1251.379	0.0324	1	-15.19	-15.19
40.94476	19.066	1256.379	0.0324	1	-15.181	-15.181
41.0281	19.085	1261.379	0.0323	1	-15.17	-15.17
41.11145	19.099	1266.379	0.0323	1	-15.167	-15.167
41.19479	19.11	1271.379	0.0324	1	-15.167	-15.167
41.27813	19.12	1276.379	0.0324	1	-15.167	-15.167
41.36148	19.129	1281.379	0.0324	1	-15.168	-15.168
41.44482	19.139	1286.379	0.0324	1	-15.165	-15.165
41.52816	19.148	1291.379	0.0323	1	-15.165	-15.165
41.61149	19.16	1296.379	0.0323	1	-15.162	-15.162
41.69482	19.173	1301.379	0.0323	1	-15.155	-15.155
41.77813	19.186	1306.379	0.0324	1	-15.15	-15.15
41.86145	19.207	1311.379	0.0324	1	-15.136	-15.136
41.94478	19.229	1316.379	0.0324	1	-15.122	-15.122
42.0281	19.246	1321.379	0.0323	1	-15.114	-15.114
42.11144	19.26	1326.379	0.0324	1	-15.109	-15.109
42.19477	19.275	1331.379	0.0324	1	-15.102	-15.102
42.2781	19.289	1336.379	0.0324	1	-15.096	-15.096
42.36144	19.302	1341.379	0.0324	1	-15.09	-15.09
42.44475	19.314	1346.379	0.0324	1	-15.083	-15.083
42.52808	19.333	1351.379	0.0324	1	-15.068	-15.068
42.61141	19.35	1356.379	0.0324	1	-15.055	-15.055
42.69472	19.363	1361.379	0.0324	1	-15.048	-15.048
42.77803	19.38	1366.379	0.0324	1	-15.039	-15.039
42.86136	19.401	1371.379	0.0324	1	-15.024	-15.024
42.94468	19.419	1376.379	0.0324	1	-15.012	-15.012
43.028	19.435	1381.379	0.0324	1	-15.007	-15.007
43.11131	19.452	1386.379	0.0324	1	-14.999	-14.999
43.19465	19.469	1391.379	0.0324	1	-14.99	-14.99
43.27798	19.481	1396.379	0.0324	1	-14.985	-14.985
43.36131	19.491	1401.379	0.0324	1	-14.982	-14.982
43.44465	19.502	1406.379	0.0324	1	-14.977	-14.977
43.528	19.51	1411.379	0.0324	1	-14.974	-14.974
43.61135	19.517	1416.379	0.0324	1	-14.972	-14.972
43.69468	19.524	1421.379	0.0324	1	-14.971	-14.971
43.77802	19.534	1426.379	0.0324	1	-14.966	-14.966
43.86137	19.545	1431.379	0.0324	1	-14.96	-14.96
43.94471	19.554	1436.379	0.0323	1	-14.955	-14.955
44.02805	19.563	1441.379	0.0324	1	-14.951	-14.951
44.11137	19.575	1446.379	0.0324	1	-14.944	-14.944
44.19468	19.592	1451.379	0.0324	1	-14.933	-14.933
44.27799	19.613	1456.379	0.0324	1	-14.919	-14.919
44.3613	19.638	1461.379	0.0324	1	-14.9	-14.9
44.44462	19.661	1466.379	0.0324	1	-14.884	-14.884
44.52796	19.679	1471.379	0.0324	1	-14.871	-14.871
44.6113	19.69	1476.379	0.0324	1	-14.865	-14.865
44.69463	19.7	1481.379	0.0324	1	-14.86	-14.86
44.77797	19.71	1486.379	0.0324	1	-14.856	-14.856
44.8613	19.719	1491.379	0.0324	1	-14.852	-14.852
44.94465	19.729	1496.379	0.0324	1	-14.846	-14.846
45.02798	19.738	1501.379	0.0323	1	-14.843	-14.843
45.11132	19.746	1506.379	0.0324	1	-14.839	-14.839
45.19465	19.756	1511.379	0.0324	1	-14.835	-14.835
45.27798	19.767	1516.379	0.0324	1	-14.829	-14.829
45.36132	19.779	1521.379	0.0324	1	-14.821	-14.821
45.44464	19.791	1526.379	0.0324	1	-14.812	-14.812
45.52799	19.804	1531.379	0.0324	1	-14.804	-14.804
45.61132	19.817	1536.379	0.0324	1	-14.796	-14.796
45.69464	19.834	1541.379	0.0324	1	-14.783	-14.783
45.77797	19.852	1546.379	0.0324	1	-14.77	-14.77
45.8613	19.872	1551.379	0.0324	1	-14.755	-14.755
45.94462	19.889	1556.379	0.0324	1	-14.743	-14.743
46.02795	19.905	1561.379	0.0324	1	-14.733	-14.733
46.11128	19.92	1566.379	0.0324	1	-14.723	-14.723
46.19462	19.938	1571.379	0.0324	1	-14.711	-14.711
46.27797	19.952	1576.379	0.0324	1	-14.703	-14.703
46.36132	19.964	1581.379	0.0324	1	-14.696	-14.696
46.44467	19.977	1586.379	0.0324	1	-14.688	-14.688
46.52802	19.99	1591.379	0.0324	1	-14.68	-14.68
46.61136	20.004	1596.379	0.0323	1	-14.671	-14.671
46.69468	20.02	1601.379	0.0324	1	-14.66	-14.66
46.778	20.043	1606.379	0.0324	1	-14.642	-14.642
46.86133	20.071	1611.379	0.0324	1	-14.618	-14.618
46.94464	20.097	1616.379	0.0324	1	-14.597	-14.597
47.02797	20.124	1621.379	0.0324	1	-14.576	-14.576
47.11129	20.145	1626.379	0.0324	1	-14.56	-14.56
47.1946	20.169	1631.379	0.0324	1	-14.541	-14.541
47.27793	20.193	1636.379	0.0324	1	-14.522	-14.522
47.36125	20.212	1641.379	0.0324	1	-14.506	-14.506
47.44459	20.234	1646.379	0.0324	1	-14.488	-14.488
47.52792	20.251	1651.379	0.0324	1	-14.475	-14.475
47.61124	20.269	1656.379	0.0324	1	-14.461	-14.461
47.69456	20.292	1661.379	0.0324	1	-14.442	-14.442
47.77789	20.315	1666.379	0.0324	1	-14.424	-14.424
47.86123	20.335	1671.379	0.0324	1	-14.408	-14.408
47.94456	20.351	1676.379	0.0324	1	-14.397	-14.397
48.0279	20.368	1681.379	0.0324	1	-14.383	-14.383
48.11124	20.386	1686.379	0.0324	1	-14.368	-14.368
48.19459	20.401	1691.379	0.0323	1	-14.357	-14.357
48.27791	20.416	1696.379	0.0324	1	-14.346	-14.346
48.36123	20.438	1701.379	0.0324	1	-14.33	-14.33
48.44457	20.463	1706.379	0.0324	1	-14.31	-14.31
48.52791	20.484	1711.379	0.0324	1	-14.295	-14.295
48.61125	20.501	1716.379	0.0324	1	-14.284	-14.284
48.69458	20.519	1721.379	0.0324	1	-14.271	-14.271
48.77791	20.539	1726.379	0.0323	1	-14.254	-14.254
48.87457	20.564	1732.18	0.0323	1	-14.231	-14.231
48.95791	20.588	1737.18	0.0323	1	-14.211	-14.211
49.04124	20.611	1742.18	0.0324	1	-14.191	-14.191
49.12456	20.634	1747.18	0.0324	1	-14.173	-14.173
49.2079	20.656	1752.18	0.0324	1	-14.156	-14.156
49.29123	20.678	1757.18	0.0324	1	-14.138	-14.138
49.37457	20.699	1762.18	0.0324	1	-14.122	-14.122
49.4579	20.72	1767.18	0.0324	1	-14.106	-14.106
49.54123	20.742	1772.18	0.0324	1	-14.089	-14.089
49.62456	20.768	1777.18	0.0323	1	-14.068	-14.068
49.70789	20.794	1782.18	0.0324	1	-14.046	-14.046
49.79121	20.818	1787.18	0.0324	1	-14.026	-14.026
49.87455	20.843	1792.18	0.0324	1	-14.004	-14.004
49.95789	20.863	1797.18	0.0324	1	-13.988	-13.988
50.04122	20.888	1802.18	0.0324	1	-13.968	-13.968
50.12455	20.916	1807.18	0.0324	1	-13.955	-13.955
50.20787	20.944	1812.18	0.0324	1	-13.956	-13.956
50.2912	20.983	1817.18	0.0324	1	-13.95	-13.95
50.37453	21.04	1822.18	0.0323	1	-13.922	-13.922
50.45787	21.084	1827.18	0.0324	1	-13.904	-13.904
50.54119	21.116	1832.18	0.0324	1	-13.894	-13.894
50.62454	21.141	1837.18	0.0324	1	-13.889	-13.889
50.70786	21.158	1842.18	0.0324	1	-13.892	-13.892
50.79118	21.177	1847.18	0.0323	1	-13.89	-13.89
50.87452	21.195	1852.18	0.0323	1	-13.887	-13.887
50.95787	21.208	1857.18	0.0324	1	-13.886	-13.886
51.04122	21.218	1862.18	0.0324	1	-13.888	-13.888
51.12455	21.227	1867.18	0.0324	1	-13.888	-13.888
51.20789	21.24	1872.18	0.0323	1	-13.883	-13.883
51.29122	21.254	1877.18	0.0324	1	-13.877	-13.877
51.37455	21.271	1882.18	0.0324	1	-13.865	-13.865
51.45788	21.294	1887.18	0.0324	1	-13.848	-13.848
51.54121	21.317	1892.18	0.0324	1	-13.83	-13.83
51.62454	21.34	1897.18	0.0324	1	-13.81	-13.81
51.70788	21.364	1902.18	0.0324	1	-13.789	-13.789
51.7912	21.39	1907.18	0.0324	1	-13.767	-13.767
51.87453	21.418	1912.18	0.0324	1	-13.743	-13.743
51.95786	21.447	1917.18	0.0323	1	-13.718	-13.718
52.04121	21.476	1922.18	0.0324	1	-13.693	-13.693
52.12454	21.501	1927.18	0.0323	1	-13.672	-13.672
52.20788	21.527	1932.18	0.0324	1	-13.65	-13.65
52.29122	21.553	1937.18	0.0324	1	-13.627	-13.627
52.37455	21.581	1942.18	0.0324	1	-13.602	-13.602
52.45788	21.609	1947.18	0.0324	1	-13.577	-13.577
52.54121	21.641	1952.18	0.0324	1	-13.548	-13.548
52.62455	21.672	1957.18	0.0323	1	-13.521	-13.521
52.70789	21.702	1962.18	0.0324	1	-13.495	-13.495
52.7912	21.728	1967.18	0.0324	1	-13.472	-13.472
52.87451	21.763	1972.18	0.0324	1	-13.44	-13.44
52.95783	21.8	1977.18	0.0324	1	-13.406	-13.406
53.04114	21.835	1982.18	0.0324	1	-13.376	-13.376
53.12446	21.869	1987.18	0.0324	1	-13.348	-13.348
53.2078	21.899	1992.18	0.0324	1	-13.322	-13.322
53.29115	21.919	1997.18	0.0324	1	-13.306	-13.306
53.37449	21.933	2002.18	0.0324	1	-13.295	-13.295
53.45783	21.95	2007.18	0.0324	1	-13.281	-13.281
53.54118	21.97	2012.18	0.0324	1	-13.264	-13.264
53.62453	21.988	2017.18	0.0324	1	-13.25	-13.25
53.70787	22.005	2022.18	0.0324	1	-13.236	-13.236
53.7912	22.024	2027.18	0.0323	1	-13.22	-13.22
53.87454	22.05	2032.18	0.0324	1	-13.199	-13.199
53.95786	22.074	2037.18	0.0324	1	-13.178	-13.178
54.0412	22.102	2042.18	0.0324	1	-13.153	-13.153
54.12455	22.128	2047.18	0.0324	1	-13.131	-13.131
54.22455	22.156	2053.179	0.0324	1	-13.11	-13.11
54.30786	22.185	2058.179	0.0323	1	-13.087	-13.087
54.39118	22.225	2063.179	0.0323	1	-13.054	-13.054
54.47452	22.263	2068.179	0.0324	1	-13.022	-13.022
54.55785	22.298	2073.179	0.0324	1	-12.993	-12.993
54.64117	22.332	2078.179	0.0324	1	-12.963	-12.963
54.7245	22.365	2083.179	0.0324	1	-12.935	-12.935
54.80783	22.398	2088.179	0.0323	1	-12.908	-12.908
54.89116	22.428	2093.179	0.0324	1	-12.884	-12.884
54.97449	22.459	2098.179	0.0323	1	-12.86	-12.86
55.05783	22.493	2103.179	0.0324	1	-12.833	-12.833
55.14116	22.528	2108.179	0.0324	1	-12.805	-12.805
55.22449	22.564	2113.179	0.0324	1	-12.778	-12.778
55.30782	22.603	2118.179	0.0324	1	-12.749	-12.749
55.39116	22.639	2123.179	0.0324	1	-12.722	-12.722
55.4745	22.673	2128.179	0.0324	1	-12.693	-12.693
55.55784	22.708	2133.179	0.0324	1	-12.664	-12.664
55.64117	22.746	2138.179	0.0324	1	-12.63	-12.63
55.7245	22.781	2143.179	0.0324	1	-12.599	-12.599
55.80784	22.819	2148.179	0.0324	1	-12.565	-12.565
55.89117	22.858	2153.179	0.0324	1	-12.529	-12.529
55.9745	22.898	2158.179	0.0324	1	-12.49	-12.49
56.05783	22.942	2163.179	0.0324	1	-12.452	-12.452
56.14115	22.988	2168.179	0.0324	1	-12.411	-12.411
56.22449	23.034	2173.179	0.0324	1	-12.372	-12.372
56.30782	23.077	2178.179	0.0324	1	-12.335	-12.335
56.39116	23.12	2183.179	0.0324	1	-12.299	-12.299
56.47448	23.162	2188.179	0.0323	1	-12.264	-12.264
56.55782	23.209	2193.179	0.0323	1	-12.222	-12.222
56.64116	23.255	2198.179	0.0323	1	-12.183	-12.183
56.7245	23.305	2203.179	0.0324	1	-12.141	-12.141
56.80783	23.357	2208.179	0.0323	1	-12.093	-12.093
56.89116	23.413	2213.179	0.0324	1	-12.041	-12.041
56.97449	23.467	2218.179	0.0323	1	-11.99	-11.99
57.05782	23.525	2223.179	0.0323	1	-11.935	-11.935
57.14115	23.58	2228.179	0.0323	1	-11.887	-11.887
57.22448	23.636	2233.179	0.0323	1	-11.837	-11.837
57.30781	23.694	2238.179	0.0323	1	-11.785	-11.785
57.39114	23.739	2243.179	0.0324	1	-11.75	-11.75
57.47448	23.786	2248.179	0.0323	1	-11.711	-11.711
57.55782	23.833	2253.179	0.0324	1	-11.673	-11.673
57.64115	23.885	2258.179	0.0324	1	-11.629	-11.629
57.72449	23.931	2263.179	0.0323	1	-11.592	-11.592
57.80782	23.99	2268.179	0.0323	1	-11.54	-11.54
57.89115	24.063	2273.179	0.0324	1	-11.474	-11.474
57.97447	24.143	2278.179	0.0323	1	-11.402	-11.402
58.05781	24.231	2283.179	0.0323	1	-11.32	-11.32
58.14114	24.306	2288.179	0.0324	1	-11.252	-11.252
58.22447	24.385	2293.179	0.0324	1	-11.179	-11.179
58.30779	24.462	2298.179	0.0324	1	-11.107	-11.107
58.39113	24.543	2303.179	0.0324	1	-11.031	-11.031
58.47445	24.621	2308.179	0.0324	1	-10.958	-10.958
58.55778	24.705	2313.179	0.0323	1	-10.879	-10.879
58.64111	24.789	2318.179	0.0323	1	-10.801	-10.801
58.72444	24.871	2323.179	0.0323	1	-10.725	-10.725
58.80778	24.951	2328.179	0.0323	1	-10.65	-10.65
58.89111	25.032	2333.179	0.0324	1	-10.575	-10.575
58.97446	25.119	2338.179	0.0323	1	-10.494	-10.494
59.0578	25.2	2343.179	0.0323	1	-10.418	-10.418
59.14116	25.276	2348.179	0.0323	1	-10.348	-10.348
59.22449	25.356	2353.179	0.0323	1	-10.274	-10.274
59.30781	25.459	2358.179	0.0324	1	-10.176	-10.176
59.39116	25.581	2363.179	0.0323	1	-10.057	-10.057
59.4745	25.683	2368.179	0.0323	1	-9.96	-9.96
59.55783	25.784	2373.179	0.0324	1	-9.865	-9.865
59.64115	25.902	2378.179	0.0324	1	-9.75	-9.75
59.72448	26.046	2383.179	0.0323	1	-9.611	-9.611
59.80782	26.18	2388.179	0.0324	1	-9.483	-9.483
59.89114	26.31	2393.179	0.0324	1	-9.358	-9.358
59.97446	26.459	2398.179	0.0324	1	-9.217	-9.217
60.05778	26.621	2403.179	0.0323	1	-9.065	-9.065
60.14111	26.785	2408.179	0.0324	1	-8.91	-8.91
60.22444	26.947	2413.179	0.0323	1	-8.753	-8.753
60.30777	27.123	2418.179	0.0323	1	-8.58	-8.58
60.3911	27.308	2423.179	0.0323	1	-8.4	-8.4
60.47443	27.524	2428.179	0.0324	1	-8.189	-8.189
60.55775	27.741	2433.179	0.0324	1	-7.978	-7.978
60.64108	27.972	2438.179	0.0324	1	-7.753	-7.753
60.72441	28.212	2443.179	0.0324	1	-7.518	-7.518
60.80774	28.459	2448.179	0.0323	1	-7.276	-7.276
60.89109	28.714	2453.179	0.0323	1	-7.027	-7.027
60.97442	28.982	2458.179	0.0324	1	-6.764	-6.764
61.05775	29.262	2463.179	0.0323	1	-6.491	-6.491
61.14109	29.573	2468.179	0.0324	1	-6.186	-6.186
61.22442	29.852	2473.179	0.0323	1	-5.914	-5.914
61.30776	30.12	2478.179	0.0323	1	-5.655	-5.655
61.39109	30.39	2483.179	0.0323	1	-5.392	-5.392
61.47443	30.649	2488.179	0.0324	1	-5.139	-5.139
61.55776	30.889	2493.179	0.0323	1	-4.904	-4.904
61.6411	31.104	2498.179	0.0324	1	-4.695	-4.695
61.72444	31.292	2503.179	0.0324	1	-4.51	-4.51
61.80777	31.456	2508.179	0.0323	1	-4.348	-4.348
61.89109	31.6	2513.179	0.0324	1	-4.207	-4.207
61.97444	31.715	2518.179	0.0323	1	-4.094	-4.094
62.05778	31.796	2523.179	0.0323	1	-4.014	-4.014
62.14111	31.857	2528.179	0.0323	1	-3.955	-3.955
62.22444	31.902	2533.179	0.0323	1	-3.912	-3.912
62.30777	31.933	2538.179	0.0324	1	-3.883	-3.883
62.3911	31.952	2543.179	0.0324	1	-3.866	-3.866
62.47443	31.965	2548.179	0.0324	1	-3.855	-3.855
62.55775	31.973	2553.179	0.0324	1	-3.85	-3.85
62.64107	31.979	2558.179	0.0324	1	-3.848	-3.848
62.72438	31.98	2563.179	0.0324	1	-3.852	-3.852
62.8077	31.974	2568.179	0.0324	1	-3.863	-3.863
62.89101	31.96	2573.179	0.0323	1	-3.882	-3.882
62.97433	31.938	2578.179	0.0324	1	-3.908	-3.908
63.05767	31.909	2583.179	0.0324	1	-3.942	-3.942
63.14101	31.877	2588.179	0.0323	1	-3.978	-3.978
63.22436	31.849	2593.179	0.0324	1	-4.011	-4.011
63.30772	31.822	2598.179	0.0324	1	-4.043	-4.043
63.39107	31.799	2603.179	0.0324	1	-4.071	-4.071
63.47443	31.785	2608.179	0.0324	1	-4.09	-4.09
63.55778	31.777	2613.179	0.0324	1	-4.103	-4.103
63.64112	31.772	2618.179	0.0324	1	-4.115	-4.115
63.72446	31.769	2623.179	0.0323	1	-4.122	-4.122
63.8078	31.773	2628.179	0.0324	1	-4.123	-4.123
63.89113	31.795	2633.179	0.0324	1	-4.107	-4.107
63.97447	31.841	2638.179	0.0324	1	-4.07	-4.07
64.05781	31.919	2643.179	0.0324	1	-4.001	-4.001
64.14114	32.031	2648.179	0.0324	1	-3.895	-3.895
64.22446	32.161	2653.179	0.0324	1	-3.771	-3.771
64.30778	32.331	2658.179	0.0324	1	-3.606	-3.606
64.39111	32.512	2663.179	0.0324	1	-3.431	-3.431
64.47444	32.678	2668.179	0.0324	1	-3.27	-3.27
64.55776	32.843	2673.179	0.0324	1	-3.111	-3.111
64.64111	33.015	2678.179	0.0324	1	-2.944	-2.944
64.72443	33.169	2683.179	0.0324	1	-2.795	-2.795
64.80776	33.344	2688.179	0.0323	1	-2.625	-2.625
64.8911	33.514	2693.179	0.0323	1	-2.46	-2.46
64.97444	33.666	2698.179	0.0324	1	-2.314	-2.314
65.05776	33.814	2703.179	0.0323	1	-2.172	-2.172
65.14108	33.982	2708.179	0.0324	1	-2.011	-2.011
65.2244	34.149	2713.179	0.0323	1	-1.849	-1.849
65.30774	34.302	2718.179	0.0323	1	-1.7	-1.7
65.39106	34.432	2723.179	0.0324	1	-1.576	-1.576
65.4744	34.568	2728.179	0.0324	1	-1.447	-1.447
65.55773	34.692	2733.179	0.0323	1	-1.33	-1.33
65.64108	34.815	2738.179	0.0324	1	-1.214	-1.214
65.72442	34.94	2743.179	0.0324	1	-1.096	-1.096
65.80776	35.058	2748.179	0.0324	1	-0.987	-0.987
65.8911	35.176	2753.179	0.0323	1	-0.874	-0.874
65.97443	35.294	2758.179	0.0323	1	-0.76	-0.76
66.05776	35.414	2763.179	0.0324	1	-0.646	-0.646
66.1411	35.528	2768.179	0.0324	1	-0.539	-0.539
66.22443	35.628	2773.179	0.0324	1	-0.445	-0.445
66.30776	35.729	2778.179	0.0323	1	-0.351	-0.351
66.39109	35.83	2783.179	0.0324	1	-0.256	-0.256
66.47443	35.933	2788.179	0.0324	1	-0.159	-0.159
66.55776	36.029	2793.179	0.0324	1	-0.07	-0.07
66.64109	36.119	2798.179	0.0324	1	0.012	0.012
66.72441	36.2	2803.179	0.0323	1	0.086	0.086
66.80775	36.286	2808.179	0.0324	1	0.166	0.166
66.8911	36.368	2813.179	0.0324	1	0.242	0.242
66.97445	36.438	2818.179	0.0324	1	0.307	0.307
67.0578	36.499	2823.179	0.0324	1	0.363	0.363
67.14115	36.559	2828.179	0.0324	1	0.418	0.418
67.2245	36.622	2833.179	0.0323	1	0.477	0.477
67.30785	36.69	2838.179	0.0323	1	0.541	0.541
67.39118	36.757	2843.179	0.0324	1	0.604	0.604
67.47449	36.836	2848.179	0.0324	1	0.677	0.677
67.55781	36.924	2853.179	0.0323	1	0.759	0.759
67.64113	37.008	2858.179	0.0323	1	0.833	0.833
67.72445	37.088	2863.179	0.0324	1	0.908	0.908
67.80777	37.157	2868.179	0.0323	1	0.972	0.972
67.89109	37.228	2873.179	0.0324	1	1.038	1.038
67.97442	37.306	2878.179	0.0323	1	1.111	1.111
68.05774	37.385	2883.179	0.0324	1	1.185	1.185
68.14107	37.452	2888.179	0.0323	1	1.248	1.248
68.2244	37.518	2893.179	0.0323	1	1.31	1.31
68.30772	37.582	2898.179	0.0323	1	1.37	1.37
68.39105	37.642	2903.179	0.0323	1	1.425	1.425
68.47438	37.702	2908.179	0.0323	1	1.48	1.48
68.55772	37.756	2913.179	0.0323	1	1.529	1.529
68.64105	37.812	2918.179	0.0323	1	1.58	1.58
68.72439	37.867	2923.179	0.0323	1	1.629	1.629
68.80773	37.922	2928.179	0.0323	1	1.677	1.677
68.89106	37.983	2933.179	0.0323	1	1.732	1.732
68.9744	38.045	2938.179	0.0323	1	1.789	1.789
69.05774	38.106	2943.179	0.0323	1	1.845	1.845
69.14109	38.17	2948.179	0.0323	1	1.904	1.904
69.22443	38.234	2953.179	0.0323	1	1.962	1.962
69.30777	38.3	2958.179	0.0323	1	2.024	2.024
69.3911	38.368	2963.179	0.0323	1	2.086	2.086
69.47444	38.439	2968.179	0.0324	1	2.152	2.152
69.55777	38.498	2973.179	0.0323	1	2.206	2.206
69.64111	38.565	2978.179	0.0324	1	2.265	2.265
69.72444	38.633	2983.179	0.0323	1	2.327	2.327
69.80777	38.695	2988.179	0.0324	1	2.383	2.383
69.89111	38.751	2993.179	0.0323	1	2.434	2.434
69.97443	38.805	2998.179	0.0323	1	2.483	2.483
70.05777	38.861	3003.179	0.0324	1	2.535	2.535
70.1411	38.907	3008.179	0.0324	1	2.576	2.576
70.22444	38.952	3013.179	0.0323	1	2.616	2.616
70.30778	38.992	3018.179	0.0324	1	2.651	2.651
70.39111	39.028	3023.179	0.0323	1	2.683	2.683
70.47444	39.063	3028.179	0.0324	1	2.714	2.714
70.55779	39.099	3033.179	0.0324	1	2.745	2.745
70.64111	39.128	3038.179	0.0324	1	2.768	2.768
70.72445	39.158	3043.179	0.0323	1	2.791	2.791
70.80777	39.188	3048.179	0.0323	1	2.815	2.815
70.89111	39.216	3053.179	0.0324	1	2.837	2.837
70.97444	39.241	3058.179	0.0323	1	2.856	2.856
71.05777	39.26	3063.179	0.0323	1	2.87	2.87
71.1411	39.276	3068.179	0.0323	1	2.88	2.88
71.22444	39.29	3073.179	0.0323	1	2.888	2.888
71.30778	39.3	3078.179	0.0323	1	2.892	2.892
71.39112	39.308	3083.179	0.0323	1	2.892	2.892
71.47444	39.315	3088.179	0.0323	1	2.891	2.891
71.55776	39.323	3093.179	0.0323	1	2.89	2.89
71.6411	39.331	3098.179	0.0323	1	2.892	2.892
71.72446	39.336	3103.179	0.0323	1	2.89	2.89
71.80782	39.339	3108.179	0.0323	1	2.886	2.886
71.89116	39.341	3113.179	0.0323	1	2.882	2.882
71.9745	39.343	3118.179	0.0323	1	2.875	2.875
72.05784	39.346	3123.179	0.0324	1	2.87	2.87
72.14117	39.349	3128.179	0.0323	1	2.865	2.865
72.2245	39.353	3133.179	0.0323	1	2.863	2.863
72.30783	39.357	3138.179	0.0323	1	2.861	2.861
72.39116	39.361	3143.179	0.0323	1	2.858	2.858
72.47449	39.366	3148.179	0.0323	1	2.857	2.857
72.55782	39.371	3153.179	0.0323	1	2.856	2.856
72.64115	39.381	3158.179	0.0323	1	2.859	2.859
72.72449	39.393	3163.179	0.0323	1	2.866	2.866
72.80782	39.405	3168.179	0.0323	1	2.873	2.873
72.89116	39.417	3173.179	0.0323	1	2.881	2.881
72.9745	39.429	3178.179	0.0323	1	2.888	2.888
73.05783	39.445	3183.179	0.0323	1	2.899	2.899
73.14116	39.466	3188.179	0.0323	1	2.914	2.914
73.22449	39.491	3193.179	0.0323	1	2.933	2.933
73.30782	39.514	3198.179	0.0323	1	2.949	2.949
73.39115	39.538	3203.179	0.0323	1	2.966	2.966
73.47448	39.563	3208.179	0.0323	1	2.984	2.984
73.55782	39.587	3213.179	0.0323	1	3.002	3.002
73.64117	39.608	3218.179	0.0323	1	3.018	3.018
73.72451	39.626	3223.179	0.0323	1	3.032	3.032
73.80785	39.646	3228.179	0.0323	1	3.047	3.047
73.89119	39.667	3233.179	0.0323	1	3.064	3.064
73.97452	39.687	3238.179	0.0323	1	3.079	3.079
74.05785	39.706	3243.179	0.0323	1	3.093	3.093
74.14118	39.728	3248.179	0.0323	1	3.11	3.11
74.22451	39.75	3253.179	0.0323	1	3.128	3.128
74.30784	39.771	3258.179	0.0323	1	3.144	3.144
74.39117	39.789	3263.179	0.0323	1	3.158	3.158
74.4745	39.806	3268.179	0.0323	1	3.169	3.169
74.55784	39.82	3273.179	0.0323	1	3.178	3.178
74.65784	39.839	3279.179	0.0323	1	3.19	3.19
74.74117	39.852	3284.179	0.0323	1	3.197	3.197
74.82451	39.862	3289.179	0.0323	1	3.2	3.2
74.90784	39.869	3294.179	0.0323	1	3.201	3.201
74.99118	39.874	3299.179	0.0323	1	3.199	3.199
75.07451	39.878	3304.179	0.0323	1	3.197	3.197
75.15784	39.88	3309.179	0.0323	1	3.192	3.192
75.24117	39.882	3314.179	0.0323	1	3.187	3.187
75.32449	39.884	3319.179	0.0323	1	3.182	3.182
75.4078	39.885	3324.179	0.0323	1	3.175	3.175
75.49112	39.886	3329.179	0.0324	1	3.169	3.169
75.57446	39.886	3334.179	0.0324	1	3.162	3.162
75.6578	39.887	3339.179	0.0323	1	3.157	3.157
75.74115	39.887	3344.179	0.0324	1	3.149	3.149
75.82449	39.886	3349.179	0.0323	1	3.141	3.141
75.90784	39.886	3354.179	0.0323	1	3.136	3.136
75.99118	39.885	3359.179	0.0323	1	3.13	3.13
76.07453	39.882	3364.179	0.0323	1	3.121	3.121
76.15788	39.878	3369.179	0.0323	1	3.111	3.111
76.24122	39.87	3374.179	0.0323	1	3.096	3.096
76.3379	39.86	3379.98	0.0323	1	3.08	3.08
76.42124	39.848	3384.98	0.0323	1	3.064	3.064
76.50458	39.834	3389.98	0.0323	1	3.045	3.045
76.58791	39.813	3394.98	0.0323	1	3.019	3.019
76.67124	39.789	3399.98	0.0323	1	2.99	2.99
76.75458	39.763	3404.98	0.0323	1	2.96	2.96
76.8379	39.728	3409.98	0.0323	1	2.919	2.919
76.92121	39.692	3414.98	0.0323	1	2.875	2.875
77.00454	39.658	3419.98	0.0324	1	2.832	2.832
77.08788	39.613	3424.98	0.0324	1	2.779	2.779
77.1712	39.548	3429.98	0.0324	1	2.706	2.706
77.25452	39.482	3434.98	0.0323	1	2.632	2.632
77.33786	39.415	3439.98	0.0323	1	2.558	2.558
77.42119	39.323	3444.98	0.0324	1	2.46	2.46
77.50453	39.23	3449.98	0.0323	1	2.36	2.36
77.58787	39.125	3454.98	0.0323	1	2.245	2.245
77.67121	39.012	3459.98	0.0323	1	2.122	2.122
77.75455	38.882	3464.98	0.0324	1	1.984	1.984
77.83789	38.753	3469.98	0.0323	1	1.847	1.847
77.92123	38.625	3474.98	0.0324	1	1.711	1.711
78.00457	38.483	3479.98	0.0323	1	1.561	1.561
78.08792	38.333	3484.98	0.0324	1	1.404	1.404
78.17125	38.172	3489.98	0.0323	1	1.239	1.239
78.2546	38.008	3494.98	0.0323	1	1.069	1.069
78.33793	37.848	3499.98	0.0323	1	0.905	0.905
78.42126	37.698	3504.98	0.0324	1	0.75	0.75
78.50459	37.548	3509.98	0.0323	1	0.596	0.596
78.58792	37.381	3514.98	0.0323	1	0.427	0.427
78.67125	37.205	3519.98	0.0323	1	0.246	0.246
78.75458	37.03	3524.98	0.0323	1	0.064	0.064
78.83791	36.845	3529.98	0.0323	1	-0.125	-0.125
78.92124	36.656	3534.98	0.0323	1	-0.319	-0.319
79.00458	36.467	3539.98	0.0323	1	-0.515	-0.515
79.08791	36.274	3544.98	0.0323	1	-0.718	-0.718
79.17123	36.087	3549.98	0.0323	1	-0.913	-0.913
79.25457	35.896	3554.98	0.0324	1	-1.113	-1.113
79.3379	35.699	3559.98	0.0323	1	-1.32	-1.32
79.42123	35.49	3564.98	0.0324	1	-1.539	-1.539
79.50457	35.287	3569.98	0.0323	1	-1.752	-1.752
79.5879	35.084	3574.98	0.0323	1	-1.966	-1.966
79.67124	34.882	3579.98	0.0323	1	-2.177	-2.177
79.75457	34.681	3584.98	0.0323	1	-2.384	-2.384
79.8379	34.483	3589.98	0.0324	1	-2.587	-2.587
79.92123	34.284	3594.98	0.0323	1	-2.791	-2.791
80.00457	34.081	3599.98	0.0324	1	-2.998	-2.998
80.08791	33.876	3604.98	0.0323	1	-3.208	-3.208
80.17125	33.675	3609.98	0.0323	1	-3.413	-3.413
80.25459	33.476	3614.98	0.0323	1	-3.616	-3.616
80.33792	33.273	3619.98	0.0323	1	-3.825	-3.825
80.42125	33.078	3624.98	0.0323	1	-4.028	-4.028
80.50458	32.889	3629.98	0.0323	1	-4.225	-4.225
80.58792	32.701	3634.98	0.0323	1	-4.421	-4.421
80.67126	32.506	3639.98	0.0323	1	-4.625	-4.625
80.7546	32.299	3644.98	0.0324	1	-4.839	-4.839
80.83792	32.098	3649.98	0.0323	1	-5.047	-5.047
80.92126	31.909	3654.98	0.0324	1	-5.241	-5.241
81.00459	31.718	3659.98	0.0323	1	-5.438	-5.438
81.08793	31.515	3664.98	0.0323	1	-5.648	-5.648
81.17126	31.346	3669.98	0.0323	1	-5.825	-5.825
81.25459	31.157	3674.98	0.0323	1	-6.022	-6.022
81.33793	30.956	3679.98	0.0323	1	-6.235	-6.235
81.42126	30.734	3684.98	0.0323	1	-6.469	-6.469
81.5046	30.517	3689.98	0.0323	1	-6.695	-6.695
81.58793	30.317	3694.98	0.0323	1	-6.903	-6.903
81.67127	30.115	3699.98	0.0323	1	-7.113	-7.113
81.7546	29.917	3704.98	0.0324	1	-7.32	-7.32
81.83794	29.734	3709.98	0.0323	1	-7.511	-7.511
81.92128	29.549	3714.98	0.0323	1	-7.704	-7.704
82.00461	29.378	3719.98	0.0323	1	-7.881	-7.881
82.08794	29.23	3724.98	0.0323	1	-8.036	-8.036
82.17129	29.094	3729.98	0.0323	1	-8.179	-8.179
82.25463	28.952	3734.98	0.0324	1	-8.327	-8.327
82.33796	28.82	3739.98	0.0323	1	-8.465	-8.465
82.42131	28.707	3744.98	0.0323	1	-8.583	-8.583
82.50464	28.587	3749.98	0.0323	1	-8.707	-8.707
82.58797	28.486	3754.98	0.0324	1	-8.817	-8.817
82.67129	28.403	3759.98	0.0323	1	-8.906	-8.906
82.75461	28.334	3764.98	0.0323	1	-8.984	-8.984
82.83795	28.275	3769.98	0.0323	1	-9.054	-9.054
82.92128	28.214	3774.98	0.0323	1	-9.129	-9.129
83.00462	28.161	3779.98	0.0324	1	-9.2	-9.2
83.08795	28.113	3784.98	0.0323	1	-9.262	-9.262
83.17129	28.079	3789.98	0.0323	1	-9.308	-9.308
83.25463	28.052	3794.98	0.0324	1	-9.346	-9.346
83.33796	28.032	3799.98	0.0324	1	-9.374	-9.374
83.42129	28.018	3804.98	0.0324	1	-9.398	-9.398
83.50462	28.009	3809.98	0.0324	1	-9.419	-9.419
83.58795	28.003	3814.98	0.0324	1	-9.433	-9.433
83.67129	27.999	3819.98	0.0323	1	-9.444	-9.444
83.75463	27.997	3824.98	0.0323	1	-9.453	-9.453
83.83797	27.996	3829.98	0.0324	1	-9.459	-9.459
83.92131	28	3834.98	0.0323	1	-9.46	-9.46
84.00465	28.014	3839.98	0.0324	1	-9.45	-9.45
84.08799	28.045	3844.98	0.0323	1	-9.424	-9.424
84.17132	28.1	3849.98	0.0323	1	-9.374	-9.374
84.25467	28.177	3854.98	0.0323	1	-9.302	-9.302
84.33801	28.264	3859.98	0.0324	1	-9.22	-9.22
84.42134	28.362	3864.98	0.0323	1	-9.126	-9.126
84.50468	28.474	3869.98	0.0323	1	-9.019	-9.019
84.58802	28.598	3874.98	0.0323	1	-8.901	-8.901
84.67135	28.728	3879.98	0.0324	1	-8.776	-8.776
84.75469	28.86	3884.98	0.0323	1	-8.651	-8.651
84.83802	28.985	3889.98	0.0323	1	-8.532	-8.532
84.92136	29.106	3894.98	0.0323	1	-8.417	-8.417
85.00468	29.229	3899.98	0.0324	1	-8.304	-8.304
85.08802	29.353	3904.98	0.0323	1	-8.191	-8.191
85.17135	29.463	3909.98	0.0323	1	-8.088	-8.088
85.25469	29.563	3914.98	0.0323	1	-7.995	-7.995
85.33802	29.655	3919.98	0.0323	1	-7.911	-7.911
85.42135	29.75	3924.98	0.0324	1	-7.822	-7.822
85.50468	29.836	3929.98	0.0324	1	-7.743	-7.743
85.58801	29.912	3934.98	0.0323	1	-7.673	-7.673
85.67136	29.984	3939.98	0.0323	1	-7.61	-7.61
85.7547	30.044	3944.98	0.0323	1	-7.558	-7.558
85.83803	30.1	3949.98	0.0323	1	-7.51	-7.51
85.92136	30.159	3954.98	0.0323	1	-7.46	-7.46
86.00468	30.209	3959.98	0.0323	1	-7.421	-7.421
86.08801	30.257	3964.98	0.0323	1	-7.381	-7.381
86.17135	30.297	3969.98	0.0323	1	-7.352	-7.352
86.25471	30.329	3974.98	0.0323	1	-7.331	-7.331
86.33806	30.353	3979.98	0.0323	1	-7.316	-7.316
86.42141	30.375	3984.98	0.0324	1	-7.303	-7.303
86.50474	30.394	3989.98	0.0323	1	-7.291	-7.291
86.58808	30.416	3994.98	0.0323	1	-7.275	-7.275
86.6714	30.437	3999.98	0.0323	1	-7.261	-7.261
86.75474	30.462	4004.98	0.0323	1	-7.244	-7.244
86.83809	30.486	4009.98	0.0323	1	-7.229	-7.229
86.92141	30.505	4014.98	0.0323	1	-7.22	-7.22
87.00472	30.525	4019.98	0.0323	1	-7.21	-7.21
87.08803	30.547	4024.98	0.0323	1	-7.197	-7.197
87.17136	30.568	4029.98	0.0323	1	-7.186	-7.186
87.2547	30.583	4034.98	0.0323	1	-7.18	-7.18
87.33803	30.592	4039.98	0.0323	1	-7.184	-7.184
87.42136	30.6	4044.98	0.0323	1	-7.19	-7.19
87.5047	30.607	4049.98	0.0323	1	-7.198	-7.198
87.58804	30.613	4054.98	0.0323	1	-7.203	-7.203
87.67137	30.619	4059.98	0.0324	1	-7.206	-7.206
87.75471	30.626	4064.98	0.0323	1	-7.209	-7.209
87.83804	30.632	4069.98	0.0323	1	-7.21	-7.21
87.92138	30.639	4074.98	0.0323	1	-7.211	-7.211
88.00472	30.646	4079.98	0.0323	1	-7.215	-7.215
88.08806	30.652	4084.98	0.0323	1	-7.218	-7.218
88.1714	30.66	4089.98	0.0323	1	-7.215	-7.215
88.25474	30.667	4094.98	0.0323	1	-7.213	-7.213
88.33808	30.674	4099.98	0.0323	1	-7.212	-7.212
88.42143	30.681	4104.98	0.0323	1	-7.212	-7.212
88.50477	30.688	4109.98	0.0323	1	-7.213	-7.213
88.5881	30.696	4114.98	0.0323	1	-7.214	-7.214
88.67142	30.704	4119.98	0.0323	1	-7.215	-7.215
88.75475	30.716	4124.98	0.0323	1	-7.213	-7.213
88.83809	30.726	4129.98	0.0322	1	-7.213	-7.213
88.92142	30.738	4134.98	0.0323	1	-7.214	-7.214
89.00476	30.755	4139.98	0.0323	1	-7.208	-7.208
89.0881	30.769	4144.98	0.0323	1	-7.201	-7.201
89.17144	30.781	4149.98	0.0323	1	-7.196	-7.196
89.25477	30.792	4154.98	0.0323	1	-7.19	-7.19
89.33813	30.803	4159.98	0.0323	1	-7.183	-7.183
89.42145	30.811	4164.98	0.0323	1	-7.184	-7.184
89.50478	30.822	4169.98	0.0323	1	-7.189	-7.189
89.58812	30.831	4174.98	0.0323	1	-7.198	-7.198
89.67145	30.839	4179.98	0.0323	1	-7.202	-7.202
89.75479	30.846	4184.98	0.0323	1	-7.203	-7.203
89.83813	30.852	4189.98	0.0323	1	-7.204	-7.204
89.92145	30.858	4194.98	0.0323	1	-7.206	-7.206
90.00477	30.865	4199.98	0.0323	1	-7.206	-7.206
90.08811	30.873	4204.98	0.0323	1	-7.206	-7.206
90.17145	30.881	4209.98	0.0323	1	-7.205	-7.205
90.25478	30.887	4214.98	0.0323	1	-7.207	-7.207
90.33812	30.893	4219.98	0.0323	1	-7.208	-7.208
90.42145	30.898	4224.98	0.0322	1	-7.21	-7.21
90.50479	30.903	4229.98	0.0323	1	-7.212	-7.212
90.58812	30.907	4234.98	0.0323	1	-7.213	-7.213
90.67145	30.911	4239.98	0.0323	1	-7.212	-7.212
90.75479	30.915	4244.98	0.0323	1	-7.212	-7.212
90.83811	30.917	4249.98	0.0323	1	-7.214	-7.214
90.92143	30.919	4254.98	0.0322	1	-7.219	-7.219
91.00475	30.922	4259.98	0.0323	1	-7.224	-7.224
91.08809	30.925	4264.98	0.0323	1	-7.228	-7.228
91.17144	30.926	4269.98	0.0323	1	-7.233	-7.233
91.25477	30.927	4274.98	0.0323	1	-7.237	-7.237
91.33812	30.928	4279.98	0.0323	1	-7.242	-7.242
91.42148	30.928	4284.98	0.0323	1	-7.248	-7.248
91.50483	30.928	4289.98	0.0323	1	-7.253	-7.253
91.58817	30.929	4294.98	0.0323	1	-7.258	-7.258
91.6715	30.929	4299.98	0.0323	1	-7.265	-7.265
91.75483	30.929	4304.98	0.0323	1	-7.274	-7.274
91.83817	30.93	4309.98	0.0323	1	-7.284	-7.284
91.92151	30.929	4314.98	0.0323	1	-7.299	-7.299
92.00485	30.929	4319.98	0.0322	1	-7.31	-7.31
92.0882	30.929	4324.98	0.0323	1	-7.316	-7.316
92.17153	30.927	4329.98	0.0323	1	-7.324	-7.324
92.25487	30.926	4334.98	0.0322	1	-7.329	-7.329
92.3382	30.925	4339.98	0.0323	1	-7.335	-7.335
92.42155	30.924	4344.98	0.0322	1	-7.341	-7.341
92.50489	30.919	4349.98	0.0322	1	-7.351	-7.351
92.58822	30.915	4354.98	0.0323	1	-7.359	-7.359
92.67155	30.911	4359.98	0.0323	1	-7.367	-7.367
92.75487	30.906	4364.98	0.0322	1	-7.378	-7.378
92.8382	30.9	4369.98	0.0322	1	-7.393	-7.393
92.92153	30.892	4374.98	0.0323	1	-7.408	-7.408
93.00486	30.882	4379.98	0.0323	1	-7.425	-7.425
93.0882	30.869	4384.98	0.0323	1	-7.446	-7.446
93.17154	30.856	4389.98	0.0322	1	-7.467	-7.467
93.25488	30.841	4394.98	0.0322	1	-7.491	-7.491
93.33821	30.823	4399.98	0.0322	1	-7.518	-7.518
93.42155	30.805	4404.98	0.0322	1	-7.545	-7.545
93.5049	30.784	4409.98	0.0322	1	-7.575	-7.575
93.58824	30.759	4414.98	0.0322	1	-7.609	-7.609
93.67158	30.735	4419.98	0.0322	1	-7.641	-7.641
93.75492	30.711	4424.98	0.0322	1	-7.676	-7.676
93.83826	30.687	4429.98	0.0322	1	-7.711	-7.711
93.9216	30.66	4434.98	0.0323	1	-7.747	-7.747
94.00493	30.631	4439.98	0.0322	1	-7.784	-7.784
94.08826	30.606	4444.98	0.0323	1	-7.815	-7.815
94.17161	30.582	4449.98	0.0323	1	-7.844	-7.844
94.25494	30.552	4454.98	0.0323	1	-7.879	-7.879
94.33827	30.525	4459.98	0.0322	1	-7.911	-7.911
94.42161	30.5	4464.98	0.0323	1	-7.942	-7.942
94.50497	30.47	4469.98	0.0323	1	-7.978	-7.978
94.5883	30.431	4474.98	0.0323	1	-8.021	-8.021
94.67163	30.4	4479.98	0.0323	1	-8.056	-8.056
94.75496	30.378	4484.98	0.0323	1	-8.082	-8.082
94.83829	30.357	4489.98	0.0323	1	-8.107	-8.107
94.92161	30.332	4494.98	0.0323	1	-8.136	-8.136
95.00493	30.305	4499.98	0.0323	1	-8.167	-8.167
95.08826	30.275	4504.98	0.0323	1	-8.201	-8.201
95.17159	30.242	4509.98	0.0322	1	-8.239	-8.239
95.25492	30.209	4514.98	0.0323	1	-8.277	-8.277
95.33825	30.171	4519.98	0.0323	1	-8.32	-8.32
95.42158	30.13	4524.98	0.0323	1	-8.366	-8.366
95.50491	30.087	4529.98	0.0323	1	-8.413	-8.413
95.58824	30.045	4534.98	0.0323	1	-8.459	-8.459
95.67158	30.004	4539.98	0.0323	1	-8.504	-8.504
95.75492	29.967	4544.98	0.0323	1	-8.547	-8.547
95.83825	29.945	4549.98	0.0323	1	-8.574	-8.574
95.92159	29.916	4554.98	0.0322	1	-8.607	-8.607
96.00493	29.878	4559.98	0.0323	1	-8.648	-8.648
96.08827	29.838	4564.98	0.0323	1	-8.69	-8.69
96.1716	29.798	4569.98	0.0322	1	-8.733	-8.733
96.25494	29.758	4574.98	0.0322	1	-8.775	-8.775
96.33827	29.717	4579.98	0.0322	1	-8.819	-8.819
96.42159	29.676	4584.98	0.0323	1	-8.863	-8.863
96.50492	29.634	4589.98	0.0322	1	-8.907	-8.907
96.58824	29.591	4594.98	0.0323	1	-8.952	-8.952
96.67158	29.549	4599.98	0.0323	1	-8.997	-8.997
96.75491	29.503	4604.98	0.0323	1	-9.044	-9.044
96.83824	29.454	4609.98	0.0323	1	-9.094	-9.094
96.9216	29.403	4614.98	0.0323	1	-9.147	-9.147
97.00495	29.343	4619.98	0.0323	1	-9.208	-9.208
97.08831	29.277	4624.98	0.0323	1	-9.275	-9.275
97.17165	29.235	4629.98	0.0323	1	-9.319	-9.319
97.25497	29.197	4634.98	0.0323	1	-9.36	-9.36
97.33828	29.166	4639.98	0.0323	1	-9.394	-9.394
97.42159	29.137	4644.98	0.0323	1	-9.426	-9.426
97.50491	29.108	4649.98	0.0323	1	-9.456	-9.456
97.58824	29.068	4654.98	0.0323	1	-9.498	-9.498
97.67155	29.019	4659.98	0.0322	1	-9.548	-9.548
97.7549	28.973	4664.98	0.0323	1	-9.595	-9.595
97.83825	28.912	4669.98	0.0322	1	-9.657	-9.657
97.9216	28.845	4674.98	0.0322	1	-9.724	-9.724
98.00494	28.787	4679.98	0.0323	1	-9.783	-9.783
98.08827	28.729	4684.98	0.0323	1	-9.841	-9.841
98.1716	28.677	4689.98	0.0323	1	-9.893	-9.893
98.25494	28.632	4694.98	0.0323	1	-9.939	-9.939
98.33828	28.582	4699.98	0.0323	1	-9.989	-9.989
98.42161	28.532	4704.98	0.0323	1	-10.039	-10.039
98.50494	28.484	4709.98	0.0323	1	-10.088	-10.088
98.58827	28.44	4714.98	0.0323	1	-10.132	-10.132
98.6716	28.395	4719.98	0.0323	1	-10.177	-10.177
98.75494	28.357	4724.98	0.0323	1	-10.215	-10.215
98.83827	28.318	4729.98	0.0323	1	-10.254	-10.254
98.9216	28.279	4734.98	0.0323	1	-10.293	-10.293
99.00492	28.241	4739.98	0.0323	1	-10.331	-10.331
99.08825	28.203	4744.98	0.0323	1	-10.369	-10.369
99.17158	28.155	4749.98	0.0323	1	-10.417	-10.417
99.25493	28.1	4754.98	0.0322	1	-10.472	-10.472
99.33826	28.039	4759.98	0.0323	1	-10.533	-10.533
99.4216	27.977	4764.98	0.0323	1	-10.595	-10.595
99.50495	27.913	4769.98	0.0322	1	-10.659	-10.659
99.58829	27.851	4774.98	0.0323	1	-10.721	-10.721
99.67163	27.797	4779.98	0.0323	1	-10.775	-10.775
99.75497	27.746	4784.98	0.0323	1	-10.826	-10.826
99.83831	27.694	4789.98	0.0323	1	-10.878	-10.878
99.92164	27.642	4794.98	0.0323	1	-10.93	-10.93
100.00497	27.59	4799.98	0.0323	1	-10.982	-10.982
100.0883	27.537	4804.98	0.0323	1	-11.035	-11.035
100.17164	27.48	4809.98	0.0322	1	-11.091	-11.091
100.25498	27.424	4814.98	0.0323	1	-11.147	-11.147
100.3383	27.364	4819.98	0.0323	1	-11.206	-11.206
100.42161	27.312	4824.98	0.0323	1	-11.256	-11.256
100.50494	27.266	4829.98	0.0323	1	-11.3	-11.3
100.58825	27.214	4834.98	0.0322	1	-11.351	-11.351
100.67156	27.166	4839.98	0.0323	1	-11.397	-11.397
100.75488	27.125	4844.98	0.0323	1	-11.435	-11.435
100.83821	27.09	4849.98	0.0323	1	-11.468	-11.468
100.92156	27.035	4854.98	0.0322	1	-11.52	-11.52
101.0049	26.968	4859.98	0.0322	1	-11.584	-11.584
101.08826	26.905	4864.98	0.0322	1	-11.644	-11.644
101.17159	26.832	4869.98	0.0323	1	-11.713	-11.713
101.25493	26.774	4874.98	0.0323	1	-11.765	-11.765
101.33827	26.715	4879.98	0.0322	1	-11.818	-11.818
101.42161	26.658	4884.98	0.0323	1	-11.867	-11.867
101.50494	26.605	4889.98	0.0322	1	-11.912	-11.912
101.58827	26.55	4894.98	0.0323	1	-11.958	-11.958
101.6716	26.497	4899.98	0.0323	1	-12	-12
101.75493	26.454	4904.98	0.0323	1	-12.032	-12.032
101.83826	26.433	4909.98	0.0323	1	-12.041	-12.041
101.92159	26.406	4914.98	0.0323	1	-12.053	-12.053
102.00492	26.365	4919.98	0.0323	1	-12.077	-12.077
102.08826	26.31	4924.98	0.0322	1	-12.116	-12.116
102.17159	26.249	4929.98	0.0323	1	-12.159	-12.159
102.25492	26.182	4934.98	0.0323	1	-12.208	-12.208
102.33824	26.114	4939.98	0.0322	1	-12.26	-12.26
102.42159	26.049	4944.98	0.0323	1	-12.308	-12.308
102.50492	25.974	4949.98	0.0322	1	-12.365	-12.365
102.58824	25.908	4954.98	0.0322	1	-12.412	-12.412
102.67158	25.852	4959.98	0.0323	1	-12.45	-12.45
102.75491	25.79	4964.98	0.0323	1	-12.495	-12.495
102.83824	25.723	4969.98	0.0323	1	-12.544	-12.544
102.92158	25.661	4974.98	0.0322	1	-12.587	-12.587
103.00491	25.596	4979.98	0.0322	1	-12.635	-12.635
103.08825	25.534	4984.98	0.0323	1	-12.68	-12.68
103.17158	25.472	4989.98	0.0322	1	-12.725	-12.725
103.25492	25.42	4994.98	0.0323	1	-12.759	-12.759
103.33825	25.362	4999.98	0.0323	1	-12.797	-12.797
103.42158	25.307	5004.98	0.0322	1	-12.832	-12.832
103.50491	25.253	5009.98	0.0323	1	-12.866	-12.866
103.58824	25.196	5014.98	0.0323	1	-12.905	-12.905
103.67157	25.135	5019.98	0.0323	1	-12.949	-12.949
103.76825	25.064	5025.779	0.0323	1	-12.999	-12.999
103.85158	25.001	5030.779	0.0323	1	-13.043	-13.043
103.93491	24.941	5035.779	0.0322	1	-13.082	-13.082
104.01824	24.88	5040.779	0.0322	1	-13.118	-13.118
104.10159	24.813	5045.779	0.0323	1	-13.157	-13.157
104.18495	24.736	5050.779	0.0323	1	-13.208	-13.208
104.2683	24.649	5055.779	0.0323	1	-13.269	-13.269
104.35164	24.569	5060.779	0.0323	1	-13.323	-13.323
104.43496	24.503	5065.779	0.0323	1	-13.365	-13.365
104.5183	24.45	5070.779	0.0322	1	-13.396	-13.396
104.60162	24.382	5075.779	0.0322	1	-13.441	-13.441
104.68494	24.321	5080.779	0.0322	1	-13.481	-13.481
104.76827	24.259	5085.779	0.0323	1	-13.521	-13.521
104.85159	24.19	5090.779	0.0323	1	-13.568	-13.568
104.93492	24.12	5095.779	0.0322	1	-13.615	-13.615
105.01825	24.039	5100.779	0.0323	1	-13.673	-13.673
105.10158	23.966	5105.779	0.0322	1	-13.72	-13.72
105.18491	23.901	5110.779	0.0322	1	-13.76	-13.76
105.26826	23.82	5115.779	0.0323	1	-13.818	-13.818
105.3516	23.733	5120.779	0.0323	1	-13.876	-13.876
105.43492	23.644	5125.779	0.0322	1	-13.932	-13.932
105.51825	23.562	5130.779	0.0322	1	-13.982	-13.982
105.60158	23.476	5135.779	0.0323	1	-14.038	-14.038
105.68491	23.388	5140.779	0.0323	1	-14.093	-14.093
105.76824	23.297	5145.779	0.0322	1	-14.152	-14.152
105.85159	23.197	5150.779	0.0323	1	-14.222	-14.222
105.93494	23.086	5155.779	0.0323	1	-14.305	-14.305
106.01827	22.971	5160.779	0.0323	1	-14.39	-14.39
106.1016	22.877	5165.779	0.0323	1	-14.45	-14.45
106.18494	22.786	5170.779	0.0323	1	-14.507	-14.507
106.26826	22.687	5175.779	0.0323	1	-14.577	-14.577
106.35157	22.586	5180.779	0.0323	1	-14.652	-14.652
106.4349	22.495	5185.779	0.0323	1	-14.717	-14.717
106.51823	22.386	5190.779	0.0323	1	-14.8	-14.8
106.60157	22.271	5195.779	0.0323	1	-14.888	-14.888
106.6849	22.143	5200.779	0.0323	1	-14.988	-14.988
106.76823	22.014	5205.779	0.0323	1	-15.089	-15.089
106.85157	21.898	5210.779	0.0323	1	-15.176	-15.176
106.9349	21.783	5215.779	0.0323	1	-15.259	-15.259
107.01824	21.66	5220.779	0.0323	1	-15.349	-15.349
107.10158	21.521	5225.779	0.0323	1	-15.459	-15.459
107.18491	21.377	5230.779	0.0323	1	-15.573	-15.573
107.26825	21.236	5235.779	0.0323	1	-15.686	-15.686
107.35157	21.094	5240.779	0.0322	1	-15.799	-15.799
107.4349	20.958	5245.779	0.0323	1	-15.905	-15.905
107.51824	20.813	5250.779	0.0323	1	-16.02	-16.02
107.60156	20.646	5255.779	0.0323	1	-16.157	-16.157
107.68491	20.482	5260.779	0.0322	1	-16.292	-16.292
107.76824	20.311	5265.779	0.0323	1	-16.434	-16.434
107.85155	20.16	5270.779	0.0322	1	-16.557	-16.557
107.93487	20.019	5275.779	0.0323	1	-16.67	-16.67
108.0182	19.862	5280.779	0.0322	1	-16.794	-16.794
108.10154	19.692	5285.779	0.0323	1	-16.925	-16.925
108.18488	19.511	5290.779	0.0322	1	-17.064	-17.064
108.26821	19.336	5295.779	0.0322	1	-17.202	-17.202
108.35155	19.166	5300.779	0.0323	1	-17.333	-17.333
108.43489	18.988	5305.779	0.0322	1	-17.475	-17.475
108.51824	18.798	5310.779	0.0322	1	-17.63	-17.63
108.60159	18.613	5315.779	0.0323	1	-17.781	-17.781
108.68493	18.43	5320.779	0.0323	1	-17.929	-17.929
108.76827	18.259	5325.779	0.0322	1	-18.064	-18.064
108.85161	18.096	5330.779	0.0322	1	-18.193	-18.193
108.93496	17.933	5335.779	0.0322	1	-18.32	-18.32
109.01829	17.774	5340.779	0.0323	1	-18.441	-18.441
109.10162	17.621	5345.779	0.0323	1	-18.559	-18.559
109.18496	17.471	5350.779	0.0322	1	-18.673	-18.673
109.2683	17.318	5355.779	0.0323	1	-18.788	-18.788
109.35163	17.163	5360.779	0.0323	1	-18.903	-18.903
109.43496	17.013	5365.779	0.0322	1	-19.016	-19.016
109.51828	16.869	5370.779	0.0322	1	-19.125	-19.125
109.60162	16.735	5375.779	0.0323	1	-19.225	-19.225
109.68497	16.584	5380.779	0.0323	1	-19.343	-19.343
109.76833	16.433	5385.779	0.0322	1	-19.463	-19.463
109.85168	16.282	5390.779	0.0323	1	-19.585	-19.585
109.93502	16.149	5395.779	0.0322	1	-19.693	-19.693
