# Supplementary material for: Modification of the structural stability of human serum albumin in rheumatoid arthritis
Source: PLoS One. 2023 Mar 17;18(3):e0271008. doi: 10.1371/journal.pone.0271008 (PMC10022781; doi:10.1371/journal.pone.0271008)
Supplement: S2 Data — The zip file includes 47 HDC results (.csv) exported from DSC raw files. Each HDC result file contains seven measurements for each DSC run: temperature (°C), power (μW), time(s), pressure (atm), scan rate (°C/min), analysis data (excess molar heat capacity (Cpex)), and corrected data (normalized Cpex, normalization explained in the Methods section). (ZIP) [file pone.0271008.s003.zip › SupplmentalData_2_HDC results/RF58.csv]

temp	power	time	pressure	scan rate	AnalysisData	CorrectedData
20.00093	-61.625	0.406	0.0323	0.549	0.213	0.213
20.03119	-76.332	5.405	0.0324	0.549	1.497	1.497
20.083	-146.451	10.406	0.0324	0.549	0.137	0.137
20.15038	-219.041	15.406	0.0323	0.549	-0.305	-0.305
20.24666	-287.234	21.406	0.0324	0.666	-1.784	-1.784
20.33602	-325.072	26.406	0.0324	0.784	-3.745	-3.745
20.43077	-346.294	31.406	0.0324	0.902	-5.725	-5.725
20.54845	-355.214	37.405	0.0324	1.017	-8.467	-8.467
20.64776	-351.449	42.405	0.0324	1.092	-10.88	-10.88
20.74679	-340.154	47.405	0.0324	1.137	-13.097	-13.097
20.86397	-320.357	53.405	0.0323	1.156	-15.45	-15.45
20.95957	-300.957	58.405	0.0324	1.14	-17.008	-17.008
21.053	-280.562	63.405	0.0323	1.12	-18.252	-18.252
21.1442	-260.316	68.405	0.0324	1.096	-19.2	-19.2
21.23325	-241.013	73.405	0.0324	1.073	-19.853	-19.853
21.32034	-223.183	78.405	0.0324	1.051	-20.251	-20.251
21.40573	-207.093	83.405	0.0324	1.032	-20.402	-20.402
21.48975	-192.901	88.405	0.0323	1.015	-20.379	-20.379
21.57269	-180.662	93.405	0.0323	1.002	-20.302	-20.302
21.65484	-170.144	98.405	0.0323	0.992	-20	-20
21.73647	-161.32	103.405	0.0323	0.985	-19.696	-19.696
21.81782	-153.865	108.405	0.0323	0.981	-19.382	-19.382
21.89909	-147.595	113.405	0.0323	0.979	-19.094	-19.094
21.98044	-142.257	118.405	0.0324	0.979	-18.825	-18.825
22.06197	-137.583	123.405	0.0323	0.98	-18.59	-18.59
22.14373	-133.345	128.406	0.0323	0.982	-18.39	-18.39
22.22576	-129.386	133.406	0.0323	0.985	-18.195	-18.195
22.3081	-125.614	138.406	0.0323	0.988	-18.042	-18.042
22.39072	-121.975	143.406	0.0324	0.991	-17.966	-17.966
22.47359	-118.298	148.406	0.0324	0.994	-17.878	-17.878
22.55668	-114.59	153.406	0.0324	0.996	-17.814	-17.814
22.63995	-110.822	158.406	0.0324	0.999	-17.747	-17.747
22.72337	-107.015	163.406	0.0324	1	-17.693	-17.693
22.80692	-103.205	168.406	0.0323	1.002	-17.665	-17.665
22.89056	-99.395	173.406	0.0323	1.003	-17.662	-17.662
22.97423	-95.559	178.406	0.0324	1.003	-17.646	-17.646
23.05792	-91.737	183.406	0.0323	1.004	-17.63	-17.63
23.14161	-87.959	188.406	0.0324	1.004	-17.605	-17.605
23.22528	-84.233	193.406	0.0324	1.004	-17.567	-17.567
23.30892	-80.609	198.406	0.0323	1.004	-17.557	-17.557
23.39253	-77.08	203.406	0.0324	1.003	-17.542	-17.542
23.4761	-73.674	208.406	0.0324	1.003	-17.52	-17.52
23.55963	-70.382	213.406	0.0324	1.002	-17.495	-17.495
23.64312	-67.206	218.406	0.0324	1.002	-17.465	-17.465
23.72659	-64.165	223.406	0.0323	1.002	-17.429	-17.429
23.81002	-61.252	228.406	0.0323	1.001	-17.392	-17.392
23.89344	-58.453	233.406	0.0323	1.001	-17.353	-17.353
23.97684	-55.777	238.406	0.0324	1.001	-17.315	-17.315
24.06023	-53.212	243.406	0.0323	1.001	-17.272	-17.272
24.14361	-50.746	248.406	0.0324	1.001	-17.242	-17.242
24.22699	-48.401	253.406	0.0323	1.001	-17.247	-17.247
24.32705	-45.688	259.405	0.0324	1.001	-17.2	-17.2
24.41044	-43.538	264.405	0.0324	1.001	-17.187	-17.187
24.49382	-41.472	269.405	0.0324	1.001	-17.174	-17.174
24.5772	-39.468	274.405	0.0324	1.001	-17.151	-17.151
24.66057	-37.484	279.405	0.0324	1.001	-17.081	-17.081
24.74396	-35.604	284.405	0.0324	1.001	-17.039	-17.039
24.82735	-33.808	289.405	0.0324	1.001	-17.021	-17.021
24.91073	-32.078	294.405	0.0324	1.001	-17.015	-17.015
24.99411	-30.356	299.405	0.0323	1.001	-16.956	-16.956
25.07748	-28.706	304.405	0.0324	1.001	-16.912	-16.912
25.16086	-27.11	309.405	0.0324	1.001	-16.879	-16.879
25.24423	-25.575	314.405	0.0324	1.001	-16.854	-16.854
25.32761	-24.106	319.405	0.0324	1	-16.84	-16.84
25.41099	-22.694	324.405	0.0324	1.001	-16.829	-16.829
25.49436	-21.316	329.405	0.0324	1	-16.804	-16.804
25.57773	-19.992	334.405	0.0324	1	-16.795	-16.795
25.66111	-18.713	339.405	0.0324	1	-16.789	-16.789
25.74448	-17.477	344.405	0.0324	1	-16.788	-16.788
25.82785	-16.276	349.405	0.0324	1	-16.772	-16.772
25.91122	-15.125	354.405	0.0324	1	-16.759	-16.759
25.9946	-14.005	359.405	0.0326	1	-16.736	-16.736
26.07797	-12.924	364.405	0.0324	1	-16.721	-16.721
26.16134	-11.882	369.405	0.0324	1	-16.716	-16.716
26.24471	-10.877	374.405	0.0324	1	-16.704	-16.704
26.32807	-9.901	379.405	0.0324	1	-16.68	-16.68
26.41143	-8.953	384.405	0.0324	1	-16.644	-16.644
26.4948	-8.043	389.405	0.0324	1	-16.617	-16.617
26.57816	-7.165	394.405	0.0324	1	-16.596	-16.596
26.66153	-6.316	399.405	0.0324	1	-16.578	-16.578
26.74489	-5.504	404.405	0.0324	1	-16.56	-16.56
26.82824	-4.711	409.405	0.0324	1	-16.512	-16.512
26.9116	-3.944	414.405	0.0326	1	-16.485	-16.485
26.99496	-3.213	419.405	0.0324	1	-16.493	-16.493
27.07832	-2.494	424.405	0.0324	1	-16.483	-16.483
27.16167	-1.808	429.405	0.0326	1	-16.471	-16.471
27.24501	-1.129	434.405	0.0324	1	-16.443	-16.443
27.32836	-0.482	439.405	0.0324	1	-16.423	-16.423
27.41171	0.14	444.405	0.0326	1	-16.404	-16.404
27.49506	0.737	449.405	0.0326	1	-16.381	-16.381
27.5784	1.313	454.405	0.0326	1	-16.361	-16.361
27.66174	1.88	459.405	0.0324	1	-16.336	-16.336
27.74509	2.419	464.405	0.0326	1	-16.331	-16.331
27.82844	2.958	469.405	0.0324	1	-16.319	-16.319
27.91178	3.473	474.405	0.0324	1	-16.302	-16.302
27.99512	3.948	479.405	0.0326	1	-16.3	-16.3
28.07847	4.416	484.405	0.0324	1	-16.284	-16.284
28.16183	4.85	489.405	0.0324	1	-16.284	-16.284
28.24519	5.264	494.405	0.0324	1	-16.29	-16.29
28.32852	5.679	499.405	0.0324	1	-16.282	-16.282
28.41188	6.102	504.405	0.0324	1	-16.25	-16.25
28.49522	6.498	509.405	0.0324	1	-16.24	-16.24
28.57856	6.894	514.405	0.0324	1	-16.227	-16.227
28.6619	7.271	519.405	0.0324	1	-16.211	-16.211
28.74525	7.624	524.405	0.0324	1	-16.199	-16.199
28.82858	7.978	529.405	0.0326	1	-16.174	-16.174
28.91193	8.317	534.405	0.0324	1	-16.151	-16.151
28.99526	8.643	539.405	0.0326	1	-16.139	-16.139
29.0786	8.956	544.405	0.0324	1	-16.126	-16.126
29.16194	9.259	549.405	0.0324	1	-16.107	-16.107
29.24528	9.55	554.405	0.0324	1	-16.102	-16.102
29.32862	9.834	559.405	0.0326	1	-16.091	-16.091
29.41196	10.107	564.405	0.0326	1	-16.072	-16.072
29.49529	10.375	569.405	0.0324	1	-16.052	-16.052
29.57863	10.642	574.405	0.0326	1	-16.033	-16.033
29.66199	10.882	579.405	0.0324	1	-16.03	-16.03
29.74534	11.108	584.405	0.0326	1	-16.045	-16.045
29.82869	11.334	589.405	0.0324	1	-16.057	-16.057
29.91202	11.561	594.405	0.0326	1	-16.061	-16.061
29.99535	11.804	599.405	0.0324	1	-16.03	-16.03
30.07868	12.038	604.405	0.0324	1	-15.98	-15.98
30.162	12.26	609.405	0.0324	1	-15.935	-15.935
30.24533	12.469	614.405	0.0324	1	-15.9	-15.9
30.32865	12.674	619.405	0.0324	1	-15.867	-15.867
30.41198	12.862	624.405	0.0324	1	-15.845	-15.845
30.49531	13.035	629.405	0.0326	1	-15.837	-15.837
30.57865	13.196	634.405	0.0324	1	-15.845	-15.845
30.66198	13.349	639.405	0.0324	1	-15.853	-15.853
30.74532	13.503	644.405	0.0324	1	-15.851	-15.851
30.82866	13.645	649.405	0.0324	1	-15.86	-15.86
30.91199	13.789	654.405	0.0324	1	-15.862	-15.862
30.99532	13.939	659.405	0.0324	1	-15.846	-15.846
31.07866	14.089	664.405	0.0326	1	-15.824	-15.824
31.162	14.215	669.405	0.0324	1	-15.825	-15.825
31.24535	14.34	674.405	0.0324	1	-15.827	-15.827
31.32869	14.465	679.405	0.0324	1	-15.824	-15.824
31.41203	14.588	684.406	0.0324	1	-15.815	-15.815
31.49537	14.717	689.406	0.0324	1	-15.793	-15.793
31.57871	14.847	694.406	0.0324	1	-15.77	-15.77
31.66204	14.965	699.406	0.0326	1	-15.771	-15.771
31.74538	15.084	704.406	0.0324	1	-15.775	-15.775
31.82871	15.194	709.406	0.0324	1	-15.768	-15.768
31.91205	15.301	714.406	0.0324	1	-15.746	-15.746
31.99538	15.4	719.406	0.0324	1	-15.734	-15.734
32.07872	15.501	724.406	0.0324	1	-15.73	-15.73
32.16205	15.6	729.406	0.0324	1	-15.72	-15.72
32.24537	15.698	734.406	0.0324	1	-15.707	-15.707
32.32871	15.798	739.406	0.0324	1	-15.691	-15.691
32.41204	15.886	744.406	0.0324	1	-15.687	-15.687
32.49538	15.977	749.406	0.0326	1	-15.679	-15.679
32.57873	16.052	754.406	0.0324	1	-15.681	-15.681
32.66206	16.122	759.406	0.0326	1	-15.685	-15.685
32.74539	16.203	764.406	0.0324	1	-15.674	-15.674
32.82872	16.28	769.406	0.0326	1	-15.665	-15.665
32.91205	16.36	774.406	0.0324	1	-15.649	-15.649
32.99538	16.439	779.406	0.0324	1	-15.638	-15.638
33.07871	16.516	784.406	0.0324	1	-15.624	-15.624
33.16203	16.592	789.406	0.0324	1	-15.605	-15.605
33.24536	16.663	794.406	0.0324	1	-15.591	-15.591
33.32869	16.731	799.406	0.0326	1	-15.583	-15.583
33.41202	16.794	804.406	0.0324	1	-15.579	-15.579
33.49535	16.856	809.406	0.0324	1	-15.564	-15.564
33.57868	16.915	814.406	0.0324	1	-15.551	-15.551
33.66202	16.975	819.406	0.0324	1	-15.533	-15.533
33.74536	17.031	824.406	0.0324	1	-15.519	-15.519
33.82869	17.082	829.406	0.0324	1	-15.513	-15.513
33.91203	17.136	834.406	0.0324	1	-15.498	-15.498
33.99538	17.184	839.406	0.0326	1	-15.494	-15.494
34.07871	17.227	844.406	0.0324	1	-15.497	-15.497
34.16206	17.277	849.406	0.0324	1	-15.486	-15.486
34.2454	17.322	854.406	0.0324	1	-15.482	-15.482
34.32872	17.368	859.406	0.0324	1	-15.482	-15.482
34.41205	17.424	864.406	0.0324	1	-15.474	-15.474
34.49539	17.475	869.406	0.0326	1	-15.468	-15.468
34.57871	17.523	874.406	0.0324	1	-15.464	-15.464
34.66204	17.572	879.406	0.0324	1	-15.455	-15.455
34.74536	17.62	884.406	0.0324	1	-15.443	-15.443
34.82868	17.668	889.406	0.0324	1	-15.429	-15.429
34.91201	17.716	894.406	0.0324	1	-15.415	-15.415
34.99533	17.761	899.406	0.0324	1	-15.406	-15.406
35.07866	17.8	904.406	0.0324	1	-15.401	-15.401
35.16201	17.835	909.406	0.0324	1	-15.396	-15.396
35.24534	17.868	914.406	0.0326	1	-15.39	-15.39
35.32868	17.901	919.406	0.0324	1	-15.383	-15.383
35.41201	17.935	924.406	0.0324	1	-15.372	-15.372
35.49534	17.969	929.406	0.0326	1	-15.361	-15.361
35.57867	18.003	934.406	0.0326	1	-15.355	-15.355
35.662	18.037	939.406	0.0326	1	-15.351	-15.351
35.74533	18.073	944.406	0.0324	1	-15.339	-15.339
35.82866	18.109	949.406	0.0324	1	-15.323	-15.323
35.91199	18.143	954.406	0.0324	1	-15.312	-15.312
35.99532	18.177	959.406	0.0326	1	-15.302	-15.302
36.07865	18.21	964.406	0.0326	1	-15.295	-15.295
36.16198	18.243	969.406	0.0324	1	-15.288	-15.288
36.2453	18.275	974.406	0.0324	1	-15.279	-15.279
36.32863	18.309	979.406	0.0326	1	-15.267	-15.267
36.41196	18.337	984.406	0.0324	1	-15.255	-15.255
36.49529	18.368	989.406	0.0326	1	-15.236	-15.236
36.57863	18.395	994.406	0.0326	1	-15.22	-15.22
36.66196	18.419	999.406	0.0326	1	-15.206	-15.206
36.7453	18.445	1004.406	0.0326	1	-15.192	-15.192
36.82865	18.468	1009.406	0.0326	1	-15.182	-15.182
36.91199	18.49	1014.406	0.0326	1	-15.174	-15.174
36.99534	18.51	1019.406	0.0326	1	-15.172	-15.172
37.07867	18.53	1024.406	0.0326	1	-15.168	-15.168
37.162	18.558	1029.406	0.0326	1	-15.159	-15.159
37.24533	18.588	1034.406	0.0326	1	-15.15	-15.15
37.32866	18.618	1039.406	0.0324	1	-15.139	-15.139
37.41199	18.649	1044.406	0.0326	1	-15.127	-15.127
37.49532	18.677	1049.406	0.0326	1	-15.116	-15.116
37.57865	18.705	1054.406	0.0324	1	-15.106	-15.106
37.66197	18.741	1059.406	0.0326	1	-15.085	-15.085
37.74529	18.775	1064.406	0.0326	1	-15.065	-15.065
37.82862	18.808	1069.406	0.0326	1	-15.047	-15.047
37.91194	18.833	1074.406	0.0326	1	-15.038	-15.038
37.99527	18.858	1079.406	0.0326	1	-15.031	-15.031
38.0786	18.88	1084.406	0.0324	1	-15.026	-15.026
38.16192	18.9	1089.406	0.0324	1	-15.021	-15.021
38.24525	18.92	1094.406	0.0326	1	-15.015	-15.015
38.32858	18.94	1099.406	0.0326	1	-15.009	-15.009
38.41191	18.96	1104.406	0.0326	1	-15.001	-15.001
38.49523	18.978	1109.406	0.0326	1	-14.994	-14.994
38.57857	18.997	1114.406	0.0324	1	-14.985	-14.985
38.6619	19.013	1119.406	0.0324	1	-14.98	-14.98
38.74523	19.028	1124.406	0.0326	1	-14.975	-14.975
38.82857	19.045	1129.406	0.0326	1	-14.966	-14.966
38.91191	19.061	1134.406	0.0324	1	-14.958	-14.958
38.99527	19.077	1139.406	0.0324	1	-14.952	-14.952
39.07862	19.09	1144.406	0.0324	1	-14.952	-14.952
39.16195	19.102	1149.406	0.0324	1	-14.953	-14.953
39.24527	19.123	1154.406	0.0324	1	-14.945	-14.945
39.32859	19.149	1159.406	0.0324	1	-14.93	-14.93
39.41191	19.179	1164.406	0.0326	1	-14.91	-14.91
39.49525	19.204	1169.406	0.0326	1	-14.895	-14.895
39.57859	19.224	1174.406	0.0324	1	-14.887	-14.887
39.66193	19.243	1179.406	0.0324	1	-14.879	-14.879
39.74527	19.261	1184.406	0.0324	1	-14.871	-14.871
39.8286	19.281	1189.406	0.0324	1	-14.86	-14.86
39.91194	19.301	1194.406	0.0324	1	-14.846	-14.846
39.99527	19.323	1199.406	0.0324	1	-14.831	-14.831
40.07858	19.345	1204.406	0.0324	1	-14.819	-14.819
40.16191	19.374	1209.406	0.0324	1	-14.8	-14.8
40.24523	19.398	1214.406	0.0326	1	-14.786	-14.786
40.32855	19.421	1219.406	0.0324	1	-14.771	-14.771
40.41188	19.447	1224.406	0.0324	1	-14.753	-14.753
40.49522	19.468	1229.406	0.0324	1	-14.74	-14.74
40.57856	19.485	1234.406	0.0324	1	-14.73	-14.73
40.66189	19.5	1239.406	0.0324	1	-14.723	-14.723
40.74521	19.513	1244.406	0.0326	1	-14.716	-14.716
40.82853	19.532	1249.406	0.0324	1	-14.704	-14.704
40.91186	19.552	1254.406	0.0324	1	-14.692	-14.692
40.99518	19.569	1259.406	0.0324	1	-14.683	-14.683
41.07852	19.586	1264.406	0.0324	1	-14.675	-14.675
41.16185	19.6	1269.406	0.0324	1	-14.672	-14.672
41.24518	19.614	1274.406	0.0324	1	-14.669	-14.669
41.32851	19.629	1279.406	0.0324	1	-14.664	-14.664
41.41184	19.644	1284.406	0.0326	1	-14.657	-14.657
41.49517	19.661	1289.406	0.0326	1	-14.648	-14.648
41.5785	19.675	1294.406	0.0326	1	-14.644	-14.644
41.66183	19.69	1299.406	0.0324	1	-14.636	-14.636
41.74516	19.707	1304.406	0.0324	1	-14.626	-14.626
41.8285	19.723	1309.406	0.0326	1	-14.617	-14.617
41.91184	19.739	1314.406	0.0324	1	-14.609	-14.609
41.99516	19.755	1319.406	0.0324	1	-14.601	-14.601
42.07849	19.777	1324.406	0.0324	1	-14.589	-14.589
42.16183	19.8	1329.406	0.0324	1	-14.574	-14.574
42.24517	19.819	1334.406	0.0324	1	-14.563	-14.563
42.3285	19.837	1339.406	0.0324	1	-14.552	-14.552
42.41183	19.855	1344.406	0.0324	1	-14.54	-14.54
42.49516	19.873	1349.406	0.0324	1	-14.527	-14.527
42.57849	19.89	1354.406	0.0324	1	-14.514	-14.514
42.66182	19.907	1359.406	0.0326	1	-14.501	-14.501
42.74516	19.923	1364.406	0.0324	1	-14.493	-14.493
42.82848	19.938	1369.406	0.0324	1	-14.485	-14.485
42.91181	19.953	1374.406	0.0324	1	-14.475	-14.475
42.99514	19.969	1379.406	0.0324	1	-14.469	-14.469
43.07848	19.984	1384.406	0.0324	1	-14.464	-14.464
43.16181	19.997	1389.406	0.0324	1	-14.459	-14.459
43.24514	20.011	1394.406	0.0324	1	-14.453	-14.453
43.32847	20.027	1399.406	0.0324	1	-14.443	-14.443
43.41181	20.044	1404.406	0.0324	1	-14.432	-14.432
43.49514	20.06	1409.406	0.0324	1	-14.422	-14.422
43.57848	20.079	1414.406	0.0324	1	-14.408	-14.408
43.66181	20.099	1419.406	0.0324	1	-14.393	-14.393
43.74514	20.117	1424.406	0.0326	1	-14.381	-14.381
43.82847	20.134	1429.406	0.0326	1	-14.369	-14.369
43.9118	20.154	1434.406	0.0324	1	-14.354	-14.354
43.99513	20.171	1439.406	0.0324	1	-14.341	-14.341
44.07845	20.19	1444.406	0.0326	1	-14.327	-14.327
44.16178	20.212	1449.406	0.0324	1	-14.311	-14.311
44.24511	20.234	1454.406	0.0326	1	-14.295	-14.295
44.32845	20.254	1459.406	0.0324	1	-14.282	-14.282
44.41178	20.272	1464.406	0.0324	1	-14.27	-14.27
44.49512	20.292	1469.406	0.0324	1	-14.256	-14.256
44.57844	20.31	1474.406	0.0324	1	-14.243	-14.243
44.66177	20.332	1479.406	0.0324	1	-14.226	-14.226
44.74511	20.356	1484.406	0.0324	1	-14.207	-14.207
44.82844	20.374	1489.406	0.0324	1	-14.195	-14.195
44.91177	20.396	1494.406	0.0324	1	-14.178	-14.178
44.9951	20.419	1499.406	0.0324	1	-14.159	-14.159
45.07842	20.443	1504.406	0.0324	1	-14.141	-14.141
45.16175	20.468	1509.406	0.0324	1	-14.12	-14.12
45.24508	20.492	1514.406	0.0324	1	-14.102	-14.102
45.34174	20.519	1520.206	0.0324	1	-14.08	-14.08
45.42508	20.541	1525.206	0.0324	1	-14.061	-14.061
45.50841	20.562	1530.206	0.0324	1	-14.045	-14.045
45.59174	20.582	1535.206	0.0324	1	-14.03	-14.03
45.67508	20.602	1540.206	0.0324	1	-14.014	-14.014
45.75841	20.623	1545.206	0.0324	1	-13.998	-13.998
45.84175	20.644	1550.206	0.0324	1	-13.982	-13.982
45.92509	20.663	1555.206	0.0324	1	-13.968	-13.968
46.00842	20.681	1560.206	0.0324	1	-13.955	-13.955
46.09175	20.701	1565.206	0.0324	1	-13.941	-13.941
46.17509	20.72	1570.206	0.0324	1	-13.927	-13.927
46.25842	20.739	1575.206	0.0324	1	-13.914	-13.914
46.34176	20.759	1580.206	0.0324	1	-13.9	-13.9
46.42509	20.778	1585.206	0.0324	1	-13.886	-13.886
46.50843	20.797	1590.206	0.0324	1	-13.872	-13.872
46.59175	20.817	1595.206	0.0324	1	-13.857	-13.857
46.67508	20.84	1600.206	0.0324	1	-13.839	-13.839
46.7584	20.863	1605.206	0.0324	1	-13.821	-13.821
46.84173	20.887	1610.206	0.0324	1	-13.801	-13.801
46.92506	20.908	1615.206	0.0324	1	-13.785	-13.785
47.00839	20.928	1620.206	0.0324	1	-13.77	-13.77
47.09172	20.946	1625.206	0.0324	1	-13.758	-13.758
47.17505	20.966	1630.206	0.0324	1	-13.743	-13.743
47.25837	20.985	1635.206	0.0324	1	-13.729	-13.729
47.34171	21.008	1640.206	0.0324	1	-13.709	-13.709
47.42503	21.028	1645.206	0.0324	1	-13.693	-13.693
47.50837	21.05	1650.206	0.0324	1	-13.675	-13.675
47.59171	21.07	1655.206	0.0324	1	-13.659	-13.659
47.67504	21.088	1660.206	0.0324	1	-13.645	-13.645
47.75838	21.108	1665.206	0.0324	1	-13.63	-13.63
47.84172	21.129	1670.206	0.0324	1	-13.613	-13.613
47.92505	21.151	1675.206	0.0324	1	-13.596	-13.596
48.00838	21.173	1680.206	0.0324	1	-13.577	-13.577
48.0917	21.196	1685.206	0.0324	1	-13.557	-13.557
48.17503	21.221	1690.206	0.0324	1	-13.536	-13.536
48.25835	21.244	1695.206	0.0324	1	-13.517	-13.517
48.34168	21.266	1700.206	0.0324	1	-13.5	-13.5
48.42502	21.285	1705.206	0.0324	1	-13.487	-13.487
48.50835	21.307	1710.206	0.0324	1	-13.471	-13.471
48.59168	21.334	1715.206	0.0324	1	-13.45	-13.45
48.67501	21.36	1720.206	0.0324	1	-13.429	-13.429
48.75835	21.385	1725.206	0.0324	1	-13.407	-13.407
48.84168	21.409	1730.206	0.0324	1	-13.386	-13.386
48.92502	21.43	1735.206	0.0324	1	-13.368	-13.368
49.00835	21.45	1740.206	0.0324	1	-13.351	-13.351
49.09168	21.482	1745.206	0.0324	1	-13.323	-13.323
49.17501	21.521	1750.206	0.0324	1	-13.289	-13.289
49.25833	21.553	1755.206	0.0324	1	-13.261	-13.261
49.34165	21.586	1760.206	0.0324	1	-13.233	-13.233
49.425	21.616	1765.206	0.0324	1	-13.208	-13.208
49.50835	21.637	1770.206	0.0324	1	-13.192	-13.192
49.5917	21.653	1775.206	0.0324	1	-13.181	-13.181
49.67505	21.668	1780.206	0.0324	1	-13.17	-13.17
49.75838	21.686	1785.206	0.0324	1	-13.157	-13.157
49.84172	21.707	1790.206	0.0324	1	-13.139	-13.139
49.92504	21.73	1795.206	0.0324	1	-13.119	-13.119
50.00838	21.757	1800.206	0.0324	1	-13.096	-13.096
50.09172	21.782	1805.206	0.0324	1	-13.081	-13.081
50.17505	21.808	1810.206	0.0324	1	-13.08	-13.08
50.25838	21.835	1815.206	0.0324	1	-13.085	-13.085
50.34171	21.863	1820.206	0.0324	1	-13.088	-13.088
50.42504	21.894	1825.206	0.0324	1	-13.084	-13.084
50.50836	21.927	1830.206	0.0324	1	-13.075	-13.075
50.59168	21.979	1835.206	0.0324	1	-13.044	-13.044
50.67501	22.021	1840.206	0.0324	1	-13.021	-13.021
50.75834	22.054	1845.206	0.0324	1	-13.007	-13.007
50.84167	22.082	1850.206	0.0324	1	-12.994	-12.994
50.92501	22.106	1855.206	0.0324	1	-12.984	-12.984
51.00835	22.129	1860.206	0.0324	1	-12.972	-12.972
51.09168	22.153	1865.206	0.0324	1	-12.958	-12.958
51.17501	22.176	1870.206	0.0324	1	-12.944	-12.944
51.25835	22.202	1875.206	0.0324	1	-12.926	-12.926
51.34167	22.227	1880.206	0.0324	1	-12.907	-12.907
51.42501	22.256	1885.206	0.0324	1	-12.883	-12.883
51.50834	22.281	1890.206	0.0324	1	-12.864	-12.864
51.59168	22.309	1895.206	0.0324	1	-12.84	-12.84
51.67501	22.339	1900.206	0.0323	1	-12.813	-12.813
51.75835	22.37	1905.206	0.0324	1	-12.785	-12.785
51.84167	22.4	1910.206	0.0324	1	-12.759	-12.759
51.925	22.432	1915.206	0.0324	1	-12.731	-12.731
52.00834	22.467	1920.206	0.0323	1	-12.7	-12.7
52.09168	22.498	1925.206	0.0323	1	-12.673	-12.673
52.175	22.527	1930.206	0.0324	1	-12.649	-12.649
52.25833	22.557	1935.206	0.0324	1	-12.622	-12.622
52.34167	22.59	1940.206	0.0324	1	-12.592	-12.592
52.425	22.619	1945.206	0.0324	1	-12.566	-12.566
52.50832	22.648	1950.206	0.0324	1	-12.54	-12.54
52.59165	22.68	1955.206	0.0324	1	-12.511	-12.511
52.67498	22.71	1960.206	0.0324	1	-12.486	-12.486
52.75831	22.739	1965.206	0.0324	1	-12.46	-12.46
52.84164	22.768	1970.206	0.0324	1	-12.434	-12.434
52.92497	22.8	1975.206	0.0324	1	-12.405	-12.405
53.0083	22.83	1980.206	0.0324	1	-12.379	-12.379
53.09163	22.86	1985.206	0.0324	1	-12.355	-12.355
53.17496	22.893	1990.206	0.0324	1	-12.327	-12.327
53.2583	22.974	1995.206	0.0324	1	-12.249	-12.249
53.34163	23.038	2000.206	0.0324	1	-12.189	-12.189
53.42496	23.082	2005.206	0.0324	1	-12.148	-12.148
53.5083	23.117	2010.206	0.0324	1	-12.116	-12.116
53.59162	23.146	2015.206	0.0324	1	-12.09	-12.09
53.67496	23.166	2020.206	0.0324	1	-12.074	-12.074
53.7583	23.178	2025.206	0.0324	1	-12.065	-12.065
53.84163	23.188	2030.206	0.0324	1	-12.059	-12.059
53.92497	23.197	2035.206	0.0324	1	-12.054	-12.054
54.0083	23.208	2040.206	0.0324	1	-12.046	-12.046
54.09163	23.222	2045.206	0.0323	1	-12.036	-12.036
54.17496	23.24	2050.206	0.0324	1	-12.022	-12.022
54.25829	23.265	2055.206	0.0324	1	-12.003	-12.003
54.3416	23.293	2060.206	0.0324	1	-11.982	-11.982
54.42493	23.33	2065.206	0.0324	1	-11.951	-11.951
54.50826	23.365	2070.206	0.0324	1	-11.922	-11.922
54.5916	23.398	2075.206	0.0324	1	-11.895	-11.895
54.67493	23.43	2080.206	0.0324	1	-11.867	-11.867
54.75827	23.462	2085.206	0.0324	1	-11.84	-11.84
54.8416	23.494	2090.206	0.0324	1	-11.814	-11.814
54.92494	23.529	2095.206	0.0323	1	-11.785	-11.785
55.00828	23.565	2100.206	0.0324	1	-11.756	-11.756
55.09162	23.601	2105.206	0.0324	1	-11.728	-11.728
55.17495	23.639	2110.206	0.0324	1	-11.698	-11.698
55.25828	23.678	2115.206	0.0324	1	-11.668	-11.668
55.34162	23.724	2120.206	0.0324	1	-11.632	-11.632
55.42495	23.77	2125.206	0.0324	1	-11.593	-11.593
55.50828	23.816	2130.206	0.0324	1	-11.552	-11.552
55.59162	23.863	2135.206	0.0324	1	-11.511	-11.511
55.67496	23.909	2140.206	0.0324	1	-11.469	-11.469
55.75829	23.956	2145.206	0.0324	1	-11.426	-11.426
55.84162	24.006	2150.206	0.0324	1	-11.379	-11.379
55.92495	24.06	2155.206	0.0324	1	-11.327	-11.327
56.00829	24.119	2160.206	0.0324	1	-11.271	-11.271
56.09162	24.178	2165.206	0.0324	1	-11.218	-11.218
56.17495	24.234	2170.206	0.0324	1	-11.168	-11.168
56.25828	24.287	2175.206	0.0324	1	-11.121	-11.121
56.34162	24.344	2180.206	0.0324	1	-11.07	-11.07
56.42496	24.392	2185.206	0.0324	1	-11.03	-11.03
56.50829	24.437	2190.206	0.0324	1	-10.991	-10.991
56.59162	24.491	2195.206	0.0324	1	-10.942	-10.942
56.67495	24.549	2200.206	0.0324	1	-10.892	-10.892
56.75828	24.612	2205.206	0.0324	1	-10.836	-10.836
56.8416	24.681	2210.206	0.0324	1	-10.771	-10.771
56.92493	24.756	2215.206	0.0323	1	-10.7	-10.7
57.00826	24.83	2220.206	0.0324	1	-10.628	-10.628
57.09159	24.905	2225.206	0.0324	1	-10.558	-10.558
57.17493	24.977	2230.206	0.0324	1	-10.492	-10.492
57.25826	25.048	2235.206	0.0324	1	-10.427	-10.427
57.34157	25.131	2240.206	0.0324	1	-10.352	-10.352
57.42488	25.231	2245.206	0.0324	1	-10.262	-10.262
57.50821	25.338	2250.206	0.0324	1	-10.163	-10.163
57.59155	25.424	2255.206	0.0324	1	-10.086	-10.086
57.67489	25.494	2260.206	0.0324	1	-10.024	-10.024
57.75822	25.562	2265.206	0.0324	1	-9.963	-9.963
57.84156	25.646	2270.206	0.0324	1	-9.886	-9.886
57.92489	25.737	2275.206	0.0324	1	-9.803	-9.803
58.00823	25.835	2280.206	0.0324	1	-9.712	-9.712
58.09157	25.935	2285.206	0.0324	1	-9.619	-9.619
58.1749	26.041	2290.206	0.0324	1	-9.519	-9.519
58.25824	26.151	2295.206	0.0324	1	-9.415	-9.415
58.34157	26.265	2300.206	0.0324	1	-9.306	-9.306
58.42491	26.384	2305.206	0.0324	1	-9.192	-9.192
58.50824	26.504	2310.206	0.0324	1	-9.077	-9.077
58.59157	26.633	2315.206	0.0324	1	-8.953	-8.953
58.6749	26.774	2320.206	0.0324	1	-8.818	-8.818
58.75823	26.915	2325.206	0.0324	1	-8.683	-8.683
58.84157	27.06	2330.206	0.0324	1	-8.543	-8.543
58.92489	27.202	2335.206	0.0324	1	-8.407	-8.407
59.00822	27.368	2340.206	0.0324	1	-8.247	-8.247
59.09155	27.544	2345.206	0.0324	1	-8.076	-8.076
59.17488	27.726	2350.206	0.0324	1	-7.9	-7.9
59.25821	27.917	2355.206	0.0324	1	-7.715	-7.715
59.34154	28.119	2360.206	0.0324	1	-7.517	-7.517
59.42487	28.336	2365.206	0.0324	1	-7.304	-7.304
59.5082	28.565	2370.206	0.0324	1	-7.081	-7.081
59.59153	28.804	2375.206	0.0324	1	-6.846	-6.846
59.67486	29.044	2380.206	0.0324	1	-6.61	-6.61
59.75819	29.306	2385.206	0.0324	1	-6.353	-6.353
59.84152	29.6	2390.206	0.0324	1	-6.065	-6.065
59.92485	29.873	2395.206	0.0324	1	-5.798	-5.798
60.00818	30.185	2400.206	0.0324	1	-5.495	-5.495
60.0915	30.533	2405.206	0.0324	1	-5.157	-5.157
60.17483	30.919	2410.206	0.0324	1	-4.778	-4.778
60.25817	31.275	2415.206	0.0324	1	-4.426	-4.426
60.34151	31.65	2420.206	0.0324	1	-4.055	-4.055
60.42485	32.054	2425.206	0.0324	1	-3.656	-3.656
60.50819	32.471	2430.206	0.0324	1	-3.244	-3.244
60.59152	32.899	2435.206	0.0324	1	-2.822	-2.822
60.67485	33.347	2440.206	0.0324	1	-2.38	-2.38
60.75819	33.799	2445.206	0.0324	1	-1.933	-1.933
60.84153	34.224	2450.206	0.0324	1	-1.513	-1.513
60.92487	34.629	2455.206	0.0324	1	-1.114	-1.114
61.0082	35.019	2460.206	0.0324	1	-0.73	-0.73
61.09154	35.369	2465.206	0.0323	1	-0.386	-0.386
61.17488	35.667	2470.206	0.0324	1	-0.095	-0.095
61.25822	35.92	2475.206	0.0324	1	0.15	0.15
61.34156	36.133	2480.206	0.0324	1	0.355	0.355
61.42488	36.307	2485.206	0.0324	1	0.523	0.523
61.50822	36.432	2490.206	0.0324	1	0.642	0.642
61.59157	36.524	2495.206	0.0324	1	0.728	0.728
61.67492	36.589	2500.206	0.0324	1	0.789	0.789
61.75827	36.635	2505.206	0.0324	1	0.832	0.832
61.8416	36.667	2510.206	0.0324	1	0.862	0.862
61.92492	36.694	2515.206	0.0324	1	0.886	0.886
62.00825	36.737	2520.206	0.0324	1	0.928	0.928
62.09156	36.788	2525.206	0.0324	1	0.978	0.978
62.17488	36.823	2530.206	0.0324	1	1.011	1.011
62.2582	36.844	2535.206	0.0324	1	1.03	1.03
62.34153	36.864	2540.206	0.0324	1	1.048	1.048
62.42485	36.882	2545.206	0.0324	1	1.063	1.063
62.50819	36.897	2550.206	0.0324	1	1.075	1.075
62.59152	36.911	2555.206	0.0324	1	1.086	1.086
62.67485	36.927	2560.206	0.0324	1	1.098	1.098
62.75817	36.946	2565.206	0.0324	1	1.112	1.112
62.8415	36.973	2570.206	0.0324	1	1.134	1.134
62.92484	37.007	2575.206	0.0324	1	1.163	1.163
63.00817	37.041	2580.206	0.0324	1	1.193	1.193
63.0915	37.089	2585.206	0.0324	1	1.236	1.236
63.17485	37.151	2590.206	0.0324	1	1.294	1.294
63.25818	37.221	2595.206	0.0324	1	1.359	1.359
63.34153	37.302	2600.206	0.0323	1	1.435	1.435
63.42486	37.393	2605.206	0.0324	1	1.521	1.521
63.50819	37.496	2610.206	0.0324	1	1.619	1.619
63.59153	37.569	2615.206	0.0324	1	1.686	1.686
63.67487	37.658	2620.206	0.0324	1	1.769	1.769
63.75821	37.742	2625.206	0.0324	1	1.849	1.849
63.84155	37.827	2630.206	0.0323	1	1.929	1.929
63.92488	37.907	2635.206	0.0324	1	2.001	2.001
64.0082	37.981	2640.206	0.0324	1	2.066	2.066
64.09154	38.048	2645.206	0.0324	1	2.126	2.126
64.17487	38.102	2650.206	0.0324	1	2.174	2.174
64.2582	38.146	2655.206	0.0323	1	2.212	2.212
64.34153	38.179	2660.206	0.0324	1	2.24	2.24
64.42485	38.206	2665.206	0.0324	1	2.261	2.261
64.50817	38.228	2670.206	0.0324	1	2.278	2.278
64.5915	38.245	2675.206	0.0324	1	2.289	2.289
64.67483	38.257	2680.206	0.0324	1	2.296	2.296
64.75816	38.266	2685.206	0.0324	1	2.3	2.3
64.84149	38.272	2690.206	0.0324	1	2.301	2.301
64.92483	38.275	2695.206	0.0324	1	2.299	2.299
65.00817	38.278	2700.206	0.0324	1	2.296	2.296
65.09151	38.28	2705.206	0.0324	1	2.291	2.291
65.17485	38.281	2710.206	0.0324	1	2.286	2.286
65.25817	38.282	2715.206	0.0324	1	2.282	2.282
65.34149	38.283	2720.206	0.0324	1	2.279	2.279
65.42481	38.283	2725.206	0.0324	1	2.273	2.273
65.50815	38.283	2730.206	0.0324	1	2.266	2.266
65.5915	38.28	2735.206	0.0324	1	2.256	2.256
65.67482	38.271	2740.206	0.0324	1	2.239	2.239
65.75816	38.263	2745.206	0.0324	1	2.223	2.223
65.84151	38.252	2750.206	0.0324	1	2.205	2.205
65.92485	38.237	2755.206	0.0324	1	2.185	2.185
66.00819	38.221	2760.206	0.0324	1	2.165	2.165
66.09153	38.207	2765.206	0.0324	1	2.144	2.144
66.17487	38.19	2770.206	0.0324	1	2.121	2.121
66.2582	38.176	2775.206	0.0324	1	2.1	2.1
66.34154	38.165	2780.206	0.0324	1	2.083	2.083
66.42487	38.152	2785.206	0.0324	1	2.064	2.064
66.5082	38.142	2790.206	0.0324	1	2.048	2.048
66.59153	38.134	2795.206	0.0324	1	2.032	2.032
66.67487	38.127	2800.206	0.0324	1	2.017	2.017
66.75819	38.12	2805.206	0.0324	1	2.004	2.004
66.84153	38.115	2810.206	0.0324	1	1.993	1.993
66.92485	38.108	2815.206	0.0323	1	1.98	1.98
67.0082	38.101	2820.206	0.0326	1	1.968	1.968
67.09153	38.094	2825.206	0.0324	1	1.956	1.956
67.17486	38.091	2830.206	0.0324	1	1.948	1.948
67.25819	38.089	2835.206	0.0324	1	1.942	1.942
67.34152	38.088	2840.206	0.0324	1	1.937	1.937
67.42484	38.087	2845.206	0.0324	1	1.932	1.932
67.50818	38.087	2850.206	0.0324	1	1.926	1.926
67.59151	38.088	2855.206	0.0324	1	1.919	1.919
67.67484	38.089	2860.206	0.0324	1	1.912	1.912
67.75817	38.09	2865.206	0.0324	1	1.908	1.908
67.8415	38.095	2870.206	0.0324	1	1.908	1.908
67.92484	38.104	2875.206	0.0324	1	1.912	1.912
68.00816	38.123	2880.206	0.0324	1	1.926	1.926
68.0915	38.156	2885.206	0.0324	1	1.954	1.954
68.17483	38.182	2890.206	0.0324	1	1.976	1.976
68.25817	38.217	2895.206	0.0324	1	2.007	2.007
68.3415	38.263	2900.206	0.0323	1	2.049	2.049
68.42484	38.32	2905.206	0.0324	1	2.101	2.101
68.50818	38.386	2910.206	0.0324	1	2.162	2.162
68.59152	38.453	2915.206	0.0323	1	2.224	2.224
68.67485	38.497	2920.206	0.0324	1	2.263	2.263
68.75819	38.557	2925.206	0.0324	1	2.316	2.316
68.84153	38.62	2930.206	0.0323	1	2.373	2.373
68.92485	38.688	2935.206	0.0324	1	2.435	2.435
69.00817	38.764	2940.206	0.0324	1	2.506	2.506
69.09149	38.846	2945.206	0.0324	1	2.583	2.583
69.17483	38.921	2950.206	0.0323	1	2.653	2.653
69.25816	38.975	2955.206	0.0323	1	2.701	2.701
69.3415	39.027	2960.206	0.0324	1	2.749	2.749
69.42484	39.075	2965.206	0.0323	1	2.791	2.791
69.50817	39.122	2970.206	0.0324	1	2.833	2.833
69.59151	39.169	2975.206	0.0324	1	2.874	2.874
69.67484	39.215	2980.206	0.0323	1	2.913	2.913
69.75818	39.259	2985.206	0.0323	1	2.951	2.951
69.84152	39.298	2990.206	0.0324	1	2.984	2.984
69.92486	39.333	2995.206	0.0324	1	3.014	3.014
70.0082	39.365	3000.206	0.0324	1	3.041	3.041
70.09153	39.397	3005.206	0.0324	1	3.069	3.069
70.17488	39.426	3010.206	0.0324	1	3.093	3.093
70.25822	39.449	3015.206	0.0324	1	3.111	3.111
70.34157	39.467	3020.206	0.0323	1	3.124	3.124
70.4249	39.482	3025.206	0.0324	1	3.135	3.135
70.50822	39.497	3030.206	0.0324	1	3.146	3.146
70.59153	39.511	3035.206	0.0324	1	3.155	3.155
70.67486	39.524	3040.206	0.0324	1	3.161	3.161
70.7582	39.531	3045.206	0.0324	1	3.162	3.162
70.84153	39.535	3050.206	0.0324	1	3.16	3.16
70.92488	39.538	3055.206	0.0323	1	3.157	3.157
71.00821	39.54	3060.206	0.0324	1	3.153	3.153
71.09153	39.542	3065.206	0.0324	1	3.15	3.15
71.17486	39.543	3070.206	0.0324	1	3.145	3.145
71.2582	39.544	3075.206	0.0324	1	3.14	3.14
71.34154	39.544	3080.206	0.0324	1	3.133	3.133
71.42489	39.543	3085.206	0.0324	1	3.123	3.123
71.50824	39.539	3090.206	0.0324	1	3.111	3.111
71.59158	39.533	3095.206	0.0323	1	3.098	3.098
71.67492	39.524	3100.206	0.0324	1	3.083	3.083
71.75826	39.51	3105.206	0.0323	1	3.062	3.062
71.84161	39.492	3110.206	0.0324	1	3.037	3.037
71.92494	39.47	3115.206	0.0324	1	3.007	3.007
72.00827	39.449	3120.206	0.0324	1	2.978	2.978
72.09161	39.426	3125.206	0.0324	1	2.947	2.947
72.17493	39.404	3130.206	0.0324	1	2.918	2.918
72.25827	39.385	3135.206	0.0324	1	2.893	2.893
72.34159	39.364	3140.206	0.0324	1	2.865	2.865
72.42492	39.344	3145.206	0.0323	1	2.839	2.839
72.50826	39.321	3150.206	0.0323	1	2.81	2.81
72.5916	39.293	3155.206	0.0324	1	2.775	2.775
72.67493	39.268	3160.206	0.0323	1	2.744	2.744
72.77161	39.235	3166.006	0.0324	1	2.705	2.705
72.85495	39.208	3171.006	0.0324	1	2.674	2.674
72.93828	39.183	3176.006	0.0324	1	2.644	2.644
73.02162	39.158	3181.006	0.0324	1	2.614	2.614
73.10495	39.137	3186.006	0.0324	1	2.588	2.588
73.18828	39.121	3191.006	0.0323	1	2.566	2.566
73.2716	39.106	3196.006	0.0323	1	2.544	2.544
73.35493	39.093	3201.006	0.0324	1	2.524	2.524
73.43826	39.079	3206.006	0.0323	1	2.503	2.503
73.52158	39.064	3211.006	0.0324	1	2.482	2.482
73.60492	39.052	3216.006	0.0324	1	2.464	2.464
73.68825	39.037	3221.006	0.0324	1	2.445	2.445
73.7716	39.022	3226.006	0.0324	1	2.425	2.425
73.85495	39.002	3231.006	0.0324	1	2.401	2.401
73.93831	38.979	3236.006	0.0323	1	2.373	2.373
74.02166	38.956	3241.006	0.0324	1	2.345	2.345
74.10501	38.933	3246.006	0.0324	1	2.317	2.317
74.18833	38.913	3251.006	0.0324	1	2.293	2.293
74.27166	38.898	3256.006	0.0323	1	2.273	2.273
74.35499	38.885	3261.006	0.0324	1	2.256	2.256
74.43831	38.87	3266.006	0.0324	1	2.236	2.236
74.52164	38.855	3271.006	0.0324	1	2.215	2.215
74.60497	38.836	3276.006	0.0324	1	2.191	2.191
74.6883	38.817	3281.006	0.0324	1	2.166	2.166
74.77163	38.793	3286.006	0.0324	1	2.135	2.135
74.85496	38.765	3291.006	0.0324	1	2.101	2.101
74.93828	38.733	3296.006	0.0324	1	2.062	2.062
75.02161	38.7	3301.006	0.0324	1	2.023	2.023
75.10494	38.665	3306.006	0.0323	1	1.981	1.981
75.18828	38.627	3311.006	0.0324	1	1.936	1.936
75.27162	38.585	3316.006	0.0324	1	1.888	1.888
75.35496	38.542	3321.006	0.0324	1	1.837	1.837
75.43829	38.499	3326.006	0.0324	1	1.786	1.786
75.52162	38.458	3331.006	0.0324	1	1.738	1.738
75.60496	38.419	3336.006	0.0324	1	1.693	1.693
75.6883	38.379	3341.006	0.0324	1	1.646	1.646
75.77163	38.336	3346.006	0.0323	1	1.595	1.595
75.85497	38.293	3351.006	0.0324	1	1.546	1.546
75.93831	38.248	3356.006	0.0324	1	1.496	1.496
76.02163	38.198	3361.006	0.0323	1	1.441	1.441
76.10497	38.149	3366.006	0.0324	1	1.386	1.386
76.18829	38.095	3371.006	0.0324	1	1.325	1.325
76.27163	38.041	3376.006	0.0324	1	1.265	1.265
76.35496	37.985	3381.006	0.0324	1	1.205	1.205
76.43828	37.93	3386.006	0.0324	1	1.145	1.145
76.52161	37.877	3391.006	0.0324	1	1.087	1.087
76.60494	37.821	3396.006	0.0324	1	1.026	1.026
76.68829	37.762	3401.006	0.0324	1	0.963	0.963
76.77163	37.702	3406.006	0.0323	1	0.898	0.898
76.85497	37.638	3411.006	0.0323	1	0.827	0.827
76.9383	37.573	3416.006	0.0324	1	0.754	0.754
77.02164	37.501	3421.006	0.0323	1	0.674	0.674
77.10498	37.423	3426.006	0.0324	1	0.587	0.587
77.18831	37.344	3431.006	0.0323	1	0.5	0.5
77.27164	37.271	3436.006	0.0324	1	0.419	0.419
77.35498	37.192	3441.006	0.0323	1	0.334	0.334
77.43832	37.105	3446.006	0.0324	1	0.241	0.241
77.52165	37.009	3451.006	0.0324	1	0.137	0.137
77.605	36.915	3456.006	0.0323	1	0.033	0.033
77.68833	36.812	3461.006	0.0324	1	-0.079	-0.079
77.77166	36.714	3466.006	0.0324	1	-0.186	-0.186
77.855	36.621	3471.006	0.0324	1	-0.287	-0.287
77.93833	36.51	3476.006	0.0323	1	-0.405	-0.405
78.02166	36.391	3481.006	0.0324	1	-0.532	-0.532
78.10499	36.273	3486.006	0.0324	1	-0.656	-0.656
78.18834	36.148	3491.006	0.0323	1	-0.786	-0.786
78.27167	36.006	3496.006	0.0324	1	-0.933	-0.933
78.35502	35.868	3501.006	0.0324	1	-1.076	-1.076
78.43836	35.727	3506.006	0.0323	1	-1.222	-1.222
78.52169	35.582	3511.006	0.0324	1	-1.371	-1.371
78.60503	35.447	3516.006	0.0324	1	-1.508	-1.508
78.68837	35.296	3521.006	0.0324	1	-1.665	-1.665
78.77169	35.15	3526.006	0.0324	1	-1.817	-1.817
78.85501	35.026	3531.006	0.0323	1	-1.945	-1.945
78.93836	34.892	3536.006	0.0324	1	-2.084	-2.084
79.02169	34.744	3541.006	0.0324	1	-2.24	-2.24
79.10503	34.615	3546.006	0.0323	1	-2.378	-2.378
79.18836	34.471	3551.006	0.0324	1	-2.531	-2.531
79.27169	34.322	3556.006	0.0323	1	-2.689	-2.689
79.35501	34.175	3561.006	0.0324	1	-2.846	-2.846
79.43835	34.031	3566.006	0.0324	1	-3	-3
79.52167	33.876	3571.006	0.0324	1	-3.165	-3.165
79.605	33.721	3576.006	0.0323	1	-3.331	-3.331
79.68833	33.565	3581.006	0.0323	1	-3.495	-3.495
79.77168	33.397	3586.006	0.0324	1	-3.669	-3.669
79.85501	33.219	3591.006	0.0323	1	-3.852	-3.852
79.93835	33.049	3596.006	0.0323	1	-4.026	-4.026
80.02168	32.875	3601.006	0.0323	1	-4.205	-4.205
80.10502	32.694	3606.006	0.0323	1	-4.39	-4.39
80.18835	32.502	3611.006	0.0324	1	-4.586	-4.586
80.27169	32.316	3616.006	0.0324	1	-4.777	-4.777
80.35503	32.127	3621.006	0.0324	1	-4.972	-4.972
80.43836	31.921	3626.006	0.0324	1	-5.186	-5.186
80.5217	31.71	3631.006	0.0324	1	-5.406	-5.406
80.60502	31.492	3636.006	0.0324	1	-5.632	-5.632
80.68837	31.278	3641.006	0.0323	1	-5.854	-5.854
80.7717	31.046	3646.006	0.0324	1	-6.094	-6.094
80.85504	30.818	3651.006	0.0324	1	-6.328	-6.328
80.93838	30.607	3656.006	0.0324	1	-6.544	-6.544
81.02172	30.39	3661.006	0.0323	1	-6.767	-6.767
81.10506	30.162	3666.006	0.0323	1	-7.003	-7.003
81.18839	29.94	3671.006	0.0323	1	-7.232	-7.232
81.27172	29.716	3676.006	0.0323	1	-7.466	-7.466
81.35506	29.494	3681.006	0.0324	1	-7.7	-7.7
81.43838	29.26	3686.006	0.0324	1	-7.945	-7.945
81.52171	29.042	3691.006	0.0323	1	-8.172	-8.172
81.60504	28.82	3696.006	0.0324	1	-8.402	-8.402
81.68839	28.612	3701.006	0.0324	1	-8.618	-8.618
81.77175	28.378	3706.006	0.0324	1	-8.861	-8.861
81.8551	28.153	3711.006	0.0324	1	-9.094	-9.094
81.93844	27.941	3716.006	0.0324	1	-9.313	-9.313
82.02176	27.769	3721.006	0.0323	1	-9.491	-9.491
82.1051	27.623	3726.006	0.0324	1	-9.645	-9.645
82.18842	27.461	3731.006	0.0323	1	-9.813	-9.813
82.27175	27.33	3736.006	0.0324	1	-9.95	-9.95
82.35508	27.199	3741.006	0.0324	1	-10.087	-10.087
82.43841	27.075	3746.006	0.0323	1	-10.215	-10.215
82.52174	26.962	3751.006	0.0323	1	-10.334	-10.334
82.60507	26.862	3756.006	0.0324	1	-10.442	-10.442
82.6884	26.776	3761.006	0.0324	1	-10.535	-10.535
82.77173	26.706	3766.006	0.0323	1	-10.614	-10.614
82.85507	26.645	3771.006	0.0324	1	-10.687	-10.687
82.9384	26.587	3776.006	0.0324	1	-10.76	-10.76
83.02174	26.544	3781.006	0.0323	1	-10.82	-10.82
83.10508	26.509	3786.006	0.0324	1	-10.869	-10.869
83.18841	26.48	3791.006	0.0323	1	-10.91	-10.91
83.27175	26.458	3796.006	0.0324	1	-10.942	-10.942
83.35508	26.444	3801.006	0.0324	1	-10.964	-10.964
83.43841	26.434	3806.006	0.0324	1	-10.985	-10.985
83.52175	26.434	3811.006	0.0324	1	-10.996	-10.996
83.60509	26.443	3816.006	0.0324	1	-10.994	-10.994
83.68842	26.449	3821.006	0.0324	1	-10.996	-10.996
83.77177	26.457	3826.006	0.0324	1	-10.994	-10.994
83.8551	26.465	3831.006	0.0324	1	-10.991	-10.991
83.93843	26.478	3836.006	0.0324	1	-10.983	-10.983
84.02176	26.499	3841.006	0.0324	1	-10.966	-10.966
84.1051	26.533	3846.006	0.0324	1	-10.937	-10.937
84.18843	26.581	3851.006	0.0324	1	-10.894	-10.894
84.27176	26.648	3856.006	0.0324	1	-10.832	-10.832
84.3551	26.724	3861.006	0.0324	1	-10.761	-10.761
84.43843	26.812	3866.006	0.0324	1	-10.677	-10.677
84.52176	26.917	3871.006	0.0324	1	-10.577	-10.577
84.60511	27.026	3876.006	0.0324	1	-10.474	-10.474
84.68845	27.119	3881.006	0.0324	1	-10.387	-10.387
84.77178	27.228	3886.006	0.0324	1	-10.284	-10.284
84.85512	27.352	3891.006	0.0324	1	-10.166	-10.166
84.93844	27.466	3896.006	0.0324	1	-10.059	-10.059
85.02177	27.588	3901.006	0.0323	1	-9.948	-9.948
85.10512	27.703	3906.006	0.0324	1	-9.842	-9.842
85.18845	27.804	3911.006	0.0324	1	-9.748	-9.748
85.27178	27.913	3916.006	0.0324	1	-9.647	-9.647
85.3551	28.013	3921.006	0.0324	1	-9.554	-9.554
85.43844	28.125	3926.006	0.0324	1	-9.449	-9.449
85.52177	28.223	3931.006	0.0324	1	-9.357	-9.357
85.60511	28.318	3936.006	0.0324	1	-9.269	-9.269
85.68844	28.405	3941.006	0.0323	1	-9.191	-9.191
85.77178	28.492	3946.006	0.0323	1	-9.112	-9.112
85.85511	28.574	3951.006	0.0324	1	-9.038	-9.038
85.93845	28.654	3956.006	0.0324	1	-8.968	-8.968
86.02179	28.734	3961.006	0.0324	1	-8.897	-8.897
86.10513	28.808	3966.006	0.0323	1	-8.832	-8.832
86.18847	28.879	3971.006	0.0324	1	-8.772	-8.772
86.2718	28.947	3976.006	0.0324	1	-8.715	-8.715
86.35514	29.019	3981.006	0.0324	1	-8.652	-8.652
86.43847	29.098	3986.006	0.0323	1	-8.582	-8.582
86.5218	29.171	3991.006	0.0324	1	-8.515	-8.515
86.60514	29.239	3996.006	0.0323	1	-8.453	-8.453
86.68848	29.301	4001.006	0.0324	1	-8.399	-8.399
86.77182	29.361	4006.006	0.0324	1	-8.347	-8.347
86.85513	29.411	4011.006	0.0323	1	-8.306	-8.306
86.93846	29.475	4016.006	0.0324	1	-8.252	-8.252
87.02179	29.537	4021.006	0.0323	1	-8.2	-8.2
87.10512	29.593	4026.006	0.0324	1	-8.153	-8.153
87.18847	29.654	4031.006	0.0323	1	-8.102	-8.102
87.27183	29.7	4036.006	0.0324	1	-8.066	-8.066
87.35519	29.738	4041.006	0.0323	1	-8.041	-8.041
87.43852	29.777	4046.006	0.0324	1	-8.017	-8.017
87.52186	29.829	4051.006	0.0323	1	-7.978	-7.978
87.6052	29.884	4056.006	0.0323	1	-7.934	-7.934
87.68852	29.941	4061.006	0.0324	1	-7.886	-7.886
87.77185	30.004	4066.006	0.0323	1	-7.832	-7.832
87.85518	30.065	4071.006	0.0323	1	-7.778	-7.778
87.93851	30.123	4076.006	0.0323	1	-7.729	-7.729
88.02184	30.177	4081.006	0.0324	1	-7.686	-7.686
88.10517	30.227	4086.006	0.0324	1	-7.644	-7.644
88.1885	30.273	4091.006	0.0323	1	-7.603	-7.603
88.27184	30.316	4096.006	0.0323	1	-7.565	-7.565
88.35518	30.359	4101.006	0.0324	1	-7.528	-7.528
88.43851	30.415	4106.006	0.0324	1	-7.48	-7.48
88.52184	30.461	4111.006	0.0324	1	-7.442	-7.442
88.60516	30.504	4116.006	0.0324	1	-7.408	-7.408
88.6885	30.554	4121.006	0.0324	1	-7.367	-7.367
88.77183	30.601	4126.006	0.0324	1	-7.33	-7.33
88.85517	30.646	4131.006	0.0324	1	-7.296	-7.296
88.9385	30.692	4136.006	0.0323	1	-7.263	-7.263
89.02184	30.739	4141.006	0.0323	1	-7.225	-7.225
89.10518	30.788	4146.006	0.0324	1	-7.184	-7.184
89.18851	30.835	4151.006	0.0324	1	-7.143	-7.143
89.27185	30.882	4156.006	0.0324	1	-7.1	-7.1
89.35519	30.925	4161.006	0.0324	1	-7.062	-7.062
89.43851	30.97	4166.006	0.0324	1	-7.028	-7.028
89.52183	31.024	4171.006	0.0323	1	-6.991	-6.991
89.60515	31.079	4176.006	0.0323	1	-6.953	-6.953
89.6885	31.134	4181.006	0.0323	1	-6.909	-6.909
89.77185	31.17	4186.006	0.0323	1	-6.88	-6.88
89.8552	31.2	4191.006	0.0324	1	-6.858	-6.858
89.93856	31.225	4196.006	0.0323	1	-6.84	-6.84
90.02189	31.241	4201.006	0.0323	1	-6.832	-6.832
90.10523	31.27	4206.006	0.0324	1	-6.81	-6.81
90.18856	31.302	4211.006	0.0324	1	-6.786	-6.786
90.27189	31.341	4216.006	0.0324	1	-6.754	-6.754
90.35522	31.383	4221.006	0.0324	1	-6.719	-6.719
90.43855	31.422	4226.006	0.0324	1	-6.688	-6.688
90.52189	31.461	4231.006	0.0323	1	-6.655	-6.655
90.60522	31.5	4236.006	0.0324	1	-6.621	-6.621
90.68854	31.533	4241.006	0.0324	1	-6.591	-6.591
90.77187	31.567	4246.006	0.0324	1	-6.561	-6.561
90.85521	31.6	4251.006	0.0324	1	-6.532	-6.532
90.93854	31.626	4256.006	0.0324	1	-6.514	-6.514
91.02188	31.698	4261.006	0.0324	1	-6.45	-6.45
91.10522	31.772	4266.006	0.0324	1	-6.382	-6.382
91.18854	31.82	4271.006	0.0324	1	-6.34	-6.34
91.27188	31.852	4276.006	0.0324	1	-6.313	-6.313
91.35522	31.873	4281.006	0.0324	1	-6.298	-6.298
91.43855	31.886	4286.006	0.0324	1	-6.291	-6.291
91.52189	31.895	4291.006	0.0323	1	-6.287	-6.287
91.60524	31.902	4296.006	0.0323	1	-6.286	-6.286
91.68857	31.907	4301.006	0.0323	1	-6.289	-6.289
91.77192	31.911	4306.006	0.0323	1	-6.294	-6.294
91.85526	31.914	4311.006	0.0324	1	-6.303	-6.303
91.9386	31.917	4316.006	0.0324	1	-6.314	-6.314
92.02193	31.919	4321.006	0.0324	1	-6.321	-6.321
92.10527	31.922	4326.006	0.0323	1	-6.324	-6.324
92.18861	31.923	4331.006	0.0323	1	-6.329	-6.329
92.27197	31.925	4336.006	0.0324	1	-6.331	-6.331
92.35533	31.926	4341.006	0.0324	1	-6.335	-6.335
92.43868	31.926	4346.006	0.0324	1	-6.34	-6.34
92.52201	31.927	4351.006	0.0324	1	-6.344	-6.344
92.60534	31.93	4356.006	0.0324	1	-6.345	-6.345
92.6887	31.933	4361.006	0.0324	1	-6.346	-6.346
92.77202	31.935	4366.006	0.0323	1	-6.351	-6.351
92.85536	31.94	4371.006	0.0324	1	-6.354	-6.354
92.93869	31.944	4376.006	0.0324	1	-6.357	-6.357
93.02202	31.948	4381.006	0.0323	1	-6.361	-6.361
93.10534	31.954	4386.006	0.0323	1	-6.363	-6.363
93.18867	31.959	4391.006	0.0324	1	-6.366	-6.366
93.27199	31.967	4396.006	0.0323	1	-6.367	-6.367
93.35533	31.976	4401.006	0.0324	1	-6.367	-6.367
93.43866	31.984	4406.006	0.0324	1	-6.368	-6.368
93.52199	31.993	4411.006	0.0323	1	-6.368	-6.368
93.60532	32.001	4416.006	0.0324	1	-6.368	-6.368
93.68865	32.008	4421.006	0.0324	1	-6.37	-6.37
93.77199	32.014	4426.006	0.0324	1	-6.375	-6.375
93.85532	32.02	4431.006	0.0324	1	-6.38	-6.38
93.93867	32.025	4436.006	0.0323	1	-6.384	-6.384
94.02199	32.028	4441.006	0.0324	1	-6.388	-6.388
94.1053	32.033	4446.006	0.0324	1	-6.389	-6.389
94.18861	32.038	4451.006	0.0323	1	-6.389	-6.389
94.27196	32.043	4456.006	0.0323	1	-6.389	-6.389
94.3553	32.046	4461.006	0.0324	1	-6.391	-6.391
94.43864	32.047	4466.006	0.0324	1	-6.396	-6.396
94.52198	32.048	4471.006	0.0323	1	-6.401	-6.401
94.60532	32.049	4476.006	0.0323	1	-6.404	-6.404
94.68866	32.05	4481.006	0.0324	1	-6.407	-6.407
94.772	32.051	4486.006	0.0324	1	-6.41	-6.41
94.85535	32.051	4491.006	0.0324	1	-6.414	-6.414
94.9387	32.051	4496.006	0.0323	1	-6.418	-6.418
95.02203	32.051	4501.006	0.0324	1	-6.422	-6.422
95.10536	32.052	4506.006	0.0323	1	-6.425	-6.425
95.18869	32.052	4511.006	0.0324	1	-6.43	-6.43
95.27202	32.052	4516.006	0.0324	1	-6.435	-6.435
95.35536	32.052	4521.006	0.0323	1	-6.44	-6.44
95.43869	32.052	4526.006	0.0324	1	-6.445	-6.445
95.52202	32.052	4531.006	0.0323	1	-6.449	-6.449
95.60536	32.051	4536.006	0.0324	1	-6.454	-6.454
95.68868	32.051	4541.006	0.0323	1	-6.458	-6.458
95.77198	32.051	4546.006	0.0323	1	-6.464	-6.464
95.85531	32.05	4551.006	0.0323	1	-6.47	-6.47
95.93866	32.049	4556.006	0.0324	1	-6.475	-6.475
96.02199	32.041	4561.006	0.0323	1	-6.485	-6.485
96.10533	32.033	4566.006	0.0324	1	-6.496	-6.496
96.18868	32.024	4571.006	0.0323	1	-6.507	-6.507
96.27201	32.013	4576.006	0.0323	1	-6.521	-6.521
96.35534	31.999	4581.006	0.0323	1	-6.538	-6.538
96.43867	31.983	4586.006	0.0323	1	-6.556	-6.556
96.52201	31.966	4591.006	0.0323	1	-6.575	-6.575
96.60534	31.941	4596.006	0.0324	1	-6.603	-6.603
96.68868	31.916	4601.006	0.0324	1	-6.63	-6.63
96.77203	31.889	4606.006	0.0323	1	-6.658	-6.658
96.85536	31.86	4611.006	0.0323	1	-6.689	-6.689
96.9387	31.832	4616.006	0.0324	1	-6.718	-6.718
97.02203	31.806	4621.006	0.0324	1	-6.745	-6.745
97.10536	31.781	4626.006	0.0324	1	-6.771	-6.771
97.18869	31.758	4631.006	0.0324	1	-6.797	-6.797
97.27203	31.731	4636.006	0.0323	1	-6.827	-6.827
97.35536	31.703	4641.006	0.0324	1	-6.858	-6.858
97.4387	31.675	4646.006	0.0324	1	-6.888	-6.888
97.52205	31.647	4651.006	0.0323	1	-6.918	-6.918
97.60539	31.614	4656.006	0.0324	1	-6.952	-6.952
97.68872	31.582	4661.006	0.0323	1	-6.985	-6.985
97.77206	31.554	4666.006	0.0324	1	-7.014	-7.014
97.85539	31.531	4671.006	0.0323	1	-7.038	-7.038
97.93873	31.51	4676.006	0.0323	1	-7.059	-7.059
98.02205	31.489	4681.006	0.0323	1	-7.081	-7.081
98.10539	31.469	4686.006	0.0324	1	-7.101	-7.101
98.18871	31.445	4691.006	0.0323	1	-7.125	-7.125
98.27203	31.425	4696.006	0.0324	1	-7.146	-7.146
98.35536	31.417	4701.006	0.0324	1	-7.154	-7.154
98.43868	31.409	4706.006	0.0323	1	-7.162	-7.162
98.52203	31.4	4711.006	0.0323	1	-7.172	-7.172
98.60537	31.388	4716.006	0.0323	1	-7.184	-7.184
98.68871	31.369	4721.006	0.0323	1	-7.203	-7.203
98.77206	31.339	4726.006	0.0324	1	-7.233	-7.233
98.8554	31.298	4731.006	0.0323	1	-7.274	-7.274
98.93874	31.257	4736.006	0.0323	1	-7.315	-7.315
99.02207	31.216	4741.006	0.0324	1	-7.356	-7.356
99.10539	31.177	4746.006	0.0323	1	-7.395	-7.395
99.18872	31.142	4751.006	0.0323	1	-7.43	-7.43
99.27205	31.109	4756.006	0.0323	1	-7.463	-7.463
99.35536	31.075	4761.006	0.0323	1	-7.497	-7.497
99.43869	31.042	4766.006	0.0323	1	-7.53	-7.53
99.52203	31.005	4771.006	0.0323	1	-7.567	-7.567
99.60536	30.967	4776.006	0.0323	1	-7.605	-7.605
99.6887	30.931	4781.006	0.0323	1	-7.641	-7.641
99.77204	30.893	4786.006	0.0323	1	-7.679	-7.679
99.85539	30.855	4791.006	0.0323	1	-7.717	-7.717
99.93874	30.818	4796.006	0.0324	1	-7.754	-7.754
100.02209	30.776	4801.006	0.0323	1	-7.796	-7.796
100.10543	30.735	4806.006	0.0323	1	-7.837	-7.837
100.2021	30.696	4811.805	0.0323	1	-7.875	-7.875
100.28542	30.657	4816.805	0.0323	1	-7.914	-7.914
100.36874	30.628	4821.805	0.0323	1	-7.941	-7.941
100.45206	30.599	4826.805	0.0324	1	-7.968	-7.968
100.53538	30.57	4831.805	0.0323	1	-7.996	-7.996
100.6187	30.539	4836.805	0.0323	1	-8.025	-8.025
100.70203	30.504	4841.805	0.0323	1	-8.058	-8.058
100.78536	30.465	4846.805	0.0323	1	-8.094	-8.094
100.8687	30.424	4851.805	0.0324	1	-8.133	-8.133
100.95204	30.376	4856.805	0.0323	1	-8.178	-8.178
101.03538	30.327	4861.805	0.0324	1	-8.224	-8.224
101.11872	30.279	4866.805	0.0323	1	-8.269	-8.269
101.20205	30.239	4871.805	0.0323	1	-8.304	-8.304
101.28538	30.199	4876.805	0.0323	1	-8.338	-8.338
101.36871	30.158	4881.805	0.0323	1	-8.372	-8.372
101.45204	30.122	4886.805	0.0323	1	-8.4	-8.4
101.53536	30.077	4891.805	0.0324	1	-8.437	-8.437
101.6187	30.037	4896.805	0.0323	1	-8.467	-8.467
101.70203	29.986	4901.805	0.0323	1	-8.507	-8.507
101.78536	29.94	4906.805	0.0323	1	-8.542	-8.542
101.86868	29.891	4911.805	0.0323	1	-8.578	-8.578
101.95202	29.85	4916.805	0.0323	1	-8.603	-8.603
102.03536	29.805	4921.805	0.0324	1	-8.631	-8.631
102.1187	29.756	4926.805	0.0323	1	-8.663	-8.663
102.20202	29.708	4931.805	0.0323	1	-8.693	-8.693
102.28536	29.664	4936.805	0.0323	1	-8.72	-8.72
102.3687	29.616	4941.805	0.0324	1	-8.752	-8.752
102.45204	29.562	4946.805	0.0324	1	-8.788	-8.788
102.53537	29.505	4951.805	0.0323	1	-8.827	-8.827
102.61869	29.45	4956.805	0.0324	1	-8.863	-8.863
102.70203	29.398	4961.805	0.0324	1	-8.898	-8.898
102.78536	29.344	4966.805	0.0323	1	-8.934	-8.934
102.86869	29.288	4971.805	0.0324	1	-8.972	-8.972
102.95202	29.233	4976.805	0.0323	1	-9.009	-9.009
103.03535	29.173	4981.805	0.0324	1	-9.052	-9.052
103.11868	29.118	4986.805	0.0323	1	-9.09	-9.09
103.20202	29.058	4991.805	0.0324	1	-9.133	-9.133
103.28535	28.985	4996.805	0.0323	1	-9.187	-9.187
103.36869	28.915	5001.805	0.0323	1	-9.237	-9.237
103.45203	28.846	5006.805	0.0323	1	-9.285	-9.285
103.53536	28.776	5011.805	0.0324	1	-9.336	-9.336
103.6187	28.71	5016.805	0.0324	1	-9.385	-9.385
103.70204	28.643	5021.805	0.0323	1	-9.434	-9.434
103.78537	28.577	5026.805	0.0323	1	-9.482	-9.482
103.8687	28.512	5031.805	0.0323	1	-9.527	-9.527
103.95204	28.449	5036.805	0.0323	1	-9.569	-9.569
104.03536	28.385	5041.805	0.0324	1	-9.607	-9.607
104.11868	28.325	5046.805	0.0323	1	-9.639	-9.639
104.20202	28.264	5051.805	0.0323	1	-9.675	-9.675
104.28535	28.191	5056.805	0.0323	1	-9.722	-9.722
104.36868	28.117	5061.805	0.0323	1	-9.77	-9.77
104.45202	28.043	5066.805	0.0323	1	-9.821	-9.821
104.53536	27.965	5071.805	0.0323	1	-9.876	-9.876
104.61869	27.89	5076.805	0.0323	1	-9.929	-9.929
104.70202	27.822	5081.805	0.0323	1	-9.975	-9.975
104.78535	27.754	5086.805	0.0324	1	-10.022	-10.022
104.86869	27.683	5091.805	0.0323	1	-10.07	-10.07
104.95202	27.608	5096.805	0.0324	1	-10.122	-10.122
105.03536	27.534	5101.805	0.0323	1	-10.172	-10.172
105.11869	27.448	5106.805	0.0324	1	-10.232	-10.232
105.20201	27.367	5111.805	0.0323	1	-10.29	-10.29
105.28533	27.295	5116.805	0.0324	1	-10.338	-10.338
105.36866	27.215	5121.805	0.0323	1	-10.387	-10.387
105.45199	27.126	5126.805	0.0323	1	-10.443	-10.443
105.53534	27.033	5131.805	0.0324	1	-10.505	-10.505
105.61868	26.929	5136.805	0.0324	1	-10.578	-10.578
105.70202	26.823	5141.805	0.0323	1	-10.651	-10.651
105.78536	26.715	5146.805	0.0323	1	-10.728	-10.728
105.8687	26.609	5151.805	0.0323	1	-10.805	-10.805
105.95203	26.505	5156.805	0.0323	1	-10.88	-10.88
106.03536	26.401	5161.805	0.0323	1	-10.953	-10.953
106.11869	26.296	5166.805	0.0323	1	-11.024	-11.024
106.20203	26.188	5171.805	0.0323	1	-11.099	-11.099
106.28537	26.077	5176.805	0.0323	1	-11.181	-11.181
106.36871	25.953	5181.805	0.0323	1	-11.28	-11.28
106.45205	25.825	5186.805	0.0323	1	-11.382	-11.382
106.53539	25.695	5191.805	0.0323	1	-11.486	-11.486
106.61873	25.558	5196.805	0.0324	1	-11.596	-11.596
106.70206	25.429	5201.805	0.0323	1	-11.696	-11.696
106.78539	25.303	5206.805	0.0323	1	-11.794	-11.794
106.86871	25.175	5211.805	0.0323	1	-11.893	-11.893
106.95204	25.048	5216.805	0.0323	1	-11.987	-11.987
107.03538	24.902	5221.805	0.0323	1	-12.101	-12.101
107.11871	24.748	5226.805	0.0324	1	-12.226	-12.226
107.20205	24.595	5231.805	0.0323	1	-12.35	-12.35
107.28539	24.443	5236.805	0.0324	1	-12.473	-12.473
107.36871	24.284	5241.805	0.0323	1	-12.603	-12.603
107.45204	24.13	5246.805	0.0323	1	-12.727	-12.727
107.53537	23.971	5251.805	0.0323	1	-12.856	-12.856
107.61869	23.814	5256.805	0.0323	1	-12.983	-12.983
107.70201	23.655	5261.805	0.0323	1	-13.113	-13.113
107.78534	23.511	5266.805	0.0323	1	-13.228	-13.228
107.86868	23.438	5271.805	0.0323	1	-13.274	-13.274
107.95201	23.317	5276.805	0.0323	1	-13.366	-13.366
108.03534	23.145	5281.805	0.0323	1	-13.503	-13.503
108.11868	22.94	5286.805	0.0323	1	-13.668	-13.668
108.20201	22.721	5291.805	0.0323	1	-13.846	-13.846
108.28535	22.494	5296.805	0.0323	1	-14.036	-14.036
108.36869	22.276	5301.805	0.0323	1	-14.215	-14.215
108.45203	22.083	5306.805	0.0323	1	-14.373	-14.373
108.53537	21.889	5311.805	0.0323	1	-14.532	-14.532
108.61871	21.702	5316.805	0.0323	1	-14.685	-14.685
108.70205	21.527	5321.805	0.0323	1	-14.824	-14.824
108.7854	21.349	5326.805	0.0323	1	-14.967	-14.967
108.86874	21.174	5331.805	0.0323	1	-15.108	-15.108
108.95207	21.001	5336.805	0.0323	1	-15.244	-15.244
109.0354	20.837	5341.805	0.0323	1	-15.371	-15.371
109.11873	20.677	5346.805	0.0323	1	-15.496	-15.496
109.20206	20.522	5351.805	0.0323	1	-15.614	-15.614
109.28539	20.364	5356.805	0.0323	1	-15.733	-15.733
109.36873	20.21	5361.805	0.0323	1	-15.848	-15.848
109.45206	20.046	5366.805	0.0323	1	-15.976	-15.976
109.53539	19.89	5371.805	0.0323	1	-16.097	-16.097
109.61873	19.735	5376.805	0.0323	1	-16.218	-16.218
109.70206	19.579	5381.805	0.0324	1	-16.341	-16.341
109.78539	19.42	5386.805	0.0324	1	-16.47	-16.47
109.86872	19.277	5391.805	0.0323	1	-16.585	-16.585
109.95204	19.142	5396.805	0.0323	1	-16.695	-16.695
