# Supplementary material for: Modification of the structural stability of human serum albumin in rheumatoid arthritis
Source: PLoS One. 2023 Mar 17;18(3):e0271008. doi: 10.1371/journal.pone.0271008 (PMC10022781; doi:10.1371/journal.pone.0271008)
Supplement: S2 Data — The zip file includes 47 HDC results (.csv) exported from DSC raw files. Each HDC result file contains seven measurements for each DSC run: temperature (°C), power (μW), time(s), pressure (atm), scan rate (°C/min), analysis data (excess molar heat capacity (Cpex)), and corrected data (normalized Cpex, normalization explained in the Methods section). (ZIP) [file pone.0271008.s003.zip › SupplmentalData_2_HDC results/RF60.csv]

temp	power	time	pressure	scan rate	AnalysisData	CorrectedData
20.00118	-61.601	0.42	0.0326	0.571	0.374	0.374
20.03288	-78.913	5.419	0.0324	0.571	0.314	0.314
20.09777	-163.898	11.419	0.0324	0.571	0.319	0.319
20.16823	-234.056	16.419	0.0326	0.571	-0.44	-0.44
20.24978	-288.993	21.419	0.0326	0.684	-1.962	-1.962
20.33931	-326.077	26.419	0.0326	0.8	-3.848	-3.848
20.43412	-346.552	31.419	0.0326	0.915	-5.59	-5.59
20.53199	-354.858	36.42	0.0326	1.029	-7.881	-7.881
20.63113	-352.188	41.42	0.0324	1.101	-9.892	-9.892
20.73018	-341.65	46.42	0.0324	1.142	-11.852	-11.852
20.82814	-325.998	51.42	0.0324	1.159	-13.72	-13.72
20.92438	-307.241	56.42	0.0324	1.145	-15.298	-15.298
21.01852	-286.971	61.42	0.0326	1.126	-16.558	-16.558
21.11045	-266.516	66.42	0.0326	1.103	-17.562	-17.562
21.20017	-246.761	71.42	0.0326	1.08	-18.288	-18.288
21.28786	-228.306	76.42	0.0324	1.058	-18.735	-18.735
21.37379	-211.55	81.42	0.0324	1.038	-18.984	-18.984
21.45821	-196.705	86.42	0.0324	1.02	-19.083	-19.083
21.54145	-183.757	91.42	0.0324	1.006	-19.029	-19.029
21.62379	-172.636	96.42	0.0324	0.995	-18.865	-18.865
21.70552	-163.27	101.42	0.0324	0.987	-18.597	-18.597
21.7869	-155.451	106.42	0.0324	0.982	-18.413	-18.413
21.86813	-148.825	111.42	0.0324	0.979	-18.184	-18.184
21.94939	-143.154	116.42	0.0324	0.978	-17.895	-17.895
22.03079	-138.216	121.42	0.0324	0.979	-17.595	-17.595
22.11242	-133.836	126.42	0.0326	0.981	-17.379	-17.379
22.19432	-129.788	131.42	0.0324	0.983	-17.19	-17.19
22.27649	-125.945	136.42	0.0326	0.986	-16.997	-16.997
22.35895	-122.206	141.42	0.0326	0.989	-16.837	-16.837
22.4417	-118.545	146.42	0.0326	0.992	-16.736	-16.736
22.52468	-114.862	151.42	0.0324	0.995	-16.679	-16.679
22.60787	-111.143	156.42	0.0324	0.997	-16.634	-16.634
22.6912	-107.344	161.42	0.0326	0.999	-16.569	-16.569
22.77467	-103.518	166.42	0.0326	1.001	-16.517	-16.517
22.85822	-99.69	171.42	0.0326	1.002	-16.481	-16.481
22.94186	-95.898	176.42	0.0324	1.003	-16.505	-16.505
23.02552	-92.115	181.42	0.0324	1.003	-16.536	-16.536
23.10918	-88.353	186.42	0.0324	1.004	-16.554	-16.554
23.19283	-84.654	191.42	0.0324	1.004	-16.563	-16.563
23.27646	-81.011	196.42	0.0326	1.003	-16.565	-16.565
23.36005	-77.442	201.42	0.0326	1.003	-16.55	-16.55
23.44361	-73.976	206.42	0.0326	1.003	-16.525	-16.525
23.52714	-70.618	211.42	0.0326	1.002	-16.47	-16.47
23.61062	-67.427	216.42	0.0324	1.002	-16.478	-16.478
23.69409	-64.34	221.42	0.0324	1.002	-16.452	-16.452
23.77753	-61.362	226.42	0.0324	1.001	-16.395	-16.395
23.86094	-58.524	231.42	0.0324	1.001	-16.362	-16.362
23.94433	-55.79	236.42	0.0324	1.001	-16.315	-16.315
24.0277	-53.176	241.42	0.0324	1.001	-16.266	-16.266
24.11107	-50.672	246.42	0.0324	1	-16.224	-16.224
24.19443	-48.272	251.42	0.0324	1	-16.212	-16.212
24.27778	-45.967	256.42	0.0324	1	-16.191	-16.191
24.36114	-43.754	261.42	0.0324	1	-16.146	-16.146
24.4445	-41.639	266.42	0.0324	1	-16.139	-16.139
24.52785	-39.59	271.42	0.0324	1	-16.108	-16.108
24.61121	-37.61	276.42	0.0324	1	-16.081	-16.081
24.69457	-35.694	281.42	0.0324	1	-16.05	-16.05
24.77793	-33.863	286.42	0.0324	1	-16.029	-16.029
24.86129	-32.056	291.42	0.0324	1	-15.977	-15.977
24.94467	-30.366	296.42	0.0324	1	-15.988	-15.988
25.02806	-28.728	301.42	0.0324	1	-15.989	-15.989
25.11143	-27.138	306.42	0.0326	1	-15.985	-15.985
25.19479	-25.568	311.42	0.0324	1	-15.959	-15.959
25.27816	-24.047	316.42	0.0324	1	-15.925	-15.925
25.36152	-22.576	321.42	0.0324	1	-15.887	-15.887
25.44489	-21.155	326.42	0.0324	1	-15.846	-15.846
25.52825	-19.808	331.42	0.0324	1	-15.834	-15.834
25.61162	-18.501	336.42	0.0324	1	-15.828	-15.828
25.69498	-17.259	341.42	0.0324	1	-15.84	-15.84
25.77834	-16.038	346.42	0.0324	1	-15.838	-15.838
25.8617	-14.869	351.42	0.0324	1	-15.831	-15.831
25.94507	-13.726	356.42	0.0326	1	-15.81	-15.81
26.02842	-12.619	361.42	0.0324	1	-15.786	-15.786
26.11178	-11.551	366.42	0.0326	1	-15.772	-15.772
26.19514	-10.532	371.42	0.0324	1	-15.775	-15.775
26.2785	-9.532	376.42	0.0324	1	-15.749	-15.749
26.36185	-8.584	381.42	0.0324	1	-15.738	-15.738
26.4452	-7.647	386.42	0.0326	1	-15.698	-15.698
26.52856	-6.77	391.42	0.0324	1	-15.695	-15.695
26.61191	-5.898	396.42	0.0326	1	-15.668	-15.668
26.69528	-5.063	401.42	0.0324	1	-15.652	-15.652
26.77862	-4.272	406.42	0.0324	1	-15.637	-15.637
26.86197	-3.48	411.42	0.0326	1	-15.577	-15.577
26.94533	-2.739	416.42	0.0326	1	-15.58	-15.58
27.02867	-2.024	421.42	0.0326	1	-15.596	-15.596
27.11202	-1.321	426.42	0.0326	1	-15.586	-15.586
27.19537	-0.634	431.42	0.0326	1	-15.563	-15.563
27.27873	0.031	436.42	0.0326	1	-15.54	-15.54
27.36207	0.662	441.42	0.0326	1	-15.526	-15.526
27.44542	1.284	446.42	0.0326	1	-15.496	-15.496
27.52877	1.874	451.42	0.0326	1	-15.469	-15.469
27.61211	2.447	456.42	0.0324	1	-15.448	-15.448
27.69545	3.005	461.42	0.0326	1	-15.427	-15.427
27.7788	3.533	466.42	0.0326	1	-15.431	-15.431
27.86214	4.042	471.42	0.0326	1	-15.441	-15.441
27.94549	4.541	476.42	0.0326	1	-15.428	-15.428
28.02883	5.018	481.42	0.0326	1	-15.416	-15.416
28.11217	5.482	486.42	0.0326	1	-15.396	-15.396
28.19551	5.938	491.42	0.0324	1	-15.367	-15.367
28.27885	6.376	496.42	0.0326	1	-15.344	-15.344
28.36218	6.799	501.42	0.0324	1	-15.323	-15.323
28.44552	7.213	506.42	0.0324	1	-15.294	-15.294
28.52886	7.599	511.42	0.0324	1	-15.294	-15.294
28.62888	8.045	517.419	0.0326	1	-15.298	-15.298
28.71223	8.403	522.419	0.0326	1	-15.287	-15.287
28.79557	8.746	527.419	0.0326	1	-15.277	-15.277
28.87891	9.094	532.419	0.0324	1	-15.252	-15.252
28.96224	9.43	537.419	0.0324	1	-15.225	-15.225
29.04557	9.753	542.419	0.0326	1	-15.214	-15.214
29.1289	10.078	547.419	0.0326	1	-15.176	-15.176
29.21223	10.381	552.419	0.0326	1	-15.155	-15.155
29.29556	10.677	557.419	0.0326	1	-15.143	-15.143
29.37889	10.952	562.419	0.0326	1	-15.129	-15.129
29.46223	11.217	567.419	0.0324	1	-15.112	-15.112
29.54556	11.474	572.419	0.0326	1	-15.103	-15.103
29.6289	11.723	577.419	0.0326	1	-15.098	-15.098
29.71224	11.96	582.419	0.0324	1	-15.095	-15.095
29.79558	12.188	587.419	0.0326	1	-15.11	-15.11
29.87892	12.412	592.419	0.0326	1	-15.117	-15.117
29.96226	12.632	597.419	0.0324	1	-15.121	-15.121
30.04559	12.847	602.419	0.0326	1	-15.102	-15.102
30.12892	13.067	607.419	0.0324	1	-15.057	-15.057
30.21226	13.276	612.419	0.0326	1	-15.025	-15.025
30.29559	13.471	617.419	0.0326	1	-15.002	-15.002
30.37893	13.66	622.419	0.0326	1	-14.983	-14.983
30.46226	13.845	627.419	0.0326	1	-14.96	-14.96
30.54559	14.022	632.419	0.0326	1	-14.951	-14.951
30.62893	14.194	637.419	0.0326	1	-14.946	-14.946
30.71225	14.348	642.419	0.0326	1	-14.946	-14.946
30.7956	14.515	647.419	0.0324	1	-14.93	-14.93
30.87895	14.658	652.419	0.0324	1	-14.935	-14.935
30.96229	14.786	657.419	0.0326	1	-14.949	-14.949
31.04564	14.916	662.419	0.0326	1	-14.946	-14.946
31.12898	15.053	667.419	0.0324	1	-14.938	-14.938
31.21232	15.196	672.419	0.0326	1	-14.92	-14.92
31.29565	15.342	677.419	0.0326	1	-14.9	-14.9
31.37898	15.488	682.419	0.0326	1	-14.871	-14.871
31.46231	15.623	687.419	0.0324	1	-14.846	-14.846
31.54564	15.755	692.419	0.0324	1	-14.818	-14.818
31.62898	15.876	697.419	0.0324	1	-14.81	-14.81
31.71231	15.994	702.419	0.0326	1	-14.816	-14.816
31.79565	16.106	707.419	0.0326	1	-14.819	-14.819
31.87898	16.217	712.419	0.0326	1	-14.798	-14.798
31.96231	16.328	717.419	0.0326	1	-14.77	-14.77
32.04564	16.434	722.419	0.0326	1	-14.756	-14.756
32.12897	16.537	727.419	0.0326	1	-14.751	-14.751
32.21229	16.636	732.419	0.0326	1	-14.734	-14.734
32.29562	16.731	737.419	0.0326	1	-14.726	-14.726
32.37896	16.818	742.419	0.0326	1	-14.721	-14.721
32.4623	16.9	747.419	0.0326	1	-14.723	-14.723
32.54563	16.974	752.419	0.0326	1	-14.729	-14.729
32.62895	17.06	757.419	0.0324	1	-14.717	-14.717
32.71227	17.149	762.419	0.0326	1	-14.701	-14.701
32.79559	17.237	767.419	0.0326	1	-14.681	-14.681
32.87892	17.32	772.419	0.0324	1	-14.665	-14.665
32.96225	17.39	777.419	0.0326	1	-14.658	-14.658
33.04559	17.451	782.419	0.0326	1	-14.666	-14.666
33.12894	17.509	787.419	0.0326	1	-14.666	-14.666
33.21228	17.562	792.419	0.0326	1	-14.669	-14.669
33.29562	17.616	797.419	0.0324	1	-14.674	-14.674
33.37895	17.673	802.419	0.0326	1	-14.677	-14.677
33.46228	17.732	807.419	0.0324	1	-14.672	-14.672
33.54561	17.796	812.419	0.0324	1	-14.651	-14.651
33.62895	17.861	817.419	0.0326	1	-14.632	-14.632
33.7123	17.915	822.42	0.0326	1	-14.617	-14.617
33.79565	17.963	827.42	0.0326	1	-14.614	-14.614
33.87898	18.007	832.42	0.0326	1	-14.613	-14.613
33.96232	18.06	837.42	0.0326	1	-14.599	-14.599
34.04566	18.11	842.42	0.0324	1	-14.597	-14.597
34.12901	18.159	847.42	0.0326	1	-14.59	-14.59
34.21233	18.21	852.42	0.0324	1	-14.577	-14.577
34.29564	18.275	857.42	0.0326	1	-14.557	-14.557
34.37896	18.349	862.42	0.0326	1	-14.53	-14.53
34.46229	18.374	867.42	0.0324	1	-14.552	-14.552
34.5456	18.392	872.42	0.0324	1	-14.578	-14.578
34.62892	18.416	877.42	0.0324	1	-14.596	-14.596
34.71225	18.451	882.42	0.0326	1	-14.598	-14.598
34.79558	18.49	887.42	0.0324	1	-14.593	-14.593
34.87892	18.535	892.42	0.0324	1	-14.582	-14.582
34.96225	18.576	897.42	0.0326	1	-14.577	-14.577
35.04559	18.622	902.42	0.0324	1	-14.565	-14.565
35.12892	18.671	907.42	0.0326	1	-14.548	-14.548
35.21225	18.718	912.42	0.0326	1	-14.529	-14.529
35.29558	18.768	917.42	0.0324	1	-14.505	-14.505
35.37891	18.821	922.42	0.0326	1	-14.478	-14.478
35.46223	18.87	927.42	0.0326	1	-14.45	-14.45
35.54557	18.923	932.42	0.0324	1	-14.422	-14.422
35.62889	18.969	937.42	0.0326	1	-14.407	-14.407
35.71223	19.015	942.42	0.0326	1	-14.389	-14.389
35.79555	19.053	947.42	0.0326	1	-14.371	-14.371
35.87888	19.097	952.42	0.0326	1	-14.348	-14.348
35.96222	19.136	957.42	0.0326	1	-14.333	-14.333
36.04555	19.169	962.42	0.0326	1	-14.325	-14.325
36.12887	19.207	967.42	0.0326	1	-14.313	-14.313
36.2122	19.252	972.42	0.0326	1	-14.293	-14.293
36.29554	19.296	977.42	0.0326	1	-14.271	-14.271
36.37889	19.333	982.42	0.0326	1	-14.254	-14.254
36.46221	19.371	987.42	0.0326	1	-14.228	-14.228
36.54553	19.415	992.42	0.0324	1	-14.196	-14.196
36.62884	19.464	997.42	0.0324	1	-14.157	-14.157
36.71217	19.514	1002.42	0.0326	1	-14.118	-14.118
36.79552	19.554	1007.42	0.0326	1	-14.09	-14.09
36.87885	19.582	1012.42	0.0326	1	-14.076	-14.076
36.96218	19.612	1017.42	0.0324	1	-14.062	-14.062
37.04551	19.64	1022.42	0.0326	1	-14.052	-14.052
37.12884	19.663	1027.42	0.0324	1	-14.045	-14.045
37.21219	19.682	1032.42	0.0326	1	-14.048	-14.048
37.29552	19.696	1037.42	0.0324	1	-14.052	-14.052
37.37885	19.708	1042.42	0.0326	1	-14.061	-14.061
37.46218	19.72	1047.42	0.0326	1	-14.066	-14.066
37.54553	19.73	1052.42	0.0326	1	-14.074	-14.074
37.62888	19.736	1057.42	0.0326	1	-14.084	-14.084
37.71222	19.741	1062.42	0.0326	1	-14.093	-14.093
37.79555	19.744	1067.42	0.0326	1	-14.105	-14.105
37.87887	19.749	1072.42	0.0326	1	-14.115	-14.115
37.96219	19.758	1077.42	0.0324	1	-14.124	-14.124
38.04552	19.77	1082.42	0.0326	1	-14.129	-14.129
38.12885	19.785	1087.42	0.0326	1	-14.13	-14.13
38.21219	19.808	1092.42	0.0326	1	-14.121	-14.121
38.29551	19.838	1097.42	0.0326	1	-14.106	-14.106
38.37883	19.871	1102.42	0.0326	1	-14.085	-14.085
38.46214	19.901	1107.42	0.0326	1	-14.067	-14.067
38.54546	19.922	1112.42	0.0326	1	-14.056	-14.056
38.6288	19.936	1117.42	0.0326	1	-14.053	-14.053
38.71213	19.944	1122.42	0.0326	1	-14.055	-14.055
38.79547	19.952	1127.42	0.0326	1	-14.056	-14.056
38.87879	19.958	1132.42	0.0324	1	-14.057	-14.057
38.96214	19.965	1137.42	0.0326	1	-14.06	-14.06
39.04546	19.971	1142.42	0.0326	1	-14.066	-14.066
39.12879	19.982	1147.42	0.0326	1	-14.067	-14.067
39.21212	19.995	1152.42	0.0326	1	-14.069	-14.069
39.29546	20.006	1157.42	0.0326	1	-14.069	-14.069
39.37878	20.015	1162.42	0.0326	1	-14.07	-14.07
39.4621	20.025	1167.42	0.0324	1	-14.07	-14.07
39.54544	20.061	1172.42	0.0326	1	-14.045	-14.045
39.62877	20.098	1177.42	0.0326	1	-14.02	-14.02
39.71211	20.136	1182.42	0.0324	1	-13.992	-13.992
39.79544	20.174	1187.42	0.0324	1	-13.963	-13.963
39.87878	20.211	1192.42	0.0324	1	-13.934	-13.934
39.96211	20.246	1197.42	0.0326	1	-13.905	-13.905
40.04544	20.269	1202.42	0.0326	1	-13.891	-13.891
40.12878	20.287	1207.42	0.0324	1	-13.883	-13.883
40.21211	20.3	1212.42	0.0326	1	-13.88	-13.88
40.29545	20.311	1217.42	0.0326	1	-13.878	-13.878
40.37878	20.32	1222.42	0.0324	1	-13.877	-13.877
40.46211	20.327	1227.42	0.0326	1	-13.878	-13.878
40.54545	20.337	1232.42	0.0326	1	-13.876	-13.876
40.62879	20.359	1237.42	0.0326	1	-13.861	-13.861
40.71213	20.39	1242.42	0.0326	1	-13.837	-13.837
40.79546	20.415	1247.42	0.0326	1	-13.818	-13.818
40.87878	20.437	1252.42	0.0326	1	-13.804	-13.804
40.9621	20.471	1257.42	0.0326	1	-13.777	-13.777
41.04543	20.52	1262.42	0.0326	1	-13.737	-13.737
41.12875	20.571	1267.42	0.0326	1	-13.697	-13.697
41.21207	20.606	1272.42	0.0324	1	-13.673	-13.673
41.2954	20.63	1277.42	0.0326	1	-13.659	-13.659
41.37873	20.659	1282.42	0.0324	1	-13.639	-13.639
41.46207	20.679	1287.42	0.0324	1	-13.626	-13.626
41.5454	20.689	1292.42	0.0326	1	-13.626	-13.626
41.62872	20.696	1297.42	0.0326	1	-13.628	-13.628
41.71204	20.701	1302.42	0.0326	1	-13.629	-13.629
41.79537	20.704	1307.42	0.0326	1	-13.634	-13.634
41.8787	20.706	1312.42	0.0326	1	-13.639	-13.639
41.96202	20.707	1317.42	0.0326	1	-13.645	-13.645
42.04535	20.705	1322.42	0.0324	1	-13.657	-13.657
42.12868	20.703	1327.42	0.0326	1	-13.668	-13.668
42.21203	20.703	1332.42	0.0326	1	-13.676	-13.676
42.29536	20.702	1337.42	0.0324	1	-13.685	-13.685
42.3787	20.702	1342.42	0.0326	1	-13.691	-13.691
42.46204	20.702	1347.42	0.0326	1	-13.696	-13.696
42.54537	20.704	1352.42	0.0326	1	-13.698	-13.698
42.6287	20.705	1357.42	0.0326	1	-13.701	-13.701
42.71204	20.709	1362.42	0.0326	1	-13.704	-13.704
42.79538	20.714	1367.42	0.0326	1	-13.707	-13.707
42.87871	20.719	1372.42	0.0326	1	-13.707	-13.707
42.96205	20.723	1377.42	0.0326	1	-13.71	-13.71
43.04538	20.725	1382.42	0.0326	1	-13.719	-13.719
43.12872	20.73	1387.42	0.0326	1	-13.723	-13.723
43.21205	20.737	1392.42	0.0326	1	-13.724	-13.724
43.29538	20.746	1397.42	0.0324	1	-13.722	-13.722
43.37872	20.754	1402.42	0.0326	1	-13.72	-13.72
43.46204	20.772	1407.42	0.0326	1	-13.708	-13.708
43.5587	20.813	1413.22	0.0326	1	-13.673	-13.673
43.64202	20.84	1418.22	0.0326	1	-13.651	-13.651
43.72534	20.868	1423.22	0.0326	1	-13.629	-13.629
43.80867	20.92	1428.22	0.0326	1	-13.582	-13.582
43.892	20.983	1433.22	0.0326	1	-13.524	-13.524
43.97534	21.046	1438.22	0.0326	1	-13.465	-13.465
44.05868	21.111	1443.22	0.0326	1	-13.405	-13.405
44.14201	21.165	1448.22	0.0326	1	-13.356	-13.356
44.22535	21.214	1453.22	0.0326	1	-13.314	-13.314
44.30868	21.26	1458.22	0.0326	1	-13.274	-13.274
44.39202	21.302	1463.22	0.0326	1	-13.239	-13.239
44.47535	21.33	1468.22	0.0326	1	-13.217	-13.217
44.55868	21.353	1473.22	0.0326	1	-13.199	-13.199
44.642	21.372	1478.22	0.0326	1	-13.185	-13.185
44.72532	21.392	1483.22	0.0324	1	-13.17	-13.17
44.80865	21.423	1488.22	0.0326	1	-13.145	-13.145
44.89198	21.438	1493.22	0.0326	1	-13.135	-13.135
44.97532	21.446	1498.22	0.0324	1	-13.131	-13.131
45.05864	21.452	1503.22	0.0324	1	-13.131	-13.131
45.14197	21.457	1508.22	0.0326	1	-13.13	-13.13
45.2253	21.461	1513.22	0.0326	1	-13.132	-13.132
45.30863	21.464	1518.22	0.0324	1	-13.134	-13.134
45.39197	21.466	1523.22	0.0326	1	-13.135	-13.135
45.47531	21.467	1528.22	0.0326	1	-13.138	-13.138
45.55865	21.468	1533.22	0.0324	1	-13.142	-13.142
45.64198	21.469	1538.22	0.0326	1	-13.146	-13.146
45.72531	21.471	1543.22	0.0326	1	-13.148	-13.148
45.80864	21.476	1548.22	0.0326	1	-13.148	-13.148
45.89197	21.488	1553.22	0.0326	1	-13.141	-13.141
45.9753	21.502	1558.22	0.0326	1	-13.132	-13.132
46.05864	21.52	1563.22	0.0324	1	-13.12	-13.12
46.14197	21.538	1568.22	0.0326	1	-13.107	-13.107
46.22529	21.555	1573.22	0.0324	1	-13.096	-13.096
46.30863	21.569	1578.22	0.0326	1	-13.088	-13.088
46.39195	21.58	1583.22	0.0326	1	-13.082	-13.082
46.47528	21.589	1588.22	0.0326	1	-13.078	-13.078
46.55862	21.599	1593.22	0.0326	1	-13.073	-13.073
46.64195	21.612	1598.22	0.0326	1	-13.065	-13.065
46.7253	21.625	1603.22	0.0324	1	-13.057	-13.057
46.80864	21.638	1608.22	0.0326	1	-13.049	-13.049
46.89197	21.653	1613.22	0.0326	1	-13.038	-13.038
46.97528	21.677	1618.22	0.0324	1	-13.019	-13.019
47.05861	21.711	1623.22	0.0324	1	-12.991	-12.991
47.14194	21.74	1628.22	0.0326	1	-12.967	-12.967
47.22527	21.764	1633.22	0.0324	1	-12.948	-12.948
47.3086	21.788	1638.22	0.0324	1	-12.928	-12.928
47.39192	21.811	1643.22	0.0326	1	-12.908	-12.908
47.47526	21.835	1648.22	0.0326	1	-12.889	-12.889
47.55859	21.855	1653.22	0.0326	1	-12.873	-12.873
47.64193	21.875	1658.22	0.0326	1	-12.857	-12.857
47.72527	21.894	1663.22	0.0326	1	-12.842	-12.842
47.80861	21.909	1668.22	0.0326	1	-12.832	-12.832
47.89194	21.926	1673.22	0.0326	1	-12.819	-12.819
47.97526	21.945	1678.22	0.0326	1	-12.804	-12.804
48.05859	21.959	1683.22	0.0326	1	-12.793	-12.793
48.14192	21.968	1688.22	0.0326	1	-12.788	-12.788
48.22525	21.975	1693.22	0.0326	1	-12.785	-12.785
48.30858	21.982	1698.22	0.0324	1	-12.782	-12.782
48.39191	21.988	1703.22	0.0326	1	-12.782	-12.782
48.47524	21.999	1708.22	0.0324	1	-12.776	-12.776
48.55859	22.014	1713.22	0.0326	1	-12.768	-12.768
48.64192	22.039	1718.22	0.0326	1	-12.748	-12.748
48.72525	22.064	1723.22	0.0324	1	-12.727	-12.727
48.80859	22.096	1728.22	0.0324	1	-12.698	-12.698
48.89191	22.135	1733.22	0.0326	1	-12.661	-12.661
48.97524	22.177	1738.22	0.0326	1	-12.623	-12.623
49.05856	22.22	1743.22	0.0324	1	-12.583	-12.583
49.14189	22.264	1748.22	0.0326	1	-12.544	-12.544
49.22521	22.306	1753.22	0.0324	1	-12.507	-12.507
49.30855	22.348	1758.22	0.0324	1	-12.469	-12.469
49.39187	22.385	1763.22	0.0324	1	-12.437	-12.437
49.4752	22.424	1768.22	0.0326	1	-12.403	-12.403
49.55853	22.463	1773.22	0.0326	1	-12.369	-12.369
49.64187	22.497	1778.22	0.0324	1	-12.34	-12.34
49.7252	22.525	1783.22	0.0324	1	-12.316	-12.316
49.80854	22.551	1788.22	0.0324	1	-12.294	-12.294
49.89188	22.575	1793.22	0.0324	1	-12.273	-12.273
49.97523	22.601	1798.22	0.0324	1	-12.251	-12.251
50.05857	22.626	1803.22	0.0324	1	-12.232	-12.232
50.14191	22.648	1808.22	0.0324	1	-12.227	-12.227
50.22524	22.671	1813.22	0.0324	1	-12.236	-12.236
50.30858	22.695	1818.22	0.0326	1	-12.244	-12.244
50.39192	22.718	1823.22	0.0324	1	-12.249	-12.249
50.47525	22.739	1828.22	0.0324	1	-12.254	-12.254
50.55857	22.762	1833.22	0.0324	1	-12.252	-12.252
50.64189	22.79	1838.22	0.0324	1	-12.244	-12.244
50.72522	22.821	1843.22	0.0324	1	-12.233	-12.233
50.80856	22.849	1848.22	0.0326	1	-12.222	-12.222
50.89189	22.875	1853.22	0.0324	1	-12.21	-12.21
50.97522	22.9	1858.22	0.0326	1	-12.197	-12.197
51.05855	22.927	1863.22	0.0324	1	-12.181	-12.181
51.14188	22.953	1868.22	0.0324	1	-12.164	-12.164
51.22521	22.981	1873.22	0.0324	1	-12.144	-12.144
51.30855	23.018	1878.22	0.0324	1	-12.114	-12.114
51.39189	23.053	1883.22	0.0324	1	-12.084	-12.084
51.47521	23.105	1888.22	0.0324	1	-12.038	-12.038
51.55854	23.137	1893.22	0.0324	1	-12.011	-12.011
51.64189	23.161	1898.22	0.0324	1	-11.99	-11.99
51.72524	23.18	1903.22	0.0324	1	-11.974	-11.974
51.80859	23.197	1908.22	0.0324	1	-11.961	-11.961
51.89193	23.213	1913.22	0.0326	1	-11.949	-11.949
51.97526	23.23	1918.22	0.0324	1	-11.936	-11.936
52.05858	23.256	1923.22	0.0324	1	-11.914	-11.914
52.1419	23.298	1928.22	0.0324	1	-11.876	-11.876
52.22522	23.34	1933.22	0.0324	1	-11.838	-11.838
52.30854	23.382	1938.22	0.0324	1	-11.799	-11.799
52.39187	23.425	1943.22	0.0326	1	-11.759	-11.759
52.4752	23.465	1948.22	0.0324	1	-11.722	-11.722
52.55853	23.5	1953.22	0.0324	1	-11.69	-11.69
52.64185	23.535	1958.22	0.0326	1	-11.659	-11.659
52.72519	23.57	1963.22	0.0326	1	-11.628	-11.628
52.80852	23.601	1968.22	0.0324	1	-11.6	-11.6
52.89185	23.636	1973.22	0.0326	1	-11.568	-11.568
52.97518	23.677	1978.22	0.0324	1	-11.53	-11.53
53.05853	23.701	1983.22	0.0324	1	-11.511	-11.511
53.14185	23.726	1988.22	0.0326	1	-11.492	-11.492
53.22517	23.759	1993.22	0.0326	1	-11.462	-11.462
53.30851	23.797	1998.22	0.0326	1	-11.428	-11.428
53.39184	23.827	2003.22	0.0326	1	-11.401	-11.401
53.47518	23.857	2008.22	0.0324	1	-11.374	-11.374
53.55851	23.891	2013.22	0.0324	1	-11.343	-11.343
53.64185	23.927	2018.22	0.0324	1	-11.311	-11.311
53.72518	23.963	2023.22	0.0326	1	-11.278	-11.278
53.80851	24	2028.22	0.0324	1	-11.245	-11.245
53.89185	24.036	2033.22	0.0324	1	-11.213	-11.213
53.97519	24.072	2038.22	0.0324	1	-11.18	-11.18
54.05851	24.109	2043.22	0.0324	1	-11.147	-11.147
54.14184	24.157	2048.22	0.0324	1	-11.103	-11.103
54.22516	24.196	2053.22	0.0324	1	-11.07	-11.07
54.3085	24.236	2058.22	0.0324	1	-11.036	-11.036
54.39182	24.271	2063.22	0.0324	1	-11.008	-11.008
54.47516	24.309	2068.22	0.0324	1	-10.976	-10.976
54.55849	24.347	2073.22	0.0326	1	-10.944	-10.944
54.64182	24.382	2078.22	0.0324	1	-10.913	-10.913
54.72515	24.416	2083.22	0.0324	1	-10.884	-10.884
54.80849	24.456	2088.22	0.0326	1	-10.85	-10.85
54.89183	24.498	2093.22	0.0324	1	-10.814	-10.814
54.97516	24.536	2098.22	0.0324	1	-10.783	-10.783
55.05849	24.577	2103.22	0.0324	1	-10.749	-10.749
55.14183	24.619	2108.22	0.0324	1	-10.714	-10.714
55.22515	24.661	2113.22	0.0324	1	-10.681	-10.681
55.30848	24.706	2118.22	0.0324	1	-10.646	-10.646
55.39181	24.752	2123.22	0.0324	1	-10.609	-10.609
55.47515	24.798	2128.22	0.0326	1	-10.568	-10.568
55.55849	24.845	2133.22	0.0324	1	-10.527	-10.527
55.64183	24.891	2138.22	0.0324	1	-10.485	-10.485
55.72516	24.934	2143.22	0.0324	1	-10.446	-10.446
55.80849	24.989	2148.22	0.0324	1	-10.395	-10.395
55.89181	25.046	2153.22	0.0324	1	-10.341	-10.341
55.97514	25.104	2158.22	0.0324	1	-10.284	-10.284
56.05847	25.157	2163.22	0.0324	1	-10.237	-10.237
56.14181	25.214	2168.22	0.0324	1	-10.185	-10.185
56.22514	25.274	2173.22	0.0324	1	-10.132	-10.132
56.30848	25.338	2178.22	0.0324	1	-10.074	-10.074
56.39181	25.402	2183.22	0.0324	1	-10.017	-10.017
56.47514	25.466	2188.22	0.0324	1	-9.96	-9.96
56.55849	25.544	2193.22	0.0324	1	-9.887	-9.887
56.64183	25.62	2198.22	0.0324	1	-9.818	-9.818
56.72517	25.688	2203.22	0.0326	1	-9.758	-9.758
56.80851	25.762	2208.22	0.0324	1	-9.688	-9.688
56.89184	25.84	2213.22	0.0324	1	-9.614	-9.614
56.97516	25.926	2218.22	0.0324	1	-9.531	-9.531
57.05848	26.012	2223.22	0.0324	1	-9.448	-9.448
57.1418	26.099	2228.22	0.0326	1	-9.368	-9.368
57.22512	26.189	2233.22	0.0326	1	-9.284	-9.284
57.30844	26.281	2238.22	0.0326	1	-9.198	-9.198
57.39176	26.373	2243.22	0.0326	1	-9.116	-9.116
57.47509	26.459	2248.22	0.0324	1	-9.038	-9.038
57.55842	26.543	2253.22	0.0324	1	-8.963	-8.963
57.64175	26.623	2258.22	0.0324	1	-8.892	-8.892
57.72508	26.706	2263.22	0.0324	1	-8.817	-8.817
57.80842	26.799	2268.22	0.0324	1	-8.731	-8.731
57.89178	26.888	2273.22	0.0326	1	-8.649	-8.649
57.97512	26.97	2278.22	0.0326	1	-8.575	-8.575
58.05846	27.068	2283.22	0.0326	1	-8.483	-8.483
58.14179	27.184	2288.22	0.0326	1	-8.374	-8.374
58.22513	27.302	2293.22	0.0326	1	-8.262	-8.262
58.30847	27.417	2298.22	0.0326	1	-8.152	-8.152
58.39181	27.541	2303.22	0.0326	1	-8.033	-8.033
58.47515	27.667	2308.22	0.0326	1	-7.912	-7.912
58.55849	27.794	2313.22	0.0326	1	-7.79	-7.79
58.64182	27.923	2318.22	0.0326	1	-7.667	-7.667
58.72515	28.066	2323.22	0.0326	1	-7.53	-7.53
58.80848	28.227	2328.22	0.0326	1	-7.374	-7.374
58.8918	28.387	2333.22	0.0326	1	-7.22	-7.22
58.97511	28.56	2338.22	0.0326	1	-7.053	-7.053
59.05843	28.752	2343.22	0.0326	1	-6.866	-6.866
59.14176	28.92	2348.22	0.0324	1	-6.704	-6.704
59.22509	29.09	2353.22	0.0326	1	-6.54	-6.54
59.30843	29.261	2358.22	0.0326	1	-6.374	-6.374
59.39176	29.438	2363.22	0.0326	1	-6.2	-6.2
59.4751	29.62	2368.22	0.0324	1	-6.023	-6.023
59.55844	29.813	2373.22	0.0324	1	-5.836	-5.836
59.64177	30.017	2378.22	0.0324	1	-5.635	-5.635
59.7251	30.248	2383.22	0.0324	1	-5.409	-5.409
59.80843	30.488	2388.22	0.0324	1	-5.175	-5.175
59.89177	30.736	2393.22	0.0324	1	-4.932	-4.932
59.97511	31.007	2398.22	0.0324	1	-4.669	-4.669
60.05844	31.286	2403.22	0.0324	1	-4.4	-4.4
60.14176	31.594	2408.22	0.0324	1	-4.101	-4.101
60.22509	31.942	2413.22	0.0324	1	-3.758	-3.758
60.30843	32.29	2418.22	0.0324	1	-3.413	-3.413
60.39176	32.693	2423.22	0.0324	1	-3.015	-3.015
60.4751	33.133	2428.22	0.0324	1	-2.58	-2.58
60.55842	33.606	2433.22	0.0326	1	-2.113	-2.113
60.64176	34.076	2438.22	0.0324	1	-1.649	-1.649
60.72509	34.561	2443.22	0.0326	1	-1.169	-1.169
60.80842	35.083	2448.22	0.0326	1	-0.652	-0.652
60.89176	35.615	2453.22	0.0324	1	-0.126	-0.126
60.97509	36.143	2458.22	0.0324	1	0.397	0.397
61.05842	36.708	2463.22	0.0326	1	0.955	0.955
61.14176	37.264	2468.22	0.0326	1	1.505	1.505
61.22507	37.898	2473.22	0.0324	1	2.131	2.131
61.30841	38.538	2478.22	0.0324	1	2.763	2.763
61.39174	39.057	2483.22	0.0326	1	3.275	3.275
61.47506	39.564	2488.22	0.0324	1	3.776	3.776
61.55838	40.013	2493.22	0.0326	1	4.22	4.22
61.64171	40.397	2498.22	0.0324	1	4.598	4.598
61.72505	40.704	2503.22	0.0324	1	4.902	4.902
61.80839	40.953	2508.22	0.0326	1	5.148	5.148
61.89173	41.143	2513.22	0.0324	1	5.336	5.336
61.97507	41.279	2518.22	0.0326	1	5.47	5.47
62.0584	41.372	2523.22	0.0324	1	5.562	5.562
62.14174	41.43	2528.22	0.0324	1	5.618	5.618
62.22508	41.467	2533.22	0.0324	1	5.653	5.653
62.30841	41.487	2538.22	0.0324	1	5.671	5.671
62.39174	41.443	2543.22	0.0324	1	5.625	5.625
62.47507	41.289	2548.22	0.0324	1	5.469	5.469
62.5584	41.023	2553.22	0.0326	1	5.2	5.2
62.64174	40.704	2558.22	0.0326	1	4.877	4.877
62.72507	40.352	2563.22	0.0324	1	4.52	4.52
62.80841	39.981	2568.22	0.0326	1	4.144	4.144
62.89173	39.633	2573.22	0.0326	1	3.791	3.791
62.97504	39.307	2578.22	0.0324	1	3.461	3.461
63.05837	39.007	2583.22	0.0324	1	3.156	3.156
63.1417	38.707	2588.22	0.0324	1	2.852	2.852
63.22504	38.43	2593.22	0.0326	1	2.57	2.57
63.30838	38.181	2598.22	0.0324	1	2.316	2.316
63.39172	37.96	2603.22	0.0326	1	2.09	2.09
63.47505	37.774	2608.22	0.0324	1	1.899	1.899
63.55839	37.618	2613.22	0.0324	1	1.738	1.738
63.64173	37.482	2618.22	0.0324	1	1.595	1.595
63.72507	37.359	2623.22	0.0324	1	1.468	1.468
63.8084	37.252	2628.22	0.0324	1	1.356	1.356
63.89174	37.171	2633.22	0.0324	1	1.268	1.268
63.97507	37.103	2638.22	0.0324	1	1.192	1.192
64.05839	37.048	2643.22	0.0324	1	1.128	1.128
64.14171	37.005	2648.22	0.0326	1	1.079	1.079
64.22505	36.967	2653.22	0.0324	1	1.035	1.035
64.30837	36.925	2658.22	0.0324	1	0.988	0.988
64.39171	36.889	2663.22	0.0324	1	0.946	0.946
64.47505	36.857	2668.22	0.0324	1	0.909	0.909
64.55838	36.826	2673.22	0.0324	1	0.872	0.872
64.64172	36.8	2678.22	0.0326	1	0.841	0.841
64.72505	36.779	2683.22	0.0324	1	0.815	0.815
64.80839	36.763	2688.22	0.0324	1	0.794	0.794
64.89173	36.75	2693.22	0.0324	1	0.776	0.776
64.97507	36.735	2698.22	0.0324	1	0.755	0.755
65.0584	36.723	2703.22	0.0324	1	0.737	0.737
65.14174	36.713	2708.22	0.0326	1	0.72	0.72
65.22506	36.706	2713.22	0.0324	1	0.708	0.708
65.30839	36.7	2718.22	0.0324	1	0.698	0.698
65.39173	36.696	2723.22	0.0326	1	0.688	0.688
65.47507	36.693	2728.22	0.0326	1	0.678	0.678
65.5584	36.69	2733.22	0.0326	1	0.668	0.668
65.64174	36.688	2738.22	0.0326	1	0.659	0.659
65.72508	36.687	2743.22	0.0326	1	0.65	0.65
65.80841	36.686	2748.22	0.0326	1	0.641	0.641
65.89175	36.685	2753.22	0.0324	1	0.635	0.635
65.97509	36.685	2758.22	0.0324	1	0.631	0.631
66.05842	36.684	2763.22	0.0326	1	0.624	0.624
66.14176	36.684	2768.22	0.0324	1	0.617	0.617
66.22509	36.685	2773.22	0.0326	1	0.612	0.612
66.30841	36.688	2778.22	0.0326	1	0.608	0.608
66.39175	36.691	2783.22	0.0326	1	0.605	0.605
66.47508	36.696	2788.22	0.0324	1	0.604	0.604
66.55841	36.704	2793.22	0.0324	1	0.605	0.605
66.64174	36.714	2798.22	0.0326	1	0.607	0.607
66.72505	36.729	2803.22	0.0326	1	0.615	0.615
66.80837	36.752	2808.22	0.0326	1	0.632	0.632
66.89169	36.786	2813.22	0.0324	1	0.66	0.66
66.97502	36.831	2818.22	0.0324	1	0.7	0.7
67.05835	36.871	2823.22	0.0324	1	0.735	0.735
67.14169	36.909	2828.22	0.0326	1	0.768	0.768
67.22503	36.951	2833.22	0.0326	1	0.806	0.806
67.30837	36.999	2838.22	0.0326	1	0.85	0.85
67.3917	37.051	2843.22	0.0324	1	0.898	0.898
67.47504	37.107	2848.22	0.0324	1	0.948	0.948
67.55839	37.172	2853.22	0.0324	1	1.006	1.006
67.64174	37.23	2858.22	0.0326	1	1.055	1.055
67.72508	37.279	2863.22	0.0324	1	1.099	1.099
67.80841	37.344	2868.22	0.0324	1	1.159	1.159
67.89175	37.424	2873.22	0.0326	1	1.234	1.234
67.9751	37.49	2878.22	0.0326	1	1.295	1.295
68.05843	37.548	2883.22	0.0326	1	1.348	1.348
68.14176	37.616	2888.22	0.0326	1	1.412	1.412
68.22509	37.691	2893.22	0.0326	1	1.483	1.483
68.30843	37.765	2898.22	0.0326	1	1.553	1.553
68.39175	37.846	2903.22	0.0326	1	1.629	1.629
68.47509	37.937	2908.22	0.0326	1	1.715	1.715
68.55842	38.016	2913.22	0.0324	1	1.789	1.789
68.64174	38.099	2918.22	0.0324	1	1.867	1.867
68.72508	38.184	2923.22	0.0324	1	1.946	1.946
68.8084	38.26	2928.22	0.0324	1	2.015	2.015
68.89172	38.341	2933.22	0.0324	1	2.09	2.09
68.97506	38.42	2938.22	0.0324	1	2.164	2.164
69.05839	38.49	2943.22	0.0324	1	2.229	2.229
69.14172	38.564	2948.22	0.0326	1	2.298	2.298
69.22506	38.644	2953.22	0.0326	1	2.372	2.372
69.30839	38.718	2958.22	0.0324	1	2.442	2.442
69.39172	38.789	2963.22	0.0324	1	2.507	2.507
69.47506	38.856	2968.22	0.0326	1	2.569	2.569
69.5584	38.924	2973.22	0.0326	1	2.632	2.632
69.64174	38.987	2978.22	0.0326	1	2.687	2.687
69.72507	39.049	2983.22	0.0324	1	2.743	2.743
69.80841	39.112	2988.22	0.0324	1	2.8	2.8
69.89175	39.168	2993.22	0.0324	1	2.851	2.851
69.97508	39.219	2998.22	0.0324	1	2.897	2.897
70.05841	39.273	3003.22	0.0326	1	2.947	2.947
70.14174	39.327	3008.22	0.0324	1	2.996	2.996
70.22508	39.375	3013.22	0.0326	1	3.039	3.039
70.30842	39.415	3018.22	0.0324	1	3.074	3.074
70.39176	39.449	3023.22	0.0326	1	3.104	3.104
70.4751	39.478	3028.22	0.0326	1	3.129	3.129
70.55843	39.502	3033.22	0.0326	1	3.148	3.148
70.64178	39.523	3038.22	0.0326	1	3.163	3.163
70.72512	39.54	3043.22	0.0326	1	3.173	3.173
70.80846	39.557	3048.22	0.0324	1	3.184	3.184
70.89179	39.571	3053.22	0.0326	1	3.192	3.192
70.99179	39.586	3059.22	0.0324	1	3.2	3.2
71.08846	39.596	3065.019	0.0326	1	3.204	3.204
71.17178	39.602	3070.019	0.0324	1	3.204	3.204
71.2551	39.609	3075.019	0.0324	1	3.205	3.205
71.33842	39.614	3080.019	0.0324	1	3.203	3.203
71.42175	39.617	3085.019	0.0326	1	3.198	3.198
71.50508	39.619	3090.019	0.0324	1	3.191	3.191
71.58841	39.621	3095.019	0.0324	1	3.186	3.186
71.67173	39.621	3100.019	0.0326	1	3.18	3.18
71.75506	39.622	3105.019	0.0326	1	3.174	3.174
71.83839	39.622	3110.019	0.0326	1	3.167	3.167
71.92173	39.621	3115.019	0.0326	1	3.158	3.158
72.00508	39.616	3120.019	0.0326	1	3.145	3.145
72.08841	39.607	3125.019	0.0326	1	3.128	3.128
72.17176	39.597	3130.019	0.0324	1	3.111	3.111
72.25511	39.58	3135.019	0.0324	1	3.088	3.088
72.33845	39.56	3140.019	0.0324	1	3.062	3.062
72.42179	39.537	3145.019	0.0326	1	3.032	3.032
72.50512	39.515	3150.019	0.0326	1	3.004	3.004
72.58846	39.489	3155.019	0.0326	1	2.972	2.972
72.67179	39.458	3160.019	0.0324	1	2.934	2.934
72.75513	39.428	3165.019	0.0324	1	2.899	2.899
72.83845	39.394	3170.019	0.0326	1	2.86	2.86
72.9218	39.36	3175.019	0.0324	1	2.822	2.822
73.00513	39.316	3180.019	0.0326	1	2.773	2.773
73.08846	39.272	3185.019	0.0326	1	2.724	2.724
73.1718	39.234	3190.019	0.0324	1	2.68	2.68
73.25514	39.193	3195.019	0.0324	1	2.633	2.633
73.33848	39.15	3200.019	0.0324	1	2.583	2.583
73.42182	39.11	3205.019	0.0324	1	2.536	2.536
73.50515	39.074	3210.019	0.0324	1	2.493	2.493
73.58849	39.038	3215.019	0.0326	1	2.451	2.451
73.67182	39.009	3220.019	0.0324	1	2.417	2.417
73.75515	38.995	3225.019	0.0326	1	2.399	2.399
73.8385	38.974	3230.019	0.0326	1	2.373	2.373
73.92183	38.944	3235.019	0.0324	1	2.339	2.339
74.00518	38.907	3240.019	0.0324	1	2.297	2.297
74.08852	38.864	3245.019	0.0326	1	2.249	2.249
74.17184	38.825	3250.019	0.0324	1	2.205	2.205
74.25517	38.784	3255.019	0.0324	1	2.16	2.16
74.3385	38.738	3260.019	0.0324	1	2.109	2.109
74.42182	38.69	3265.019	0.0324	1	2.057	2.057
74.50515	38.644	3270.019	0.0324	1	2.005	2.005
74.58849	38.587	3275.019	0.0324	1	1.943	1.943
74.67182	38.515	3280.019	0.0324	1	1.865	1.865
74.75516	38.454	3285.019	0.0324	1	1.798	1.798
74.8385	38.401	3290.019	0.0324	1	1.738	1.738
74.92182	38.349	3295.019	0.0324	1	1.68	1.68
75.00516	38.294	3300.019	0.0324	1	1.618	1.618
75.08849	38.239	3305.019	0.0324	1	1.557	1.557
75.17182	38.194	3310.019	0.0324	1	1.505	1.505
75.25515	38.149	3315.019	0.0324	1	1.453	1.453
75.33848	38.092	3320.019	0.0324	1	1.389	1.389
75.42181	38.028	3325.019	0.0324	1	1.317	1.317
75.50514	37.971	3330.019	0.0324	1	1.253	1.253
75.58848	37.916	3335.019	0.0324	1	1.191	1.191
75.67181	37.852	3340.019	0.0324	1	1.121	1.121
75.75514	37.792	3345.019	0.0324	1	1.053	1.053
75.83848	37.732	3350.019	0.0324	1	0.986	0.986
75.92182	37.664	3355.019	0.0324	1	0.913	0.913
76.00516	37.596	3360.019	0.0324	1	0.84	0.84
76.0885	37.527	3365.019	0.0324	1	0.765	0.765
76.17184	37.454	3370.019	0.0324	1	0.686	0.686
76.25519	37.386	3375.019	0.0324	1	0.611	0.611
76.33855	37.307	3380.019	0.0324	1	0.527	0.527
76.42189	37.18	3385.019	0.0324	1	0.396	0.396
76.50523	37.081	3390.019	0.0324	1	0.292	0.292
76.58856	37	3395.019	0.0324	1	0.206	0.206
76.6719	36.929	3400.019	0.0324	1	0.13	0.13
76.75523	36.851	3405.019	0.0324	1	0.048	0.048
76.83856	36.77	3410.019	0.0324	1	-0.039	-0.039
76.92187	36.695	3415.019	0.0324	1	-0.122	-0.122
77.0052	36.616	3420.019	0.0324	1	-0.21	-0.21
77.08853	36.529	3425.019	0.0324	1	-0.305	-0.305
77.17186	36.446	3430.019	0.0324	1	-0.396	-0.396
77.25519	36.356	3435.019	0.0324	1	-0.494	-0.494
77.33852	36.246	3440.019	0.0324	1	-0.611	-0.611
77.42186	36.114	3445.019	0.0324	1	-0.749	-0.749
77.50519	35.983	3450.019	0.0324	1	-0.887	-0.887
77.58852	35.858	3455.019	0.0324	1	-1.022	-1.022
77.67185	35.722	3460.019	0.0324	1	-1.168	-1.168
77.75519	35.578	3465.019	0.0324	1	-1.32	-1.32
77.83853	35.432	3470.019	0.0324	1	-1.474	-1.474
77.92187	35.268	3475.019	0.0324	1	-1.646	-1.646
78.00521	35.103	3480.019	0.0324	1	-1.819	-1.819
78.08854	34.945	3485.019	0.0324	1	-1.984	-1.984
78.17187	34.787	3490.019	0.0324	1	-2.146	-2.146
78.25521	34.624	3495.019	0.0326	1	-2.315	-2.315
78.33855	34.446	3500.019	0.0324	1	-2.497	-2.497
78.42189	34.262	3505.019	0.0324	1	-2.686	-2.686
78.50521	34.078	3510.019	0.0324	1	-2.874	-2.874
78.58855	33.895	3515.019	0.0324	1	-3.059	-3.059
78.67188	33.681	3520.019	0.0324	1	-3.278	-3.278
78.75521	33.468	3525.019	0.0324	1	-3.498	-3.498
78.83854	33.264	3530.019	0.0324	1	-3.706	-3.706
78.92187	33.05	3535.019	0.0324	1	-3.925	-3.925
79.00521	32.829	3540.019	0.0326	1	-4.154	-4.154
79.08854	32.608	3545.019	0.0326	1	-4.384	-4.384
79.17187	32.383	3550.019	0.0324	1	-4.617	-4.617
79.25521	32.155	3555.019	0.0324	1	-4.854	-4.854
79.33855	31.922	3560.019	0.0324	1	-5.097	-5.097
79.42189	31.691	3565.019	0.0324	1	-5.338	-5.338
79.50524	31.467	3570.019	0.0324	1	-5.572	-5.572
79.58858	31.252	3575.019	0.0324	1	-5.798	-5.798
79.67191	31.047	3580.019	0.0324	1	-6.012	-6.012
79.75525	30.851	3585.019	0.0324	1	-6.214	-6.214
79.83858	30.651	3590.019	0.0324	1	-6.419	-6.419
79.92192	30.441	3595.019	0.0324	1	-6.634	-6.634
80.00526	30.234	3600.019	0.0324	1	-6.845	-6.845
80.08859	30.024	3605.019	0.0324	1	-7.06	-7.06
80.17193	29.82	3610.019	0.0324	1	-7.268	-7.268
80.25526	29.615	3615.019	0.0324	1	-7.477	-7.477
80.33859	29.426	3620.019	0.0324	1	-7.672	-7.672
80.42193	29.238	3625.019	0.0324	1	-7.868	-7.868
80.50526	29.063	3630.019	0.0324	1	-8.051	-8.051
80.58859	28.883	3635.019	0.0324	1	-8.239	-8.239
80.67193	28.715	3640.019	0.0324	1	-8.416	-8.416
80.75526	28.548	3645.019	0.0324	1	-8.59	-8.59
80.83859	28.376	3650.019	0.0324	1	-8.769	-8.769
80.92193	28.223	3655.019	0.0324	1	-8.927	-8.927
81.00527	28.077	3660.019	0.0324	1	-9.079	-9.079
81.08861	27.937	3665.019	0.0324	1	-9.226	-9.226
81.17194	27.801	3670.019	0.0324	1	-9.37	-9.37
81.25527	27.687	3675.019	0.0324	1	-9.492	-9.492
81.33861	27.579	3680.019	0.0324	1	-9.612	-9.612
81.42195	27.48	3685.019	0.0324	1	-9.723	-9.723
81.50529	27.382	3690.019	0.0324	1	-9.83	-9.83
81.58862	27.281	3695.019	0.0324	1	-9.939	-9.939
81.67195	27.196	3700.019	0.0323	1	-10.032	-10.032
81.75528	27.128	3705.019	0.0324	1	-10.109	-10.109
81.83862	27.065	3710.019	0.0324	1	-10.18	-10.18
81.92195	27.011	3715.019	0.0324	1	-10.242	-10.242
82.00529	26.967	3720.019	0.0324	1	-10.292	-10.292
82.08862	26.929	3725.019	0.0324	1	-10.337	-10.337
82.17197	26.898	3730.019	0.0324	1	-10.375	-10.375
82.2553	26.873	3735.019	0.0324	1	-10.406	-10.406
82.33862	26.855	3740.019	0.0323	1	-10.43	-10.43
82.42194	26.845	3745.019	0.0324	1	-10.445	-10.445
82.50526	26.838	3750.019	0.0324	1	-10.456	-10.456
82.5886	26.834	3755.019	0.0324	1	-10.469	-10.469
82.67195	26.83	3760.019	0.0324	1	-10.479	-10.479
82.75529	26.828	3765.019	0.0323	1	-10.49	-10.49
82.83863	26.826	3770.019	0.0324	1	-10.503	-10.503
82.92196	26.826	3775.019	0.0323	1	-10.517	-10.517
83.00529	26.831	3780.019	0.0323	1	-10.53	-10.53
83.08863	26.846	3785.019	0.0323	1	-10.529	-10.529
83.17198	26.874	3790.019	0.0324	1	-10.513	-10.513
83.25532	26.913	3795.019	0.0323	1	-10.485	-10.485
83.33865	26.976	3800.019	0.0324	1	-10.43	-10.43
83.42198	27.055	3805.019	0.0324	1	-10.361	-10.361
83.50533	27.153	3810.019	0.0324	1	-10.275	-10.275
83.58867	27.255	3815.019	0.0324	1	-10.181	-10.181
83.67201	27.366	3820.019	0.0324	1	-10.077	-10.077
83.75535	27.479	3825.019	0.0324	1	-9.971	-9.971
83.83869	27.598	3830.019	0.0324	1	-9.857	-9.857
83.92203	27.715	3835.019	0.0324	1	-9.745	-9.745
84.00536	27.837	3840.019	0.0324	1	-9.627	-9.627
84.08869	27.966	3845.019	0.0324	1	-9.503	-9.503
84.17202	28.099	3850.019	0.0324	1	-9.375	-9.375
84.25535	28.221	3855.019	0.0324	1	-9.258	-9.258
84.33869	28.338	3860.019	0.0324	1	-9.146	-9.146
84.42202	28.457	3865.019	0.0324	1	-9.031	-9.031
84.50534	28.576	3870.019	0.0324	1	-8.917	-8.917
84.58869	28.695	3875.019	0.0324	1	-8.804	-8.804
84.67201	28.804	3880.019	0.0324	1	-8.7	-8.7
84.75533	28.929	3885.019	0.0324	1	-8.582	-8.582
84.83865	29.048	3890.019	0.0326	1	-8.469	-8.469
84.92197	29.165	3895.019	0.0324	1	-8.358	-8.358
85.00531	29.279	3900.019	0.0324	1	-8.254	-8.254
85.08865	29.367	3905.019	0.0323	1	-8.177	-8.177
85.17199	29.455	3910.019	0.0324	1	-8.096	-8.096
85.25533	29.547	3915.019	0.0324	1	-8.011	-8.011
85.33867	29.637	3920.019	0.0324	1	-7.929	-7.929
85.422	29.732	3925.019	0.0324	1	-7.84	-7.84
85.50535	29.83	3930.019	0.0323	1	-7.749	-7.749
85.58868	29.919	3935.019	0.0324	1	-7.666	-7.666
85.67202	30.01	3940.019	0.0324	1	-7.584	-7.584
85.75536	30.099	3945.019	0.0324	1	-7.503	-7.503
85.8387	30.187	3950.019	0.0324	1	-7.423	-7.423
85.92203	30.274	3955.019	0.0324	1	-7.345	-7.345
86.00536	30.359	3960.019	0.0324	1	-7.271	-7.271
86.0887	30.44	3965.019	0.0324	1	-7.198	-7.198
86.17203	30.513	3970.019	0.0324	1	-7.136	-7.136
86.25537	30.584	3975.019	0.0323	1	-7.076	-7.076
86.33872	30.646	3980.019	0.0324	1	-7.023	-7.023
86.42205	30.699	3985.019	0.0324	1	-6.979	-6.979
86.50539	30.76	3990.019	0.0323	1	-6.925	-6.925
86.58873	30.82	3995.019	0.0324	1	-6.871	-6.871
86.67206	30.874	4000.019	0.0324	1	-6.824	-6.824
86.7554	30.924	4005.019	0.0324	1	-6.782	-6.782
86.83875	30.974	4010.019	0.0324	1	-6.741	-6.741
86.92208	31.021	4015.019	0.0324	1	-6.704	-6.704
87.00541	31.073	4020.019	0.0324	1	-6.662	-6.662
87.08874	31.127	4025.019	0.0324	1	-6.617	-6.617
87.17206	31.186	4030.019	0.0324	1	-6.568	-6.568
87.2554	31.301	4035.019	0.0324	1	-6.462	-6.462
87.33872	31.393	4040.019	0.0324	1	-6.383	-6.383
87.42206	31.456	4045.019	0.0324	1	-6.334	-6.334
87.50539	31.505	4050.019	0.0324	1	-6.3	-6.3
87.58872	31.542	4055.019	0.0324	1	-6.274	-6.274
87.67205	31.574	4060.019	0.0324	1	-6.251	-6.251
87.75537	31.601	4065.019	0.0324	1	-6.234	-6.234
87.8387	31.625	4070.019	0.0324	1	-6.217	-6.217
87.92203	31.645	4075.019	0.0324	1	-6.205	-6.205
88.00536	31.665	4080.019	0.0324	1	-6.196	-6.196
88.08869	31.687	4085.019	0.0324	1	-6.183	-6.183
88.17203	31.714	4090.019	0.0324	1	-6.161	-6.161
88.25539	31.74	4095.019	0.0324	1	-6.14	-6.14
88.33874	31.762	4100.019	0.0324	1	-6.124	-6.124
88.4221	31.787	4105.019	0.0324	1	-6.106	-6.106
88.50545	31.813	4110.019	0.0324	1	-6.088	-6.088
88.58881	31.845	4115.019	0.0324	1	-6.065	-6.065
88.67215	31.877	4120.019	0.0324	1	-6.042	-6.042
88.75547	31.919	4125.019	0.0324	1	-6.01	-6.01
88.83879	31.975	4130.019	0.0324	1	-5.964	-5.964
88.92211	32.036	4135.019	0.0324	1	-5.916	-5.916
89.00544	32.094	4140.019	0.0324	1	-5.869	-5.869
89.08876	32.146	4145.019	0.0324	1	-5.824	-5.824
89.17209	32.197	4150.019	0.0324	1	-5.78	-5.78
89.25543	32.242	4155.019	0.0324	1	-5.74	-5.74
89.33875	32.287	4160.019	0.0324	1	-5.699	-5.699
89.42208	32.33	4165.019	0.0324	1	-5.665	-5.665
89.50542	32.372	4170.019	0.0324	1	-5.639	-5.639
89.58875	32.417	4175.019	0.0324	1	-5.612	-5.612
89.67207	32.458	4180.019	0.0324	1	-5.583	-5.583
89.75541	32.503	4185.019	0.0324	1	-5.546	-5.546
89.83874	32.542	4190.019	0.0324	1	-5.514	-5.514
89.92207	32.577	4195.019	0.0324	1	-5.487	-5.487
90.00541	32.614	4200.019	0.0324	1	-5.457	-5.457
90.08875	32.647	4205.019	0.0324	1	-5.432	-5.432
90.1721	32.674	4210.019	0.0324	1	-5.412	-5.412
90.25544	32.7	4215.019	0.0324	1	-5.394	-5.394
90.33877	32.726	4220.019	0.0324	1	-5.375	-5.375
90.42211	32.756	4225.019	0.0324	1	-5.352	-5.352
90.50545	32.784	4230.019	0.0324	1	-5.331	-5.331
90.58878	32.808	4235.019	0.0324	1	-5.312	-5.312
90.67212	32.835	4240.019	0.0324	1	-5.288	-5.288
90.75546	32.86	4245.019	0.0324	1	-5.267	-5.267
90.83881	32.881	4250.019	0.0324	1	-5.25	-5.25
90.92213	32.899	4255.019	0.0324	1	-5.239	-5.239
91.00546	32.921	4260.019	0.0324	1	-5.225	-5.225
91.08879	32.947	4265.019	0.0324	1	-5.206	-5.206
91.17213	32.97	4270.019	0.0324	1	-5.189	-5.189
91.25546	32.989	4275.019	0.0324	1	-5.175	-5.175
91.33879	33.011	4280.019	0.0324	1	-5.159	-5.159
91.42213	33.034	4285.019	0.0324	1	-5.142	-5.142
91.50548	33.055	4290.019	0.0323	1	-5.126	-5.126
91.58881	33.071	4295.019	0.0324	1	-5.116	-5.116
91.67215	33.087	4300.019	0.0324	1	-5.107	-5.107
91.7555	33.102	4305.019	0.0324	1	-5.101	-5.101
91.83883	33.116	4310.019	0.0324	1	-5.098	-5.098
91.92217	33.133	4315.019	0.0324	1	-5.095	-5.095
92.00551	33.149	4320.019	0.0324	1	-5.09	-5.09
92.08884	33.165	4325.019	0.0324	1	-5.08	-5.08
92.17218	33.181	4330.019	0.0324	1	-5.07	-5.07
92.25551	33.196	4335.019	0.0324	1	-5.059	-5.059
92.33885	33.213	4340.019	0.0324	1	-5.047	-5.047
92.42219	33.225	4345.019	0.0324	1	-5.04	-5.04
92.50553	33.237	4350.019	0.0324	1	-5.033	-5.033
92.58887	33.249	4355.019	0.0324	1	-5.025	-5.025
92.6722	33.261	4360.019	0.0324	1	-5.017	-5.017
92.75552	33.273	4365.019	0.0324	1	-5.011	-5.011
92.83884	33.289	4370.019	0.0324	1	-5.004	-5.004
92.92219	33.303	4375.019	0.0324	1	-4.997	-4.997
93.00555	33.311	4380.019	0.0324	1	-4.996	-4.996
93.0889	33.318	4385.019	0.0324	1	-4.997	-4.997
93.17225	33.324	4390.019	0.0324	1	-4.999	-4.999
93.25558	33.331	4395.019	0.0324	1	-5.001	-5.001
93.33892	33.34	4400.019	0.0324	1	-5.001	-5.001
93.42225	33.348	4405.019	0.0324	1	-5.002	-5.002
93.50558	33.358	4410.019	0.0324	1	-5.001	-5.001
93.58891	33.367	4415.019	0.0323	1	-5.001	-5.001
93.67223	33.377	4420.019	0.0324	1	-4.999	-4.999
93.75555	33.387	4425.019	0.0324	1	-5	-5
93.83886	33.395	4430.019	0.0324	1	-5.003	-5.003
93.9222	33.404	4435.019	0.0324	1	-5.003	-5.003
94.00552	33.41	4440.019	0.0324	1	-5.005	-5.005
94.08885	33.415	4445.019	0.0324	1	-5.006	-5.006
94.17218	33.418	4450.019	0.0324	1	-5.008	-5.008
94.25552	33.421	4455.019	0.0324	1	-5.01	-5.01
94.33885	33.424	4460.019	0.0324	1	-5.012	-5.012
94.42218	33.427	4465.019	0.0324	1	-5.015	-5.015
94.50551	33.43	4470.019	0.0324	1	-5.018	-5.018
94.58884	33.431	4475.019	0.0324	1	-5.021	-5.021
94.67217	33.432	4480.019	0.0324	1	-5.024	-5.024
94.75551	33.433	4485.019	0.0323	1	-5.027	-5.027
94.83885	33.433	4490.019	0.0324	1	-5.031	-5.031
94.92218	33.434	4495.019	0.0324	1	-5.034	-5.034
95.00553	33.434	4500.019	0.0324	1	-5.038	-5.038
95.08886	33.434	4505.019	0.0324	1	-5.042	-5.042
95.17221	33.435	4510.019	0.0324	1	-5.046	-5.046
95.25554	33.435	4515.019	0.0324	1	-5.051	-5.051
95.33888	33.435	4520.019	0.0324	1	-5.056	-5.056
95.42221	33.436	4525.019	0.0324	1	-5.06	-5.06
95.50554	33.436	4530.019	0.0323	1	-5.064	-5.064
95.58887	33.436	4535.019	0.0324	1	-5.068	-5.068
95.67221	33.436	4540.019	0.0324	1	-5.072	-5.072
95.75555	33.436	4545.019	0.0324	1	-5.078	-5.078
95.83889	33.436	4550.019	0.0323	1	-5.083	-5.083
95.92223	33.436	4555.019	0.0324	1	-5.087	-5.087
96.00558	33.435	4560.019	0.0324	1	-5.091	-5.091
96.08893	33.434	4565.019	0.0324	1	-5.094	-5.094
96.17227	33.433	4570.019	0.0324	1	-5.098	-5.098
96.25559	33.431	4575.019	0.0324	1	-5.102	-5.102
96.33893	33.43	4580.019	0.0324	1	-5.106	-5.106
96.42228	33.427	4585.019	0.0324	1	-5.112	-5.112
96.50561	33.421	4590.019	0.0324	1	-5.12	-5.12
96.58894	33.416	4595.019	0.0324	1	-5.127	-5.127
96.67227	33.41	4600.019	0.0323	1	-5.136	-5.136
96.75561	33.403	4605.019	0.0323	1	-5.144	-5.144
96.83893	33.396	4610.019	0.0324	1	-5.152	-5.152
96.92226	33.389	4615.019	0.0323	1	-5.161	-5.161
97.00558	33.382	4620.019	0.0323	1	-5.169	-5.169
97.08891	33.374	4625.019	0.0324	1	-5.178	-5.178
97.17224	33.371	4630.019	0.0324	1	-5.183	-5.183
97.25557	33.368	4635.019	0.0324	1	-5.189	-5.189
97.3389	33.362	4640.019	0.0324	1	-5.198	-5.198
97.42223	33.353	4645.019	0.0324	1	-5.21	-5.21
97.50557	33.341	4650.019	0.0323	1	-5.223	-5.223
97.58891	33.323	4655.019	0.0324	1	-5.243	-5.243
97.67226	33.297	4660.019	0.0324	1	-5.27	-5.27
97.75559	33.273	4665.019	0.0324	1	-5.295	-5.295
97.83893	33.245	4670.019	0.0324	1	-5.324	-5.324
97.92227	33.215	4675.019	0.0324	1	-5.354	-5.354
98.0056	33.189	4680.019	0.0324	1	-5.381	-5.381
98.08893	33.166	4685.019	0.0324	1	-5.404	-5.404
98.17225	33.143	4690.019	0.0323	1	-5.427	-5.427
98.25558	33.123	4695.019	0.0324	1	-5.448	-5.448
98.3389	33.104	4700.019	0.0324	1	-5.467	-5.467
98.42223	33.095	4705.019	0.0324	1	-5.476	-5.476
98.5189	33.08	4710.819	0.0324	1	-5.492	-5.492
98.60225	33.061	4715.819	0.0324	1	-5.511	-5.511
98.68559	33.033	4720.819	0.0324	1	-5.539	-5.539
98.76893	32.999	4725.819	0.0323	1	-5.573	-5.573
98.85226	32.969	4730.819	0.0323	1	-5.603	-5.603
98.9356	32.94	4735.819	0.0324	1	-5.632	-5.632
99.01893	32.909	4740.819	0.0324	1	-5.663	-5.663
99.10227	32.878	4745.819	0.0323	1	-5.694	-5.694
99.1856	32.845	4750.819	0.0324	1	-5.727	-5.727
99.26894	32.816	4755.819	0.0324	1	-5.756	-5.756
99.35228	32.788	4760.819	0.0323	1	-5.784	-5.784
99.43561	32.758	4765.819	0.0323	1	-5.814	-5.814
99.51894	32.73	4770.819	0.0323	1	-5.842	-5.842
99.60228	32.704	4775.819	0.0323	1	-5.868	-5.868
99.68562	32.677	4780.819	0.0324	1	-5.895	-5.895
99.76894	32.648	4785.819	0.0324	1	-5.924	-5.924
99.85227	32.622	4790.819	0.0323	1	-5.95	-5.95
99.93559	32.598	4795.819	0.0324	1	-5.974	-5.974
100.01891	32.573	4800.819	0.0324	1	-5.999	-5.999
100.10225	32.547	4805.819	0.0324	1	-6.025	-6.025
100.18557	32.518	4810.819	0.0324	1	-6.053	-6.053
100.26889	32.486	4815.819	0.0323	1	-6.085	-6.085
100.35223	32.455	4820.819	0.0324	1	-6.115	-6.115
100.43555	32.422	4825.819	0.0323	1	-6.146	-6.146
100.5189	32.393	4830.819	0.0323	1	-6.173	-6.173
100.60223	32.355	4835.819	0.0324	1	-6.21	-6.21
100.68558	32.323	4840.819	0.0323	1	-6.239	-6.239
100.76891	32.286	4845.819	0.0324	1	-6.274	-6.274
100.85225	32.252	4850.819	0.0324	1	-6.305	-6.305
100.93558	32.213	4855.819	0.0324	1	-6.341	-6.341
101.01891	32.18	4860.819	0.0324	1	-6.372	-6.372
101.10226	32.147	4865.819	0.0324	1	-6.401	-6.401
101.18559	32.112	4870.819	0.0323	1	-6.432	-6.432
101.26894	32.076	4875.819	0.0323	1	-6.462	-6.462
101.35228	32.04	4880.819	0.0324	1	-6.492	-6.492
101.4356	32.004	4885.819	0.0324	1	-6.52	-6.52
101.51894	31.969	4890.819	0.0324	1	-6.547	-6.547
101.60227	31.934	4895.819	0.0324	1	-6.572	-6.572
101.6856	31.891	4900.819	0.0324	1	-6.604	-6.604
101.76893	31.837	4905.819	0.0324	1	-6.647	-6.647
101.85226	31.789	4910.819	0.0323	1	-6.683	-6.683
101.93559	31.742	4915.819	0.0323	1	-6.714	-6.714
102.01891	31.703	4920.819	0.0323	1	-6.736	-6.736
102.10225	31.565	4925.819	0.0323	1	-6.858	-6.858
102.18559	31.181	4930.819	0.0323	1	-7.224	-7.224
102.26891	31.015	4935.819	0.0324	1	-7.372	-7.372
102.35224	30.912	4940.819	0.0323	1	-7.459	-7.459
102.43556	30.846	4945.819	0.0324	1	-7.508	-7.508
102.51889	30.802	4950.819	0.0324	1	-7.534	-7.534
102.60222	30.77	4955.819	0.0324	1	-7.547	-7.547
102.68555	30.748	4960.819	0.0323	1	-7.551	-7.551
102.7689	30.733	4965.819	0.0324	1	-7.549	-7.549
102.85224	30.722	4970.819	0.0324	1	-7.542	-7.542
102.93557	30.714	4975.819	0.0323	1	-7.531	-7.531
103.0189	30.709	4980.819	0.0323	1	-7.519	-7.519
103.10224	30.705	4985.819	0.0324	1	-7.506	-7.506
103.18556	30.702	4990.819	0.0323	1	-7.492	-7.492
103.26889	30.7	4995.819	0.0323	1	-7.476	-7.476
103.35223	30.698	5000.819	0.0323	1	-7.458	-7.458
103.43556	30.695	5005.819	0.0323	1	-7.44	-7.44
103.51889	30.69	5010.819	0.0324	1	-7.426	-7.426
103.60222	30.684	5015.819	0.0323	1	-7.414	-7.414
103.68556	30.676	5020.819	0.0323	1	-7.405	-7.405
103.76889	30.664	5025.819	0.0323	1	-7.399	-7.399
103.85222	30.645	5030.819	0.0323	1	-7.398	-7.398
103.93556	30.62	5035.819	0.0323	1	-7.402	-7.402
104.01889	30.588	5040.819	0.0324	1	-7.41	-7.41
104.10223	30.552	5045.819	0.0323	1	-7.417	-7.417
104.18557	30.51	5050.819	0.0323	1	-7.434	-7.434
104.2689	30.464	5055.819	0.0323	1	-7.454	-7.454
104.35222	30.418	5060.819	0.0323	1	-7.474	-7.474
104.43555	30.365	5065.819	0.0323	1	-7.503	-7.503
104.51889	30.308	5070.819	0.0324	1	-7.538	-7.538
104.60222	30.237	5075.819	0.0323	1	-7.586	-7.586
104.68556	30.163	5080.819	0.0323	1	-7.638	-7.638
104.76889	30.09	5085.819	0.0324	1	-7.69	-7.69
104.85222	30.022	5090.819	0.0323	1	-7.736	-7.736
104.93556	29.954	5095.819	0.0323	1	-7.78	-7.78
105.01889	29.887	5100.819	0.0323	1	-7.824	-7.824
105.10223	29.825	5105.819	0.0323	1	-7.861	-7.861
105.18556	29.758	5110.819	0.0323	1	-7.903	-7.903
105.2689	29.692	5115.819	0.0323	1	-7.946	-7.946
105.35223	29.621	5120.819	0.0323	1	-7.988	-7.988
105.43556	29.554	5125.819	0.0323	1	-8.021	-8.021
105.51889	29.484	5130.819	0.0324	1	-8.06	-8.06
105.60223	29.414	5135.819	0.0322	1	-8.1	-8.1
105.68557	29.341	5140.819	0.0323	1	-8.14	-8.14
105.7689	29.263	5145.819	0.0323	1	-8.186	-8.186
105.85223	29.189	5150.819	0.0323	1	-8.23	-8.23
105.93557	29.111	5155.819	0.0323	1	-8.28	-8.28
106.0189	29.02	5160.819	0.0323	1	-8.34	-8.34
106.10225	28.927	5165.819	0.0323	1	-8.4	-8.4
106.1856	28.832	5170.819	0.0323	1	-8.461	-8.461
106.26894	28.74	5175.819	0.0323	1	-8.523	-8.523
106.35228	28.646	5180.819	0.0323	1	-8.592	-8.592
106.43561	28.555	5185.819	0.0323	1	-8.657	-8.657
106.51895	28.471	5190.819	0.0323	1	-8.715	-8.715
106.60228	28.384	5195.819	0.0323	1	-8.775	-8.775
106.6856	28.294	5200.819	0.0323	1	-8.837	-8.837
106.76894	28.207	5205.819	0.0323	1	-8.895	-8.895
106.85227	28.111	5210.819	0.0324	1	-8.963	-8.963
106.9356	28.016	5215.819	0.0323	1	-9.026	-9.026
107.01893	27.921	5220.819	0.0323	1	-9.088	-9.088
107.10226	27.825	5225.819	0.0323	1	-9.155	-9.155
107.18559	27.723	5230.819	0.0323	1	-9.227	-9.227
107.26893	27.613	5235.819	0.0323	1	-9.309	-9.309
107.35226	27.5	5240.819	0.0323	1	-9.393	-9.393
107.4356	27.392	5245.819	0.0324	1	-9.471	-9.471
107.51893	27.279	5250.819	0.0323	1	-9.554	-9.554
107.60226	27.169	5255.819	0.0323	1	-9.634	-9.634
107.68559	27.057	5260.819	0.0323	1	-9.717	-9.717
107.76893	26.94	5265.819	0.0323	1	-9.805	-9.805
107.85226	26.807	5270.819	0.0323	1	-9.91	-9.91
107.93558	26.684	5275.819	0.0323	1	-10.005	-10.005
108.01891	26.562	5280.819	0.0323	1	-10.093	-10.093
108.10224	26.431	5285.819	0.0324	1	-10.185	-10.185
108.18556	26.3	5290.819	0.0323	1	-10.274	-10.274
108.2689	26.174	5295.819	0.0323	1	-10.363	-10.363
108.35223	26.034	5300.819	0.0323	1	-10.464	-10.464
108.43557	25.885	5305.819	0.0323	1	-10.578	-10.578
108.51892	25.737	5310.819	0.0323	1	-10.691	-10.691
108.60226	25.595	5315.819	0.0324	1	-10.799	-10.799
108.68559	25.458	5320.819	0.0323	1	-10.9	-10.9
108.76893	25.331	5325.819	0.0323	1	-10.992	-10.992
108.85226	25.195	5330.819	0.0323	1	-11.093	-11.093
108.93558	25.059	5335.819	0.0323	1	-11.193	-11.193
109.01892	24.916	5340.819	0.0323	1	-11.299	-11.299
109.10226	24.767	5345.819	0.0323	1	-11.413	-11.413
109.1856	24.615	5350.819	0.0323	1	-11.528	-11.528
109.26894	24.465	5355.819	0.0323	1	-11.64	-11.64
109.35227	24.312	5360.819	0.0323	1	-11.753	-11.753
109.43561	24.162	5365.819	0.0323	1	-11.867	-11.867
109.51894	24.095	5370.819	0.0323	1	-11.899	-11.899
109.60229	24.016	5375.819	0.0323	1	-11.944	-11.944
109.68563	23.884	5380.819	0.0323	1	-12.043	-12.043
109.76897	23.717	5385.819	0.0323	1	-12.179	-12.179
109.85231	23.516	5390.819	0.0323	1	-12.351	-12.351
109.93563	23.321	5395.819	0.0323	1	-12.521	-12.521
