# Supplementary material for: Modification of the structural stability of human serum albumin in rheumatoid arthritis
Source: PLoS One. 2023 Mar 17;18(3):e0271008. doi: 10.1371/journal.pone.0271008 (PMC10022781; doi:10.1371/journal.pone.0271008)
Supplement: S2 Data — The zip file includes 47 HDC results (.csv) exported from DSC raw files. Each HDC result file contains seven measurements for each DSC run: temperature (°C), power (μW), time(s), pressure (atm), scan rate (°C/min), analysis data (excess molar heat capacity (Cpex)), and corrected data (normalized Cpex, normalization explained in the Methods section). (ZIP) [file pone.0271008.s003.zip › SupplmentalData_2_HDC results/RF62.csv]

temp	power	time	pressure	scan rate	AnalysisData	CorrectedData
20.0014	-61.659	0.433	0.0324	0.562	0.379	0.379
20.03309	-78.939	5.433	0.0324	0.562	0.564	0.564
20.08554	-149.322	10.433	0.0324	0.562	0.37	0.37
20.15338	-221.696	15.433	0.0324	0.562	-0.244	-0.244
20.25001	-289.23	21.432	0.0324	0.675	-2.083	-2.083
20.33953	-326.51	26.433	0.0324	0.791	-4.221	-4.221
20.43435	-347.184	31.433	0.0324	0.906	-6.196	-6.196
20.53221	-355.746	36.433	0.0324	1.02	-8.768	-8.768
20.63135	-353.261	41.433	0.0324	1.095	-10.984	-10.984
20.73039	-342.935	46.433	0.0324	1.14	-13.169	-13.169
20.82835	-327.439	51.433	0.0324	1.159	-15.202	-15.202
20.92458	-308.835	56.433	0.0324	1.145	-16.936	-16.936
21.01873	-288.686	61.433	0.0323	1.126	-18.322	-18.322
21.11065	-268.31	66.433	0.0324	1.103	-19.402	-19.402
21.20038	-248.599	71.433	0.0324	1.08	-20.173	-20.173
21.28808	-230.182	76.433	0.0324	1.058	-20.656	-20.656
21.37399	-213.448	81.433	0.0324	1.038	-20.919	-20.919
21.45841	-198.584	86.433	0.0323	1.02	-20.995	-20.995
21.54163	-185.613	91.433	0.0324	1.006	-20.911	-20.911
21.62396	-174.458	96.433	0.0324	0.995	-20.708	-20.708
21.70569	-165.088	101.433	0.0324	0.987	-20.433	-20.433
21.80332	-155.719	107.432	0.0324	0.982	-20.057	-20.057
21.88455	-149.252	112.432	0.0324	0.979	-19.761	-19.761
21.96584	-143.735	117.432	0.0324	0.978	-19.454	-19.454
22.04729	-138.937	122.432	0.0324	0.979	-19.184	-19.184
22.12897	-134.628	127.432	0.0324	0.981	-18.969	-18.969
22.21094	-130.65	132.433	0.0324	0.984	-18.798	-18.798
22.2932	-126.867	137.433	0.0324	0.987	-18.647	-18.647
22.37575	-123.172	142.433	0.0324	0.99	-18.522	-18.522
22.45855	-119.481	147.433	0.0324	0.993	-18.405	-18.405
22.54157	-115.753	152.433	0.0324	0.995	-18.312	-18.312
22.62477	-112.001	157.433	0.0324	0.998	-18.247	-18.247
22.70813	-108.214	162.433	0.0324	1	-18.203	-18.203
22.79162	-104.444	167.433	0.0324	1.001	-18.211	-18.211
22.87519	-100.642	172.433	0.0324	1.002	-18.207	-18.207
22.95883	-96.837	177.433	0.0324	1.003	-18.221	-18.221
23.04248	-93.029	182.433	0.0324	1.003	-18.222	-18.222
23.12614	-89.24	187.433	0.0324	1.003	-18.198	-18.198
23.20979	-85.521	192.433	0.0324	1.003	-18.176	-18.176
23.2934	-81.864	197.433	0.0326	1.003	-18.147	-18.147
23.37699	-78.322	202.433	0.0326	1.003	-18.139	-18.139
23.47725	-74.189	208.432	0.0324	1.003	-18.081	-18.081
23.56076	-70.906	213.432	0.0324	1.002	-18.063	-18.063
23.64423	-67.744	218.432	0.0324	1.002	-18.044	-18.044
23.72767	-64.708	223.432	0.0324	1.001	-18.009	-18.009
23.81109	-61.788	228.432	0.0324	1.001	-17.964	-17.964
23.89448	-58.998	233.432	0.0324	1.001	-17.931	-17.931
23.97786	-56.318	238.432	0.0324	1.001	-17.887	-17.887
24.06123	-53.756	243.432	0.0326	1.001	-17.845	-17.845
24.14459	-51.3	248.432	0.0324	1	-17.824	-17.824
24.22795	-48.936	253.432	0.0324	1	-17.808	-17.808
24.31131	-46.677	258.432	0.0324	1	-17.78	-17.78
24.39467	-44.51	263.432	0.0324	1	-17.76	-17.76
24.47803	-42.422	268.432	0.0324	1	-17.742	-17.742
24.56139	-40.392	273.432	0.0326	1	-17.704	-17.704
24.64475	-38.437	278.432	0.0326	1	-17.676	-17.676
24.72811	-36.539	283.432	0.0324	1	-17.63	-17.63
24.81148	-34.735	288.432	0.0324	1	-17.614	-17.614
24.89486	-32.969	293.432	0.0324	1	-17.582	-17.582
24.97823	-31.261	298.432	0.0324	1	-17.549	-17.549
25.0616	-29.61	303.432	0.0324	1	-17.514	-17.514
25.14496	-28.018	308.432	0.0326	1	-17.493	-17.493
25.22834	-26.483	313.432	0.0324	1	-17.479	-17.479
25.31171	-24.983	318.432	0.0326	1	-17.444	-17.444
25.39508	-23.558	323.432	0.0324	1	-17.43	-17.43
25.47845	-22.17	328.432	0.0324	1	-17.404	-17.404
25.56182	-20.827	333.432	0.0324	1	-17.382	-17.382
25.64518	-19.527	338.432	0.0324	1	-17.364	-17.364
25.72854	-18.274	343.432	0.0324	1	-17.352	-17.352
25.81191	-17.056	348.432	0.0324	1	-17.33	-17.33
25.89527	-15.892	353.432	0.0324	1	-17.311	-17.311
25.97863	-14.774	358.432	0.0326	1	-17.298	-17.298
26.06199	-13.679	363.432	0.0324	1	-17.274	-17.274
26.14534	-12.632	368.432	0.0326	1	-17.269	-17.269
26.22869	-11.603	373.432	0.0324	1	-17.243	-17.243
26.31204	-10.647	378.432	0.0326	1	-17.245	-17.245
26.3954	-9.699	383.432	0.0324	1	-17.218	-17.218
26.47875	-8.788	388.432	0.0324	1	-17.194	-17.194
26.5621	-7.911	393.432	0.0326	1	-17.179	-17.179
26.64546	-7.064	398.432	0.0326	1	-17.168	-17.168
26.72882	-6.248	403.432	0.0324	1	-17.154	-17.154
26.81217	-5.462	408.432	0.0326	1	-17.123	-17.123
26.89552	-4.689	413.432	0.0324	1	-17.085	-17.085
26.97887	-3.943	418.432	0.0324	1	-17.081	-17.081
27.06222	-3.221	423.432	0.0326	1	-17.076	-17.076
27.14557	-2.511	428.432	0.0326	1	-17.046	-17.046
27.22892	-1.852	433.432	0.0326	1	-17.042	-17.042
27.31227	-1.208	438.432	0.0326	1	-17.03	-17.03
27.39561	-0.581	443.432	0.0326	1	-17.01	-17.01
27.47896	0.027	448.432	0.0326	1	-16.982	-16.982
27.5623	0.605	453.432	0.0326	1	-16.962	-16.962
27.64564	1.173	458.432	0.0324	1	-16.94	-16.94
27.72898	1.723	463.432	0.0326	1	-16.924	-16.924
27.81232	2.238	468.432	0.0324	1	-16.938	-16.938
27.89565	2.755	473.432	0.0324	1	-16.927	-16.927
27.97899	3.257	478.432	0.0326	1	-16.901	-16.901
28.06233	3.735	483.432	0.0326	1	-16.88	-16.88
28.14567	4.183	488.432	0.0326	1	-16.868	-16.868
28.22901	4.616	493.432	0.0326	1	-16.857	-16.857
28.31237	5.033	498.432	0.0326	1	-16.85	-16.85
28.39572	5.432	503.432	0.0326	1	-16.846	-16.846
28.47906	5.838	508.432	0.0326	1	-16.825	-16.825
28.57907	6.302	514.432	0.0326	1	-16.821	-16.821
28.66242	6.678	519.432	0.0324	1	-16.806	-16.806
28.74575	7.04	524.432	0.0326	1	-16.785	-16.785
28.8291	7.399	529.432	0.0324	1	-16.755	-16.755
28.91243	7.742	534.432	0.0326	1	-16.727	-16.727
28.99576	8.078	539.432	0.0326	1	-16.706	-16.706
29.07909	8.4	544.432	0.0324	1	-16.683	-16.683
29.16242	8.704	549.432	0.0326	1	-16.663	-16.663
29.24576	8.993	554.432	0.0326	1	-16.66	-16.66
29.32909	9.268	559.432	0.0326	1	-16.658	-16.658
29.41243	9.542	564.432	0.0326	1	-16.638	-16.638
29.49576	9.809	569.432	0.0326	1	-16.62	-16.62
29.5791	10.067	574.432	0.0326	1	-16.609	-16.609
29.66245	10.311	579.432	0.0324	1	-16.603	-16.603
29.74579	10.542	584.432	0.0326	1	-16.612	-16.612
29.82913	10.765	589.432	0.0326	1	-16.627	-16.627
29.91247	10.992	594.432	0.0326	1	-16.631	-16.631
29.99581	11.221	599.432	0.0324	1	-16.614	-16.614
30.07915	11.448	604.432	0.0326	1	-16.571	-16.571
30.1625	11.643	609.432	0.0326	1	-16.553	-16.553
30.24585	11.827	614.432	0.0324	1	-16.543	-16.543
30.32919	12.009	619.432	0.0326	1	-16.533	-16.533
30.41252	12.192	624.432	0.0326	1	-16.516	-16.516
30.49584	12.394	629.432	0.0326	1	-16.479	-16.479
30.57918	12.595	634.432	0.0326	1	-16.447	-16.447
30.6625	12.777	639.432	0.0324	1	-16.426	-16.426
30.74582	12.956	644.432	0.0326	1	-16.399	-16.399
30.82914	13.126	649.432	0.0326	1	-16.379	-16.379
30.91247	13.278	654.432	0.0326	1	-16.374	-16.374
30.9958	13.423	659.432	0.0324	1	-16.363	-16.363
31.07914	13.56	664.432	0.0326	1	-16.354	-16.354
31.16248	13.689	669.432	0.0326	1	-16.352	-16.352
31.2458	13.818	674.432	0.0326	1	-16.35	-16.35
31.32913	13.954	679.432	0.0324	1	-16.335	-16.335
31.41245	14.084	684.432	0.0326	1	-16.32	-16.32
31.49577	14.209	689.432	0.0326	1	-16.301	-16.301
31.57909	14.332	694.432	0.0324	1	-16.285	-16.285
31.66243	14.449	699.432	0.0326	1	-16.287	-16.287
31.74578	14.551	704.432	0.0324	1	-16.308	-16.308
31.82912	14.644	709.432	0.0326	1	-16.318	-16.318
31.91247	14.737	714.432	0.0326	1	-16.31	-16.31
31.99582	14.826	719.432	0.0326	1	-16.309	-16.309
32.07916	14.913	724.432	0.0326	1	-16.319	-16.319
32.1625	15.004	729.432	0.0326	1	-16.317	-16.317
32.24583	15.099	734.432	0.0326	1	-16.307	-16.307
32.32917	15.194	739.432	0.0324	1	-16.296	-16.296
32.41251	15.293	744.432	0.0326	1	-16.28	-16.28
32.49585	15.386	749.432	0.0324	1	-16.27	-16.27
32.57918	15.484	754.432	0.0326	1	-16.249	-16.249
32.66251	15.581	759.432	0.0326	1	-16.226	-16.226
32.74585	15.669	764.432	0.0324	1	-16.208	-16.208
32.82916	15.754	769.432	0.0324	1	-16.191	-16.191
32.91249	15.841	774.432	0.0324	1	-16.169	-16.169
32.99581	15.924	779.432	0.0324	1	-16.153	-16.153
33.07914	15.997	784.432	0.0326	1	-16.143	-16.143
33.16248	16.065	789.432	0.0326	1	-16.132	-16.132
33.24582	16.126	794.432	0.0326	1	-16.128	-16.128
33.32916	16.179	799.432	0.0326	1	-16.136	-16.136
33.4125	16.237	804.432	0.0326	1	-16.136	-16.136
33.49584	16.293	809.432	0.0326	1	-16.127	-16.127
33.57917	16.344	814.432	0.0326	1	-16.123	-16.123
33.66251	16.399	819.432	0.0326	1	-16.109	-16.109
33.74583	16.459	824.432	0.0326	1	-16.091	-16.091
33.82917	16.52	829.432	0.0326	1	-16.075	-16.075
33.9125	16.578	834.432	0.0326	1	-16.057	-16.057
33.99582	16.634	839.432	0.0326	1	-16.045	-16.045
34.07915	16.693	844.432	0.0326	1	-16.032	-16.032
34.16248	16.751	849.432	0.0326	1	-16.012	-16.012
34.24581	16.805	854.432	0.0326	1	-15.999	-15.999
34.32914	16.854	859.432	0.0324	1	-15.997	-15.997
34.41247	16.902	864.432	0.0326	1	-15.996	-15.996
34.4958	16.948	869.432	0.0326	1	-15.996	-15.996
34.57912	16.999	874.432	0.0326	1	-15.988	-15.988
34.66244	17.05	879.432	0.0326	1	-15.977	-15.977
34.74577	17.096	884.432	0.0326	1	-15.967	-15.967
34.8291	17.137	889.432	0.0326	1	-15.96	-15.96
34.91243	17.174	894.432	0.0326	1	-15.958	-15.958
34.99576	17.21	899.432	0.0326	1	-15.957	-15.957
35.07909	17.246	904.432	0.0326	1	-15.955	-15.955
35.16242	17.282	909.432	0.0324	1	-15.949	-15.949
35.24576	17.315	914.432	0.0324	1	-15.943	-15.943
35.32909	17.348	919.432	0.0326	1	-15.936	-15.936
35.41243	17.383	924.432	0.0326	1	-15.924	-15.924
35.49577	17.414	929.432	0.0324	1	-15.916	-15.916
35.57912	17.445	934.432	0.0326	1	-15.913	-15.913
35.66245	17.473	939.432	0.0324	1	-15.916	-15.916
35.74579	17.508	944.432	0.0326	1	-15.904	-15.904
35.82914	17.539	949.432	0.0324	1	-15.893	-15.893
35.91248	17.566	954.432	0.0326	1	-15.889	-15.889
35.99582	17.594	959.432	0.0324	1	-15.885	-15.885
36.07917	17.623	964.432	0.0324	1	-15.882	-15.882
36.16251	17.651	969.432	0.0324	1	-15.88	-15.88
36.24584	17.678	974.432	0.0326	1	-15.876	-15.876
36.32915	17.711	979.432	0.0326	1	-15.865	-15.865
36.41247	17.76	984.432	0.0326	1	-15.832	-15.832
36.4958	17.805	989.432	0.0324	1	-15.799	-15.799
36.57912	17.842	994.432	0.0326	1	-15.773	-15.773
36.66243	17.879	999.432	0.0326	1	-15.746	-15.746
36.74574	17.92	1004.432	0.0324	1	-15.717	-15.717
36.82908	17.956	1009.432	0.0324	1	-15.694	-15.694
36.91241	17.986	1014.432	0.0324	1	-15.678	-15.678
36.99572	18.016	1019.432	0.0326	1	-15.666	-15.666
37.07905	18.05	1024.433	0.0324	1	-15.648	-15.648
37.16238	18.077	1029.433	0.0326	1	-15.64	-15.64
37.24571	18.101	1034.433	0.0326	1	-15.637	-15.637
37.32905	18.123	1039.433	0.0326	1	-15.634	-15.634
37.41237	18.142	1044.433	0.0326	1	-15.634	-15.634
37.49572	18.164	1049.433	0.0324	1	-15.629	-15.629
37.57906	18.181	1054.433	0.0324	1	-15.63	-15.63
37.66239	18.195	1059.433	0.0326	1	-15.631	-15.631
37.74571	18.215	1064.433	0.0326	1	-15.625	-15.625
37.82902	18.238	1069.433	0.0324	1	-15.617	-15.617
37.91234	18.264	1074.433	0.0326	1	-15.607	-15.607
37.99566	18.291	1079.433	0.0324	1	-15.598	-15.598
38.07898	18.317	1084.433	0.0324	1	-15.589	-15.589
38.16231	18.342	1089.433	0.0324	1	-15.579	-15.579
38.24563	18.364	1094.433	0.0324	1	-15.571	-15.571
38.32896	18.383	1099.433	0.0324	1	-15.566	-15.566
38.41231	18.401	1104.433	0.0324	1	-15.56	-15.56
38.49566	18.415	1109.433	0.0324	1	-15.557	-15.557
38.57902	18.425	1114.433	0.0324	1	-15.557	-15.557
38.66237	18.434	1119.433	0.0326	1	-15.559	-15.559
38.74571	18.445	1124.433	0.0324	1	-15.558	-15.558
38.82905	18.458	1129.433	0.0326	1	-15.553	-15.553
38.91239	18.473	1134.433	0.0326	1	-15.546	-15.546
38.99573	18.491	1139.433	0.0326	1	-15.539	-15.539
39.07906	18.511	1144.433	0.0326	1	-15.531	-15.531
39.16238	18.534	1149.433	0.0324	1	-15.521	-15.521
39.24571	18.558	1154.433	0.0326	1	-15.51	-15.51
39.32903	18.581	1159.433	0.0324	1	-15.498	-15.498
39.41236	18.604	1164.433	0.0324	1	-15.485	-15.485
39.49568	18.625	1169.433	0.0324	1	-15.474	-15.474
39.57901	18.646	1174.433	0.0326	1	-15.465	-15.465
39.66234	18.666	1179.433	0.0324	1	-15.456	-15.456
39.74568	18.684	1184.433	0.0324	1	-15.448	-15.448
39.82902	18.701	1189.433	0.0326	1	-15.44	-15.44
39.91235	18.717	1194.433	0.0324	1	-15.43	-15.43
39.99568	18.734	1199.433	0.0326	1	-15.42	-15.42
40.079	18.755	1204.433	0.0324	1	-15.409	-15.409
40.16233	18.775	1209.433	0.0324	1	-15.399	-15.399
40.24566	18.796	1214.433	0.0326	1	-15.388	-15.388
40.32901	18.817	1219.433	0.0326	1	-15.375	-15.375
40.41233	18.835	1224.433	0.0324	1	-15.365	-15.365
40.49566	18.858	1229.433	0.0324	1	-15.35	-15.35
40.57899	18.879	1234.433	0.0326	1	-15.337	-15.337
40.66231	18.898	1239.433	0.0324	1	-15.325	-15.325
40.74565	18.922	1244.433	0.0324	1	-15.307	-15.307
40.82899	18.941	1249.433	0.0326	1	-15.295	-15.295
40.91234	18.956	1254.433	0.0326	1	-15.288	-15.288
40.99568	18.969	1259.433	0.0326	1	-15.283	-15.283
41.07901	18.985	1264.433	0.0326	1	-15.276	-15.276
41.16233	19.005	1269.433	0.0324	1	-15.267	-15.267
41.24566	19.026	1274.433	0.0326	1	-15.257	-15.257
41.32899	19.048	1279.433	0.0326	1	-15.245	-15.245
41.41232	19.068	1284.433	0.0326	1	-15.233	-15.233
41.49564	19.087	1289.433	0.0324	1	-15.222	-15.222
41.57897	19.107	1294.433	0.0326	1	-15.212	-15.212
41.67563	19.131	1300.233	0.0324	1	-15.196	-15.196
41.75897	19.148	1305.233	0.0326	1	-15.186	-15.186
41.8423	19.165	1310.233	0.0324	1	-15.177	-15.177
41.92563	19.183	1315.233	0.0326	1	-15.166	-15.166
42.00896	19.202	1320.233	0.0324	1	-15.156	-15.156
42.09228	19.223	1325.233	0.0324	1	-15.144	-15.144
42.17562	19.241	1330.233	0.0324	1	-15.134	-15.134
42.25895	19.257	1335.233	0.0324	1	-15.126	-15.126
42.34228	19.272	1340.233	0.0326	1	-15.118	-15.118
42.4256	19.288	1345.233	0.0324	1	-15.108	-15.108
42.50894	19.306	1350.233	0.0324	1	-15.095	-15.095
42.59226	19.323	1355.233	0.0326	1	-15.081	-15.081
42.67559	19.34	1360.233	0.0324	1	-15.07	-15.07
42.75893	19.358	1365.233	0.0326	1	-15.059	-15.059
42.84226	19.375	1370.233	0.0326	1	-15.049	-15.049
42.92558	19.394	1375.233	0.0324	1	-15.036	-15.036
43.0089	19.415	1380.233	0.0326	1	-15.024	-15.024
43.09222	19.436	1385.233	0.0324	1	-15.013	-15.013
43.17554	19.455	1390.233	0.0324	1	-15.002	-15.002
43.25887	19.476	1395.233	0.0324	1	-14.989	-14.989
43.3422	19.494	1400.233	0.0324	1	-14.977	-14.977
43.42555	19.509	1405.233	0.0324	1	-14.968	-14.968
43.5089	19.521	1410.233	0.0324	1	-14.962	-14.962
43.59224	19.532	1415.233	0.0324	1	-14.956	-14.956
43.67559	19.544	1420.233	0.0326	1	-14.949	-14.949
43.75893	19.556	1425.233	0.0326	1	-14.943	-14.943
43.84227	19.571	1430.233	0.0326	1	-14.933	-14.933
43.9256	19.589	1435.233	0.0326	1	-14.919	-14.919
44.00894	19.607	1440.233	0.0324	1	-14.906	-14.906
44.09227	19.627	1445.233	0.0324	1	-14.891	-14.891
44.17559	19.649	1450.233	0.0326	1	-14.875	-14.875
44.25893	19.673	1455.233	0.0324	1	-14.857	-14.857
44.34226	19.691	1460.233	0.0324	1	-14.846	-14.846
44.4256	19.708	1465.233	0.0324	1	-14.835	-14.835
44.50893	19.723	1470.233	0.0324	1	-14.826	-14.826
44.59225	19.743	1475.233	0.0326	1	-14.811	-14.811
44.67557	19.766	1480.233	0.0326	1	-14.793	-14.793
44.75891	19.794	1485.233	0.0326	1	-14.77	-14.77
44.84223	19.817	1490.233	0.0324	1	-14.753	-14.753
44.92556	19.838	1495.233	0.0324	1	-14.736	-14.736
45.00888	19.858	1500.233	0.0324	1	-14.721	-14.721
45.09221	19.878	1505.233	0.0324	1	-14.706	-14.706
45.17554	19.896	1510.233	0.0324	1	-14.693	-14.693
45.25887	19.913	1515.233	0.0326	1	-14.682	-14.682
45.34219	19.931	1520.233	0.0324	1	-14.668	-14.668
45.42553	19.949	1525.233	0.0324	1	-14.653	-14.653
45.50886	19.965	1530.233	0.0324	1	-14.642	-14.642
45.59219	19.982	1535.233	0.0324	1	-14.63	-14.63
45.67552	19.998	1540.233	0.0324	1	-14.618	-14.618
45.75886	20.015	1545.233	0.0326	1	-14.606	-14.606
45.8422	20.032	1550.233	0.0324	1	-14.594	-14.594
45.92552	20.047	1555.233	0.0324	1	-14.584	-14.584
46.00885	20.068	1560.233	0.0324	1	-14.568	-14.568
46.09218	20.088	1565.233	0.0324	1	-14.554	-14.554
46.17551	20.107	1570.233	0.0324	1	-14.54	-14.54
46.25884	20.126	1575.233	0.0324	1	-14.527	-14.527
46.34217	20.145	1580.233	0.0324	1	-14.514	-14.514
46.42551	20.162	1585.233	0.0326	1	-14.502	-14.502
46.50884	20.177	1590.233	0.0324	1	-14.492	-14.492
46.59217	20.195	1595.233	0.0324	1	-14.479	-14.479
46.6755	20.214	1600.233	0.0324	1	-14.465	-14.465
46.75882	20.233	1605.233	0.0326	1	-14.451	-14.451
46.84215	20.254	1610.233	0.0324	1	-14.434	-14.434
46.92548	20.274	1615.233	0.0324	1	-14.419	-14.419
47.00883	20.295	1620.233	0.0324	1	-14.403	-14.403
47.09216	20.313	1625.233	0.0324	1	-14.391	-14.391
47.17549	20.33	1630.233	0.0326	1	-14.379	-14.379
47.25881	20.351	1635.233	0.0324	1	-14.363	-14.363
47.34214	20.376	1640.233	0.0326	1	-14.341	-14.341
47.42548	20.396	1645.233	0.0324	1	-14.325	-14.325
47.50881	20.415	1650.233	0.0324	1	-14.311	-14.311
47.59214	20.433	1655.233	0.0324	1	-14.297	-14.297
47.67547	20.452	1660.233	0.0324	1	-14.281	-14.281
47.7588	20.472	1665.233	0.0324	1	-14.266	-14.266
47.84213	20.491	1670.233	0.0324	1	-14.252	-14.252
47.92546	20.51	1675.233	0.0324	1	-14.237	-14.237
48.0088	20.528	1680.233	0.0324	1	-14.222	-14.222
48.09214	20.546	1685.233	0.0324	1	-14.208	-14.208
48.17547	20.565	1690.233	0.0324	1	-14.193	-14.193
48.2588	20.587	1695.233	0.0324	1	-14.174	-14.174
48.34213	20.61	1700.233	0.0324	1	-14.156	-14.156
48.42547	20.632	1705.233	0.0324	1	-14.14	-14.14
48.5088	20.655	1710.233	0.0326	1	-14.123	-14.123
48.59214	20.677	1715.233	0.0324	1	-14.107	-14.107
48.67547	20.701	1720.233	0.0326	1	-14.088	-14.088
48.75881	20.726	1725.233	0.0324	1	-14.066	-14.066
48.84216	20.747	1730.233	0.0324	1	-14.048	-14.048
48.9255	20.767	1735.233	0.0326	1	-14.031	-14.031
49.00885	20.788	1740.233	0.0326	1	-14.013	-14.013
49.09219	20.81	1745.233	0.0324	1	-13.995	-13.995
49.17553	20.835	1750.233	0.0324	1	-13.975	-13.975
49.25885	20.864	1755.233	0.0326	1	-13.95	-13.95
49.34217	20.901	1760.233	0.0324	1	-13.918	-13.918
49.42548	20.94	1765.233	0.0326	1	-13.884	-13.884
49.50879	20.98	1770.233	0.0324	1	-13.849	-13.849
49.59211	21.019	1775.233	0.0324	1	-13.815	-13.815
49.67544	21.054	1780.233	0.0324	1	-13.785	-13.785
49.75876	21.084	1785.233	0.0324	1	-13.759	-13.759
49.84209	21.112	1790.233	0.0326	1	-13.734	-13.734
49.92542	21.136	1795.233	0.0326	1	-13.713	-13.713
50.00875	21.158	1800.233	0.0324	1	-13.695	-13.695
50.09209	21.179	1805.233	0.0326	1	-13.684	-13.684
50.17543	21.201	1810.233	0.0326	1	-13.687	-13.687
50.25876	21.218	1815.233	0.0326	1	-13.703	-13.703
50.34209	21.239	1820.233	0.0326	1	-13.712	-13.712
50.42542	21.263	1825.233	0.0326	1	-13.715	-13.715
50.50877	21.286	1830.233	0.0326	1	-13.716	-13.716
50.59211	21.305	1835.233	0.0326	1	-13.718	-13.718
50.67544	21.329	1840.233	0.0324	1	-13.713	-13.713
50.75877	21.357	1845.233	0.0326	1	-13.704	-13.704
50.8421	21.383	1850.233	0.0326	1	-13.694	-13.694
50.92542	21.413	1855.233	0.0324	1	-13.677	-13.677
51.00875	21.45	1860.233	0.0324	1	-13.651	-13.651
51.09209	21.483	1865.233	0.0324	1	-13.629	-13.629
51.17542	21.514	1870.233	0.0326	1	-13.606	-13.606
51.25876	21.542	1875.233	0.0326	1	-13.586	-13.586
51.3421	21.569	1880.233	0.0324	1	-13.565	-13.565
51.42543	21.595	1885.233	0.0326	1	-13.544	-13.544
51.50876	21.624	1890.233	0.0326	1	-13.521	-13.521
51.59209	21.654	1895.233	0.0324	1	-13.495	-13.495
51.67541	21.693	1900.233	0.0324	1	-13.459	-13.459
51.75876	21.735	1905.233	0.0324	1	-13.421	-13.421
51.84208	21.784	1910.233	0.0326	1	-13.376	-13.376
51.92541	21.857	1915.233	0.0326	1	-13.307	-13.307
52.00874	21.913	1920.233	0.0324	1	-13.255	-13.255
52.09208	21.959	1925.233	0.0324	1	-13.213	-13.213
52.17541	21.993	1930.233	0.0324	1	-13.183	-13.183
52.25872	22.023	1935.233	0.0326	1	-13.156	-13.156
52.34206	22.054	1940.233	0.0324	1	-13.128	-13.128
52.4254	22.076	1945.233	0.0326	1	-13.109	-13.109
52.50873	22.096	1950.233	0.0324	1	-13.092	-13.092
52.59207	22.115	1955.233	0.0324	1	-13.077	-13.077
52.6754	22.131	1960.233	0.0324	1	-13.065	-13.065
52.75871	22.149	1965.233	0.0326	1	-13.05	-13.05
52.84203	22.169	1970.233	0.0324	1	-13.033	-13.033
52.92536	22.188	1975.233	0.0326	1	-13.017	-13.017
53.00868	22.204	1980.233	0.0326	1	-13.005	-13.005
53.09201	22.218	1985.233	0.0324	1	-12.997	-12.997
53.17534	22.229	1990.233	0.0324	1	-12.991	-12.991
53.25869	22.239	1995.233	0.0324	1	-12.984	-12.984
53.34203	22.246	2000.233	0.0326	1	-12.981	-12.981
53.42536	22.254	2005.233	0.0326	1	-12.976	-12.976
53.50868	22.266	2010.233	0.0326	1	-12.967	-12.967
53.59201	22.284	2015.233	0.0326	1	-12.952	-12.952
53.67533	22.304	2020.233	0.0324	1	-12.936	-12.936
53.75869	22.328	2025.233	0.0326	1	-12.915	-12.915
53.84202	22.346	2030.233	0.0324	1	-12.901	-12.901
53.92536	22.366	2035.233	0.0326	1	-12.885	-12.885
54.0087	22.39	2040.233	0.0326	1	-12.864	-12.864
54.09204	22.416	2045.233	0.0324	1	-12.842	-12.842
54.17538	22.44	2050.233	0.0324	1	-12.822	-12.822
54.25872	22.467	2055.233	0.0326	1	-12.801	-12.801
54.34206	22.499	2060.233	0.0326	1	-12.776	-12.776
54.4254	22.532	2065.233	0.0326	1	-12.749	-12.749
54.50874	22.567	2070.233	0.0326	1	-12.72	-12.72
54.59208	22.605	2075.233	0.0324	1	-12.688	-12.688
54.67541	22.645	2080.233	0.0326	1	-12.652	-12.652
54.75874	22.69	2085.233	0.0326	1	-12.612	-12.612
54.84207	22.736	2090.233	0.0324	1	-12.572	-12.572
54.9254	22.78	2095.233	0.0326	1	-12.535	-12.535
55.00872	22.822	2100.233	0.0326	1	-12.499	-12.499
55.09203	22.866	2105.233	0.0324	1	-12.463	-12.463
55.17534	22.914	2110.233	0.0324	1	-12.423	-12.423
55.25866	22.959	2115.233	0.0326	1	-12.387	-12.387
55.342	22.997	2120.233	0.0324	1	-12.359	-12.359
55.42533	23.032	2125.233	0.0324	1	-12.331	-12.331
55.50866	23.062	2130.233	0.0324	1	-12.306	-12.306
55.59201	23.094	2135.233	0.0326	1	-12.28	-12.28
55.67533	23.122	2140.233	0.0324	1	-12.256	-12.256
55.75868	23.156	2145.233	0.0326	1	-12.226	-12.226
55.84202	23.186	2150.233	0.0326	1	-12.199	-12.199
55.92535	23.218	2155.233	0.0326	1	-12.169	-12.169
56.00869	23.252	2160.233	0.0326	1	-12.138	-12.138
56.09203	23.287	2165.233	0.0326	1	-12.109	-12.109
56.17536	23.325	2170.233	0.0326	1	-12.077	-12.077
56.25869	23.371	2175.233	0.0324	1	-12.037	-12.037
56.34203	23.415	2180.233	0.0326	1	-12	-12
56.42536	23.461	2185.233	0.0324	1	-11.961	-11.961
56.5087	23.511	2190.233	0.0324	1	-11.917	-11.917
56.59203	23.559	2195.233	0.0326	1	-11.874	-11.874
56.67536	23.607	2200.233	0.0324	1	-11.834	-11.834
56.7587	23.658	2205.233	0.0326	1	-11.79	-11.79
56.84203	23.706	2210.233	0.0324	1	-11.746	-11.746
56.92537	23.759	2215.233	0.0324	1	-11.697	-11.697
57.0087	23.806	2220.233	0.0324	1	-11.652	-11.652
57.09203	23.857	2225.233	0.0324	1	-11.606	-11.606
57.17536	23.911	2230.233	0.0324	1	-11.558	-11.558
57.25869	23.966	2235.233	0.0326	1	-11.509	-11.509
57.34204	24.023	2240.233	0.0324	1	-11.46	-11.46
57.42539	24.074	2245.233	0.0326	1	-11.419	-11.419
57.50874	24.125	2250.233	0.0326	1	-11.376	-11.376
57.59208	24.179	2255.233	0.0324	1	-11.331	-11.331
57.6754	24.243	2260.233	0.0324	1	-11.275	-11.275
57.75872	24.326	2265.233	0.0324	1	-11.2	-11.2
57.84206	24.415	2270.233	0.0324	1	-11.117	-11.117
57.92538	24.489	2275.233	0.0324	1	-11.051	-11.051
58.00871	24.57	2280.233	0.0324	1	-10.977	-10.977
58.09203	24.655	2285.233	0.0324	1	-10.899	-10.899
58.17535	24.741	2290.233	0.0324	1	-10.819	-10.819
58.25867	24.827	2295.233	0.0324	1	-10.739	-10.739
58.34199	24.911	2300.233	0.0324	1	-10.66	-10.66
58.42532	24.997	2305.233	0.0324	1	-10.579	-10.579
58.50864	25.075	2310.233	0.0326	1	-10.506	-10.506
58.59197	25.157	2315.233	0.0326	1	-10.429	-10.429
58.67529	25.246	2320.233	0.0324	1	-10.346	-10.346
58.75862	25.339	2325.233	0.0326	1	-10.259	-10.259
58.84196	25.434	2330.233	0.0324	1	-10.169	-10.169
58.9253	25.532	2335.233	0.0326	1	-10.077	-10.077
59.00864	25.628	2340.233	0.0326	1	-9.987	-9.987
59.09197	25.73	2345.233	0.0324	1	-9.89	-9.89
59.17531	25.841	2350.233	0.0324	1	-9.785	-9.785
59.25865	25.963	2355.233	0.0326	1	-9.669	-9.669
59.34198	26.085	2360.233	0.0326	1	-9.551	-9.551
59.4253	26.22	2365.233	0.0324	1	-9.42	-9.42
59.50863	26.384	2370.233	0.0324	1	-9.262	-9.262
59.59197	26.541	2375.233	0.0326	1	-9.109	-9.109
59.6753	26.696	2380.233	0.0324	1	-8.958	-8.958
59.75864	26.869	2385.233	0.0324	1	-8.79	-8.79
59.84197	27.033	2390.233	0.0324	1	-8.632	-8.632
59.92531	27.227	2395.233	0.0324	1	-8.444	-8.444
60.00866	27.428	2400.233	0.0324	1	-8.252	-8.252
60.09199	27.633	2405.233	0.0326	1	-8.057	-8.057
60.17531	27.884	2410.233	0.0324	1	-7.813	-7.813
60.25864	28.141	2415.233	0.0326	1	-7.56	-7.56
60.34197	28.408	2420.233	0.0326	1	-7.297	-7.297
60.42531	28.686	2425.233	0.0326	1	-7.024	-7.024
60.50865	28.96	2430.233	0.0324	1	-6.755	-6.755
60.59198	29.244	2435.233	0.0326	1	-6.477	-6.477
60.67532	29.545	2440.233	0.0324	1	-6.182	-6.182
60.75865	29.849	2445.233	0.0326	1	-5.883	-5.883
60.84198	30.161	2450.233	0.0324	1	-5.576	-5.576
60.92531	30.469	2455.233	0.0324	1	-5.274	-5.274
61.00864	30.75	2460.233	0.0326	1	-4.999	-4.999
61.09198	31.008	2465.233	0.0326	1	-4.747	-4.747
61.17531	31.236	2470.233	0.0326	1	-4.526	-4.526
61.25863	31.442	2475.233	0.0324	1	-4.328	-4.328
61.34198	31.612	2480.233	0.0324	1	-4.166	-4.166
61.42531	31.74	2485.233	0.0326	1	-4.044	-4.044
61.50865	31.835	2490.233	0.0324	1	-3.955	-3.955
61.59198	31.904	2495.233	0.0326	1	-3.892	-3.892
61.67532	31.951	2500.233	0.0326	1	-3.849	-3.849
61.75865	31.983	2505.233	0.0324	1	-3.82	-3.82
61.84198	32.004	2510.233	0.0324	1	-3.801	-3.801
61.9253	32.019	2515.233	0.0326	1	-3.789	-3.789
62.00864	32.029	2520.233	0.0326	1	-3.78	-3.78
62.09198	32.036	2525.233	0.0324	1	-3.774	-3.774
62.17531	32.039	2530.233	0.0324	1	-3.773	-3.773
62.25864	32.04	2535.233	0.0324	1	-3.774	-3.774
62.34197	32.04	2540.233	0.0324	1	-3.776	-3.776
62.4253	32.038	2545.233	0.0324	1	-3.781	-3.781
62.50864	32.036	2550.233	0.0324	1	-3.786	-3.786
62.59197	32.035	2555.233	0.0326	1	-3.79	-3.79
62.6753	32.035	2560.233	0.0324	1	-3.794	-3.794
62.75864	32.035	2565.233	0.0326	1	-3.799	-3.799
62.84197	32.037	2570.233	0.0324	1	-3.802	-3.802
62.9253	32.046	2575.233	0.0326	1	-3.798	-3.798
63.00863	32.075	2580.233	0.0326	1	-3.773	-3.773
63.09196	32.133	2585.233	0.0324	1	-3.72	-3.72
63.17528	32.221	2590.233	0.0324	1	-3.636	-3.636
63.25861	32.341	2595.233	0.0326	1	-3.521	-3.521
63.34195	32.486	2600.233	0.0324	1	-3.381	-3.381
63.42529	32.643	2605.233	0.0324	1	-3.229	-3.229
63.50861	32.81	2610.233	0.0324	1	-3.067	-3.067
63.59194	33.002	2615.233	0.0324	1	-2.881	-2.881
63.67528	33.173	2620.233	0.0324	1	-2.716	-2.716
63.75861	33.338	2625.233	0.0324	1	-2.555	-2.555
63.84195	33.517	2630.233	0.0324	1	-2.381	-2.381
63.92528	33.684	2635.233	0.0326	1	-2.222	-2.222
64.00862	33.852	2640.233	0.0324	1	-2.063	-2.063
64.09195	34.011	2645.233	0.0326	1	-1.911	-1.911
64.17529	34.173	2650.233	0.0324	1	-1.755	-1.755
64.25862	34.334	2655.233	0.0324	1	-1.6	-1.6
64.34196	34.485	2660.233	0.0324	1	-1.454	-1.454
64.4253	34.626	2665.233	0.0324	1	-1.319	-1.319
64.50864	34.763	2670.233	0.0324	1	-1.187	-1.187
64.59197	34.895	2675.233	0.0324	1	-1.061	-1.061
64.67529	35.027	2680.233	0.0324	1	-0.934	-0.934
64.75862	35.158	2685.233	0.0324	1	-0.808	-0.808
64.84196	35.285	2690.233	0.0324	1	-0.686	-0.686
64.92529	35.395	2695.233	0.0324	1	-0.581	-0.581
65.00863	35.506	2700.233	0.0324	1	-0.476	-0.476
65.09196	35.611	2705.233	0.0324	1	-0.378	-0.378
65.1753	35.714	2710.233	0.0324	1	-0.281	-0.281
65.25864	35.812	2715.233	0.0324	1	-0.188	-0.188
65.34198	35.901	2720.233	0.0324	1	-0.103	-0.103
65.42531	35.983	2725.233	0.0324	1	-0.028	-0.028
65.50864	36.068	2730.233	0.0324	1	0.05	0.05
65.60865	36.167	2736.232	0.0324	1	0.141	0.141
65.69198	36.246	2741.232	0.0324	1	0.213	0.213
65.77531	36.318	2746.232	0.0324	1	0.276	0.276
65.85865	36.388	2751.232	0.0324	1	0.34	0.34
65.94198	36.457	2756.232	0.0324	1	0.405	0.405
66.02531	36.527	2761.232	0.0324	1	0.47	0.47
66.10864	36.592	2766.232	0.0324	1	0.528	0.528
66.19197	36.654	2771.232	0.0326	1	0.584	0.584
66.27531	36.715	2776.232	0.0324	1	0.638	0.638
66.35865	36.769	2781.232	0.0324	1	0.685	0.685
66.442	36.818	2786.232	0.0324	1	0.729	0.729
66.52532	36.865	2791.232	0.0326	1	0.769	0.769
66.60865	36.922	2796.232	0.0324	1	0.819	0.819
66.69197	36.975	2801.232	0.0324	1	0.864	0.864
66.7753	37.035	2806.232	0.0324	1	0.917	0.917
66.85863	37.085	2811.232	0.0326	1	0.961	0.961
66.94197	37.137	2816.232	0.0324	1	1.008	1.008
67.02529	37.18	2821.232	0.0326	1	1.046	1.046
67.10862	37.231	2826.232	0.0324	1	1.092	1.092
67.19196	37.278	2831.232	0.0324	1	1.134	1.134
67.2753	37.321	2836.232	0.0324	1	1.173	1.173
67.35863	37.363	2841.232	0.0324	1	1.212	1.212
67.44196	37.408	2846.232	0.0324	1	1.252	1.252
67.52529	37.457	2851.232	0.0324	1	1.294	1.294
67.60862	37.51	2856.232	0.0324	1	1.339	1.339
67.69195	37.566	2861.232	0.0324	1	1.388	1.388
67.77528	37.619	2866.232	0.0326	1	1.436	1.436
67.85862	37.673	2871.232	0.0326	1	1.485	1.485
67.94195	37.722	2876.232	0.0324	1	1.529	1.529
68.02529	37.78	2881.232	0.0324	1	1.582	1.582
68.10863	37.836	2886.232	0.0324	1	1.633	1.633
68.19197	37.888	2891.232	0.0324	1	1.681	1.681
68.27529	37.949	2896.232	0.0324	1	1.738	1.738
68.35861	38.025	2901.232	0.0324	1	1.81	1.81
68.44194	38.106	2906.232	0.0324	1	1.886	1.886
68.52527	38.178	2911.232	0.0324	1	1.953	1.953
68.60861	38.247	2916.232	0.0324	1	2.017	2.017
68.69194	38.313	2921.232	0.0324	1	2.078	2.078
68.77528	38.376	2926.232	0.0324	1	2.134	2.134
68.85862	38.44	2931.232	0.0324	1	2.191	2.191
68.94196	38.505	2936.232	0.0324	1	2.251	2.251
69.02529	38.578	2941.232	0.0324	1	2.319	2.319
69.12195	38.664	2947.033	0.0324	1	2.399	2.399
69.20528	38.735	2952.033	0.0326	1	2.464	2.464
69.28863	38.806	2957.033	0.0326	1	2.531	2.531
69.37197	38.868	2962.033	0.0324	1	2.587	2.587
69.45529	38.933	2967.033	0.0324	1	2.647	2.647
69.53864	39.01	2972.033	0.0324	1	2.719	2.719
69.62199	39.076	2977.033	0.0324	1	2.778	2.778
69.70533	39.128	2982.033	0.0324	1	2.824	2.824
69.78867	39.246	2987.033	0.0324	1	2.935	2.935
69.87201	39.358	2992.033	0.0324	1	3.042	3.042
69.95534	39.444	2997.033	0.0324	1	3.123	3.123
70.03866	39.515	3002.033	0.0324	1	3.19	3.19
70.12199	39.568	3007.033	0.0324	1	3.238	3.238
70.20532	39.605	3012.033	0.0324	1	3.27	3.27
70.28865	39.63	3017.033	0.0324	1	3.29	3.29
70.37198	39.647	3022.033	0.0324	1	3.303	3.303
70.45531	39.66	3027.033	0.0324	1	3.312	3.312
70.53865	39.671	3032.033	0.0324	1	3.318	3.318
70.62198	39.68	3037.033	0.0326	1	3.322	3.322
70.70531	39.687	3042.033	0.0324	1	3.322	3.322
70.78864	39.694	3047.033	0.0324	1	3.323	3.323
70.87199	39.7	3052.033	0.0326	1	3.323	3.323
70.95531	39.705	3057.033	0.0324	1	3.321	3.321
71.03863	39.709	3062.033	0.0324	1	3.32	3.32
71.12196	39.714	3067.033	0.0324	1	3.32	3.32
71.20528	39.717	3072.033	0.0324	1	3.317	3.317
71.28862	39.72	3077.033	0.0324	1	3.314	3.314
71.37197	39.721	3082.033	0.0324	1	3.307	3.307
71.4553	39.722	3087.033	0.0324	1	3.299	3.299
71.53862	39.723	3092.033	0.0324	1	3.292	3.292
71.62196	39.723	3097.033	0.0324	1	3.286	3.286
71.70529	39.724	3102.033	0.0326	1	3.28	3.28
71.78864	39.724	3107.033	0.0324	1	3.273	3.273
71.87198	39.724	3112.033	0.0324	1	3.266	3.266
71.95532	39.723	3117.033	0.0324	1	3.257	3.257
72.03867	39.721	3122.033	0.0324	1	3.247	3.247
72.122	39.718	3127.033	0.0324	1	3.236	3.236
72.20534	39.714	3132.033	0.0324	1	3.226	3.226
72.28867	39.709	3137.033	0.0324	1	3.215	3.215
72.37201	39.703	3142.033	0.0324	1	3.202	3.202
72.45535	39.694	3147.033	0.0324	1	3.187	3.187
72.53868	39.682	3152.033	0.0324	1	3.169	3.169
72.62203	39.668	3157.033	0.0324	1	3.148	3.148
72.70537	39.649	3162.033	0.0324	1	3.123	3.123
72.78871	39.634	3167.033	0.0324	1	3.103	3.103
72.87205	39.617	3172.033	0.0324	1	3.082	3.082
72.95539	39.6	3177.033	0.0324	1	3.06	3.06
73.03872	39.582	3182.033	0.0324	1	3.037	3.037
73.12205	39.569	3187.033	0.0324	1	3.019	3.019
73.20538	39.556	3192.033	0.0324	1	3	3
73.28872	39.543	3197.033	0.0324	1	2.98	2.98
73.37205	39.53	3202.033	0.0324	1	2.96	2.96
73.45537	39.52	3207.033	0.0324	1	2.943	2.943
73.5387	39.511	3212.033	0.0324	1	2.927	2.927
73.62204	39.501	3217.033	0.0324	1	2.912	2.912
73.70538	39.488	3222.033	0.0324	1	2.895	2.895
73.7887	39.473	3227.033	0.0324	1	2.875	2.875
73.87204	39.46	3232.033	0.0324	1	2.858	2.858
73.95538	39.445	3237.033	0.0324	1	2.838	2.838
74.03871	39.431	3242.033	0.0324	1	2.819	2.819
74.12205	39.414	3247.033	0.0324	1	2.797	2.797
74.20538	39.398	3252.033	0.0324	1	2.777	2.777
74.2887	39.381	3257.033	0.0324	1	2.755	2.755
74.37204	39.363	3262.033	0.0324	1	2.733	2.733
74.45537	39.339	3267.033	0.0324	1	2.703	2.703
74.5387	39.314	3272.033	0.0324	1	2.673	2.673
74.62203	39.289	3277.033	0.0324	1	2.643	2.643
74.70536	39.264	3282.033	0.0324	1	2.612	2.612
74.7887	39.235	3287.033	0.0324	1	2.576	2.576
74.87203	39.202	3292.033	0.0324	1	2.537	2.537
74.95537	39.167	3297.033	0.0326	1	2.495	2.495
75.03871	39.131	3302.033	0.0324	1	2.453	2.453
75.12204	39.093	3307.033	0.0324	1	2.408	2.408
75.20537	39.054	3312.033	0.0324	1	2.362	2.362
75.28871	39.015	3317.033	0.0324	1	2.316	2.316
75.37204	38.972	3322.033	0.0324	1	2.265	2.265
75.45537	38.927	3327.033	0.0324	1	2.213	2.213
75.53871	38.879	3332.033	0.0324	1	2.158	2.158
75.62205	38.828	3337.033	0.0324	1	2.101	2.101
75.70537	38.778	3342.033	0.0324	1	2.043	2.043
75.78871	38.731	3347.033	0.0324	1	1.989	1.989
75.87204	38.676	3352.033	0.0324	1	1.928	1.928
75.95539	38.619	3357.033	0.0324	1	1.866	1.866
76.03871	38.551	3362.033	0.0324	1	1.793	1.793
76.12204	38.496	3367.033	0.0324	1	1.732	1.732
76.20538	38.441	3372.033	0.0324	1	1.67	1.67
76.28871	38.381	3377.033	0.0324	1	1.604	1.604
76.37206	38.317	3382.033	0.0324	1	1.536	1.536
76.45539	38.24	3387.033	0.0324	1	1.454	1.454
76.53872	38.167	3392.033	0.0324	1	1.376	1.376
76.62204	38.094	3397.033	0.0324	1	1.298	1.298
76.70537	38.019	3402.033	0.0324	1	1.219	1.219
76.7887	37.938	3407.033	0.0324	1	1.133	1.133
76.87204	37.85	3412.033	0.0324	1	1.037	1.037
76.95538	37.751	3417.033	0.0324	1	0.931	0.931
77.03872	37.643	3422.033	0.0324	1	0.814	0.814
77.12206	37.53	3427.033	0.0324	1	0.692	0.692
77.20539	37.416	3432.033	0.0324	1	0.57	0.57
77.28873	37.295	3437.033	0.0324	1	0.442	0.442
77.37206	37.167	3442.033	0.0324	1	0.308	0.308
77.4554	37.034	3447.033	0.0324	1	0.168	0.168
77.53874	36.89	3452.033	0.0324	1	0.016	0.016
77.62207	36.738	3457.033	0.0324	1	-0.146	-0.146
77.70541	36.583	3462.033	0.0323	1	-0.31	-0.31
77.78875	36.421	3467.033	0.0324	1	-0.481	-0.481
77.87209	36.252	3472.033	0.0323	1	-0.658	-0.658
77.95542	36.074	3477.033	0.0324	1	-0.843	-0.843
78.03875	35.889	3482.033	0.0324	1	-1.036	-1.036
78.12209	35.699	3487.033	0.0324	1	-1.231	-1.231
78.20541	35.498	3492.033	0.0324	1	-1.438	-1.438
78.28875	35.3	3497.033	0.0324	1	-1.64	-1.64
78.37208	35.081	3502.033	0.0324	1	-1.864	-1.864
78.45542	34.865	3507.033	0.0324	1	-2.085	-2.085
78.53876	34.635	3512.033	0.0323	1	-2.318	-2.318
78.6221	34.392	3517.033	0.0324	1	-2.564	-2.564
78.70543	34.15	3522.033	0.0324	1	-2.812	-2.812
78.78876	33.924	3527.033	0.0323	1	-3.044	-3.044
78.8721	33.682	3532.033	0.0324	1	-3.29	-3.29
78.95544	33.426	3537.033	0.0324	1	-3.552	-3.552
79.03878	33.156	3542.033	0.0324	1	-3.83	-3.83
79.12211	32.881	3547.033	0.0324	1	-4.114	-4.114
79.20544	32.597	3552.033	0.0324	1	-4.406	-4.406
79.28877	32.306	3557.033	0.0324	1	-4.707	-4.707
79.3721	32.01	3562.033	0.0324	1	-5.013	-5.013
79.45544	31.696	3567.033	0.0324	1	-5.337	-5.337
79.53877	31.372	3572.033	0.0324	1	-5.671	-5.671
79.6221	31.046	3577.033	0.0324	1	-6.008	-6.008
79.70545	30.726	3582.033	0.0324	1	-6.336	-6.336
79.78878	30.392	3587.033	0.0324	1	-6.675	-6.675
79.87212	30.053	3592.033	0.0324	1	-7.019	-7.019
79.95545	29.695	3597.033	0.0323	1	-7.381	-7.381
80.03878	29.348	3602.033	0.0324	1	-7.733	-7.733
80.12211	28.987	3607.033	0.0324	1	-8.098	-8.098
80.20544	28.63	3612.033	0.0324	1	-8.459	-8.459
80.28878	28.263	3617.033	0.0324	1	-8.831	-8.831
80.37212	27.894	3622.033	0.0324	1	-9.207	-9.207
80.45545	27.523	3627.033	0.0324	1	-9.586	-9.586
80.53878	27.158	3632.033	0.0324	1	-9.959	-9.959
80.62212	26.79	3637.033	0.0324	1	-10.336	-10.336
80.70546	26.43	3642.033	0.0324	1	-10.704	-10.704
80.7888	26.073	3647.033	0.0324	1	-11.068	-11.068
80.87214	25.717	3652.033	0.0324	1	-11.43	-11.43
80.95548	25.381	3657.033	0.0323	1	-11.771	-11.771
81.03881	25.042	3662.033	0.0323	1	-12.117	-12.117
81.12214	24.721	3667.033	0.0324	1	-12.445	-12.445
81.20549	24.396	3672.033	0.0324	1	-12.778	-12.778
81.28882	24.081	3677.033	0.0324	1	-13.103	-13.103
81.37216	23.782	3682.033	0.0323	1	-13.414	-13.414
81.4555	23.495	3687.033	0.0324	1	-13.712	-13.712
81.53883	23.225	3692.033	0.0324	1	-13.99	-13.99
81.62217	22.978	3697.033	0.0324	1	-14.245	-14.245
81.7055	22.744	3702.033	0.0324	1	-14.488	-14.488
81.78884	22.515	3707.033	0.0324	1	-14.725	-14.725
81.87216	22.311	3712.033	0.0324	1	-14.938	-14.938
81.95549	22.131	3717.033	0.0324	1	-15.124	-15.124
82.03882	21.966	3722.033	0.0324	1	-15.296	-15.296
82.12215	21.801	3727.033	0.0324	1	-15.468	-15.468
82.20549	21.655	3732.033	0.0324	1	-15.62	-15.62
82.28883	21.526	3737.033	0.0324	1	-15.756	-15.756
82.37216	21.41	3742.033	0.0324	1	-15.877	-15.877
82.4555	21.312	3747.033	0.0324	1	-15.979	-15.979
82.53882	21.23	3752.033	0.0324	1	-16.068	-16.068
82.62217	21.169	3757.033	0.0324	1	-16.136	-16.136
82.70551	21.114	3762.033	0.0324	1	-16.198	-16.198
82.78885	21.071	3767.033	0.0323	1	-16.251	-16.251
82.87218	21.041	3772.033	0.0324	1	-16.293	-16.293
82.95552	21.022	3777.033	0.0323	1	-16.329	-16.329
83.03885	21.008	3782.033	0.0324	1	-16.359	-16.359
83.12219	20.999	3787.033	0.0324	1	-16.381	-16.381
83.20553	20.993	3792.033	0.0324	1	-16.399	-16.399
83.28886	20.989	3797.033	0.0324	1	-16.412	-16.412
83.3722	20.99	3802.033	0.0324	1	-16.42	-16.42
83.45553	21.006	3807.033	0.0323	1	-16.415	-16.415
83.53887	21.05	3812.033	0.0323	1	-16.381	-16.381
83.6222	21.115	3817.033	0.0324	1	-16.324	-16.324
83.70553	21.214	3822.033	0.0324	1	-16.232	-16.232
83.78887	21.337	3827.033	0.0324	1	-16.115	-16.115
83.87221	21.474	3832.033	0.0324	1	-15.983	-15.983
83.95556	21.624	3837.033	0.0324	1	-15.838	-15.838
84.03889	21.783	3842.033	0.0324	1	-15.683	-15.683
84.12221	21.959	3847.033	0.0324	1	-15.512	-15.512
84.20555	22.141	3852.033	0.0323	1	-15.335	-15.335
84.28888	22.321	3857.033	0.0323	1	-15.16	-15.16
84.37222	22.518	3862.033	0.0324	1	-14.968	-14.968
84.45555	22.692	3867.033	0.0324	1	-14.798	-14.798
84.53888	22.863	3872.033	0.0324	1	-14.633	-14.633
84.6222	23.034	3877.033	0.0323	1	-14.467	-14.467
84.70554	23.197	3882.033	0.0324	1	-14.31	-14.31
84.78887	23.353	3887.033	0.0324	1	-14.16	-14.16
84.8722	23.518	3892.033	0.0324	1	-14.001	-14.001
84.95553	23.685	3897.033	0.0323	1	-13.842	-13.842
85.03888	23.838	3902.033	0.0323	1	-13.7	-13.7
85.12222	23.989	3907.033	0.0324	1	-13.558	-13.558
85.20555	24.143	3912.033	0.0324	1	-13.411	-13.411
85.28889	24.299	3917.033	0.0324	1	-13.263	-13.263
85.37222	24.454	3922.033	0.0324	1	-13.114	-13.114
85.45555	24.601	3927.033	0.0323	1	-12.974	-12.974
85.53888	24.749	3932.033	0.0324	1	-12.832	-12.832
85.62221	24.896	3937.033	0.0324	1	-12.693	-12.693
85.70555	25.037	3942.033	0.0323	1	-12.56	-12.56
85.78888	25.167	3947.033	0.0323	1	-12.438	-12.438
85.87221	25.299	3952.033	0.0323	1	-12.315	-12.315
85.95556	25.424	3957.033	0.0323	1	-12.2	-12.2
86.0389	25.537	3962.033	0.0323	1	-12.096	-12.096
86.12224	25.65	3967.033	0.0323	1	-11.993	-11.993
86.20558	25.767	3972.033	0.0323	1	-11.887	-11.887
86.28891	25.888	3977.033	0.0323	1	-11.776	-11.776
86.37224	26.006	3982.033	0.0323	1	-11.667	-11.667
86.45558	26.114	3987.033	0.0323	1	-11.567	-11.567
86.53893	26.217	3992.033	0.0323	1	-11.47	-11.47
86.62227	26.311	3997.033	0.0323	1	-11.383	-11.383
86.7056	26.409	4002.033	0.0323	1	-11.292	-11.292
86.78894	26.507	4007.033	0.0324	1	-11.203	-11.203
86.87227	26.606	4012.033	0.0324	1	-11.113	-11.113
86.9556	26.704	4017.033	0.0323	1	-11.025	-11.025
87.03894	26.797	4022.033	0.0323	1	-10.942	-10.942
87.12226	26.889	4027.033	0.0323	1	-10.859	-10.859
87.20559	26.981	4032.033	0.0323	1	-10.776	-10.776
87.28893	27.074	4037.033	0.0323	1	-10.694	-10.694
87.37227	27.15	4042.033	0.0323	1	-10.632	-10.632
87.4556	27.231	4047.033	0.0323	1	-10.566	-10.566
87.53893	27.314	4052.033	0.0324	1	-10.496	-10.496
87.62227	27.402	4057.033	0.0323	1	-10.418	-10.418
87.70561	27.489	4062.033	0.0323	1	-10.341	-10.341
87.78895	27.665	4067.033	0.0324	1	-10.173	-10.173
87.87229	27.797	4072.033	0.0324	1	-10.048	-10.048
87.95562	27.891	4077.033	0.0323	1	-9.964	-9.964
88.03895	27.965	4082.033	0.0324	1	-9.9	-9.9
88.12229	28.022	4087.033	0.0324	1	-9.85	-9.85
88.20563	28.066	4092.033	0.0323	1	-9.811	-9.811
88.28897	28.107	4097.033	0.0323	1	-9.775	-9.775
88.3723	28.148	4102.033	0.0323	1	-9.741	-9.741
88.45563	28.196	4107.033	0.0324	1	-9.7	-9.7
88.53896	28.252	4112.033	0.0324	1	-9.653	-9.653
88.62229	28.315	4117.033	0.0324	1	-9.599	-9.599
88.70563	28.385	4122.033	0.0324	1	-9.538	-9.538
88.78896	28.452	4127.033	0.0324	1	-9.481	-9.481
88.8723	28.515	4132.033	0.0324	1	-9.43	-9.43
88.95563	28.584	4137.033	0.0324	1	-9.373	-9.373
89.03898	28.652	4142.033	0.0324	1	-9.314	-9.314
89.12232	28.718	4147.033	0.0324	1	-9.255	-9.255
89.20566	28.786	4152.033	0.0323	1	-9.193	-9.193
89.289	28.857	4157.033	0.0324	1	-9.126	-9.126
89.37233	28.926	4162.033	0.0323	1	-9.063	-9.063
89.45567	28.998	4167.033	0.0323	1	-9.003	-9.003
89.53901	29.068	4172.033	0.0324	1	-8.951	-8.951
89.62234	29.136	4177.033	0.0324	1	-8.898	-8.898
89.70568	29.2	4182.033	0.0323	1	-8.844	-8.844
89.78901	29.264	4187.033	0.0323	1	-8.788	-8.788
89.87234	29.325	4192.033	0.0323	1	-8.734	-8.734
89.95566	29.39	4197.033	0.0323	1	-8.677	-8.677
90.03898	29.453	4202.033	0.0323	1	-8.621	-8.621
90.12232	29.504	4207.033	0.0323	1	-8.578	-8.578
90.20566	29.548	4212.033	0.0323	1	-8.541	-8.541
90.28899	29.593	4217.033	0.0323	1	-8.504	-8.504
90.37233	29.638	4222.033	0.0323	1	-8.466	-8.466
90.45567	29.685	4227.033	0.0323	1	-8.426	-8.426
90.53899	29.74	4232.033	0.0323	1	-8.377	-8.377
90.62234	29.795	4237.033	0.0323	1	-8.326	-8.326
90.70569	29.835	4242.033	0.0323	1	-8.29	-8.29
90.78905	29.868	4247.033	0.0323	1	-8.26	-8.26
90.8724	29.896	4252.033	0.0323	1	-8.238	-8.238
90.95573	29.924	4257.033	0.0324	1	-8.217	-8.217
91.03907	29.961	4262.033	0.0323	1	-8.188	-8.188
91.1224	29.996	4267.033	0.0323	1	-8.16	-8.16
91.20573	30.033	4272.033	0.0324	1	-8.128	-8.128
91.28906	30.07	4277.033	0.0323	1	-8.097	-8.097
91.37238	30.105	4282.033	0.0324	1	-8.068	-8.068
91.45572	30.144	4287.033	0.0324	1	-8.034	-8.034
91.53905	30.175	4292.033	0.0324	1	-8.008	-8.008
91.62238	30.205	4297.033	0.0324	1	-7.985	-7.985
91.70571	30.236	4302.033	0.0324	1	-7.962	-7.962
91.78904	30.267	4307.033	0.0324	1	-7.94	-7.94
91.87237	30.295	4312.033	0.0323	1	-7.925	-7.925
91.95572	30.321	4317.033	0.0323	1	-7.912	-7.912
92.03907	30.339	4322.033	0.0324	1	-7.903	-7.903
92.12242	30.358	4327.033	0.0323	1	-7.89	-7.89
92.20575	30.379	4332.033	0.0323	1	-7.874	-7.874
92.28909	30.4	4337.033	0.0323	1	-7.857	-7.857
92.37241	30.422	4342.033	0.0324	1	-7.84	-7.84
92.45575	30.44	4347.033	0.0324	1	-7.827	-7.827
92.53909	30.449	4352.033	0.0324	1	-7.823	-7.823
92.62243	30.458	4357.033	0.0324	1	-7.817	-7.817
92.70576	30.472	4362.033	0.0323	1	-7.808	-7.808
92.78909	30.493	4367.033	0.0323	1	-7.795	-7.795
92.87242	30.52	4372.033	0.0323	1	-7.776	-7.776
92.95576	30.547	4377.033	0.0324	1	-7.756	-7.756
93.03909	30.572	4382.033	0.0324	1	-7.738	-7.738
93.12242	30.597	4387.033	0.0324	1	-7.721	-7.721
93.20575	30.622	4392.033	0.0324	1	-7.705	-7.705
93.28908	30.646	4397.033	0.0324	1	-7.69	-7.69
93.37242	30.667	4402.033	0.0323	1	-7.678	-7.678
93.45575	30.687	4407.033	0.0323	1	-7.667	-7.667
93.53908	30.704	4412.033	0.0324	1	-7.659	-7.659
93.62242	30.718	4417.033	0.0324	1	-7.653	-7.653
93.70576	30.729	4422.033	0.0324	1	-7.652	-7.652
93.7891	30.738	4427.033	0.0323	1	-7.654	-7.654
93.87243	30.746	4432.033	0.0323	1	-7.656	-7.656
93.95576	30.755	4437.033	0.0323	1	-7.656	-7.656
94.03908	30.766	4442.033	0.0324	1	-7.652	-7.652
94.12241	30.777	4447.033	0.0323	1	-7.646	-7.646
94.20574	30.785	4452.033	0.0323	1	-7.643	-7.643
94.28907	30.795	4457.033	0.0323	1	-7.638	-7.638
94.37242	30.803	4462.033	0.0323	1	-7.635	-7.635
94.45575	30.808	4467.033	0.0324	1	-7.637	-7.637
94.53909	30.812	4472.033	0.0323	1	-7.638	-7.638
94.62244	30.815	4477.033	0.0323	1	-7.639	-7.639
94.70578	30.817	4482.033	0.0324	1	-7.641	-7.641
94.78912	30.819	4487.033	0.0323	1	-7.643	-7.643
94.87245	30.82	4492.033	0.0323	1	-7.646	-7.646
94.95578	30.822	4497.033	0.0323	1	-7.648	-7.648
95.03912	30.823	4502.033	0.0323	1	-7.651	-7.651
95.12245	30.824	4507.033	0.0324	1	-7.654	-7.654
95.20579	30.825	4512.033	0.0324	1	-7.658	-7.658
95.28911	30.863	4517.033	0.0324	1	-7.625	-7.625
95.37245	30.896	4522.033	0.0323	1	-7.597	-7.597
95.45578	30.911	4527.033	0.0323	1	-7.587	-7.587
95.53913	30.919	4532.033	0.0323	1	-7.583	-7.583
95.62248	30.923	4537.033	0.0323	1	-7.582	-7.582
95.70583	30.925	4542.033	0.0324	1	-7.586	-7.586
95.78916	30.924	4547.033	0.0324	1	-7.592	-7.592
95.87249	30.923	4552.033	0.0324	1	-7.598	-7.598
95.95582	30.92	4557.033	0.0324	1	-7.604	-7.604
96.03914	30.917	4562.033	0.0323	1	-7.61	-7.61
96.12247	30.912	4567.033	0.0324	1	-7.617	-7.617
96.20579	30.907	4572.033	0.0323	1	-7.625	-7.625
96.2891	30.901	4577.033	0.0323	1	-7.633	-7.633
96.37244	30.896	4582.033	0.0324	1	-7.641	-7.641
96.45578	30.884	4587.033	0.0324	1	-7.656	-7.656
96.55243	30.869	4592.832	0.0324	1	-7.673	-7.673
96.63577	30.855	4597.832	0.0324	1	-7.69	-7.69
96.7191	30.84	4602.832	0.0324	1	-7.707	-7.707
96.80244	30.823	4607.832	0.0324	1	-7.724	-7.724
96.88577	30.807	4612.832	0.0323	1	-7.742	-7.742
96.9691	30.789	4617.832	0.0323	1	-7.762	-7.762
97.05243	30.771	4622.832	0.0324	1	-7.78	-7.78
97.13577	30.753	4627.832	0.0323	1	-7.8	-7.8
97.21909	30.734	4632.832	0.0324	1	-7.822	-7.822
97.30243	30.716	4637.832	0.0324	1	-7.843	-7.843
97.38577	30.697	4642.832	0.0323	1	-7.865	-7.865
97.4691	30.674	4647.832	0.0323	1	-7.889	-7.889
97.55243	30.651	4652.832	0.0323	1	-7.914	-7.914
97.63576	30.629	4657.832	0.0323	1	-7.938	-7.938
97.71911	30.606	4662.832	0.0324	1	-7.962	-7.962
97.80246	30.58	4667.832	0.0323	1	-7.989	-7.989
97.8858	30.554	4672.832	0.0323	1	-8.015	-8.015
97.96914	30.529	4677.832	0.0324	1	-8.041	-8.041
98.05247	30.506	4682.832	0.0324	1	-8.064	-8.064
98.13581	30.484	4687.832	0.0324	1	-8.086	-8.086
98.21914	30.461	4692.832	0.0324	1	-8.11	-8.11
98.30247	30.44	4697.832	0.0324	1	-8.131	-8.131
98.3858	30.42	4702.832	0.0324	1	-8.151	-8.151
98.46912	30.399	4707.832	0.0324	1	-8.173	-8.173
98.55245	30.379	4712.832	0.0324	1	-8.193	-8.193
98.63578	30.358	4717.832	0.0323	1	-8.214	-8.214
98.7191	30.336	4722.832	0.0323	1	-8.236	-8.236
98.80243	30.314	4727.832	0.0324	1	-8.258	-8.258
98.88577	30.291	4732.832	0.0323	1	-8.281	-8.281
98.9691	30.262	4737.832	0.0323	1	-8.31	-8.31
99.05244	30.24	4742.832	0.0324	1	-8.332	-8.332
99.1358	30.21	4747.832	0.0323	1	-8.362	-8.362
99.21914	30.176	4752.832	0.0324	1	-8.396	-8.396
99.30248	30.146	4757.832	0.0324	1	-8.426	-8.426
99.38581	30.114	4762.832	0.0323	1	-8.458	-8.458
99.46914	30.082	4767.832	0.0324	1	-8.49	-8.49
99.55247	30.055	4772.832	0.0323	1	-8.517	-8.517
99.6358	30.028	4777.832	0.0324	1	-8.544	-8.544
99.71913	29.998	4782.832	0.0324	1	-8.574	-8.574
99.80247	29.969	4787.832	0.0323	1	-8.603	-8.603
99.8858	29.936	4792.832	0.0324	1	-8.636	-8.636
99.96913	29.908	4797.832	0.0324	1	-8.664	-8.664
100.05246	29.877	4802.832	0.0324	1	-8.695	-8.695
100.13578	29.849	4807.832	0.0324	1	-8.722	-8.722
100.21911	29.822	4812.832	0.0323	1	-8.749	-8.749
100.30244	29.796	4817.832	0.0323	1	-8.775	-8.775
100.38577	29.77	4822.832	0.0324	1	-8.799	-8.799
100.46913	29.752	4827.832	0.0323	1	-8.815	-8.815
100.55246	29.723	4832.832	0.0323	1	-8.843	-8.843
100.63581	29.688	4837.832	0.0323	1	-8.876	-8.876
100.71915	29.65	4842.832	0.0323	1	-8.911	-8.911
100.80249	29.615	4847.832	0.0323	1	-8.944	-8.944
100.88583	29.578	4852.832	0.0323	1	-8.978	-8.978
100.96917	29.537	4857.832	0.0324	1	-9.016	-9.016
101.0525	29.5	4862.832	0.0323	1	-9.05	-9.05
101.13582	29.465	4867.832	0.0324	1	-9.082	-9.082
101.21915	29.429	4872.832	0.0323	1	-9.113	-9.113
101.30248	29.388	4877.832	0.0323	1	-9.148	-9.148
101.38581	29.347	4882.832	0.0323	1	-9.181	-9.181
101.46914	29.307	4887.832	0.0323	1	-9.214	-9.214
101.55246	29.268	4892.832	0.0323	1	-9.244	-9.244
101.63578	29.229	4897.832	0.0323	1	-9.273	-9.273
101.71911	29.192	4902.832	0.0323	1	-9.299	-9.299
101.80245	29.153	4907.832	0.0323	1	-9.326	-9.326
101.88579	29.109	4912.832	0.0323	1	-9.357	-9.357
101.96912	29.065	4917.832	0.0324	1	-9.384	-9.384
102.05245	29.024	4922.832	0.0324	1	-9.409	-9.409
102.13579	28.983	4927.832	0.0324	1	-9.433	-9.433
102.21913	28.946	4932.832	0.0324	1	-9.451	-9.451
102.30246	28.909	4937.832	0.0323	1	-9.472	-9.472
102.38579	28.871	4942.832	0.0324	1	-9.493	-9.493
102.46911	28.837	4947.832	0.0323	1	-9.51	-9.51
102.55245	28.803	4952.832	0.0323	1	-9.525	-9.525
102.63578	28.766	4957.832	0.0323	1	-9.544	-9.544
102.71912	28.729	4962.832	0.0324	1	-9.563	-9.563
102.80246	28.689	4967.832	0.0324	1	-9.586	-9.586
102.8858	28.649	4972.832	0.0324	1	-9.607	-9.607
102.96914	28.606	4977.832	0.0324	1	-9.632	-9.632
103.05248	28.562	4982.832	0.0324	1	-9.659	-9.659
103.1358	28.519	4987.832	0.0323	1	-9.685	-9.685
103.21914	28.48	4992.832	0.0323	1	-9.707	-9.707
103.30246	28.437	4997.832	0.0323	1	-9.73	-9.73
103.38579	28.396	5002.832	0.0323	1	-9.751	-9.751
103.46912	28.364	5007.832	0.0323	1	-9.763	-9.763
103.55246	28.336	5012.832	0.0324	1	-9.772	-9.772
103.6358	28.298	5017.832	0.0323	1	-9.793	-9.793
103.71913	28.253	5022.832	0.0324	1	-9.821	-9.821
103.80246	28.206	5027.832	0.0323	1	-9.849	-9.849
103.88579	28.16	5032.832	0.0323	1	-9.875	-9.875
103.96912	28.116	5037.832	0.0324	1	-9.897	-9.897
104.05245	28.067	5042.832	0.0323	1	-9.919	-9.919
104.13579	28.02	5047.832	0.0323	1	-9.939	-9.939
104.21912	27.967	5052.832	0.0323	1	-9.967	-9.967
104.30246	27.918	5057.832	0.0323	1	-9.989	-9.989
104.38578	27.869	5062.832	0.0323	1	-10.013	-10.013
104.46912	27.821	5067.832	0.0323	1	-10.038	-10.038
104.55246	27.769	5072.832	0.0323	1	-10.068	-10.068
104.63579	27.714	5077.832	0.0323	1	-10.1	-10.1
104.71914	27.659	5082.832	0.0323	1	-10.134	-10.134
104.80247	27.602	5087.832	0.0323	1	-10.17	-10.17
104.88581	27.551	5092.832	0.0323	1	-10.197	-10.197
104.96914	27.498	5097.832	0.0323	1	-10.228	-10.228
105.05247	27.443	5102.832	0.0323	1	-10.258	-10.258
105.13581	27.385	5107.832	0.0323	1	-10.29	-10.29
105.21914	27.324	5112.832	0.0323	1	-10.328	-10.328
105.30248	27.259	5117.832	0.0323	1	-10.368	-10.368
105.38581	27.194	5122.832	0.0323	1	-10.401	-10.401
105.46914	27.13	5127.832	0.0324	1	-10.432	-10.432
105.55247	27.067	5132.832	0.0323	1	-10.465	-10.465
105.6358	26.997	5137.832	0.0323	1	-10.504	-10.504
105.71913	26.922	5142.832	0.0324	1	-10.546	-10.546
105.80247	26.843	5147.832	0.0323	1	-10.593	-10.593
105.8858	26.756	5152.832	0.0323	1	-10.652	-10.652
105.96913	26.671	5157.832	0.0323	1	-10.708	-10.708
106.05247	26.585	5162.832	0.0323	1	-10.762	-10.762
106.13581	26.492	5167.832	0.0323	1	-10.821	-10.821
106.21914	26.399	5172.832	0.0323	1	-10.882	-10.882
106.30246	26.312	5177.832	0.0323	1	-10.941	-10.941
106.3858	26.228	5182.832	0.0323	1	-11	-11
106.46913	26.136	5187.832	0.0323	1	-11.065	-11.065
106.55245	26.039	5192.832	0.0323	1	-11.136	-11.136
106.63578	25.946	5197.832	0.0323	1	-11.202	-11.202
106.71912	25.848	5202.832	0.0323	1	-11.271	-11.271
106.80245	25.748	5207.832	0.0323	1	-11.343	-11.343
106.88579	25.64	5212.832	0.0323	1	-11.421	-11.421
106.96912	25.531	5217.832	0.0323	1	-11.497	-11.497
107.05246	25.419	5222.832	0.0323	1	-11.578	-11.578
107.13579	25.304	5227.832	0.0323	1	-11.663	-11.663
107.21912	25.186	5232.832	0.0322	1	-11.753	-11.753
107.30245	25.073	5237.832	0.0323	1	-11.837	-11.837
107.38578	24.955	5242.832	0.0323	1	-11.926	-11.926
107.46912	24.848	5247.832	0.0323	1	-12.003	-12.003
107.55245	24.788	5252.832	0.0323	1	-12.033	-12.033
107.63578	24.697	5257.832	0.0323	1	-12.094	-12.094
107.71913	24.57	5262.832	0.0323	1	-12.192	-12.192
107.80246	24.411	5267.832	0.0323	1	-12.322	-12.322
107.8858	24.258	5272.832	0.0323	1	-12.448	-12.448
107.96915	24.101	5277.832	0.0323	1	-12.575	-12.575
108.05249	23.94	5282.832	0.0323	1	-12.7	-12.7
108.13582	23.786	5287.832	0.0323	1	-12.813	-12.813
108.21915	23.644	5292.832	0.0323	1	-12.916	-12.916
108.30249	23.499	5297.832	0.0323	1	-13.022	-13.022
108.38582	23.345	5302.832	0.0323	1	-13.139	-13.139
108.46915	23.201	5307.832	0.0323	1	-13.247	-13.247
108.55248	23.054	5312.832	0.0323	1	-13.36	-13.36
108.63581	22.899	5317.832	0.0323	1	-13.481	-13.481
108.71914	22.752	5322.832	0.0323	1	-13.592	-13.592
108.80247	22.605	5327.832	0.0323	1	-13.704	-13.704
108.8858	22.453	5332.832	0.0323	1	-13.821	-13.821
108.96913	22.297	5337.832	0.0323	1	-13.94	-13.94
109.05246	22.15	5342.832	0.0323	1	-14.051	-14.051
109.13579	21.999	5347.832	0.0323	1	-14.166	-14.166
109.21912	21.837	5352.832	0.0323	1	-14.291	-14.291
109.30246	21.681	5357.832	0.0323	1	-14.408	-14.408
109.38579	21.527	5362.832	0.0323	1	-14.523	-14.523
109.46913	21.373	5367.832	0.0323	1	-14.641	-14.641
109.55248	21.219	5372.832	0.0323	1	-14.761	-14.761
109.63582	21.063	5377.832	0.0323	1	-14.883	-14.883
109.71915	20.893	5382.832	0.0323	1	-15.021	-15.021
109.80249	20.755	5387.832	0.0323	1	-15.128	-15.128
109.88582	20.638	5392.832	0.0323	1	-15.219	-15.219
109.96917	20.512	5397.832	0.0323	1	-15.32	-15.32
