# Supplementary material for: Modification of the structural stability of human serum albumin in rheumatoid arthritis
Source: PLoS One. 2023 Mar 17;18(3):e0271008. doi: 10.1371/journal.pone.0271008 (PMC10022781; doi:10.1371/journal.pone.0271008)
Supplement: S2 Data — The zip file includes 47 HDC results (.csv) exported from DSC raw files. Each HDC result file contains seven measurements for each DSC run: temperature (°C), power (μW), time(s), pressure (atm), scan rate (°C/min), analysis data (excess molar heat capacity (Cpex)), and corrected data (normalized Cpex, normalization explained in the Methods section). (ZIP) [file pone.0271008.s003.zip › SupplmentalData_2_HDC results/RF64.csv]

temp	power	time	pressure	scan rate	AnalysisData	CorrectedData
20.00126	-61.736	0.447	0.0324	0.571	0.267	0.267
20.03296	-79.043	5.447	0.0324	0.571	0.27	0.27
20.09787	-163.961	11.446	0.0324	0.571	0.372	0.372
20.16835	-234.049	16.446	0.0324	0.571	-0.337	-0.337
20.24991	-288.88	21.446	0.0324	0.685	-1.783	-1.783
20.33944	-325.845	26.447	0.0324	0.8	-3.58	-3.58
20.43427	-346.168	31.447	0.0324	0.915	-5.189	-5.189
20.55192	-354.199	37.446	0.0324	1.029	-7.53	-7.53
20.65114	-349.851	42.446	0.0324	1.1	-9.653	-9.653
20.75004	-338.108	47.446	0.0324	1.14	-11.599	-11.599
20.8477	-321.583	52.447	0.0324	1.157	-13.298	-13.298
20.94355	-302.319	57.447	0.0324	1.142	-14.721	-14.721
21.03726	-281.883	62.447	0.0324	1.122	-15.881	-15.881
21.12875	-261.465	67.447	0.0324	1.099	-16.78	-16.78
21.21808	-241.909	72.447	0.0324	1.076	-17.422	-17.422
21.30542	-223.77	77.447	0.0324	1.054	-17.82	-17.82
21.39101	-207.374	82.447	0.0324	1.034	-18.008	-18.008
21.47519	-192.923	87.447	0.0324	1.017	-18.079	-18.079
21.55825	-180.38	92.447	0.0324	1.004	-18.033	-18.033
21.64047	-169.647	97.447	0.0324	0.993	-17.851	-17.851
21.72214	-160.65	102.447	0.0324	0.986	-17.637	-17.637
21.80347	-153.018	107.447	0.0324	0.981	-17.368	-17.368
21.8847	-146.549	112.447	0.0324	0.979	-17.068	-17.068
21.96597	-141.027	117.447	0.0324	0.978	-16.753	-16.753
22.04741	-136.236	122.447	0.0324	0.979	-16.489	-16.489
22.1291	-131.976	127.447	0.0324	0.981	-16.323	-16.323
22.21105	-128.058	132.447	0.0324	0.984	-16.211	-16.211
22.2933	-124.277	137.447	0.0324	0.987	-16.061	-16.061
22.37583	-120.612	142.447	0.0324	0.99	-15.965	-15.965
22.45862	-116.963	147.447	0.0324	0.993	-15.89	-15.89
22.54165	-113.271	152.447	0.0324	0.995	-15.834	-15.834
22.62486	-109.52	157.447	0.0324	0.998	-15.77	-15.77
22.70822	-105.723	162.447	0.0324	1	-15.716	-15.716
22.79172	-101.911	167.447	0.0324	1.001	-15.682	-15.682
22.87531	-98.094	172.447	0.0324	1.002	-15.665	-15.665
22.95895	-94.268	177.447	0.0324	1.003	-15.657	-15.657
23.04261	-90.466	182.447	0.0324	1.003	-15.665	-15.665
23.12627	-86.665	187.447	0.0326	1.004	-15.629	-15.629
23.20992	-82.955	192.447	0.0324	1.004	-15.616	-15.616
23.29355	-79.311	197.447	0.0324	1.003	-15.601	-15.601
23.37714	-75.782	202.447	0.0324	1.003	-15.605	-15.605
23.46069	-72.368	207.447	0.0324	1.003	-15.601	-15.601
23.54421	-69.063	212.447	0.0324	1.002	-15.58	-15.58
23.62769	-65.879	217.447	0.0324	1.002	-15.567	-15.567
23.71114	-62.828	222.447	0.0324	1.002	-15.546	-15.546
23.79457	-59.893	227.447	0.0324	1.001	-15.509	-15.509
23.87797	-57.067	232.447	0.0324	1.001	-15.464	-15.464
23.96135	-54.372	237.447	0.0324	1.001	-15.429	-15.429
24.04472	-51.815	242.447	0.0323	1.001	-15.414	-15.414
24.12809	-49.335	247.447	0.0326	1	-15.383	-15.383
24.21145	-46.972	252.447	0.0324	1	-15.388	-15.388
24.31148	-44.243	258.447	0.0324	1	-15.351	-15.351
24.39484	-42.074	263.447	0.0324	1	-15.329	-15.329
24.4782	-39.975	268.447	0.0324	1	-15.299	-15.299
24.56156	-37.953	273.447	0.0324	1	-15.269	-15.269
24.64492	-35.993	278.447	0.0324	1	-15.236	-15.236
24.72828	-34.113	283.447	0.0324	1	-15.208	-15.208
24.81165	-32.306	288.447	0.0324	1	-15.189	-15.189
24.89502	-30.554	293.447	0.0324	1	-15.171	-15.171
24.9784	-28.853	298.447	0.0324	1	-15.144	-15.144
25.06177	-27.211	303.447	0.0324	1	-15.119	-15.119
25.14515	-25.628	308.447	0.0324	1	-15.106	-15.106
25.22852	-24.093	313.447	0.0324	1	-15.092	-15.092
25.3119	-22.613	318.447	0.0324	1	-15.077	-15.077
25.39527	-21.177	323.447	0.0324	1	-15.052	-15.052
25.47864	-19.792	328.447	0.0324	1	-15.029	-15.029
25.56201	-18.452	333.447	0.0324	1	-15.01	-15.01
25.64538	-17.152	338.447	0.0324	1	-14.992	-14.992
25.72875	-15.933	343.447	0.0326	1	-15.014	-15.014
25.81212	-14.712	348.447	0.0324	1	-14.989	-14.989
25.89549	-13.547	353.447	0.0324	1	-14.969	-14.969
25.97885	-12.427	358.447	0.0324	1	-14.954	-14.954
26.06221	-11.328	363.447	0.0324	1	-14.926	-14.926
26.14557	-10.28	368.447	0.0324	1	-14.92	-14.92
26.22892	-9.271	373.447	0.0324	1	-14.913	-14.913
26.31228	-8.29	378.447	0.0324	1	-14.891	-14.891
26.39563	-7.353	383.447	0.0324	1	-14.875	-14.875
26.47898	-6.447	388.447	0.0326	1	-14.855	-14.855
26.56233	-5.555	393.447	0.0324	1	-14.826	-14.826
26.64569	-4.719	398.447	0.0324	1	-14.825	-14.825
26.72904	-3.912	403.447	0.0324	1	-14.82	-14.82
26.81239	-3.124	408.447	0.0324	1	-14.787	-14.787
26.91241	-2.197	414.446	0.0324	1	-14.745	-14.745
26.99576	-1.464	419.446	0.0324	1	-14.751	-14.751
27.07912	-0.759	424.446	0.0324	1	-14.754	-14.754
27.16247	-0.079	429.446	0.0324	1	-14.749	-14.749
27.24581	0.59	434.446	0.0324	1	-14.73	-14.73
27.32916	1.234	439.446	0.0326	1	-14.713	-14.713
27.41251	1.852	444.446	0.0324	1	-14.698	-14.698
27.49585	2.435	449.446	0.0324	1	-14.688	-14.688
27.5792	3.017	454.446	0.0324	1	-14.662	-14.662
27.66255	3.572	459.446	0.0324	1	-14.649	-14.649
27.74589	4.112	464.446	0.0324	1	-14.643	-14.643
27.82923	4.626	469.446	0.0324	1	-14.656	-14.656
27.91257	5.129	474.446	0.0324	1	-14.651	-14.651
27.99591	5.613	479.446	0.0326	1	-14.64	-14.64
28.07925	6.08	484.446	0.0324	1	-14.625	-14.625
28.16259	6.531	489.446	0.0324	1	-14.607	-14.607
28.24594	6.97	494.446	0.0324	1	-14.587	-14.587
28.32928	7.388	499.446	0.0324	1	-14.577	-14.577
28.41263	7.798	504.446	0.0324	1	-14.557	-14.557
28.49597	8.194	509.446	0.0324	1	-14.548	-14.548
28.57931	8.57	514.447	0.0324	1	-14.554	-14.554
28.66266	8.956	519.447	0.0324	1	-14.529	-14.529
28.746	9.302	524.447	0.0324	1	-14.524	-14.524
28.82933	9.66	529.447	0.0324	1	-14.495	-14.495
28.91267	9.998	534.447	0.0324	1	-14.472	-14.472
28.99601	10.324	539.447	0.0324	1	-14.461	-14.461
29.07933	10.633	544.447	0.0324	1	-14.451	-14.451
29.16266	10.952	549.447	0.0324	1	-14.416	-14.416
29.24598	11.254	554.447	0.0324	1	-14.4	-14.4
29.32933	11.535	559.447	0.0324	1	-14.392	-14.392
29.41266	11.784	564.447	0.0324	1	-14.397	-14.397
29.496	12.038	569.447	0.0324	1	-14.391	-14.391
29.57934	12.284	574.447	0.0324	1	-14.393	-14.393
29.66269	12.519	579.447	0.0324	1	-14.395	-14.395
29.74603	12.745	584.447	0.0324	1	-14.41	-14.41
29.82937	12.975	589.447	0.0324	1	-14.418	-14.418
29.91271	13.204	594.447	0.0324	1	-14.419	-14.419
29.99606	13.419	599.447	0.0324	1	-14.417	-14.417
30.0794	13.623	604.447	0.0324	1	-14.397	-14.397
30.16274	13.826	609.447	0.0324	1	-14.371	-14.371
30.24607	14.031	614.447	0.0324	1	-14.34	-14.34
30.32941	14.229	619.447	0.0324	1	-14.314	-14.314
30.41275	14.419	624.447	0.0324	1	-14.289	-14.289
30.49607	14.599	629.447	0.0324	1	-14.275	-14.275
30.57938	14.788	634.447	0.0324	1	-14.255	-14.255
30.66272	14.969	639.447	0.0324	1	-14.234	-14.234
30.74605	15.126	644.447	0.0324	1	-14.23	-14.23
30.82939	15.279	649.447	0.0324	1	-14.227	-14.227
30.91273	15.415	654.447	0.0324	1	-14.237	-14.237
30.99607	15.557	659.447	0.0326	1	-14.229	-14.229
31.07941	15.688	664.447	0.0326	1	-14.227	-14.227
31.16274	15.813	669.447	0.0324	1	-14.228	-14.228
31.24608	15.943	674.447	0.0324	1	-14.225	-14.225
31.32942	16.075	679.447	0.0324	1	-14.215	-14.215
31.41274	16.201	684.447	0.0326	1	-14.203	-14.203
31.49608	16.327	689.447	0.0324	1	-14.184	-14.184
31.57941	16.443	694.447	0.0324	1	-14.174	-14.174
31.66275	16.558	699.447	0.0324	1	-14.179	-14.179
31.74609	16.668	704.447	0.0324	1	-14.192	-14.192
31.82941	16.776	709.447	0.0324	1	-14.187	-14.187
31.91275	16.883	714.447	0.0324	1	-14.165	-14.165
31.99609	16.982	719.447	0.0324	1	-14.153	-14.153
32.07943	17.075	724.447	0.0324	1	-14.157	-14.157
32.16275	17.166	729.447	0.0324	1	-14.155	-14.155
32.24607	17.27	734.447	0.0324	1	-14.136	-14.136
32.3294	17.377	739.447	0.0324	1	-14.113	-14.113
32.41274	17.474	744.447	0.0324	1	-14.1	-14.1
32.49609	17.55	749.447	0.0324	1	-14.106	-14.106
32.57943	17.618	754.447	0.0324	1	-14.115	-14.115
32.66276	17.691	759.447	0.0324	1	-14.116	-14.116
32.74611	17.772	764.447	0.0324	1	-14.106	-14.106
32.82945	17.843	769.447	0.0326	1	-14.103	-14.103
32.91277	17.914	774.447	0.0324	1	-14.096	-14.096
32.9961	18.003	779.447	0.0324	1	-14.074	-14.074
33.07943	18.078	784.447	0.0324	1	-14.063	-14.063
33.16277	18.164	789.447	0.0324	1	-14.033	-14.033
33.24611	18.256	794.447	0.0324	1	-13.999	-13.999
33.32946	18.345	799.447	0.0324	1	-13.97	-13.97
33.4128	18.423	804.447	0.0324	1	-13.95	-13.95
33.49614	18.489	809.447	0.0324	1	-13.932	-13.932
33.57948	18.549	814.447	0.0324	1	-13.918	-13.918
33.66282	18.604	819.447	0.0324	1	-13.904	-13.904
33.74614	18.657	824.447	0.0324	1	-13.893	-13.893
33.82945	18.717	829.447	0.0324	1	-13.878	-13.878
33.91275	18.784	834.447	0.0324	1	-13.851	-13.851
33.99606	18.853	839.447	0.0324	1	-13.826	-13.826
34.07939	18.909	844.447	0.0324	1	-13.816	-13.816
34.16272	18.948	849.447	0.0324	1	-13.816	-13.816
34.24606	18.98	854.447	0.0324	1	-13.825	-13.825
34.32941	19.008	859.447	0.0324	1	-13.843	-13.843
34.41276	19.037	864.447	0.0324	1	-13.861	-13.861
34.4961	19.068	869.447	0.0324	1	-13.876	-13.876
34.57944	19.095	874.447	0.0324	1	-13.892	-13.892
34.66279	19.123	879.447	0.0324	1	-13.904	-13.904
34.7461	19.152	884.447	0.0326	1	-13.911	-13.911
34.82943	19.193	889.447	0.0324	1	-13.904	-13.904
34.91276	19.232	894.447	0.0324	1	-13.9	-13.9
34.99609	19.267	899.447	0.0324	1	-13.9	-13.9
35.0794	19.301	904.447	0.0324	1	-13.9	-13.9
35.16271	19.34	909.447	0.0324	1	-13.891	-13.891
35.24603	19.381	914.447	0.0324	1	-13.877	-13.877
35.32936	19.422	919.447	0.0324	1	-13.863	-13.863
35.4127	19.451	924.447	0.0324	1	-13.856	-13.856
35.49602	19.475	929.447	0.0324	1	-13.855	-13.855
35.57934	19.502	934.447	0.0324	1	-13.856	-13.856
35.66268	19.531	939.447	0.0324	1	-13.858	-13.858
35.74602	19.556	944.447	0.0324	1	-13.856	-13.856
35.82936	19.576	949.447	0.0324	1	-13.856	-13.856
35.9127	19.594	954.447	0.0324	1	-13.861	-13.861
35.99605	19.612	959.447	0.0324	1	-13.867	-13.867
36.07939	19.63	964.447	0.0324	1	-13.875	-13.875
36.16271	19.649	969.447	0.0324	1	-13.882	-13.882
36.24603	19.689	974.447	0.0324	1	-13.865	-13.865
36.32936	19.761	979.447	0.0324	1	-13.815	-13.815
36.41267	19.815	984.447	0.0324	1	-13.777	-13.777
36.49599	19.867	989.447	0.0324	1	-13.737	-13.737
36.57932	19.913	994.447	0.0324	1	-13.702	-13.702
36.66264	19.944	999.447	0.0324	1	-13.681	-13.681
36.74598	19.974	1004.447	0.0324	1	-13.663	-13.663
36.82932	19.999	1009.447	0.0324	1	-13.651	-13.651
36.91268	20.024	1014.447	0.0324	1	-13.64	-13.64
36.99601	20.041	1019.447	0.0324	1	-13.641	-13.641
37.07935	20.059	1024.447	0.0324	1	-13.639	-13.639
37.16267	20.077	1029.447	0.0324	1	-13.64	-13.64
37.246	20.099	1034.447	0.0324	1	-13.639	-13.639
37.32933	20.12	1039.447	0.0324	1	-13.637	-13.637
37.41265	20.14	1044.447	0.0324	1	-13.636	-13.636
37.49597	20.162	1049.447	0.0324	1	-13.631	-13.631
37.5793	20.197	1054.447	0.0324	1	-13.614	-13.614
37.66262	20.227	1059.447	0.0324	1	-13.599	-13.599
37.74594	20.245	1064.447	0.0324	1	-13.595	-13.595
37.82928	20.262	1069.447	0.0324	1	-13.593	-13.593
37.91263	20.273	1074.447	0.0324	1	-13.598	-13.598
37.99596	20.28	1079.447	0.0324	1	-13.609	-13.609
38.0793	20.288	1084.447	0.0324	1	-13.618	-13.618
38.16263	20.295	1089.447	0.0324	1	-13.626	-13.626
38.24596	20.3	1094.447	0.0324	1	-13.635	-13.635
38.32929	20.31	1099.447	0.0324	1	-13.639	-13.639
38.41262	20.32	1104.447	0.0324	1	-13.641	-13.641
38.49595	20.332	1109.447	0.0324	1	-13.64	-13.64
38.57927	20.345	1114.447	0.0324	1	-13.637	-13.637
38.6626	20.36	1119.447	0.0324	1	-13.633	-13.633
38.74592	20.378	1124.447	0.0324	1	-13.625	-13.625
38.82926	20.456	1129.447	0.0324	1	-13.555	-13.555
38.91259	20.534	1134.447	0.0324	1	-13.485	-13.485
38.99592	20.583	1139.447	0.0324	1	-13.447	-13.447
39.07926	20.62	1144.447	0.0324	1	-13.422	-13.422
39.1626	20.644	1149.447	0.0324	1	-13.411	-13.411
39.24593	20.661	1154.447	0.0324	1	-13.407	-13.407
39.32927	20.678	1159.447	0.0324	1	-13.401	-13.401
39.4126	20.691	1164.447	0.0324	1	-13.398	-13.398
39.49593	20.705	1169.447	0.0324	1	-13.394	-13.394
39.57926	20.719	1174.447	0.0324	1	-13.392	-13.392
39.66259	20.734	1179.447	0.0324	1	-13.388	-13.388
39.75925	20.752	1185.247	0.0324	1	-13.382	-13.382
39.84258	20.77	1190.247	0.0324	1	-13.372	-13.372
39.9259	20.799	1195.247	0.0324	1	-13.349	-13.349
40.00924	20.826	1200.247	0.0323	1	-13.33	-13.33
40.09258	20.844	1205.247	0.0324	1	-13.322	-13.322
40.17592	20.856	1210.247	0.0324	1	-13.32	-13.32
40.25924	20.868	1215.247	0.0324	1	-13.317	-13.317
40.34256	20.889	1220.247	0.0324	1	-13.304	-13.304
40.42589	20.917	1225.247	0.0324	1	-13.284	-13.284
40.50923	20.933	1230.247	0.0324	1	-13.276	-13.276
40.59257	20.944	1235.247	0.0324	1	-13.273	-13.273
40.6759	20.952	1240.247	0.0324	1	-13.272	-13.272
40.75924	20.961	1245.247	0.0324	1	-13.269	-13.269
40.84257	20.969	1250.247	0.0324	1	-13.268	-13.268
40.9259	20.979	1255.247	0.0324	1	-13.266	-13.266
41.00922	20.988	1260.247	0.0324	1	-13.265	-13.265
41.09256	20.999	1265.247	0.0324	1	-13.264	-13.264
41.17588	21.006	1270.247	0.0326	1	-13.268	-13.268
41.25922	21.012	1275.247	0.0324	1	-13.273	-13.273
41.34255	21.015	1280.247	0.0324	1	-13.28	-13.28
41.42588	21.017	1285.247	0.0324	1	-13.285	-13.285
41.50921	21.019	1290.247	0.0324	1	-13.292	-13.292
41.59254	21.02	1295.247	0.0324	1	-13.3	-13.3
41.67587	21.022	1300.247	0.0324	1	-13.305	-13.305
41.75919	21.025	1305.247	0.0324	1	-13.309	-13.309
41.84252	21.031	1310.247	0.0324	1	-13.311	-13.311
41.92585	21.05	1315.247	0.0324	1	-13.299	-13.299
42.00918	21.082	1320.247	0.0324	1	-13.276	-13.276
42.09252	21.122	1325.247	0.0324	1	-13.245	-13.245
42.17585	21.169	1330.247	0.0324	1	-13.206	-13.206
42.25918	21.217	1335.247	0.0324	1	-13.166	-13.166
42.34251	21.263	1340.247	0.0324	1	-13.127	-13.127
42.42585	21.309	1345.247	0.0326	1	-13.087	-13.087
42.50919	21.351	1350.247	0.0324	1	-13.05	-13.05
42.59254	21.383	1355.247	0.0326	1	-13.021	-13.021
42.67588	21.411	1360.247	0.0324	1	-12.999	-12.999
42.75922	21.437	1365.247	0.0326	1	-12.98	-12.98
42.84255	21.462	1370.247	0.0324	1	-12.962	-12.962
42.92588	21.49	1375.247	0.0326	1	-12.94	-12.94
43.00921	21.52	1380.247	0.0324	1	-12.92	-12.92
43.09253	21.547	1385.247	0.0324	1	-12.902	-12.902
43.17585	21.573	1390.247	0.0324	1	-12.884	-12.884
43.25918	21.597	1395.247	0.0324	1	-12.868	-12.868
43.34251	21.619	1400.247	0.0324	1	-12.852	-12.852
43.42583	21.64	1405.247	0.0324	1	-12.837	-12.837
43.50915	21.659	1410.247	0.0324	1	-12.824	-12.824
43.59247	21.675	1415.247	0.0324	1	-12.813	-12.813
43.67578	21.691	1420.247	0.0324	1	-12.802	-12.802
43.75911	21.707	1425.247	0.0324	1	-12.792	-12.792
43.84245	21.719	1430.247	0.0324	1	-12.785	-12.785
43.92577	21.728	1435.247	0.0324	1	-12.78	-12.78
44.0091	21.738	1440.247	0.0324	1	-12.775	-12.775
44.09244	21.748	1445.247	0.0324	1	-12.77	-12.77
44.17579	21.756	1450.247	0.0324	1	-12.768	-12.768
44.25912	21.762	1455.247	0.0324	1	-12.768	-12.768
44.34245	21.77	1460.247	0.0324	1	-12.767	-12.767
44.42579	21.781	1465.247	0.0326	1	-12.762	-12.762
44.50912	21.791	1470.247	0.0324	1	-12.758	-12.758
44.59244	21.803	1475.247	0.0324	1	-12.751	-12.751
44.67578	21.817	1480.247	0.0326	1	-12.742	-12.742
44.75911	21.832	1485.247	0.0324	1	-12.732	-12.732
44.84244	21.849	1490.247	0.0324	1	-12.721	-12.721
44.92577	21.864	1495.247	0.0324	1	-12.71	-12.71
45.00911	21.878	1500.247	0.0324	1	-12.702	-12.702
45.09244	21.89	1505.247	0.0324	1	-12.694	-12.694
45.17577	21.901	1510.247	0.0324	1	-12.688	-12.688
45.25911	21.911	1515.247	0.0324	1	-12.684	-12.684
45.34245	21.923	1520.247	0.0324	1	-12.676	-12.676
45.42578	21.937	1525.247	0.0324	1	-12.665	-12.665
45.50912	21.951	1530.247	0.0324	1	-12.656	-12.656
45.59245	21.965	1535.247	0.0324	1	-12.647	-12.647
45.67579	21.976	1540.247	0.0324	1	-12.64	-12.64
45.75912	21.981	1545.247	0.0326	1	-12.64	-12.64
45.84245	21.985	1550.247	0.0324	1	-12.641	-12.641
45.92578	21.988	1555.247	0.0324	1	-12.643	-12.643
46.00911	21.99	1560.247	0.0324	1	-12.646	-12.646
46.09244	21.992	1565.247	0.0324	1	-12.65	-12.65
46.17577	21.995	1570.247	0.0324	1	-12.652	-12.652
46.25909	22.002	1575.247	0.0324	1	-12.651	-12.651
46.34243	22.018	1580.247	0.0324	1	-12.641	-12.641
46.42575	22.037	1585.247	0.0324	1	-12.627	-12.627
46.50908	22.065	1590.247	0.0324	1	-12.604	-12.604
46.5924	22.097	1595.247	0.0326	1	-12.577	-12.577
46.67573	22.134	1600.247	0.0324	1	-12.545	-12.545
46.75907	22.171	1605.247	0.0324	1	-12.513	-12.513
46.8424	22.202	1610.247	0.0324	1	-12.486	-12.486
46.92574	22.236	1615.247	0.0324	1	-12.457	-12.457
47.00906	22.264	1620.247	0.0324	1	-12.434	-12.434
47.0924	22.3	1625.247	0.0324	1	-12.404	-12.404
47.17573	22.331	1630.247	0.0324	1	-12.378	-12.378
47.25906	22.361	1635.247	0.0324	1	-12.353	-12.353
47.34239	22.389	1640.247	0.0324	1	-12.328	-12.328
47.42573	22.414	1645.247	0.0324	1	-12.307	-12.307
47.50907	22.436	1650.247	0.0324	1	-12.29	-12.29
47.5924	22.457	1655.247	0.0324	1	-12.273	-12.273
47.67573	22.479	1660.247	0.0324	1	-12.254	-12.254
47.75906	22.502	1665.247	0.0324	1	-12.236	-12.236
47.84239	22.525	1670.247	0.0324	1	-12.218	-12.218
47.92572	22.545	1675.247	0.0324	1	-12.202	-12.202
48.00905	22.564	1680.247	0.0324	1	-12.186	-12.186
48.09239	22.583	1685.247	0.0324	1	-12.171	-12.171
48.17571	22.601	1690.247	0.0324	1	-12.157	-12.157
48.25905	22.618	1695.247	0.0324	1	-12.143	-12.143
48.34239	22.634	1700.247	0.0324	1	-12.132	-12.132
48.42571	22.65	1705.247	0.0324	1	-12.122	-12.122
48.50904	22.671	1710.247	0.0324	1	-12.107	-12.107
48.59237	22.692	1715.247	0.0324	1	-12.092	-12.092
48.67571	22.711	1720.247	0.0324	1	-12.078	-12.078
48.75903	22.73	1725.247	0.0324	1	-12.062	-12.062
48.84237	22.753	1730.247	0.0324	1	-12.042	-12.042
48.9257	22.775	1735.247	0.0324	1	-12.023	-12.023
49.00903	22.798	1740.247	0.0324	1	-12.003	-12.003
49.09237	22.819	1745.247	0.0324	1	-11.986	-11.986
49.17571	22.838	1750.247	0.0324	1	-11.972	-11.972
49.25903	22.854	1755.247	0.0324	1	-11.96	-11.96
49.34237	22.873	1760.247	0.0324	1	-11.946	-11.946
49.4257	22.89	1765.247	0.0324	1	-11.934	-11.934
49.50903	22.91	1770.247	0.0324	1	-11.919	-11.919
49.59239	22.93	1775.247	0.0324	1	-11.904	-11.904
49.67574	22.945	1780.247	0.0324	1	-11.894	-11.894
49.75908	22.96	1785.247	0.0324	1	-11.883	-11.883
49.84241	22.977	1790.247	0.0324	1	-11.869	-11.869
49.92573	23.002	1795.247	0.0324	1	-11.847	-11.847
50.00906	23.028	1800.247	0.0324	1	-11.825	-11.825
50.09238	23.057	1805.247	0.0324	1	-11.806	-11.806
50.17571	23.085	1810.247	0.0324	1	-11.803	-11.803
50.25904	23.115	1815.247	0.0323	1	-11.806	-11.806
50.34236	23.142	1820.247	0.0324	1	-11.809	-11.809
50.42569	23.169	1825.247	0.0324	1	-11.809	-11.809
50.50902	23.193	1830.247	0.0324	1	-11.809	-11.809
50.59235	23.216	1835.247	0.0324	1	-11.807	-11.807
50.67568	23.239	1840.247	0.0324	1	-11.803	-11.803
50.75901	23.263	1845.247	0.0324	1	-11.798	-11.798
50.84234	23.288	1850.247	0.0324	1	-11.789	-11.789
50.92568	23.313	1855.247	0.0324	1	-11.777	-11.777
51.00901	23.337	1860.247	0.0324	1	-11.764	-11.764
51.09235	23.363	1865.247	0.0324	1	-11.749	-11.749
51.17568	23.391	1870.247	0.0324	1	-11.729	-11.729
51.25901	23.419	1875.247	0.0324	1	-11.709	-11.709
51.34234	23.446	1880.247	0.0324	1	-11.688	-11.688
51.42568	23.477	1885.247	0.0324	1	-11.662	-11.662
51.509	23.506	1890.247	0.0324	1	-11.639	-11.639
51.59233	23.541	1895.247	0.0324	1	-11.608	-11.608
51.67566	23.572	1900.247	0.0324	1	-11.58	-11.58
51.759	23.601	1905.247	0.0324	1	-11.555	-11.555
51.84234	23.629	1910.247	0.0324	1	-11.531	-11.531
51.92568	23.656	1915.247	0.0324	1	-11.508	-11.508
52.00902	23.687	1920.247	0.0324	1	-11.481	-11.481
52.09235	23.717	1925.247	0.0324	1	-11.455	-11.455
52.17569	23.746	1930.247	0.0324	1	-11.43	-11.43
52.25902	23.775	1935.247	0.0324	1	-11.404	-11.404
52.34236	23.803	1940.247	0.0324	1	-11.379	-11.379
52.42568	23.829	1945.247	0.0323	1	-11.356	-11.356
52.50902	23.857	1950.247	0.0324	1	-11.331	-11.331
52.59237	23.879	1955.247	0.0323	1	-11.313	-11.313
52.6757	23.898	1960.247	0.0324	1	-11.298	-11.298
52.75904	23.918	1965.247	0.0324	1	-11.281	-11.281
52.84236	23.942	1970.247	0.0324	1	-11.26	-11.26
52.92568	23.97	1975.247	0.0324	1	-11.235	-11.235
53.00901	24.002	1980.247	0.0324	1	-11.207	-11.207
53.09233	24.03	1985.247	0.0324	1	-11.185	-11.185
53.17566	24.06	1990.247	0.0324	1	-11.16	-11.16
53.25899	24.089	1995.247	0.0323	1	-11.134	-11.134
53.34232	24.118	2000.247	0.0324	1	-11.109	-11.109
53.42565	24.146	2005.247	0.0324	1	-11.084	-11.084
53.50898	24.174	2010.247	0.0324	1	-11.059	-11.059
53.59231	24.199	2015.247	0.0324	1	-11.037	-11.037
53.67565	24.221	2020.247	0.0324	1	-11.019	-11.019
53.75898	24.245	2025.247	0.0324	1	-10.998	-10.998
53.84232	24.273	2030.247	0.0324	1	-10.974	-10.974
53.92565	24.301	2035.247	0.0323	1	-10.95	-10.95
54.00899	24.33	2040.247	0.0324	1	-10.924	-10.924
54.09232	24.359	2045.247	0.0324	1	-10.899	-10.899
54.17565	24.391	2050.247	0.0324	1	-10.871	-10.871
54.25898	24.424	2055.247	0.0324	1	-10.844	-10.844
54.34231	24.456	2060.247	0.0324	1	-10.819	-10.819
54.42563	24.493	2065.247	0.0324	1	-10.788	-10.788
54.50896	24.532	2070.247	0.0324	1	-10.755	-10.755
54.59229	24.567	2075.247	0.0324	1	-10.726	-10.726
54.67562	24.6	2080.247	0.0324	1	-10.697	-10.697
54.75894	24.634	2085.247	0.0324	1	-10.668	-10.668
54.84227	24.667	2090.247	0.0324	1	-10.641	-10.641
54.92561	24.699	2095.247	0.0324	1	-10.616	-10.616
55.00895	24.759	2100.247	0.0324	1	-10.562	-10.562
55.09229	24.819	2105.247	0.0324	1	-10.51	-10.51
55.17563	24.869	2110.247	0.0324	1	-10.468	-10.468
55.25898	24.91	2115.247	0.0324	1	-10.436	-10.436
55.34233	24.944	2120.247	0.0324	1	-10.412	-10.412
55.42567	24.969	2125.247	0.0324	1	-10.394	-10.394
55.50898	24.995	2130.247	0.0326	1	-10.373	-10.373
55.59231	25.035	2135.247	0.0324	1	-10.339	-10.339
55.67564	25.076	2140.247	0.0324	1	-10.302	-10.302
55.75898	25.113	2145.247	0.0324	1	-10.269	-10.269
55.84229	25.147	2150.247	0.0324	1	-10.238	-10.238
55.9256	25.193	2155.247	0.0323	1	-10.194	-10.194
56.00891	25.249	2160.247	0.0324	1	-10.141	-10.141
56.09225	25.306	2165.247	0.0324	1	-10.09	-10.09
56.1756	25.354	2170.247	0.0324	1	-10.048	-10.048
56.25893	25.398	2175.247	0.0324	1	-10.01	-10.01
56.34227	25.452	2180.247	0.0324	1	-9.963	-9.963
56.42561	25.513	2185.247	0.0324	1	-9.909	-9.909
56.50895	25.574	2190.247	0.0324	1	-9.854	-9.854
56.59229	25.634	2195.247	0.0324	1	-9.799	-9.799
56.67563	25.703	2200.247	0.0324	1	-9.738	-9.738
56.75896	25.78	2205.247	0.0324	1	-9.668	-9.668
56.84229	25.855	2210.247	0.0324	1	-9.597	-9.597
56.92563	25.941	2215.247	0.0324	1	-9.515	-9.515
57.00896	26.022	2220.247	0.0324	1	-9.436	-9.436
57.09229	26.106	2225.247	0.0323	1	-9.357	-9.357
57.17562	26.189	2230.247	0.0324	1	-9.28	-9.28
57.25893	26.275	2235.247	0.0324	1	-9.2	-9.2
57.34226	26.369	2240.247	0.0324	1	-9.114	-9.114
57.42558	26.46	2245.247	0.0324	1	-9.033	-9.033
57.50891	26.552	2250.247	0.0324	1	-8.949	-8.949
57.59224	26.646	2255.247	0.0323	1	-8.864	-8.864
57.67558	26.741	2260.247	0.0323	1	-8.777	-8.777
57.75891	26.842	2265.247	0.0324	1	-8.684	-8.684
57.84224	26.949	2270.247	0.0324	1	-8.583	-8.583
57.92557	27.069	2275.247	0.0324	1	-8.471	-8.471
58.00891	27.187	2280.247	0.0324	1	-8.36	-8.36
58.09225	27.312	2285.247	0.0324	1	-8.242	-8.242
58.17558	27.441	2290.247	0.0323	1	-8.119	-8.119
58.25892	27.583	2295.247	0.0324	1	-7.983	-7.983
58.34225	27.74	2300.247	0.0324	1	-7.831	-7.831
58.42557	27.917	2305.247	0.0324	1	-7.659	-7.659
58.5089	28.101	2310.247	0.0324	1	-7.48	-7.48
58.59224	28.272	2315.247	0.0324	1	-7.314	-7.314
58.67557	28.444	2320.247	0.0324	1	-7.148	-7.148
58.7589	28.613	2325.247	0.0324	1	-6.985	-6.985
58.84224	28.791	2330.247	0.0324	1	-6.812	-6.812
58.92557	28.983	2335.247	0.0324	1	-6.626	-6.626
59.0089	29.187	2340.247	0.0324	1	-6.428	-6.428
59.09224	29.394	2345.247	0.0324	1	-6.226	-6.226
59.17558	29.599	2350.247	0.0324	1	-6.027	-6.027
59.2589	29.808	2355.247	0.0323	1	-5.824	-5.824
59.34222	30.047	2360.247	0.0323	1	-5.589	-5.589
59.42556	30.305	2365.247	0.0324	1	-5.335	-5.335
59.50889	30.543	2370.247	0.0324	1	-5.103	-5.103
59.59221	30.789	2375.247	0.0323	1	-4.861	-4.861
59.67555	31.048	2380.247	0.0324	1	-4.606	-4.606
59.75888	31.308	2385.247	0.0324	1	-4.351	-4.351
59.84222	31.57	2390.247	0.0324	1	-4.095	-4.095
59.92556	31.842	2395.247	0.0324	1	-3.829	-3.829
60.00889	32.118	2400.247	0.0324	1	-3.562	-3.562
60.09223	32.414	2405.247	0.0324	1	-3.276	-3.276
60.17557	32.717	2410.247	0.0324	1	-2.98	-2.98
60.25891	33.02	2415.247	0.0324	1	-2.681	-2.681
60.34224	33.345	2420.247	0.0324	1	-2.36	-2.36
60.42558	33.671	2425.247	0.0324	1	-2.039	-2.039
60.50891	34.012	2430.247	0.0324	1	-1.703	-1.703
60.59225	34.366	2435.247	0.0324	1	-1.355	-1.355
60.67559	34.705	2440.247	0.0323	1	-1.022	-1.022
60.75891	35.042	2445.247	0.0324	1	-0.69	-0.69
60.84224	35.407	2450.247	0.0324	1	-0.33	-0.33
60.92558	35.747	2455.247	0.0324	1	0.004	0.004
61.00891	36.08	2460.247	0.0324	1	0.331	0.331
61.09223	36.427	2465.247	0.0324	1	0.672	0.672
61.17554	36.787	2470.247	0.0324	1	1.025	1.025
61.25888	37.14	2475.247	0.0324	1	1.37	1.37
61.3422	37.452	2480.247	0.0324	1	1.674	1.674
61.42554	37.758	2485.247	0.0324	1	1.974	1.974
61.50889	38.045	2490.247	0.0324	1	2.255	2.255
61.59223	38.311	2495.247	0.0324	1	2.515	2.515
61.67558	38.563	2500.247	0.0324	1	2.763	2.763
61.75891	38.796	2505.247	0.0324	1	2.993	2.993
61.84224	39.02	2510.247	0.0324	1	3.215	3.215
61.92558	39.233	2515.247	0.0324	1	3.425	3.425
62.0089	39.416	2520.247	0.0324	1	3.607	3.607
62.09223	39.581	2525.247	0.0324	1	3.771	3.771
62.17556	39.722	2530.247	0.0324	1	3.91	3.91
62.25888	39.833	2535.247	0.0324	1	4.019	4.019
62.34221	39.927	2540.247	0.0324	1	4.111	4.111
62.42554	40.002	2545.247	0.0324	1	4.183	4.183
62.50887	40.061	2550.247	0.0324	1	4.239	4.239
62.5922	40.106	2555.247	0.0324	1	4.281	4.281
62.67554	40.138	2560.247	0.0324	1	4.309	4.309
62.75887	40.159	2565.247	0.0324	1	4.325	4.325
62.8422	40.172	2570.247	0.0323	1	4.333	4.333
62.92553	40.181	2575.247	0.0324	1	4.337	4.337
63.00887	40.187	2580.247	0.0324	1	4.339	4.339
63.09221	40.19	2585.247	0.0324	1	4.337	4.337
63.17554	40.186	2590.247	0.0323	1	4.329	4.329
63.25887	40.17	2595.247	0.0324	1	4.308	4.308
63.3422	40.132	2600.247	0.0323	1	4.265	4.265
63.42553	40.066	2605.247	0.0324	1	4.194	4.194
63.50885	39.986	2610.247	0.0324	1	4.109	4.109
63.59218	39.888	2615.247	0.0324	1	4.005	4.005
63.67551	39.774	2620.247	0.0324	1	3.885	3.885
63.75885	39.647	2625.247	0.0323	1	3.754	3.754
63.84217	39.506	2630.247	0.0324	1	3.608	3.608
63.92551	39.375	2635.247	0.0323	1	3.469	3.469
64.00884	39.232	2640.247	0.0324	1	3.317	3.317
64.09217	39.115	2645.247	0.0324	1	3.193	3.193
64.1755	39.005	2650.247	0.0324	1	3.077	3.077
64.25884	38.881	2655.247	0.0324	1	2.947	2.947
64.34218	38.756	2660.247	0.0324	1	2.817	2.817
64.42552	38.636	2665.247	0.0324	1	2.691	2.691
64.50886	38.523	2670.247	0.0324	1	2.573	2.573
64.5922	38.412	2675.247	0.0324	1	2.456	2.456
64.67554	38.303	2680.247	0.0324	1	2.342	2.342
64.75888	38.209	2685.247	0.0323	1	2.243	2.243
64.84221	38.115	2690.247	0.0324	1	2.144	2.144
64.92554	38.033	2695.247	0.0324	1	2.057	2.057
65.00887	37.956	2700.247	0.0324	1	1.974	1.974
65.0922	37.883	2705.247	0.0324	1	1.894	1.894
65.17554	37.806	2710.247	0.0324	1	1.811	1.811
65.25887	37.726	2715.247	0.0324	1	1.726	1.726
65.3422	37.662	2720.247	0.0324	1	1.658	1.658
65.42554	37.6	2725.247	0.0323	1	1.589	1.589
65.50888	37.539	2730.247	0.0324	1	1.521	1.521
65.59221	37.488	2735.247	0.0323	1	1.464	1.464
65.67554	37.443	2740.247	0.0323	1	1.411	1.411
65.75888	37.399	2745.247	0.0324	1	1.359	1.359
65.84221	37.353	2750.247	0.0324	1	1.306	1.306
65.92554	37.311	2755.247	0.0324	1	1.259	1.259
66.00887	37.269	2760.247	0.0324	1	1.213	1.213
66.09221	37.227	2765.247	0.0324	1	1.164	1.164
66.17554	37.187	2770.247	0.0324	1	1.118	1.118
66.25888	37.153	2775.247	0.0323	1	1.077	1.077
66.34222	37.12	2780.247	0.0324	1	1.038	1.038
66.42555	37.089	2785.247	0.0323	1	1.001	1.001
66.50889	37.059	2790.247	0.0323	1	0.965	0.965
66.59222	37.03	2795.247	0.0324	1	0.928	0.928
66.67556	37.006	2800.247	0.0324	1	0.896	0.896
66.7589	36.985	2805.247	0.0323	1	0.869	0.869
66.84223	36.966	2810.247	0.0323	1	0.844	0.844
66.92557	36.946	2815.247	0.0324	1	0.818	0.818
67.00891	36.929	2820.247	0.0323	1	0.796	0.796
67.09223	36.914	2825.247	0.0324	1	0.776	0.776
67.17556	36.901	2830.247	0.0324	1	0.758	0.758
67.25889	36.89	2835.247	0.0324	1	0.743	0.743
67.34221	36.88	2840.247	0.0324	1	0.729	0.729
67.43888	36.87	2846.047	0.0324	1	0.714	0.714
67.52221	36.861	2851.047	0.0324	1	0.699	0.699
67.60554	36.854	2856.047	0.0323	1	0.683	0.683
67.68888	36.85	2861.047	0.0324	1	0.672	0.672
67.77222	36.846	2866.047	0.0324	1	0.663	0.663
67.85555	36.842	2871.047	0.0324	1	0.654	0.654
67.93888	36.84	2876.047	0.0324	1	0.647	0.647
68.02221	36.838	2881.047	0.0324	1	0.64	0.64
68.10556	36.836	2886.047	0.0323	1	0.633	0.633
68.18889	36.835	2891.047	0.0323	1	0.628	0.628
68.27222	36.835	2896.047	0.0324	1	0.625	0.625
68.35556	36.834	2901.047	0.0323	1	0.619	0.619
68.43889	36.834	2906.047	0.0324	1	0.614	0.614
68.52221	36.833	2911.047	0.0324	1	0.608	0.608
68.60554	36.833	2916.047	0.0324	1	0.603	0.603
68.68888	36.833	2921.047	0.0324	1	0.598	0.598
68.77221	36.834	2926.047	0.0324	1	0.592	0.592
68.85555	36.834	2931.047	0.0323	1	0.586	0.586
68.93889	36.835	2936.047	0.0324	1	0.581	0.581
69.02222	36.837	2941.047	0.0323	1	0.578	0.578
69.10556	36.84	2946.047	0.0324	1	0.576	0.576
69.18889	36.844	2951.047	0.0324	1	0.574	0.574
69.27222	36.849	2956.047	0.0323	1	0.575	0.575
69.35556	36.856	2961.047	0.0323	1	0.577	0.577
69.43889	36.866	2966.047	0.0323	1	0.581	0.581
69.52222	36.878	2971.047	0.0323	1	0.588	0.588
69.60556	36.889	2976.047	0.0324	1	0.593	0.593
69.68889	36.9	2981.047	0.0323	1	0.597	0.597
69.77223	36.945	2986.047	0.0323	1	0.636	0.636
69.85557	36.98	2991.047	0.0324	1	0.665	0.665
69.93892	37	2996.047	0.0324	1	0.68	0.68
70.02225	37.014	3001.047	0.0323	1	0.69	0.69
70.10559	37.025	3006.047	0.0324	1	0.696	0.696
70.18893	37.032	3011.047	0.0324	1	0.698	0.698
70.27228	37.038	3016.047	0.0324	1	0.699	0.699
70.35562	37.042	3021.047	0.0324	1	0.698	0.698
70.43895	37.045	3026.047	0.0324	1	0.698	0.698
70.52229	37.046	3031.047	0.0323	1	0.694	0.694
70.6056	37.048	3036.047	0.0323	1	0.691	0.691
70.68892	37.05	3041.047	0.0323	1	0.686	0.686
70.77226	37.052	3046.047	0.0323	1	0.682	0.682
70.85559	37.053	3051.047	0.0324	1	0.677	0.677
70.93892	37.054	3056.047	0.0324	1	0.672	0.672
71.02225	37.054	3061.047	0.0324	1	0.666	0.666
71.10557	37.055	3066.047	0.0324	1	0.662	0.662
71.18891	37.055	3071.047	0.0323	1	0.656	0.656
71.27224	37.055	3076.047	0.0323	1	0.65	0.65
71.35558	37.055	3081.047	0.0323	1	0.642	0.642
71.43892	37.055	3086.047	0.0323	1	0.634	0.634
71.52225	37.055	3091.047	0.0324	1	0.626	0.626
71.60558	37.054	3096.047	0.0323	1	0.618	0.618
71.68892	37.053	3101.047	0.0323	1	0.61	0.61
71.77226	37.052	3106.047	0.0323	1	0.602	0.602
71.85559	37.049	3111.047	0.0324	1	0.593	0.593
71.93893	37.041	3116.047	0.0323	1	0.576	0.576
72.02226	37.032	3121.047	0.0324	1	0.559	0.559
72.10559	37.024	3126.047	0.0323	1	0.544	0.544
72.18892	37.014	3131.047	0.0323	1	0.527	0.527
72.27225	37.002	3136.047	0.0323	1	0.509	0.509
72.35559	36.986	3141.047	0.0324	1	0.486	0.486
72.43893	36.966	3146.047	0.0324	1	0.46	0.46
72.52227	36.939	3151.047	0.0323	1	0.427	0.427
72.60561	36.909	3156.047	0.0323	1	0.39	0.39
72.68895	36.881	3161.047	0.0323	1	0.356	0.356
72.77227	36.855	3166.047	0.0323	1	0.325	0.325
72.85561	36.834	3171.047	0.0323	1	0.3	0.3
72.93894	36.813	3176.047	0.0323	1	0.274	0.274
73.02227	36.791	3181.047	0.0323	1	0.247	0.247
73.1056	36.77	3186.047	0.0323	1	0.221	0.221
73.18893	36.746	3191.047	0.0323	1	0.191	0.191
73.27226	36.712	3196.047	0.0323	1	0.15	0.15
73.35559	36.685	3201.047	0.0323	1	0.116	0.116
73.43893	36.66	3206.047	0.0323	1	0.084	0.084
73.52228	36.634	3211.047	0.0323	1	0.052	0.052
73.60562	36.603	3216.047	0.0323	1	0.015	0.015
73.68896	36.566	3221.047	0.0323	1	-0.026	-0.026
73.7723	36.536	3226.047	0.0323	1	-0.061	-0.061
73.85563	36.51	3231.047	0.0323	1	-0.091	-0.091
73.93896	36.487	3236.047	0.0323	1	-0.119	-0.119
74.0223	36.468	3241.047	0.0323	1	-0.143	-0.143
74.10564	36.451	3246.047	0.0323	1	-0.165	-0.165
74.18897	36.433	3251.047	0.0323	1	-0.187	-0.187
74.27231	36.414	3256.047	0.0323	1	-0.211	-0.211
74.35564	36.39	3261.047	0.0323	1	-0.239	-0.239
74.43897	36.366	3266.047	0.0323	1	-0.268	-0.268
74.52231	36.344	3271.047	0.0323	1	-0.296	-0.296
74.60563	36.317	3276.047	0.0324	1	-0.328	-0.328
74.68897	36.296	3281.047	0.0324	1	-0.355	-0.355
74.7723	36.272	3286.047	0.0323	1	-0.386	-0.386
74.85564	36.249	3291.047	0.0324	1	-0.415	-0.415
74.93897	36.219	3296.047	0.0323	1	-0.452	-0.452
75.0223	36.195	3301.047	0.0323	1	-0.482	-0.482
75.10563	36.167	3306.047	0.0324	1	-0.517	-0.517
75.18896	36.138	3311.047	0.0324	1	-0.553	-0.553
75.27229	36.107	3316.047	0.0323	1	-0.591	-0.591
75.35562	36.082	3321.047	0.0324	1	-0.623	-0.623
75.43895	36.047	3326.047	0.0324	1	-0.666	-0.666
75.52229	36.022	3331.047	0.0324	1	-0.698	-0.698
75.60564	36	3336.047	0.0324	1	-0.726	-0.726
75.68898	35.977	3341.047	0.0323	1	-0.756	-0.756
75.77233	35.948	3346.047	0.0324	1	-0.793	-0.793
75.85567	35.91	3351.047	0.0323	1	-0.837	-0.837
75.939	35.886	3356.047	0.0323	1	-0.866	-0.866
76.02235	35.87	3361.047	0.0323	1	-0.887	-0.887
76.10567	35.854	3366.047	0.0323	1	-0.909	-0.909
76.189	35.833	3371.047	0.0323	1	-0.937	-0.937
76.27232	35.82	3376.047	0.0323	1	-0.956	-0.956
76.35565	35.81	3381.047	0.0323	1	-0.97	-0.97
76.43898	35.802	3386.047	0.0323	1	-0.983	-0.983
76.52231	35.788	3391.047	0.0323	1	-1.002	-1.002
76.60564	35.766	3396.047	0.0323	1	-1.029	-1.029
76.68897	35.748	3401.047	0.0323	1	-1.051	-1.051
76.7723	35.731	3406.047	0.0323	1	-1.073	-1.073
76.85564	35.71	3411.047	0.0324	1	-1.101	-1.101
76.93897	35.684	3416.047	0.0323	1	-1.135	-1.135
77.0223	35.659	3421.047	0.0323	1	-1.169	-1.169
77.10563	35.629	3426.047	0.0323	1	-1.207	-1.207
77.18896	35.595	3431.047	0.0324	1	-1.249	-1.249
77.2723	35.569	3436.047	0.0324	1	-1.283	-1.283
77.35564	35.535	3441.047	0.0324	1	-1.323	-1.323
77.43896	35.501	3446.047	0.0323	1	-1.363	-1.363
77.5223	35.463	3451.047	0.0323	1	-1.409	-1.409
77.60564	35.407	3456.047	0.0323	1	-1.475	-1.475
77.68897	35.338	3461.047	0.0323	1	-1.554	-1.554
77.7723	35.266	3466.047	0.0324	1	-1.634	-1.634
77.85564	35.192	3471.047	0.0323	1	-1.716	-1.716
77.93898	35.12	3476.047	0.0324	1	-1.796	-1.796
78.02232	35.049	3481.047	0.0323	1	-1.875	-1.875
78.10565	34.973	3486.047	0.0324	1	-1.956	-1.956
78.18898	34.901	3491.047	0.0323	1	-2.034	-2.034
78.27232	34.829	3496.047	0.0324	1	-2.11	-2.11
78.35565	34.755	3501.047	0.0323	1	-2.189	-2.189
78.43899	34.683	3506.047	0.0323	1	-2.266	-2.266
78.52232	34.607	3511.047	0.0323	1	-2.346	-2.346
78.60566	34.529	3516.047	0.0324	1	-2.426	-2.426
78.68899	34.453	3521.047	0.0324	1	-2.508	-2.508
78.77232	34.385	3526.047	0.0323	1	-2.582	-2.582
78.85565	34.318	3531.047	0.0323	1	-2.653	-2.653
78.939	34.249	3536.047	0.0323	1	-2.727	-2.727
79.02233	34.167	3541.047	0.0323	1	-2.817	-2.817
79.10567	34.09	3546.047	0.0323	1	-2.904	-2.904
79.18899	34.011	3551.047	0.0323	1	-2.991	-2.991
79.27233	33.945	3556.047	0.0323	1	-3.066	-3.066
79.35568	33.861	3561.047	0.0323	1	-3.16	-3.16
79.43904	33.765	3566.047	0.0323	1	-3.266	-3.266
79.5224	33.667	3571.047	0.0323	1	-3.374	-3.374
79.60575	33.577	3576.047	0.0323	1	-3.475	-3.475
79.68911	33.489	3581.047	0.0323	1	-3.571	-3.571
79.77246	33.412	3586.047	0.0323	1	-3.654	-3.654
79.85578	33.346	3591.047	0.0323	1	-3.725	-3.725
79.93909	33.295	3596.047	0.0323	1	-3.78	-3.78
80.02241	33.247	3601.047	0.0323	1	-3.833	-3.833
80.10573	33.182	3606.047	0.0323	1	-3.903	-3.903
80.18906	33.1	3611.047	0.0324	1	-3.988	-3.988
80.27238	33.01	3616.047	0.0323	1	-4.083	-4.083
80.3557	32.921	3621.047	0.0323	1	-4.178	-4.178
80.43902	32.824	3626.047	0.0323	1	-4.284	-4.284
80.52235	32.728	3631.047	0.0324	1	-4.388	-4.388
80.60568	32.62	3636.047	0.0323	1	-4.504	-4.504
80.68901	32.509	3641.047	0.0323	1	-4.624	-4.624
80.77234	32.392	3646.047	0.0323	1	-4.748	-4.748
80.85567	32.29	3651.047	0.0323	1	-4.856	-4.856
80.93901	32.191	3656.047	0.0323	1	-4.96	-4.96
81.02234	32.107	3661.047	0.0323	1	-5.05	-5.05
81.10569	32.026	3666.047	0.0323	1	-5.139	-5.139
81.18903	31.92	3671.047	0.0323	1	-5.252	-5.252
81.27237	31.811	3676.047	0.0323	1	-5.371	-5.371
81.35572	31.708	3681.047	0.0323	1	-5.486	-5.486
81.43906	31.605	3686.047	0.0323	1	-5.6	-5.6
81.52239	31.508	3691.047	0.0323	1	-5.706	-5.706
81.60573	31.415	3696.047	0.0323	1	-5.807	-5.807
81.68906	31.317	3701.047	0.0324	1	-5.913	-5.913
81.7724	31.235	3706.047	0.0323	1	-6.004	-6.004
81.85573	31.151	3711.047	0.0323	1	-6.096	-6.096
81.93907	31.074	3716.047	0.0323	1	-6.18	-6.18
82.0224	31.007	3721.047	0.0323	1	-6.254	-6.254
82.10573	30.95	3726.047	0.0323	1	-6.318	-6.318
82.18908	30.895	3731.047	0.0323	1	-6.379	-6.379
82.27241	30.842	3736.047	0.0323	1	-6.438	-6.438
82.35575	30.799	3741.047	0.0323	1	-6.487	-6.487
82.4391	30.757	3746.047	0.0323	1	-6.533	-6.533
82.52245	30.717	3751.047	0.0323	1	-6.579	-6.579
82.6058	30.68	3756.047	0.0323	1	-6.624	-6.624
82.68915	30.646	3761.047	0.0323	1	-6.665	-6.665
82.77247	30.62	3766.047	0.0324	1	-6.7	-6.7
82.85581	30.602	3771.047	0.0324	1	-6.73	-6.73
82.93913	30.589	3776.047	0.0323	1	-6.758	-6.758
83.02247	30.582	3781.047	0.0323	1	-6.782	-6.782
83.10581	30.575	3786.047	0.0323	1	-6.803	-6.803
83.18915	30.571	3791.047	0.0323	1	-6.819	-6.819
83.27246	30.567	3796.047	0.0323	1	-6.833	-6.833
83.35578	30.565	3801.047	0.0323	1	-6.843	-6.843
83.4391	30.564	3806.047	0.0323	1	-6.855	-6.855
83.52242	30.564	3811.047	0.0323	1	-6.866	-6.866
83.60573	30.566	3816.047	0.0324	1	-6.872	-6.872
83.68906	30.571	3821.047	0.0324	1	-6.874	-6.874
83.77239	30.574	3826.047	0.0324	1	-6.877	-6.877
83.85572	30.581	3831.047	0.0323	1	-6.875	-6.875
83.93905	30.593	3836.047	0.0324	1	-6.868	-6.868
84.02238	30.611	3841.047	0.0324	1	-6.854	-6.854
84.10571	30.637	3846.047	0.0324	1	-6.833	-6.833
84.18905	30.67	3851.047	0.0324	1	-6.805	-6.805
84.2724	30.711	3856.047	0.0323	1	-6.769	-6.769
84.35574	30.759	3861.047	0.0324	1	-6.726	-6.726
84.43908	30.818	3866.047	0.0323	1	-6.671	-6.671
84.52242	30.877	3871.047	0.0323	1	-6.617	-6.617
84.60576	30.943	3876.047	0.0323	1	-6.557	-6.557
84.6891	31.013	3881.047	0.0324	1	-6.493	-6.493
84.77244	31.074	3886.047	0.0324	1	-6.438	-6.438
84.85578	31.128	3891.047	0.0323	1	-6.39	-6.39
84.9391	31.186	3896.047	0.0323	1	-6.339	-6.339
85.02245	31.245	3901.047	0.0322	1	-6.291	-6.291
85.10579	31.297	3906.047	0.0323	1	-6.249	-6.249
85.18913	31.347	3911.047	0.0323	1	-6.205	-6.205
85.27246	31.394	3916.047	0.0323	1	-6.166	-6.166
85.3558	31.443	3921.047	0.0323	1	-6.124	-6.124
85.43912	31.487	3926.047	0.0323	1	-6.087	-6.087
85.52246	31.529	3931.047	0.0323	1	-6.051	-6.051
85.6058	31.566	3936.047	0.0324	1	-6.021	-6.021
85.68914	31.603	3941.047	0.0323	1	-5.993	-5.993
85.77248	31.638	3946.047	0.0323	1	-5.966	-5.966
85.85581	31.67	3951.047	0.0323	1	-5.942	-5.942
85.93915	31.7	3956.047	0.0323	1	-5.922	-5.922
86.02249	31.727	3961.047	0.0323	1	-5.905	-5.905
86.10582	31.751	3966.047	0.0323	1	-5.889	-5.889
86.18915	31.776	3971.047	0.0323	1	-5.876	-5.876
86.27249	31.798	3976.047	0.0323	1	-5.864	-5.864
86.35582	31.815	3981.047	0.0323	1	-5.856	-5.856
86.43915	31.828	3986.047	0.0323	1	-5.852	-5.852
86.52247	31.841	3991.047	0.0323	1	-5.845	-5.845
86.60578	31.852	3996.047	0.0324	1	-5.84	-5.84
86.68911	31.863	4001.047	0.0323	1	-5.837	-5.837
86.77243	31.877	4006.047	0.0323	1	-5.831	-5.831
86.85577	31.896	4011.047	0.0323	1	-5.821	-5.821
86.93911	31.905	4016.047	0.0323	1	-5.822	-5.822
87.02245	31.91	4021.047	0.0323	1	-5.827	-5.827
87.1058	31.914	4026.047	0.0323	1	-5.832	-5.832
87.18914	31.916	4031.047	0.0323	1	-5.84	-5.84
87.27248	31.919	4036.047	0.0323	1	-5.847	-5.847
87.35582	31.921	4041.047	0.0323	1	-5.858	-5.858
87.43915	31.922	4046.047	0.0323	1	-5.872	-5.872
87.52249	31.925	4051.047	0.0323	1	-5.883	-5.883
87.60584	31.927	4056.047	0.0323	1	-5.891	-5.891
87.68917	31.93	4061.047	0.0323	1	-5.897	-5.897
87.77252	31.933	4066.047	0.0323	1	-5.903	-5.903
87.85586	31.937	4071.047	0.0323	1	-5.907	-5.907
87.9392	31.942	4076.047	0.0323	1	-5.911	-5.911
88.02254	31.949	4081.047	0.0323	1	-5.914	-5.914
88.10588	31.956	4086.047	0.0323	1	-5.915	-5.915
88.1892	31.967	4091.047	0.0323	1	-5.909	-5.909
88.27254	31.982	4096.047	0.0323	1	-5.899	-5.899
88.37253	32.002	4102.046	0.0323	1	-5.887	-5.887
88.45584	32.025	4107.046	0.0323	1	-5.871	-5.871
88.53918	32.052	4112.046	0.0323	1	-5.853	-5.853
88.62253	32.071	4117.046	0.0323	1	-5.843	-5.843
88.70589	32.086	4122.046	0.0323	1	-5.837	-5.837
88.78923	32.099	4127.046	0.0323	1	-5.834	-5.834
88.87257	32.116	4132.046	0.0323	1	-5.829	-5.829
88.9559	32.137	4137.046	0.0323	1	-5.82	-5.82
89.03923	32.162	4142.046	0.0323	1	-5.804	-5.804
89.12256	32.191	4147.046	0.0323	1	-5.782	-5.782
89.2059	32.218	4152.046	0.0323	1	-5.761	-5.761
89.28922	32.243	4157.046	0.0323	1	-5.74	-5.74
89.37256	32.271	4162.046	0.0323	1	-5.718	-5.718
89.45588	32.297	4167.046	0.0323	1	-5.704	-5.704
89.53921	32.325	4172.046	0.0324	1	-5.694	-5.694
89.62254	32.354	4177.046	0.0324	1	-5.681	-5.681
89.70588	32.38	4182.046	0.0323	1	-5.664	-5.664
89.78922	32.404	4187.046	0.0323	1	-5.648	-5.648
89.87255	32.428	4192.046	0.0323	1	-5.631	-5.631
89.95588	32.451	4197.046	0.0323	1	-5.616	-5.616
90.03923	32.475	4202.046	0.0323	1	-5.599	-5.599
90.12257	32.491	4207.046	0.0323	1	-5.591	-5.591
90.20591	32.507	4212.046	0.0323	1	-5.582	-5.582
90.28926	32.522	4217.046	0.0323	1	-5.575	-5.575
90.3726	32.534	4222.046	0.0322	1	-5.57	-5.57
90.45593	32.547	4227.046	0.0323	1	-5.564	-5.564
90.53926	32.561	4232.046	0.0322	1	-5.556	-5.556
90.6226	32.575	4237.046	0.0322	1	-5.546	-5.546
90.70594	32.592	4242.046	0.0323	1	-5.533	-5.533
90.78927	32.608	4247.046	0.0323	1	-5.52	-5.52
90.87261	32.622	4252.046	0.0323	1	-5.512	-5.512
90.95594	32.635	4257.046	0.0323	1	-5.506	-5.506
91.03926	32.648	4262.046	0.0323	1	-5.501	-5.501
91.12259	32.661	4267.046	0.0323	1	-5.495	-5.495
91.20593	32.675	4272.046	0.0323	1	-5.486	-5.486
91.28927	32.689	4277.046	0.0323	1	-5.478	-5.478
91.37261	32.7	4282.046	0.0323	1	-5.473	-5.473
91.45596	32.71	4287.046	0.0323	1	-5.468	-5.468
91.53929	32.72	4292.046	0.0323	1	-5.463	-5.463
91.62262	32.731	4297.046	0.0323	1	-5.459	-5.459
91.70595	32.742	4302.046	0.0323	1	-5.456	-5.456
91.78929	32.751	4307.046	0.0323	1	-5.456	-5.456
91.87262	32.759	4312.046	0.0323	1	-5.461	-5.461
91.95595	32.767	4317.046	0.0323	1	-5.466	-5.466
92.03929	32.775	4322.046	0.0323	1	-5.467	-5.467
92.12262	32.781	4327.046	0.0323	1	-5.467	-5.467
92.20596	32.786	4332.046	0.0323	1	-5.467	-5.467
92.2893	32.789	4337.046	0.0323	1	-5.468	-5.468
92.37264	32.793	4342.046	0.0323	1	-5.469	-5.469
92.45597	32.796	4347.046	0.0323	1	-5.471	-5.471
92.53931	32.799	4352.046	0.0323	1	-5.473	-5.473
92.62264	32.801	4357.046	0.0323	1	-5.474	-5.474
92.70599	32.803	4362.046	0.0323	1	-5.477	-5.477
92.78933	32.804	4367.046	0.0323	1	-5.484	-5.484
92.87267	32.805	4372.046	0.0323	1	-5.491	-5.491
92.956	32.806	4377.046	0.0323	1	-5.497	-5.497
93.03934	32.807	4382.046	0.0323	1	-5.503	-5.503
93.12267	32.808	4387.046	0.0323	1	-5.51	-5.51
93.20601	32.808	4392.046	0.0323	1	-5.519	-5.519
93.28934	32.809	4397.046	0.0323	1	-5.527	-5.527
93.37268	32.809	4402.046	0.0323	1	-5.536	-5.536
93.45602	32.81	4407.046	0.0323	1	-5.544	-5.544
93.53936	32.81	4412.046	0.0323	1	-5.553	-5.553
93.62269	32.81	4417.046	0.0323	1	-5.561	-5.561
93.70603	32.81	4422.046	0.0323	1	-5.571	-5.571
93.78937	32.81	4427.046	0.0323	1	-5.582	-5.582
93.8727	32.81	4432.046	0.0323	1	-5.592	-5.592
93.95603	32.811	4437.046	0.0323	1	-5.6	-5.6
94.03935	32.811	4442.046	0.0324	1	-5.607	-5.607
94.12269	32.81	4447.046	0.0324	1	-5.613	-5.613
94.20603	32.81	4452.046	0.0323	1	-5.618	-5.618
94.28936	32.81	4457.046	0.0323	1	-5.623	-5.623
94.37269	32.81	4462.046	0.0323	1	-5.629	-5.629
94.45601	32.809	4467.046	0.0323	1	-5.636	-5.636
94.53935	32.809	4472.046	0.0323	1	-5.641	-5.641
94.62268	32.808	4477.046	0.0323	1	-5.646	-5.646
94.70602	32.806	4482.046	0.0323	1	-5.652	-5.652
94.78935	32.804	4487.046	0.0323	1	-5.658	-5.658
94.88602	32.801	4492.846	0.0323	1	-5.665	-5.665
94.96936	32.797	4497.846	0.0323	1	-5.673	-5.673
95.0527	32.792	4502.846	0.0323	1	-5.682	-5.682
95.13603	32.787	4507.846	0.0323	1	-5.692	-5.692
95.21936	32.782	4512.846	0.0323	1	-5.702	-5.702
95.30269	32.774	4517.846	0.0323	1	-5.715	-5.715
95.38603	32.765	4522.846	0.0323	1	-5.729	-5.729
95.46936	32.762	4527.846	0.0323	1	-5.736	-5.736
95.5527	32.761	4532.846	0.0322	1	-5.741	-5.741
95.63603	32.759	4537.846	0.0323	1	-5.747	-5.747
95.71936	32.755	4542.846	0.0323	1	-5.757	-5.757
95.80269	32.743	4547.846	0.0323	1	-5.774	-5.774
95.88603	32.719	4552.846	0.0323	1	-5.802	-5.802
95.96937	32.687	4557.846	0.0323	1	-5.838	-5.838
96.0527	32.648	4562.846	0.0323	1	-5.879	-5.879
96.13604	32.609	4567.846	0.0323	1	-5.921	-5.921
96.21937	32.568	4572.846	0.0323	1	-5.964	-5.964
96.3027	32.531	4577.846	0.0323	1	-6.004	-6.004
96.38604	32.49	4582.846	0.0323	1	-6.048	-6.048
96.46937	32.45	4587.846	0.0323	1	-6.09	-6.09
96.55271	32.411	4592.846	0.0323	1	-6.131	-6.131
96.63604	32.372	4597.846	0.0323	1	-6.173	-6.173
96.71938	32.335	4602.846	0.0323	1	-6.212	-6.212
96.80272	32.3	4607.846	0.0323	1	-6.247	-6.247
96.88605	32.266	4612.846	0.0324	1	-6.283	-6.283
96.9694	32.235	4617.846	0.0324	1	-6.316	-6.316
97.05273	32.204	4622.846	0.0323	1	-6.347	-6.347
97.13607	32.174	4627.846	0.0323	1	-6.379	-6.379
97.21941	32.148	4632.846	0.0323	1	-6.408	-6.408
97.30274	32.123	4637.846	0.0323	1	-6.436	-6.436
97.38606	32.097	4642.846	0.0323	1	-6.465	-6.465
97.46939	32.069	4647.846	0.0323	1	-6.494	-6.494
97.55273	32.043	4652.846	0.0323	1	-6.522	-6.522
97.63606	32.016	4657.846	0.0323	1	-6.551	-6.551
97.71939	31.991	4662.846	0.0323	1	-6.577	-6.577
97.80272	31.962	4667.846	0.0323	1	-6.607	-6.607
97.88606	31.932	4672.846	0.0324	1	-6.637	-6.637
97.96938	31.902	4677.846	0.0323	1	-6.668	-6.668
98.05272	31.876	4682.846	0.0323	1	-6.694	-6.694
98.13605	31.844	4687.846	0.0324	1	-6.726	-6.726
98.21939	31.818	4692.846	0.0324	1	-6.753	-6.753
98.30272	31.792	4697.846	0.0324	1	-6.779	-6.779
98.38605	31.767	4702.846	0.0324	1	-6.804	-6.804
98.46939	31.737	4707.846	0.0324	1	-6.835	-6.835
98.55274	31.704	4712.846	0.0323	1	-6.868	-6.868
98.63608	31.668	4717.846	0.0324	1	-6.904	-6.904
98.71942	31.632	4722.846	0.0323	1	-6.94	-6.94
98.80276	31.597	4727.846	0.0323	1	-6.975	-6.975
98.88609	31.561	4732.846	0.0323	1	-7.011	-7.011
98.96943	31.528	4737.846	0.0323	1	-7.044	-7.044
99.05276	31.497	4742.846	0.0323	1	-7.075	-7.075
99.13609	31.466	4747.846	0.0324	1	-7.106	-7.106
99.21941	31.436	4752.846	0.0323	1	-7.136	-7.136
99.30273	31.405	4757.846	0.0323	1	-7.167	-7.167
99.38607	31.372	4762.846	0.0323	1	-7.2	-7.2
99.4694	31.334	4767.846	0.0323	1	-7.238	-7.238
99.55273	31.295	4772.846	0.0323	1	-7.277	-7.277
99.63606	31.257	4777.846	0.0323	1	-7.315	-7.315
99.71939	31.218	4782.846	0.0323	1	-7.354	-7.354
99.80272	31.18	4787.846	0.0323	1	-7.392	-7.392
99.88606	31.141	4792.846	0.0323	1	-7.431	-7.431
99.9694	31.102	4797.846	0.0324	1	-7.47	-7.47
100.05272	31.058	4802.846	0.0324	1	-7.514	-7.514
100.13606	31.021	4807.846	0.0323	1	-7.55	-7.55
100.21939	30.982	4812.846	0.0323	1	-7.589	-7.589
100.30272	30.939	4817.846	0.0323	1	-7.632	-7.632
100.38605	30.902	4822.846	0.0323	1	-7.667	-7.667
100.46937	30.864	4827.846	0.0323	1	-7.703	-7.703
100.5527	30.826	4832.846	0.0323	1	-7.74	-7.74
100.63603	30.78	4837.846	0.0323	1	-7.784	-7.784
100.71937	30.732	4842.846	0.0323	1	-7.829	-7.829
100.8027	30.681	4847.846	0.0324	1	-7.878	-7.878
100.88604	30.626	4852.846	0.0324	1	-7.93	-7.93
100.96938	30.569	4857.846	0.0323	1	-7.984	-7.984
101.05273	30.508	4862.846	0.0323	1	-8.042	-8.042
101.13606	30.448	4867.846	0.0323	1	-8.099	-8.099
101.2194	30.389	4872.846	0.0323	1	-8.153	-8.153
101.30274	30.333	4877.846	0.0323	1	-8.203	-8.203
101.38607	30.28	4882.846	0.0324	1	-8.248	-8.248
101.46941	30.227	4887.846	0.0324	1	-8.293	-8.293
101.55274	30.172	4892.846	0.0323	1	-8.34	-8.34
101.63607	30.118	4897.846	0.0323	1	-8.384	-8.384
101.7194	30.064	4902.846	0.0323	1	-8.427	-8.427
101.80274	30.012	4907.846	0.0324	1	-8.467	-8.467
101.88609	29.949	4912.846	0.0324	1	-8.517	-8.517
101.96943	29.881	4917.846	0.0323	1	-8.568	-8.568
102.05275	29.819	4922.846	0.0323	1	-8.614	-8.614
102.13608	29.773	4927.846	0.0323	1	-8.643	-8.643
102.2194	29.73	4932.846	0.0323	1	-8.667	-8.667
102.30274	29.685	4937.846	0.0323	1	-8.696	-8.696
102.38606	29.636	4942.846	0.0323	1	-8.728	-8.728
102.46938	29.59	4947.846	0.0323	1	-8.757	-8.757
102.5527	29.546	4952.846	0.0323	1	-8.782	-8.782
102.63604	29.506	4957.846	0.0323	1	-8.803	-8.803
102.71937	29.461	4962.846	0.0323	1	-8.831	-8.831
102.8027	29.408	4967.846	0.0323	1	-8.867	-8.867
102.88603	29.349	4972.846	0.0323	1	-8.907	-8.907
102.96935	29.291	4977.846	0.0323	1	-8.947	-8.947
103.05269	29.238	4982.846	0.0323	1	-8.983	-8.983
103.13602	29.182	4987.846	0.0323	1	-9.022	-9.022
103.21935	29.13	4992.846	0.0323	1	-9.057	-9.057
103.30269	29.077	4997.846	0.0323	1	-9.09	-9.09
103.38603	29.019	5002.846	0.0323	1	-9.128	-9.128
103.46937	28.963	5007.846	0.0323	1	-9.164	-9.164
103.5527	28.91	5012.846	0.0323	1	-9.198	-9.198
103.63604	28.852	5017.846	0.0323	1	-9.239	-9.239
103.71938	28.787	5022.846	0.0323	1	-9.287	-9.287
103.80273	28.709	5027.846	0.0323	1	-9.346	-9.346
103.88608	28.633	5032.846	0.0323	1	-9.402	-9.402
103.96942	28.561	5037.846	0.0323	1	-9.452	-9.452
104.05274	28.497	5042.846	0.0323	1	-9.489	-9.489
104.13605	28.454	5047.846	0.0323	1	-9.505	-9.505
104.21938	28.412	5052.846	0.0323	1	-9.522	-9.522
104.30271	28.359	5057.846	0.0323	1	-9.548	-9.548
104.38604	28.305	5062.846	0.0323	1	-9.577	-9.577
104.46937	28.248	5067.846	0.0323	1	-9.611	-9.611
104.5527	28.187	5072.846	0.0323	1	-9.65	-9.65
104.63603	28.128	5077.846	0.0323	1	-9.686	-9.686
104.71937	28.071	5082.846	0.0323	1	-9.722	-9.722
104.8027	28.012	5087.846	0.0323	1	-9.759	-9.759
104.88604	27.948	5092.846	0.0323	1	-9.8	-9.8
104.96937	27.882	5097.846	0.0323	1	-9.844	-9.844
105.05269	27.809	5102.846	0.0323	1	-9.892	-9.892
105.13601	27.734	5107.846	0.0323	1	-9.941	-9.941
105.21934	27.681	5112.846	0.0323	1	-9.971	-9.971
105.30267	27.62	5117.846	0.0323	1	-10.007	-10.007
105.38599	27.543	5122.846	0.0323	1	-10.052	-10.052
105.46933	27.452	5127.846	0.0323	1	-10.11	-10.11
105.55266	27.36	5132.846	0.0323	1	-10.172	-10.172
105.636	27.273	5137.846	0.0323	1	-10.228	-10.228
105.71935	27.178	5142.846	0.0323	1	-10.29	-10.29
105.80268	27.072	5147.846	0.0322	1	-10.364	-10.364
105.88602	26.963	5152.846	0.0323	1	-10.445	-10.445
105.96937	26.862	5157.846	0.0323	1	-10.517	-10.517
106.05271	26.756	5162.846	0.0323	1	-10.591	-10.591
106.13605	26.652	5167.846	0.0322	1	-10.661	-10.661
106.21939	26.546	5172.846	0.0323	1	-10.734	-10.734
106.30271	26.441	5177.846	0.0323	1	-10.812	-10.812
106.38605	26.344	5182.846	0.0323	1	-10.884	-10.884
106.46939	26.24	5187.846	0.0323	1	-10.961	-10.961
106.55272	26.138	5192.846	0.0322	1	-11.037	-11.037
106.63606	26.031	5197.846	0.0323	1	-11.117	-11.117
106.71939	25.919	5202.846	0.0323	1	-11.2	-11.2
106.80273	25.801	5207.846	0.0323	1	-11.29	-11.29
106.88606	25.685	5212.846	0.0323	1	-11.376	-11.376
106.9694	25.566	5217.846	0.0323	1	-11.462	-11.462
107.05272	25.443	5222.846	0.0323	1	-11.554	-11.554
107.13606	25.333	5227.846	0.0323	1	-11.634	-11.634
107.21939	25.273	5232.846	0.0323	1	-11.666	-11.666
107.30272	25.19	5237.846	0.0322	1	-11.72	-11.72
107.38606	25.064	5242.846	0.0322	1	-11.817	-11.817
107.46939	24.899	5247.846	0.0322	1	-11.952	-11.952
107.55273	24.722	5252.846	0.0323	1	-12.098	-12.098
107.63606	24.535	5257.846	0.0323	1	-12.256	-12.256
107.7194	24.362	5262.846	0.0322	1	-12.4	-12.4
107.80274	24.191	5267.846	0.0323	1	-12.542	-12.542
107.88607	24.02	5272.846	0.0322	1	-12.686	-12.686
107.9694	23.846	5277.846	0.0323	1	-12.83	-12.83
108.05273	23.67	5282.846	0.0322	1	-12.97	-12.97
108.13606	23.498	5287.846	0.0322	1	-13.101	-13.101
108.21939	23.332	5292.846	0.0323	1	-13.228	-13.228
108.30272	23.154	5297.846	0.0323	1	-13.367	-13.367
108.38605	22.977	5302.846	0.0323	1	-13.507	-13.507
108.46938	22.802	5307.846	0.0322	1	-13.646	-13.646
108.55271	22.641	5312.846	0.0322	1	-13.773	-13.773
108.63605	22.457	5317.846	0.0322	1	-13.922	-13.922
108.7194	22.255	5322.846	0.0323	1	-14.089	-14.089
108.80274	22.057	5327.846	0.0323	1	-14.252	-14.252
108.88608	21.874	5332.846	0.0323	1	-14.4	-14.4
108.96941	21.692	5337.846	0.0322	1	-14.545	-14.545
109.05275	21.502	5342.846	0.0323	1	-14.698	-14.698
109.13609	21.312	5347.846	0.0323	1	-14.853	-14.853
109.21942	21.121	5352.846	0.0323	1	-15.007	-15.007
109.30276	20.939	5357.846	0.0322	1	-15.15	-15.15
109.3861	20.76	5362.846	0.0323	1	-15.29	-15.29
109.46943	20.586	5367.846	0.0322	1	-15.428	-15.428
109.55277	20.414	5372.846	0.0322	1	-15.566	-15.566
109.6361	20.239	5377.846	0.0323	1	-15.707	-15.707
109.71943	20.059	5382.846	0.0323	1	-15.855	-15.855
109.80276	19.881	5387.846	0.0323	1	-16.002	-16.002
109.8861	19.71	5392.846	0.0323	1	-16.147	-16.147
109.96943	19.577	5397.846	0.0322	1	-16.254	-16.254
