# Supplementary material for: Modification of the structural stability of human serum albumin in rheumatoid arthritis
Source: PLoS One. 2023 Mar 17;18(3):e0271008. doi: 10.1371/journal.pone.0271008 (PMC10022781; doi:10.1371/journal.pone.0271008)
Supplement: S2 Data — The zip file includes 47 HDC results (.csv) exported from DSC raw files. Each HDC result file contains seven measurements for each DSC run: temperature (°C), power (μW), time(s), pressure (atm), scan rate (°C/min), analysis data (excess molar heat capacity (Cpex)), and corrected data (normalized Cpex, normalization explained in the Methods section). (ZIP) [file pone.0271008.s003.zip › SupplmentalData_2_HDC results/RF65.csv]

temp	power	time	pressure	scan rate	AnalysisData	CorrectedData
20.0012	-61.837	0.46	0.0324	0.566	0.149	0.149
20.0329	-79.11	5.459	0.0324	0.566	0.133	0.133
20.08535	-149.387	10.46	0.0324	0.566	0.074	0.074
20.1683	-234.101	16.46	0.0324	0.566	-0.429	-0.429
20.24986	-289.006	21.46	0.0324	0.68	-1.935	-1.935
20.35802	-331.522	27.459	0.0324	0.796	-4.465	-4.465
20.47312	-351.467	33.459	0.0324	0.911	-6.843	-6.843
20.57171	-354.613	38.459	0.0324	1.024	-8.569	-8.569
20.67097	-348.782	43.459	0.0324	1.097	-10.88	-10.88
20.7697	-336.188	48.459	0.0324	1.139	-13.07	-13.07
20.86705	-319.154	53.459	0.0324	1.155	-14.892	-14.892
20.9625	-299.648	58.459	0.0324	1.138	-16.367	-16.367
21.05579	-279.198	63.459	0.0324	1.117	-17.541	-17.541
21.14684	-258.89	68.459	0.0324	1.094	-18.381	-18.381
21.23575	-239.542	73.459	0.0324	1.071	-18.926	-18.926
21.32272	-221.713	78.459	0.0324	1.05	-19.258	-19.258
21.40802	-205.707	83.459	0.0324	1.03	-19.427	-19.427
21.49194	-191.614	88.459	0.0324	1.014	-19.437	-19.437
21.57479	-179.428	93.459	0.0324	1.001	-19.353	-19.353
21.65685	-168.965	98.459	0.0324	0.991	-19.048	-19.048
21.73841	-160.224	103.459	0.0324	0.984	-18.785	-18.785
21.81972	-152.862	108.459	0.0324	0.98	-18.531	-18.531
21.90096	-146.653	113.459	0.0324	0.978	-18.278	-18.278
21.98228	-141.33	118.459	0.0324	0.979	-18.004	-18.004
22.06378	-136.673	123.459	0.0324	0.98	-17.773	-17.773
22.16191	-131.784	129.459	0.0324	0.982	-17.685	-17.685
22.244	-127.875	134.459	0.0324	0.985	-17.494	-17.494
22.32638	-124.15	139.459	0.0324	0.988	-17.371	-17.371
22.40902	-120.45	144.459	0.0324	0.991	-17.229	-17.229
22.49192	-116.741	149.459	0.0324	0.994	-17.122	-17.122
22.57503	-113.012	154.459	0.0326	0.996	-17.047	-17.047
22.65831	-109.227	159.459	0.0324	0.999	-16.974	-16.974
22.74175	-105.407	164.459	0.0326	1	-16.916	-16.916
22.82529	-101.593	169.459	0.0324	1.002	-16.887	-16.887
22.9089	-97.751	174.459	0.0324	1.003	-16.855	-16.855
22.99256	-93.914	179.459	0.0326	1.003	-16.836	-16.836
23.07623	-90.103	184.459	0.0324	1.004	-16.824	-16.824
23.1599	-86.336	189.459	0.0324	1.004	-16.793	-16.793
23.24355	-82.66	194.459	0.0324	1.004	-16.79	-16.79
23.32716	-79.067	199.459	0.0324	1.003	-16.79	-16.79
23.41075	-75.584	204.459	0.0324	1.003	-16.796	-16.796
23.49429	-72.205	209.459	0.0326	1.003	-16.77	-16.77
23.57779	-68.946	214.459	0.0324	1.002	-16.755	-16.755
23.66126	-65.821	219.459	0.0324	1.002	-16.745	-16.745
23.7447	-62.839	224.459	0.0324	1.001	-16.737	-16.737
23.82811	-59.971	229.459	0.0326	1.001	-16.719	-16.719
23.91151	-57.193	234.459	0.0324	1.001	-16.675	-16.675
23.99489	-54.554	239.459	0.0324	1.001	-16.647	-16.647
24.07825	-52.036	244.459	0.0324	1	-16.628	-16.628
24.1616	-49.604	249.459	0.0324	1	-16.616	-16.616
24.24495	-47.263	254.459	0.0324	1	-16.601	-16.601
24.3283	-45.012	259.459	0.0324	1	-16.557	-16.557
24.41164	-42.837	264.459	0.0324	1	-16.516	-16.516
24.49499	-40.758	269.459	0.0324	1	-16.488	-16.488
24.57836	-38.746	274.459	0.0324	1	-16.456	-16.456
24.66174	-36.844	279.459	0.0324	1	-16.467	-16.467
24.74512	-35.003	284.459	0.0324	1.001	-16.463	-16.463
24.82851	-33.194	289.459	0.0324	1.001	-16.432	-16.432
24.91189	-31.431	294.459	0.0324	1.001	-16.392	-16.392
24.99527	-29.727	299.459	0.0324	1.001	-16.35	-16.35
25.07865	-28.097	304.459	0.0324	1.001	-16.326	-16.326
25.16204	-26.494	309.459	0.0324	1.001	-16.285	-16.285
25.24542	-24.961	314.459	0.0324	1.001	-16.261	-16.261
25.32879	-23.465	319.459	0.0324	1.001	-16.22	-16.22
25.41217	-22.031	324.459	0.0324	1.001	-16.186	-16.186
25.49554	-20.661	329.459	0.0324	1	-16.168	-16.168
25.57891	-19.313	334.459	0.0324	1	-16.135	-16.135
25.66228	-18.018	339.459	0.0326	1	-16.112	-16.112
25.74564	-16.769	344.459	0.0324	1	-16.097	-16.097
25.82901	-15.568	349.459	0.0324	1	-16.08	-16.08
25.91237	-14.413	354.459	0.0324	1	-16.062	-16.062
25.99573	-13.297	359.459	0.0326	1	-16.043	-16.043
26.07907	-12.181	364.459	0.0324	1	-15.992	-15.992
26.16243	-11.138	369.459	0.0324	1	-15.985	-15.985
26.24579	-10.151	374.459	0.0324	1	-15.99	-15.99
26.32914	-9.182	379.459	0.0324	1	-15.973	-15.973
26.4125	-8.24	384.459	0.0326	1	-15.943	-15.943
26.49585	-7.349	389.459	0.0326	1	-15.934	-15.934
26.57922	-6.486	394.459	0.0324	1	-15.928	-15.928
26.66257	-5.647	399.459	0.0326	1	-15.919	-15.919
26.74592	-4.831	404.459	0.0326	1	-15.896	-15.896
26.82926	-4.05	409.459	0.0324	1	-15.86	-15.86
26.91262	-3.276	414.46	0.0326	1	-15.826	-15.826
26.99598	-2.56	419.46	0.0324	1	-15.849	-15.849
27.07935	-1.875	424.46	0.0326	1	-15.872	-15.872
27.1627	-1.203	429.46	0.0324	1	-15.874	-15.874
27.24604	-0.514	434.46	0.0324	1	-15.836	-15.836
27.32939	0.151	439.46	0.0324	1	-15.798	-15.798
27.41273	0.776	444.46	0.0324	1	-15.775	-15.775
27.49607	1.371	449.46	0.0324	1	-15.753	-15.753
27.57941	1.959	454.46	0.0326	1	-15.721	-15.721
27.66275	2.513	459.46	0.0324	1	-15.71	-15.71
27.74608	3.045	464.46	0.0326	1	-15.712	-15.712
27.82943	3.558	469.46	0.0324	1	-15.725	-15.725
27.91278	4.048	474.46	0.0324	1	-15.733	-15.733
27.99612	4.529	479.46	0.0324	1	-15.725	-15.725
28.07947	4.995	484.46	0.0326	1	-15.711	-15.711
28.16281	5.447	489.46	0.0324	1	-15.692	-15.692
28.24615	5.888	494.46	0.0324	1	-15.671	-15.671
28.32949	6.319	499.46	0.0324	1	-15.647	-15.647
28.41283	6.734	504.46	0.0324	1	-15.622	-15.622
28.49618	7.133	509.46	0.0324	1	-15.61	-15.61
28.59619	7.583	515.459	0.0324	1	-15.617	-15.617
28.67953	7.953	520.459	0.0324	1	-15.603	-15.603
28.76287	8.312	525.459	0.0324	1	-15.581	-15.581
28.84621	8.667	530.459	0.0324	1	-15.554	-15.554
28.92954	9.017	535.459	0.0324	1	-15.516	-15.516
29.01288	9.346	540.459	0.0324	1	-15.502	-15.502
29.09621	9.655	545.459	0.0324	1	-15.487	-15.487
29.17956	9.942	550.459	0.0324	1	-15.483	-15.483
29.26291	10.207	555.459	0.0324	1	-15.505	-15.505
29.34626	10.469	560.459	0.0324	1	-15.511	-15.511
29.4296	10.733	565.459	0.0324	1	-15.498	-15.498
29.51294	11.009	570.459	0.0326	1	-15.471	-15.471
29.59627	11.284	575.459	0.0324	1	-15.443	-15.443
29.6796	11.549	580.459	0.0326	1	-15.413	-15.413
29.76294	11.802	585.459	0.0326	1	-15.402	-15.402
29.84627	12.039	590.459	0.0324	1	-15.401	-15.401
29.9296	12.259	595.459	0.0324	1	-15.41	-15.41
30.01293	12.474	600.459	0.0324	1	-15.401	-15.401
30.09625	12.687	605.459	0.0324	1	-15.368	-15.368
30.17959	12.892	610.459	0.0324	1	-15.341	-15.341
30.26292	13.086	615.459	0.0324	1	-15.319	-15.319
30.34626	13.267	620.459	0.0324	1	-15.31	-15.31
30.42959	13.439	625.459	0.0326	1	-15.302	-15.302
30.51293	13.615	630.459	0.0326	1	-15.293	-15.293
30.59627	13.789	635.459	0.0324	1	-15.287	-15.287
30.6796	13.949	640.459	0.0326	1	-15.285	-15.285
30.76293	14.112	645.459	0.0326	1	-15.274	-15.274
30.84626	14.27	650.459	0.0324	1	-15.266	-15.266
30.9296	14.419	655.459	0.0324	1	-15.262	-15.262
31.01294	14.561	660.459	0.0324	1	-15.251	-15.251
31.09628	14.701	665.459	0.0326	1	-15.24	-15.24
31.17962	14.833	670.459	0.0326	1	-15.234	-15.234
31.26296	14.962	675.459	0.0326	1	-15.231	-15.231
31.34629	15.09	680.459	0.0326	1	-15.223	-15.223
31.42963	15.219	685.459	0.0324	1	-15.208	-15.208
31.51296	15.35	690.459	0.0326	1	-15.182	-15.182
31.5963	15.477	695.459	0.0324	1	-15.163	-15.163
31.67962	15.599	700.459	0.0324	1	-15.163	-15.163
31.76296	15.717	705.459	0.0326	1	-15.166	-15.166
31.84629	15.826	710.459	0.0326	1	-15.155	-15.155
31.92962	15.932	715.459	0.0326	1	-15.133	-15.133
32.01295	16.035	720.459	0.0326	1	-15.118	-15.118
32.09629	16.14	725.459	0.0326	1	-15.112	-15.112
32.17963	16.23	730.459	0.0326	1	-15.107	-15.107
32.26296	16.313	735.459	0.0324	1	-15.111	-15.111
32.34628	16.407	740.459	0.0324	1	-15.1	-15.1
32.4296	16.504	745.459	0.0326	1	-15.087	-15.087
32.51294	16.605	750.459	0.0324	1	-15.067	-15.067
32.59627	16.69	755.459	0.0326	1	-15.058	-15.058
32.6796	16.767	760.459	0.0326	1	-15.055	-15.055
32.76294	16.842	765.459	0.0326	1	-15.049	-15.049
32.84627	16.909	770.459	0.0326	1	-15.05	-15.05
32.92961	16.984	775.459	0.0326	1	-15.038	-15.038
33.01294	17.052	780.459	0.0324	1	-15.039	-15.039
33.09627	17.125	785.459	0.0326	1	-15.027	-15.027
33.17962	17.191	790.459	0.0326	1	-15.017	-15.017
33.26297	17.247	795.459	0.0324	1	-15.02	-15.02
33.34629	17.307	800.459	0.0324	1	-15.02	-15.02
33.42964	17.376	805.459	0.0324	1	-15.008	-15.008
33.51296	17.438	810.459	0.0324	1	-14.991	-14.991
33.59629	17.502	815.459	0.0324	1	-14.974	-14.974
33.69627	17.585	821.459	0.0324	1	-14.939	-14.939
33.7796	17.655	826.459	0.0326	1	-14.913	-14.913
33.86294	17.712	831.459	0.0326	1	-14.901	-14.901
33.94627	17.766	836.459	0.0326	1	-14.885	-14.885
34.02961	17.814	841.459	0.0326	1	-14.884	-14.884
34.11295	17.86	846.459	0.0326	1	-14.882	-14.882
34.19628	17.907	851.459	0.0324	1	-14.872	-14.872
34.27961	17.95	856.459	0.0324	1	-14.873	-14.873
34.36294	17.995	861.459	0.0324	1	-14.875	-14.875
34.44628	18.039	866.459	0.0324	1	-14.878	-14.878
34.52961	18.082	871.459	0.0324	1	-14.879	-14.879
34.61296	18.128	876.459	0.0326	1	-14.876	-14.876
34.69628	18.167	881.459	0.0324	1	-14.876	-14.876
34.7796	18.214	886.459	0.0326	1	-14.863	-14.863
34.86293	18.269	891.459	0.0324	1	-14.842	-14.842
34.94627	18.316	896.459	0.0326	1	-14.83	-14.83
35.02962	18.351	901.459	0.0324	1	-14.83	-14.83
35.11295	18.383	906.459	0.0326	1	-14.831	-14.831
35.19628	18.417	911.459	0.0326	1	-14.825	-14.825
35.27959	18.46	916.459	0.0326	1	-14.808	-14.808
35.36291	18.508	921.459	0.0326	1	-14.787	-14.787
35.44623	18.555	926.459	0.0326	1	-14.761	-14.761
35.52955	18.599	931.459	0.0326	1	-14.741	-14.741
35.61287	18.641	936.459	0.0326	1	-14.73	-14.73
35.6962	18.679	941.459	0.0326	1	-14.721	-14.721
35.77955	18.707	946.459	0.0326	1	-14.713	-14.713
35.8629	18.729	951.459	0.0324	1	-14.712	-14.712
35.94623	18.75	956.459	0.0324	1	-14.715	-14.715
36.02955	18.779	961.459	0.0326	1	-14.71	-14.71
36.11287	18.817	966.459	0.0324	1	-14.698	-14.698
36.1962	18.855	971.459	0.0324	1	-14.686	-14.686
36.27954	18.887	976.459	0.0324	1	-14.676	-14.676
36.36287	18.91	981.459	0.0324	1	-14.674	-14.674
36.4462	18.934	986.459	0.0324	1	-14.663	-14.663
36.52955	18.962	991.459	0.0326	1	-14.647	-14.647
36.6129	18.984	996.459	0.0324	1	-14.635	-14.635
36.69624	19.006	1001.459	0.0324	1	-14.624	-14.624
36.77957	19.029	1006.459	0.0324	1	-14.613	-14.613
36.86291	19.062	1011.459	0.0326	1	-14.593	-14.593
36.94624	19.091	1016.459	0.0324	1	-14.58	-14.58
37.02956	19.122	1021.459	0.0326	1	-14.567	-14.567
37.1129	19.151	1026.459	0.0324	1	-14.554	-14.554
37.19622	19.179	1031.459	0.0324	1	-14.547	-14.547
37.27956	19.21	1036.459	0.0324	1	-14.535	-14.535
37.36288	19.235	1041.459	0.0326	1	-14.531	-14.531
37.44621	19.264	1046.459	0.0326	1	-14.519	-14.519
37.52955	19.291	1051.459	0.0324	1	-14.509	-14.509
37.61288	19.314	1056.459	0.0326	1	-14.503	-14.503
37.6962	19.338	1061.459	0.0324	1	-14.494	-14.494
37.77951	19.367	1066.459	0.0324	1	-14.479	-14.479
37.86285	19.4	1071.459	0.0324	1	-14.461	-14.461
37.95953	19.428	1077.259	0.0324	1	-14.453	-14.453
38.04285	19.448	1082.259	0.0324	1	-14.45	-14.45
38.12617	19.471	1087.259	0.0324	1	-14.444	-14.444
38.20951	19.497	1092.259	0.0326	1	-14.432	-14.432
38.29285	19.518	1097.259	0.0324	1	-14.425	-14.425
38.37618	19.535	1102.259	0.0324	1	-14.42	-14.42
38.45951	19.555	1107.259	0.0324	1	-14.413	-14.413
38.54285	19.58	1112.259	0.0324	1	-14.398	-14.398
38.62617	19.598	1117.259	0.0324	1	-14.391	-14.391
38.70949	19.618	1122.259	0.0324	1	-14.381	-14.381
38.79283	19.642	1127.259	0.0324	1	-14.365	-14.365
38.87618	19.661	1132.259	0.0324	1	-14.354	-14.354
38.95952	19.676	1137.259	0.0324	1	-14.349	-14.349
39.04286	19.69	1142.259	0.0324	1	-14.346	-14.346
39.12619	19.704	1147.259	0.0324	1	-14.345	-14.345
39.20952	19.725	1152.259	0.0324	1	-14.338	-14.338
39.29285	19.746	1157.259	0.0324	1	-14.329	-14.329
39.37618	19.767	1162.259	0.0324	1	-14.318	-14.318
39.4595	19.791	1167.259	0.0324	1	-14.304	-14.304
39.54283	19.816	1172.259	0.0324	1	-14.29	-14.29
39.62615	19.841	1177.259	0.0323	1	-14.277	-14.277
39.70948	19.864	1182.259	0.0326	1	-14.264	-14.264
39.79281	19.886	1187.259	0.0324	1	-14.251	-14.251
39.87613	19.909	1192.259	0.0324	1	-14.236	-14.236
39.95946	19.931	1197.259	0.0324	1	-14.219	-14.219
40.04279	19.951	1202.259	0.0324	1	-14.209	-14.209
40.12612	19.973	1207.259	0.0324	1	-14.197	-14.197
40.20945	19.99	1212.259	0.0324	1	-14.19	-14.19
40.29278	20.007	1217.259	0.0324	1	-14.181	-14.181
40.37611	20.022	1222.259	0.0324	1	-14.174	-14.174
40.45944	20.038	1227.259	0.0324	1	-14.166	-14.166
40.54277	20.055	1232.259	0.0326	1	-14.157	-14.157
40.6261	20.071	1237.259	0.0324	1	-14.148	-14.148
40.70943	20.088	1242.259	0.0324	1	-14.139	-14.139
40.79277	20.104	1247.259	0.0324	1	-14.129	-14.129
40.87609	20.119	1252.259	0.0324	1	-14.121	-14.121
40.95943	20.137	1257.259	0.0324	1	-14.111	-14.111
41.04277	20.153	1262.259	0.0324	1	-14.104	-14.104
41.12611	20.167	1267.259	0.0324	1	-14.101	-14.101
41.20944	20.182	1272.259	0.0324	1	-14.097	-14.097
41.29278	20.196	1277.259	0.0324	1	-14.093	-14.093
41.37611	20.21	1282.259	0.0324	1	-14.088	-14.088
41.45943	20.228	1287.259	0.0324	1	-14.077	-14.077
41.54275	20.25	1292.259	0.0324	1	-14.065	-14.065
41.62607	20.275	1297.259	0.0326	1	-14.048	-14.048
41.70939	20.3	1302.259	0.0324	1	-14.03	-14.03
41.79271	20.323	1307.259	0.0324	1	-14.014	-14.014
41.87605	20.344	1312.259	0.0324	1	-14	-14
41.95938	20.361	1317.259	0.0324	1	-13.991	-13.991
42.04272	20.377	1322.259	0.0326	1	-13.985	-13.985
42.12606	20.392	1327.259	0.0324	1	-13.978	-13.978
42.20939	20.405	1332.259	0.0324	1	-13.973	-13.973
42.29273	20.421	1337.259	0.0324	1	-13.965	-13.965
42.37607	20.438	1342.259	0.0324	1	-13.955	-13.955
42.45941	20.454	1347.259	0.0324	1	-13.944	-13.944
42.54275	20.467	1352.259	0.0324	1	-13.935	-13.935
42.62609	20.483	1357.259	0.0324	1	-13.923	-13.923
42.70942	20.502	1362.259	0.0324	1	-13.91	-13.91
42.79276	20.521	1367.259	0.0324	1	-13.9	-13.9
42.87608	20.538	1372.259	0.0324	1	-13.888	-13.888
42.95942	20.556	1377.259	0.0324	1	-13.877	-13.877
43.04275	20.575	1382.259	0.0324	1	-13.869	-13.869
43.12607	20.594	1387.259	0.0324	1	-13.858	-13.858
43.2094	20.613	1392.259	0.0324	1	-13.847	-13.847
43.29273	20.631	1397.259	0.0324	1	-13.837	-13.837
43.37607	20.649	1402.259	0.0324	1	-13.825	-13.825
43.45941	20.666	1407.259	0.0324	1	-13.814	-13.814
43.54274	20.684	1412.259	0.0324	1	-13.801	-13.801
43.62608	20.702	1417.259	0.0324	1	-13.788	-13.788
43.70941	20.719	1422.259	0.0324	1	-13.777	-13.777
43.79274	20.738	1427.259	0.0324	1	-13.763	-13.763
43.87606	20.758	1432.259	0.0324	1	-13.748	-13.748
43.9594	20.776	1437.259	0.0324	1	-13.734	-13.734
44.04272	20.794	1442.259	0.0324	1	-13.721	-13.721
44.12605	20.811	1447.259	0.0324	1	-13.709	-13.709
44.20938	20.828	1452.259	0.0324	1	-13.699	-13.699
44.29272	20.844	1457.259	0.0324	1	-13.689	-13.689
44.37605	20.859	1462.259	0.0324	1	-13.681	-13.681
44.45937	20.876	1467.259	0.0324	1	-13.67	-13.67
44.54269	20.897	1472.259	0.0324	1	-13.654	-13.654
44.62602	20.92	1477.259	0.0324	1	-13.636	-13.636
44.70935	20.939	1482.259	0.0324	1	-13.622	-13.622
44.79268	20.957	1487.259	0.0324	1	-13.61	-13.61
44.87602	20.976	1492.259	0.0324	1	-13.596	-13.596
44.95934	20.992	1497.259	0.0326	1	-13.584	-13.584
45.04269	21.009	1502.259	0.0324	1	-13.573	-13.573
45.12603	21.023	1507.259	0.0324	1	-13.563	-13.563
45.20935	21.037	1512.259	0.0324	1	-13.555	-13.555
45.29269	21.052	1517.259	0.0324	1	-13.545	-13.545
45.37602	21.069	1522.259	0.0324	1	-13.531	-13.531
45.45935	21.087	1527.259	0.0324	1	-13.517	-13.517
45.54268	21.105	1532.259	0.0324	1	-13.504	-13.504
45.62601	21.125	1537.259	0.0324	1	-13.489	-13.489
45.70934	21.146	1542.259	0.0324	1	-13.472	-13.472
45.79267	21.165	1547.259	0.0324	1	-13.458	-13.458
45.876	21.185	1552.259	0.0324	1	-13.443	-13.443
45.95934	21.205	1557.259	0.0324	1	-13.428	-13.428
46.04266	21.225	1562.259	0.0324	1	-13.414	-13.414
46.12599	21.248	1567.259	0.0324	1	-13.396	-13.396
46.20932	21.27	1572.259	0.0324	1	-13.38	-13.38
46.29265	21.293	1577.259	0.0324	1	-13.363	-13.363
46.37599	21.312	1582.259	0.0324	1	-13.349	-13.349
46.45934	21.329	1587.259	0.0324	1	-13.337	-13.337
46.54269	21.345	1592.259	0.0324	1	-13.326	-13.326
46.62601	21.363	1597.259	0.0324	1	-13.313	-13.313
46.70932	21.388	1602.259	0.0324	1	-13.293	-13.293
46.79263	21.421	1607.259	0.0324	1	-13.265	-13.265
46.87597	21.454	1612.259	0.0324	1	-13.236	-13.236
46.95931	21.476	1617.259	0.0324	1	-13.219	-13.219
47.04264	21.495	1622.259	0.0324	1	-13.206	-13.206
47.12596	21.515	1627.259	0.0324	1	-13.191	-13.191
47.20931	21.538	1632.259	0.0324	1	-13.173	-13.173
47.29263	21.556	1637.259	0.0324	1	-13.159	-13.159
47.37595	21.578	1642.26	0.0324	1	-13.14	-13.14
47.45928	21.605	1647.26	0.0324	1	-13.118	-13.118
47.54262	21.627	1652.26	0.0324	1	-13.1	-13.1
47.62594	21.65	1657.26	0.0324	1	-13.081	-13.081
47.70928	21.672	1662.26	0.0324	1	-13.063	-13.063
47.79261	21.695	1667.26	0.0324	1	-13.045	-13.045
47.87594	21.718	1672.26	0.0324	1	-13.026	-13.026
47.95927	21.741	1677.26	0.0324	1	-13.007	-13.007
48.0426	21.762	1682.26	0.0324	1	-12.989	-12.989
48.12594	21.782	1687.26	0.0324	1	-12.973	-12.973
48.20926	21.804	1692.26	0.0324	1	-12.955	-12.955
48.29259	21.826	1697.26	0.0324	1	-12.937	-12.937
48.37592	21.85	1702.26	0.0324	1	-12.919	-12.919
48.45924	21.875	1707.26	0.0324	1	-12.899	-12.899
48.54258	21.901	1712.26	0.0324	1	-12.88	-12.88
48.62591	21.925	1717.26	0.0324	1	-12.861	-12.861
48.70925	21.95	1722.26	0.0324	1	-12.84	-12.84
48.79258	21.978	1727.26	0.0324	1	-12.815	-12.815
48.8759	22.009	1732.26	0.0324	1	-12.786	-12.786
48.95924	22.043	1737.26	0.0324	1	-12.756	-12.756
49.04257	22.07	1742.26	0.0324	1	-12.732	-12.732
49.12589	22.097	1747.26	0.0324	1	-12.71	-12.71
49.20921	22.128	1752.26	0.0324	1	-12.684	-12.684
49.29253	22.161	1757.26	0.0324	1	-12.655	-12.655
49.37586	22.193	1762.26	0.0324	1	-12.628	-12.628
49.4592	22.218	1767.26	0.0324	1	-12.608	-12.608
49.54254	22.243	1772.26	0.0324	1	-12.588	-12.588
49.62588	22.266	1777.26	0.0324	1	-12.57	-12.57
49.70923	22.289	1782.26	0.0324	1	-12.551	-12.551
49.79257	22.311	1787.26	0.0324	1	-12.533	-12.533
49.87591	22.335	1792.26	0.0324	1	-12.512	-12.512
49.95925	22.361	1797.26	0.0324	1	-12.49	-12.49
50.04259	22.389	1802.26	0.0324	1	-12.467	-12.467
50.12593	22.418	1807.26	0.0324	1	-12.453	-12.453
50.20926	22.451	1812.26	0.0324	1	-12.45	-12.45
50.2926	22.487	1817.26	0.0324	1	-12.446	-12.446
50.37592	22.523	1822.26	0.0324	1	-12.439	-12.439
50.45925	22.566	1827.26	0.0324	1	-12.423	-12.423
50.54258	22.609	1832.26	0.0324	1	-12.402	-12.402
50.6259	22.646	1837.26	0.0324	1	-12.385	-12.385
50.70925	22.684	1842.26	0.0324	1	-12.366	-12.366
50.79257	22.714	1847.26	0.0324	1	-12.354	-12.354
50.87591	22.75	1852.26	0.0324	1	-12.332	-12.332
50.95924	22.782	1857.26	0.0324	1	-12.312	-12.312
51.04258	22.82	1862.26	0.0324	1	-12.286	-12.286
51.1259	22.856	1867.26	0.0324	1	-12.259	-12.259
51.20923	22.891	1872.26	0.0324	1	-12.232	-12.232
51.29256	22.929	1877.26	0.0324	1	-12.202	-12.202
51.37589	22.966	1882.26	0.0324	1	-12.17	-12.17
51.45923	22.999	1887.26	0.0324	1	-12.143	-12.143
51.54255	23.033	1892.26	0.0324	1	-12.114	-12.114
51.62589	23.07	1897.26	0.0324	1	-12.08	-12.08
51.70922	23.106	1902.26	0.0324	1	-12.047	-12.047
51.79255	23.144	1907.26	0.0324	1	-12.013	-12.013
51.87588	23.179	1912.26	0.0324	1	-11.982	-11.982
51.9592	23.215	1917.26	0.0324	1	-11.95	-11.95
52.04253	23.253	1922.26	0.0324	1	-11.916	-11.916
52.12587	23.288	1927.26	0.0324	1	-11.885	-11.885
52.20921	23.322	1932.26	0.0324	1	-11.855	-11.855
52.29254	23.356	1937.26	0.0324	1	-11.824	-11.824
52.37588	23.389	1942.26	0.0324	1	-11.794	-11.794
52.45923	23.428	1947.26	0.0324	1	-11.758	-11.758
52.54257	23.467	1952.26	0.0324	1	-11.722	-11.722
52.62589	23.507	1957.26	0.0324	1	-11.686	-11.686
52.70922	23.547	1962.26	0.0324	1	-11.65	-11.65
52.79255	23.587	1967.26	0.0324	1	-11.613	-11.613
52.87588	23.622	1972.26	0.0324	1	-11.581	-11.581
52.9592	23.662	1977.26	0.0324	1	-11.544	-11.544
53.04251	23.706	1982.26	0.0324	1	-11.505	-11.505
53.12583	23.753	1987.26	0.0324	1	-11.464	-11.464
53.20917	23.792	1992.26	0.0324	1	-11.429	-11.429
53.29251	23.823	1997.26	0.0324	1	-11.402	-11.402
53.37584	23.853	2002.26	0.0324	1	-11.375	-11.375
53.45917	23.884	2007.26	0.0324	1	-11.347	-11.347
53.54251	23.92	2012.26	0.0324	1	-11.314	-11.314
53.62585	23.956	2017.26	0.0324	1	-11.282	-11.282
53.70918	23.992	2022.26	0.0326	1	-11.249	-11.249
53.79252	24.029	2027.26	0.0323	1	-11.215	-11.215
53.87586	24.066	2032.26	0.0324	1	-11.183	-11.183
53.95919	24.106	2037.26	0.0324	1	-11.146	-11.146
54.04253	24.148	2042.26	0.0324	1	-11.107	-11.107
54.12587	24.191	2047.26	0.0324	1	-11.068	-11.068
54.20919	24.235	2052.26	0.0324	1	-11.03	-11.03
54.29253	24.285	2057.26	0.0324	1	-10.986	-10.986
54.37586	24.332	2062.26	0.0324	1	-10.945	-10.945
54.45919	24.382	2067.26	0.0323	1	-10.902	-10.902
54.54252	24.432	2072.26	0.0324	1	-10.858	-10.858
54.62586	24.48	2077.26	0.0324	1	-10.814	-10.814
54.70919	24.53	2082.26	0.0324	1	-10.769	-10.769
54.79252	24.577	2087.26	0.0324	1	-10.728	-10.728
54.87586	24.623	2092.26	0.0323	1	-10.688	-10.688
54.95918	24.67	2097.26	0.0324	1	-10.647	-10.647
55.04251	24.722	2102.26	0.0324	1	-10.602	-10.602
55.12584	24.774	2107.26	0.0324	1	-10.558	-10.558
55.20917	24.826	2112.26	0.0324	1	-10.514	-10.514
55.2925	24.88	2117.26	0.0324	1	-10.47	-10.47
55.37583	24.941	2122.26	0.0324	1	-10.418	-10.418
55.45916	25.003	2127.26	0.0323	1	-10.362	-10.362
55.5425	25.063	2132.26	0.0324	1	-10.308	-10.308
55.62583	25.124	2137.26	0.0323	1	-10.251	-10.251
55.70916	25.187	2142.26	0.0323	1	-10.192	-10.192
55.79249	25.25	2147.26	0.0324	1	-10.134	-10.134
55.87582	25.316	2152.26	0.0324	1	-10.07	-10.07
55.95915	25.383	2157.26	0.0324	1	-10.005	-10.005
56.04249	25.45	2162.26	0.0324	1	-9.943	-9.943
56.12582	25.517	2167.26	0.0324	1	-9.881	-9.881
56.20916	25.586	2172.26	0.0323	1	-9.818	-9.818
56.29249	25.652	2177.26	0.0324	1	-9.759	-9.759
56.37583	25.726	2182.26	0.0324	1	-9.691	-9.691
56.45917	25.801	2187.26	0.0323	1	-9.624	-9.624
56.5425	25.876	2192.26	0.0324	1	-9.554	-9.554
56.62584	25.956	2197.26	0.0323	1	-9.48	-9.48
56.70917	26.043	2202.26	0.0324	1	-9.401	-9.401
56.79249	26.127	2207.26	0.0323	1	-9.322	-9.322
56.87583	26.219	2212.26	0.0324	1	-9.235	-9.235
56.95917	26.311	2217.26	0.0324	1	-9.146	-9.146
57.04249	26.401	2222.26	0.0324	1	-9.058	-9.058
57.12584	26.494	2227.26	0.0324	1	-8.971	-8.971
57.20918	26.578	2232.26	0.0324	1	-8.894	-8.894
57.29251	26.666	2237.26	0.0324	1	-8.812	-8.812
57.37583	26.77	2242.26	0.0324	1	-8.717	-8.717
57.45916	26.884	2247.26	0.0324	1	-8.612	-8.612
57.54249	26.998	2252.26	0.0324	1	-8.507	-8.507
57.62582	27.117	2257.26	0.0324	1	-8.396	-8.396
57.70915	27.235	2262.26	0.0324	1	-8.286	-8.286
57.79248	27.351	2267.26	0.0324	1	-8.177	-8.177
57.87581	27.475	2272.26	0.0324	1	-8.06	-8.06
57.95914	27.601	2277.26	0.0324	1	-7.942	-7.942
58.04248	27.732	2282.26	0.0324	1	-7.818	-7.818
58.12581	27.868	2287.26	0.0324	1	-7.688	-7.688
58.20915	28.012	2292.26	0.0324	1	-7.551	-7.551
58.29248	28.157	2297.26	0.0324	1	-7.411	-7.411
58.37582	28.311	2302.26	0.0324	1	-7.262	-7.262
58.45916	28.474	2307.26	0.0324	1	-7.104	-7.104
58.54249	28.641	2312.26	0.0324	1	-6.942	-6.942
58.62582	28.827	2317.26	0.0324	1	-6.762	-6.762
58.70916	29.026	2322.26	0.0324	1	-6.569	-6.569
58.79249	29.226	2327.26	0.0324	1	-6.374	-6.374
58.87581	29.462	2332.26	0.0324	1	-6.144	-6.144
58.95914	29.704	2337.26	0.0324	1	-5.908	-5.908
59.04246	29.927	2342.26	0.0324	1	-5.69	-5.69
59.12578	30.178	2347.26	0.0324	1	-5.445	-5.445
59.2091	30.425	2352.26	0.0324	1	-5.204	-5.204
59.29242	30.701	2357.26	0.0324	1	-4.933	-4.933
59.37574	30.996	2362.26	0.0324	1	-4.642	-4.642
59.45908	31.302	2367.26	0.0324	1	-4.34	-4.34
59.54241	31.612	2372.26	0.0324	1	-4.036	-4.036
59.62575	31.958	2377.26	0.0324	1	-3.694	-3.694
59.7091	32.337	2382.26	0.0324	1	-3.319	-3.319
59.79244	32.733	2387.26	0.0324	1	-2.929	-2.929
59.87578	33.192	2392.26	0.0324	1	-2.475	-2.475
59.95911	33.686	2397.26	0.0324	1	-1.988	-1.988
60.04245	34.219	2402.26	0.0324	1	-1.465	-1.465
60.1258	34.765	2407.26	0.0324	1	-0.928	-0.928
60.20913	35.354	2412.26	0.0324	1	-0.345	-0.345
60.29246	35.982	2417.26	0.0324	1	0.279	0.279
60.3758	36.642	2422.26	0.0324	1	0.935	0.935
60.45913	37.322	2427.26	0.0324	1	1.61	1.61
60.54247	38.026	2432.26	0.0324	1	2.308	2.308
60.62579	38.745	2437.26	0.0324	1	3.021	3.021
60.70914	39.456	2442.26	0.0324	1	3.727	3.727
60.79247	40.123	2447.26	0.0324	1	4.389	4.389
60.87579	40.793	2452.26	0.0324	1	5.053	5.053
60.95911	41.412	2457.26	0.0323	1	5.667	5.667
61.04244	41.952	2462.26	0.0324	1	6.201	6.201
61.12576	42.377	2467.26	0.0324	1	6.62	6.62
61.2091	42.706	2472.26	0.0324	1	6.941	6.941
61.29244	42.935	2477.26	0.0324	1	7.162	7.162
61.37577	43.087	2482.26	0.0324	1	7.307	7.307
61.4591	43.181	2487.26	0.0324	1	7.394	7.394
61.54243	43.243	2492.26	0.0324	1	7.451	7.451
61.62577	43.266	2497.26	0.0323	1	7.468	7.468
61.70911	43.148	2502.26	0.0324	1	7.347	7.347
61.79244	42.865	2507.26	0.0324	1	7.061	7.061
61.87578	42.494	2512.26	0.0323	1	6.688	6.688
61.9591	42.075	2517.26	0.0324	1	6.267	6.267
62.04243	41.652	2522.26	0.0324	1	5.842	5.842
62.12576	41.233	2527.26	0.0324	1	5.422	5.422
62.20909	40.831	2532.26	0.0323	1	5.018	5.018
62.29243	40.454	2537.26	0.0324	1	4.639	4.639
62.37576	40.114	2542.26	0.0324	1	4.297	4.297
62.4591	39.815	2547.26	0.0324	1	3.995	3.995
62.54244	39.554	2552.26	0.0323	1	3.731	3.731
62.62578	39.326	2557.26	0.0324	1	3.5	3.5
62.7091	39.14	2562.26	0.0324	1	3.309	3.309
62.79244	38.982	2567.26	0.0323	1	3.146	3.146
62.87577	38.844	2572.26	0.0323	1	3.003	3.003
62.9591	38.725	2577.26	0.0324	1	2.88	2.88
63.04245	38.632	2582.26	0.0324	1	2.782	2.782
63.12578	38.541	2587.26	0.0324	1	2.687	2.687
63.2091	38.466	2592.26	0.0324	1	2.607	2.607
63.29244	38.407	2597.26	0.0324	1	2.543	2.543
63.37576	38.348	2602.26	0.0324	1	2.479	2.479
63.45911	38.294	2607.26	0.0324	1	2.42	2.42
63.54246	38.231	2612.26	0.0324	1	2.352	2.352
63.6258	38.164	2617.26	0.0324	1	2.278	2.278
63.70915	38.102	2622.26	0.0324	1	2.212	2.212
63.79247	38.043	2627.26	0.0324	1	2.148	2.148
63.8758	37.997	2632.26	0.0324	1	2.096	2.096
63.95914	37.953	2637.26	0.0324	1	2.043	2.043
64.04247	37.901	2642.26	0.0324	1	1.983	1.983
64.12578	37.851	2647.26	0.0324	1	1.926	1.926
64.20909	37.81	2652.26	0.0324	1	1.879	1.879
64.2924	37.773	2657.26	0.0324	1	1.837	1.837
64.37573	37.735	2662.26	0.0324	1	1.793	1.793
64.45907	37.682	2667.26	0.0324	1	1.735	1.735
64.5424	37.621	2672.26	0.0324	1	1.668	1.668
64.62574	37.569	2677.26	0.0324	1	1.611	1.611
64.70907	37.514	2682.26	0.0324	1	1.551	1.551
64.79241	37.46	2687.26	0.0324	1	1.492	1.492
64.87576	37.404	2692.26	0.0324	1	1.431	1.431
64.95909	37.352	2697.26	0.0324	1	1.373	1.373
65.04244	37.312	2702.26	0.0324	1	1.327	1.327
65.12576	37.279	2707.26	0.0324	1	1.287	1.287
65.20911	37.251	2712.26	0.0324	1	1.254	1.254
65.29243	37.215	2717.26	0.0324	1	1.214	1.214
65.37577	37.184	2722.26	0.0324	1	1.177	1.177
65.47243	37.147	2728.06	0.0324	1	1.133	1.133
65.55577	37.117	2733.06	0.0324	1	1.096	1.096
65.6391	37.087	2738.06	0.0324	1	1.059	1.059
65.72243	37.06	2743.06	0.0324	1	1.024	1.024
65.80577	37.034	2748.06	0.0324	1	0.989	0.989
65.88911	37.008	2753.06	0.0324	1	0.958	0.958
65.97244	36.986	2758.06	0.0324	1	0.932	0.932
66.05577	36.964	2763.06	0.0324	1	0.904	0.904
66.1391	36.943	2768.06	0.0324	1	0.876	0.876
66.22243	36.925	2773.06	0.0324	1	0.852	0.852
66.30576	36.909	2778.06	0.0324	1	0.829	0.829
66.38909	36.892	2783.06	0.0324	1	0.806	0.806
66.47242	36.877	2788.06	0.0324	1	0.785	0.785
66.55574	36.865	2793.06	0.0324	1	0.767	0.767
66.63908	36.856	2798.06	0.0324	1	0.75	0.75
66.72241	36.845	2803.06	0.0324	1	0.731	0.731
66.80575	36.836	2808.06	0.0324	1	0.716	0.716
66.88908	36.832	2813.06	0.0323	1	0.706	0.706
66.97241	36.827	2818.06	0.0324	1	0.696	0.696
67.05574	36.823	2823.06	0.0324	1	0.687	0.687
67.13907	36.82	2828.06	0.0324	1	0.679	0.679
67.22241	36.818	2833.06	0.0324	1	0.673	0.673
67.30574	36.815	2838.06	0.0324	1	0.666	0.666
67.38908	36.812	2843.06	0.0324	1	0.659	0.659
67.47242	36.81	2848.06	0.0324	1	0.651	0.651
67.55575	36.809	2853.06	0.0324	1	0.644	0.644
67.63909	36.808	2858.06	0.0324	1	0.634	0.634
67.72242	36.807	2863.06	0.0324	1	0.627	0.627
67.80576	36.807	2868.06	0.0324	1	0.622	0.622
67.88907	36.807	2873.06	0.0324	1	0.617	0.617
67.9724	36.808	2878.06	0.0324	1	0.613	0.613
68.05574	36.811	2883.06	0.0324	1	0.611	0.611
68.13907	36.812	2888.06	0.0324	1	0.608	0.608
68.2224	36.814	2893.06	0.0324	1	0.606	0.606
68.30573	36.816	2898.06	0.0324	1	0.604	0.604
68.38907	36.82	2903.06	0.0324	1	0.603	0.603
68.4724	36.826	2908.06	0.0324	1	0.604	0.604
68.55573	36.849	2913.06	0.0324	1	0.622	0.622
68.63908	36.943	2918.06	0.0324	1	0.711	0.711
68.72242	37.005	2923.06	0.0324	1	0.767	0.767
68.80576	37.054	2928.06	0.0324	1	0.809	0.809
68.8891	37.095	2933.06	0.0324	1	0.844	0.844
68.97243	37.13	2938.06	0.0324	1	0.874	0.874
69.05577	37.164	2943.06	0.0324	1	0.903	0.903
69.1391	37.195	2948.06	0.0324	1	0.929	0.929
69.22243	37.223	2953.06	0.0324	1	0.951	0.951
69.30576	37.252	2958.06	0.0324	1	0.976	0.976
69.38909	37.277	2963.06	0.0324	1	0.995	0.995
69.47242	37.299	2968.06	0.0324	1	1.012	1.012
69.55575	37.319	2973.06	0.0324	1	1.027	1.027
69.63908	37.339	2978.06	0.0324	1	1.04	1.04
69.72242	37.359	2983.06	0.0324	1	1.053	1.053
69.80575	37.375	2988.06	0.0324	1	1.063	1.063
69.88908	37.391	2993.06	0.0324	1	1.074	1.074
69.97243	37.407	2998.06	0.0324	1	1.085	1.085
70.05576	37.421	3003.06	0.0324	1	1.095	1.095
70.13909	37.436	3008.06	0.0324	1	1.105	1.105
70.22243	37.451	3013.06	0.0324	1	1.115	1.115
70.30577	37.463	3018.06	0.0324	1	1.122	1.122
70.38911	37.474	3023.06	0.0324	1	1.129	1.129
70.47245	37.483	3028.06	0.0324	1	1.134	1.134
70.55579	37.492	3033.06	0.0324	1	1.138	1.138
70.63913	37.5	3038.06	0.0324	1	1.14	1.14
70.72247	37.505	3043.06	0.0324	1	1.138	1.138
70.80581	37.51	3048.06	0.0324	1	1.137	1.137
70.88914	37.514	3053.06	0.0324	1	1.135	1.135
70.97247	37.517	3058.06	0.0324	1	1.132	1.132
71.0558	37.52	3063.06	0.0324	1	1.13	1.13
71.13913	37.521	3068.06	0.0324	1	1.125	1.125
71.22247	37.523	3073.06	0.0323	1	1.121	1.121
71.30581	37.523	3078.06	0.0324	1	1.116	1.116
71.38914	37.524	3083.06	0.0324	1	1.108	1.108
71.47248	37.524	3088.06	0.0324	1	1.1	1.1
71.55581	37.524	3093.06	0.0323	1	1.092	1.092
71.63914	37.524	3098.06	0.0324	1	1.085	1.085
71.72248	37.523	3103.06	0.0324	1	1.078	1.078
71.8058	37.521	3108.06	0.0324	1	1.069	1.069
71.88913	37.517	3113.06	0.0324	1	1.058	1.058
71.97246	37.512	3118.06	0.0324	1	1.044	1.044
72.05579	37.505	3123.06	0.0323	1	1.03	1.03
72.13913	37.495	3128.06	0.0324	1	1.012	1.012
72.22248	37.475	3133.06	0.0324	1	0.985	0.985
72.30582	37.446	3138.06	0.0324	1	0.95	0.95
72.38915	37.416	3143.06	0.0324	1	0.913	0.913
72.47248	37.39	3148.06	0.0324	1	0.881	0.881
72.55581	37.363	3153.06	0.0324	1	0.848	0.848
72.63914	37.333	3158.06	0.0324	1	0.811	0.811
72.72247	37.306	3163.06	0.0324	1	0.779	0.779
72.80581	37.275	3168.06	0.0324	1	0.743	0.743
72.88914	37.233	3173.06	0.0324	1	0.697	0.697
72.97248	37.198	3178.06	0.0323	1	0.657	0.657
73.05582	37.163	3183.06	0.0323	1	0.617	0.617
73.13915	37.127	3188.06	0.0324	1	0.575	0.575
73.22248	37.094	3193.06	0.0323	1	0.536	0.536
73.30582	37.066	3198.06	0.0324	1	0.502	0.502
73.38916	37.033	3203.06	0.0324	1	0.462	0.462
73.4725	36.997	3208.06	0.0324	1	0.418	0.418
73.55584	36.959	3213.06	0.0323	1	0.374	0.374
73.63916	36.92	3218.06	0.0324	1	0.33	0.33
73.7225	36.884	3223.06	0.0324	1	0.29	0.29
73.80583	36.849	3228.06	0.0324	1	0.25	0.25
73.88916	36.817	3233.06	0.0324	1	0.214	0.214
73.97249	36.784	3238.06	0.0324	1	0.176	0.176
74.05582	36.753	3243.06	0.0324	1	0.14	0.14
74.13915	36.721	3248.06	0.0324	1	0.103	0.103
74.22248	36.687	3253.06	0.0324	1	0.065	0.065
74.30582	36.651	3258.06	0.0324	1	0.024	0.024
74.38915	36.634	3263.06	0.0323	1	0.003	0.003
74.47248	36.617	3268.06	0.0324	1	-0.02	-0.02
74.55583	36.594	3273.06	0.0324	1	-0.048	-0.048
74.63916	36.56	3278.06	0.0324	1	-0.088	-0.088
74.7225	36.518	3283.06	0.0323	1	-0.136	-0.136
74.80584	36.471	3288.06	0.0324	1	-0.19	-0.19
74.88918	36.427	3293.06	0.0324	1	-0.24	-0.24
74.97251	36.382	3298.06	0.0323	1	-0.292	-0.292
75.05584	36.34	3303.06	0.0324	1	-0.34	-0.34
75.13918	36.297	3308.06	0.0324	1	-0.389	-0.389
75.22252	36.252	3313.06	0.0324	1	-0.441	-0.441
75.30586	36.204	3318.06	0.0324	1	-0.496	-0.496
75.3892	36.158	3323.06	0.0324	1	-0.55	-0.55
75.47253	36.115	3328.06	0.0324	1	-0.6	-0.6
75.55586	36.075	3333.06	0.0324	1	-0.648	-0.648
75.63919	36.039	3338.06	0.0324	1	-0.69	-0.69
75.72252	36.003	3343.06	0.0324	1	-0.733	-0.733
75.80585	35.965	3348.06	0.0324	1	-0.779	-0.779
75.88919	35.931	3353.06	0.0324	1	-0.818	-0.818
75.97253	35.891	3358.06	0.0324	1	-0.863	-0.863
76.05585	35.845	3363.06	0.0324	1	-0.915	-0.915
76.13917	35.808	3368.06	0.0324	1	-0.958	-0.958
76.22249	35.772	3373.06	0.0324	1	-1.001	-1.001
76.30581	35.736	3378.06	0.0324	1	-1.042	-1.042
76.38916	35.698	3383.06	0.0324	1	-1.084	-1.084
76.4725	35.645	3388.06	0.0324	1	-1.142	-1.142
76.55584	35.589	3393.06	0.0324	1	-1.203	-1.203
76.63918	35.537	3398.06	0.0324	1	-1.26	-1.26
76.72251	35.482	3403.06	0.0323	1	-1.319	-1.319
76.80585	35.432	3408.06	0.0324	1	-1.375	-1.375
76.88918	35.381	3413.06	0.0323	1	-1.433	-1.433
76.97252	35.329	3418.06	0.0324	1	-1.493	-1.493
77.05587	35.271	3423.06	0.0323	1	-1.56	-1.56
77.13921	35.207	3428.06	0.0323	1	-1.632	-1.632
77.22255	35.141	3433.06	0.0324	1	-1.706	-1.706
77.3059	35.079	3438.06	0.0324	1	-1.776	-1.776
77.38924	35.016	3443.06	0.0323	1	-1.845	-1.845
77.47258	34.954	3448.06	0.0324	1	-1.913	-1.913
77.55591	34.887	3453.06	0.0324	1	-1.989	-1.989
77.63924	34.825	3458.06	0.0324	1	-2.061	-2.061
77.72257	34.761	3463.06	0.0323	1	-2.134	-2.134
77.8059	34.706	3468.06	0.0323	1	-2.197	-2.197
77.88923	34.641	3473.06	0.0324	1	-2.27	-2.27
77.97257	34.573	3478.06	0.0324	1	-2.345	-2.345
78.05591	34.498	3483.06	0.0324	1	-2.429	-2.429
78.13925	34.407	3488.06	0.0323	1	-2.524	-2.524
78.22257	34.323	3493.06	0.0323	1	-2.614	-2.614
78.30589	34.24	3498.06	0.0324	1	-2.701	-2.701
78.38923	34.152	3503.06	0.0324	1	-2.794	-2.794
78.47256	34.051	3508.06	0.0324	1	-2.9	-2.9
78.55588	33.947	3513.06	0.0324	1	-3.006	-3.006
78.63922	33.838	3518.06	0.0323	1	-3.119	-3.119
78.72255	33.718	3523.06	0.0324	1	-3.246	-3.246
78.80589	33.582	3528.06	0.0324	1	-3.387	-3.387
78.88923	33.446	3533.06	0.0324	1	-3.527	-3.527
78.97257	33.312	3538.06	0.0324	1	-3.667	-3.667
79.05591	33.162	3543.06	0.0324	1	-3.826	-3.826
79.13925	33.023	3548.06	0.0324	1	-3.974	-3.974
79.22258	32.876	3553.06	0.0323	1	-4.129	-4.129
79.30592	32.734	3558.06	0.0324	1	-4.281	-4.281
79.38926	32.585	3563.06	0.0324	1	-4.44	-4.44
79.47258	32.434	3568.06	0.0324	1	-4.601	-4.601
79.55592	32.294	3573.06	0.0324	1	-4.752	-4.752
79.63924	32.129	3578.06	0.0324	1	-4.927	-4.927
79.72257	31.953	3583.06	0.0324	1	-5.11	-5.11
79.8059	31.786	3588.06	0.0324	1	-5.282	-5.282
79.88923	31.612	3593.06	0.0323	1	-5.461	-5.461
79.97257	31.434	3598.06	0.0323	1	-5.643	-5.643
80.05591	31.25	3603.06	0.0324	1	-5.832	-5.832
80.13924	31.065	3608.06	0.0324	1	-6.021	-6.021
80.22257	30.887	3613.06	0.0324	1	-6.203	-6.203
80.30591	30.712	3618.06	0.0324	1	-6.384	-6.384
80.38924	30.54	3623.06	0.0324	1	-6.562	-6.562
80.47258	30.372	3628.06	0.0324	1	-6.739	-6.739
80.55591	30.205	3633.06	0.0324	1	-6.914	-6.914
80.63925	30.035	3638.06	0.0324	1	-7.093	-7.093
80.72258	29.877	3643.06	0.0324	1	-7.258	-7.258
80.80592	29.718	3648.06	0.0323	1	-7.425	-7.425
80.88927	29.562	3653.06	0.0323	1	-7.586	-7.586
80.97261	29.408	3658.06	0.0323	1	-7.746	-7.746
81.05594	29.27	3663.06	0.0323	1	-7.89	-7.89
81.13929	29.141	3668.06	0.0324	1	-8.027	-8.027
81.22264	29.012	3673.06	0.0324	1	-8.164	-8.164
81.30596	28.898	3678.06	0.0323	1	-8.288	-8.288
81.38929	28.8	3683.06	0.0324	1	-8.399	-8.399
81.47263	28.713	3688.06	0.0323	1	-8.496	-8.496
81.55597	28.626	3693.06	0.0324	1	-8.591	-8.591
81.6393	28.546	3698.06	0.0324	1	-8.679	-8.679
81.72265	28.475	3703.06	0.0324	1	-8.759	-8.759
81.80598	28.406	3708.06	0.0324	1	-8.836	-8.836
81.8893	28.352	3713.06	0.0324	1	-8.898	-8.898
81.97263	28.307	3718.06	0.0324	1	-8.95	-8.95
82.05596	28.27	3723.06	0.0324	1	-8.993	-8.993
82.13929	28.24	3728.06	0.0324	1	-9.03	-9.03
82.22262	28.213	3733.06	0.0323	1	-9.064	-9.064
82.30595	28.193	3738.06	0.0324	1	-9.09	-9.09
82.38929	28.179	3743.06	0.0324	1	-9.109	-9.109
82.47262	28.168	3748.06	0.0324	1	-9.124	-9.124
82.55596	28.16	3753.06	0.0324	1	-9.14	-9.14
82.63929	28.154	3758.06	0.0324	1	-9.152	-9.152
82.72261	28.151	3763.06	0.0324	1	-9.163	-9.163
82.80594	28.149	3768.06	0.0324	1	-9.175	-9.175
82.88929	28.147	3773.06	0.0324	1	-9.19	-9.19
82.97263	28.147	3778.06	0.0324	1	-9.208	-9.208
83.05597	28.151	3783.06	0.0324	1	-9.219	-9.219
83.1393	28.162	3788.06	0.0324	1	-9.221	-9.221
83.22263	28.19	3793.06	0.0324	1	-9.204	-9.204
83.30598	28.241	3798.06	0.0323	1	-9.162	-9.162
83.38933	28.301	3803.06	0.0324	1	-9.111	-9.111
83.47266	28.371	3808.06	0.0324	1	-9.053	-9.053
83.55598	28.483	3813.06	0.0324	1	-8.95	-8.95
83.63932	28.614	3818.06	0.0324	1	-8.826	-8.826
83.72265	28.732	3823.06	0.0324	1	-8.716	-8.716
83.80598	28.853	3828.06	0.0323	1	-8.6	-8.6
83.88932	28.977	3833.06	0.0324	1	-8.481	-8.481
83.97265	29.095	3838.06	0.0324	1	-8.367	-8.367
84.05599	29.214	3843.06	0.0323	1	-8.253	-8.253
84.13932	29.34	3848.06	0.0324	1	-8.132	-8.132
84.22266	29.457	3853.06	0.0323	1	-8.02	-8.02
84.30599	29.585	3858.06	0.0324	1	-7.897	-7.897
84.38933	29.727	3863.06	0.0324	1	-7.759	-7.759
84.47267	29.845	3868.06	0.0324	1	-7.646	-7.646
84.55601	29.954	3873.06	0.0323	1	-7.543	-7.543
84.63934	30.06	3878.06	0.0324	1	-7.442	-7.442
84.72268	30.162	3883.06	0.0323	1	-7.346	-7.346
84.80602	30.268	3888.06	0.0323	1	-7.247	-7.247
84.88936	30.369	3893.06	0.0323	1	-7.151	-7.151
84.97269	30.479	3898.06	0.0324	1	-7.05	-7.05
85.05602	30.609	3903.06	0.0324	1	-6.931	-6.931
85.13935	30.717	3908.06	0.0324	1	-6.831	-6.831
85.22269	30.808	3913.06	0.0324	1	-6.747	-6.747
85.30602	30.889	3918.06	0.0324	1	-6.674	-6.674
85.38935	30.966	3923.06	0.0324	1	-6.604	-6.604
85.47268	31.038	3928.06	0.0324	1	-6.538	-6.538
85.55602	31.104	3933.06	0.0323	1	-6.478	-6.478
85.63935	31.17	3938.06	0.0324	1	-6.421	-6.421
85.72269	31.237	3943.06	0.0324	1	-6.362	-6.362
85.80602	31.305	3948.06	0.0324	1	-6.302	-6.302
85.88936	31.369	3953.06	0.0323	1	-6.246	-6.246
85.97271	31.431	3958.06	0.0323	1	-6.195	-6.195
86.05604	31.486	3963.06	0.0324	1	-6.149	-6.149
86.13937	31.541	3968.06	0.0324	1	-6.104	-6.104
86.2227	31.598	3973.06	0.0323	1	-6.058	-6.058
86.30604	31.652	3978.06	0.0323	1	-6.014	-6.014
86.38938	31.699	3983.06	0.0323	1	-5.976	-5.976
86.47272	31.741	3988.06	0.0323	1	-5.941	-5.941
86.55605	31.779	3993.06	0.0324	1	-5.91	-5.91
86.63938	31.817	3998.06	0.0324	1	-5.878	-5.878
86.72272	31.851	4003.06	0.0323	1	-5.852	-5.852
86.80606	31.878	4008.06	0.0324	1	-5.833	-5.833
86.88939	31.903	4013.06	0.0324	1	-5.818	-5.818
86.97273	31.928	4018.06	0.0324	1	-5.803	-5.803
87.05606	31.95	4023.06	0.0323	1	-5.79	-5.79
87.1394	31.977	4028.06	0.0323	1	-5.773	-5.773
87.22273	32.001	4033.06	0.0324	1	-5.758	-5.758
87.30606	32.024	4038.06	0.0323	1	-5.747	-5.747
87.38938	32.043	4043.06	0.0324	1	-5.742	-5.742
87.47271	32.06	4048.06	0.0324	1	-5.74	-5.74
87.55604	32.077	4053.06	0.0323	1	-5.735	-5.735
87.63937	32.092	4058.06	0.0324	1	-5.729	-5.729
87.7227	32.105	4063.06	0.0324	1	-5.727	-5.727
87.80604	32.118	4068.06	0.0324	1	-5.721	-5.721
87.88939	32.13	4073.06	0.0324	1	-5.717	-5.717
87.97271	32.14	4078.06	0.0324	1	-5.717	-5.717
88.05604	32.161	4083.06	0.0324	1	-5.706	-5.706
88.13939	32.187	4088.06	0.0323	1	-5.686	-5.686
88.22275	32.204	4093.06	0.0324	1	-5.674	-5.674
88.30609	32.215	4098.06	0.0324	1	-5.669	-5.669
88.38943	32.229	4103.06	0.0324	1	-5.661	-5.661
88.47276	32.245	4108.06	0.0323	1	-5.653	-5.653
88.5561	32.263	4113.06	0.0323	1	-5.644	-5.644
88.63945	32.28	4118.06	0.0323	1	-5.635	-5.635
88.72279	32.297	4123.06	0.0323	1	-5.628	-5.628
88.80612	32.315	4128.06	0.0323	1	-5.62	-5.62
88.88945	32.336	4133.06	0.0323	1	-5.611	-5.611
88.97278	32.358	4138.06	0.0324	1	-5.601	-5.601
89.0561	32.386	4143.06	0.0324	1	-5.581	-5.581
89.13942	32.413	4148.06	0.0323	1	-5.562	-5.562
89.22275	32.44	4153.06	0.0324	1	-5.54	-5.54
89.30608	32.464	4158.06	0.0324	1	-5.52	-5.52
89.38941	32.488	4163.06	0.0323	1	-5.503	-5.503
89.47275	32.511	4168.06	0.0323	1	-5.494	-5.494
89.55608	32.532	4173.06	0.0324	1	-5.491	-5.491
89.63942	32.552	4178.06	0.0324	1	-5.485	-5.485
89.72276	32.571	4183.06	0.0324	1	-5.475	-5.475
89.80609	32.587	4188.06	0.0324	1	-5.466	-5.466
89.88944	32.602	4193.06	0.0323	1	-5.459	-5.459
89.97278	32.616	4198.06	0.0324	1	-5.452	-5.452
90.05612	32.63	4203.06	0.0323	1	-5.446	-5.446
90.13946	32.645	4208.06	0.0323	1	-5.438	-5.438
90.2228	32.66	4213.06	0.0323	1	-5.431	-5.431
90.30614	32.676	4218.06	0.0323	1	-5.422	-5.422
90.38948	32.693	4223.06	0.0324	1	-5.412	-5.412
90.47281	32.714	4228.06	0.0323	1	-5.399	-5.399
90.55614	32.736	4233.06	0.0323	1	-5.382	-5.382
90.63947	32.753	4238.06	0.0323	1	-5.369	-5.369
90.72279	32.769	4243.06	0.0323	1	-5.356	-5.356
90.80612	32.784	4248.06	0.0323	1	-5.345	-5.345
90.88945	32.797	4253.06	0.0323	1	-5.338	-5.338
90.97279	32.809	4258.06	0.0324	1	-5.334	-5.334
91.05611	32.818	4263.06	0.0323	1	-5.332	-5.332
91.13945	32.827	4268.06	0.0324	1	-5.33	-5.33
91.2228	32.835	4273.06	0.0323	1	-5.327	-5.327
91.30614	32.84	4278.06	0.0324	1	-5.328	-5.328
91.38949	32.845	4283.06	0.0324	1	-5.329	-5.329
91.47283	32.849	4288.06	0.0323	1	-5.33	-5.33
91.55616	32.852	4293.06	0.0323	1	-5.333	-5.333
91.6395	32.855	4298.06	0.0323	1	-5.336	-5.336
91.72284	32.857	4303.06	0.0323	1	-5.342	-5.342
91.80617	32.861	4308.06	0.0323	1	-5.348	-5.348
91.8895	32.866	4313.06	0.0324	1	-5.357	-5.357
91.97283	32.872	4318.06	0.0323	1	-5.363	-5.363
92.05617	32.877	4323.06	0.0323	1	-5.366	-5.366
92.13951	32.882	4328.06	0.0323	1	-5.367	-5.367
92.22286	32.885	4333.06	0.0324	1	-5.368	-5.368
92.30621	32.887	4338.06	0.0323	1	-5.371	-5.371
92.38954	32.889	4343.06	0.0324	1	-5.374	-5.374
92.47286	32.892	4348.06	0.0323	1	-5.376	-5.376
92.55621	32.895	4353.06	0.0324	1	-5.377	-5.377
92.63955	32.897	4358.06	0.0323	1	-5.379	-5.379
92.72289	32.899	4363.06	0.0323	1	-5.382	-5.382
92.80622	32.9	4368.06	0.0324	1	-5.39	-5.39
92.90622	32.902	4374.06	0.0323	1	-5.397	-5.397
93.00289	32.903	4379.859	0.0323	1	-5.404	-5.404
93.08622	32.904	4384.859	0.0323	1	-5.411	-5.411
93.16955	32.905	4389.859	0.0324	1	-5.418	-5.418
93.25289	32.906	4394.859	0.0323	1	-5.426	-5.426
93.33622	32.906	4399.859	0.0324	1	-5.435	-5.435
93.41956	32.907	4404.859	0.0323	1	-5.443	-5.443
93.50289	32.907	4409.859	0.0323	1	-5.452	-5.452
93.58623	32.907	4414.859	0.0323	1	-5.461	-5.461
93.66956	32.908	4419.859	0.0323	1	-5.468	-5.468
93.75289	32.908	4424.859	0.0323	1	-5.479	-5.479
93.83623	32.908	4429.859	0.0323	1	-5.49	-5.49
93.91957	32.908	4434.859	0.0323	1	-5.499	-5.499
94.00291	32.908	4439.859	0.0323	1	-5.507	-5.507
94.08625	32.908	4444.859	0.0323	1	-5.513	-5.513
94.16958	32.908	4449.859	0.0323	1	-5.518	-5.518
94.25291	32.908	4454.859	0.0323	1	-5.523	-5.523
94.33624	32.908	4459.859	0.0324	1	-5.528	-5.528
94.41957	32.908	4464.859	0.0323	1	-5.534	-5.534
94.50291	32.908	4469.859	0.0323	1	-5.54	-5.54
94.58624	32.908	4474.859	0.0323	1	-5.544	-5.544
94.66958	32.908	4479.859	0.0323	1	-5.548	-5.548
94.75291	32.907	4484.859	0.0323	1	-5.553	-5.553
94.83625	32.906	4489.859	0.0323	1	-5.558	-5.558
94.91959	32.905	4494.859	0.0323	1	-5.563	-5.563
95.00293	32.902	4499.859	0.0323	1	-5.57	-5.57
95.08626	32.9	4504.859	0.0324	1	-5.576	-5.576
95.1696	32.897	4509.859	0.0323	1	-5.584	-5.584
95.25293	32.894	4514.859	0.0323	1	-5.592	-5.592
95.33626	32.89	4519.859	0.0323	1	-5.601	-5.601
95.41958	32.885	4524.859	0.0323	1	-5.611	-5.611
95.50293	32.878	4529.859	0.0324	1	-5.622	-5.622
95.58627	32.867	4534.859	0.0323	1	-5.637	-5.637
95.66961	32.854	4539.859	0.0323	1	-5.654	-5.654
95.75295	32.839	4544.859	0.0323	1	-5.675	-5.675
95.83628	32.824	4549.859	0.0323	1	-5.695	-5.695
95.91961	32.809	4554.859	0.0323	1	-5.714	-5.714
96.00294	32.795	4559.859	0.0323	1	-5.731	-5.731
96.08627	32.781	4564.859	0.0323	1	-5.747	-5.747
96.1696	32.764	4569.859	0.0324	1	-5.767	-5.767
96.25293	32.746	4574.859	0.0323	1	-5.787	-5.787
96.33627	32.724	4579.859	0.0324	1	-5.812	-5.812
96.4196	32.703	4584.859	0.0323	1	-5.836	-5.836
96.50294	32.683	4589.859	0.0323	1	-5.858	-5.858
96.58627	32.657	4594.859	0.0323	1	-5.886	-5.886
96.6696	32.631	4599.859	0.0323	1	-5.915	-5.915
96.75294	32.604	4604.859	0.0323	1	-5.943	-5.943
96.83627	32.578	4609.859	0.0323	1	-5.97	-5.97
96.9196	32.55	4614.859	0.0323	1	-6	-6
97.00294	32.524	4619.859	0.0323	1	-6.027	-6.027
97.08627	32.509	4624.859	0.0323	1	-6.043	-6.043
97.1696	32.491	4629.859	0.0323	1	-6.063	-6.063
97.25294	32.468	4634.859	0.0323	1	-6.089	-6.089
97.33628	32.442	4639.859	0.0323	1	-6.118	-6.118
97.41961	32.41	4644.859	0.0323	1	-6.153	-6.153
97.50295	32.378	4649.859	0.0323	1	-6.186	-6.186
97.58628	32.347	4654.859	0.0323	1	-6.219	-6.219
97.66963	32.314	4659.859	0.0323	1	-6.253	-6.253
97.75297	32.273	4664.859	0.0323	1	-6.295	-6.295
97.83631	32.236	4669.859	0.0323	1	-6.333	-6.333
97.91964	32.204	4674.859	0.0323	1	-6.365	-6.365
98.00297	32.177	4679.859	0.0323	1	-6.393	-6.393
98.08629	32.151	4684.859	0.0323	1	-6.419	-6.419
98.16962	32.129	4689.859	0.0324	1	-6.441	-6.441
98.25294	32.104	4694.859	0.0324	1	-6.467	-6.467
98.33628	32.078	4699.859	0.0323	1	-6.493	-6.493
98.41961	32.05	4704.859	0.0323	1	-6.521	-6.521
98.50294	32.022	4709.859	0.0323	1	-6.55	-6.55
98.58627	31.995	4714.859	0.0323	1	-6.577	-6.577
98.6696	31.965	4719.859	0.0323	1	-6.607	-6.607
98.75293	31.936	4724.859	0.0322	1	-6.636	-6.636
98.83628	31.905	4729.859	0.0323	1	-6.667	-6.667
98.9196	31.869	4734.859	0.0323	1	-6.703	-6.703
99.00293	31.838	4739.859	0.0323	1	-6.734	-6.734
99.08627	31.806	4744.859	0.0323	1	-6.766	-6.766
99.16959	31.795	4749.859	0.0323	1	-6.777	-6.777
99.25293	31.787	4754.859	0.0323	1	-6.785	-6.785
99.33626	31.774	4759.859	0.0323	1	-6.798	-6.798
99.41959	31.747	4764.859	0.0323	1	-6.825	-6.825
99.50293	31.706	4769.859	0.0323	1	-6.866	-6.866
99.58626	31.654	4774.859	0.0323	1	-6.918	-6.918
99.6696	31.602	4779.859	0.0323	1	-6.97	-6.97
99.75293	31.545	4784.859	0.0323	1	-7.027	-7.027
99.83626	31.491	4789.859	0.0323	1	-7.081	-7.081
99.9196	31.442	4794.859	0.0323	1	-7.13	-7.13
100.00294	31.391	4799.859	0.0323	1	-7.181	-7.181
100.08628	31.34	4804.859	0.0323	1	-7.232	-7.232
100.16963	31.292	4809.859	0.0323	1	-7.279	-7.279
100.25296	31.247	4814.859	0.0323	1	-7.324	-7.324
100.3363	31.204	4819.859	0.0323	1	-7.366	-7.366
100.41963	31.165	4824.859	0.0323	1	-7.403	-7.403
100.50296	31.126	4829.859	0.0323	1	-7.44	-7.44
100.58629	31.089	4834.859	0.0323	1	-7.476	-7.476
100.66963	31.051	4839.859	0.0323	1	-7.512	-7.512
100.75296	31.005	4844.859	0.0323	1	-7.555	-7.555
100.83629	30.965	4849.859	0.0323	1	-7.593	-7.593
100.91962	30.928	4854.859	0.0323	1	-7.627	-7.627
101.00295	30.891	4859.859	0.0323	1	-7.661	-7.661
101.08629	30.857	4864.859	0.0323	1	-7.692	-7.692
101.16961	30.813	4869.859	0.0323	1	-7.732	-7.732
101.25293	30.772	4874.859	0.0323	1	-7.767	-7.767
101.33624	30.735	4879.859	0.0323	1	-7.798	-7.798
101.41956	30.701	4884.859	0.0323	1	-7.824	-7.824
101.50288	30.66	4889.859	0.0323	1	-7.857	-7.857
101.58621	30.614	4894.859	0.0323	1	-7.894	-7.894
101.66955	30.563	4899.859	0.0323	1	-7.934	-7.934
101.75289	30.507	4904.859	0.0323	1	-7.979	-7.979
101.83623	30.445	4909.859	0.0323	1	-8.029	-8.029
101.91956	30.388	4914.859	0.0323	1	-8.071	-8.071
102.0029	30.331	4919.859	0.0323	1	-8.111	-8.111
102.08624	30.271	4924.859	0.0323	1	-8.155	-8.155
102.16958	30.215	4929.859	0.0323	1	-8.193	-8.193
102.25292	30.158	4934.859	0.0322	1	-8.232	-8.232
102.33625	30.101	4939.859	0.0322	1	-8.273	-8.273
102.41959	30.043	4944.859	0.0323	1	-8.314	-8.314
102.50292	29.987	4949.859	0.0323	1	-8.352	-8.352
102.58626	29.931	4954.859	0.0323	1	-8.389	-8.389
102.66961	29.875	4959.859	0.0323	1	-8.427	-8.427
102.75294	29.817	4964.859	0.0323	1	-8.468	-8.468
102.83627	29.767	4969.859	0.0323	1	-8.5	-8.5
102.91961	29.718	4974.859	0.0323	1	-8.53	-8.53
103.00295	29.667	4979.859	0.0323	1	-8.564	-8.564
103.08629	29.612	4984.859	0.0323	1	-8.602	-8.602
103.16963	29.556	4989.859	0.0323	1	-8.641	-8.641
103.25296	29.498	4994.859	0.0323	1	-8.681	-8.681
103.33631	29.442	4999.859	0.0323	1	-8.717	-8.717
103.41966	29.377	5004.859	0.0323	1	-8.762	-8.762
103.50299	29.309	5009.859	0.0323	1	-8.81	-8.81
103.58631	29.245	5014.859	0.0323	1	-8.856	-8.856
103.66965	29.189	5019.859	0.0323	1	-8.895	-8.895
103.753	29.154	5024.859	0.0323	1	-8.912	-8.912
103.83633	29.104	5029.859	0.0323	1	-8.943	-8.943
103.91965	29.047	5034.859	0.0323	1	-8.979	-8.979
104.00297	28.987	5039.859	0.0323	1	-9.016	-9.016
104.08628	28.923	5044.859	0.0323	1	-9.051	-9.051
104.1696	28.856	5049.859	0.0323	1	-9.092	-9.092
104.25291	28.785	5054.859	0.0323	1	-9.138	-9.138
104.33622	28.714	5059.859	0.0323	1	-9.182	-9.182
104.41954	28.64	5064.859	0.0323	1	-9.232	-9.232
104.50286	28.563	5069.859	0.0323	1	-9.287	-9.287
104.5862	28.472	5074.859	0.0323	1	-9.355	-9.355
104.66954	28.38	5079.859	0.0323	1	-9.425	-9.425
104.75288	28.274	5084.859	0.0323	1	-9.51	-9.51
104.83622	28.165	5089.859	0.0323	1	-9.597	-9.597
104.91956	28.061	5094.859	0.0323	1	-9.677	-9.677
105.00289	27.968	5099.859	0.0323	1	-9.748	-9.748
105.08623	27.879	5104.859	0.0323	1	-9.811	-9.811
105.16958	27.789	5109.859	0.0323	1	-9.876	-9.876
105.25291	27.69	5114.859	0.0323	1	-9.952	-9.952
105.33624	27.598	5119.859	0.0323	1	-10.018	-10.018
105.41958	27.512	5124.859	0.0323	1	-10.07	-10.07
105.50291	27.424	5129.859	0.0323	1	-10.126	-10.126
105.58625	27.33	5134.859	0.0323	1	-10.19	-10.19
105.66959	27.238	5139.859	0.0323	1	-10.25	-10.25
105.75293	27.144	5144.859	0.0323	1	-10.311	-10.311
105.83627	27.04	5149.859	0.0323	1	-10.385	-10.385
105.9196	26.94	5154.859	0.0323	1	-10.457	-10.457
106.00294	26.842	5159.859	0.0324	1	-10.525	-10.525
106.08628	26.741	5164.859	0.0322	1	-10.593	-10.593
106.16961	26.637	5169.859	0.0323	1	-10.663	-10.663
106.25294	26.543	5174.859	0.0323	1	-10.726	-10.726
106.33626	26.445	5179.859	0.0323	1	-10.797	-10.797
106.4196	26.34	5184.859	0.0323	1	-10.877	-10.877
106.50293	26.226	5189.859	0.0323	1	-10.964	-10.964
106.58626	26.113	5194.859	0.0323	1	-11.051	-11.051
106.66959	26	5199.859	0.0323	1	-11.137	-11.137
106.75292	25.884	5204.859	0.0323	1	-11.224	-11.224
106.83627	25.766	5209.859	0.0323	1	-11.314	-11.314
106.91962	25.62	5214.859	0.0323	1	-11.429	-11.429
107.00294	25.492	5219.859	0.0323	1	-11.523	-11.523
107.08625	25.385	5224.859	0.0323	1	-11.601	-11.601
107.16959	25.28	5229.859	0.0323	1	-11.676	-11.676
107.25291	25.161	5234.859	0.0323	1	-11.767	-11.767
107.33623	25.042	5239.859	0.0323	1	-11.857	-11.857
107.41955	24.92	5244.859	0.0323	1	-11.949	-11.949
107.50289	24.792	5249.859	0.0323	1	-12.047	-12.047
107.58623	24.654	5254.859	0.0323	1	-12.155	-12.155
107.66957	24.508	5259.859	0.0323	1	-12.272	-12.272
107.75291	24.376	5264.859	0.0323	1	-12.375	-12.375
107.83625	24.235	5269.859	0.0322	1	-12.486	-12.486
107.91958	24.098	5274.859	0.0323	1	-12.597	-12.597
108.00292	23.967	5279.859	0.0322	1	-12.695	-12.695
108.08625	23.828	5284.859	0.0323	1	-12.796	-12.796
108.1696	23.684	5289.859	0.0323	1	-12.898	-12.898
108.25293	23.534	5294.859	0.0323	1	-13.011	-13.011
108.33627	23.387	5299.859	0.0323	1	-13.119	-13.119
108.41961	23.24	5304.859	0.0323	1	-13.229	-13.229
108.50295	23.089	5309.859	0.0323	1	-13.345	-13.345
108.58629	22.938	5314.859	0.0323	1	-13.462	-13.462
108.66962	22.794	5319.859	0.0323	1	-13.571	-13.571
108.75295	22.658	5324.859	0.0323	1	-13.671	-13.671
108.83628	22.514	5329.859	0.0323	1	-13.781	-13.781
108.91962	22.367	5334.859	0.0322	1	-13.893	-13.893
109.00296	22.215	5339.859	0.0323	1	-14.007	-14.007
109.0863	22.063	5344.859	0.0323	1	-14.123	-14.123
109.16963	21.913	5349.859	0.0322	1	-14.238	-14.238
109.25296	21.759	5354.859	0.0323	1	-14.354	-14.354
109.33629	21.616	5359.859	0.0323	1	-14.457	-14.457
109.41962	21.476	5364.859	0.0323	1	-14.559	-14.559
109.50295	21.336	5369.859	0.0322	1	-14.664	-14.664
109.58628	21.185	5374.859	0.0323	1	-14.781	-14.781
109.66961	21.035	5379.859	0.0323	1	-14.898	-14.898
109.75294	20.887	5384.859	0.0322	1	-15.014	-15.014
109.83627	20.745	5389.859	0.0322	1	-15.127	-15.127
109.91961	20.589	5394.859	0.0322	1	-15.257	-15.257
110.00295	20.446	5399.859	0.0322	1	-15.375	-15.375
