# Supplementary material for: Modification of the structural stability of human serum albumin in rheumatoid arthritis
Source: PLoS One. 2023 Mar 17;18(3):e0271008. doi: 10.1371/journal.pone.0271008 (PMC10022781; doi:10.1371/journal.pone.0271008)
Supplement: S2 Data — The zip file includes 47 HDC results (.csv) exported from DSC raw files. Each HDC result file contains seven measurements for each DSC run: temperature (°C), power (μW), time(s), pressure (atm), scan rate (°C/min), analysis data (excess molar heat capacity (Cpex)), and corrected data (normalized Cpex, normalization explained in the Methods section). (ZIP) [file pone.0271008.s003.zip › SupplmentalData_2_HDC results/RF67.csv]

temp	power	time	pressure	scan rate	AnalysisData	CorrectedData
20.00116	-61.782	0.474	0.0323	0.589	0.182	0.182
20.04192	-93.598	6.473	0.0324	0.589	-1.381	-1.381
20.09777	-164.092	11.474	0.0323	0.589	0.125	0.125
20.16826	-234.304	16.474	0.0323	0.589	-0.664	-0.664
20.24983	-289.285	21.474	0.0324	0.699	-2.229	-2.229
20.33937	-326.426	26.474	0.0323	0.811	-4.18	-4.18
20.43422	-346.906	31.474	0.0324	0.922	-5.933	-5.933
20.53211	-355.209	36.474	0.0324	1.032	-8.232	-8.232
20.63128	-352.537	41.474	0.0324	1.101	-10.254	-10.254
20.73035	-342.01	46.474	0.0323	1.142	-12.238	-12.238
20.82834	-326.33	51.474	0.0323	1.16	-14.091	-14.091
20.92461	-307.545	56.474	0.0323	1.146	-15.653	-15.653
21.01879	-287.267	61.474	0.0323	1.126	-16.917	-16.917
21.11074	-266.778	66.474	0.0323	1.104	-17.891	-17.891
21.2005	-246.969	71.474	0.0323	1.08	-18.569	-18.569
21.28823	-228.51	76.474	0.0323	1.058	-19.015	-19.015
21.37417	-211.721	81.474	0.0323	1.038	-19.226	-19.226
21.4586	-196.808	86.474	0.0323	1.02	-19.251	-19.251
21.54187	-183.866	91.474	0.0324	1.006	-19.198	-19.198
21.62422	-172.739	96.474	0.0324	0.995	-19.021	-19.021
21.70598	-163.373	101.474	0.0323	0.987	-18.747	-18.747
21.78737	-155.542	106.474	0.0323	0.982	-18.544	-18.544
21.86863	-148.883	111.474	0.0323	0.979	-18.278	-18.278
21.9499	-143.15	116.474	0.0323	0.978	-17.922	-17.922
22.03131	-138.192	121.474	0.0323	0.979	-17.599	-17.599
22.11295	-133.801	126.474	0.0323	0.981	-17.37	-17.37
22.19487	-129.756	131.474	0.0324	0.983	-17.183	-17.183
22.27708	-125.978	136.474	0.0323	0.986	-17.056	-17.056
22.35958	-122.293	141.474	0.0323	0.989	-16.951	-16.951
22.44232	-118.607	146.474	0.0323	0.992	-16.825	-16.825
22.5253	-114.888	151.474	0.0323	0.995	-16.733	-16.733
22.60848	-111.163	156.474	0.0324	0.997	-16.681	-16.681
22.69182	-107.367	161.474	0.0323	0.999	-16.62	-16.62
22.77531	-103.602	166.474	0.0323	1.001	-16.63	-16.63
22.87561	-99.081	172.473	0.0324	1.002	-16.665	-16.665
22.95925	-95.24	177.473	0.0323	1.003	-16.643	-16.643
23.04291	-91.427	182.473	0.0324	1.003	-16.639	-16.639
23.12658	-87.641	187.473	0.0324	1.004	-16.619	-16.619
23.21024	-83.914	192.473	0.0324	1.004	-16.589	-16.589
23.29386	-80.258	197.473	0.0323	1.003	-16.561	-16.561
23.37746	-76.705	202.473	0.0323	1.003	-16.541	-16.541
23.46101	-73.277	207.473	0.0323	1.003	-16.523	-16.523
23.54453	-69.977	212.473	0.0323	1.002	-16.506	-16.506
23.62802	-66.802	217.473	0.0323	1.002	-16.502	-16.502
23.71148	-63.74	222.473	0.0323	1.002	-16.47	-16.47
23.79491	-60.817	227.473	0.0323	1.001	-16.445	-16.445
23.87831	-58.009	232.473	0.0323	1.001	-16.417	-16.417
23.96171	-55.322	237.473	0.0324	1.001	-16.39	-16.39
24.04509	-52.751	242.473	0.0323	1.001	-16.361	-16.361
24.12847	-50.276	247.473	0.0324	1.001	-16.335	-16.335
24.21183	-47.9	252.473	0.0323	1	-16.326	-16.326
24.2952	-45.62	257.473	0.0323	1	-16.302	-16.302
24.37856	-43.416	262.473	0.0323	1	-16.255	-16.255
24.46192	-41.294	267.473	0.0323	1	-16.221	-16.221
24.54529	-39.265	272.473	0.0323	1	-16.197	-16.197
24.62865	-37.306	277.473	0.0323	1	-16.178	-16.178
24.71202	-35.407	282.473	0.0324	1	-16.147	-16.147
24.79539	-33.576	287.473	0.0323	1	-16.114	-16.114
24.87876	-31.804	292.473	0.0323	1	-16.087	-16.087
24.96213	-30.081	297.473	0.0324	1	-16.051	-16.051
25.0455	-28.435	302.473	0.0323	1	-16.032	-16.032
25.12888	-26.841	307.473	0.0324	1	-16.016	-16.016
25.21225	-25.322	312.473	0.0323	1	-16.029	-16.029
25.29563	-23.825	317.473	0.0324	1	-16.008	-16.008
25.37901	-22.378	322.473	0.0324	1	-15.982	-15.982
25.46237	-20.976	327.473	0.0324	1	-15.951	-15.951
25.54575	-19.62	332.473	0.0323	1	-15.922	-15.922
25.62912	-18.327	337.473	0.0324	1	-15.921	-15.921
25.71249	-17.08	342.473	0.0323	1	-15.92	-15.92
25.79587	-15.865	347.473	0.0324	1	-15.915	-15.915
25.87924	-14.689	352.473	0.0324	1	-15.891	-15.891
25.9626	-13.55	357.473	0.0324	1	-15.865	-15.865
26.04596	-12.447	362.473	0.0324	1	-15.838	-15.838
26.12932	-11.388	367.473	0.0324	1	-15.827	-15.827
26.21268	-10.363	372.473	0.0324	1	-15.815	-15.815
26.29604	-9.376	377.473	0.0324	1	-15.793	-15.793
26.37939	-8.413	382.473	0.0324	1	-15.759	-15.759
26.46275	-7.507	387.473	0.0324	1	-15.744	-15.744
26.54611	-6.64	392.473	0.0324	1	-15.745	-15.745
26.62945	-5.784	397.473	0.0323	1	-15.729	-15.729
26.71279	-4.936	402.473	0.0324	1	-15.691	-15.691
26.79615	-4.136	407.473	0.0324	1	-15.658	-15.658
26.8795	-3.394	412.473	0.0324	1	-15.646	-15.646
26.96285	-2.635	417.473	0.0324	1	-15.631	-15.631
27.04619	-1.916	422.473	0.0324	1	-15.637	-15.637
27.12955	-1.22	427.473	0.0324	1	-15.627	-15.627
27.21289	-0.562	432.473	0.0324	1	-15.627	-15.627
27.29625	0.079	437.473	0.0324	1	-15.624	-15.624
27.37959	0.705	442.473	0.0324	1	-15.609	-15.609
27.46293	1.322	447.473	0.0324	1	-15.579	-15.579
27.54628	1.908	452.473	0.0324	1	-15.552	-15.552
27.62962	2.47	457.473	0.0324	1	-15.539	-15.539
27.71297	3.026	462.473	0.0323	1	-15.518	-15.518
27.79632	3.539	467.473	0.0324	1	-15.535	-15.535
27.87967	4.044	472.473	0.0323	1	-15.544	-15.544
27.96301	4.533	477.473	0.0324	1	-15.535	-15.535
28.04636	5.014	482.473	0.0324	1	-15.515	-15.515
28.1297	5.481	487.473	0.0324	1	-15.488	-15.488
28.21304	5.925	492.473	0.0324	1	-15.469	-15.469
28.29638	6.364	497.473	0.0324	1	-15.441	-15.441
28.37971	6.783	502.473	0.0324	1	-15.422	-15.422
28.46305	7.185	507.473	0.0324	1	-15.403	-15.403
28.56307	7.65	513.473	0.0324	1	-15.401	-15.401
28.6464	8.019	518.473	0.0324	1	-15.398	-15.398
28.72975	8.387	523.473	0.0324	1	-15.374	-15.374
28.81309	8.733	528.473	0.0324	1	-15.359	-15.359
28.89644	9.075	533.473	0.0324	1	-15.335	-15.335
28.97978	9.398	538.473	0.0324	1	-15.325	-15.325
29.06313	9.715	543.473	0.0324	1	-15.313	-15.313
29.14646	10.021	548.473	0.0324	1	-15.292	-15.292
29.2298	10.321	553.473	0.0324	1	-15.277	-15.277
29.31314	10.607	558.473	0.0324	1	-15.269	-15.269
29.39648	10.886	563.473	0.0324	1	-15.247	-15.247
29.47982	11.156	568.473	0.0324	1	-15.225	-15.225
29.56316	11.414	573.473	0.0324	1	-15.215	-15.215
29.64649	11.668	578.473	0.0323	1	-15.201	-15.201
29.72982	11.917	583.473	0.0324	1	-15.19	-15.19
29.81315	12.158	588.473	0.0324	1	-15.19	-15.19
29.89646	12.401	593.473	0.0324	1	-15.178	-15.178
29.9798	12.646	598.473	0.0323	1	-15.15	-15.15
30.06313	12.85	603.473	0.0324	1	-15.136	-15.136
30.14646	13.044	608.473	0.0324	1	-15.118	-15.118
30.22981	13.233	613.473	0.0324	1	-15.104	-15.104
30.31315	13.414	618.473	0.0324	1	-15.095	-15.095
30.39648	13.593	623.473	0.0324	1	-15.084	-15.084
30.47982	13.779	628.473	0.0324	1	-15.062	-15.062
30.56315	13.994	633.473	0.0323	1	-15.016	-15.016
30.64649	14.196	638.473	0.0324	1	-14.977	-14.977
30.72982	14.36	643.473	0.0324	1	-14.966	-14.966
30.81316	14.501	648.473	0.0324	1	-14.976	-14.976
30.8965	14.635	653.473	0.0323	1	-14.989	-14.989
30.97984	14.764	658.473	0.0324	1	-14.997	-14.997
31.06319	14.896	663.473	0.0323	1	-14.993	-14.993
31.14652	15.025	668.473	0.0324	1	-14.992	-14.992
31.22986	15.159	673.473	0.0324	1	-14.984	-14.984
31.31319	15.291	678.473	0.0324	1	-14.976	-14.976
31.39653	15.425	683.473	0.0324	1	-14.958	-14.958
31.47986	15.55	688.473	0.0324	1	-14.941	-14.941
31.56319	15.672	693.473	0.0324	1	-14.924	-14.924
31.64652	15.791	698.473	0.0324	1	-14.922	-14.922
31.72986	15.908	703.473	0.0326	1	-14.928	-14.928
31.8132	16.018	708.473	0.0324	1	-14.927	-14.927
31.89654	16.121	713.473	0.0326	1	-14.911	-14.911
31.97987	16.224	718.473	0.0324	1	-14.893	-14.893
32.06319	16.327	723.473	0.0324	1	-14.885	-14.885
32.14652	16.436	728.473	0.0324	1	-14.869	-14.869
32.22984	16.543	733.473	0.0324	1	-14.846	-14.846
32.31317	16.64	738.473	0.0324	1	-14.834	-14.834
32.39651	16.73	743.473	0.0324	1	-14.827	-14.827
32.47983	16.81	748.473	0.0326	1	-14.83	-14.83
32.56318	16.893	753.473	0.0324	1	-14.826	-14.826
32.64652	16.966	758.473	0.0324	1	-14.827	-14.827
32.72984	17.039	763.473	0.0324	1	-14.825	-14.825
32.81318	17.114	768.473	0.0324	1	-14.818	-14.818
32.89651	17.19	773.473	0.0324	1	-14.808	-14.808
32.97985	17.293	778.473	0.0324	1	-14.77	-14.77
33.06319	17.381	783.473	0.0324	1	-14.748	-14.748
33.14653	17.449	788.473	0.0324	1	-14.737	-14.737
33.22986	17.508	793.473	0.0324	1	-14.735	-14.735
33.3132	17.563	798.473	0.0326	1	-14.74	-14.74
33.39654	17.616	803.473	0.0324	1	-14.746	-14.746
33.47987	17.669	808.473	0.0324	1	-14.743	-14.743
33.5632	17.726	813.473	0.0324	1	-14.731	-14.731
33.64654	17.787	818.473	0.0324	1	-14.714	-14.714
33.72987	17.837	823.473	0.0324	1	-14.704	-14.704
33.81319	17.89	828.473	0.0326	1	-14.696	-14.696
33.89651	17.95	833.473	0.0324	1	-14.678	-14.678
33.97982	18.014	838.473	0.0324	1	-14.655	-14.655
34.06313	18.08	843.473	0.0323	1	-14.636	-14.636
34.14645	18.144	848.473	0.0324	1	-14.613	-14.613
34.22978	18.196	853.473	0.0324	1	-14.6	-14.6
34.31312	18.242	858.473	0.0324	1	-14.6	-14.6
34.39646	18.281	863.473	0.0324	1	-14.608	-14.608
34.4798	18.319	868.473	0.0324	1	-14.616	-14.616
34.56315	18.354	873.473	0.0324	1	-14.625	-14.625
34.64649	18.389	878.473	0.0324	1	-14.631	-14.631
34.72982	18.428	883.473	0.0324	1	-14.629	-14.629
34.81316	18.47	888.473	0.0324	1	-14.621	-14.621
34.8965	18.51	893.473	0.0324	1	-14.615	-14.615
34.97983	18.551	898.473	0.0324	1	-14.609	-14.609
35.06317	18.602	903.473	0.0324	1	-14.593	-14.593
35.14651	18.681	908.473	0.0324	1	-14.544	-14.544
35.22983	18.743	913.473	0.0324	1	-14.51	-14.51
35.31317	18.802	918.473	0.0324	1	-14.477	-14.477
35.39651	18.845	923.473	0.0324	1	-14.458	-14.458
35.47983	18.878	928.473	0.0324	1	-14.447	-14.447
35.56315	18.913	933.473	0.0324	1	-14.439	-14.439
35.64646	18.949	938.473	0.0323	1	-14.434	-14.434
35.72978	18.985	943.473	0.0324	1	-14.423	-14.423
35.81311	19.014	948.473	0.0324	1	-14.414	-14.414
35.89644	19.035	953.473	0.0324	1	-14.415	-14.415
35.97978	19.052	958.473	0.0324	1	-14.423	-14.423
36.07645	19.068	964.274	0.0324	1	-14.436	-14.436
36.15978	19.08	969.274	0.0324	1	-14.45	-14.45
36.24312	19.095	974.274	0.0324	1	-14.459	-14.459
36.32645	19.111	979.274	0.0324	1	-14.465	-14.465
36.40978	19.127	984.274	0.0324	1	-14.465	-14.465
36.49311	19.147	989.274	0.0326	1	-14.457	-14.457
36.57645	19.17	994.274	0.0324	1	-14.445	-14.445
36.65979	19.192	999.274	0.0324	1	-14.433	-14.433
36.74312	19.212	1004.274	0.0324	1	-14.424	-14.424
36.82646	19.235	1009.274	0.0324	1	-14.414	-14.414
36.90979	19.259	1014.274	0.0324	1	-14.405	-14.405
36.99312	19.285	1019.274	0.0324	1	-14.396	-14.396
37.09312	19.321	1025.273	0.0324	1	-14.38	-14.38
37.17644	19.349	1030.273	0.0324	1	-14.372	-14.372
37.25975	19.382	1035.273	0.0324	1	-14.359	-14.359
37.34307	19.415	1040.273	0.0324	1	-14.346	-14.346
37.42641	19.447	1045.273	0.0324	1	-14.332	-14.332
37.50975	19.472	1050.273	0.0324	1	-14.324	-14.324
37.59308	19.496	1055.273	0.0324	1	-14.317	-14.317
37.67642	19.521	1060.273	0.0324	1	-14.307	-14.307
37.75976	19.544	1065.273	0.0324	1	-14.299	-14.299
37.8431	19.567	1070.273	0.0324	1	-14.29	-14.29
37.92643	19.591	1075.273	0.0324	1	-14.283	-14.283
38.00976	19.616	1080.273	0.0324	1	-14.276	-14.276
38.09309	19.64	1085.273	0.0324	1	-14.268	-14.268
38.17642	19.665	1090.273	0.0324	1	-14.258	-14.258
38.25975	19.688	1095.273	0.0324	1	-14.25	-14.25
38.34308	19.713	1100.273	0.0324	1	-14.238	-14.238
38.42641	19.736	1105.273	0.0324	1	-14.227	-14.227
38.50973	19.757	1110.273	0.0324	1	-14.217	-14.217
38.59306	19.777	1115.273	0.0324	1	-14.207	-14.207
38.67639	19.796	1120.273	0.0324	1	-14.199	-14.199
38.75973	19.815	1125.273	0.0324	1	-14.189	-14.189
38.84306	19.832	1130.273	0.0324	1	-14.18	-14.18
38.9264	19.851	1135.273	0.0323	1	-14.17	-14.17
39.00975	19.868	1140.273	0.0324	1	-14.164	-14.164
39.09308	19.883	1145.273	0.0324	1	-14.161	-14.161
39.1764	19.901	1150.273	0.0324	1	-14.157	-14.157
39.25971	19.926	1155.273	0.0324	1	-14.144	-14.144
39.34302	19.956	1160.273	0.0324	1	-14.125	-14.125
39.42634	19.983	1165.273	0.0324	1	-14.108	-14.108
39.50968	20.005	1170.273	0.0324	1	-14.096	-14.096
39.59301	20.019	1175.273	0.0324	1	-14.094	-14.094
39.67634	20.033	1180.273	0.0324	1	-14.091	-14.091
39.75967	20.047	1185.273	0.0324	1	-14.087	-14.087
39.84301	20.06	1190.273	0.0324	1	-14.082	-14.082
39.92634	20.072	1195.273	0.0324	1	-14.076	-14.076
40.00968	20.086	1200.273	0.0324	1	-14.07	-14.07
40.09302	20.1	1205.273	0.0324	1	-14.066	-14.066
40.17635	20.114	1210.273	0.0324	1	-14.062	-14.062
40.25969	20.13	1215.273	0.0324	1	-14.055	-14.055
40.34303	20.146	1220.273	0.0324	1	-14.047	-14.047
40.42636	20.16	1225.273	0.0324	1	-14.041	-14.041
40.50969	20.176	1230.273	0.0324	1	-14.033	-14.033
40.59303	20.193	1235.273	0.0324	1	-14.024	-14.024
40.67636	20.212	1240.273	0.0324	1	-14.012	-14.012
40.75969	20.232	1245.273	0.0324	1	-13.998	-13.998
40.84302	20.25	1250.273	0.0324	1	-13.987	-13.987
40.92636	20.27	1255.273	0.0324	1	-13.975	-13.975
41.0097	20.287	1260.273	0.0324	1	-13.966	-13.966
41.09302	20.303	1265.273	0.0324	1	-13.96	-13.96
41.17634	20.324	1270.273	0.0324	1	-13.95	-13.95
41.25967	20.345	1275.273	0.0324	1	-13.94	-13.94
41.34299	20.363	1280.273	0.0324	1	-13.932	-13.932
41.42632	20.384	1285.273	0.0324	1	-13.918	-13.918
41.50964	20.399	1290.273	0.0324	1	-13.912	-13.912
41.59298	20.417	1295.273	0.0324	1	-13.903	-13.903
41.67631	20.43	1300.273	0.0324	1	-13.897	-13.897
41.75964	20.444	1305.273	0.0324	1	-13.89	-13.89
41.84296	20.463	1310.273	0.0324	1	-13.879	-13.879
41.92629	20.486	1315.273	0.0323	1	-13.863	-13.863
42.00962	20.508	1320.273	0.0324	1	-13.85	-13.85
42.09296	20.528	1325.273	0.0323	1	-13.839	-13.839
42.17631	20.546	1330.273	0.0324	1	-13.829	-13.829
42.25964	20.563	1335.273	0.0324	1	-13.82	-13.82
42.34297	20.582	1340.273	0.0324	1	-13.808	-13.808
42.4263	20.602	1345.273	0.0324	1	-13.794	-13.794
42.50963	20.619	1350.273	0.0324	1	-13.782	-13.782
42.59297	20.638	1355.273	0.0323	1	-13.766	-13.766
42.6763	20.655	1360.273	0.0324	1	-13.755	-13.755
42.75964	20.67	1365.274	0.0323	1	-13.747	-13.747
42.84296	20.685	1370.274	0.0324	1	-13.739	-13.739
42.92629	20.702	1375.274	0.0324	1	-13.728	-13.728
43.00962	20.717	1380.274	0.0324	1	-13.723	-13.723
43.09296	20.734	1385.274	0.0324	1	-13.715	-13.715
43.17629	20.747	1390.274	0.0324	1	-13.71	-13.71
43.25962	20.763	1395.274	0.0324	1	-13.702	-13.702
43.34296	20.782	1400.274	0.0324	1	-13.689	-13.689
43.4263	20.797	1405.274	0.0324	1	-13.68	-13.68
43.50963	20.811	1410.274	0.0324	1	-13.672	-13.672
43.59296	20.828	1415.274	0.0324	1	-13.66	-13.66
43.67628	20.845	1420.274	0.0324	1	-13.648	-13.648
43.75961	20.862	1425.274	0.0324	1	-13.637	-13.637
43.84295	20.879	1430.274	0.0324	1	-13.625	-13.625
43.92628	20.895	1435.274	0.0324	1	-13.613	-13.613
44.00961	20.909	1440.274	0.0324	1	-13.604	-13.604
44.09293	20.924	1445.274	0.0323	1	-13.594	-13.594
44.17626	20.94	1450.274	0.0323	1	-13.584	-13.584
44.25959	20.959	1455.274	0.0324	1	-13.571	-13.571
44.34291	20.981	1460.274	0.0323	1	-13.556	-13.556
44.42624	21.003	1465.274	0.0324	1	-13.54	-13.54
44.50957	21.025	1470.274	0.0323	1	-13.524	-13.524
44.5929	21.044	1475.274	0.0324	1	-13.51	-13.51
44.67623	21.06	1480.274	0.0324	1	-13.499	-13.499
44.75957	21.074	1485.274	0.0324	1	-13.49	-13.49
44.84291	21.087	1490.274	0.0324	1	-13.483	-13.483
44.92625	21.1	1495.274	0.0324	1	-13.474	-13.474
45.00958	21.113	1500.274	0.0324	1	-13.467	-13.467
45.09292	21.128	1505.274	0.0323	1	-13.456	-13.456
45.17626	21.144	1510.274	0.0323	1	-13.445	-13.445
45.25958	21.157	1515.274	0.0323	1	-13.438	-13.438
45.34292	21.172	1520.274	0.0324	1	-13.427	-13.427
45.42625	21.189	1525.274	0.0324	1	-13.413	-13.413
45.50959	21.208	1530.274	0.0324	1	-13.399	-13.399
45.59291	21.225	1535.274	0.0324	1	-13.387	-13.387
45.67622	21.247	1540.274	0.0324	1	-13.369	-13.369
45.75955	21.274	1545.274	0.0324	1	-13.347	-13.347
45.84288	21.296	1550.274	0.0324	1	-13.33	-13.33
45.92621	21.317	1555.274	0.0324	1	-13.314	-13.314
46.00955	21.338	1560.274	0.0324	1	-13.298	-13.298
46.09288	21.357	1565.274	0.0324	1	-13.285	-13.285
46.17622	21.378	1570.274	0.0323	1	-13.269	-13.269
46.25955	21.395	1575.274	0.0324	1	-13.258	-13.258
46.34288	21.415	1580.274	0.0324	1	-13.244	-13.244
46.42621	21.435	1585.274	0.0323	1	-13.229	-13.229
46.50955	21.452	1590.274	0.0324	1	-13.217	-13.217
46.59289	21.469	1595.274	0.0323	1	-13.205	-13.205
46.67622	21.487	1600.274	0.0323	1	-13.192	-13.192
46.75955	21.505	1605.274	0.0323	1	-13.179	-13.179
46.84288	21.527	1610.274	0.0323	1	-13.161	-13.161
46.92621	21.549	1615.274	0.0324	1	-13.144	-13.144
47.00954	21.571	1620.274	0.0324	1	-13.127	-13.127
47.09287	21.59	1625.274	0.0324	1	-13.114	-13.114
47.17619	21.611	1630.274	0.0324	1	-13.098	-13.098
47.25953	21.633	1635.274	0.0324	1	-13.081	-13.081
47.34285	21.653	1640.274	0.0323	1	-13.064	-13.064
47.42619	21.673	1645.274	0.0324	1	-13.048	-13.048
47.50952	21.693	1650.274	0.0323	1	-13.033	-13.033
47.59285	21.712	1655.274	0.0323	1	-13.018	-13.018
47.67618	21.73	1660.274	0.0324	1	-13.003	-13.003
47.75951	21.748	1665.274	0.0323	1	-12.99	-12.99
47.84284	21.768	1670.274	0.0324	1	-12.975	-12.975
47.92616	21.787	1675.274	0.0323	1	-12.96	-12.96
48.00949	21.809	1680.274	0.0324	1	-12.941	-12.941
48.09281	21.832	1685.274	0.0323	1	-12.922	-12.922
48.17615	21.855	1690.274	0.0324	1	-12.903	-12.903
48.25948	21.877	1695.274	0.0324	1	-12.884	-12.884
48.34282	21.902	1700.274	0.0324	1	-12.864	-12.864
48.42616	21.925	1705.274	0.0323	1	-12.847	-12.847
48.50949	21.948	1710.274	0.0324	1	-12.83	-12.83
48.59282	21.973	1715.274	0.0324	1	-12.811	-12.811
48.67616	22.001	1720.274	0.0324	1	-12.788	-12.788
48.7595	22.029	1725.274	0.0324	1	-12.763	-12.763
48.84285	22.052	1730.274	0.0324	1	-12.743	-12.743
48.92619	22.072	1735.274	0.0324	1	-12.726	-12.726
49.00953	22.094	1740.274	0.0323	1	-12.707	-12.707
49.09287	22.121	1745.274	0.0323	1	-12.684	-12.684
49.17621	22.15	1750.274	0.0324	1	-12.66	-12.66
49.25954	22.177	1755.274	0.0324	1	-12.637	-12.637
49.34286	22.208	1760.274	0.0324	1	-12.611	-12.611
49.42618	22.239	1765.274	0.0324	1	-12.585	-12.585
49.5095	22.272	1770.274	0.0324	1	-12.557	-12.557
49.59282	22.303	1775.274	0.0324	1	-12.531	-12.531
49.67614	22.335	1780.274	0.0324	1	-12.504	-12.504
49.75946	22.366	1785.274	0.0324	1	-12.477	-12.477
49.84278	22.392	1790.274	0.0323	1	-12.454	-12.454
49.92611	22.417	1795.274	0.0323	1	-12.432	-12.432
50.00944	22.442	1800.274	0.0324	1	-12.411	-12.411
50.09277	22.464	1805.274	0.0324	1	-12.399	-12.399
50.17611	22.488	1810.274	0.0324	1	-12.4	-12.4
50.25944	22.512	1815.274	0.0324	1	-12.409	-12.409
50.34278	22.534	1820.274	0.0324	1	-12.417	-12.417
50.42612	22.556	1825.274	0.0323	1	-12.423	-12.423
50.50946	22.58	1830.274	0.0323	1	-12.422	-12.422
50.59279	22.606	1835.274	0.0324	1	-12.417	-12.417
50.67613	22.632	1840.274	0.0323	1	-12.411	-12.411
50.75946	22.66	1845.274	0.0324	1	-12.401	-12.401
50.8428	22.688	1850.274	0.0323	1	-12.389	-12.389
50.92614	22.713	1855.274	0.0323	1	-12.377	-12.377
51.00947	22.741	1860.274	0.0324	1	-12.36	-12.36
51.09281	22.773	1865.274	0.0324	1	-12.339	-12.339
51.17614	22.806	1870.274	0.0324	1	-12.314	-12.314
51.25947	22.843	1875.274	0.0323	1	-12.285	-12.285
51.3428	22.877	1880.274	0.0323	1	-12.257	-12.257
51.42615	22.91	1885.274	0.0323	1	-12.229	-12.229
51.50947	22.937	1890.274	0.0324	1	-12.208	-12.208
51.5928	22.966	1895.274	0.0323	1	-12.183	-12.183
51.67613	22.996	1900.274	0.0324	1	-12.156	-12.156
51.75945	23.029	1905.274	0.0323	1	-12.127	-12.127
51.84278	23.062	1910.274	0.0323	1	-12.098	-12.098
51.92611	23.095	1915.274	0.0324	1	-12.069	-12.069
52.00946	23.124	1920.274	0.0323	1	-12.044	-12.044
52.09279	23.15	1925.274	0.0324	1	-12.022	-12.022
52.17613	23.176	1930.274	0.0323	1	-12	-12
52.25946	23.205	1935.274	0.0323	1	-11.974	-11.974
52.34279	23.236	1940.274	0.0323	1	-11.946	-11.946
52.42612	23.27	1945.274	0.0323	1	-11.915	-11.915
52.50945	23.307	1950.274	0.0323	1	-11.881	-11.881
52.59278	23.344	1955.274	0.0323	1	-11.848	-11.848
52.67611	23.381	1960.274	0.0324	1	-11.815	-11.815
52.75945	23.414	1965.274	0.0323	1	-11.785	-11.785
52.84279	23.444	1970.274	0.0324	1	-11.758	-11.758
52.92612	23.475	1975.274	0.0324	1	-11.73	-11.73
53.00946	23.506	1980.274	0.0323	1	-11.703	-11.703
53.09279	23.538	1985.274	0.0324	1	-11.677	-11.677
53.17611	23.571	1990.274	0.0323	1	-11.649	-11.649
53.25944	23.605	1995.274	0.0323	1	-11.618	-11.618
53.34277	23.636	2000.274	0.0323	1	-11.591	-11.591
53.4261	23.663	2005.274	0.0323	1	-11.567	-11.567
53.50943	23.692	2010.274	0.0323	1	-11.541	-11.541
53.59276	23.721	2015.274	0.0323	1	-11.515	-11.515
53.6761	23.746	2020.274	0.0323	1	-11.494	-11.494
53.75943	23.769	2025.274	0.0323	1	-11.474	-11.474
53.84276	23.793	2030.274	0.0323	1	-11.454	-11.454
53.92609	23.82	2035.274	0.0323	1	-11.431	-11.431
54.00943	23.845	2040.274	0.0323	1	-11.409	-11.409
54.09276	23.868	2045.274	0.0323	1	-11.39	-11.39
54.17609	23.894	2050.274	0.0323	1	-11.368	-11.368
54.25942	23.923	2055.274	0.0323	1	-11.345	-11.345
54.34275	23.956	2060.274	0.0323	1	-11.319	-11.319
54.42608	23.987	2065.274	0.0324	1	-11.294	-11.294
54.5094	24.019	2070.274	0.0323	1	-11.269	-11.269
54.59274	24.054	2075.274	0.0323	1	-11.239	-11.239
54.67607	24.082	2080.274	0.0324	1	-11.215	-11.215
54.7594	24.112	2085.274	0.0323	1	-11.19	-11.19
54.84274	24.144	2090.274	0.0324	1	-11.164	-11.164
54.92607	24.174	2095.274	0.0324	1	-11.141	-11.141
55.0094	24.205	2100.274	0.0324	1	-11.116	-11.116
55.09273	24.234	2105.274	0.0323	1	-11.095	-11.095
55.17607	24.265	2110.274	0.0324	1	-11.072	-11.072
55.25941	24.297	2115.274	0.0324	1	-11.049	-11.049
55.34275	24.331	2120.274	0.0324	1	-11.025	-11.025
55.42607	24.364	2125.274	0.0323	1	-10.999	-10.999
55.5094	24.402	2130.274	0.0323	1	-10.967	-10.967
55.59274	24.445	2135.274	0.0323	1	-10.929	-10.929
55.67607	24.482	2140.274	0.0324	1	-10.896	-10.896
55.75939	24.519	2145.274	0.0323	1	-10.863	-10.863
55.84272	24.56	2150.274	0.0324	1	-10.825	-10.825
55.92605	24.597	2155.274	0.0324	1	-10.79	-10.79
56.00938	24.64	2160.274	0.0324	1	-10.75	-10.75
56.09271	24.68	2165.274	0.0323	1	-10.716	-10.716
56.17604	24.722	2170.274	0.0323	1	-10.68	-10.68
56.25937	24.766	2175.274	0.0323	1	-10.642	-10.642
56.34271	24.81	2180.274	0.0323	1	-10.605	-10.605
56.42605	24.855	2185.274	0.0324	1	-10.567	-10.567
56.50939	24.896	2190.274	0.0324	1	-10.532	-10.532
56.59273	24.942	2195.274	0.0323	1	-10.491	-10.491
56.67606	24.988	2200.274	0.0323	1	-10.453	-10.453
56.75939	25.035	2205.274	0.0323	1	-10.413	-10.413
56.84273	25.088	2210.274	0.0323	1	-10.364	-10.364
56.92608	25.135	2215.274	0.0324	1	-10.321	-10.321
57.0094	25.179	2220.274	0.0323	1	-10.279	-10.279
57.09273	25.239	2225.274	0.0323	1	-10.224	-10.224
57.17606	25.305	2230.274	0.0323	1	-10.164	-10.164
57.25939	25.368	2235.274	0.0323	1	-10.107	-10.107
57.34272	25.435	2240.274	0.0324	1	-10.048	-10.048
57.42605	25.494	2245.274	0.0324	1	-9.999	-9.999
57.50938	25.554	2250.274	0.0324	1	-9.947	-9.947
57.59272	25.614	2255.274	0.0323	1	-9.896	-9.896
57.67607	25.665	2260.274	0.0323	1	-9.853	-9.853
57.75941	25.714	2265.274	0.0323	1	-9.812	-9.812
57.84274	25.772	2270.274	0.0323	1	-9.76	-9.76
57.92607	25.836	2275.274	0.0324	1	-9.704	-9.704
58.00939	25.906	2280.274	0.0323	1	-9.641	-9.641
58.09272	25.982	2285.274	0.0323	1	-9.572	-9.572
58.17604	26.056	2290.274	0.0323	1	-9.504	-9.504
58.25937	26.125	2295.274	0.0323	1	-9.441	-9.441
58.34269	26.198	2300.274	0.0323	1	-9.373	-9.373
58.42602	26.272	2305.274	0.0323	1	-9.304	-9.304
58.50934	26.341	2310.274	0.0323	1	-9.24	-9.24
58.59267	26.415	2315.274	0.0323	1	-9.171	-9.171
58.676	26.493	2320.274	0.0323	1	-9.099	-9.099
58.75934	26.564	2325.274	0.0323	1	-9.034	-9.034
58.84268	26.633	2330.274	0.0323	1	-8.97	-8.97
58.92601	26.702	2335.274	0.0323	1	-8.907	-8.907
59.00935	26.774	2340.274	0.0324	1	-8.841	-8.841
59.09268	26.849	2345.274	0.0323	1	-8.771	-8.771
59.17602	26.928	2350.274	0.0323	1	-8.698	-8.698
59.25935	27.01	2355.274	0.0323	1	-8.622	-8.622
59.34268	27.093	2360.274	0.0323	1	-8.543	-8.543
59.42602	27.181	2365.274	0.0323	1	-8.459	-8.459
59.50936	27.265	2370.274	0.0323	1	-8.381	-8.381
59.59269	27.35	2375.274	0.0323	1	-8.301	-8.301
59.67602	27.436	2380.274	0.0323	1	-8.218	-8.218
59.75935	27.528	2385.274	0.0323	1	-8.131	-8.131
59.84269	27.63	2390.274	0.0323	1	-8.035	-8.035
59.92602	27.729	2395.274	0.0323	1	-7.942	-7.942
60.00935	27.828	2400.274	0.0323	1	-7.852	-7.852
60.09268	27.93	2405.274	0.0323	1	-7.76	-7.76
60.17601	28.038	2410.274	0.0323	1	-7.659	-7.659
60.25934	28.156	2415.274	0.0323	1	-7.546	-7.546
60.34267	28.275	2420.274	0.0324	1	-7.43	-7.43
60.426	28.391	2425.274	0.0323	1	-7.319	-7.319
60.50933	28.513	2430.274	0.0323	1	-7.202	-7.202
60.59267	28.635	2435.274	0.0323	1	-7.086	-7.086
60.67601	28.753	2440.274	0.0323	1	-6.974	-6.974
60.75935	28.869	2445.274	0.0323	1	-6.863	-6.863
60.84269	28.991	2450.274	0.0324	1	-6.746	-6.746
60.92602	29.12	2455.274	0.0323	1	-6.623	-6.623
61.00936	29.257	2460.274	0.0323	1	-6.492	-6.492
61.0927	29.402	2465.274	0.0323	1	-6.353	-6.353
61.17602	29.552	2470.274	0.0323	1	-6.21	-6.21
61.25935	29.719	2475.274	0.0323	1	-6.051	-6.051
61.34268	29.893	2480.274	0.0324	1	-5.885	-5.885
61.42601	30.076	2485.274	0.0323	1	-5.708	-5.708
61.50934	30.268	2490.274	0.0323	1	-5.522	-5.522
61.59266	30.46	2495.274	0.0323	1	-5.336	-5.336
61.67599	30.662	2500.274	0.0323	1	-5.138	-5.138
61.75932	30.876	2505.274	0.0323	1	-4.927	-4.927
61.84265	31.089	2510.274	0.0323	1	-4.716	-4.716
61.92599	31.313	2515.274	0.0324	1	-4.495	-4.495
62.00932	31.551	2520.274	0.0323	1	-4.258	-4.258
62.09265	31.811	2525.274	0.0323	1	-3.999	-3.999
62.17599	32.097	2530.274	0.0324	1	-3.715	-3.715
62.25932	32.389	2535.274	0.0323	1	-3.425	-3.425
62.34266	32.7	2540.274	0.0324	1	-3.116	-3.116
62.426	33.034	2545.274	0.0323	1	-2.785	-2.785
62.50934	33.383	2550.274	0.0323	1	-2.439	-2.439
62.59267	33.758	2555.274	0.0323	1	-2.067	-2.067
62.67601	34.141	2560.274	0.0323	1	-1.688	-1.688
62.75934	34.529	2565.274	0.0323	1	-1.305	-1.305
62.84268	34.936	2570.274	0.0323	1	-0.903	-0.903
62.92601	35.336	2575.274	0.0323	1	-0.508	-0.508
63.00934	35.744	2580.274	0.0323	1	-0.104	-0.104
63.09267	36.143	2585.274	0.0323	1	0.29	0.29
63.176	36.527	2590.274	0.0323	1	0.67	0.67
63.25933	36.887	2595.274	0.0323	1	1.025	1.025
63.34266	37.231	2600.274	0.0324	1	1.364	1.364
63.426	37.547	2605.274	0.0323	1	1.675	1.675
63.50934	37.81	2610.274	0.0323	1	1.933	1.933
63.60937	38.057	2616.274	0.0323	1	2.173	2.173
63.70602	38.234	2622.073	0.0323	1	2.344	2.344
63.78934	38.361	2627.073	0.0323	1	2.466	2.466
63.87266	38.452	2632.073	0.0323	1	2.551	2.551
63.95599	38.507	2637.073	0.0323	1	2.598	2.598
64.03932	38.541	2642.073	0.0323	1	2.623	2.623
64.12265	38.562	2647.073	0.0323	1	2.637	2.637
64.20598	38.552	2652.073	0.0323	1	2.621	2.621
64.28931	38.461	2657.073	0.0323	1	2.525	2.525
64.37264	38.289	2662.073	0.0323	1	2.347	2.347
64.45597	38.066	2667.073	0.0323	1	2.119	2.119
64.53931	37.816	2672.073	0.0323	1	1.863	1.863
64.62264	37.56	2677.073	0.0323	1	1.602	1.602
64.70599	37.308	2682.073	0.0323	1	1.345	1.345
64.78932	37.076	2687.073	0.0323	1	1.108	1.108
64.87265	36.869	2692.073	0.0323	1	0.896	0.896
64.95598	36.696	2697.073	0.0323	1	0.717	0.717
65.03931	36.551	2702.073	0.0323	1	0.567	0.567
65.12265	36.434	2707.073	0.0324	1	0.443	0.443
65.20599	36.333	2712.073	0.0324	1	0.336	0.336
65.28933	36.253	2717.073	0.0323	1	0.252	0.252
65.37267	36.192	2722.073	0.0323	1	0.186	0.186
65.45599	36.15	2727.073	0.0323	1	0.137	0.137
65.53931	36.125	2732.073	0.0323	1	0.105	0.105
65.62263	36.109	2737.073	0.0323	1	0.082	0.082
65.70595	36.097	2742.073	0.0323	1	0.062	0.062
65.78928	36.089	2747.073	0.0324	1	0.046	0.046
65.87263	36.084	2752.073	0.0323	1	0.035	0.035
65.95597	36.081	2757.073	0.0323	1	0.028	0.028
66.03931	36.082	2762.073	0.0323	1	0.024	0.024
66.12266	36.095	2767.073	0.0324	1	0.03	0.03
66.206	36.123	2772.073	0.0323	1	0.052	0.052
66.28935	36.171	2777.073	0.0323	1	0.093	0.093
66.37269	36.235	2782.073	0.0323	1	0.15	0.15
66.45603	36.316	2787.073	0.0323	1	0.226	0.226
66.53937	36.408	2792.073	0.0323	1	0.311	0.311
66.62271	36.515	2797.073	0.0323	1	0.41	0.41
66.70604	36.62	2802.073	0.0323	1	0.508	0.508
66.78937	36.73	2807.073	0.0324	1	0.611	0.611
66.87269	36.847	2812.073	0.0324	1	0.722	0.722
66.95601	36.967	2817.073	0.0323	1	0.837	0.837
67.03933	37.084	2822.073	0.0323	1	0.949	0.949
67.12266	37.192	2827.073	0.0323	1	1.052	1.052
67.20599	37.293	2832.073	0.0323	1	1.149	1.149
67.28932	37.39	2837.073	0.0323	1	1.242	1.242
67.37265	37.482	2842.073	0.0323	1	1.33	1.33
67.45597	37.577	2847.073	0.0324	1	1.42	1.42
67.53929	37.675	2852.073	0.0323	1	1.511	1.511
67.62262	37.783	2857.073	0.0324	1	1.61	1.61
67.70596	37.88	2862.073	0.0323	1	1.701	1.701
67.7893	37.964	2867.073	0.0323	1	1.78	1.78
67.87263	38.046	2872.073	0.0323	1	1.857	1.857
67.95597	38.139	2877.073	0.0323	1	1.945	1.945
68.03931	38.234	2882.073	0.0323	1	2.035	2.035
68.12265	38.326	2887.073	0.0324	1	2.123	2.123
68.206	38.42	2892.073	0.0324	1	2.213	2.213
68.28933	38.529	2897.073	0.0323	1	2.318	2.318
68.37266	38.64	2902.073	0.0323	1	2.424	2.424
68.456	38.744	2907.073	0.0324	1	2.523	2.523
68.53934	38.836	2912.073	0.0324	1	2.61	2.61
68.62266	38.929	2917.073	0.0323	1	2.698	2.698
68.70599	39.032	2922.073	0.0324	1	2.796	2.796
68.78933	39.13	2927.073	0.0323	1	2.887	2.887
68.87266	39.219	2932.073	0.0323	1	2.969	2.969
68.956	39.304	2937.073	0.0323	1	3.049	3.049
69.03933	39.386	2942.073	0.0323	1	3.126	3.126
69.12266	39.474	2947.073	0.0323	1	3.209	3.209
69.206	39.561	2952.073	0.0323	1	3.29	3.29
69.28933	39.639	2957.073	0.0323	1	3.364	3.364
69.37267	39.72	2962.073	0.0323	1	3.439	3.439
69.456	39.8	2967.073	0.0323	1	3.514	3.514
69.53934	39.876	2972.073	0.0323	1	3.585	3.585
69.62267	39.951	2977.073	0.0323	1	3.653	3.653
69.70601	40.026	2982.073	0.0324	1	3.721	3.721
69.78935	40.088	2987.073	0.0324	1	3.777	3.777
69.87267	40.146	2992.073	0.0323	1	3.83	3.83
69.95602	40.205	2997.073	0.0324	1	3.884	3.884
70.03937	40.252	3002.073	0.0324	1	3.927	3.927
70.12272	40.292	3007.073	0.0323	1	3.962	3.962
70.20605	40.328	3012.073	0.0323	1	3.993	3.993
70.28938	40.367	3017.073	0.0323	1	4.027	4.027
70.37272	40.401	3022.073	0.0323	1	4.057	4.057
70.45605	40.431	3027.073	0.0324	1	4.083	4.083
70.53937	40.455	3032.073	0.0323	1	4.102	4.102
70.62271	40.476	3037.073	0.0323	1	4.118	4.118
70.70604	40.493	3042.073	0.0324	1	4.128	4.128
70.78937	40.506	3047.073	0.0323	1	4.134	4.134
70.87269	40.514	3052.073	0.0323	1	4.136	4.136
70.95603	40.521	3057.073	0.0323	1	4.137	4.137
71.03938	40.525	3062.073	0.0323	1	4.136	4.136
71.1227	40.528	3067.073	0.0324	1	4.133	4.133
71.20603	40.53	3072.073	0.0323	1	4.129	4.129
71.28936	40.531	3077.073	0.0323	1	4.125	4.125
71.37269	40.532	3082.073	0.0323	1	4.118	4.118
71.45603	40.531	3087.073	0.0323	1	4.108	4.108
71.53937	40.526	3092.073	0.0323	1	4.095	4.095
71.62271	40.517	3097.073	0.0323	1	4.08	4.08
71.70604	40.498	3102.073	0.0323	1	4.054	4.054
71.78937	40.473	3107.073	0.0323	1	4.022	4.022
71.87271	40.445	3112.073	0.0323	1	3.987	3.987
71.95604	40.406	3117.073	0.0324	1	3.939	3.939
72.03938	40.363	3122.073	0.0323	1	3.889	3.889
72.12271	40.315	3127.073	0.0323	1	3.833	3.833
72.20603	40.257	3132.073	0.0323	1	3.768	3.768
72.28937	40.191	3137.073	0.0324	1	3.697	3.697
72.37271	40.123	3142.073	0.0323	1	3.622	3.622
72.45604	40.05	3147.073	0.0323	1	3.542	3.542
72.53937	39.98	3152.073	0.0323	1	3.467	3.467
72.6227	39.921	3157.073	0.0323	1	3.401	3.401
72.70604	39.861	3162.073	0.0323	1	3.335	3.335
72.78937	39.798	3167.073	0.0323	1	3.267	3.267
72.8727	39.738	3172.073	0.0323	1	3.203	3.203
72.95603	39.68	3177.073	0.0323	1	3.14	3.14
73.03937	39.621	3182.073	0.0323	1	3.076	3.076
73.12271	39.557	3187.073	0.0323	1	3.006	3.006
73.20604	39.491	3192.073	0.0323	1	2.935	2.935
73.28936	39.434	3197.073	0.0323	1	2.871	2.871
73.37269	39.389	3202.073	0.0323	1	2.819	2.819
73.45602	39.344	3207.073	0.0323	1	2.767	2.767
73.53936	39.297	3212.073	0.0323	1	2.713	2.713
73.6227	39.242	3217.073	0.0323	1	2.653	2.653
73.70604	39.176	3222.073	0.0323	1	2.583	2.583
73.78938	39.11	3227.073	0.0323	1	2.512	2.512
73.87271	39.05	3232.073	0.0324	1	2.448	2.448
73.95605	38.994	3237.073	0.0323	1	2.387	2.387
74.0394	38.934	3242.073	0.0323	1	2.322	2.322
74.12275	38.863	3247.073	0.0323	1	2.246	2.246
74.2061	38.794	3252.073	0.0323	1	2.173	2.173
74.28943	38.725	3257.073	0.0323	1	2.099	2.099
74.37276	38.664	3262.073	0.0323	1	2.034	2.034
74.4561	38.61	3267.073	0.0323	1	1.974	1.974
74.53945	38.543	3272.073	0.0323	1	1.902	1.902
74.62279	38.475	3277.073	0.0323	1	1.828	1.828
74.70611	38.407	3282.073	0.0323	1	1.755	1.755
74.78944	38.346	3287.073	0.0323	1	1.687	1.687
74.87276	38.281	3292.073	0.0323	1	1.616	1.616
74.95609	38.218	3297.073	0.0323	1	1.546	1.546
75.03941	38.144	3302.073	0.0323	1	1.466	1.466
75.12273	38.069	3307.073	0.0323	1	1.384	1.384
75.20607	37.989	3312.073	0.0323	1	1.297	1.297
75.2894	37.905	3317.073	0.0323	1	1.206	1.206
75.37272	37.82	3322.073	0.0323	1	1.113	1.113
75.45606	37.736	3327.073	0.0323	1	1.022	1.022
75.53939	37.651	3332.073	0.0323	1	0.93	0.93
75.62272	37.565	3337.073	0.0323	1	0.838	0.838
75.70607	37.476	3342.073	0.0323	1	0.741	0.741
75.78941	37.38	3347.073	0.0323	1	0.638	0.638
75.87276	37.286	3352.073	0.0323	1	0.538	0.538
75.95609	37.191	3357.073	0.0323	1	0.438	0.438
76.03943	37.107	3362.073	0.0323	1	0.348	0.348
76.12276	37.028	3367.073	0.0323	1	0.264	0.264
76.2061	36.943	3372.073	0.0323	1	0.172	0.172
76.28943	36.86	3377.073	0.0323	1	0.083	0.083
76.37276	36.776	3382.073	0.0323	1	-0.005	-0.005
76.45608	36.694	3387.073	0.0323	1	-0.092	-0.092
76.53941	36.61	3392.073	0.0323	1	-0.181	-0.181
76.62274	36.527	3397.073	0.0323	1	-0.269	-0.269
76.70607	36.433	3402.073	0.0323	1	-0.367	-0.367
76.7894	36.34	3407.073	0.0323	1	-0.465	-0.465
76.87274	36.234	3412.073	0.0323	1	-0.579	-0.579
76.95607	36.117	3417.073	0.0323	1	-0.704	-0.704
77.03941	35.996	3422.073	0.0323	1	-0.833	-0.833
77.12276	35.878	3427.073	0.0323	1	-0.96	-0.96
77.2061	35.765	3432.073	0.0323	1	-1.081	-1.081
77.28944	35.654	3437.073	0.0323	1	-1.199	-1.199
77.37278	35.537	3442.073	0.0323	1	-1.322	-1.322
77.45611	35.427	3447.073	0.0323	1	-1.439	-1.439
77.53946	35.31	3452.073	0.0323	1	-1.564	-1.564
77.62279	35.198	3457.073	0.0323	1	-1.686	-1.686
77.70612	35.124	3462.073	0.0323	1	-1.769	-1.769
77.78944	35.013	3467.073	0.0323	1	-1.889	-1.889
77.87279	34.877	3472.073	0.0323	1	-2.033	-2.033
77.95612	34.709	3477.073	0.0323	1	-2.208	-2.208
78.03945	34.551	3482.073	0.0323	1	-2.374	-2.374
78.12278	34.392	3487.073	0.0323	1	-2.538	-2.538
78.20612	34.217	3492.073	0.0323	1	-2.719	-2.719
78.28945	34.053	3497.073	0.0323	1	-2.887	-2.887
78.37278	33.9	3502.073	0.0323	1	-3.045	-3.045
78.45611	33.753	3507.073	0.0323	1	-3.197	-3.197
78.53944	33.602	3512.073	0.0323	1	-3.351	-3.351
78.62277	33.475	3517.073	0.0323	1	-3.481	-3.481
78.7061	33.342	3522.073	0.0323	1	-3.62	-3.62
78.78944	33.195	3527.073	0.0323	1	-3.773	-3.773
78.87277	33.036	3532.073	0.0323	1	-3.936	-3.936
78.95612	32.889	3537.073	0.0323	1	-4.089	-4.089
79.03945	32.73	3542.073	0.0323	1	-4.256	-4.256
79.12278	32.589	3547.073	0.0323	1	-4.406	-4.406
79.20613	32.446	3552.073	0.0323	1	-4.557	-4.557
79.28946	32.285	3557.073	0.0323	1	-4.728	-4.728
79.37279	32.136	3562.073	0.0324	1	-4.887	-4.887
79.4561	31.99	3567.073	0.0324	1	-5.043	-5.043
79.53942	31.843	3572.073	0.0323	1	-5.201	-5.201
79.62275	31.687	3577.073	0.0323	1	-5.367	-5.367
79.7061	31.514	3582.073	0.0323	1	-5.548	-5.548
79.78944	31.331	3587.073	0.0323	1	-5.736	-5.736
79.8728	31.149	3592.073	0.0324	1	-5.923	-5.923
79.95616	30.956	3597.073	0.0324	1	-6.12	-6.12
80.03951	30.77	3602.073	0.0323	1	-6.311	-6.311
80.12284	30.593	3607.073	0.0323	1	-6.492	-6.492
80.20618	30.441	3612.073	0.0323	1	-6.648	-6.648
80.28952	30.285	3617.073	0.0323	1	-6.809	-6.809
80.37286	30.138	3622.073	0.0323	1	-6.963	-6.963
80.45618	29.992	3627.073	0.0323	1	-7.117	-7.117
80.53951	29.847	3632.073	0.0323	1	-7.27	-7.27
80.62284	29.705	3637.073	0.0323	1	-7.421	-7.421
80.70617	29.56	3642.073	0.0323	1	-7.574	-7.574
80.78951	29.414	3647.073	0.0323	1	-7.727	-7.727
80.87283	29.275	3652.073	0.0323	1	-7.872	-7.872
80.95616	29.142	3657.073	0.0323	1	-8.01	-8.01
81.03949	29.016	3662.073	0.0323	1	-8.143	-8.143
81.12282	28.896	3667.073	0.0323	1	-8.27	-8.27
81.20616	28.781	3672.073	0.0323	1	-8.393	-8.393
81.28948	28.662	3677.073	0.0323	1	-8.522	-8.522
81.37282	28.552	3682.073	0.0323	1	-8.644	-8.644
81.45616	28.444	3687.073	0.0323	1	-8.763	-8.763
81.5395	28.36	3692.073	0.0323	1	-8.855	-8.855
81.62285	28.306	3697.073	0.0323	1	-8.917	-8.917
81.7062	28.232	3702.073	0.0323	1	-9	-9
81.78953	28.149	3707.073	0.0323	1	-9.091	-9.091
81.87287	28.082	3712.073	0.0323	1	-9.167	-9.167
81.95621	28.022	3717.073	0.0324	1	-9.233	-9.233
82.03955	27.969	3722.073	0.0323	1	-9.293	-9.293
82.1229	27.921	3727.073	0.0323	1	-9.348	-9.348
82.20625	27.881	3732.073	0.0323	1	-9.395	-9.395
82.28958	27.849	3737.073	0.0323	1	-9.433	-9.433
82.37291	27.828	3742.073	0.0323	1	-9.459	-9.459
82.45623	27.814	3747.073	0.0323	1	-9.477	-9.477
82.53955	27.804	3752.073	0.0323	1	-9.494	-9.494
82.62287	27.798	3757.073	0.0323	1	-9.507	-9.507
82.7062	27.793	3762.073	0.0323	1	-9.52	-9.52
82.78952	27.79	3767.073	0.0323	1	-9.532	-9.532
82.87286	27.788	3772.073	0.0323	1	-9.546	-9.546
82.95618	27.788	3777.073	0.0323	1	-9.563	-9.563
83.03951	27.792	3782.073	0.0323	1	-9.575	-9.575
83.12283	27.807	3787.073	0.0323	1	-9.573	-9.573
83.20617	27.836	3792.073	0.0323	1	-9.556	-9.556
83.2895	27.878	3797.073	0.0323	1	-9.523	-9.523
83.37284	27.936	3802.073	0.0323	1	-9.474	-9.474
83.45618	28.008	3807.073	0.0323	1	-9.414	-9.414
83.53951	28.09	3812.073	0.0323	1	-9.342	-9.342
83.62285	28.191	3817.073	0.0323	1	-9.248	-9.248
83.70619	28.297	3822.073	0.0323	1	-9.149	-9.149
83.78954	28.402	3827.073	0.0323	1	-9.05	-9.05
83.87288	28.505	3832.073	0.0323	1	-8.952	-8.952
83.95622	28.615	3837.073	0.0323	1	-8.847	-8.847
84.03956	28.726	3842.073	0.0323	1	-8.74	-8.74
84.12289	28.84	3847.073	0.0323	1	-8.631	-8.631
84.20623	28.953	3852.073	0.0323	1	-8.523	-8.523
84.28957	29.062	3857.073	0.0323	1	-8.419	-8.419
84.37291	29.173	3862.073	0.0323	1	-8.313	-8.313
84.45625	29.271	3867.073	0.0323	1	-8.219	-8.219
84.53959	29.373	3872.073	0.0323	1	-8.123	-8.123
84.62292	29.472	3877.073	0.0323	1	-8.029	-8.029
84.70625	29.574	3882.073	0.0323	1	-7.933	-7.933
84.78958	29.677	3887.073	0.0323	1	-7.837	-7.837
84.87292	29.774	3892.073	0.0324	1	-7.745	-7.745
84.95626	29.863	3897.073	0.0323	1	-7.664	-7.664
85.0396	29.944	3902.073	0.0323	1	-7.594	-7.594
85.12293	30.026	3907.073	0.0323	1	-7.521	-7.521
85.20625	30.116	3912.073	0.0323	1	-7.438	-7.438
85.28958	30.203	3917.073	0.0323	1	-7.359	-7.359
85.37292	30.279	3922.073	0.0324	1	-7.289	-7.289
85.45625	30.348	3927.073	0.0323	1	-7.227	-7.227
85.53959	30.411	3932.073	0.0323	1	-7.17	-7.17
85.62292	30.47	3937.073	0.0323	1	-7.119	-7.119
85.70625	30.526	3942.073	0.0324	1	-7.071	-7.071
85.78959	30.578	3947.073	0.0323	1	-7.027	-7.027
85.87291	30.624	3952.073	0.0323	1	-6.99	-6.99
85.95624	30.67	3957.073	0.0323	1	-6.954	-6.954
86.03958	30.724	3962.073	0.0323	1	-6.909	-6.909
86.12293	30.765	3967.073	0.0323	1	-6.878	-6.878
86.20626	30.802	3972.073	0.0323	1	-6.852	-6.852
86.28959	30.845	3977.073	0.0323	1	-6.819	-6.819
86.37293	30.883	3982.073	0.0323	1	-6.79	-6.79
86.45626	30.919	3987.073	0.0323	1	-6.762	-6.762
86.53959	30.95	3992.073	0.0323	1	-6.737	-6.737
86.62293	30.979	3997.073	0.0323	1	-6.715	-6.715
86.70627	31.007	4002.073	0.0323	1	-6.694	-6.694
86.78961	31.028	4007.073	0.0323	1	-6.682	-6.682
86.87295	31.051	4012.073	0.0323	1	-6.668	-6.668
86.95629	31.073	4017.073	0.0323	1	-6.656	-6.656
87.03963	31.096	4022.073	0.0323	1	-6.643	-6.643
87.12295	31.116	4027.073	0.0323	1	-6.632	-6.632
87.20629	31.138	4032.073	0.0323	1	-6.619	-6.619
87.28964	31.156	4037.073	0.0323	1	-6.612	-6.612
87.37297	31.171	4042.073	0.0323	1	-6.611	-6.611
87.4563	31.187	4047.073	0.0323	1	-6.61	-6.61
87.53964	31.207	4052.073	0.0323	1	-6.603	-6.603
87.62297	31.226	4057.073	0.0323	1	-6.594	-6.594
87.70632	31.242	4062.073	0.0323	1	-6.588	-6.588
87.78965	31.254	4067.073	0.0323	1	-6.584	-6.584
87.87297	31.266	4072.073	0.0323	1	-6.579	-6.579
87.9563	31.281	4077.073	0.0323	1	-6.574	-6.574
88.03963	31.299	4082.073	0.0323	1	-6.566	-6.566
88.12296	31.317	4087.073	0.0323	1	-6.555	-6.555
88.2063	31.333	4092.073	0.0323	1	-6.544	-6.544
88.28963	31.349	4097.073	0.0323	1	-6.533	-6.533
88.37297	31.365	4102.073	0.0323	1	-6.524	-6.524
88.4563	31.38	4107.073	0.0323	1	-6.516	-6.516
88.53963	31.395	4112.073	0.0323	1	-6.51	-6.51
88.62298	31.41	4117.073	0.0323	1	-6.504	-6.504
88.70631	31.425	4122.073	0.0322	1	-6.498	-6.498
88.78964	31.444	4127.073	0.0322	1	-6.489	-6.489
88.87297	31.464	4132.073	0.0323	1	-6.481	-6.481
88.95631	31.484	4137.073	0.0323	1	-6.473	-6.473
89.03966	31.506	4142.073	0.0323	1	-6.46	-6.46
89.12302	31.522	4147.073	0.0323	1	-6.451	-6.451
89.20637	31.548	4152.073	0.0323	1	-6.431	-6.431
89.28973	31.572	4157.073	0.0323	1	-6.411	-6.411
89.37307	31.589	4162.073	0.0322	1	-6.4	-6.4
89.45641	31.608	4167.073	0.0323	1	-6.394	-6.394
89.53974	31.629	4172.073	0.0323	1	-6.39	-6.39
89.62306	31.654	4177.073	0.0323	1	-6.381	-6.381
89.70639	31.679	4182.073	0.0323	1	-6.366	-6.366
89.78971	31.708	4187.073	0.0323	1	-6.344	-6.344
89.87303	31.732	4192.073	0.0323	1	-6.328	-6.328
89.95635	31.753	4197.073	0.0323	1	-6.314	-6.314
90.03967	31.774	4202.073	0.0323	1	-6.301	-6.301
90.123	31.801	4207.073	0.0323	1	-6.281	-6.281
90.20632	31.825	4212.073	0.0323	1	-6.265	-6.265
90.28966	31.841	4217.073	0.0323	1	-6.256	-6.256
90.373	31.853	4222.073	0.0322	1	-6.251	-6.251
90.45633	31.863	4227.073	0.0323	1	-6.248	-6.248
90.53966	31.872	4232.073	0.0323	1	-6.245	-6.245
90.62298	31.88	4237.073	0.0323	1	-6.241	-6.241
90.7063	31.891	4242.073	0.0322	1	-6.234	-6.234
90.78964	31.902	4247.073	0.0323	1	-6.226	-6.226
90.87297	31.908	4252.073	0.0323	1	-6.226	-6.226
90.95629	31.914	4257.073	0.0322	1	-6.228	-6.228
91.03964	31.92	4262.073	0.0323	1	-6.229	-6.229
91.13632	31.924	4267.874	0.0323	1	-6.233	-6.233
91.21968	31.928	4272.874	0.0323	1	-6.234	-6.234
91.30302	31.931	4277.874	0.0323	1	-6.237	-6.237
91.38638	31.936	4282.874	0.0323	1	-6.238	-6.238
91.46973	31.939	4287.874	0.0323	1	-6.24	-6.24
91.55307	31.943	4292.874	0.0323	1	-6.241	-6.241
91.63642	31.947	4297.874	0.0323	1	-6.244	-6.244
91.71976	31.951	4302.874	0.0323	1	-6.248	-6.248
91.80311	31.956	4307.874	0.0323	1	-6.253	-6.253
91.88644	31.96	4312.874	0.0322	1	-6.263	-6.263
91.96978	31.965	4317.874	0.0323	1	-6.27	-6.27
92.05311	31.969	4322.874	0.0323	1	-6.274	-6.274
92.13645	31.973	4327.874	0.0323	1	-6.276	-6.276
92.21979	31.976	4332.874	0.0323	1	-6.277	-6.277
92.30313	31.978	4337.874	0.0323	1	-6.28	-6.28
92.38645	31.982	4342.874	0.0323	1	-6.281	-6.281
92.46979	31.985	4347.874	0.0323	1	-6.283	-6.283
92.55311	31.988	4352.874	0.0323	1	-6.284	-6.284
92.63645	31.993	4357.874	0.0323	1	-6.283	-6.283
92.71979	31.995	4362.874	0.0322	1	-6.286	-6.286
92.80313	31.997	4367.874	0.0323	1	-6.293	-6.293
92.88646	31.999	4372.874	0.0323	1	-6.298	-6.298
92.9698	32.001	4377.874	0.0323	1	-6.303	-6.303
93.05313	32.003	4382.874	0.0323	1	-6.309	-6.309
93.13646	32.005	4387.874	0.0323	1	-6.315	-6.315
93.21979	32.008	4392.874	0.0323	1	-6.32	-6.32
93.30311	32.01	4397.874	0.0323	1	-6.327	-6.327
93.38645	32.011	4402.874	0.0322	1	-6.335	-6.335
93.46979	32.012	4407.874	0.0323	1	-6.343	-6.343
93.55313	32.012	4412.874	0.0322	1	-6.352	-6.352
93.63647	32.013	4417.874	0.0322	1	-6.359	-6.359
93.7198	32.013	4422.874	0.0322	1	-6.369	-6.369
93.80314	32.014	4427.874	0.0323	1	-6.38	-6.38
93.88649	32.014	4432.874	0.0323	1	-6.389	-6.389
93.96982	32.014	4437.874	0.0322	1	-6.398	-6.398
94.05315	32.014	4442.874	0.0322	1	-6.405	-6.405
94.13648	32.014	4447.874	0.0323	1	-6.41	-6.41
94.21981	32.014	4452.874	0.0322	1	-6.415	-6.415
94.30314	32.014	4457.874	0.0322	1	-6.42	-6.42
94.38648	32.014	4462.874	0.0322	1	-6.426	-6.426
94.46981	32.014	4467.874	0.0322	1	-6.432	-6.432
94.55316	32.014	4472.874	0.0322	1	-6.436	-6.436
94.63649	32.014	4477.874	0.0322	1	-6.44	-6.44
94.71983	32.013	4482.874	0.0322	1	-6.445	-6.445
94.80316	32.012	4487.874	0.0322	1	-6.45	-6.45
94.88651	32.012	4492.874	0.0322	1	-6.454	-6.454
94.96984	32.011	4497.874	0.0322	1	-6.459	-6.459
95.05317	32.01	4502.874	0.0322	1	-6.464	-6.464
95.13651	32.008	4507.874	0.0322	1	-6.471	-6.471
95.21985	32.006	4512.874	0.0322	1	-6.478	-6.478
95.30319	32.002	4517.874	0.0322	1	-6.487	-6.487
95.38653	31.998	4522.874	0.0322	1	-6.496	-6.496
95.46986	31.991	4527.874	0.0322	1	-6.507	-6.507
95.5532	31.984	4532.874	0.0322	1	-6.518	-6.518
95.63653	31.977	4537.874	0.0322	1	-6.529	-6.529
95.71985	31.968	4542.874	0.0323	1	-6.544	-6.544
95.80318	31.959	4547.874	0.0322	1	-6.558	-6.558
95.88651	31.949	4552.874	0.0322	1	-6.572	-6.572
95.96984	31.937	4557.874	0.0322	1	-6.588	-6.588
96.05317	31.925	4562.874	0.0322	1	-6.602	-6.602
96.1365	31.911	4567.874	0.0323	1	-6.619	-6.619
96.21983	31.893	4572.874	0.0322	1	-6.639	-6.639
96.30316	31.873	4577.874	0.0323	1	-6.662	-6.662
96.38649	31.855	4582.874	0.0322	1	-6.683	-6.683
96.46981	31.832	4587.874	0.0322	1	-6.708	-6.708
96.55314	31.809	4592.874	0.0322	1	-6.733	-6.733
96.63648	31.789	4597.874	0.0322	1	-6.756	-6.756
96.71982	31.762	4602.874	0.0322	1	-6.785	-6.785
96.80316	31.734	4607.874	0.0322	1	-6.813	-6.813
96.8865	31.708	4612.874	0.0322	1	-6.841	-6.841
96.96983	31.681	4617.874	0.0322	1	-6.87	-6.87
97.05317	31.655	4622.874	0.0322	1	-6.896	-6.896
97.1365	31.628	4627.874	0.0322	1	-6.925	-6.925
97.21983	31.608	4632.874	0.0322	1	-6.948	-6.948
97.30317	31.586	4637.874	0.0322	1	-6.973	-6.973
97.3865	31.561	4642.874	0.0322	1	-7.001	-7.001
97.46982	31.537	4647.874	0.0322	1	-7.026	-7.026
97.55314	31.517	4652.874	0.0323	1	-7.048	-7.048
97.63645	31.5	4657.874	0.0322	1	-7.067	-7.067
97.71978	31.483	4662.874	0.0322	1	-7.085	-7.085
97.80311	31.461	4667.874	0.0323	1	-7.108	-7.108
97.88644	31.437	4672.874	0.0323	1	-7.132	-7.132
97.96979	31.409	4677.874	0.0322	1	-7.161	-7.161
98.05313	31.38	4682.874	0.0323	1	-7.19	-7.19
98.13648	31.347	4687.874	0.0322	1	-7.223	-7.223
98.21982	31.316	4692.874	0.0322	1	-7.255	-7.255
98.30317	31.285	4697.874	0.0322	1	-7.286	-7.286
98.38651	31.254	4702.874	0.0322	1	-7.317	-7.317
98.46985	31.222	4707.874	0.0322	1	-7.35	-7.35
98.5532	31.192	4712.874	0.0322	1	-7.38	-7.38
98.63653	31.165	4717.874	0.0322	1	-7.407	-7.407
98.71986	31.143	4722.874	0.0322	1	-7.429	-7.429
98.8032	31.12	4727.874	0.0322	1	-7.452	-7.452
98.88653	31.098	4732.874	0.0322	1	-7.474	-7.474
98.96986	31.075	4737.874	0.0322	1	-7.497	-7.497
99.05319	31.052	4742.874	0.0322	1	-7.52	-7.52
99.13654	31.029	4747.874	0.0322	1	-7.543	-7.543
99.21989	31.002	4752.874	0.0322	1	-7.57	-7.57
99.30321	30.968	4757.874	0.0322	1	-7.604	-7.604
99.38655	30.94	4762.874	0.0322	1	-7.632	-7.632
99.46989	30.915	4767.874	0.0323	1	-7.657	-7.657
99.55323	30.879	4772.874	0.0322	1	-7.693	-7.693
99.63655	30.845	4777.874	0.0322	1	-7.727	-7.727
99.71988	30.814	4782.874	0.0322	1	-7.758	-7.758
99.80322	30.784	4787.874	0.0322	1	-7.788	-7.788
99.88654	30.748	4792.874	0.0322	1	-7.824	-7.824
99.96987	30.719	4797.874	0.0322	1	-7.853	-7.853
100.0532	30.691	4802.874	0.0322	1	-7.881	-7.881
100.13652	30.658	4807.874	0.0323	1	-7.913	-7.913
100.21985	30.628	4812.874	0.0323	1	-7.943	-7.943
100.30318	30.595	4817.874	0.0322	1	-7.976	-7.976
100.38651	30.561	4822.874	0.0323	1	-8.008	-8.008
100.46984	30.525	4827.874	0.0322	1	-8.042	-8.042
100.55318	30.492	4832.874	0.0322	1	-8.074	-8.074
100.63652	30.453	4837.874	0.0322	1	-8.111	-8.111
100.71985	30.409	4842.874	0.0322	1	-8.152	-8.152
100.80319	30.364	4847.874	0.0322	1	-8.195	-8.195
100.88652	30.323	4852.874	0.0322	1	-8.233	-8.233
100.96986	30.279	4857.874	0.0322	1	-8.274	-8.274
101.05318	30.23	4862.874	0.0323	1	-8.32	-8.32
101.13651	30.188	4867.874	0.0323	1	-8.359	-8.359
101.21985	30.146	4872.874	0.0323	1	-8.395	-8.395
101.30317	30.099	4877.874	0.0323	1	-8.437	-8.437
101.38651	30.057	4882.874	0.0322	1	-8.471	-8.471
101.46984	30.018	4887.874	0.0323	1	-8.502	-8.502
101.55317	29.978	4892.874	0.0322	1	-8.534	-8.534
101.63649	29.923	4897.874	0.0322	1	-8.579	-8.579
101.71982	29.864	4902.874	0.0323	1	-8.627	-8.627
101.80316	29.807	4907.874	0.0322	1	-8.672	-8.672
101.88648	29.748	4912.874	0.0322	1	-8.717	-8.717
101.96981	29.693	4917.874	0.0322	1	-8.756	-8.756
102.05314	29.641	4922.874	0.0322	1	-8.792	-8.792
102.13648	29.592	4927.874	0.0323	1	-8.823	-8.823
102.21981	29.543	4932.874	0.0323	1	-8.854	-8.854
102.30314	29.497	4937.874	0.0323	1	-8.884	-8.884
102.38647	29.455	4942.874	0.0322	1	-8.909	-8.909
102.4698	29.41	4947.874	0.0322	1	-8.937	-8.937
102.55315	29.361	4952.874	0.0323	1	-8.967	-8.967
102.63648	29.313	4957.874	0.0322	1	-8.996	-8.996
102.71981	29.267	4962.874	0.0323	1	-9.025	-9.025
102.80315	29.22	4967.874	0.0322	1	-9.055	-9.055
102.88649	29.168	4972.874	0.0323	1	-9.088	-9.088
102.96983	29.11	4977.874	0.0322	1	-9.128	-9.128
103.05316	29.055	4982.874	0.0323	1	-9.166	-9.166
103.1365	29.005	4987.874	0.0323	1	-9.199	-9.199
103.21983	28.95	4992.874	0.0322	1	-9.237	-9.237
103.30316	28.9	4997.874	0.0323	1	-9.267	-9.267
103.3865	28.848	5002.874	0.0322	1	-9.299	-9.299
103.46982	28.793	5007.874	0.0322	1	-9.334	-9.334
103.55315	28.741	5012.874	0.0322	1	-9.367	-9.367
103.63647	28.687	5017.874	0.0322	1	-9.404	-9.404
103.71981	28.642	5022.874	0.0322	1	-9.432	-9.432
103.80314	28.625	5027.874	0.0323	1	-9.43	-9.43
103.88648	28.61	5032.874	0.0322	1	-9.425	-9.425
103.96981	28.582	5037.874	0.0322	1	-9.431	-9.431
104.05315	28.527	5042.874	0.0323	1	-9.459	-9.459
104.13649	28.441	5047.874	0.0322	1	-9.518	-9.518
104.21982	28.335	5052.874	0.0322	1	-9.599	-9.599
104.30315	28.221	5057.874	0.0322	1	-9.686	-9.686
104.38649	28.104	5062.874	0.0322	1	-9.778	-9.778
104.46982	28.001	5067.874	0.0322	1	-9.858	-9.858
104.55315	27.913	5072.874	0.0322	1	-9.923	-9.923
104.63648	27.839	5077.874	0.0322	1	-9.975	-9.975
104.71982	27.776	5082.874	0.0322	1	-10.017	-10.017
104.80316	27.711	5087.874	0.0322	1	-10.06	-10.06
104.88649	27.647	5092.874	0.0322	1	-10.101	-10.101
104.96982	27.588	5097.874	0.0323	1	-10.138	-10.138
105.05317	27.531	5102.874	0.0323	1	-10.17	-10.17
105.1365	27.475	5107.874	0.0322	1	-10.2	-10.2
105.21983	27.418	5112.874	0.0322	1	-10.234	-10.234
105.30317	27.357	5117.874	0.0322	1	-10.27	-10.27
105.3865	27.286	5122.874	0.0323	1	-10.309	-10.309
105.46985	27.218	5127.874	0.0323	1	-10.344	-10.344
105.55318	27.147	5132.874	0.0323	1	-10.385	-10.385
105.63651	27.073	5137.874	0.0323	1	-10.427	-10.427
105.71984	26.989	5142.874	0.0323	1	-10.478	-10.478
105.80316	26.906	5147.874	0.0323	1	-10.53	-10.53
105.88649	26.825	5152.874	0.0323	1	-10.583	-10.583
105.96983	26.736	5157.874	0.0323	1	-10.643	-10.643
106.05317	26.642	5162.874	0.0322	1	-10.705	-10.705
106.1365	26.544	5167.874	0.0322	1	-10.769	-10.769
106.21983	26.449	5172.874	0.0322	1	-10.831	-10.831
106.30316	26.36	5177.874	0.0322	1	-10.893	-10.893
106.3865	26.27	5182.874	0.0322	1	-10.958	-10.958
106.46984	26.177	5187.874	0.0322	1	-11.024	-11.024
106.55317	26.075	5192.874	0.0322	1	-11.1	-11.1
106.6365	25.981	5197.874	0.0322	1	-11.167	-11.167
106.71984	25.884	5202.874	0.0322	1	-11.235	-11.235
106.80317	25.786	5207.874	0.0322	1	-11.305	-11.305
106.88649	25.695	5212.874	0.0322	1	-11.366	-11.366
106.96981	25.601	5217.874	0.0322	1	-11.427	-11.427
107.05314	25.503	5222.874	0.0323	1	-11.494	-11.494
107.13647	25.401	5227.874	0.0322	1	-11.566	-11.566
107.21981	25.297	5232.874	0.0323	1	-11.642	-11.642
107.30315	25.187	5237.874	0.0322	1	-11.723	-11.723
107.38649	25.071	5242.874	0.0322	1	-11.809	-11.809
107.46983	24.955	5247.874	0.0322	1	-11.895	-11.895
107.55318	24.845	5252.874	0.0322	1	-11.975	-11.975
107.63652	24.734	5257.874	0.0322	1	-12.057	-12.057
107.71986	24.621	5262.874	0.0322	1	-12.141	-12.141
107.80319	24.509	5267.874	0.0322	1	-12.224	-12.224
107.88652	24.4	5272.874	0.0322	1	-12.306	-12.306
107.96984	24.292	5277.874	0.0322	1	-12.384	-12.384
108.05319	24.185	5282.874	0.0322	1	-12.455	-12.455
108.13653	24.059	5287.874	0.0322	1	-12.54	-12.54
108.21985	23.932	5292.874	0.0322	1	-12.628	-12.628
108.30317	23.818	5297.874	0.0322	1	-12.703	-12.703
108.38649	23.706	5302.874	0.0322	1	-12.778	-12.778
108.46982	23.596	5307.874	0.0322	1	-12.852	-12.852
108.55314	23.474	5312.874	0.0322	1	-12.94	-12.94
108.63647	23.344	5317.874	0.0322	1	-13.035	-13.035
108.7198	23.216	5322.874	0.0322	1	-13.127	-13.127
108.80313	23.09	5327.874	0.0322	1	-13.219	-13.219
108.88647	22.953	5332.874	0.0322	1	-13.321	-13.321
108.96981	22.815	5337.874	0.0322	1	-13.421	-13.421
109.05315	22.681	5342.874	0.0322	1	-13.519	-13.519
109.13648	22.554	5347.874	0.0322	1	-13.611	-13.611
109.21982	22.43	5352.874	0.0322	1	-13.698	-13.698
109.30316	22.3	5357.874	0.0322	1	-13.789	-13.789
109.38649	22.173	5362.874	0.0322	1	-13.877	-13.877
109.46985	22.044	5367.874	0.0322	1	-13.97	-13.97
109.55318	21.896	5372.874	0.0322	1	-14.083	-14.083
109.63651	21.77	5377.874	0.0322	1	-14.176	-14.176
109.71985	21.663	5382.874	0.0322	1	-14.251	-14.251
109.8032	21.552	5387.874	0.0322	1	-14.331	-14.331
109.88653	21.444	5392.874	0.0322	1	-14.412	-14.412
109.96986	21.337	5397.874	0.0322	1	-14.494	-14.494
