# Supplementary material for: Modification of the structural stability of human serum albumin in rheumatoid arthritis
Source: PLoS One. 2023 Mar 17;18(3):e0271008. doi: 10.1371/journal.pone.0271008 (PMC10022781; doi:10.1371/journal.pone.0271008)
Supplement: S2 Data — The zip file includes 47 HDC results (.csv) exported from DSC raw files. Each HDC result file contains seven measurements for each DSC run: temperature (°C), power (μW), time(s), pressure (atm), scan rate (°C/min), analysis data (excess molar heat capacity (Cpex)), and corrected data (normalized Cpex, normalization explained in the Methods section). (ZIP) [file pone.0271008.s003.zip › SupplmentalData_2_HDC results/RF68.csv]

temp	power	time	pressure	scan rate	AnalysisData	CorrectedData
20.00096	-61.801	0.487	0.0323	0.562	0.054	0.054
20.03268	-79.126	5.487	0.0323	0.562	-0.068	-0.068
20.08514	-149.478	10.487	0.0323	0.562	-0.273	-0.273
20.153	-221.763	15.487	0.0323	0.562	-0.65	-0.65
20.24968	-289.113	21.486	0.0323	0.676	-2.132	-2.132
20.35788	-331.586	27.486	0.0323	0.792	-4.563	-4.563
20.45352	-349.152	32.487	0.0323	0.907	-6.159	-6.159
20.55181	-354.761	37.487	0.0323	1.02	-8.089	-8.089
20.65107	-350.491	42.487	0.0323	1.095	-10.285	-10.285
20.75	-338.796	47.487	0.0323	1.139	-12.28	-12.28
20.8477	-322.311	52.487	0.0323	1.157	-14.026	-14.026
20.94359	-303.084	57.487	0.0323	1.141	-15.495	-15.495
21.03733	-282.667	62.487	0.0323	1.12	-16.681	-16.681
21.14688	-258.254	68.486	0.0322	1.097	-17.754	-17.754
21.23581	-238.933	73.486	0.0323	1.073	-18.33	-18.33
21.3228	-221.113	78.486	0.0323	1.051	-18.674	-18.674
21.40811	-205.096	83.486	0.0322	1.031	-18.832	-18.832
21.49205	-190.999	88.487	0.0322	1.014	-18.839	-18.839
21.57491	-178.801	93.487	0.0323	1.001	-18.742	-18.742
21.65699	-168.336	98.487	0.0323	0.991	-18.435	-18.435
21.73856	-159.568	103.487	0.0323	0.985	-18.143	-18.143
21.81989	-152.214	108.487	0.0323	0.98	-17.897	-17.897
21.90113	-146.045	113.487	0.0323	0.978	-17.681	-17.681
21.98244	-140.746	118.487	0.0323	0.978	-17.429	-17.429
22.06394	-136.08	123.487	0.0323	0.98	-17.189	-17.189
22.1457	-131.916	128.487	0.0323	0.982	-17.054	-17.054
22.22773	-128.026	133.487	0.0323	0.985	-16.923	-16.923
22.31006	-124.269	138.487	0.0323	0.988	-16.782	-16.782
22.39266	-120.577	143.487	0.0323	0.991	-16.652	-16.652
22.47552	-116.903	148.487	0.0323	0.994	-16.567	-16.567
22.55861	-113.212	153.487	0.0323	0.996	-16.521	-16.521
22.64187	-109.463	158.487	0.0323	0.998	-16.473	-16.473
22.72528	-105.666	163.487	0.0323	1	-16.43	-16.43
22.80882	-101.859	168.487	0.0323	1.002	-16.405	-16.405
22.89243	-98.023	173.487	0.0324	1.003	-16.375	-16.375
22.97609	-94.197	178.487	0.0323	1.003	-16.369	-16.369
23.05976	-90.356	183.487	0.0323	1.004	-16.333	-16.333
23.14343	-86.583	188.487	0.0323	1.004	-16.31	-16.31
23.22709	-82.878	193.487	0.0323	1.004	-16.291	-16.291
23.31071	-79.242	198.487	0.0323	1.003	-16.266	-16.266
23.3943	-75.705	203.487	0.0323	1.003	-16.24	-16.24
23.49456	-71.643	209.486	0.0323	1.003	-16.219	-16.219
23.57807	-68.405	214.486	0.0323	1.002	-16.225	-16.225
23.66155	-65.277	219.486	0.0323	1.002	-16.212	-16.212
23.74499	-62.267	224.486	0.0323	1.002	-16.175	-16.175
23.82842	-59.399	229.486	0.0323	1.001	-16.158	-16.158
23.91182	-56.638	234.486	0.0323	1.001	-16.13	-16.13
23.99521	-53.996	239.486	0.0323	1.001	-16.099	-16.099
24.0786	-51.453	244.486	0.0323	1.001	-16.055	-16.055
24.16196	-49.024	249.486	0.0323	1	-16.046	-16.046
24.24533	-46.684	254.486	0.0322	1	-16.032	-16.032
24.32869	-44.435	259.487	0.0323	1	-15.99	-15.99
24.41205	-42.264	264.487	0.0324	1	-15.954	-15.954
24.49542	-40.172	269.487	0.0323	1	-15.913	-15.913
24.57878	-38.166	274.487	0.0323	1	-15.885	-15.885
24.66215	-36.235	279.487	0.0323	1	-15.867	-15.867
24.74552	-34.362	284.487	0.0323	1	-15.831	-15.831
24.82889	-32.562	289.487	0.0323	1	-15.808	-15.808
24.91227	-30.821	294.487	0.0323	1	-15.789	-15.789
24.99564	-29.147	299.487	0.0323	1.001	-15.777	-15.777
25.07902	-27.507	304.487	0.0323	1.001	-15.743	-15.743
25.1624	-25.931	309.487	0.0322	1.001	-15.729	-15.729
25.24578	-24.403	314.487	0.0323	1	-15.71	-15.71
25.32915	-22.916	319.487	0.0323	1	-15.677	-15.677
25.41252	-21.483	324.487	0.0323	1	-15.644	-15.644
25.49589	-20.115	329.487	0.0323	1	-15.628	-15.628
25.57926	-18.786	334.487	0.0323	1	-15.613	-15.613
25.66263	-17.483	339.487	0.0323	1	-15.582	-15.582
25.746	-16.243	344.487	0.0323	1	-15.576	-15.576
25.82937	-15.06	349.487	0.0323	1	-15.577	-15.577
25.91274	-13.913	354.487	0.0323	1	-15.567	-15.567
25.9961	-12.783	359.487	0.0323	1	-15.534	-15.534
26.07945	-11.694	364.487	0.0323	1	-15.51	-15.51
26.16281	-10.647	369.487	0.0323	1	-15.499	-15.499
26.24617	-9.648	374.487	0.0323	1	-15.492	-15.492
26.32952	-8.677	379.487	0.0323	1	-15.472	-15.472
26.41288	-7.745	384.487	0.0323	1	-15.452	-15.452
26.49624	-6.839	389.487	0.0324	1	-15.428	-15.428
26.5796	-5.976	394.487	0.0323	1	-15.422	-15.422
26.66295	-5.138	399.487	0.0324	1	-15.414	-15.414
26.74631	-4.327	404.487	0.0323	1	-15.396	-15.396
26.82966	-3.524	409.487	0.0323	1	-15.338	-15.338
26.91302	-2.779	414.487	0.0323	1	-15.332	-15.332
26.99638	-2.055	419.487	0.0324	1	-15.347	-15.347
27.07973	-1.34	424.487	0.0323	1	-15.34	-15.34
27.16309	-0.652	429.487	0.0324	1	-15.327	-15.327
27.24644	0.011	434.487	0.0323	1	-15.314	-15.314
27.32979	0.665	439.487	0.0324	1	-15.287	-15.287
27.41313	1.282	444.487	0.0323	1	-15.272	-15.272
27.49649	1.884	449.487	0.0323	1	-15.243	-15.243
27.57983	2.447	454.487	0.0324	1	-15.236	-15.236
27.66317	3.006	459.487	0.0323	1	-15.219	-15.219
27.74652	3.549	464.487	0.0323	1	-15.21	-15.21
27.82987	4.067	469.487	0.0323	1	-15.219	-15.219
27.91321	4.571	474.487	0.0323	1	-15.212	-15.212
27.99654	5.06	479.487	0.0324	1	-15.196	-15.196
28.07989	5.55	484.487	0.0323	1	-15.158	-15.158
28.16324	5.986	489.487	0.0323	1	-15.155	-15.155
28.24658	6.429	494.487	0.0323	1	-15.132	-15.132
28.32992	6.85	499.487	0.0323	1	-15.118	-15.118
28.41326	7.263	504.487	0.0323	1	-15.095	-15.095
28.4966	7.665	509.487	0.0322	1	-15.08	-15.08
28.59662	8.129	515.486	0.0323	1	-15.073	-15.073
28.67996	8.495	520.486	0.0323	1	-15.062	-15.062
28.7633	8.85	525.486	0.0323	1	-15.045	-15.045
28.84664	9.201	530.486	0.0323	1	-15.021	-15.021
28.92997	9.532	535.486	0.0324	1	-15.002	-15.002
29.01331	9.859	540.486	0.0323	1	-14.99	-14.99
29.09665	10.167	545.486	0.0323	1	-14.977	-14.977
29.17999	10.464	550.486	0.0324	1	-14.963	-14.963
29.26333	10.748	555.486	0.0323	1	-14.965	-14.965
29.34668	11.02	560.486	0.0323	1	-14.961	-14.961
29.43002	11.283	565.486	0.0323	1	-14.95	-14.95
29.51335	11.555	570.486	0.0323	1	-14.926	-14.926
29.59669	11.825	575.486	0.0323	1	-14.903	-14.903
29.68002	12.083	580.486	0.0323	1	-14.88	-14.88
29.76336	12.33	585.486	0.0323	1	-14.876	-14.876
29.84669	12.562	590.486	0.0323	1	-14.879	-14.879
29.93002	12.791	595.486	0.0323	1	-14.879	-14.879
30.01335	13.015	600.486	0.0323	1	-14.861	-14.861
30.09668	13.229	605.486	0.0323	1	-14.827	-14.827
30.18001	13.426	610.486	0.0323	1	-14.807	-14.807
30.26336	13.616	615.486	0.0323	1	-14.79	-14.79
30.3467	13.793	620.486	0.0323	1	-14.785	-14.785
30.43003	13.972	625.486	0.0323	1	-14.77	-14.77
30.51337	14.145	630.486	0.0323	1	-14.764	-14.764
30.5967	14.311	635.486	0.0323	1	-14.766	-14.766
30.68004	14.487	640.486	0.0323	1	-14.748	-14.748
30.76339	14.641	645.486	0.0323	1	-14.746	-14.746
30.84673	14.783	650.486	0.0323	1	-14.754	-14.754
30.93007	14.934	655.486	0.0323	1	-14.748	-14.748
31.0134	15.084	660.486	0.0323	1	-14.728	-14.728
31.09674	15.235	665.486	0.0323	1	-14.706	-14.706
31.18007	15.379	670.486	0.0323	1	-14.688	-14.688
31.2634	15.519	675.486	0.0323	1	-14.675	-14.675
31.34673	15.653	680.486	0.0323	1	-14.661	-14.661
31.43006	15.784	685.486	0.0323	1	-14.643	-14.643
31.51339	15.904	690.486	0.0323	1	-14.628	-14.628
31.59672	16.023	695.486	0.0323	1	-14.618	-14.618
31.68006	16.133	700.486	0.0324	1	-14.63	-14.63
31.76339	16.241	705.486	0.0323	1	-14.643	-14.643
31.84672	16.35	710.486	0.0323	1	-14.631	-14.631
31.93005	16.455	715.486	0.0323	1	-14.61	-14.61
32.01339	16.557	720.486	0.0323	1	-14.597	-14.597
32.09672	16.654	725.486	0.0323	1	-14.598	-14.598
32.18006	16.749	730.486	0.0323	1	-14.589	-14.589
32.26341	16.839	735.486	0.0323	1	-14.585	-14.585
32.34675	16.92	740.486	0.0323	1	-14.587	-14.587
32.43007	17.003	745.486	0.0323	1	-14.588	-14.588
32.5134	17.099	750.486	0.0323	1	-14.574	-14.574
32.59672	17.196	755.486	0.0323	1	-14.553	-14.553
32.68006	17.288	760.486	0.0323	1	-14.534	-14.534
32.76341	17.358	765.486	0.0323	1	-14.534	-14.534
32.84675	17.42	770.486	0.0323	1	-14.54	-14.54
32.9301	17.486	775.486	0.0323	1	-14.537	-14.537
33.01342	17.553	780.486	0.0323	1	-14.539	-14.539
33.09676	17.633	785.486	0.0323	1	-14.52	-14.52
33.1801	17.704	790.486	0.0323	1	-14.505	-14.505
33.26342	17.769	795.486	0.0323	1	-14.498	-14.498
33.34676	17.842	800.486	0.0323	1	-14.485	-14.485
33.43011	17.904	805.486	0.0323	1	-14.48	-14.48
33.51345	17.962	810.486	0.0323	1	-14.468	-14.468
33.59679	18.02	815.486	0.0323	1	-14.457	-14.457
33.69678	18.095	821.486	0.0323	1	-14.429	-14.429
33.78009	18.167	826.486	0.0323	1	-14.401	-14.401
33.86341	18.237	831.486	0.0323	1	-14.376	-14.376
33.94673	18.301	836.486	0.0323	1	-14.35	-14.35
34.03005	18.362	841.486	0.0323	1	-14.336	-14.336
34.11336	18.414	846.486	0.0323	1	-14.328	-14.328
34.19667	18.468	851.486	0.0323	1	-14.311	-14.311
34.29333	18.528	857.287	0.0323	1	-14.302	-14.302
34.37666	18.574	862.287	0.0323	1	-14.303	-14.303
34.45999	18.61	867.287	0.0323	1	-14.314	-14.314
34.54333	18.646	872.287	0.0323	1	-14.322	-14.322
34.62667	18.681	877.287	0.0323	1	-14.329	-14.329
34.71001	18.716	882.287	0.0324	1	-14.333	-14.333
34.79335	18.749	887.287	0.0323	1	-14.334	-14.334
34.87668	18.783	892.287	0.0323	1	-14.334	-14.334
34.96	18.824	897.287	0.0323	1	-14.328	-14.328
35.04334	18.87	902.287	0.0323	1	-14.317	-14.317
35.12668	18.909	907.287	0.0323	1	-14.31	-14.31
35.21003	18.94	912.287	0.0323	1	-14.307	-14.307
35.29336	18.968	917.287	0.0323	1	-14.305	-14.305
35.3767	19.003	922.287	0.0323	1	-14.296	-14.296
35.46004	19.039	927.287	0.0323	1	-14.281	-14.281
35.54339	19.07	932.287	0.0323	1	-14.275	-14.275
35.62672	19.098	937.287	0.0323	1	-14.278	-14.278
35.71004	19.137	942.287	0.0323	1	-14.267	-14.267
35.79335	19.18	947.287	0.0323	1	-14.244	-14.244
35.87667	19.226	952.287	0.0323	1	-14.219	-14.219
35.96	19.271	957.287	0.0323	1	-14.198	-14.198
36.04333	19.306	962.287	0.0323	1	-14.188	-14.188
36.12667	19.335	967.287	0.0323	1	-14.185	-14.185
36.21	19.363	972.287	0.0323	1	-14.182	-14.182
36.29334	19.389	977.287	0.0323	1	-14.178	-14.178
36.37668	19.416	982.287	0.0323	1	-14.171	-14.171
36.46001	19.44	987.287	0.0324	1	-14.159	-14.159
36.54335	19.466	992.287	0.0323	1	-14.145	-14.145
36.6267	19.49	997.287	0.0323	1	-14.131	-14.131
36.71002	19.511	1002.287	0.0323	1	-14.121	-14.121
36.79335	19.539	1007.287	0.0323	1	-14.105	-14.105
36.87669	19.569	1012.287	0.0323	1	-14.089	-14.089
36.96003	19.592	1017.287	0.0323	1	-14.082	-14.082
37.04338	19.612	1022.287	0.0323	1	-14.08	-14.08
37.12672	19.632	1027.287	0.0323	1	-14.076	-14.076
37.21004	19.652	1032.287	0.0323	1	-14.078	-14.078
37.29337	19.681	1037.287	0.0323	1	-14.067	-14.067
37.37669	19.71	1042.287	0.0323	1	-14.059	-14.059
37.46001	19.741	1047.287	0.0323	1	-14.044	-14.044
37.54333	19.771	1052.287	0.0323	1	-14.032	-14.032
37.62665	19.797	1057.287	0.0323	1	-14.023	-14.023
37.70998	19.822	1062.287	0.0324	1	-14.012	-14.012
37.79331	19.848	1067.287	0.0323	1	-14.001	-14.001
37.87663	19.87	1072.287	0.0323	1	-13.994	-13.994
37.95996	19.892	1077.287	0.0323	1	-13.989	-13.989
38.0433	19.912	1082.287	0.0323	1	-13.986	-13.986
38.12662	19.933	1087.287	0.0323	1	-13.982	-13.982
38.20996	19.955	1092.287	0.0323	1	-13.974	-13.974
38.29328	19.973	1097.287	0.0323	1	-13.97	-13.97
38.3766	19.996	1102.287	0.0323	1	-13.959	-13.959
38.45991	20.023	1107.287	0.0323	1	-13.945	-13.945
38.54322	20.051	1112.287	0.0323	1	-13.927	-13.927
38.62654	20.078	1117.287	0.0323	1	-13.911	-13.911
38.70986	20.101	1122.287	0.0323	1	-13.898	-13.898
38.79319	20.12	1127.287	0.0323	1	-13.887	-13.887
38.87653	20.137	1132.287	0.0324	1	-13.878	-13.878
38.95987	20.15	1137.287	0.0323	1	-13.875	-13.875
39.04322	20.16	1142.287	0.0323	1	-13.876	-13.876
39.12656	20.171	1147.287	0.0324	1	-13.878	-13.878
39.20992	20.182	1152.287	0.0324	1	-13.881	-13.881
39.29327	20.194	1157.287	0.0324	1	-13.881	-13.881
39.37661	20.205	1162.287	0.0323	1	-13.88	-13.88
39.45995	20.218	1167.287	0.0324	1	-13.877	-13.877
39.5433	20.235	1172.287	0.0324	1	-13.871	-13.871
39.62662	20.25	1177.287	0.0323	1	-13.868	-13.868
39.70994	20.273	1182.287	0.0323	1	-13.855	-13.855
39.79327	20.298	1187.287	0.0323	1	-13.839	-13.839
39.87662	20.32	1192.287	0.0324	1	-13.825	-13.825
39.95994	20.338	1197.287	0.0324	1	-13.812	-13.812
40.04327	20.356	1202.287	0.0323	1	-13.804	-13.804
40.12659	20.376	1207.287	0.0324	1	-13.794	-13.794
40.20991	20.397	1212.287	0.0323	1	-13.783	-13.783
40.29324	20.417	1217.287	0.0323	1	-13.771	-13.771
40.37657	20.435	1222.287	0.0324	1	-13.761	-13.761
40.45991	20.451	1227.287	0.0324	1	-13.753	-13.753
40.54324	20.466	1232.287	0.0323	1	-13.746	-13.746
40.62657	20.482	1237.287	0.0324	1	-13.738	-13.738
40.70989	20.5	1242.287	0.0324	1	-13.727	-13.727
40.79322	20.519	1247.287	0.0323	1	-13.714	-13.714
40.87656	20.537	1252.287	0.0323	1	-13.703	-13.703
40.9599	20.551	1257.287	0.0323	1	-13.697	-13.697
41.04323	20.565	1262.287	0.0324	1	-13.692	-13.692
41.12657	20.581	1267.287	0.0324	1	-13.687	-13.687
41.2099	20.598	1272.287	0.0323	1	-13.681	-13.681
41.29323	20.616	1277.287	0.0324	1	-13.673	-13.673
41.37657	20.633	1282.287	0.0324	1	-13.665	-13.665
41.4599	20.65	1287.287	0.0323	1	-13.655	-13.655
41.54322	20.669	1292.287	0.0324	1	-13.646	-13.646
41.62655	20.688	1297.287	0.0324	1	-13.635	-13.635
41.70987	20.707	1302.287	0.0324	1	-13.623	-13.623
41.79319	20.732	1307.287	0.0324	1	-13.605	-13.605
41.87652	20.754	1312.287	0.0323	1	-13.59	-13.59
41.95986	20.772	1317.287	0.0323	1	-13.58	-13.58
42.04321	20.787	1322.287	0.0323	1	-13.575	-13.575
42.12655	20.8	1327.287	0.0324	1	-13.57	-13.57
42.2099	20.812	1332.287	0.0323	1	-13.566	-13.566
42.29323	20.825	1337.287	0.0323	1	-13.561	-13.561
42.37655	20.84	1342.287	0.0323	1	-13.553	-13.553
42.45988	20.862	1347.287	0.0323	1	-13.536	-13.536
42.54319	20.881	1352.287	0.0323	1	-13.521	-13.521
42.62652	20.905	1357.287	0.0323	1	-13.501	-13.501
42.70984	20.924	1362.287	0.0323	1	-13.488	-13.488
42.79317	20.945	1367.287	0.0323	1	-13.476	-13.476
42.8765	20.964	1372.287	0.0323	1	-13.462	-13.462
42.95983	20.979	1377.287	0.0324	1	-13.454	-13.454
43.04317	20.993	1382.287	0.0323	1	-13.451	-13.451
43.12651	21.004	1387.287	0.0323	1	-13.448	-13.448
43.20984	21.017	1392.287	0.0323	1	-13.443	-13.443
43.29317	21.03	1397.287	0.0323	1	-13.438	-13.438
43.37651	21.044	1402.287	0.0323	1	-13.43	-13.43
43.45983	21.058	1407.287	0.0323	1	-13.422	-13.422
43.54316	21.073	1412.287	0.0323	1	-13.412	-13.412
43.62649	21.09	1417.287	0.0323	1	-13.4	-13.4
43.70981	21.107	1422.287	0.0323	1	-13.389	-13.389
43.79314	21.127	1427.287	0.0323	1	-13.374	-13.374
43.87647	21.148	1432.287	0.0323	1	-13.358	-13.358
43.9598	21.167	1437.287	0.0323	1	-13.343	-13.343
44.04313	21.188	1442.287	0.0323	1	-13.327	-13.327
44.12646	21.208	1447.287	0.0323	1	-13.312	-13.312
44.20978	21.229	1452.287	0.0323	1	-13.298	-13.298
44.29312	21.251	1457.287	0.0323	1	-13.282	-13.282
44.37646	21.268	1462.287	0.0323	1	-13.272	-13.272
44.45979	21.283	1467.287	0.0323	1	-13.263	-13.263
44.54312	21.301	1472.287	0.0323	1	-13.25	-13.25
44.62644	21.317	1477.287	0.0323	1	-13.239	-13.239
44.70977	21.333	1482.287	0.0323	1	-13.228	-13.228
44.79311	21.349	1487.287	0.0323	1	-13.218	-13.218
44.87645	21.364	1492.287	0.0323	1	-13.208	-13.208
44.95977	21.376	1497.287	0.0323	1	-13.2	-13.2
45.04311	21.392	1502.287	0.0323	1	-13.19	-13.19
45.12646	21.406	1507.287	0.0323	1	-13.18	-13.18
45.2098	21.416	1512.287	0.0323	1	-13.176	-13.176
45.29313	21.427	1517.287	0.0324	1	-13.17	-13.17
45.37646	21.443	1522.287	0.0323	1	-13.157	-13.157
45.45979	21.46	1527.287	0.0323	1	-13.144	-13.144
45.54312	21.477	1532.287	0.0323	1	-13.132	-13.132
45.62645	21.494	1537.287	0.0323	1	-13.12	-13.12
45.70978	21.512	1542.287	0.0323	1	-13.106	-13.106
45.79312	21.53	1547.287	0.0323	1	-13.093	-13.093
45.87645	21.547	1552.287	0.0323	1	-13.081	-13.081
45.95977	21.563	1557.287	0.0323	1	-13.07	-13.07
46.04309	21.582	1562.287	0.0324	1	-13.057	-13.057
46.12641	21.603	1567.287	0.0323	1	-13.041	-13.041
46.20974	21.623	1572.287	0.0323	1	-13.027	-13.027
46.29307	21.642	1577.287	0.0323	1	-13.014	-13.014
46.3764	21.659	1582.287	0.0324	1	-13.002	-13.002
46.45973	21.677	1587.287	0.0323	1	-12.989	-12.989
46.54307	21.696	1592.287	0.0323	1	-12.975	-12.975
46.6264	21.713	1597.287	0.0324	1	-12.963	-12.963
46.70973	21.732	1602.287	0.0323	1	-12.949	-12.949
46.79306	21.754	1607.287	0.0324	1	-12.932	-12.932
46.87639	21.776	1612.287	0.0323	1	-12.914	-12.914
46.95973	21.795	1617.287	0.0324	1	-12.9	-12.9
47.04306	21.813	1622.287	0.0323	1	-12.888	-12.888
47.1264	21.83	1627.287	0.0323	1	-12.876	-12.876
47.20974	21.846	1632.287	0.0323	1	-12.865	-12.865
47.29308	21.862	1637.287	0.0324	1	-12.853	-12.853
47.37643	21.879	1642.287	0.0323	1	-12.839	-12.839
47.45976	21.896	1647.287	0.0324	1	-12.827	-12.827
47.54309	21.917	1652.287	0.0323	1	-12.81	-12.81
47.62642	21.941	1657.287	0.0323	1	-12.79	-12.79
47.70975	21.964	1662.287	0.0323	1	-12.771	-12.771
47.79309	21.99	1667.287	0.0324	1	-12.75	-12.75
47.87643	22.015	1672.287	0.0323	1	-12.729	-12.729
47.95975	22.039	1677.287	0.0324	1	-12.709	-12.709
48.04308	22.067	1682.287	0.0324	1	-12.684	-12.684
48.1264	22.094	1687.287	0.0324	1	-12.661	-12.661
48.20972	22.12	1692.287	0.0323	1	-12.639	-12.639
48.29305	22.145	1697.287	0.0324	1	-12.618	-12.618
48.37637	22.169	1702.287	0.0324	1	-12.6	-12.6
48.45969	22.193	1707.287	0.0323	1	-12.581	-12.581
48.54302	22.217	1712.287	0.0324	1	-12.564	-12.564
48.62635	22.238	1717.287	0.0324	1	-12.548	-12.548
48.70969	22.255	1722.287	0.0323	1	-12.535	-12.535
48.79302	22.271	1727.287	0.0324	1	-12.522	-12.522
48.87636	22.286	1732.287	0.0324	1	-12.509	-12.509
48.95969	22.304	1737.287	0.0323	1	-12.495	-12.495
49.04302	22.322	1742.287	0.0323	1	-12.48	-12.48
49.12635	22.343	1747.287	0.0323	1	-12.464	-12.464
49.20969	22.364	1752.287	0.0323	1	-12.448	-12.448
49.29302	22.383	1757.287	0.0323	1	-12.433	-12.433
49.37636	22.4	1762.287	0.0323	1	-12.421	-12.421
49.45969	22.415	1767.287	0.0323	1	-12.411	-12.411
49.54303	22.434	1772.287	0.0323	1	-12.397	-12.397
49.62637	22.455	1777.287	0.0323	1	-12.381	-12.381
49.70971	22.48	1782.287	0.0323	1	-12.36	-12.36
49.79305	22.504	1787.287	0.0323	1	-12.34	-12.34
49.87638	22.529	1792.287	0.0324	1	-12.318	-12.318
49.95971	22.557	1797.287	0.0323	1	-12.294	-12.294
50.04303	22.587	1802.287	0.0323	1	-12.269	-12.269
50.12636	22.616	1807.287	0.0323	1	-12.255	-12.255
50.2097	22.644	1812.287	0.0323	1	-12.257	-12.257
50.29303	22.673	1817.287	0.0323	1	-12.261	-12.261
50.37636	22.701	1822.287	0.0323	1	-12.261	-12.261
50.45969	22.73	1827.287	0.0323	1	-12.259	-12.259
50.54302	22.76	1832.287	0.0323	1	-12.251	-12.251
50.62635	22.789	1837.287	0.0323	1	-12.242	-12.242
50.70968	22.816	1842.287	0.0324	1	-12.234	-12.234
50.79301	22.843	1847.287	0.0323	1	-12.225	-12.225
50.87634	22.868	1852.287	0.0323	1	-12.214	-12.214
50.95968	22.896	1857.287	0.0324	1	-12.199	-12.199
51.04302	22.922	1862.287	0.0323	1	-12.184	-12.184
51.12635	22.947	1867.287	0.0323	1	-12.168	-12.168
51.20968	22.973	1872.287	0.0323	1	-12.15	-12.15
51.29301	23	1877.287	0.0323	1	-12.131	-12.131
51.37633	23.029	1882.287	0.0323	1	-12.107	-12.107
51.45966	23.06	1887.287	0.0323	1	-12.082	-12.082
51.54299	23.09	1892.287	0.0323	1	-12.057	-12.057
51.62634	23.116	1897.287	0.0323	1	-12.034	-12.034
51.70968	23.135	1902.287	0.0324	1	-12.018	-12.018
51.79301	23.154	1907.287	0.0323	1	-12.003	-12.003
51.87635	23.177	1912.287	0.0323	1	-11.984	-11.984
51.95968	23.201	1917.287	0.0323	1	-11.964	-11.964
52.04303	23.223	1922.287	0.0323	1	-11.946	-11.946
52.12636	23.243	1927.287	0.0323	1	-11.93	-11.93
52.20969	23.269	1932.287	0.0323	1	-11.908	-11.908
52.29301	23.297	1937.287	0.0323	1	-11.883	-11.883
52.37634	23.328	1942.287	0.0323	1	-11.855	-11.855
52.45967	23.357	1947.287	0.0323	1	-11.829	-11.829
52.54301	23.385	1952.287	0.0323	1	-11.804	-11.804
52.62634	23.412	1957.287	0.0323	1	-11.781	-11.781
52.70967	23.439	1962.287	0.0323	1	-11.758	-11.758
52.793	23.466	1967.287	0.0323	1	-11.734	-11.734
52.87633	23.488	1972.287	0.0323	1	-11.715	-11.715
52.95967	23.51	1977.287	0.0323	1	-11.696	-11.696
53.043	23.531	1982.287	0.0323	1	-11.68	-11.68
53.12632	23.551	1987.287	0.0323	1	-11.666	-11.666
53.20965	23.573	1992.287	0.0323	1	-11.648	-11.648
53.29298	23.598	1997.287	0.0323	1	-11.627	-11.627
53.37631	23.62	2002.287	0.0323	1	-11.608	-11.608
53.45964	23.644	2007.287	0.0323	1	-11.587	-11.587
53.54299	23.666	2012.287	0.0323	1	-11.568	-11.568
53.62633	23.684	2017.287	0.0323	1	-11.554	-11.554
53.70965	23.703	2022.287	0.0323	1	-11.538	-11.538
53.793	23.732	2027.287	0.0323	1	-11.513	-11.513
53.87633	23.757	2032.287	0.0323	1	-11.492	-11.492
53.95966	23.785	2037.287	0.0323	1	-11.467	-11.467
54.04299	23.813	2042.287	0.0323	1	-11.443	-11.443
54.12631	23.845	2047.287	0.0323	1	-11.414	-11.414
54.22629	23.887	2053.286	0.0323	1	-11.379	-11.379
54.30961	23.921	2058.286	0.0323	1	-11.351	-11.351
54.39294	23.951	2063.286	0.0323	1	-11.328	-11.328
54.47628	23.978	2068.286	0.0323	1	-11.307	-11.307
54.55961	24.004	2073.286	0.0323	1	-11.287	-11.287
54.64294	24.029	2078.286	0.0323	1	-11.266	-11.266
54.72628	24.053	2083.286	0.0323	1	-11.247	-11.247
54.80961	24.077	2088.286	0.0323	1	-11.229	-11.229
54.89295	24.101	2093.286	0.0323	1	-11.211	-11.211
54.97628	24.127	2098.286	0.0323	1	-11.192	-11.192
55.05963	24.154	2103.286	0.0323	1	-11.172	-11.172
55.14296	24.181	2108.286	0.0323	1	-11.153	-11.153
55.2263	24.21	2113.286	0.0323	1	-11.132	-11.132
55.30963	24.242	2118.286	0.0323	1	-11.11	-11.11
55.39295	24.281	2123.286	0.0323	1	-11.08	-11.08
55.47627	24.322	2128.286	0.0324	1	-11.044	-11.044
55.55959	24.365	2133.286	0.0323	1	-11.007	-11.007
55.64293	24.41	2138.286	0.0323	1	-10.966	-10.966
55.72625	24.444	2143.286	0.0323	1	-10.936	-10.936
55.80959	24.48	2148.286	0.0323	1	-10.904	-10.904
55.89293	24.513	2153.286	0.0323	1	-10.874	-10.874
55.97626	24.544	2158.286	0.0323	1	-10.844	-10.844
56.05959	24.577	2163.286	0.0323	1	-10.817	-10.817
56.14294	24.61	2168.286	0.0323	1	-10.789	-10.789
56.22627	24.641	2173.286	0.0323	1	-10.765	-10.765
56.30961	24.674	2178.286	0.0323	1	-10.738	-10.738
56.39296	24.707	2183.286	0.0323	1	-10.712	-10.712
56.47631	24.74	2188.286	0.0324	1	-10.686	-10.686
56.55964	24.774	2193.286	0.0323	1	-10.657	-10.657
56.64297	24.813	2198.286	0.0323	1	-10.625	-10.625
56.72629	24.865	2203.286	0.0323	1	-10.581	-10.581
56.80962	24.919	2208.286	0.0324	1	-10.531	-10.531
56.89293	24.972	2213.286	0.0323	1	-10.482	-10.482
56.97624	25.035	2218.286	0.0323	1	-10.422	-10.422
57.05956	25.098	2223.286	0.0323	1	-10.362	-10.362
57.14288	25.156	2228.286	0.0323	1	-10.311	-10.311
57.22621	25.21	2233.286	0.0323	1	-10.263	-10.263
57.30955	25.254	2238.286	0.0323	1	-10.226	-10.226
57.39289	25.338	2243.286	0.0323	1	-10.151	-10.151
57.47624	25.438	2248.286	0.0323	1	-10.06	-10.06
57.55957	25.515	2253.286	0.0323	1	-9.992	-9.992
57.64291	25.588	2258.286	0.0323	1	-9.927	-9.927
57.72626	25.648	2263.286	0.0323	1	-9.875	-9.875
57.8096	25.701	2268.286	0.0323	1	-9.829	-9.829
57.89294	25.748	2273.286	0.0323	1	-9.789	-9.789
57.97627	25.792	2278.286	0.0324	1	-9.753	-9.753
58.05961	25.835	2283.286	0.0323	1	-9.716	-9.716
58.14295	25.88	2288.286	0.0324	1	-9.678	-9.678
58.22629	25.922	2293.286	0.0324	1	-9.642	-9.642
58.30962	25.969	2298.286	0.0323	1	-9.6	-9.6
58.39295	26.019	2303.286	0.0323	1	-9.555	-9.555
58.47628	26.071	2308.286	0.0323	1	-9.508	-9.508
58.55961	26.121	2313.286	0.0323	1	-9.463	-9.463
58.64294	26.17	2318.286	0.0324	1	-9.42	-9.42
58.72627	26.228	2323.286	0.0323	1	-9.368	-9.368
58.8096	26.296	2328.286	0.0323	1	-9.305	-9.305
58.89293	26.382	2333.286	0.0323	1	-9.225	-9.225
58.97626	26.475	2338.286	0.0323	1	-9.138	-9.138
59.05959	26.577	2343.286	0.0323	1	-9.041	-9.041
59.14293	26.686	2348.286	0.0323	1	-8.938	-8.938
59.22626	26.808	2353.286	0.0323	1	-8.822	-8.822
59.30959	26.93	2358.286	0.0323	1	-8.705	-8.705
59.39292	27.065	2363.286	0.0323	1	-8.573	-8.573
59.47627	27.206	2368.286	0.0323	1	-8.437	-8.437
59.5596	27.344	2373.286	0.0323	1	-8.305	-8.305
59.64292	27.494	2378.286	0.0323	1	-8.158	-8.158
59.72625	27.67	2383.286	0.0323	1	-7.987	-7.987
59.80958	27.851	2388.286	0.0322	1	-7.812	-7.812
59.89291	28.045	2393.286	0.0323	1	-7.623	-7.623
59.97623	28.247	2398.286	0.0323	1	-7.429	-7.429
60.05956	28.455	2403.286	0.0323	1	-7.231	-7.231
60.1429	28.674	2408.286	0.0323	1	-7.021	-7.021
60.22624	28.906	2413.286	0.0323	1	-6.794	-6.794
60.30957	29.15	2418.286	0.0323	1	-6.553	-6.553
60.39291	29.415	2423.286	0.0323	1	-6.293	-6.293
60.47624	29.694	2428.286	0.0323	1	-6.019	-6.019
60.55957	29.99	2433.286	0.0323	1	-5.729	-5.729
60.6429	30.294	2438.286	0.0323	1	-5.431	-5.431
60.72624	30.585	2443.286	0.0323	1	-5.145	-5.145
60.80957	30.866	2448.286	0.0323	1	-4.869	-4.869
60.89292	31.139	2453.286	0.0323	1	-4.602	-4.602
60.97625	31.381	2458.286	0.0323	1	-4.365	-4.365
61.05958	31.612	2463.286	0.0323	1	-4.141	-4.141
61.14292	31.83	2468.286	0.0323	1	-3.929	-3.929
61.22625	32.007	2473.286	0.0323	1	-3.76	-3.76
61.30959	32.137	2478.286	0.0322	1	-3.638	-3.638
61.39292	32.232	2483.286	0.0323	1	-3.55	-3.55
61.47626	32.3	2488.286	0.0323	1	-3.488	-3.488
61.55959	32.343	2493.286	0.0323	1	-3.45	-3.45
61.64292	32.371	2498.286	0.0323	1	-3.428	-3.428
61.72625	32.39	2503.286	0.0322	1	-3.412	-3.412
61.80957	32.401	2508.286	0.0323	1	-3.404	-3.404
61.90624	32.394	2514.086	0.0323	1	-3.413	-3.413
61.98957	32.353	2519.086	0.0323	1	-3.456	-3.456
62.0729	32.275	2524.086	0.0323	1	-3.535	-3.535
62.15623	32.175	2529.086	0.0323	1	-3.637	-3.637
62.23956	32.07	2534.086	0.0324	1	-3.744	-3.744
62.3229	31.963	2539.086	0.0323	1	-3.853	-3.853
62.40623	31.867	2544.086	0.0323	1	-3.951	-3.951
62.48957	31.788	2549.086	0.0323	1	-4.033	-4.033
62.5729	31.725	2554.086	0.0323	1	-4.099	-4.099
62.65624	31.676	2559.086	0.0323	1	-4.152	-4.152
62.73957	31.641	2564.086	0.0323	1	-4.192	-4.192
62.82289	31.618	2569.086	0.0323	1	-4.22	-4.22
62.90622	31.605	2574.086	0.0323	1	-4.238	-4.238
62.98955	31.595	2579.086	0.0323	1	-4.252	-4.252
63.07288	31.589	2584.086	0.0323	1	-4.263	-4.263
63.1562	31.587	2589.086	0.0323	1	-4.269	-4.269
63.23953	31.597	2594.086	0.0323	1	-4.264	-4.264
63.32286	31.626	2599.086	0.0323	1	-4.24	-4.24
63.4062	31.673	2604.086	0.0323	1	-4.198	-4.198
63.48954	31.752	2609.086	0.0323	1	-4.124	-4.124
63.57288	31.852	2614.086	0.0323	1	-4.029	-4.029
63.65622	31.967	2619.086	0.0323	1	-3.921	-3.921
63.73956	32.112	2624.086	0.0323	1	-3.78	-3.78
63.82289	32.276	2629.086	0.0323	1	-3.621	-3.621
63.90622	32.433	2634.086	0.0323	1	-3.471	-3.471
63.98955	32.589	2639.086	0.0323	1	-3.324	-3.324
64.07288	32.743	2644.086	0.0323	1	-3.178	-3.178
64.15622	32.895	2649.086	0.0323	1	-3.032	-3.032
64.23955	33.04	2654.086	0.0323	1	-2.893	-2.893
64.32289	33.18	2659.086	0.0323	1	-2.758	-2.758
64.40622	33.321	2664.086	0.0323	1	-2.623	-2.623
64.48956	33.466	2669.086	0.0323	1	-2.483	-2.483
64.5729	33.608	2674.086	0.0323	1	-2.347	-2.347
64.65624	33.734	2679.086	0.0323	1	-2.226	-2.226
64.73958	33.86	2684.086	0.0323	1	-2.105	-2.105
64.82289	33.995	2689.086	0.0322	1	-1.975	-1.975
64.90621	34.142	2694.086	0.0323	1	-1.833	-1.833
64.98952	34.288	2699.086	0.0323	1	-1.693	-1.693
65.07285	34.426	2704.086	0.0323	1	-1.561	-1.561
65.15618	34.541	2709.086	0.0323	1	-1.453	-1.453
65.23952	34.645	2714.086	0.0323	1	-1.354	-1.354
65.32286	34.747	2719.086	0.0323	1	-1.256	-1.256
65.40619	34.843	2724.086	0.0323	1	-1.166	-1.166
65.48953	34.962	2729.086	0.0323	1	-1.054	-1.054
65.57288	35.077	2734.086	0.0323	1	-0.946	-0.946
65.65622	35.18	2739.086	0.0323	1	-0.85	-0.85
65.73955	35.287	2744.086	0.0323	1	-0.751	-0.751
65.82289	35.394	2749.086	0.0324	1	-0.652	-0.652
65.90622	35.504	2754.086	0.0323	1	-0.547	-0.547
65.98956	35.602	2759.086	0.0323	1	-0.453	-0.453
66.07289	35.692	2764.086	0.0323	1	-0.369	-0.369
66.15622	35.777	2769.086	0.0323	1	-0.291	-0.291
66.23953	35.87	2774.086	0.0323	1	-0.204	-0.204
66.32286	35.969	2779.086	0.0323	1	-0.112	-0.112
66.40621	36.046	2784.086	0.0323	1	-0.041	-0.041
66.48954	36.113	2789.086	0.0323	1	0.02	0.02
66.57288	36.187	2794.086	0.0323	1	0.087	0.087
66.65622	36.263	2799.086	0.0322	1	0.155	0.155
66.73955	36.33	2804.086	0.0323	1	0.215	0.215
66.82287	36.402	2809.086	0.0323	1	0.281	0.281
66.90621	36.483	2814.086	0.0323	1	0.356	0.356
66.98953	36.548	2819.086	0.0323	1	0.416	0.416
67.07287	36.62	2824.086	0.0323	1	0.483	0.483
67.1562	36.688	2829.086	0.0323	1	0.546	0.546
67.23953	36.755	2834.086	0.0323	1	0.609	0.609
67.32286	36.824	2839.086	0.0323	1	0.674	0.674
67.40618	36.897	2844.086	0.0323	1	0.743	0.743
67.48952	36.97	2849.086	0.0323	1	0.81	0.81
67.57285	37.038	2854.086	0.0323	1	0.871	0.871
67.65619	37.106	2859.086	0.0323	1	0.93	0.93
67.73952	37.166	2864.086	0.0323	1	0.985	0.985
67.82287	37.233	2869.086	0.0323	1	1.047	1.047
67.90623	37.295	2874.086	0.0323	1	1.104	1.104
67.98956	37.354	2879.086	0.0323	1	1.158	1.158
68.0729	37.43	2884.086	0.0323	1	1.229	1.229
68.15625	37.504	2889.086	0.0323	1	1.299	1.299
68.23961	37.572	2894.086	0.0323	1	1.363	1.363
68.32294	37.638	2899.086	0.0323	1	1.425	1.425
68.40626	37.716	2904.086	0.0323	1	1.498	1.498
68.48958	37.808	2909.086	0.0323	1	1.585	1.585
68.57291	37.899	2914.086	0.0323	1	1.671	1.671
68.65623	37.989	2919.086	0.0323	1	1.756	1.756
68.73956	38.075	2924.086	0.0323	1	1.836	1.836
68.82289	38.157	2929.086	0.0323	1	1.911	1.911
68.90622	38.237	2934.086	0.0323	1	1.985	1.985
68.98955	38.317	2939.086	0.0323	1	2.06	2.06
69.07287	38.39	2944.086	0.0322	1	2.128	2.128
69.1562	38.469	2949.086	0.0323	1	2.202	2.202
69.23952	38.544	2954.086	0.0323	1	2.271	2.271
69.32286	38.618	2959.086	0.0323	1	2.341	2.341
69.40619	38.687	2964.086	0.0323	1	2.404	2.404
69.48952	38.758	2969.086	0.0322	1	2.47	2.47
69.57286	38.839	2974.086	0.0322	1	2.546	2.546
69.65622	38.906	2979.086	0.0323	1	2.605	2.605
69.73957	38.966	2984.086	0.0323	1	2.659	2.659
69.82291	39.021	2989.086	0.0322	1	2.708	2.708
69.90626	39.084	2994.086	0.0323	1	2.766	2.766
69.98959	39.149	2999.086	0.0323	1	2.826	2.826
70.07292	39.215	3004.086	0.0323	1	2.888	2.888
70.15624	39.283	3009.086	0.0323	1	2.951	2.951
70.23957	39.353	3014.086	0.0323	1	3.016	3.016
70.32291	39.415	3019.086	0.0323	1	3.073	3.073
70.40624	39.467	3024.086	0.0323	1	3.121	3.121
70.48957	39.518	3029.086	0.0323	1	3.168	3.168
70.57289	39.57	3034.086	0.0322	1	3.215	3.215
70.65623	39.621	3039.086	0.0323	1	3.26	3.26
70.73956	39.664	3044.086	0.0323	1	3.296	3.296
70.82289	39.703	3049.086	0.0323	1	3.329	3.329
70.90623	39.741	3054.086	0.0323	1	3.361	3.361
70.98956	39.777	3059.086	0.0323	1	3.391	3.391
71.07289	39.813	3064.086	0.0323	1	3.422	3.422
71.15622	39.842	3069.086	0.0323	1	3.445	3.445
71.23956	39.868	3074.086	0.0323	1	3.465	3.465
71.32289	39.888	3079.086	0.0323	1	3.479	3.479
71.40623	39.905	3084.086	0.0323	1	3.487	3.487
71.48956	39.922	3089.086	0.0323	1	3.496	3.496
71.5729	39.937	3094.086	0.0323	1	3.503	3.503
71.65624	39.95	3099.086	0.0323	1	3.51	3.51
71.73956	39.96	3104.086	0.0323	1	3.513	3.513
71.8229	39.972	3109.086	0.0323	1	3.518	3.518
71.90626	39.981	3114.086	0.0323	1	3.52	3.52
71.98959	39.986	3119.086	0.0323	1	3.516	3.516
72.07291	39.991	3124.086	0.0323	1	3.514	3.514
72.15623	39.998	3129.086	0.0323	1	3.513	3.513
72.23955	40.005	3134.086	0.0322	1	3.514	3.514
72.32287	40.011	3139.086	0.0323	1	3.514	3.514
72.40619	40.016	3144.086	0.0322	1	3.512	3.512
72.48954	40.02	3149.086	0.0323	1	3.51	3.51
72.57287	40.022	3154.086	0.0323	1	3.506	3.506
72.65622	40.024	3159.086	0.0323	1	3.501	3.501
72.73956	40.025	3164.086	0.0323	1	3.497	3.497
72.82291	40.026	3169.086	0.0323	1	3.493	3.493
72.90625	40.026	3174.086	0.0323	1	3.489	3.489
72.98959	40.027	3179.086	0.0323	1	3.485	3.485
73.07292	40.027	3184.086	0.0323	1	3.48	3.48
73.15626	40.028	3189.086	0.0323	1	3.475	3.475
73.23959	40.028	3194.086	0.0323	1	3.469	3.469
73.32292	40.029	3199.086	0.0323	1	3.463	3.463
73.40626	40.029	3204.086	0.0323	1	3.456	3.456
73.4896	40.03	3209.086	0.0323	1	3.45	3.45
73.57295	40.03	3214.086	0.0323	1	3.444	3.444
73.65628	40.03	3219.086	0.0323	1	3.439	3.439
73.7396	40.031	3224.086	0.0323	1	3.436	3.436
73.82294	40.031	3229.086	0.0323	1	3.431	3.431
73.90628	40.031	3234.086	0.0323	1	3.427	3.427
73.9896	40.031	3239.086	0.0323	1	3.422	3.422
74.07293	40.031	3244.086	0.0323	1	3.417	3.417
74.15626	40.032	3249.086	0.0323	1	3.413	3.413
74.23959	40.032	3254.086	0.0323	1	3.409	3.409
74.32293	40.032	3259.086	0.0323	1	3.404	3.404
74.40627	40.032	3264.086	0.0323	1	3.4	3.4
74.48961	40.031	3269.086	0.0323	1	3.393	3.393
74.57295	40.031	3274.086	0.0323	1	3.388	3.388
74.67297	40.031	3280.086	0.0323	1	3.381	3.381
74.7563	40.03	3285.086	0.0323	1	3.374	3.374
74.83963	40.03	3290.086	0.0323	1	3.367	3.367
74.92296	40.029	3295.086	0.0323	1	3.36	3.36
75.00629	40.027	3300.086	0.0323	1	3.351	3.351
75.08962	40.025	3305.086	0.0323	1	3.343	3.343
75.17295	40.021	3310.086	0.0323	1	3.332	3.332
75.25629	40.016	3315.086	0.0322	1	3.32	3.32
75.33962	40.009	3320.086	0.0323	1	3.305	3.305
75.42296	40.003	3325.086	0.0323	1	3.292	3.292
75.5063	39.996	3330.086	0.0323	1	3.278	3.278
75.58964	39.987	3335.086	0.0323	1	3.262	3.262
75.67298	39.973	3340.086	0.0323	1	3.241	3.241
75.75631	39.958	3345.086	0.0323	1	3.219	3.219
75.83965	39.94	3350.086	0.0323	1	3.194	3.194
75.92298	39.921	3355.086	0.0323	1	3.17	3.17
76.00632	39.898	3360.086	0.0323	1	3.142	3.142
76.08965	39.87	3365.086	0.0323	1	3.108	3.108
76.17299	39.842	3370.086	0.0323	1	3.074	3.074
76.25632	39.81	3375.086	0.0323	1	3.035	3.035
76.33965	39.777	3380.086	0.0323	1	2.997	2.997
76.42299	39.739	3385.086	0.0323	1	2.955	2.955
76.50632	39.693	3390.086	0.0323	1	2.904	2.904
76.58965	39.643	3395.086	0.0322	1	2.849	2.849
76.67297	39.589	3400.086	0.0323	1	2.79	2.79
76.75632	39.531	3405.086	0.0323	1	2.728	2.728
76.83966	39.453	3410.086	0.0323	1	2.644	2.644
76.92298	39.372	3415.086	0.0323	1	2.555	2.555
77.00632	39.302	3420.086	0.0323	1	2.476	2.476
77.08965	39.221	3425.086	0.0323	1	2.387	2.387
77.17298	39.135	3430.086	0.0323	1	2.292	2.292
77.25632	39.045	3435.086	0.0323	1	2.195	2.195
77.33966	38.948	3440.086	0.0323	1	2.091	2.091
77.42299	38.847	3445.086	0.0323	1	1.984	1.984
77.50633	38.75	3450.086	0.0323	1	1.879	1.879
77.58966	38.64	3455.086	0.0323	1	1.76	1.76
77.673	38.522	3460.086	0.0323	1	1.632	1.632
77.75633	38.39	3465.086	0.0323	1	1.491	1.491
77.83966	38.261	3470.086	0.0323	1	1.354	1.354
77.92299	38.126	3475.086	0.0323	1	1.212	1.212
78.00632	37.982	3480.086	0.0323	1	1.06	1.06
78.08966	37.835	3485.086	0.0323	1	0.906	0.906
78.17299	37.685	3490.086	0.0322	1	0.752	0.752
78.25632	37.524	3495.086	0.0323	1	0.585	0.585
78.33965	37.361	3500.086	0.0323	1	0.418	0.418
78.42297	37.183	3505.086	0.0323	1	0.235	0.235
78.5063	37.002	3510.086	0.0323	1	0.05	0.05
78.58962	36.827	3515.086	0.0323	1	-0.128	-0.128
78.67296	36.656	3520.086	0.0323	1	-0.303	-0.303
78.75629	36.468	3525.086	0.0323	1	-0.498	-0.498
78.83963	36.28	3530.086	0.0323	1	-0.691	-0.691
78.92298	36.095	3535.086	0.0323	1	-0.88	-0.88
79.00632	35.891	3540.086	0.0323	1	-1.092	-1.092
79.08966	35.697	3545.086	0.0323	1	-1.295	-1.295
79.17302	35.484	3550.086	0.0323	1	-1.516	-1.516
79.25637	35.263	3555.086	0.0323	1	-1.746	-1.746
79.33972	35.044	3560.086	0.0323	1	-1.975	-1.975
79.42306	34.846	3565.086	0.0323	1	-2.183	-2.183
79.50639	34.661	3570.086	0.0323	1	-2.378	-2.378
79.58973	34.486	3575.086	0.0323	1	-2.564	-2.564
79.67305	34.282	3580.086	0.0323	1	-2.777	-2.777
79.75639	34.057	3585.086	0.0322	1	-3.008	-3.008
79.83972	33.812	3590.086	0.0323	1	-3.258	-3.258
79.92305	33.56	3595.086	0.0323	1	-3.515	-3.515
80.00637	33.304	3600.086	0.0323	1	-3.775	-3.775
80.08969	33.056	3605.086	0.0323	1	-4.028	-4.028
80.17301	32.8	3610.086	0.0323	1	-4.288	-4.288
80.25634	32.54	3615.086	0.0323	1	-4.552	-4.552
80.33967	32.253	3620.086	0.0323	1	-4.845	-4.845
80.423	31.963	3625.086	0.0323	1	-5.143	-5.143
80.50634	31.684	3630.086	0.0323	1	-5.43	-5.43
80.58967	31.389	3635.086	0.0323	1	-5.733	-5.733
80.67301	31.097	3640.086	0.0323	1	-6.034	-6.034
80.75635	30.804	3645.086	0.0323	1	-6.334	-6.334
80.83968	30.503	3650.086	0.0323	1	-6.642	-6.642
80.92303	30.206	3655.086	0.0323	1	-6.944	-6.944
81.00637	29.92	3660.086	0.0323	1	-7.236	-7.236
81.0897	29.642	3665.086	0.0323	1	-7.521	-7.521
81.17304	29.358	3670.086	0.0323	1	-7.813	-7.813
81.25637	29.077	3675.086	0.0323	1	-8.102	-8.102
81.33971	28.809	3680.086	0.0323	1	-8.382	-8.382
81.42304	28.532	3685.086	0.0323	1	-8.671	-8.671
81.50637	28.26	3690.086	0.0323	1	-8.952	-8.952
81.5897	27.992	3695.086	0.0323	1	-9.228	-9.228
81.67304	27.731	3700.086	0.0323	1	-9.497	-9.497
81.75638	27.469	3705.086	0.0323	1	-9.768	-9.768
81.83972	27.21	3710.086	0.0323	1	-10.035	-10.035
81.92305	26.967	3715.086	0.0323	1	-10.286	-10.286
82.00638	26.735	3720.086	0.0323	1	-10.524	-10.524
82.08972	26.515	3725.086	0.0323	1	-10.751	-10.751
82.17306	26.301	3730.086	0.0323	1	-10.972	-10.972
82.2564	26.106	3735.086	0.0323	1	-11.173	-11.173
82.33974	25.925	3740.086	0.0323	1	-11.36	-11.36
82.42308	25.755	3745.086	0.0322	1	-11.535	-11.535
82.50642	25.584	3750.086	0.0323	1	-11.71	-11.71
82.58975	25.426	3755.086	0.0323	1	-11.877	-11.877
82.6731	25.283	3760.086	0.0322	1	-12.026	-12.026
82.75643	25.145	3765.086	0.0323	1	-12.173	-12.173
82.83977	25.022	3770.086	0.0323	1	-12.307	-12.307
82.92311	24.909	3775.086	0.0323	1	-12.435	-12.435
83.00644	24.805	3780.086	0.0322	1	-12.556	-12.556
83.08977	24.721	3785.086	0.0323	1	-12.654	-12.654
83.17309	24.657	3790.086	0.0322	1	-12.73	-12.73
83.25644	24.607	3795.086	0.0323	1	-12.791	-12.791
83.33979	24.561	3800.086	0.0323	1	-12.845	-12.845
83.42313	24.524	3805.086	0.0323	1	-12.892	-12.892
83.50647	24.496	3810.086	0.0323	1	-12.932	-12.932
83.58981	24.478	3815.086	0.0323	1	-12.958	-12.958
83.67314	24.464	3820.086	0.0323	1	-12.979	-12.979
83.75647	24.456	3825.086	0.0323	1	-12.994	-12.994
83.8398	24.45	3830.086	0.0323	1	-13.005	-13.005
83.92312	24.447	3835.086	0.0322	1	-13.013	-13.013
84.00645	24.444	3840.086	0.0323	1	-13.02	-13.02
84.08978	24.444	3845.086	0.0323	1	-13.025	-13.025
84.17311	24.451	3850.086	0.0323	1	-13.023	-13.023
84.25644	24.473	3855.086	0.0323	1	-13.006	-13.006
84.33978	24.513	3860.086	0.0323	1	-12.971	-12.971
84.42311	24.563	3865.086	0.0322	1	-12.925	-12.925
84.50645	24.622	3870.086	0.0323	1	-12.871	-12.871
84.58978	24.696	3875.086	0.0323	1	-12.803	-12.803
84.67311	24.785	3880.086	0.0323	1	-12.719	-12.719
84.75644	24.892	3885.086	0.0323	1	-12.619	-12.619
84.83978	25.007	3890.086	0.0323	1	-12.51	-12.51
84.92312	25.12	3895.086	0.0323	1	-12.403	-12.403
85.00645	25.226	3900.086	0.0323	1	-12.307	-12.307
85.08979	25.345	3905.086	0.0323	1	-12.199	-12.199
85.17313	25.472	3910.086	0.0323	1	-12.079	-12.079
85.25646	25.583	3915.086	0.0323	1	-11.975	-11.975
85.33981	25.695	3920.086	0.0323	1	-11.871	-11.871
85.42315	25.812	3925.086	0.0323	1	-11.76	-11.76
85.50647	25.939	3930.086	0.0323	1	-11.64	-11.64
85.5898	26.072	3935.086	0.0323	1	-11.513	-11.513
85.67313	26.205	3940.086	0.0323	1	-11.389	-11.389
85.75646	26.323	3945.086	0.0323	1	-11.279	-11.279
85.8398	26.448	3950.086	0.0323	1	-11.162	-11.162
85.92314	26.564	3955.086	0.0323	1	-11.055	-11.055
86.00647	26.669	3960.086	0.0323	1	-10.961	-10.961
86.08981	26.775	3965.086	0.0323	1	-10.863	-10.863
86.17314	26.88	3970.086	0.0323	1	-10.769	-10.769
86.25648	26.986	3975.086	0.0323	1	-10.674	-10.674
86.3398	27.086	3980.086	0.0323	1	-10.583	-10.583
86.42315	27.19	3985.086	0.0323	1	-10.488	-10.488
86.50649	27.281	3990.086	0.0323	1	-10.404	-10.404
86.58982	27.373	3995.086	0.0323	1	-10.318	-10.318
86.67315	27.476	4000.086	0.0323	1	-10.222	-10.222
86.75649	27.587	4005.086	0.0323	1	-10.119	-10.119
86.83982	27.682	4010.086	0.0323	1	-10.033	-10.033
86.92315	27.766	4015.086	0.0323	1	-9.959	-9.959
87.00649	27.848	4020.086	0.0323	1	-9.887	-9.887
87.08982	27.925	4025.086	0.0322	1	-9.819	-9.819
87.17316	28.004	4030.086	0.0323	1	-9.75	-9.75
87.25649	28.079	4035.086	0.0323	1	-9.684	-9.684
87.33985	28.157	4040.086	0.0322	1	-9.619	-9.619
87.42319	28.223	4045.086	0.0323	1	-9.567	-9.567
87.50654	28.292	4050.086	0.0323	1	-9.513	-9.513
87.58988	28.361	4055.086	0.0323	1	-9.455	-9.455
87.67322	28.437	4060.086	0.0323	1	-9.388	-9.388
87.75656	28.519	4065.086	0.0323	1	-9.316	-9.316
87.83989	28.594	4070.086	0.0323	1	-9.248	-9.248
87.92322	28.668	4075.086	0.0323	1	-9.182	-9.182
88.00655	28.748	4080.086	0.0323	1	-9.113	-9.113
88.08988	28.832	4085.086	0.0323	1	-9.038	-9.038
88.17321	28.915	4090.086	0.0323	1	-8.96	-8.96
88.25654	29.001	4095.086	0.0323	1	-8.879	-8.879
88.33987	29.084	4100.086	0.0323	1	-8.802	-8.802
88.4232	29.175	4105.086	0.0323	1	-8.718	-8.718
88.50653	29.258	4110.086	0.0322	1	-8.643	-8.643
88.58986	29.332	4115.086	0.0323	1	-8.578	-8.578
88.67319	29.402	4120.086	0.0323	1	-8.517	-8.517
88.75654	29.47	4125.086	0.0323	1	-8.459	-8.459
88.83987	29.532	4130.086	0.0323	1	-8.407	-8.407
88.92321	29.598	4135.086	0.0323	1	-8.354	-8.354
89.00655	29.666	4140.086	0.0323	1	-8.297	-8.297
89.08987	29.729	4145.086	0.0323	1	-8.241	-8.241
89.17321	29.801	4150.086	0.0323	1	-8.176	-8.176
89.25657	29.859	4155.086	0.0323	1	-8.123	-8.123
89.35325	29.914	4160.886	0.0323	1	-8.073	-8.073
89.43661	29.966	4165.886	0.0323	1	-8.032	-8.032
89.51995	30.021	4170.886	0.0323	1	-7.994	-7.994
89.60327	30.079	4175.886	0.0323	1	-7.953	-7.953
89.68658	30.157	4180.886	0.0322	1	-7.886	-7.886
89.7699	30.24	4185.886	0.0323	1	-7.81	-7.81
89.85324	30.311	4190.886	0.0322	1	-7.747	-7.747
89.93656	30.364	4195.886	0.0323	1	-7.701	-7.701
90.0199	30.42	4200.886	0.0323	1	-7.653	-7.653
90.10322	30.473	4205.886	0.0323	1	-7.607	-7.607
90.18656	30.521	4210.886	0.0323	1	-7.567	-7.567
90.2699	30.567	4215.886	0.0323	1	-7.528	-7.528
90.35323	30.611	4220.886	0.0323	1	-7.491	-7.491
90.43656	30.654	4225.886	0.0323	1	-7.455	-7.455
90.5199	30.697	4230.886	0.0322	1	-7.419	-7.419
90.60324	30.738	4235.886	0.0323	1	-7.382	-7.382
90.68659	30.776	4240.886	0.0323	1	-7.348	-7.348
90.76992	30.834	4245.886	0.0323	1	-7.294	-7.294
90.85326	30.9	4250.886	0.0323	1	-7.232	-7.232
90.93659	30.942	4255.886	0.0323	1	-7.198	-7.198
91.01991	30.974	4260.886	0.0323	1	-7.173	-7.173
91.10325	31.002	4265.886	0.0323	1	-7.152	-7.152
91.18658	31.024	4270.886	0.0323	1	-7.136	-7.136
91.26992	31.046	4275.886	0.0323	1	-7.119	-7.119
91.35326	31.065	4280.886	0.0323	1	-7.106	-7.106
91.43659	31.085	4285.886	0.0323	1	-7.092	-7.092
91.51992	31.104	4290.886	0.0322	1	-7.078	-7.078
91.60326	31.124	4295.886	0.0323	1	-7.064	-7.064
91.6866	31.142	4300.886	0.0323	1	-7.054	-7.054
91.76994	31.158	4305.886	0.0322	1	-7.047	-7.047
91.85328	31.175	4310.886	0.0323	1	-7.042	-7.042
91.93661	31.194	4315.886	0.0323	1	-7.036	-7.036
92.01994	31.213	4320.886	0.0323	1	-7.027	-7.027
92.10328	31.234	4325.886	0.0323	1	-7.012	-7.012
92.18661	31.254	4330.886	0.0323	1	-6.998	-6.998
92.26994	31.273	4335.886	0.0323	1	-6.983	-6.983
92.35329	31.289	4340.886	0.0322	1	-6.972	-6.972
92.43662	31.303	4345.886	0.0323	1	-6.963	-6.963
92.51996	31.316	4350.886	0.0322	1	-6.955	-6.955
92.60329	31.331	4355.886	0.0323	1	-6.944	-6.944
92.68664	31.345	4360.886	0.0323	1	-6.934	-6.934
92.76998	31.358	4365.886	0.0323	1	-6.928	-6.928
92.85333	31.371	4370.886	0.0323	1	-6.923	-6.923
92.93667	31.383	4375.886	0.0323	1	-6.918	-6.918
93.02001	31.397	4380.886	0.0323	1	-6.911	-6.911
93.10335	31.413	4385.886	0.0323	1	-6.903	-6.903
93.18669	31.429	4390.886	0.0323	1	-6.896	-6.896
93.27003	31.443	4395.886	0.0323	1	-6.891	-6.891
93.35336	31.457	4400.886	0.0323	1	-6.886	-6.886
93.43669	31.472	4405.886	0.0322	1	-6.88	-6.88
93.52002	31.487	4410.886	0.0323	1	-6.874	-6.874
93.60335	31.503	4415.886	0.0322	1	-6.866	-6.866
93.68667	31.516	4420.886	0.0322	1	-6.862	-6.862
93.77001	31.528	4425.886	0.0323	1	-6.861	-6.861
93.85333	31.537	4430.886	0.0322	1	-6.863	-6.863
93.93665	31.548	4435.886	0.0322	1	-6.861	-6.861
94.01999	31.558	4440.886	0.0323	1	-6.858	-6.858
94.10332	31.565	4445.886	0.0323	1	-6.857	-6.857
94.18665	31.571	4450.886	0.0323	1	-6.856	-6.856
94.26999	31.575	4455.886	0.0322	1	-6.857	-6.857
94.35333	31.578	4460.886	0.0322	1	-6.859	-6.859
94.43667	31.581	4465.886	0.0323	1	-6.862	-6.862
94.52001	31.583	4470.886	0.0322	1	-6.866	-6.866
94.60335	31.585	4475.886	0.0322	1	-6.868	-6.868
94.68669	31.586	4480.886	0.0322	1	-6.871	-6.871
94.77003	31.587	4485.886	0.0323	1	-6.874	-6.874
94.85337	31.588	4490.886	0.0322	1	-6.877	-6.877
94.93671	31.589	4495.886	0.0322	1	-6.88	-6.88
95.02005	31.589	4500.886	0.0322	1	-6.884	-6.884
95.1034	31.589	4505.886	0.0322	1	-6.888	-6.888
95.18673	31.589	4510.886	0.0322	1	-6.893	-6.893
95.27007	31.589	4515.886	0.0322	1	-6.898	-6.898
95.3534	31.59	4520.886	0.0322	1	-6.902	-6.902
95.43672	31.59	4525.886	0.0322	1	-6.907	-6.907
95.52005	31.59	4530.886	0.0322	1	-6.911	-6.911
95.60338	31.59	4535.886	0.0323	1	-6.915	-6.915
95.68672	31.589	4540.886	0.0323	1	-6.92	-6.92
95.77005	31.588	4545.886	0.0323	1	-6.927	-6.927
95.85338	31.587	4550.886	0.0323	1	-6.933	-6.933
95.93673	31.585	4555.886	0.0323	1	-6.939	-6.939
96.02008	31.579	4560.886	0.0322	1	-6.947	-6.947
96.10342	31.568	4565.886	0.0323	1	-6.961	-6.961
96.18675	31.559	4570.886	0.0323	1	-6.972	-6.972
96.27009	31.55	4575.886	0.0322	1	-6.984	-6.984
96.35342	31.537	4580.886	0.0322	1	-7	-7
96.43675	31.525	4585.886	0.0322	1	-7.014	-7.014
96.52008	31.509	4590.886	0.0323	1	-7.032	-7.032
96.60342	31.494	4595.886	0.0323	1	-7.05	-7.05
96.68674	31.478	4600.886	0.0322	1	-7.068	-7.068
96.77008	31.46	4605.886	0.0322	1	-7.087	-7.087
96.85341	31.438	4610.886	0.0322	1	-7.11	-7.11
96.93674	31.415	4615.886	0.0322	1	-7.135	-7.135
97.02007	31.394	4620.886	0.0322	1	-7.157	-7.157
97.1034	31.377	4625.886	0.0323	1	-7.175	-7.175
97.18673	31.362	4630.886	0.0323	1	-7.193	-7.193
97.27005	31.35	4635.886	0.0323	1	-7.208	-7.208
97.35339	31.336	4640.886	0.0323	1	-7.225	-7.225
97.43671	31.32	4645.886	0.0323	1	-7.243	-7.243
97.52004	31.303	4650.886	0.0323	1	-7.261	-7.261
97.60337	31.295	4655.886	0.0323	1	-7.271	-7.271
97.6867	31.28	4660.886	0.0323	1	-7.287	-7.287
97.77004	31.254	4665.886	0.0322	1	-7.314	-7.314
97.85337	31.216	4670.886	0.0323	1	-7.353	-7.353
97.93671	31.175	4675.886	0.0322	1	-7.394	-7.394
98.02004	31.127	4680.886	0.0323	1	-7.443	-7.443
98.10338	31.064	4685.886	0.0322	1	-7.506	-7.506
98.18672	31.017	4690.886	0.0322	1	-7.553	-7.553
98.27006	30.977	4695.886	0.0322	1	-7.594	-7.594
98.3534	30.937	4700.886	0.0322	1	-7.634	-7.634
98.43674	30.894	4705.886	0.0322	1	-7.677	-7.677
98.52007	30.853	4710.886	0.0322	1	-7.719	-7.719
98.60341	30.814	4715.886	0.0322	1	-7.758	-7.758
98.68675	30.777	4720.886	0.0323	1	-7.795	-7.795
98.77007	30.742	4725.886	0.0323	1	-7.83	-7.83
98.85341	30.711	4730.886	0.0323	1	-7.861	-7.861
98.93676	30.68	4735.886	0.0322	1	-7.892	-7.892
99.02011	30.645	4740.886	0.0323	1	-7.927	-7.927
99.10346	30.605	4745.886	0.0323	1	-7.967	-7.967
99.18679	30.569	4750.886	0.0322	1	-8.003	-8.003
99.27012	30.542	4755.886	0.0323	1	-8.03	-8.03
99.35344	30.519	4760.886	0.0323	1	-8.053	-8.053
99.43677	30.498	4765.886	0.0322	1	-8.074	-8.074
99.52009	30.471	4770.886	0.0323	1	-8.101	-8.101
99.60341	30.445	4775.886	0.0322	1	-8.127	-8.127
99.68675	30.42	4780.886	0.0323	1	-8.152	-8.152
99.77009	30.394	4785.886	0.0323	1	-8.178	-8.178
99.85343	30.37	4790.886	0.0323	1	-8.202	-8.202
99.93676	30.348	4795.886	0.0323	1	-8.224	-8.224
100.0201	30.324	4800.886	0.0323	1	-8.248	-8.248
100.10343	30.298	4805.886	0.0323	1	-8.274	-8.274
100.18676	30.271	4810.886	0.0322	1	-8.3	-8.3
100.27009	30.242	4815.886	0.0323	1	-8.329	-8.329
100.35341	30.205	4820.886	0.0322	1	-8.365	-8.365
100.43675	30.168	4825.886	0.0322	1	-8.4	-8.4
100.5201	30.12	4830.886	0.0323	1	-8.446	-8.446
100.60343	30.067	4835.886	0.0323	1	-8.498	-8.498
100.68677	30.023	4840.886	0.0323	1	-8.539	-8.539
100.77012	29.976	4845.886	0.0323	1	-8.584	-8.584
100.85344	29.918	4850.886	0.0322	1	-8.639	-8.639
100.93677	29.863	4855.886	0.0323	1	-8.691	-8.691
101.02009	29.817	4860.886	0.0322	1	-8.735	-8.735
101.10342	29.769	4865.886	0.0322	1	-8.779	-8.779
101.18675	29.725	4870.886	0.0322	1	-8.819	-8.819
101.27008	29.681	4875.886	0.0322	1	-8.857	-8.857
101.35341	29.635	4880.886	0.0323	1	-8.896	-8.896
101.43674	29.587	4885.886	0.0322	1	-8.937	-8.937
101.52006	29.545	4890.886	0.0322	1	-8.97	-8.97
101.60339	29.507	4895.886	0.0322	1	-8.999	-8.999
101.68672	29.467	4900.886	0.0322	1	-9.028	-9.028
101.77005	29.432	4905.886	0.0322	1	-9.052	-9.052
101.85338	29.397	4910.886	0.0322	1	-9.074	-9.074
101.93671	29.363	4915.886	0.0322	1	-9.093	-9.093
102.02005	29.343	4920.886	0.0322	1	-9.096	-9.096
102.10338	29.324	4925.886	0.0322	1	-9.099	-9.099
102.1867	29.291	4930.886	0.0323	1	-9.113	-9.113
102.27004	29.253	4935.886	0.0322	1	-9.134	-9.134
102.35337	29.202	4940.886	0.0323	1	-9.169	-9.169
102.4367	29.15	4945.886	0.0323	1	-9.204	-9.204
102.52004	29.093	4950.886	0.0323	1	-9.242	-9.242
102.60336	29.039	4955.886	0.0322	1	-9.278	-9.278
102.68671	28.984	4960.886	0.0323	1	-9.315	-9.315
102.77004	28.922	4965.886	0.0323	1	-9.36	-9.36
102.85337	28.866	4970.886	0.0322	1	-9.397	-9.397
102.9367	28.81	4975.886	0.0322	1	-9.435	-9.435
103.02004	28.754	4980.886	0.0322	1	-9.474	-9.474
103.10339	28.694	4985.886	0.0322	1	-9.517	-9.517
103.18672	28.633	4990.886	0.0322	1	-9.561	-9.561
103.27006	28.578	4995.886	0.0323	1	-9.597	-9.597
103.35338	28.528	5000.886	0.0322	1	-9.627	-9.627
103.43672	28.481	5005.886	0.0322	1	-9.654	-9.654
103.52006	28.432	5010.886	0.0322	1	-9.684	-9.684
103.60339	28.382	5015.886	0.0322	1	-9.716	-9.716
103.68671	28.337	5020.886	0.0322	1	-9.744	-9.744
103.77004	28.297	5025.886	0.0322	1	-9.766	-9.766
103.85336	28.255	5030.886	0.0322	1	-9.788	-9.788
103.93669	28.209	5035.886	0.0322	1	-9.813	-9.813
104.02002	28.159	5040.886	0.0322	1	-9.838	-9.838
104.10335	28.109	5045.886	0.0322	1	-9.86	-9.86
104.18668	28.056	5050.886	0.0322	1	-9.887	-9.887
104.27001	28.004	5055.886	0.0322	1	-9.914	-9.914
104.35334	27.95	5060.886	0.0322	1	-9.941	-9.941
104.43667	27.897	5065.886	0.0323	1	-9.971	-9.971
104.52	27.841	5070.886	0.0322	1	-10.005	-10.005
104.60333	27.784	5075.886	0.0322	1	-10.039	-10.039
104.68666	27.721	5080.886	0.0322	1	-10.08	-10.08
104.76999	27.656	5085.886	0.0322	1	-10.124	-10.124
104.85332	27.587	5090.886	0.0322	1	-10.17	-10.17
104.93666	27.517	5095.886	0.0322	1	-10.217	-10.217
105.02	27.446	5100.886	0.0323	1	-10.265	-10.265
105.10335	27.368	5105.886	0.0323	1	-10.317	-10.317
105.18668	27.291	5110.886	0.0322	1	-10.37	-10.37
105.27002	27.215	5115.886	0.0322	1	-10.422	-10.422
105.35336	27.141	5120.886	0.0322	1	-10.467	-10.467
105.43671	27.063	5125.886	0.0322	1	-10.512	-10.512
105.52005	26.979	5130.886	0.0323	1	-10.565	-10.565
105.60338	26.896	5135.886	0.0322	1	-10.617	-10.617
105.68671	26.82	5140.886	0.0323	1	-10.661	-10.661
105.77004	26.744	5145.886	0.0322	1	-10.704	-10.704
105.85337	26.67	5150.886	0.0322	1	-10.749	-10.749
105.93671	26.597	5155.886	0.0322	1	-10.794	-10.794
106.02003	26.522	5160.886	0.0322	1	-10.838	-10.838
106.10335	26.445	5165.886	0.0322	1	-10.881	-10.881
106.18668	26.368	5170.886	0.0323	1	-10.925	-10.925
106.27	26.286	5175.886	0.0323	1	-10.977	-10.977
106.35334	26.198	5180.886	0.0322	1	-11.039	-11.039
106.43668	26.09	5185.886	0.0323	1	-11.122	-11.122
106.52	25.997	5190.886	0.0322	1	-11.188	-11.188
106.60334	25.9	5195.886	0.0322	1	-11.259	-11.259
106.68666	25.802	5200.886	0.0322	1	-11.328	-11.328
106.76998	25.715	5205.886	0.0322	1	-11.387	-11.387
106.85332	25.623	5210.886	0.0322	1	-11.45	-11.45
106.93666	25.512	5215.886	0.0323	1	-11.529	-11.529
107.01999	25.387	5220.886	0.0323	1	-11.622	-11.622
107.10331	25.273	5225.886	0.0322	1	-11.706	-11.706
107.18665	25.163	5230.886	0.0323	1	-11.787	-11.787
107.26999	25.045	5235.886	0.0323	1	-11.877	-11.877
107.35333	24.919	5240.886	0.0322	1	-11.973	-11.973
107.43667	24.79	5245.886	0.0323	1	-12.072	-12.072
107.52001	24.671	5250.886	0.0322	1	-12.161	-12.161
107.60335	24.546	5255.886	0.0322	1	-12.257	-12.257
107.68669	24.407	5260.886	0.0322	1	-12.367	-12.367
107.77003	24.271	5265.886	0.0322	1	-12.473	-12.473
107.85338	24.142	5270.886	0.0322	1	-12.574	-12.574
107.93671	24.004	5275.886	0.0323	1	-12.684	-12.684
108.02004	23.874	5280.886	0.0323	1	-12.781	-12.781
108.10338	23.751	5285.886	0.0322	1	-12.865	-12.865
108.18671	23.616	5290.886	0.0322	1	-12.958	-12.958
108.27004	23.478	5295.886	0.0322	1	-13.059	-13.059
108.35338	23.336	5300.886	0.0322	1	-13.162	-13.162
108.43671	23.181	5305.886	0.0322	1	-13.281	-13.281
108.52004	23.038	5310.886	0.0322	1	-13.389	-13.389
108.60337	22.897	5315.886	0.0322	1	-13.496	-13.496
108.68671	22.761	5320.886	0.0322	1	-13.597	-13.597
108.77005	22.617	5325.886	0.0323	1	-13.705	-13.705
108.85338	22.467	5330.886	0.0322	1	-13.821	-13.821
108.93671	22.319	5335.886	0.0321	1	-13.933	-13.933
109.02004	22.172	5340.886	0.0322	1	-14.042	-14.042
109.10336	22.032	5345.886	0.0323	1	-14.147	-14.147
109.18669	21.89	5350.886	0.0322	1	-14.253	-14.253
109.27003	21.734	5355.886	0.0322	1	-14.371	-14.371
109.35338	21.58	5360.886	0.0322	1	-14.485	-14.485
109.43671	21.415	5365.886	0.0322	1	-14.613	-14.613
109.52006	21.257	5370.886	0.0322	1	-14.736	-14.736
109.60339	21.114	5375.886	0.0322	1	-14.845	-14.845
109.68672	20.979	5380.886	0.0322	1	-14.947	-14.947
109.77005	20.843	5385.886	0.0322	1	-15.052	-15.052
109.85338	20.712	5390.886	0.0322	1	-15.154	-15.154
109.93672	20.587	5395.886	0.0322	1	-15.254	-15.254
