# Supplementary material for: Modification of the structural stability of human serum albumin in rheumatoid arthritis
Source: PLoS One. 2023 Mar 17;18(3):e0271008. doi: 10.1371/journal.pone.0271008 (PMC10022781; doi:10.1371/journal.pone.0271008)
Supplement: S3 Data — protein-peptide: the peptide area exported from LFQ from PEAKs Studio for the 49 samples. This is used for protein quantification, and PTM analysis.Filter: The filters applied for LFQ analysis. (XLSX) [file pone.0271008.s004.xlsx]

## Sheet: peptide-protein
Protein Accession	Peptide	Start	End	Used	Candidate	Quality	Significance	Avg. ppm	Avg. Area	#Hit	B37	B38	B39	B41	B42	B43	B44	RF01	RF02	RF03	RF04	RF05	RF07	RF10	RF11	RF13	RF16	RF17	RF19	RF22	RF25	RF21	RF28	RF29	RF30	RF31	RF34	RF36	RF38	RF39	RF40	RF41	RF43	RF47	RF49	RF51	RF52	RF53	RF54
P02768|ALBU_HUMAN	K.LVTDLTK.V	258	264	N	Y	26.09	60	9.7	1970000	48	3260000	2890000	1050000	724000	2880000	342000	394000	2060000	2240000	2410000	691000	338000	1690000	5250000	3210000	3110000	4510000	3530000	1220000	3770000	4550000	1150000	1970000	2230000	2690000	0	1780000	1940000	1980000	2550000	2400000	978000	847000	948000	954000	2100000	1470000	282000	1050000
P02768|ALBU_HUMAN	K.LDELRDEGK.A	206	214	N	Y	43.9	60	7.9	1440000	48	4890000	2980000	579000	920000	319000	668000	564000	2420000	2160000	1630000	1350000	0	2620000	1680000	783000	1210000	1360000	1060000	1400000	455000	1120000	873000	1780000	1400000	1700000	2970000	1660000	4820000	3000000	1180000	2810000	215000	1500000	1010000	1340000	1160000	623000	1680000	894000
P02768|ALBU_HUMAN	K.EC(+57.02)C(+57.02)EKPLLEK.S	301	310	N	Y	16.1	60	7.1	393000	47	294000	642000	202000	1010000	842000	0	0	455000	247000	383000	845000	551000	770000	413000	247000	293000	337000	273000	284000	121000	55300	299000	230000	178000	861000	1440000	692000	387000	1120000	443000	1070000	295000	229000	140000	222000	199000	128000	376000	305000
P02768|ALBU_HUMAN	R.NEC(+57.02)FLQHK.D	123	130	N	Y	13.02	60	8.5	566000	48	434000	581000	69500	806000	831000	0	6080	678000	432000	537000	932000	653000	398000	1130000	642000	690000	940000	736000	905000	301000	263000	330000	373000	243000	1270000	929000	1320000	576000	1360000	1560000	1750000	357000	137000	364000	280000	383000	247000	252000	260000
P02768|ALBU_HUMAN	K.TYETTLEK.C	376	383	N	Y	13.43	10.76	7.6	1580000	49	2570000	2660000	673000	1190000	3160000	1550000	1720000	2020000	1650000	2110000	1560000	640000	1530000	2490000	1440000	1590000	1480000	1920000	1720000	1070000	1970000	1780000	1760000	1610000	2330000	2250000	1020000	1990000	2020000	2160000	2040000	598000	1260000	1660000	847000	1340000	1970000	1360000	702000
P02768|ALBU_HUMAN	K.AWAVAR.L	237	242	N	Y	11.73	46.7	7.4	1170000	49	1310000	794000	413000	1500000	1460000	574000	436000	1070000	23200	1420000	1050000	669000	1360000	2580000	1330000	1770000	2240000	2560000	2010000	976000	1880000	588000	1280000	1440000	1030000	976000	1410000	478000	1230000	1600000	1230000	1020000	635000	1600000	1440000	1640000	1330000	667000	1070000
P02768|ALBU_HUMAN	K.ADDKETC(+57.02)FAEEGK.K	585	597	N	Y	13.86	60	8.9	181000	48	122000	286000	46600	483000	282000	0	55600	252000	321000	334000	348000	105000	364000	141000	47600	73500	132000	70600	95300	24300	29500	190000	42400	45700	654000	261000	499000	315000	435000	537000	774000	27200	151000	20300	28200	26400	17900	175000	22200
P02768|ALBU_HUMAN	K.VHTEC(+57.02)C(+57.02)HGDLLEC(+57.02)ADDR.A	265	281	N	Y	5.75	12.14	7.1	1160000	49	251000	1440000	237000	1070000	1550000	721000	2320000	2020000	2530000	2550000	2040000	1970000	2230000	719000	135000	381000	653000	324000	396000	147000	87000	920000	323000	158000	3300000	4140000	2880000	2190000	3050000	2780000	4310000	1010000	878000	177000	237000	284000	201000	1130000	935000
P02768|ALBU_HUMAN	K.SLHTLFGDK.L	89	97	N	Y	2.29	60	6.2	1780000	47	873000	0	290000	706000	0	1630000	1460000	1370000	2300000	1380000	1140000	986000	1410000	4250000	2540000	2800000	3320000	3790000	3240000	2010000	3380000	1280000	2950000	2030000	1090000	1420000	1500000	1290000	1180000	783000	1390000	1710000	820000	3110000	2190000	2840000	1900000	1550000	1130000
P02768|ALBU_HUMAN	K.QNC(+57.02)ELFEQLGEYK(+183.04).F	414	426	N	Y	7.89	60	8.6	82100	27	0	0	529	0	0	0	0	5650	2590	2830	3470	7230	0	8260	13900	5540	0	0	852	2280	0	0	0	18500	0	0	1670	0	0	0	0	56000	456	40100	32100	0	21600	0	21100
P02768|ALBU_HUMAN	R.FKDLGEENFK.A	35	44	N	Y	4.83	4.15	8	1500000	49	1400000	1180000	452000	610000	1830000	1420000	1350000	1060000	1750000	1890000	1070000	1310000	1320000	1920000	1140000	1450000	1420000	1480000	1690000	879000	1920000	1880000	1670000	1570000	1340000	2130000	2080000	1100000	1120000	1100000	1370000	2190000	2320000	1790000	1150000	1430000	2130000	1970000	1210000
P02768|ALBU_HUMAN	K.FQNALLVR(+.98).Y	427	434	N	Y	19.77	60	5.5	78300	44	0	3730	29600	0	0	0	0	39700	356	13500	35500	118000	23900	190000	106000	128000	153000	119000	82800	20000	153000	23300	194000	197000	42400	44700	32100	9020	361000	47000	37900	104000	55000	138000	155000	130000	159000	82500	34700
P02768|ALBU_HUMAN	L.KEC(+57.02)C(+57.02)EKPLLEK.S	300	310	N	Y	20.49	60	5.6	61300	47	75000	175000	66600	163000	47000	0	0	63500	117000	100000	59600	44200	4220	33100	17000	25800	36300	23900	19300	11100	6580	126000	40800	31300	107000	40500	72500	172000	123000	124000	125000	53400	121000	19300	7990	32000	21400	148000	63500
P02768|ALBU_HUMAN	R.NEC(+57.02)FLQHKDDNPNLPR.L	123	138	N	Y	12.79	60	6.8	71900	45	108000	0	4620	65900	0	17000	0	69500	56200	135000	39200	42400	22700	14100	10400	28400	14200	14000	10600	6750	13200	63200	102000	188000	0	4110	28400	37200	20600	10400	8550	135000	263000	100000	74900	93600	101000	128000	235000
P02768|ALBU_HUMAN	K.KQT(+162.05)ALVELVK.H	549	558	N	Y	9.03	60	7.8	48200	44	74400	0	7030	24000	0	0	0	57900	66600	47100	32100	102000	35900	63700	69900	41200	63800	49900	41400	29800	54900	74600	25700	20700	0	76700	77600	50000	66900	60800	109000	57600	51900	37000	34400	35400	14700	89200	20000
P02768|ALBU_HUMAN	Q.YLQQC(+57.02)PFEDHVK.L	54	65	N	Y	8.56	60	8.4	56200	47	23500	17900	10800	40200	21200	0	0	141000	53300	137000	65200	84900	45100	89000	52800	72100	52500	51800	76700	38200	27800	69800	46700	39000	127000	144000	164000	83900	33500	106000	43700	43300	21000	46100	73500	53700	28600	50800	21700
P02768|ALBU_HUMAN	R.LVR(+57.02)PEVDVMC(+57.02)TAFHDNEETFLK.K	139	160	N	Y	5.97	60	4.6	37500	31	0	0	77300	0	0	0	0	151000	0	76000	127000	75000	73100	3390	0	0	17000	17900	3200	0	0	0	0	4390	207000	20100	136000	97100	214000	85800	264000	3880	21600	0	0	2250	0	15500	0
P02768|ALBU_HUMAN	K.TY(+183.04)ETTLEK.C	376	383	N	Y	9.34	60	5.7	36800	27	0	0	673	0	0	0	0	0	4060	6640	7430	8660	0	0	6620	5010	2200	0	0	0	3520	0	0	16000	0	0	10100	0	6840	3130	0	29200	0	31700	14500	4430	23100	0	21300
P02768|ALBU_HUMAN	K.E(+162.05)T(+162.05)C(+162.05)FAEEGKK.L	589	598	N	Y	9.7	60	4.9	58100	2	0	0	0	0	0	1560000	1290000	0	0	0	0	0	0	0	0	0	0	0	0	0	0	0	0	0	0	0	0	0	0	0	0	0	0	0	0	0	0	0	0
P02768|ALBU_HUMAN	E.PERNEC(+57.02)FLQHK.D	120	130	N	Y	23.44	60	5.6	30300	44	67900	43900	19800	108000	36000	0	0	64900	73100	70500	34400	2600	0	19100	6280	9930	21500	16100	12600	5320	4640	60300	16900	11400	28900	0	0	90700	45600	40000	48900	19400	56500	14500	11000	16800	11800	92900	21700
P02768|ALBU_HUMAN	K.Q(-17.03)EPERNEC(+57.02)FLQHK.D	118	130	N	Y	10.83	16.57	8.4	164000	49	182000	164000	113000	258000	142000	89700	146000	250000	200000	356000	124000	150000	121000	156000	89800	135000	162000	102000	112000	56800	45100	254000	165000	109000	165000	162000	206000	367000	224000	127000	181000	122000	275000	111000	95900	59700	91800	371000	126000
P02768|ALBU_HUMAN	K.ADDKETC(+57.02)FAEEGKK.L	585	598	N	Y	22.73	48.12	7.1	628000	49	860000	2090000	272000	416000	117000	213000	58800	1230000	757000	1860000	1090000	45900	1700000	203000	41100	147000	312000	118000	109000	29300	57700	422000	466000	254000	1840000	1770000	1380000	1740000	1530000	1600000	1530000	270000	1160000	119000	200000	264000	201000	1420000	421000
P02768|ALBU_HUMAN	R.LVRPEVDVMC(+57.02)TAFHDNEETFLK.K	139	160	N	Y	3.01	60	7.5	1280000	44	0	0	0	0	0	1140000	737000	2370000	1860000	1830000	3100000	3680000	266000	4120000	2820000	1010000	129000	357000	1500000	2700000	1930000	9800	726000	537000	2000000	211000	467000	148000	1390000	184000	3210000	2990000	610000	1740000	1240000	489000	452000	45700	1670000
P02768|ALBU_HUMAN	K.QEPERNEC(+57.02)FLQHKDDNPNLPR.L	118	138	N	Y	6.23	60	6.8	145000	43	1490000	682000	48100	186000	497000	15400	7430	208000	45700	188000	50400	1650	13900	1270	0	4510	7480	0	0	0	0	345000	224000	226000	0	13700	26900	263000	21300	9350	12200	137000	431000	34300	38900	98400	130000	100000	339000
P02768|ALBU_HUMAN	M.C(+57.02)TAFHDNEETFLKK.Y	148	161	N	Y	4.47	60	8	54700	48	14400	9100	8320	40200	0	5540	9850	110000	32300	107000	50700	58100	50500	75200	12700	47500	35500	28100	57400	8250	14900	92600	41500	43400	114000	53000	104000	81100	111000	68800	126000	82900	56500	55000	54300	54900	37500	116000	56700
P02768|ALBU_HUMAN	F.AQYLQQC(+57.02)PFEDHVK.L	52	65	N	Y	10.12	60	7.4	295000	46	79100	0	82000	274000	0	0	221000	506000	645000	373000	462000	430000	333000	484000	288000	275000	256000	335000	320000	221000	186000	395000	253000	146000	599000	878000	282000	440000	375000	802000	926000	311000	134000	336000	251000	214000	230000	285000	134000
P02768|ALBU_HUMAN	F.SALEVDETYVPK.E	513	524	N	Y	8.21	60	8.1	24300	43	0	0	0	0	0	0	21600	26200	33600	27500	992	40600	26600	67000	41800	50100	58300	43500	47100	38600	43700	24100	33900	15300	49500	20900	30700	14700	33300	25600	52500	16700	9550	31700	22600	24500	14700	24900	7380
P02768|ALBU_HUMAN	K.LKEC(+57.02)C(+57.02)EKPLLEK.S	299	310	N	Y	36.95	60	5.1	1700000	47	2580000	5710000	826000	6990000	1560000	0	0	3040000	3910000	3110000	2770000	1370000	2520000	966000	488000	629000	987000	707000	577000	232000	168000	2420000	1180000	920000	3590000	617000	1980000	4460000	2990000	3560000	2760000	1630000	618000	570000	748000	495000	450000	2990000	1990000
P02768|ALBU_HUMAN	K.AAFTEC(+57.02)C(+57.02)QAADK.A	187	198	N	Y	9.53	18.52	5.6	1170000	49	1140000	1340000	1050000	1050000	3200000	1950000	1300000	1860000	462000	1760000	2230000	1040000	788000	1710000	1090000	1410000	1410000	1080000	1300000	677000	328000	1690000	355000	669000	1270000	3660000	1030000	674000	72000	1510000	1060000	905000	675000	791000	1150000	855000	839000	1120000	951000
P02768|ALBU_HUMAN	K.C(+57.02)C(+57.02)AAADPHEC(+57.02)Y(+126.10)A.K	384	395	N	Y	6.44	60	3.2	18100	26	0	0	0	0	0	0	0	0	0	0	1320	32.8	0	0	0	7700	532	0	32500	0	0	3640	63500	162000	896	0	52700	0	0	0	0	13400	110000	88700	53200	0	2780	4580	15200
P02768|ALBU_HUMAN	K.AEFAEVSK(+162.05)LVTDLTK.V	250	264	N	Y	6.62	60	7.4	26400	40	0	0	7960	0	0	2490	0	6930	4340	0	4480	103000	619	16600	28100	17000	9540	16900	15800	16800	21100	61800	109000	107000	1590	0	8470	0	6970	347	4530	41200	10300	20100	5460	167000	76700	0	7940
P02768|ALBU_HUMAN	C.FLQHK.D	126	130	N	Y	5.49	60	6.1	16700	27	0	0	0	0	0	0	0	3690	5160	3490	1860	2730	3260	0	0	21300	4850	0	32800	0	652000	0	0	0	9290	0	4150	4710	11000	9500	11700	2360	7150	0	2900	1720	0	6830	2390
P02768|ALBU_HUMAN	R.LAK(+183.04)TYETTLEK.C	373	383	N	Y	9.51	60	6.6	17800	39	17900	0	20600	26900	0	0	0	34400	8460	23100	0	1920	10300	22900	12700	47600	6410	0	14100	6620	13700	83100	0	7030	16000	0	39000	14000	3110	834	20500	11500	24000	4520	6000	0	5630	23500	0
P02768|ALBU_HUMAN	D.DKETC(+57.02)FAEEGKK.L	587	598	N	Y	17.48	60	5.8	16200	48	25200	18400	17500	8400	1780	0	1950	31300	12200	25600	21400	928	45000	6720	1560	3200	11800	3810	3130	1130	1210	14700	7960	5590	50700	47500	34500	47800	42800	44600	30700	6260	50800	2570	3600	5600	3280	61700	8990
P02768|ALBU_HUMAN	K.TC(+57.02)VADESAENC(+57.02)DK(+57.02).S	76	88	N	Y	5.33	60	3.9	16000	4	0	0	691000	0	0	0	0	0	0	0	0	0	0	0	0	0	0	2420	0	0	0	0	0	0	0	0	0	0	0	0	0	0	0	0	0	0	33000	0	0
P02768|ALBU_HUMAN	K.ADDK(+57.02)ETC(+57.02)FAEEGKK.L	585	598	N	Y	7.29	60	5.8	25700	23	14700	3170	671000	0	0	0	0	5610	0	8510	8270	2370	18400	0	0	0	2840	0	0	0	0	0	0	0	44700	52900	70400	75400	96900	53100	89400	5490	15300	0	1070	0	0	14000	3520
P02768|ALBU_HUMAN	K.LDELR.D	206	210	N		3.65	60	10.8	32600	27	0	8900	0	0	0	0	0	23100	79400	21000	101000	0	160000	0	0	14200	32800	0	0	0	0	1200	0	9200	194000	185000	0	156000	46500	217000	26600	0	62900	17100	17900	0	0	78800	2360
P02768|ALBU_HUMAN	V.MDDFAAFVEK.C	572	581	N	Y	4.44	60	6.5	15700	38	0	0	0	0	0	0	0	1850	1230	2040	3630	13600	0	39000	32200	27600	33900	36500	36300	37300	50800	24700	21100	11700	2000	0	6860	0	7250	0	6370	19600	14100	10000	15700	20900	16000	11500	26300
P02768|ALBU_HUMAN	R.FK(+183.04)DLGEENFK.A	35	44	N	Y	7	60	8.4	16700	42	4110	0	3970	0	0	0	0	20200	6100	18200	25500	6810	9830	10600	11300	81400	5450	0	9490	6920	10000	31000	0	3970	4160	9530	22900	16000	21400	8920	5860	8190	13300	10800	8240	1070	6080	13800	5580
P02768|ALBU_HUMAN	A.C(+57.02)LLPK.L	201	205	N		11.65	60	5.3	14300	46	1260	0	17700	8700	0	0	2550	17900	8000	21200	14000	4370	6620	41200	22600	14500	32200	38700	15400	17600	9020	18800	15500	15500	19600	16700	21500	6610	4380	17200	11800	7550	14900	17000	18200	19800	22400	9010	6120
P02768|ALBU_HUMAN	R.LVRPEVDVMC(+162.05)TAFHDNEETFLK(+57.02)K.Y	139	161	N	Y	8.43	60	8.2	13600	39	0	0	0	0	0	5270	1950	27000	12200	45300	8930	60800	1360	21100	27300	24300	16900	17500	25800	0	13800	10700	9210	12000	36000	0	33300	1560	9790	0	35000	28200	0	0	9750	12900	5130	12000	3480
P02768|ALBU_HUMAN	K.DLGEENFK.A	37	44	N	Y	17.24	60	6.2	326000	47	128000	332000	126000	191000	180000	0	1200	462000	342000	464000	529000	333000	448000	837000	409000	474000	423000	555000	696000	359000	626000	222000	309000	206000	263000	548000	653000	191000	611000	716000	0	204000	235000	335000	298000	301000	179000	269000	128000
P02768|ALBU_HUMAN	K.EC(+57.02)C(+57.02)EKPLLEKS(+183.04)HC(+57.02)IAEVENDEMPADLPSLAADFVESK.D	301	337	N	Y	6.52	60	9.8	12900	19	0	0	0	0	0	11600	0	113000	27200	0	80700	32300	0	7180	0	5980	12800	0	0	0	0	0	0	0	0	0	0	0	119000	0	17300	0	32400	0	0	0	0	10800	0
P02768|ALBU_HUMAN	K.Y(+183.04)LYEIAR.R	162	168	N	Y	4.97	60	9.1	27100	45	2220	0	11300	17200	0	0	654	8630	3690	5680	4850	10700	3250	24500	8170	37800	10100	9710	14700	7720	12100	19000	0	4590	12800	3590	7990	8580	8220	5330	5860	16700	12200	15300	14300	1370	18700	8950	9230
P02768|ALBU_HUMAN	K.ADDK(+183.04)ETC(+57.02)FAEEGKK.L	585	598	N	Y	5.83	60	7.5	22500	34	20600	0	37500	45000	14200	0	0	45900	28900	48100	32700	19400	0	0	0	29600	0	0	1600	0	642	143000	165	228	18400	0	65300	18900	61600	0	24200	1180	56300	0	0	0	0	43900	2720
P02768|ALBU_HUMAN	K.ATK(+183.04)EQLK.A	563	569	N	Y	7.99	60	6.5	12800	43	30400	0	2790	1730	1160	0	0	37900	31400	44600	20200	1030	26600	3610	4530	31000	4730	0	1920	666	3760	2300	0	1740	17800	17800	52400	9170	32000	23900	2670	673	7960	2310	2900	0	2980	7140	2110
P02768|ALBU_HUMAN	K.TYETTLEK(+57.02).C	376	383	N	Y	3.24	60	7.8	11100	20	5470	0	461000	0	2800	0	0	0	444	0	0	2760	1400	0	0	0	0	4530	2640	0	0	0	0	2100	2210	0	25700	1870	10200	3920	11000	0	0	0	0	133	0	0	0
P02768|ALBU_HUMAN	R.ETYGEM(+15.99)ADC(+57.02)C(+57.02)AK.Q	106	117	N	Y	17.39	60	6.7	145000	48	0	319000	46000	345000	348000	30100	214000	184000	387000	224000	5400	76500	129000	178000	89500	121000	96700	56800	135000	27900	6370	317000	103000	175000	183000	223000	72100	107000	222000	110000	160000	69900	31900	170000	119000	141000	99900	254000	86700
P02768|ALBU_HUMAN	K.YIC(+57.02)ENQDSISSK(+57.02).L	287	298	N	Y	3.79	60	4.3	15400	20	13300	0	656000	0	0	0	17600	0	0	747	0	2650	0	0	0	0	1120	2550	3280	0	0	0	4320	803	1570	3180	9240	4960	11000	2920	15200	0	0	0	0	0	0	1820	0
P02768|ALBU_HUMAN	T.YETTLEK.C	377	383	N	Y	5.93	60	6.3	10300	32	49400	0	0	7160	0	0	0	14600	0	730	2600	24600	0	23200	6300	40700	8400	50200	56000	2520	8400	0	1680	33000	0	0	0	0	1130	0	0	4180	9650	14800	0	10800	0	0	4340
P02768|ALBU_HUMAN	D.NPNLPR.L	133	138	N	Y	14.6	60	5.7	10200	47	11000	10900	11500	3670	12100	0	0	15400	5960	12900	3240	9170	3240	19600	10100	17400	16400	14100	16900	6890	16500	6890	9000	9980	16300	7810	13600	5320	14600	2150	16700	8480	13900	8230	11200	11200	7990	10200	6860
P02768|ALBU_HUMAN	R.VTK(+162.05)C(+57.02)C(+57.02)TESLVNR.R	497	508	N	Y	10.83	60	5.3	10100	40	15800	26200	15900	86300	43000	0	13800	0	33000	9370	15300	0	18400	5180	6900	4110	4540	4360	1990	1010	516	0	5020	3770	0	0	19800	28700	0	22600	0	2750	0	1420	4300	5240	2450	14500	3520
P02768|ALBU_HUMAN	K.VFDEFK(+57.02)PLVEEPQNLIK.Q	397	413	N	Y	2.3	60	3.7	17200	37	0	0	604000	0	0	0	0	1340	1030	2140	2410	5780	0	11400	34300	358	545	16300	2710	5280	8890	1820	5510	5240	2020	0	34500	0	9650	0	29900	816	3850	0	264	496	0	3900	2910
P02768|ALBU_HUMAN	K.AAC(+57.02)LLPK(+57.02).L	199	205	N	Y	2.05	60	5.7	9880	13	0	0	412000	0	0	0	0	0	0	0	0	3060	0	0	0	0	1860	9550	11400	0	0	0	0	0	3470	0	9160	4670	12400	642	13300	0	1980	0	0	0	0	0	0
P02768|ALBU_HUMAN	K.PLLEKSH(+183.04)C(+57.02)IAEVENDEMPADLPSLAADFVESK.D	306	337	N	Y	4.15	60	9.8	9820	22	0	0	0	0	0	0	0	56600	16100	66600	43100	9900	0	16000	12300	8330	10800	0	0	0	4350	22000	0	0	0	0	91300	0	59200	0	14000	0	0	0	0	0	0	13800	0
P02768|ALBU_HUMAN	R.LVRPEVDVM.C	139	147	N	Y	7.27	60	8.3	134000	47	23700	0	69700	58900	0	133000	109000	133000	117000	102000	84000	153000	112000	333000	217000	151000	267000	240000	235000	218000	369000	144000	144000	97800	204000	84100	168000	72200	105000	97800	189000	130000	38200	169000	80400	161000	75600	78300	84600
P02768|ALBU_HUMAN	R.LVR(+57.02)PEVDVMC(+57.02)TAFHDNEETFLKK.Y	139	161	N	Y	2.5	60	5.3	9300	13	0	0	185000	0	0	838	43700	0	0	0	9590	2380	20100	0	0	0	0	0	0	0	0	0	0	0	15000	9120	41900	14100	46300	29300	38200	0	0	0	0	0	0	0	0
P02768|ALBU_HUMAN	R.LVRPEVDVM(+15.99).C	139	147	N	Y	4.41	60	9.1	9370	36	0	733	0	2040	0	0	0	3060	3910	2120	0	5240	0	41200	39800	59900	14600	20200	36100	10100	3980	9680	22100	10300	1420	0	0	0	1260	0	0	10900	1390	11200	16000	12300	13700	5600	7080
P02768|ALBU_HUMAN	P.C(+126.10)(+157.09)AEDYLSVVLNQLC(+57.02)VLHEK.T	472	490	N	Y	2.93	60	8.4	161000	38	0	0	0	0	0	0	50400	0	98800	222000	0	94500	0	1240000	314000	86900	1960	677000	43400	6760	514000	67100	191000	540000	379	2050	0	0	3080	1090	2050	638000	12700	158000	331000	173000	102000	21600	702000
P02768|ALBU_HUMAN	M.C(+57.02)TAFHDNEETFLK.K	148	160	N	Y	7.06	60	10	77100	46	9210	0	0	18000	0	107000	118000	128000	37600	94100	98600	74400	154000	162000	95700	108000	57800	75800	117000	66600	48200	37000	33600	18400	253000	198000	235000	75900	182000	198000	241000	50300	15500	40600	41300	19600	17400	35900	33200
P02768|ALBU_HUMAN	K.EFNAETFTFHADIC(+157.09)TLS(+157.09).E	525	541	N	Y	4.57	60	10.2	15200	43	16100	17000	1960	2000	48900	0	0	28500	2620	13300	3530	23200	0	9780	9480	9540	18000	15700	15300	6510	15200	7710	52100	61000	1240	0	17900	0	9800	0	6850	34600	20400	27900	50500	29900	32200	11400	15200
P02768|ALBU_HUMAN	K.C(+57.02)C(+57.02)K(+183.04)ADDKETC(+57.02)FAEEGKK.L	582	598	N	Y	8.79	60	8.1	8230	27	12200	8220	2400	59500	0	0	0	5690	12100	20400	20200	0	0	0	0	0	0	0	0	0	0	31400	0	0	11100	19500	19700	29600	19900	0	11100	0	14400	0	0	0	0	7740	878
P02768|ALBU_HUMAN	H.ADIC(+57.02)TLSEK.E	535	543	N	Y	5.53	60	10.4	8860	43	5140	5500	8640	0	0	0	1230	6470	3840	15200	13700	4680	28600	19300	10600	10700	9300	14100	13200	6520	2850	2920	4090	4820	48100	0	19800	13400	34500	11000	41800	2810	3370	4690	5430	5810	3300	2280	3620
P02768|ALBU_HUMAN	S.ALEVDETYVPK.E	514	524	N	Y	8.36	60	7.4	8000	45	804	14300	49400	0	21500	0	7210	6710	0	4230	4100	21700	9490	10900	7400	10700	10800	8250	5020	5970	3070	5670	6580	5540	4540	4620	8800	5840	7150	12200	12300	11300	2330	9370	10700	9100	6540	1800	13600
P02768|ALBU_HUMAN	K.C(+57.02)C(+57.02)AAADPHEC(+57.02)Y(+125.90)AK.V	384	396	N	Y	7.68	60	6.9	10700	35	0	9880	0	3010	8300	0	0	3650	3330	4280	0	0	0	22100	28100	26500	14900	16600	5160	0	0	39400	17800	19800	0	0	0	0	2650	0	3850	19400	14600	7960	8760	2450	6300	27700	51200
P02768|ALBU_HUMAN	K.QNC(+57.02)ELFEQLGEY(+183.04)K.F	414	426	N	Y	4.88	60	5.1	19900	18	0	0	0	0	0	0	0	0	187	0	0	1410	0	0	0	0	0	0	0	0	0	0	0	3480	0	0	0	0	0	0	0	16400	2560	10000	4280	0	5430	0	6200
P02768|ALBU_HUMAN	K.QNC(+57.02)ELFEQLGEYK.F	414	426	N	Y	5.39	60	6.8	1130000	48	777000	0	124000	10700	27900	721000	378000	989000	784000	1380000	246000	963000	384000	2820000	885000	1900000	1170000	1730000	2400000	2410000	698000	1110000	779000	2090000	1170000	25900	806000	409000	897000	260000	1170000	1640000	554000	2290000	1900000	767000	1820000	737000	1460000
P02768|ALBU_HUMAN	R.F(+162.05)KDLGEENFK.A	35	44	N	Y	10.27	60	5.2	7600	45	15500	0	4850	0	0	3750	0	5220	4040	13800	6630	784	11500	13300	22400	11100	10400	5070	10300	4060	10300	8820	5450	7940	8830	2760	12100	8580	11600	3510	12600	3520	5340	10700	7760	7970	6440	9670	5110
P02768|ALBU_HUMAN	R.NLGK(+183.04)VGSK.C	453	460	N	Y	8.56	60	6.3	7480	38	24900	8920	2050	38100	11400	0	1430	0	7100	0	6600	0	0	7830	0	19700	4700	2510	4170	431	3850	15300	0	849	7210	5520	0	15900	13200	0	7190	995	5650	2740	2920	0	3330	3590	0
P02768|ALBU_HUMAN	Y.LQQC(+57.02)PFEDHVK.L	55	65	N	Y	7	60	7.4	9410	43	1860	0	830	2740	0	0	0	8460	11500	11100	12800	9690	14100	5450	3100	2670	4790	4630	8990	3820	1690	5420	918	1900	33100	48800	36300	12700	39100	27100	60400	10300	2130	6720	7030	5860	8160	6650	5500
P02768|ALBU_HUMAN	K.C(+57.02)C(+57.02)AAADPHEC(+57.02)Y(+183.04)AK.V	384	396	N	Y	5.58	60	4.4	8240	10	0	0	0	0	0	0	0	0	0	0	0	0	0	0	0	0	0	0	0	0	0	0	0	0	0	0	0	0	0	0	0	10600	0	4960	0	0	0	0	0
P02768|ALBU_HUMAN	E.C(+57.02)FLQHK.D	125	130	N	Y	8.34	60	5.8	7340	27	0	7950	0	4610	0	0	0	9490	12700	9760	24300	7470	13700	0	0	0	11700	0	0	0	0	0	0	0	31000	0	22700	21800	32600	32600	31200	7120	0	5570	7350	6010	4390	0	6450
P02768|ALBU_HUMAN	K.LKEC(+57.02)C(+57.02)EKPLLEK(+57.02).S	299	310	N	Y	7.48	60	6.6	7330	20	13500	0	144000	0	0	0	0	8490	3600	7820	10400	7250	7530	0	0	0	0	3580	0	0	0	0	0	2570	17500	0	23000	35200	35600	0	27600	0	0	0	0	0	0	2330	3120
P02768|ALBU_HUMAN	K.C(+57.02)C(+57.02)AAADPHEC(+57.02)YAK(+57.02).V	384	396	N	Y	3.86	60	8.8	17200	33	9310	0	509000	4870	8550	0	0	0	1070	268	0	2010	2040	0	0	0	1810	8660	7230	0	0	0	0	4610	19200	26800	47100	18300	33700	25700	78300	159	0	0	525	0	1270	10700	0
P02768|ALBU_HUMAN	R.VTK(+183.04)C(+57.02)C(+57.02)TESLVNR.R	497	508	N	Y	6.46	60	6.4	7560	38	2760	1410	8800	0	0	0	0	8990	7340	13600	11400	0	1620	4000	3460	15200	2390	0	1950	796	120	20600	0	1580	0	0	14500	10100	10700	3730	5800	0	5170	2470	2210	0	1480	6780	1100
P02768|ALBU_HUMAN	K.C(+126.10)(+157.09)C(+157.09)TESLVNR.R	500	508	N	Y	8.64	60	6.3	6950	38	0	0	4070	26000	17800	0	0	0	4690	275	12900	0	0	807	1280	4090	4300	2680	1790	0	0	6220	7880	5600	4020	12500	27900	57600	0	16300	0	4290	4890	6270	11600	15600	12000	1580	5630
P02768|ALBU_HUMAN	K.QEPERNEC(+57.02)FLQHK.D	118	130	N	Y	21.57	60	6.4	174000	47	489000	703000	10800	811000	141000	0	55800	322000	330000	386000	217000	25900	282000	24700	9130	9040	47100	20300	21900	4980	6950	0	87900	255000	222000	128000	291000	577000	310000	335000	311000	135000	104000	64400	76900	90200	81800	276000	150000
P02768|ALBU_HUMAN	K.QNC(+57.02)ELFEQLGEYK(+162.05)FQNALLVR.Y	414	434	N	Y	10.67	60	8.2	6600	42	0	0	5350	0	0	2980	1440	10100	6540	7880	4350	7510	0	10300	38600	16400	5580	8820	8560	13900	4850	13800	404	7880	1600	0	10400	1320	7760	0	5820	10300	6570	9460	8890	4360	6160	19100	7510
P02768|ALBU_HUMAN	R.MPC(+57.02)AEDY(+183.04)LSVVLNQLC(+57.02)VLHEK.T	470	490	N	Y	4.18	60	8.4	72300	42	0	0	1130	0	0	36500	11500	203000	72200	311000	174000	33900	14900	94700	90400	187000	56500	40600	76600	127000	48700	95500	0	2990	15400	23400	211000	21800	155000	27400	45000	0	127000	3820	8690	2100	6410	103000	0
P02768|ALBU_HUMAN	R.FPK(+183.04)AEFAEVSK.L	247	257	N	Y	4.31	60	7.1	7510	33	5870	0	0	5290	0	0	0	3220	0	4780	0	5600	0	0	5710	19800	2780	0	5630	2030	5850	8190	0	4320	695	0	4650	1740	3070	0	1050	3120	2290	8250	5910	0	0	0	4910
P02768|ALBU_HUMAN	K.AVMDDFAAFVEK.C	570	581	N	Y	3.57	60	7.7	1880000	45	0	0	7890	0	0	640000	454000	2350000	980000	964000	1630000	1170000	290000	5190000	1380000	3800000	363000	4500000	3150000	5110000	5750000	3160000	3430000	1830000	875000	78300	1940000	213000	937000	147000	1230000	2270000	2160000	2280000	2530000	3210000	875000	2390000	2690000
P02768|ALBU_HUMAN	V.PQVSTPTLVEVSR.N	440	452	N	Y	3.73	60	9.3	7160	41	4640	0	7260	0	0	0	1020	1380	3810	929	2760	10300	0	13400	9470	10100	10500	12600	8950	8000	10500	16100	7320	4710	954	0	2520	0	6170	0	2780	5760	10200	5980	7920	10500	8160	19800	13500
P02768|ALBU_HUMAN	R.RPC(+57.02)FSALEVDETYVPK(+57.02).E	509	524	N	Y	1.77	60	8.9	5950	8	0	0	261000	0	0	0	0	0	0	0	0	7850	0	0	0	0	0	3100	5410	0	0	0	0	0	0	0	10600	0	2800	0	0	0	0	0	0	0	0	610	0
P02768|ALBU_HUMAN	K.FQNALLVR.Y	427	434	N	Y	10.19	60	9	2310000	47	2230000	25700	927000	1530000	9150	0	0	2140000	498000	1540000	1040000	1890000	524000	5910000	3930000	7660000	5480000	4670000	4500000	3810000	5930000	2010000	2610000	2550000	1550000	1870000	1660000	231000	1090000	1920000	72800	2620000	925000	3250000	3610000	3570000	2170000	2200000	1820000
P02768|ALBU_HUMAN	K.SHC(+57.02)IAEVENDEMPADLPSLAADFVES(+162.05)KDVC(+57.02)K.N	311	341	N	Y	6.13	60	9.5	7060	35	0	0	0	0	0	13800	7930	41700	20200	8670	27800	11000	7390	13700	0	6190	11900	0	723	5170	0	0	1090	6750	0	0	3390	3080	32600	1630	12900	2080	1170	0	1160	15900	1230	27700	23000
P02768|ALBU_HUMAN	K.YIC(+57.02)ENQDSISSK.L	287	298	N	Y	18.67	60	7.4	1520000	47	2030000	3180000	912000	1290000	3170000	0	0	1710000	784000	2370000	1740000	866000	2670000	1890000	1100000	1490000	1250000	1280000	1360000	772000	614000	1690000	1110000	1460000	1730000	3190000	1360000	2450000	1630000	3030000	2810000	847000	807000	1330000	1320000	1350000	1160000	1860000	1220000
P02768|ALBU_HUMAN	E.C(+57.02)C(+57.02)EKPLLEK.S	302	310	N	Y	8.8	60	5.1	5770	41	0	8680	0	11900	2390	0	0	7940	5980	9420	11200	8160	10100	7310	3260	3650	6490	4820	4290	0	0	9270	3430	3620	11700	15800	11200	8180	18500	7980	14300	6520	10000	2760	0	1690	2010	15100	0
P02768|ALBU_HUMAN	R.MPC(+57.02)A(+157.09)EDYLSVVLNQLC(+57.02)VLHEK.T	470	490	N	Y	2.59	60	10.1	5640	15	0	0	0	0	0	0	296	267000	0	0	0	635	0	0	0	0	0	0	174	0	0	348	1180	0	0	0	0	0	0	0	0	0	2600	0	853	0	58.9	0	0
P02768|ALBU_HUMAN	K.EFNAETFTFHADIC(+57.02)TLSEK.E	525	543	N	Y	3.09	11.86	8.6	545000	49	555	1280	74000	837	774	569000	439000	1260000	930000	1370000	1080000	454000	138000	1330000	741000	556000	1050000	775000	704000	545000	751000	707000	747000	760000	675000	141000	1500000	128000	1160000	122000	1090000	425000	523000	655000	757000	522000	457000	715000	567000
P02768|ALBU_HUMAN	K.VHTEC(+57.02)C(+57.02)HGDLLEC(+57.02)ADDR(+57.02).A	265	281	N	Y	4.3	60	5.4	7270	17	4090	0	76200	3360	0	0	0	5170	1200	3920	9640	32900	9370	0	0	0	0	0	0	0	0	0	0	0	30100	9690	14700	8720	37600	39200	68200	0	0	0	0	0	0	0	1960
P02768|ALBU_HUMAN	K.AVMDDFAAFVEK(+57.02)C(+57.02)C(+126.10)K(+57.02).A	570	584	N	Y	8.07	60	6.1	5510	32	0	0	0	0	0	0	0	4770	0	3540	0	470	0	7970	2750	45900	2440	476	3680	2750	0	4430	0	1780	0	0	5020	0	2970	0	484	640	853	4150	2260	0	1940	1730	955
P02768|ALBU_HUMAN	K.LDELR(+57.02)DEGK.A	206	214	N	Y	2.51	60	5.2	7380	17	2740	0	317000	0	0	0	0	0	0	0	0	0	0	0	0	0	0	896	0	0	0	1940	0	1060	1340	0	3300	11100	9250	1590	5370	1560	0	0	0	433	0	1330	0
P02768|ALBU_HUMAN	R.LVRPEVDVMC(+57.02)TAFHDNEETFLK(+57.02).K	139	160	N	Y	5.38	60	9.7	5320	28	0	0	0	0	0	0	1750	12100	0	5810	18900	48600	1750	2300	0	0	5160	14900	9570	0	0	0	0	4060	20800	0	3270	1360	48000	681	15400	1250	0	0	1540	0	0	0	5820
P02768|ALBU_HUMAN	R.LVRPEVDVMC(+57.02)TAF.H	139	151	N	Y	5.41	60	4.9	5350	32	0	0	0	0	0	2210	1320	2880	2930	2250	6730	12100	0	22000	14600	0	885	16700	3170	16500	7200	0	2660	4590	5090	0	4110	0	0	0	5960	9710	0	11900	12100	0	4490	0	7290
P02768|ALBU_HUMAN	K.VFDEFKPLVEEPQNLIK(+57.02)QNC(+57.02)ELFEQLGEYK.F	397	426	N	Y	3.59	60	8.1	6280	22	0	0	0	0	0	0	7970	0	0	0	23400	10100	16200	3680	0	0	1560	22600	0	0	0	0	0	0	10900	12000	39900	13100	55600	27300	31000	0	0	0	0	0	490	0	0
P02768|ALBU_HUMAN	R.FPK(+57.02)AEFAEVSK.L	247	257	N	Y	4.62	60	7.9	5700	28	11500	0	0	2890	0	0	0	0	1170	10200	9730	19100	0	1970	0	5140	8840	17700	0	0	0	0	0	8000	22600	9580	29000	14300	14200	19200	18500	0	0	0	0	3500	3670	0	0
P02768|ALBU_HUMAN	K.AAC(+57.02)LLPK(+183.04)LDELRDEGK.A	199	214	N	Y	3.54	60	5.6	5220	23	0	0	0	0	0	0	0	5410	1650	4950	0	0	0	2380	3680	14400	0	0	0	0	0	7740	0	0	0	0	0	0	2000	0	0	5360	3110	3190	1970	0	0	0	2700
P02768|ALBU_HUMAN	K.YIC(+57.02)ENQDSISSK(+57.02)LK.E	287	300	N	Y	2.5	60	4.9	6370	30	41200	0	0	3140	0	0	0	0	1940	2620	14700	17300	9240	606	0	0	5580	5650	0	0	1760	0	1600	4500	18500	28900	34400	6620	22800	21900	27900	0	2280	4260	4280	4780	0	0	1420
P02768|ALBU_HUMAN	K.DVFLGMF.L	348	354	N	Y	9.64	60	7.7	5000	28	0	0	0	0	0	0	0	0	0	0	0	0	0	21500	14600	11400	12900	17300	16200	0	29000	720	0	2040	0	0	4070	0	3050	0	2960	1310	0	2680	5410	5650	1390	322	1340
P02768|ALBU_HUMAN	R.V(+162.05)TKC(+57.02)C(+57.02)TESLVNR.R	497	508	N	Y	11.62	60	4	4870	40	8060	12000	3390	55000	20200	0	0	9280	10800	1620	7100	0	0	0	0	381	1600	474	0	0	0	3240	1270	1530	4640	4410	6860	16500	5290	9590	11900	1810	1600	423	1840	2200	1900	1950	2880
P02768|ALBU_HUMAN	K.LKEC(+57.02)C(+57.02)EK(+183.04)PLLEKSHC(+57.02)IAEVENDEMPADLPSLAADFVESK.D	299	337	N	Y	4.61	60	7.3	4590	10	0	0	0	0	0	0	0	0	0	16300	0	19800	0	0	0	0	0	0	0	0	0	66000	0	0	0	0	11500	0	14100	0	0	1380	0	0	0	0	0	38400	1970
P02768|ALBU_HUMAN	K.C(+57.02)C(+57.02)AAADPH(+183.04)EC(+57.02)YAKVFDEFKPLVEEPQNLIK.Q	384	413	N	Y	7.93	60	7.9	4560	24	0	0	0	0	0	0	0	0	3970	6920	9000	2580	0	3950	2640	10900	0	0	0	0	0	18200	0	0	0	0	15500	0	10600	0	2830	4710	0	2950	0	0	0	5700	2720
P02768|ALBU_HUMAN	K.AEFAEVSK(+183.04)LVTDLTK.V	250	264	N	Y	5.8	60	8.9	5580	30	0	0	1200	0	0	0	0	473	0	4400	1370	3920	0	2410	0	5340	1490	0	1280	669	4640	5480	0	6480	0	0	3650	0	0	0	0	11400	0	11100	7300	2000	6340	1410	6700
P02768|ALBU_HUMAN	A.FTEC(+57.02)C(+57.02)QAADK.A	189	198	N	Y	7.56	60	6.2	4650	47	2420	4240	4910	9190	10800	0	635	2630	2000	2330	3250	7940	2960	6390	3060	5240	5970	4130	5970	717	0	11200	3320	3020	1940	1380	4300	3590	5200	2920	818	3310	4130	2830	4030	3490	3600	10500	4800
P02768|ALBU_HUMAN	K.LDELRDEGK(+183.04)ASSAK.Q	206	219	N	Y	5.21	60	8	31200	41	61600	0	53100	69100	34500	9760	18400	48700	40100	92100	106000	1980	32100	12700	7870	51800	4000	2020	6820	2470	7150	141000	991	0	49000	45200	81700	38000	84100	38700	24000	1780	43200	1940	0	0	2340	65800	2940
P02768|ALBU_HUMAN	L.EC(+57.02)ADDR(+.98)ADLAKYIC(+57.02)ENQDSISSK.L	276	298	N	Y	4.6	60	6.5	4270	12	0	0	0	0	0	6110	6430	5880	0	4410	19800	0	22900	0	0	0	0	0	0	0	0	0	0	0	32700	39400	5470	41700	15100	9200	0	0	0	0	0	0	0	0	0
P02768|ALBU_HUMAN	K.ALVLIAFAQ.Y	45	53	N	Y	6.05	60	8.6	4820	35	0	0	820	0	0	0	0	8890	0	11100	5610	6250	0	20400	9350	11300	3950	6740	11800	7620	5050	297	4450	0	0	0	12400	0	11200	0	4570	1920	0	6890	2540	3050	1720	1300	1890
P02768|ALBU_HUMAN	K.K(+162.05)VPQVSTPTLVEVSR.N	438	452	N	Y	6.89	60	6.3	4190	38	529	0	6150	0	0	0	0	0	3820	4650	3170	11200	3560	9030	19300	8180	7070	8170	2870	0	4590	6810	3620	7640	1810	1460	0	2440	0	0	0	1920	4230	5210	4460	2760	2480	4220	8510
P02768|ALBU_HUMAN	K.K(+162.05)LVAASQAALGL	598	609	N	Y	9.69	60	6.4	4160	40	0	0	0	0	0	0	3160	2350	7720	6430	1460	5210	1450	7900	22000	4080	8950	10600	6310	2880	3980	4600	4710	5420	3480	0	2180	3430	0	1380	0	2330	2590	6600	5990	6940	2750	5860	2940
P02768|ALBU_HUMAN	K.LVAASQAALGL	599	609	N	Y	4.5	60	7.9	1430000	47	422000	0	306000	7440	0	317000	383000	1040000	634000	678000	648000	1840000	262000	4990000	3500000	2520000	2770000	2280000	2970000	2930000	4510000	530000	1940000	1580000	507000	133000	417000	212000	631000	141000	615000	1680000	461000	2210000	1980000	2360000	2020000	610000	1410000
P02768|ALBU_HUMAN	L.IAFAQYLQQC(+57.02)PFEDHVK.L	49	65	N	Y	3.28	60	9.6	5440	38	0	0	0	0	0	0	0	3400	1900	4310	5140	14300	0	13200	9590	7600	5520	12300	9640	9980	6550	3760	2440	4470	8070	0	6020	0	9880	0	5820	12000	1580	11600	7730	6660	2840	5420	5690
P02768|ALBU_HUMAN	R.ETYGEMADC(+157.09)C(+57.02)AK.Q	106	117	N	Y	9.95	60	5.1	4030	25	0	0	9180	0	0	0	0	0	0	0	0	947	0	8350	3790	4410	7090	8920	8670	2140	0	0	1120	4810	0	0	0	0	0	2580	0	4380	0	3660	5570	923	3140	0	1750
P02768|ALBU_HUMAN	K.Y(+183.04)IC(+57.02)ENQDSISSK.L	287	298	N	Y	3.74	60	6.1	6070	18	0	0	0	0	0	0	928	0	0	0	0	469	0	0	0	0	0	0	0	0	0	0	0	4200	0	0	496	0	0	0	0	7950	0	729	2250	641	5470	0	2070
P02768|ALBU_HUMAN	K.KQTALVELVK.H	549	558	N	Y	3.55	60	6.2	464000	47	490000	0	92000	245000	0	696000	645000	527000	437000	353000	327000	683000	201000	532000	273000	297000	444000	465000	414000	142000	469000	684000	692000	736000	308000	495000	498000	411000	443000	483000	610000	701000	568000	567000	581000	739000	511000	559000	711000
P02768|ALBU_HUMAN	R.Y(+183.04)KAAFTEC(+57.02)C(+57.02)QAADK.A	185	198	N	Y	6.33	60	6	3980	24	0	0	9440	3300	0	0	0	16200	7590	0	9310	2590	0	0	0	0	0	0	0	0	0	27700	0	0	11200	0	11300	0	4800	5590	5910	0	0	0	0	0	632	7180	0
P02768|ALBU_HUMAN	C.ADDRADLAK.Y	278	286	N	Y	5.05	60	9.2	3920	22	915	1130	10700	3990	0	0	0	10800	2510	12700	6550	0	1590	0	0	0	0	0	0	0	0	11800	0	0	0	7360	6330	6490	7490	0	6780	7240	25500	0	2360	0	0	7580	9040
P02768|ALBU_HUMAN	R.LVRPEVDVMC(+162.05)TAFH(+125.90)DNEE(+157.09)T.F	139	157	N	Y	0.66	60	6.4	3720	2	0	0	0	0	0	0	0	0	0	0	0	0	0	0	0	0	0	0	0	0	0	0	0	0	0	175000	0	7750	0	0	0	0	0	0	0	0	0	0	0
P02768|ALBU_HUMAN	R.ETYGEMADC(+57.02)C(+57.02)AK.Q	106	117	N	Y	16.5	60	6.7	886000	48	427000	1940000	0	525000	2150000	104000	68600	1380000	911000	1760000	813000	595000	1270000	1360000	685000	856000	1200000	753000	977000	560000	284000	944000	711000	830000	1280000	979000	1180000	1660000	1050000	1480000	1490000	604000	908000	920000	778000	804000	602000	1240000	693000
P02768|ALBU_HUMAN	K.QEPERNEC(+57.02)FLQHK(+57.02)DDNPNLPR.L	118	138	N	Y	6.26	60	6.9	3550	15	18300	0	38100	0	0	0	0	9500	0	4770	6710	0	2970	0	0	0	0	0	0	0	0	0	0	0	5250	6190	16200	26700	15100	13800	7730	0	0	0	0	0	0	0	1690
P02768|ALBU_HUMAN	K.LVNEVTEFAK(+57.02).T	66	75	N	Y	2.65	60	11.5	13300	23	1070	0	462000	0	0	0	0	0	5390	8980	1730	11400	0	0	0	0	0	51100	9960	0	0	0	0	2190	0	1510	17500	7860	17500	1710	11300	0	15800	0	14000	434	0	5300	0
P02768|ALBU_HUMAN	K.Y(+125.90)LY(+125.90)EIAR.R	162	168	N	Y	5.19	60	5.8	3520	20	0	0	0	0	0	0	0	0	0	0	0	0	0	3460	16700	9550	1040	1660	0	0	0	0	1210	2940	0	0	0	0	0	0	0	9000	0	562	1220	0	677	0	19700
P02768|ALBU_HUMAN	K.VFDEFK(+57.02)PLVEEPQNLIK(+57.02).Q	397	413	N	Y	0.5	60	7.1	4250	3	0	0	207000	0	0	0	0	0	0	0	770	0	0	0	0	0	0	0	0	0	0	424	0	0	0	0	0	0	0	0	0	0	0	0	0	0	0	0	0
P02768|ALBU_HUMAN	K.SH(+183.04)C(+57.02)IAEVENDEMPADLPSLAADFVESK.D	311	337	N	Y	3.67	60	6.5	4100	16	0	0	0	0	0	0	0	38500	7660	12800	20000	0	0	0	2840	12800	0	0	0	0	0	0	0	0	0	0	44100	0	36400	0	3780	0	0	0	0	0	0	0	0
P02768|ALBU_HUMAN	R.FK(+57.02)DLGEENFK.A	35	44	N	Y	2.67	60	8	12700	29	9350	0	390000	0	0	0	0	15400	2590	10600	5480	3790	4720	0	0	0	939	9610	4940	0	2110	0	1830	3490	24400	1430	46300	5180	8280	10700	37900	0	662	2970	1760	0	9640	0	1490
P02768|ALBU_HUMAN	K.AVMDDFAAFVEK(+57.02)C(+126.10)C(+57.02).K	570	583	N	Y	4.48	60	8	3740	24	0	0	0	0	0	0	0	0	918	1650	3860	10700	0	5070	5700	6730	0	6300	0	5310	0	0	0	0	328	0	1770	0	0	0	0	22600	0	8190	6010	0	2530	0	22900
P02768|ALBU_HUMAN	R.ETY(+125.90)GEM(+15.99)ADC(+57.02)C(+57.02)AK.Q	106	117	N	Y	5.14	60	7.7	3360	30	0	0	0	4150	0	0	0	1750	7430	3620	0	0	0	5530	8780	12200	2740	2680	2200	0	0	0	4010	11400	0	0	0	0	0	0	0	5990	5630	2800	5810	2190	3220	16500	13100
P02768|ALBU_HUMAN	C.C(+57.02)EKPLLEK.S	303	310	N	Y	6.9	60	8	3230	27	0	0	0	9870	0	0	0	7770	0	7340	9260	6300	8820	4210	1220	3380	2760	1990	2820	0	0	0	0	0	14200	11100	9780	0	13200	6720	13500	3550	4220	613	0	0	0	0	2380
P02768|ALBU_HUMAN	R.VTK(+57.02)C(+57.02)C(+57.02)TESLVNR.R	497	508	N	Y	5.47	60	3.9	4680	25	11300	0	0	7430	8720	0	5330	0	4370	0	0	1860	0	353	0	0	2360	4920	0	0	0	0	0	1180	0	8720	37400	42700	8140	41300	27700	197	0	0	0	0	0	0	813
P02768|ALBU_HUMAN	K.LVAASQAALG.L	599	608	N	Y	2.73	60	10.3	3150	18	9340	0	0	0	0	24900	26700	0	21500	0	0	5210	0	0	0	2550	3490	7870	0	0	0	0	0	0	2560	30800	0	0	0	0	2310	0	2170	141	9760	1280	2260	172	0
P02768|ALBU_HUMAN	R.ETYGEMADC(+57.02)C(+57.02)AK(+162.05)QEPER.N	106	122	N	Y	8.53	60	8.2	3140	33	0	7260	0	14000	6710	0	4250	7040	0	7280	5420	7120	18300	1930	1260	760	4850	1600	1380	0	0	1120	633	0	0	0	6010	14400	6140	0	12000	2550	1320	0	0	0	0	4400	2400
P02768|ALBU_HUMAN	M.FLYEYAR.R	354	360	N	Y	4.91	60	9.3	28900	45	7340	0	8090	16400	0	35100	32100	20500	34900	25800	39900	31600	56700	78400	39000	40200	50400	68600	74300	46600	74500	25000	22100	10700	28600	57700	43500	21900	48100	42100	70500	19600	12800	23500	30600	24600	18700	24100	10200
P02768|ALBU_HUMAN	T.PTLVEVSR.N	445	452	N	Y	8.06	60	7.3	28000	45	1870	0	1100	0	0	0	3360	23900	26000	29900	17100	38800	14200	57200	41100	35700	16400	35000	41200	40900	51400	69300	47000	16000	13400	14900	32600	22800	32700	14200	14500	21300	61500	26300	23700	26000	26700	80600	50000
P02768|ALBU_HUMAN	K.LC(+57.02)TVATLR(+57.02).E	98	105	N	Y	3.46	60	8.3	2890	14	4860	0	75800	0	0	0	0	0	0	0	0	3830	0	0	0	0	3300	9840	8720	0	0	0	0	0	3210	0	4790	0	7750	0	13400	0	2020	0	0	0	0	0	0
P02768|ALBU_HUMAN	R.LVRPEVDVMC(+57.02)T.A	139	149	N	Y	8.88	60	8.2	2790	40	231	0	0	0	0	0	0	992	3290	1640	2520	6250	1380	7240	3830	2880	489	5280	5110	4000	1650	0	3180	4030	2590	1860	3810	1770	7470	2570	3420	2970	0	3830	4140	4020	2220	0	3250
P02768|ALBU_HUMAN	D.EMPADLPSLAADFVESK.D	321	337	N	Y	5.15	60	8.7	2790	26	0	0	0	0	0	0	0	0	0	0	0	14200	0	14600	21400	14200	2740	10300	10100	0	3650	0	3830	4490	0	0	0	0	0	0	0	2430	0	2160	0	2700	1880	2560	2760
P02768|ALBU_HUMAN	K.K(+57.02)LVAASQAALGL	598	609	N	Y	6.55	60	8.1	2780	28	220	0	0	368	0	0	2280	6520	0	5030	6060	8570	2550	0	0	0	8450	17100	0	0	0	0	0	0	0	1960	12500	7360	10300	4350	7950	556	0	0	0	1560	1300	0	1440
P02768|ALBU_HUMAN	K.K(+57.02)VPQVSTPTLVEVSR(+57.02).N	438	452	N	Y	0.16	60	0	4890	1	0	0	239000	0	0	0	0	0	0	0	0	0	0	0	0	0	0	0	0	0	0	0	0	0	0	0	0	0	0	0	0	0	0	0	0	0	0	0	0
P02768|ALBU_HUMAN	K.QEPERNEC(+57.02)FLQHK(+57.02).D	118	130	N	Y	3.91	60	6.2	2670	19	0	0	5700	8030	0	0	2390	810	0	3210	4310	0	0	734	0	0	0	1020	0	0	884	0	0	0	4870	9800	16900	18100	17500	11600	19700	0	1860	0	0	0	0	0	0
P02768|ALBU_HUMAN	C.A(+157.09)EDY(+183.04)LSVVLNQLC(+162.05)VLHEK.T	473	490	N	Y	1.47	60	10.7	2530	6	0	0	105000	0	0	0	0	0	0	0	0	1220	0	0	0	0	0	0	0	0	0	325	0	0	0	0	0	0	0	0	0	0	3980	0	0	0	0	8970	0
P02768|ALBU_HUMAN	K.LVNEVTEFAK.T	66	75	Y	Y	6.05	60	8.8	3560000	48	2780000	0	1420000	2100000	15000	2910000	2850000	2190000	3430000	3250000	2560000	2910000	2910000	6650000	5060000	8110000	5750000	6660000	4570000	4800000	7840000	3610000	5310000	4940000	2360000	2390000	2750000	2450000	2470000	2080000	3240000	2010000	2700000	5130000	5430000	5130000	4790000	2610000	3360000
P02768|ALBU_HUMAN	R.LVRPEVDVMC(+57.02)TAFH.D	139	152	N	Y	4.17	60	7.3	2500	24	0	0	0	0	0	0	0	0	0	3180	0	1440	0	10500	20600	5890	7190	9430	10100	7600	1840	0	0	0	1080	0	6730	0	2510	0	1980	0	0	2860	2360	3230	0	0	0
P02768|ALBU_HUMAN	N.C(+57.02)(+162.05)EL(+157.09)FEQLGEYK.F	416	426	N	Y	5.32	60	2.3	2470	3	0	0	0	0	0	0	0	0	0	0	0	0	0	0	0	0	0	0	0	0	77700	0	38500	0	0	0	0	0	0	0	0	0	0	4870	0	0	0	0	0
P02768|ALBU_HUMAN	K.EC(+57.02)C(+57.02)EK(+183.04)PLLEK.S	301	310	N	Y	6.25	60	7.5	2440	23	0	0	0	0	0	0	0	3880	3340	5160	4030	0	0	3730	0	23600	0	0	2490	0	0	2520	0	0	4290	6680	6930	2280	6920	0	6780	0	0	0	0	0	0	0	0
P02768|ALBU_HUMAN	R.HPDYSVVLLLR.L	362	372	N	Y	3.47	60	7.5	214000	45	0	0	38800	0	0	94800	48200	218000	169000	226000	242000	161000	55800	577000	414000	271000	231000	422000	263000	363000	560000	228000	440000	299000	261000	19000	107000	25700	226000	30000	263000	144000	66700	422000	356000	359000	207000	122000	173000
P02768|ALBU_HUMAN	R.ETYGEMADC(+57.02)C(+57.02)AK(+183.04)QEPERNEC(+57.02)FLQHK.D	106	130	N	Y	5.41	60	9.4	2410	18	0	0	0	0	0	0	0	7030	3320	9650	8510	0	0	0	0	0	0	0	0	0	0	0	0	0	0	0	4450	2580	2820	0	0	0	11300	0	0	0	0	16800	657
P02768|ALBU_HUMAN	E.F(+162.05)(+157.09)K(+183.04)PLVEEPQNLIK.Q	401	413	N	Y	7.64	60	6.5	2340	26	0	0	345	0	0	0	0	0	0	0	0	0	0	7300	4420	3610	4440	3330	5330	3780	6870	0	4300	6170	0	0	0	0	0	0	0	3630	0	6190	5270	4890	5130	0	0
P02768|ALBU_HUMAN	R.F(+162.05)PKAEFAEVSK.L	247	257	N	Y	6.66	60	7.2	2330	37	3670	0	0	149	0	927	0	3150	950	2250	2020	2620	0	3460	9640	2530	4650	2740	3680	1570	3440	0	2610	5090	4980	0	0	0	0	1020	0	2470	1900	1830	3040	1480	3210	3950	2170
P02768|ALBU_HUMAN	K.LDELR(+57.02)DEGKASSAK.Q	206	219	N	Y	4.66	60	7.1	2320	13	21100	0	0	8690	0	0	0	3460	0	2000	4250	0	5360	0	0	0	0	0	0	0	0	0	0	0	7160	0	8940	18000	15000	3410	15300	0	0	0	0	0	0	0	0
P02768|ALBU_HUMAN	R.NEC(+57.02)FLQHK(+57.02)DDNPNLPR.L	123	138	N	Y	4.62	60	7.9	3130	15	1680	0	15700	0	0	0	0	1500	0	1220	7120	4680	12600	0	0	0	0	2500	0	0	0	0	0	0	16800	12000	6520	11700	24200	25900	9070	0	0	0	0	0	0	0	0
P02768|ALBU_HUMAN	F.HADIC(+57.02)TLSEK.E	534	543	N	Y	9.47	60	7.3	19400	47	13100	18400	10000	10500	31300	0	0	35300	24900	30700	39400	27500	46300	29700	12000	21400	20300	19100	21600	7640	3030	15600	16500	11500	87500	14500	43200	19700	52200	17300	64400	18500	5890	12700	13600	11800	9680	9880	9280
P02768|ALBU_HUMAN	F.KDLGEENFK.A	36	44	N	Y	6.26	60	10.4	20500	47	13200	3780	0	11500	0	3770	23400	28000	18000	27400	10500	34400	6890	23900	18300	15000	30100	12800	28400	10900	39100	44800	22600	26500	30000	4550	28800	11700	25700	12100	31800	17200	30200	22900	23100	24300	18700	58900	15900
P02768|ALBU_HUMAN	T.E(+126.10)C(+162.05)C(+162.05)HGDLLEC(+57.02)ADDRADLAK.Y	268	286	N	Y	4.02	60	7.2	2230	14	0	0	0	0	0	0	0	0	0	0	0	0	0	10100	5110	11800	5170	0	0	0	0	0	0	14400	0	0	0	0	0	0	0	3790	3200	7840	0	0	0	16600	8640
P02768|ALBU_HUMAN	C.EKPLLEK.S	304	310	N	Y	6.16	60	8.3	2220	18	0	0	0	0	0	14400	10400	0	3110	10400	11100	0	0	4100	1420	0	4230	3080	3670	0	1520	0	0	0	0	0	10800	3450	8910	13700	2500	0	0	0	0	751	0	0	0
P02768|ALBU_HUMAN	F.AK(+57.02)TC(+57.02)VADESAENC(+57.02)DK.S	74	88	N	Y	2.32	60	8.6	2210	11	3460	0	83900	0	0	0	0	580	0	0	0	1390	0	0	0	0	0	0	0	0	0	0	0	0	0	890	1930	3320	3160	5720	2940	0	0	0	0	0	0	0	0
P02768|ALBU_HUMAN	M.PC(+57.02)AED(+157.09)Y(+157.09)LSVVLNQLC(+57.02)VLHEK.T	471	490	N	Y	1.91	60	8.2	2970	13	0	0	0	11400	48000	0	0	0	0	0	0	37300	0	0	0	0	0	0	0	0	0	0	0	2520	0	0	0	0	0	0	0	6130	0	1270	5210	337	8150	0	1180
P02768|ALBU_HUMAN	R.Y(+162.05)KAAFTEC(+57.02)C(+57.02)QAADK.A	185	198	N	Y	5.94	60	8.9	3360	36	0	7030	0	6880	3160	0	0	10400	6070	9590	10600	1950	4530	1790	2150	1640	3290	1720	1990	0	216	7150	0	0	14900	1750	7910	4550	8620	1010	8950	643	2180	0	0	0	0	7040	1500
P02768|ALBU_HUMAN	E.C(+57.02)ADDRAD(+157.09)LAK(+57.02)Y(+157.09)IC(+57.02)ENQDSISSK.L	277	298	N	Y	4.29	60	8.5	2150	18	0	0	0	1890	0	0	0	5080	0	3310	0	3320	5700	0	0	0	0	0	0	0	0	2000	0	0	3570	6100	3700	32800	5990	6390	2180	4810	7270	0	0	0	0	0	2980
P02768|ALBU_HUMAN	K.LVAASQAAL.G	599	607	N	Y	7.06	60	6.6	2150	37	0	0	0	0	0	0	0	1940	980	1100	1720	2250	2330	9260	5520	6100	3450	6870	6220	3260	4310	1520	3140	1700	2680	0	577	0	1060	1180	5550	2100	0	2850	986	2550	761	0	1420
P02768|ALBU_HUMAN	K.Q(-17.03)NC(+57.02)ELFEQLGEYK.F	414	426	N	Y	3.59	60	8.6	8410	44	0	0	2830	0	0	11100	8970	1260	5240	4060	3300	9000	2170	25100	36400	28800	16000	12900	16200	85500	2020	1410	4200	5860	7840	3480	2170	2280	3730	3440	4240	8060	0	4480	6460	5750	6830	3030	7180
P02768|ALBU_HUMAN	K.ETC(+57.02)FAEEGKK.L	589	598	N	Y	4.01	60	7	3140	21	0	0	0	0	0	0	0	0	0	0	9310	4840	1600	7640	0	1850	4980	3640	2100	636	0	1200	1250	1170	1840	0	0	0	0	102000	0	823	0	956	0	1380	0	4750	0
P02768|ALBU_HUMAN	K.C(+57.02)C(+57.02)AAADPHEC(+57.02)YAK(+57.02)VFDEFKPLVEEPQNLIK.Q	384	413	N	Y	4.19	60	10.5	2660	14	0	0	0	0	0	0	0	8120	0	5420	2210	4550	0	0	0	0	2680	5030	0	0	0	0	0	3510	1370	0	34100	0	37500	0	13100	0	0	0	0	0	0	0	0
P02768|ALBU_HUMAN	R.R(+57.02)PC(+57.02)FSALEVDETYVPK(+57.02).E	509	524	N	Y	0.23	60	0	10300	1	0	0	504000	0	0	0	0	0	0	0	0	0	0	0	0	0	0	0	0	0	0	0	0	0	0	0	0	0	0	0	0	0	0	0	0	0	0	0	0
P02768|ALBU_HUMAN	K.EC(+57.02)C(+57.02)EK(+183.04)PLLEKSHC(+57.02)IAEVENDEMPADLPSLAADFVESK.D	301	337	N	Y	3.61	60	12.3	9080	14	0	0	0	0	0	0	0	40000	1470	53500	77700	45100	0	0	0	0	2650	0	0	0	0	17100	0	0	0	0	53200	0	35100	0	14300	0	21900	0	0	0	0	0	0
P02768|ALBU_HUMAN	K.K(+162.05)QTALVELVK.H	549	558	N	Y	7.3	60	7.3	44100	44	56200	0	0	15400	0	0	41600	101000	113000	46900	29700	116000	67600	23500	27800	17800	36700	27000	25300	11900	32400	33900	24700	59200	66400	79500	62400	74700	51900	52500	99200	31600	0	41600	33600	10100	18500	90300	95700
P02768|ALBU_HUMAN	A.FAQYLQQC(+57.02)PFEDHVK.L	51	65	N	Y	5.23	60	10.3	95800	36	0	0	0	0	0	28800	35800	63700	51100	0	91600	69500	44400	2310	0	1760	2310	3580	2320	1160	0	17600	0	0	29000	13300	62900	47300	49600	14600	0	1840000	4080	1280000	109000	0	157000	19100	0
P02768|ALBU_HUMAN	R.RHPDYSVVLLLR.L	361	372	N	Y	3.56	60	7.9	818000	46	617000	0	463000	0	0	1020000	590000	1560000	1160000	1740000	1400000	691000	440000	746000	463000	732000	1070000	647000	1190000	411000	866000	1330000	1220000	1110000	1280000	120000	842000	362000	732000	147000	1020000	741000	1150000	1110000	1300000	1480000	919000	1850000	1110000
P02768|ALBU_HUMAN	S.TPTLVEVSR.N	444	452	N	Y	4.21	60	9.7	1980	30	0	0	13600	0	0	0	0	3280	3660	0	0	3570	0	2100	1050	0	3440	1700	1140	0	0	4250	2670	2680	0	0	1010	0	1060	3060	0	0	4750	1710	0	1960	1130	3090	5250
P02768|ALBU_HUMAN	R.HPYFYAPELLF.F	170	180	N	Y	5.11	60	8.2	1980	29	0	0	0	0	0	0	0	0	0	0	0	1100	0	17400	4130	4030	1090	4550	8140	6660	9350	503	5660	1070	0	0	2750	0	2180	0	699	3030	0	4830	5890	4080	2740	0	1800
P02768|ALBU_HUMAN	K.EC(+57.02)C(+57.02)EK(+57.02)PLLEK.S	301	310	N	Y	2.76	60	4.1	2460	9	0	0	73100	0	0	0	0	0	0	0	2260	2830	0	0	0	0	654	0	0	0	0	0	0	0	7240	0	10300	0	4500	4080	15500	0	0	0	0	0	0	0	0
P02768|ALBU_HUMAN	K.S(+183.04)HC(+57.02)IAEVENDEMPADLPSLAADFVESK.D	311	337	N	Y	2.14	60	8.7	2160	8	0	0	0	0	0	0	0	0	3410	23200	14600	0	0	0	1400	2540	0	0	0	0	0	0	0	0	0	0	57000	0	597	0	3280	0	0	0	0	0	0	0	0
P02768|ALBU_HUMAN	T.LFGDK.L	93	97	N		5.62	60	5.3	1950	27	1410	0	251	0	0	0	0	1120	0	0	0	805	0	0	4480	2630	5020	5530	0	0	5220	0	6510	4560	0	0	1620	0	0	0	0	491	0	6900	4300	6760	4140	2690	2620
P02768|ALBU_HUMAN	L.HTLFGDK.L	91	97	N	Y	5.18	60	8.1	39000	46	25100	0	9740	13200	0	0	15700	32100	22100	35400	21800	47200	47000	81900	62400	85400	96800	128000	50300	48400	75100	64500	27300	25100	23800	28000	20400	31200	32600	18800	40400	32300	39400	28400	17500	21200	24600	58500	27800
P02768|ALBU_HUMAN	R.M(+15.99)PC(+57.02)AEDY(+183.04)LSVVLNQLC(+57.02)VLHEK.T	470	490	N	Y	2.99	60	8.2	28000	37	0	0	12400	0	0	0	3370	40100	34200	38600	22800	13500	0	89400	61100	143000	22700	18300	41000	41600	9400	117000	0	1410	0	0	30300	0	44500	0	0	3640	41000	7520	9850	1180	6630	37500	1230
P02768|ALBU_HUMAN	R.AFK(+57.02)AWAVAR.L	234	242	N	Y	4.62	60	7.8	1930	25	2740	0	0	0	0	0	0	3650	979	3480	2120	2910	5560	0	0	0	2480	3730	0	0	0	0	0	1070	9130	9640	12100	5960	7040	4880	7250	645	0	0	0	546	0	0	0
P02768|ALBU_HUMAN	Y.IC(+57.02)ENQDSISSK.L	288	298	N	Y	3.97	60	13.1	1920	24	0	0	0	0	0	4940	4770	284	6020	0	7260	0	11100	2930	5360	0	714	978	775	0	0	13000	352	0	293	11300	409	6550	0	6530	0	0	589	391	0	0	0	383	0
P02768|ALBU_HUMAN	N.QLC(+57.02)VLHEK.T	483	490	N	Y	5.34	60	8.3	1890	28	0	0	6150	3170	1880	0	0	3340	1990	2980	3880	3230	1060	0	0	505	0	496	0	410	0	0	2110	625	8830	2080	4290	3590	5070	11400	11800	0	0	2080	2320	2710	1810	0	2440
P02768|ALBU_HUMAN	R.ADLAK(+57.02)YIC(+57.02)ENQDSISSK.L	282	298	N	Y	2.92	60	9.7	2150	20	0	0	0	0	0	0	0	6320	0	5400	0	9790	0	0	0	0	4410	3420	0	0	0	0	0	531	938	617	19800	3220	16900	5950	17900	0	0	0	0	0	926	0	0
P02768|ALBU_HUMAN	K.VHTEC(+57.02)C(+57.02)HGDLLEC(+57.02)ADDR(+57.02)ADLAK.Y	265	286	N	Y	1.83	60	4.4	2940	15	0	0	26200	0	0	0	0	14400	0	16700	9490	0	9920	0	0	0	0	0	0	0	0	0	0	0	9590	11000	17700	8370	7170	1180	7610	0	0	0	0	0	0	1050	1590
P02768|ALBU_HUMAN	Q.TALVELVK.H	551	558	N	Y	5.18	60	4.6	1850	27	0	0	0	0	0	0	0	2940	0	2450	915	1220	0	0	0	1400	7610	0	3370	2390	0	0	2030	4550	0	0	2730	0	666	0	1120	1330	0	4460	4660	1570	1950	0	1400
P02768|ALBU_HUMAN	R.MPC(+57.02)AEDYLSVVLNQLC(+162.05)VLHEK(+57.02)TPVSDR.V	470	496	N	Y	6.02	60	9.3	1820	26	0	0	0	0	0	1500	0	0	4420	7370	3280	0	0	8290	6340	1960	6000	2510	2470	4350	0	2680	0	0	0	0	8110	1110	2440	0	3060	0	0	0	2570	0	0	0	1220
P02768|ALBU_HUMAN	L.KEC(+57.02)C(+157.09)EKPLLEK.S	300	310	N	Y	2.39	60	11	1810	3	35500	0	0	43200	9750	0	0	0	0	0	0	0	0	0	0	0	0	0	0	0	0	0	0	0	0	0	0	0	0	0	0	0	0	0	0	0	0	0	0
P02768|ALBU_HUMAN	K.PLLEK(+183.04)SHC(+57.02)IAEVENDEMPADLPSLAADFVESK.D	306	337	N	Y	1.71	60	7.1	2040	7	0	0	0	0	0	0	0	0	3530	0	0	5460	0	0	0	0	0	0	0	0	0	72400	0	0	0	0	3860	0	0	0	0	0	0	0	0	0	0	684	0
P02768|ALBU_HUMAN	K.KLVAASQAALG.L	598	608	N	Y	5.75	60	9.2	1770	31	4790	527	0	0	495	0	0	0	2980	410	0	0	0	5070	1660	17400	1820	0	0	2610	3060	0	2950	1800	1210	0	1870	0	1020	891	969	2190	0	2470	1630	0	1720	1650	2200
P02768|ALBU_HUMAN	K.RMPC(+57.02)AEDYLSVVLNQLC(+57.02)VLHEK(+57.02).T	469	490	N	Y	3.07	60	11.7	2490	30	0	0	585	0	0	0	0	3190	0	2590	3860	11800	0	0	0	0	354	3060	2650	0	0	0	257	11500	0	0	27000	2240	15600	990	6290	567	2330	0	1940	0	1340	3850	861
P02768|ALBU_HUMAN	K.VHTEC(+57.02)C(+57.02)HGDLLEC(+57.02)ADDRADLAK(+162.05)YIC(+57.02)ENQDSISSK.L	265	298	N	Y	4.84	60	7.4	1740	13	0	0	0	0	0	0	0	16500	0	12800	13500	0	0	0	0	0	3490	0	0	0	0	5220	1100	0	0	0	4940	9630	0	0	6940	0	0	0	0	0	0	0	0
P02768|ALBU_HUMAN	K.C(+57.02)C(+57.02)AAADPHEC(+57.02)YAKVFDEFK(+183.04)PLVEEPQNLIK.Q	384	413	N	Y	5.18	60	6.5	1730	13	0	0	0	0	0	0	0	0	0	0	3190	0	0	0	0	0	0	0	0	0	0	0	0	0	0	0	5960	0	5430	0	0	3000	0	0	0	0	0	0	0
P02768|ALBU_HUMAN	K.Q(-17.03)TALVELVK.H	550	558	N	Y	7.52	60	10.7	66300	45	0	0	20800	0	0	9310	8020	44700	16700	37900	35200	71300	3140	305000	224000	188000	175000	206000	184000	230000	215000	25100	102000	86500	20100	3470	47300	2820	19200	3640	33700	26700	22300	105000	54800	93000	50000	33100	45900
P02768|ALBU_HUMAN	K.SHC(+57.02)IAEVENDEMPADLPSLAADFVESK(+57.02)DVC(+57.02)K.N	311	341	N	Y	3.38	60	3.8	1720	8	0	0	0	0	0	0	0	0	0	2180	6190	13700	0	0	0	0	4020	0	0	0	0	0	0	0	3560	0	10800	0	26800	0	17200	0	0	0	0	0	0	0	0
P02768|ALBU_HUMAN	R.M(+157.09)PC(+57.02)AEDYLSVVLNQLC(+57.02)VLHEK.T	470	490	N	Y	4.88	60	9.8	1720	15	0	0	0	0	0	0	0	5380	941	0	1660	3060	0	0	0	0	3870	0	0	0	0	1780	3960	14800	0	0	4900	0	0	0	0	0	0	7730	0	9770	13100	7720	4200
P02768|ALBU_HUMAN	K.KLVAASQAALGL	598	609	N	Y	2.06	60	7.7	5490	23	0	17000	4610	0	0	31500	0	0	0	14500	2080	3070	0	0	0	0	1420	0	0	0	0	18500	2140	4420	0	0	0	365	0	0	0	9810	37500	6290	18200	25300	6010	0	7670
P02768|ALBU_HUMAN	K.S(+126.10)LHTLFGDK.L	89	97	N	Y	5.13	60	8.6	1710	33	860	0	6890	0	0	0	0	0	0	1590	350	0	0	2140	2190	4050	3880	2280	3780	0	944	1140	4250	3790	895	0	478	0	0	0	0	667	1660	4280	3890	6280	3390	752	1940
P02768|ALBU_HUMAN	K.Q(-17.03)EPERNEC(+57.02)FLQHKDDNPNLPR.L	118	138	N	Y	5.7	60	7.5	32500	32	61800	0	10200	22300	0	0	0	37900	15700	33900	4910	0	2030	0	0	0	0	0	0	0	0	92400	67400	79200	0	0	3170	12600	1020	0	0	41100	183000	19700	15000	20900	31900	228000	76600
P02768|ALBU_HUMAN	K.QEPER(+.98)NEC(+57.02)FLQHK.D	118	130	N	Y	4.73	60	6.8	9930	29	0	0	0	2330	0	0	14900	11200	10400	7800	2810	0	21500	0	0	0	0	0	0	0	0	2510	51600	0	9180	14200	3340	20800	0	11300	7800	8830	0	2530	0	1190	1530	1750	3170
P02768|ALBU_HUMAN	K.TC(+57.02)VADESAENC(+126.10)DKS.L	76	89	N	Y	4.74	60	5.9	1820	26	0	0	0	0	360	0	2500	3040	5170	10500	612	57.4	1350	1340	0	318	1230	0	487	0	0	0	0	0	754	1090	14400	11900	11200	19300	0	0	0	0	52.8	343	0	325	1550
P02768|ALBU_HUMAN	R.ADLAK(+162.05)YIC(+57.02)ENQDSISSK.L	282	298	N	Y	8.48	60	8.7	1580	32	0	0	2470	0	0	0	2690	2060	4050	2710	1400	5120	1780	0	0	0	0	0	0	0	0	1990	0	0	3940	1090	3650	2380	3460	2450	5390	4200	1250	0	1500	1460	0	1760	2140
P02768|ALBU_HUMAN	K.LVTDLTK(+57.02).V	258	264	N	Y	0.77	60	0	1570	1	0	0	77000	0	0	0	0	0	0	0	0	0	0	0	0	0	0	0	0	0	0	0	0	0	0	0	0	0	0	0	0	0	0	0	0	0	0	0	0
P02768|ALBU_HUMAN	K.QNC(+57.02)ELFEQLGEYK(+183.04)FQNALLVR.Y	414	434	N	Y	2.97	60	9.4	8030	30	0	0	0	0	0	0	0	2180	0	6830	5800	3680	0	9710	7170	125000	3890	3000	0	3080	0	36200	0	0	0	0	10400	0	4520	0	0	1510	11400	3850	1180	0	6870	5260	85.9
P02768|ALBU_HUMAN	R.MPC(+57.02)AEDYLSVVLNQLC(+57.02)VLHEK(+57.02)TPVSDR.V	470	496	N	Y	3.3	60	5.9	1570	15	0	0	0	0	0	0	0	6460	0	5200	2450	2570	0	0	0	0	6180	7170	0	0	0	0	0	0	571	0	18200	0	11000	2440	6720	0	0	0	0	0	0	0	0
P02768|ALBU_HUMAN	K.AAC(+57.02)LLPK.L	199	205	N	Y	1.92	60	7.5	118000	12	0	2770000	0	88400	1630000	0	0	488000	0	0	3160	82500	0	0	0	0	0	0	0	0	0	0	0	19400	0	5240	0	0	0	0	0	0	0	0	0	647000	0	318	0
P02768|ALBU_HUMAN	K.Q(-17.03)NC(+57.02)ELFEQLGEY(+183.04)K.F	414	426	N	Y	3.95	60	8.6	6100	21	0	0	0	0	0	0	0	0	0	0	0	2100	0	706	849	747	0	0	0	0	0	328	0	1760	0	0	0	0	302	0	0	2850	0	3640	3450	0	3010	0	2050
P02768|ALBU_HUMAN	R.LVRPEVDVMC(+57.02)TAFHDNEETFLKK(+162.05).Y	139	161	N	Y	3.03	60	5.8	1530	12	0	0	0	0	0	5360	3000	2420	24100	3300	7510	0	0	0	0	0	0	0	0	0	0	7520	0	0	1900	0	3030	0	431	0	0	0	0	0	0	0	0	0	0
P02768|ALBU_HUMAN	Y.APELLFFAK.R	175	183	N	Y	2.61	60	9.1	2750	28	0	0	0	0	0	0	2140	0	0	0	1210	1600	0	2230	2070	3280	5780	2600	5710	22400	14500	0	5250	5830	0	0	0	0	0	0	456	1360	0	6010	9180	9040	6580	0	0
P02768|ALBU_HUMAN	R.LVRPEVDVM(+15.99)C(+57.02)TAFHDNEETFLK.K	139	160	N	Y	2.89	60	7.9	34700	41	4790	0	0	0	0	133000	7110	11300	25200	30900	9130	92600	7120	34500	43800	69100	24100	15300	42300	8850	2400	55500	221000	34400	7200	0	4430	0	30600	0	4440	213000	40400	23100	190000	0	17900	52700	47400
P02768|ALBU_HUMAN	K.C(+57.02)C(+57.02)TESLVNRR.P	500	509	N	Y	5.91	60	11.4	1480	25	5080	4550	0	16100	9830	0	0	1810	660	0	0	0	0	0	0	0	0	0	0	0	0	3510	2220	2810	0	0	0	536	0	0	0	1560	0	1470	611	1560	981	3390	1910
P02768|ALBU_HUMAN	F.DEFKPLVEEPQNLIK.Q	399	413	N	Y	3.87	60	6.6	12800	40	2980	6070	3880	3040	3200	0	0	1180	0	1790	822	7960	0	22500	33700	21700	22100	13400	26200	36000	36700	20600	23600	16400	0	0	2020	0	1540	0	0	5990	7950	12100	14300	14100	19900	30900	15100
P02768|ALBU_HUMAN	K.ADDKETC(+57.02)FAEEGK(+183.04)K.L	585	598	N	Y	1.7	60	8.2	2230	19	0	0	1830	1880	0	4960	3950	1810	0	2530	0	1800	0	0	0	0	0	0	0	0	0	0	0	0	0	13100	0	0	2180	0	0	604	0	0	0	0	0	0	0
P02768|ALBU_HUMAN	R.LVRPEVDVMC(+57.02)TAFHDNEETFLK(+57.02)K.Y	139	161	N	Y	2.76	60	5.8	6020	25	1360	0	0	0	0	0	0	7300	0	19000	6750	68200	0	0	0	0	4660	14000	3020	0	0	0	0	7000	15900	0	20600	1680	20100	0	29500	0	2090	0	0	0	0	8090	12200
P02768|ALBU_HUMAN	Q.V(+162.05)S(+162.05)TPTLVEVSR.N	442	452	N	Y	2.94	60	12.5	1410	4	0	0	1590	0	0	0	0	0	0	0	0	34200	0	0	0	0	0	0	0	0	0	0	0	0	0	0	0	0	0	0	0	19500	0	0	0	0	0	0	13600
P02768|ALBU_HUMAN	K.SLHTLFGDKL.C	89	98	N	Y	5.85	60	7.2	1950	31	0	0	0	0	0	0	0	0	0	1040	0	4910	511	2910	2950	3660	4350	7440	1390	0	0	1110	1970	3860	0	0	1280	1220	0	0	0	4550	907	2750	3260	5540	2960	1420	2590
P02768|ALBU_HUMAN	K.YLY(+183.04)EIAR.R	162	168	N	Y	4.52	60	8.1	31000	38	0	0	0	0	0	3690	7550	1330	1300	4780	2530	1660	0	4630	3830	5970	3430	2680	5550	2220	6130	1060	0	11100	2520	0	2500	0	2180	0	675	16600	1410	30000	15500	4790	9840	0	3850
P02768|ALBU_HUMAN	K.SLH(+125.90)TLFGDK.L	89	97	N	Y	5.17	60	7.5	1380	20	0	0	0	0	0	0	0	0	0	0	0	0	0	4020	7990	4550	2550	5170	2170	0	0	1880	1350	2170	0	0	0	0	0	0	0	1770	0	1250	1390	0	0	0	4270
P02768|ALBU_HUMAN	K.LVTDLTK(+57.02)VHTEC(+57.02)C(+57.02)HGDLLEC(+57.02)ADDR.A	258	281	N	Y	3.32	60	7.8	1370	10	0	0	0	0	0	0	0	4030	0	0	2410	1250	5230	0	0	0	0	0	0	0	0	0	0	0	9440	0	19700	4840	12200	6670	0	0	0	0	0	0	0	0	1490
P02768|ALBU_HUMAN	K.C(+57.02)C(+57.02)TESLVNR.R	500	508	N	Y	12.57	60	6.1	1050000	48	939000	2390000	370000	1130000	2680000	0	3350	1620000	427000	1740000	347000	203000	23600	2080000	1290000	1060000	2000000	1700000	1650000	813000	270000	1710000	961000	1240000	2060000	17500	1340000	41400	1070000	433000	1910000	490000	1250000	1390000	1020000	1160000	1000000	802000	814000
P02768|ALBU_HUMAN	K.AEFAEVSK(+57.02).L	250	257	N	Y	3.12	60	8.8	1340	13	18200	0	1450	0	0	1620	2390	2170	0	0	0	0	0	0	580	674	2220	7430	5900	0	0	0	0	3240	4940	0	0	0	14700	0	0	0	0	0	0	0	0	0	0
P02768|ALBU_HUMAN	K.QEPER(+57.02)NEC(+57.02)FLQHKDDNPNLPR.L	118	138	N	Y	2.72	60	9.7	1780	12	8610	0	25400	0	0	0	0	4530	954	4290	0	0	1090	0	0	0	0	0	0	0	0	0	0	0	2790	0	7180	17100	6340	3810	5100	0	0	0	0	0	0	0	0
P02768|ALBU_HUMAN	K.LC(+57.02)TVATLR.E	98	105	Y	Y	5.1	15.25	6.6	2510000	49	2120000	1430000	607000	1480000	3640	253000	6470	3030000	1670000	2800000	1250000	1290000	2210000	5420000	3170000	2440000	4430000	4900000	2230000	2490000	1390000	2590000	3070000	3310000	2990000	2990000	5750000	1360000	2440000	1680000	2410000	2280000	2190000	3860000	3260000	3530000	2100000	3780000	1420000
P02768|ALBU_HUMAN	R.RHPYFYAPELLFFAK.R	169	183	N	Y	2.81	60	9.1	28200	40	0	0	12200	0	0	26900	2380	53700	5830	72500	37800	38600	1370	2570	0	1100	5310	0	3140	609	1770	66500	2680	6200	9210	0	48500	0	64100	0	28800	46100	201000	11800	38500	28400	41900	146000	32000
P02768|ALBU_HUMAN	K.AVM(+15.99)DDFAAFVEK.C	570	581	N	Y	4.85	60	6.4	208000	48	5870	0	11500	13000	13700	21800	41600	103000	148000	83500	35800	117000	14000	769000	837000	567000	264000	215000	442000	259000	141000	319000	536000	369000	31400	6420	17800	13700	44800	9420	26600	422000	160000	498000	349000	297000	398000	242000	309000
P02768|ALBU_HUMAN	K.AAC(+57.02)LLPK(+57.02)LDELRDEGK.A	199	214	N	Y	3.56	60	10.1	1280	10	0	0	0	0	0	0	0	1830	1530	0	0	0	0	0	0	0	5080	0	0	0	0	0	0	1880	9630	0	11200	8870	4750	0	16100	0	0	0	0	0	0	1920	0
P02768|ALBU_HUMAN	K.YLY(+125.90)EIAR.R	162	168	N	Y	5.87	60	7.3	53600	41	0	0	6490	0	0	2370	9570	3910	11900	2760	1620	5210	0	119000	215000	143000	74100	126000	54900	2170	0	41100	118000	75900	597	0	1620	0	5560	994	1110	84400	25300	60300	70000	32700	43100	50200	110000
P02768|ALBU_HUMAN	K.VFDEFKPLVEEPQNLIK(+162.05)QNC(+57.02)ELFEQLGEYK.F	397	426	N	Y	5.88	60	10.6	18600	40	0	0	0	0	0	0	25900	24100	46800	26700	50400	528	0	48700	107000	0	23400	26600	36700	49100	24200	27100	4170	14400	14300	6190	34400	18800	52700	23000	28100	0	16100	7910	1270	4440	23500	15300	1300
P02768|ALBU_HUMAN	K.EQLK(+183.04)AVMDDFAAFVEK.C	566	581	N	Y	3.45	60	11.5	10400	36	0	0	0	0	0	3130	0	25300	6910	36100	10300	1520	0	10400	13200	15600	6460	1960	8070	8930	26900	3370	0	1970	0	0	25000	0	13800	0	2800	40	40900	3950	4760	2710	0	40300	414
P02768|ALBU_HUMAN	K.QNC(+57.02)ELFEQLGEY(+162.05)KFQNALLVR.Y	414	434	N	Y	3.41	60	7.2	1240	16	0	0	0	0	0	0	0	0	0	0	0	0	0	0	0	0	7930	570	0	0	0	0	5020	1650	0	0	0	0	0	0	0	1370	0	607	4110	10700	8960	0	1760
P02768|ALBU_HUMAN	K.K(+57.02)QTALVELVK.H	549	558	N	Y	2.06	60	6.4	5030	32	4140	0	130000	0	0	0	0	1580	1510	1160	1550	7020	1650	3660	2760	1800	4540	7210	980	0	2630	0	0	0	1600	5720	6320	8100	16500	3400	13300	1450	0	0	0	971	0	0	2100
P02768|ALBU_HUMAN	K.EFNAETFTFHADIC(+57.02)TLSEKER.Q	525	545	N	Y	3.23	60	8	18900	26	0	0	4780	0	0	0	0	42400	3840	15800	2620	39400	428	0	0	0	0	0	0	0	0	0	36500	100000	0	0	0	0	2850	1480	2060	44700	26500	165000	22000	18400	34900	73100	99500
P02768|ALBU_HUMAN	K.D(+162.05)VC(+57.02)KNYAEAK.D	338	347	N	Y	5.15	60	5.8	1200	22	0	0	0	0	0	0	0	0	898	3180	0	75.5	0	2460	4760	2060	4050	2760	2650	681	470	0	0	0	0	0	5140	8390	3930	8140	0	0	0	0	0	2100	0	914	697
P02768|ALBU_HUMAN	A.ADPHEC(+57.02)YAK.V	388	396	N	Y	7.31	60	6.6	1180	18	6290	0	0	7980	5720	0	0	0	0	0	0	1020	0	1520	378	0	0	0	0	0	0	4560	0	0	0	0	0	0	0	0	0	0	4150	1270	0	0	1640	3920	0
P02768|ALBU_HUMAN	K.ADDKETC(+57.02)FAEEGK(+57.02).K	585	597	N	Y	2.29	60	8.4	1180	8	0	0	38400	0	0	0	0	0	0	423	0	0	1110	0	0	0	0	0	0	0	0	0	0	0	3460	0	2660	1830	0	2130	7850	0	0	0	0	0	0	0	0
P02768|ALBU_HUMAN	R.ETY(+125.90)GEMADC(+57.02)C(+57.02)AK.Q	106	117	N	Y	5.4	60	7.3	20800	40	0	0	0	10900	0	0	0	21100	15900	23000	2630	9170	1120	35600	33600	31600	27400	24200	13600	0	0	27300	45300	41000	3850	2960	3960	766	4170	0	3130	54900	29400	12800	15100	5400	12500	71400	101000
P02768|ALBU_HUMAN	R.M(+15.99)PC(+57.02)AEDYLSVVLNQLC(+57.02)VLHEK(+57.02).T	470	490	N	Y	2.7	60	8.9	1510	24	0	0	2850	0	0	327	1000	7700	3310	1740	0	5050	421	0	6840	2230	0	5120	3160	0	0	6030	2290	0	0	0	10900	0	320	0	0	0	0	0	0	0	0	2320	4970
P02768|ALBU_HUMAN	R.ETYGEMADC(+57.02)C(+57.02)AK(+183.04)QEPER.N	106	122	N	Y	4.83	60	9.5	8290	36	2460	0	0	1430	0	10200	4500	20500	8400	16300	18000	20900	12100	3960	0	10400	2000	0	2210	0	0	52500	0	0	16300	22700	31800	11000	14100	11700	8780	1810	13000	0	0	0	0	10600	1020
P02768|ALBU_HUMAN	R.ETYGEMADC(+57.02)C(+57.02)AK(+57.02)QEPER.N	106	122	N	Y	2.43	60	12.3	1300	14	0	0	0	0	0	0	1640	602	803	2110	793	6060	6070	0	0	0	0	0	0	0	0	0	0	0	2240	7540	5940	7560	5220	6980	10100	0	0	0	0	0	0	0	0
P02768|ALBU_HUMAN	K.Q(-17.03)EPER(+.98)NEC(+57.02)FLQHKDDNPNLPR.L	118	138	N	Y	3.57	60	10.4	1140	13	0	0	0	0	0	0	0	2130	0	3130	2870	0	0	0	0	0	0	0	0	0	0	1910	0	0	6490	5210	736	0	0	1290	16200	0	3870	0	0	0	0	6980	2670
P02768|ALBU_HUMAN	L.VEEPQNLIK.Q	405	413	N	Y	3.35	60	6.4	1120	22	0	0	1220	0	0	0	0	1200	0	0	1210	19700	0	0	368	0	1710	811	1100	0	2010	0	503	0	0	1750	3340	0	3290	1780	5710	0	0	0	558	1100	0	0	0
P02768|ALBU_HUMAN	K.VPQVSTPTLVEVSR.N	439	452	N	Y	11.05	60	5.7	389000	43	0	0	38300	497	0	0	0	445000	0	411000	270000	233000	154000	831000	612000	507000	578000	680000	686000	580000	930000	638000	700000	373000	105000	158000	404000	241000	464000	204000	431000	160000	349000	662000	592000	459000	606000	481000	232000
P02768|ALBU_HUMAN	L.GEENFK.A	39	44	N	Y	4.88	60	9.1	1100	34	649	0	1420	856	0	0	0	1260	0	2310	0	709	0	1710	0	0	948	1280	1710	0	2220	3850	933	2100	0	0	0	0	1640	0	1070	237	3020	933	752	1270	1520	3440	2040
P02768|ALBU_HUMAN	R.LAK(+57.02)TYETTLEK.C	373	383	N	Y	5.13	60	8.5	7260	29	17200	0	0	3250	2920	0	4500	12300	0	6620	14500	6680	14700	0	0	0	7290	7850	0	0	0	0	0	5710	25800	19100	44200	18900	36100	46500	30400	0	0	0	0	2190	0	1220	3700
P02768|ALBU_HUMAN	C.C(+57.02)AAADPHEC(+57.02)YAK.V	385	396	N	Y	7.59	60	6.3	5820	44	0	11500	4340	18100	16200	0	0	5270	3100	4500	2960	1880	2260	4930	1180	6160	4850	2980	7060	502	0	11100	6090	5680	4300	2860	6840	0	5610	13300	2870	3090	10200	6490	6630	5510	3400	11300	4810
P02768|ALBU_HUMAN	K.EFNAETFTFHADIC(+57.02)TLSEK(+183.04)ER.Q	525	545	N	Y	2.77	60	8.5	1490	16	0	0	0	0	0	903	0	2380	2290	8680	10400	0	0	0	0	0	0	0	0	0	0	709	0	0	1230	0	3820	0	0	0	0	0	0	0	0	0	0	0	0
P02768|ALBU_HUMAN	K.RMPC(+57.02)AEDYLSVVLNQL.C	469	484	N	Y	4.98	60	7.4	1080	36	0	0	0	0	0	0	0	812	667	0	643	1580	0	6680	3640	363	2120	3800	4690	0	2910	0	1940	3120	389	305	1270	0	1290	403	989	1090	0	1370	448	171	473	1260	1110
P02768|ALBU_HUMAN	K.TY(+125.90)ETTLEK.C	376	383	N	Y	9.2	60	8	36100	41	0	0	0	4680	0	0	21200	15700	16200	13400	4030	7850	0	88800	107000	114000	42700	50000	52500	0	0	59800	79100	73000	3230	4370	5180	2520	6210	3190	4500	61500	44600	36400	47800	25600	42300	78600	98100
P02768|ALBU_HUMAN	K.TC(+57.02)VADES(+162.05)AENC(+57.02)DKSLHTLFGDK.L	76	97	N	Y	2.94	60	11.8	1080	5	0	0	0	25900	0	0	0	0	0	0	0	9630	0	0	0	0	0	0	0	0	0	0	0	0	0	0	0	0	0	0	0	12000	4670	0	0	0	584	0	0
P02768|ALBU_HUMAN	K.TYETTLEK(+162.05)C(+57.02)C(+57.02)AAADPHEC(+57.02)YAK.V	376	396	N	Y	5.52	60	8.4	1080	29	0	0	0	2790	0	1390	0	4710	0	793	2120	2860	1150	0	0	0	462	0	0	0	0	572	1110	1420	5180	2010	3070	3640	2840	1680	605	1960	1300	0	0	925	803	1210	1770
P02768|ALBU_HUMAN	K.VH(+183.04)T(+162.05)EC(+57.02)C(+57.02)HGDLLEC(+57.02)ADDRADLAK.Y	265	286	N	Y	7.61	60	5.7	1080	11	0	0	0	0	0	0	0	6950	0	0	0	0	0	0	0	0	0	0	0	0	0	0	0	5030	0	0	0	0	0	0	0	0	0	0	3500	3330	0	0	0
P02768|ALBU_HUMAN	K.NY(+125.90)AEAK.D	342	347	N	Y	3.09	60	6.7	1070	12	0	0	0	0	0	2600	6400	0	0	0	0	0	0	7030	5560	6380	4170	10500	4980	0	0	0	0	0	0	0	0	0	0	1710	0	190	0	0	0	0	0	0	1480
P02768|ALBU_HUMAN	F.QNALLVR.Y	428	434	N	Y	1.91	60	13.5	1290	20	6370	0	0	0	0	0	0	0	6870	0	2870	2940	2580	0	0	491	0	656	797	0	0	3150	1680	1150	797	0	0	0	0	0	0	0	5250	3270	661	0	0	0	0
P02768|ALBU_HUMAN	K.DVC(+57.02)K(+162.05)NYAEAK.D	338	347	N	Y	7.1	60	4.5	1060	23	0	0	0	0	0	0	0	2060	1760	4860	3830	0	0	1230	1790	1050	1330	1140	898	0	0	0	1280	0	0	0	4580	6090	3580	9130	0	0	0	0	0	1590	0	829	1540
P02768|ALBU_HUMAN	K.AAC(+57.02)LLPK(+57.02)LDELR.D	199	210	N	Y	2.21	60	6.4	1050	12	0	0	0	0	0	0	0	0	0	0	0	6390	0	25700	4130	0	1300	1330	0	0	0	0	0	0	0	0	3320	0	1780	0	3090	0	0	0	0	0	0	0	0
P02768|ALBU_HUMAN	K.AAC(+57.02)LLPKLDELRDEGK(+57.02).A	199	214	N	Y	3.52	60	9.8	1050	22	450	0	0	0	0	0	0	2450	0	854	0	0	0	3920	0	844	1900	3690	0	0	3520	0	0	0	3610	0	2830	2140	2630	0	1570	0	798	0	650	0	6390	0	0
P02768|ALBU_HUMAN	K.EFNAETFTFH.A	525	534	N	Y	8.28	60	7.1	13100	41	0	0	0	0	0	8720	7420	9680	11700	13700	19000	21100	5590	43800	26900	24600	34800	37800	30600	28900	41900	6400	11600	1120	6590	6560	30000	5670	20400	8110	0	11100	0	17100	10600	7200	9850	5530	7920
P02768|ALBU_HUMAN	K.NYAEAK.D	342	347	N	Y	7.97	60	6.1	6450	46	13200	10000	1060	18600	17900	8730	9640	8120	9330	7240	4850	3450	14500	7660	0	5020	5100	4570	6210	0	0	6610	5680	3190	7570	11000	11000	14100	10000	13200	11500	2110	3450	4580	3170	4340	3260	5140	1190
P02768|ALBU_HUMAN	K.Y(+125.90)IC(+57.02)ENQDSISSK.L	287	298	N	Y	5.92	60	10.2	20700	40	0	7030	0	5620	0	0	8860	14300	23000	13400	3620	1390	0	31700	30600	33000	16900	16200	16300	0	0	64600	29600	45500	910	0	3290	0	4750	4930	2340	49300	30900	19400	18800	12400	15700	58900	98100
P02768|ALBU_HUMAN	K.AEFAEVSK(+57.02)LVTDLTK.V	250	264	N	Y	3.27	60	7.4	5420	30	0	0	619	0	0	0	0	9070	0	9230	2360	25900	0	0	0	4160	21500	33800	0	0	0	0	0	5420	1170	0	25000	0	20200	0	10500	2470	420	2090	0	8950	6080	1800	5080
P02768|ALBU_HUMAN	K.LDELRDEGKASSAK(+57.02).Q	206	219	N	Y	2.75	60	7.6	1010	12	4930	0	0	0	0	0	0	2400	0	1170	2430	0	0	0	0	0	0	0	0	0	0	0	0	0	3660	0	0	15000	9700	0	8360	0	0	0	0	0	0	0	89
P02768|ALBU_HUMAN	L.Q(+162.05)QC(+162.05)PFEDHVK.L	56	65	N	Y	5.2	60	7.3	1000	28	0	0	0	0	0	0	0	1970	2150	1100	0	1940	0	2100	0	1050	2830	1320	2340	1500	0	0	0	259	3620	1800	3130	751	5080	639	2510	937	0	2930	0	0	0	0	136
P02768|ALBU_HUMAN	K.VFDEFK.P	397	402	N	Y	2.56	60	5.3	996	12	0	0	0	0	0	0	0	0	0	2510	4360	0	0	8490	5500	0	4050	6680	6240	4810	0	0	0	0	1430	0	0	0	0	0	1210	0	0	0	0	0	0	0	0
P02768|ALBU_HUMAN	K.C(+57.02)ASLQK(+57.02)FGER.A	224	233	N	Y	3.7	60	9.7	3460	22	16900	0	10300	0	0	0	2330	3830	0	3770	2900	4360	9390	0	0	0	0	3630	0	0	0	0	0	1520	12300	13700	5230	20400	13400	16400	18300	0	0	0	0	0	0	0	667
P02768|ALBU_HUMAN	K.C(+57.02)C(+57.02)AAADPHEC(+126.10)YA.K	384	395	N	Y	2.71	60	6.7	973	11	23900	0	0	0	5240	0	0	0	0	0	0	0	0	0	0	0	0	0	0	0	0	0	1140	0	0	0	2330	0	0	0	7910	0	0	1910	0	0	0	0	0
P02768|ALBU_HUMAN	L.EC(+57.02)ADDRADLAK.Y	276	286	N	Y	1	60	5	1490	6	0	0	0	0	0	0	9910	0	4150	0	0	0	5650	0	0	0	0	0	0	0	0	0	0	0	0	0	0	0	0	0	0	0	0	0	0	0	0	0	1090
P02768|ALBU_HUMAN	E.D(+157.09)Y(+183.04)L(+157.09)SVVLNQLC(+57.02)VLHEK.T	475	490	N	Y	5.9	60	4.1	956	20	0	0	0	0	0	0	0	1890	573	3100	0	0	0	0	0	0	0	0	3040	0	3890	0	1320	4390	0	0	0	0	1780	0	938	2570	0	1920	4660	2080	931	0	2670
P02768|ALBU_HUMAN	R.HPYFYAPELLFF.A	170	181	N	Y	3.25	60	11	954	15	0	0	0	0	0	0	0	0	0	0	0	0	0	6130	3960	0	4590	3060	0	6830	10000	0	0	0	326	0	0	0	0	0	0	0	0	3230	0	0	0	826	537
P02768|ALBU_HUMAN	K.K(+57.02)YLYEIAR.R	161	168	N	Y	3.33	60	7.8	2490	23	4970	0	6830	0	0	0	0	6760	0	3990	1060	2090	2490	0	0	0	6290	9360	0	0	0	0	0	0	12500	5750	12900	9080	12900	2280	14400	468	0	0	0	0	0	0	0
P02768|ALBU_HUMAN	K.AAFTEC(+57.02)C(+57.02)QAADK(+57.02)AAC(+57.02)LLPK.L	187	205	N	Y	1.31	60	1.1	951	6	0	0	0	0	0	0	0	0	0	0	0	0	0	0	0	0	0	13600	0	0	0	0	0	0	16800	0	0	0	0	4320	920	0	0	0	0	0	0	0	0
P02768|ALBU_HUMAN	R.MPC(+57.02)AEDYLSVVLNQLC(+57.02)VLHEK(+57.02).T	470	490	N	Y	5.22	60	9.3	928	15	0	0	1570	0	0	0	0	877	0	880	0	11700	0	0	0	0	2660	4460	2060	0	0	0	0	3800	0	0	3480	0	6850	0	2080	0	0	0	0	0	1130	0	1240
P02768|ALBU_HUMAN	R.RPC(+57.02)FSALEVDETYVPK.E	509	524	N	Y	3.53	60	8.8	2030000	46	1890000	0	1020000	0	0	537000	773000	3090000	1220000	3340000	3010000	2860000	1080000	4000000	2940000	2350000	3190000	2770000	359000	2440000	1730000	2330000	2530000	3120000	1170000	520000	1330000	1130000	1200000	693000	2040000	3790000	2480000	2310000	2930000	2720000	2430000	3730000	3290000
P02768|ALBU_HUMAN	Y.LSVVLNQLC(+57.02)VLHEK.T	477	490	N	Y	1.9	60	6.3	1400	20	0	0	2450	0	0	0	0	0	0	1250	0	2360	0	0	0	0	1600	0	0	0	0	6960	2950	1050	0	0	0	0	0	0	0	0	6340	0	0	0	2280	10700	164
P02768|ALBU_HUMAN	V.MC(+57.02)TAFHDNEETFLKK.Y	147	161	N	Y	3.51	60	8.8	6730	37	0	0	227	0	0	0	0	6060	2190	6560	3310	17000	0	8800	5240	8520	11000	9950	8440	0	4070	11000	3920	3310	1960	0	3450	0	2770	0	0	7310	16800	10100	3290	2370	6840	55500	6550
P02768|ALBU_HUMAN	C.FSALEVDETY(+125.90)VPK.E	512	524	N	Y	4.99	60	7.2	908	18	0	0	0	0	0	0	0	0	0	0	0	0	0	4040	6560	2910	2820	2380	2130	0	0	2220	2870	0	0	0	0	0	0	0	0	2320	403	0	937	0	0	0	0
P02768|ALBU_HUMAN	K.C(+57.02)C(+57.02)KADDK(+183.04)ETC(+57.02)FAEEGKK.L	582	598	N	Y	2.87	60	7.1	907	7	0	0	0	0	0	0	0	7570	0	7430	8540	627	0	0	0	0	0	0	0	0	0	0	0	0	0	0	0	3070	0	0	0	0	0	0	0	0	0	0	0
P02768|ALBU_HUMAN	K.LVNEVTEFAKT(+162.05)C(+57.02)VADESAENC(+57.02)DK.S	66	88	N	Y	3.88	60	10.1	907	17	0	0	0	0	0	0	2120	6130	0	3690	0	2610	2750	0	0	0	952	0	0	0	0	1690	1050	0	0	0	3540	3840	2890	0	5920	0	0	0	441	0	0	2720	1950
P02768|ALBU_HUMAN	R.ETYGEMADC(+57.02)C(+57.02)AK(+57.02)QEPERNEC(+57.02)FLQHK.D	106	130	N	Y	2.81	60	4	905	5	0	0	0	0	0	0	0	0	0	4460	0	0	0	0	0	0	0	0	0	0	0	0	0	0	0	0	5860	16700	10100	0	7230	0	0	0	0	0	0	0	0
P02768|ALBU_HUMAN	C.AEDYLSVVLNQLC(+57.02)VLHEK.T	473	490	N	Y	5.63	60	11.2	14000	43	0	0	486	0	0	8720	3730	22600	15100	24100	16600	29500	5010	34200	20000	7640	0	31800	28900	0	10100	16200	1330	20500	9880	8390	50700	2360	38700	6130	33400	8630	8530	26000	27100	21600	16600	26100	7320
P02768|ALBU_HUMAN	R.MPC(+57.02)AEDY(+157.09)LSVVLNQLC(+57.02)VLHEK.T	470	490	N	Y	3.7	60	10.3	901	19	0	0	0	0	0	0	0	0	0	1230	0	819	0	0	0	0	0	0	0	0	0	1230	0	6550	0	0	651	0	0	0	0	1070	2560	5410	4020	4150	6020	4680	0
P02768|ALBU_HUMAN	T.E(+162.05)(+157.09)C(+57.02)C(+57.02)HGDLLEC(+57.02)ADDRADLAK.Y	268	286	N	Y	2.19	60	9.1	893	6	0	0	0	0	0	0	0	0	1540	0	0	0	0	0	0	0	0	0	0	0	0	8450	0	0	0	0	0	2800	0	0	0	0	0	0	0	0	0	9680	0
P02768|ALBU_HUMAN	C.A(+157.09)EDY(+183.04)LSVVLNQLC(+57.02)VLHEK(+57.02).T	473	490	N	Y	0.67	60	0	892	1	0	0	43700	0	0	0	0	0	0	0	0	0	0	0	0	0	0	0	0	0	0	0	0	0	0	0	0	0	0	0	0	0	0	0	0	0	0	0	0
P02768|ALBU_HUMAN	K.LVTDLTK(+57.02)VHTEC(+57.02)C(+57.02)HGDLLEC(+57.02)ADDRADLAK.Y	258	286	N	Y	3.69	60	9.1	892	8	0	0	0	0	0	0	0	3700	1340	5870	0	0	0	0	0	0	0	0	0	0	0	0	0	0	0	0	7680	11000	6920	1720	5470	0	0	0	0	0	0	0	0
P02768|ALBU_HUMAN	K.C(+57.02)C(+57.02)AAADPHEC(+57.02)YAK.V	384	396	N	Y	18.95	35.84	5.2	1460000	49	712000	4170000	529000	6370000	4940000	616000	426000	1390000	933000	1000000	1530000	438000	2210000	1470000	709000	1090000	881000	660000	190000	361000	277000	1420000	649000	1310000	2420000	569000	1870000	1270000	2180000	4010000	2160000	600000	1810000	1190000	997000	501000	1100000	1850000	754000
P02768|ALBU_HUMAN	R.ETYGEMADC(+162.05)C(+157.09)A.K	106	116	N	Y	1.11	60	3.4	2090	4	0	0	0	0	0	0	0	0	0	0	0	0	0	0	0	0	0	0	0	0	31500	0	57300	0	0	0	0	0	0	0	0	0	0	8200	0	0	0	0	0
P02768|ALBU_HUMAN	K.AEFAEVSKLVTDLTK.V	250	264	N	Y	2.68	60	11.6	997	19	0	0	0	0	0	0	0	0	0	0	0	0	0	0	0	0	2300	679	1290	0	0	215	7050	2840	0	0	0	0	0	0	0	2120	0	1540	3490	7220	0	485	7110
P02768|ALBU_HUMAN	K.VFDEFKPLVEEPQNLIK(+57.02).Q	397	413	N	Y	0.89	60	3.7	1300	9	0	0	34400	0	0	0	0	0	0	2080	0	9780	0	0	0	0	0	5370	4590	0	0	0	0	1210	3550	0	0	0	0	0	0	0	0	0	0	0	0	0	1620
P02768|ALBU_HUMAN	K.K(+57.02)(+126.10)QTALVELVK.H	549	558	N	Y	3.37	60	10.2	882	3	0	9600	0	0	29100	0	0	0	0	0	0	0	0	0	0	0	0	0	0	0	0	0	0	0	0	0	0	0	0	0	0	4520	0	0	0	0	0	0	0
P02768|ALBU_HUMAN	R.LVRPEVDVMC(+57.02)TAFHDNEETFLKK(+57.02).Y	139	161	N	Y	1.78	60	5	1250	8	0	0	0	0	0	0	1570	4340	0	2030	1910	4740	0	0	0	0	0	0	0	0	0	0	0	0	7580	0	11700	0	27200	0	0	0	0	0	0	0	0	0	0
P02768|ALBU_HUMAN	P.C(+57.02)(+126.10)AE(+157.09)DY(+125.90)LSVVLNQLC(+57.02)VLHEK.T	472	490	N	Y	2.68	60	6.4	879	7	0	0	1160	0	0	3150	1010	16800	0	18200	0	0	0	1480	0	0	0	0	0	0	0	0	0	0	0	0	0	0	0	0	0	0	0	0	0	0	0	0	0
P02768|ALBU_HUMAN	R.VTKC(+57.02)C(+57.02)TESLVNR.R	497	508	N	Y	2.36	60	4	876	8	0	0	0	0	6590	0	1000	0	0	0	0	0	0	0	0	0	0	0	0	0	0	0	0	0	0	0	5980	11800	0	7720	0	2770	0	0	0	0	0	0	3460
P02768|ALBU_HUMAN	K.C(+57.02)C(+57.02)K(+57.02)ADDKETC(+57.02)FAEEGKK.L	582	598	N	Y	3.66	60	5.4	875	8	2970	0	0	0	0	0	0	0	0	0	0	0	0	0	0	0	0	0	0	0	0	0	0	0	0	0	0	0	18200	9400	10700	0	0	0	0	148	0	0	938
P02768|ALBU_HUMAN	K.VFDEFKPLVEEPQNLIK(+183.04)QNC(+57.02)ELFEQLGEYK.F	397	426	N	Y	4.69	60	5.2	1620	20	0	0	0	0	0	0	0	1480	0	1770	21500	797	0	0	0	2680	0	0	0	0	0	5500	0	0	0	0	4060	0	615	0	0	0	1410	0	919	0	0	358	0
P02768|ALBU_HUMAN	K.KY(+162.05)LYEIAR.R	161	168	N	Y	4.11	60	7.9	860	24	2400	0	0	2950	0	0	0	0	0	0	0	0	0	2170	5970	2000	2280	0	0	1320	1670	625	0	0	0	0	2380	1790	0	992	1470	922	0	0	0	0	0	816	0
P02768|ALBU_HUMAN	K.VFDEFK(+183.04)PLVEEPQNLIK.Q	397	413	N	Y	2.52	60	6	851	4	0	0	0	0	0	0	0	11000	0	13100	0	0	0	0	0	0	0	0	0	0	0	0	0	0	0	0	0	0	0	0	0	0	4650	0	0	0	0	13000	0
P02768|ALBU_HUMAN	R.LK(+183.04)C(+57.02)ASLQK.F	222	229	N	Y	8.52	28.82	7.8	19700	49	53900	28100	33300	64500	44900	15800	15300	25900	23000	16400	20700	12700	5100	9240	7460	20300	5550	5550	5980	3020	1990	41400	2530	2980	22700	10400	12300	31900	24300	25900	17800	10300	40300	3690	3270	2910	3630	35300	9760
P02768|ALBU_HUMAN	D.LPSLAADFVESK.D	326	337	N	Y	1.62	60	8.4	1910	12	0	0	0	0	0	0	0	457	0	908	0	45900	0	0	0	0	0	0	1100	0	0	6960	0	447	0	0	836	0	920	0	0	0	8320	0	0	0	0	11900	0
P02768|ALBU_HUMAN	R.M(+15.99)PC(+57.02)AEDYLSVVLNQLC(+57.02)VLHEK.T	470	490	N	Y	3.96	60	7.3	264000	44	0	0	5410	0	0	7430	68400	238000	197000	254000	40500	222000	1680	808000	1190000	887000	411000	763000	455000	367000	69000	483000	301000	562000	12200	0	78800	4960	72800	2940	25400	224000	336000	310000	409000	555000	335000	348000	177000
P02768|ALBU_HUMAN	K.SLHTLFGDK(+57.02)LC(+57.02)TVATLR.E	89	105	N	Y	2	60	7.9	1610	11	0	0	0	0	0	0	0	0	0	0	0	18300	0	0	0	0	0	10600	6320	0	0	0	3240	0	6550	0	17400	0	0	0	9850	0	0	0	1520	0	0	126	0
P02768|ALBU_HUMAN	D.DKETC(+57.02)FAEEGK.K	587	597	N	Y	5.26	60	6.9	820	26	0	0	0	0	0	2500	0	813	2030	1410	1230	0	0	831	0	494	1470	426	0	0	0	2080	0	0	2520	1300	2090	1710	1950	3820	2490	0	0	0	0	0	0	2280	0
P02768|ALBU_HUMAN	R.ADLAKY(+162.05)IC(+57.02)ENQDSISSK.L	282	298	N	Y	5.5	60	9	7520	34	0	0	0	0	0	22300	19200	10400	22300	14800	4100	11300	9760	12400	22000	0	11000	0	6350	0	0	17400	0	0	13100	6720	15900	9130	16900	8450	15900	0	0	0	4970	4900	1600	12700	3770
P02768|ALBU_HUMAN	R.MPC(+57.02)AEDYLSVVLNQL.C	470	484	N	Y	4.18	60	8.4	3440	20	0	0	0	0	0	0	0	0	0	0	0	8420	0	27300	16100	6050	7120	0	15600	36300	2510	0	5990	0	0	0	0	0	0	0	0	1380	0	3080	2200	0	0	3050	2490
P02768|ALBU_HUMAN	T.E(+162.05)C(+162.05)C(+126.10)HGDLLEC(+57.02)ADDR.A	268	281	N	Y	2.29	60	3.5	802	5	0	0	0	0	0	0	0	0	0	0	0	0	0	10100	6170	13000	6040	0	3890	0	0	0	0	0	0	0	0	0	0	0	0	0	0	0	0	0	0	0	0
P02768|ALBU_HUMAN	T.YGEM(+15.99)ADC(+57.02)C(+57.02)AK.Q	108	117	N	Y	2.66	60	6.4	793	11	0	0	0	0	0	0	0	0	0	0	0	0	0	0	0	0	0	0	0	34900	0	0	83.7	283	0	0	0	0	0	0	0	0	0	0	123	0	0	678	0
P02768|ALBU_HUMAN	K.C(+57.02)C(+57.02)AAADPHEC(+162.05)YAK(+57.02)VFDEFKPLVEEPQNLIK.Q	384	413	N	Y	2.32	60	10	790	8	0	0	0	0	0	0	1960	1680	7210	0	6620	0	0	0	12100	0	0	0	0	0	0	0	0	0	1540	0	5690	0	0	0	0	1900	0	0	0	0	0	0	0
P02768|ALBU_HUMAN	K.VFDEFK(+162.05)PLVEEPQNLIK.Q	397	413	N	Y	2.54	60	9.4	1880	21	0	0	0	0	0	0	0	6640	595	7230	0	3080	0	0	0	0	1650	0	2380	0	0	2790	0	7590	0	0	5590	0	3060	0	2110	1780	4030	0	0	6390	9020	9970	4590
P02768|ALBU_HUMAN	N.C(+57.02)ELFEQLGEYK.F	416	426	N	Y	3.34	60	6.6	5080	40	9130	0	3760	0	0	0	645	1160	1220	2330	1140	1250	0	0	4290	2800	2210	5110	3770	53400	3620	2200	13400	14400	1110	0	2090	0	1410	0	352	13200	1190	18300	13400	11100	14100	1860	9240
P02768|ALBU_HUMAN	K.VFDEFKPLVEEPQNLIK(+57.02)QNC(+126.10)ELFEQLGEYK(+57.02).F	397	426	N	Y	2.04	60	12.9	1120	10	0	0	0	0	0	0	0	0	0	0	0	0	0	0	0	0	0	0	0	0	0	0	0	1890	0	0	0	0	0	0	0	1490	0	0	5060	0	0	0	0
P02768|ALBU_HUMAN	K.LKEC(+57.02)C(+57.02)EK(+183.04)PLLEK.S	299	310	N	Y	3.28	60	8.3	4010	30	0	0	0	3090	0	0	1470	7490	7220	10600	7830	5300	1920	0	632	8310	0	0	1380	0	0	18300	0	0	0	0	7100	7240	5090	739	0	1770	7810	0	0	0	0	6820	537
P02768|ALBU_HUMAN	T.AFHDNEETFLK.K	150	160	N	Y	2.66	60	12.3	742	9	0	0	0	0	0	0	517	0	0	0	0	7030	1540	0	0	0	0	0	0	0	0	0	0	0	8630	1100	0	2100	3000	3610	8840	0	0	0	0	0	0	0	0
P02768|ALBU_HUMAN	K.AVMDDFAAFVEK(+57.02)C(+126.10)C(+57.02)K(+57.02).A	570	584	N	Y	5.08	60	5	735	11	0	0	0	0	0	0	0	0	0	0	0	0	0	0	0	3850	0	0	0	0	0	1100	0	0	0	0	0	0	0	0	0	0	0	0	0	0	0	0	0
P02768|ALBU_HUMAN	K.ADDK(+183.04)ETC(+57.02)FAEEGK.K	585	597	N	Y	3.3	60	8.6	3070	33	0	0	298	1420	0	0	3570	5240	3210	9060	5520	11700	5320	2700	0	5160	2790	1130	508	0	0	4230	0	0	10800	4270	8060	3540	12600	10800	14600	3770	1070	0	0	0	0	0	3050
P02768|ALBU_HUMAN	K.TYETTLEK(+57.02)C(+57.02)C(+57.02)AAADPHEC(+57.02)YAK.V	376	396	N	Y	3.83	60	8.3	5510	24	0	0	0	1670	0	0	7910	9780	0	2810	10400	12100	21300	0	0	0	2540	2000	0	0	0	0	0	1000	28600	6240	37300	16300	30900	26100	18400	905	0	0	0	0	0	13400	2690
P02768|ALBU_HUMAN	K.DVFLGM(+15.99)FLYEYAR.R	348	360	N	Y	3.91	60	9.3	225000	45	0	0	297000	0	0	173000	283000	253000	109000	139000	118000	141000	37600	579000	447000	398000	308000	771000	529000	437000	637000	185000	204000	266000	67500	27000	245000	43100	282000	14800	155000	184000	284000	291000	276000	453000	223000	395000	116000
P02768|ALBU_HUMAN	H.DNEETFLK.K	153	160	N	Y	3	60	12.3	722	18	0	0	0	0	0	0	0	0	0	0	0	1610	0	1830	1200	2310	1650	1180	2460	997	0	0	1580	0	4180	1400	4850	0	1350	0	4890	0	0	0	970	0	0	0	789
P02768|ALBU_HUMAN	K.SLHTLFGDK(+57.02).L	89	97	N	Y	0.01	60	0	718	1	0	0	35200	0	0	0	0	0	0	0	0	0	0	0	0	0	0	0	0	0	0	0	0	0	0	0	0	0	0	0	0	0	0	0	0	0	0	0	0
P02768|ALBU_HUMAN	F.TFHADIC(+57.02)TLSEK.E	532	543	N	Y	5.48	60	6.5	18800	43	5290	0	4260	0	0	0	0	23200	23100	24800	12000	22300	26200	43100	19000	22600	29900	21200	24400	16400	6520	14100	15800	9490	49000	0	43100	12000	29700	24200	64200	16400	126000	19800	14200	14600	10500	22900	12000
P02768|ALBU_HUMAN	A.D(+157.09)D(+157.09)K(+57.02)ETC(+57.02)FAEEGKK.L	586	598	N	Y	5.43	60	5.9	698	11	2810	0	0	0	0	0	0	3230	2820	0	0	0	0	0	0	0	0	0	0	0	0	0	5160	2810	0	0	0	0	3340	4480	0	0	0	898	1040	0	862	0	6720
P02768|ALBU_HUMAN	K.C(+57.02)C(+162.05)K(+57.02)ADDKETC(+57.02)FAEEGKK.L	582	598	N	Y	2.82	60	4.7	695	10	5660	0	0	0	0	0	0	0	0	0	2500	0	0	0	0	0	987	102	0	0	0	0	0	0	1400	0	9910	0	6190	0	5990	0	0	0	0	0	531	0	0
P02768|ALBU_HUMAN	K.QNC(+57.02)ELFEQLGEYK(+57.02).F	414	426	N	Y	1.08	60	8.6	8300	12	520	0	376000	0	0	0	0	0	0	0	0	891	0	0	0	199	0	2570	4100	0	0	0	0	0	2740	0	4530	1390	2880	0	8510	0	0	0	0	0	0	0	0
P02768|ALBU_HUMAN	Y.FYAPELLFFAK.R	173	183	N	Y	6.64	60	9.5	199000	46	0	0	104000	3100	0	144000	123000	167000	96300	184000	83900	238000	90800	630000	329000	267000	366000	263000	562000	503000	347000	163000	263000	244000	75900	48800	186000	84600	188000	85700	140000	131000	62200	516000	491000	170000	349000	324000	144000
P02768|ALBU_HUMAN	E.DYLSVVLNQLC(+57.02)VLHEK.T	475	490	N	Y	4.42	60	7.1	684	19	0	0	0	0	0	0	0	0	0	0	0	7000	0	0	0	0	975	0	0	0	0	2820	1600	2430	0	0	0	0	0	0	0	0	592	0	0	1120	1080	3550	1080
P02768|ALBU_HUMAN	N.L(+162.05)IK(+183.04)QNC(+157.09)ELFEQLGEYK.F	411	426	N	Y	1.22	60	1.7	678	2	0	0	0	0	0	0	0	0	0	0	0	0	0	0	0	0	0	0	0	0	26800	0	0	0	0	0	0	0	6400	0	0	0	0	0	0	0	0	0	0
P02768|ALBU_HUMAN	K.RM(+15.99)PC(+57.02)AEDYLSVVLNQLC(+57.02)VLHEK.T	469	490	N	Y	3.21	60	7.8	26000	38	0	0	6640	0	0	20300	10400	16500	10900	11800	4480	4970	0	39000	11900	0	34100	2820	19500	15600	0	122000	52200	12300	0	0	9170	0	15600	0	3600	13200	206000	5860	44300	34000	41100	87600	36100
P02768|ALBU_HUMAN	L.VNEVTEFAK.T	67	75	N	Y	3.28	60	12.4	1790	27	0	0	5270	0	0	0	0	193	2000	677	2900	1900	0	5580	8130	6160	9230	0	6780	2960	0	6220	3810	0	5050	0	589	0	3670	0	0	1270	1760	1200	0	0	1090	2480	0
P02768|ALBU_HUMAN	K.QTALVELVK(+57.02).H	550	558	N	Y	1.61	60	8.1	665	7	0	2620	24600	0	0	0	0	0	0	0	0	1250	0	0	0	0	0	1160	0	0	0	0	0	0	0	0	1030	0	1730	0	0	0	0	0	0	0	0	0	0
P02768|ALBU_HUMAN	E.C(+57.02)C(+57.02)H(+183.04)G(+157.09)DL(+157.09)LEC(+57.02)ADDRADLAK.Y	269	286	N	Y	2.14	60	8.3	663	3	0	0	0	0	0	0	0	0	0	0	0	0	0	0	0	0	0	0	0	0	0	2770	0	0	0	0	0	0	0	0	0	0	0	0	0	0	0	15100	0
P02768|ALBU_HUMAN	K.SHC(+57.02)IAEVENDEMPADLPS(+162.05)LAADFVESKDVC(+57.02)K.N	311	341	N	Y	1.6	60	2.2	651	5	0	0	0	0	0	0	6440	0	0	0	0	0	0	0	0	0	13100	0	0	0	0	0	0	0	0	0	0	0	0	0	0	0	0	0	0	0	0	0	0
P02768|ALBU_HUMAN	K.LK(+57.02)EC(+57.02)C(+57.02)EKPLLEK.S	299	310	N	Y	4.9	60	8.9	18600	31	17700	7360	332000	11800	0	0	14800	17200	8090	15000	0	18300	14500	0	0	0	0	4090	0	0	0	0	0	4330	46800	24900	61000	87000	66800	50400	74000	0	5410	0	144	116	0	6890	6780
P02768|ALBU_HUMAN	F.AAFVEK.C	576	581	N	Y	5.56	60	7.1	635	24	0	0	0	0	0	0	0	0	0	0	0	319	0	2430	2300	1430	1870	2520	1320	2310	2250	0	0	304	0	0	0	0	0	0	0	891	0	514	1140	1370	1070	871	889
P02768|ALBU_HUMAN	K.TC(+57.02)VADESAEN(+162.05)C(+57.02)DKSLHTLFGDK.L	76	97	N	Y	7.47	60	4.6	7460	40	0	0	0	0	0	0	13900	13400	24200	12700	4390	13400	7620	3860	5590	3390	5820	2920	3910	0	0	12200	6710	5920	11400	2740	13000	15600	0	7210	6680	3370	3130	4370	6870	4780	3800	35700	16400
P02768|ALBU_HUMAN	A.AFTEC(+57.02)C(+57.02)QAADK.A	188	198	N	Y	4.61	60	10.3	625	16	0	0	2150	1940	2580	0	0	0	0	0	0	1650	0	0	0	0	0	0	0	0	0	2670	0	0	0	0	321	0	0	0	0	772	1630	0	723	0	0	3590	965
P02768|ALBU_HUMAN	K.PLVEEPQNLIK.Q	403	413	N	Y	5.26	60	8	7130	44	0	0	3030	0	0	6360	5820	4610	9810	5530	5900	7660	3620	19700	12900	13000	7620	18300	18200	13500	18400	11300	10000	3280	10500	2210	4690	2110	10000	3630	0	3520	3710	7730	9660	8240	4830	4420	4740
P02768|ALBU_HUMAN	K.AEFAEVS(+162.05)KLVTDLTK.V	250	264	N	Y	3.76	60	11.4	59500	44	0	0	45300	0	0	9480	2570	48300	26300	87600	31100	7500	1770	137000	284000	93400	118000	119000	165000	191000	230000	69400	50400	121000	12400	1010	59200	1740	45200	1090	33700	43100	51600	31900	82100	5120	611	0	56800
P02768|ALBU_HUMAN	K.FQNALLVR(+57.02).Y	427	434	N	Y	2.11	60	9.4	609	10	0	2470	11100	302	2740	0	0	0	0	0	0	634	0	0	0	0	0	0	0	0	0	0	0	0	508	0	0	0	7220	0	0	1940	0	0	0	0	0	908	0
P02768|ALBU_HUMAN	E.VDETYVPK.E	517	524	N	Y	2.46	60	10.9	2110	24	2050	0	0	0	0	3840	0	1470	6390	0	10700	4420	0	0	0	13000	8170	0	0	0	6070	6100	0	2530	5170	0	5940	0	0	0	0	1120	1260	0	459	411	2110	9420	4370
P02768|ALBU_HUMAN	K.KVPQVSTPTLVEVSR.N	438	452	Y	Y	5.7	60	8.3	2780000	47	1300000	0	1280000	1210000	0	810000	3050000	3560000	3570000	4220000	2630000	4720000	1950000	4040000	2880000	2710000	2790000	3020000	2680000	2620000	3360000	4960000	3980000	3920000	1530000	1730000	3330000	2920000	2220000	2090000	2140000	2660000	3530000	1420000	2340000	2490000	1940000	5830000	3830000
P02768|ALBU_HUMAN	K.YLYEIAR(+57.02).R	162	168	N	Y	1.18	60	10.3	598	4	0	0	23000	0	0	0	0	0	0	0	0	0	0	0	0	0	0	0	0	0	0	0	0	0	0	0	0	0	1440	0	3290	0	0	1580	0	0	0	0	0
P02768|ALBU_HUMAN	R.LVRPEVDVMC(+57.02)TAFHDNEETFLK(+183.04)K.Y	139	161	N	Y	5.06	60	6.4	12800	34	0	0	0	0	0	6370	0	3210	10200	25000	25800	15000	0	4450	6290	0	4690	0	5190	0	3450	44600	0	6220	8910	0	19300	0	12900	0	15200	8770	4240	15100	2160	0	7020	25300	9060
P02768|ALBU_HUMAN	R.ETY(+183.04)GEMADC(+57.02)C(+57.02)AK.Q	106	117	N	Y	3.95	60	6.1	51200	40	0	0	0	33700	0	0	0	20900	14800	29400	734	14800	13000	12800	9900	73000	3570	1800	6460	3990	1260	60200	0	14300	10000	17000	5470	6110	30600	3070	10200	43700	10500	30300	15200	2400	11000	0	17900
P02768|ALBU_HUMAN	H.V(+157.09)KLVNEVTEFAK.T	64	75	N	Y	6.69	60	9	22100	18	0	0	0	0	0	0	0	0	0	0	0	0	0	0	0	0	3320	0	2160	0	6100	0	22300	15500	0	0	0	0	0	0	0	340	0	7970	18800	28900	10400	0	0
P02768|ALBU_HUMAN	K.LVNEVTEFAK(+162.05)TC(+57.02)VADESAENC(+57.02)DK.S	66	88	N	Y	4.67	60	9.5	3880	38	0	0	5320	0	0	0	0	9540	2360	13200	7060	7710	6050	2490	2100	1980	0	1700	0	357	0	11700	4400	0	4910	2520	7680	8760	8380	4010	11400	3880	0	753	2230	2740	1480	13100	4930
P02768|ALBU_HUMAN	K.SLHTLFGDK(+183.04)LC(+57.02)TVATLR.E	89	105	N	Y	2.47	60	11.2	674	11	0	0	0	0	0	0	0	0	0	0	2470	990	0	0	0	0	0	0	0	0	0	2870	0	0	0	0	0	0	0	0	0	0	3240	0	0	0	0	754	0
P02768|ALBU_HUMAN	V.AAS(+183.04)QA(+157.09)ALGL	601	609	N	Y	2.07	60	11.1	568	9	0	0	3750	0	0	0	0	0	0	0	0	5900	0	0	0	968	0	0	0	0	0	0	1450	0	0	0	0	0	0	0	0	5080	0	2210	931	1430	0	0	6130
P02768|ALBU_HUMAN	K.AAFTEC(+57.02)C(+57.02)QAADKAA.C	187	200	N	Y	3.99	60	10	562	15	0	0	0	0	0	0	0	886	2070	1340	1210	0	672	0	0	0	0	0	0	0	0	0	0	1560	0	881	3050	2210	3560	0	0	0	237	0	0	0	0	2020	4260
P02768|ALBU_HUMAN	C.ENQDSIS(+183.04)S(+183.04)K(+183.04)LKEC(+57.02)C(+57.02)EKPLLEK.S	290	310	N	Y	2.26	60	9.5	549	4	0	5000	0	13900	0	0	0	0	0	0	0	0	0	0	0	0	0	0	0	0	0	2910	0	0	0	0	0	0	0	0	0	0	0	0	0	0	0	0	0
P02768|ALBU_HUMAN	K.VHTEC(+57.02)C(+57.02)HGDLLEC(+57.02)ADDR(+162.05)ADLAKYIC(+57.02)ENQDSISSK.L	265	298	N	Y	3	60	8.9	547	7	0	0	0	0	0	0	0	2290	4840	0	1990	1610	0	0	0	0	0	0	0	0	0	0	0	0	0	0	0	0	0	0	0	0	0	0	0	0	0	6280	2530
P02768|ALBU_HUMAN	C.FSALEVDETYVPK.E	512	524	N	Y	14.11	60	8.6	186000	44	0	0	47300	0	0	0	126000	150000	233000	267000	290000	250000	105000	550000	348000	346000	567000	284000	493000	358000	281000	98500	109000	117000	363000	68700	229000	64200	162000	83200	332000	171000	79800	213000	293000	234000	184000	167000	109000
P02768|ALBU_HUMAN	K.QNC(+57.02)ELFEQLGEY(+126.10)K(+57.02).F	414	426	N	Y	1.69	60	5	627	13	0	0	0	0	0	0	0	0	0	0	0	0	0	0	0	0	3290	0	1520	0	0	4280	0	0	0	0	0	0	0	0	0	0	0	0	765	0	8330	3590	0
P02768|ALBU_HUMAN	R.AFK(+183.04)AWAVAR.L	234	242	N	Y	2.76	60	8	539	17	0	0	1520	0	0	0	0	1440	0	677	0	1460	296	0	0	1230	0	0	0	0	0	1690	0	0	611	0	408	0	0	0	1970	0	4490	0	0	0	0	0	0
P02768|ALBU_HUMAN	R.ADLA(+157.09)K(+162.05)YIC(+57.02)ENQDSIS(+157.09)SKLK.E	282	300	N	Y	1.96	60	11	538	3	0	9630	3460	0	13300	0	0	0	0	0	0	0	0	0	0	0	0	0	0	0	0	0	0	0	0	0	0	0	0	0	0	0	0	0	0	0	0	0	0
P02768|ALBU_HUMAN	K.C(+57.02)C(+57.02)AAADPH(+125.90)EC(+57.02)Y(+125.90)AK.V	384	396	N	Y	2.82	60	5.5	611	10	0	0	0	0	0	0	0	0	0	0	0	0	0	0	0	0	0	0	0	0	0	747	0	0	0	0	0	0	0	0	0	858	0	0	0	0	0	967	13200
P02768|ALBU_HUMAN	A.AADPHEC(+57.02)YAK.V	387	396	N	Y	7.28	60	7.7	4270	41	9680	10100	0	15100	11300	0	0	2240	0	1010	1480	3840	0	3180	332	2540	2980	1770	3400	0	635	10400	2960	3120	0	2580	2760	4790	0	9130	2650	3140	10000	4110	3220	2990	2420	11900	2330
P02768|ALBU_HUMAN	K.Q(-17.03)EPERNEC(+57.02)FLQHK(+57.02)DDNPNLPR.L	118	138	N	Y	2.48	60	8	521	5	0	0	15900	0	0	0	0	0	0	0	0	0	0	0	0	0	0	0	0	0	0	0	0	0	1390	0	2740	0	2340	0	3140	0	0	0	0	0	0	0	0
P02768|ALBU_HUMAN	K.YLYEIAR.R	162	168	N	Y	9.24	60	7.9	2110000	45	1320000	0	663000	1830000	0	0	0	1840000	1120000	2580000	1180000	615000	2190000	5110000	3170000	3380000	4590000	3570000	1750	5130000	5380000	1550000	3860000	4570000	1080000	2300000	2680000	2600000	1010000	2550000	1640000	1760000	1270000	3120000	2680000	3000000	2620000	2410000	582000
P02768|ALBU_HUMAN	R.M(+15.99)PC(+57.02)AEDYLSVVLNQL.C	470	484	N	Y	2.61	60	10.9	514	10	0	0	0	0	0	0	0	0	0	0	0	0	0	4740	0	4390	2520	0	4970	0	2400	0	2480	1570	0	0	0	0	0	0	0	0	0	0	0	0	0	0	0
P02768|ALBU_HUMAN	N.C(+57.02)(+162.05)E(+157.09)LFEQLGEYK.F	416	426	N	Y	1.18	60	8.1	489	3	0	0	0	0	0	0	0	0	0	0	0	0	0	0	0	382	0	0	0	0	20600	0	2940	0	0	0	0	0	0	0	0	0	0	0	0	0	0	0	0
P02768|ALBU_HUMAN	C.A(+126.10)(+157.09)EDY(+162.05)LS(+126.10)VVLNQLC(+57.02)VLHEK.T	473	490	N	Y	0.52	60	0	485	1	0	0	0	0	23800	0	0	0	0	0	0	0	0	0	0	0	0	0	0	0	0	0	0	0	0	0	0	0	0	0	0	0	0	0	0	0	0	0	0
P02768|ALBU_HUMAN	K.DDNPNLPR.L	131	138	N	Y	23.73	48.12	6.9	1260000	49	2330000	2570000	872000	358000	2770000	49400	48500	1940000	587000	1700000	1150000	904000	1660000	2270000	1390000	1520000	2740	1500000	1880000	920000	1760000	1620000	1110000	995000	2190000	1310000	1300000	1630000	1770000	1810000	2510000	965000	1210000	1020000	1210000	1200000	922000	1110000	936000
P02768|ALBU_HUMAN	S.VVLNQLC(+57.02)VLHEK.T	479	490	N	Y	3.05	60	9.1	578	17	0	0	0	0	0	0	0	0	0	0	0	0	0	0	0	0	0	0	0	0	0	2120	2100	0	0	0	0	0	0	0	0	1560	3360	637	1250	1150	1530	3330	1070
P02768|ALBU_HUMAN	R.LVRPEVDVMC(+57.02)TAFHDNEETFLK(+162.05)K.Y	139	161	N	Y	1.81	60	7.6	458	6	0	0	0	0	0	0	3190	2290	9390	916	5530	0	0	1130	0	0	0	0	0	0	0	0	0	0	0	0	0	0	0	0	0	0	0	0	0	0	0	0	0
P02768|ALBU_HUMAN	Q.VSTPTLVEVSR.N	442	452	N	Y	1.78	60	10.9	453	10	0	0	0	0	0	4160	2480	0	2510	2000	0	0	0	0	0	0	3900	0	0	1480	0	0	0	0	0	0	0	0	0	0	0	0	0	0	498	0	0	1250	0
P02768|ALBU_HUMAN	K.EFNAETFTFHADIC(+57.02)TLSEK(+57.02)ER.Q	525	545	N	Y	1.92	60	0	447	2	0	0	0	0	0	0	0	0	0	0	0	0	0	0	0	0	0	0	0	0	0	0	0	0	0	0	0	1090	20800	0	0	0	0	0	0	0	0	0	0
P02768|ALBU_HUMAN	N.EC(+57.02)FLQHK.D	124	130	N	Y	0.93	60	5.4	1620	8	0	0	0	7260	0	0	0	0	0	0	0	0	0	0	0	0	0	22500	0	0	0	3870	0	641	0	0	0	0	0	38000	0	1410	0	0	0	0	2420	0	0
P02768|ALBU_HUMAN	F.EQLGEYK.F	420	426	N	Y	4.23	60	5.8	441	20	0	0	0	0	0	0	0	0	0	0	0	0	0	1690	0	1350	659	1300	1590	2030	0	0	779	487	0	0	0	0	0	0	0	1490	0	328	1190	727	835	0	1190
P02768|ALBU_HUMAN	D.FAAFVEK.C	575	581	N	Y	2.06	60	4.5	439	7	0	0	1800	0	0	0	0	0	0	0	0	12400	0	0	0	0	0	1060	1180	0	0	920	0	0	0	0	0	0	0	0	0	0	0	0	0	0	0	2050	0
P02768|ALBU_HUMAN	R.MPC(+57.02)AEDY(+183.04)LSVVLNQLC(+57.02)VLHEK(+57.02).T	470	490	N	Y	3.24	60	11.7	438	10	0	0	0	0	0	0	0	1610	0	2430	1340	1440	0	0	0	0	0	0	0	0	0	0	0	0	0	0	5480	0	4790	0	992	0	0	0	0	0	0	0	0
P02768|ALBU_HUMAN	R.FKDLGEENFK(+57.02).A	35	44	N	Y	1.55	60	12.7	435	10	0	0	8550	0	0	0	1450	0	0	0	0	1120	0	0	0	0	0	0	0	0	0	0	0	0	0	3720	2170	482	0	2970	705	0	0	0	0	0	0	0	62.1
P02768|ALBU_HUMAN	C.AEDY(+183.04)LSVVLNQLC(+57.02)VLHEK.T	473	490	N	Y	2.88	60	13.1	434	14	0	0	464	0	0	0	0	819	0	314	0	808	0	0	0	1150	1340	0	0	0	0	2690	0	0	0	0	993	0	777	0	0	0	0	0	0	0	0	2390	0
P02768|ALBU_HUMAN	H.C(+57.02)IAEVENDEMPADLPSLAADFVESK.D	313	337	N	Y	2.88	60	11.2	12200	38	0	0	16400	0	0	3340	457	27600	36200	36600	41200	29500	4510	32000	24000	6570	16300	9370	20300	0	9460	22500	1820	447	4430	10400	81900	4150	54200	8920	22500	3420	4190	1780	0	0	0	18100	2100
P02768|ALBU_HUMAN	R.LVRPEVDVM(+15.99)C(+57.02)TAFHDNEETFLKK.Y	139	161	N	Y	3.18	60	6.9	45300	37	0	0	2930	0	0	105000	159000	91800	366000	26800	21400	1580	3570	1760	0	61000	777	0	966	0	3890	125000	132000	3370	7310	1500	10400	7120	0	3340	4030	182000	177000	60400	90100	113000	53300	123000	12000
P02768|ALBU_HUMAN	K.AEFAEVS(+183.04)KLVTDLTK.V	250	264	N	Y	3.46	60	10.1	428	13	0	0	0	0	0	0	0	0	0	0	0	626	0	0	0	0	0	0	0	867	0	0	0	0	0	0	0	0	0	0	0	2640	0	1510	346	0	0	0	1130
P02768|ALBU_HUMAN	E.C(+126.10)(+157.09)C(+162.05)H(+125.90)GDLLEC(+57.02)ADDRADLAK.Y	269	286	N	Y	2.18	60	0.9	425	3	0	0	0	0	0	0	0	0	0	0	0	0	0	0	0	0	0	0	0	0	0	4080	0	0	0	0	0	0	0	0	0	0	0	0	0	0	0	10100	0
P02768|ALBU_HUMAN	R.LAKTYETTLEK.C	373	383	N	Y	2.39	60	4.1	457	12	0	0	0	0	0	0	0	1120	0	643	0	0	0	0	0	3460	0	0	0	0	0	0	0	3980	0	0	847	0	0	0	0	1430	0	2810	0	2280	1440	0	1670
P02768|ALBU_HUMAN	C.AED(+157.09)Y(+183.04)LSVVLNQLC(+57.02)VLHEK.T	473	490	N	Y	1.63	60	8.5	419	8	0	0	15900	0	0	0	0	0	0	0	0	2780	0	0	0	0	0	0	0	0	0	0	0	440	0	0	0	0	689	0	0	0	0	0	0	166	184	0	0
P02768|ALBU_HUMAN	I.C(+57.02)ENQDSISSK.L	289	298	N	Y	3.47	60	9	1130	22	0	886	899	1770	0	0	0	0	0	0	0	1770	0	0	0	0	1690	0	0	0	0	6410	0	0	0	0	0	0	0	1330	1370	737	0	0	0	1100	112	2980	857
P02768|ALBU_HUMAN	R.RHPDY(+125.90)SVVLLLR.L	361	372	N	Y	1.46	60	5.7	456	13	0	0	0	0	0	0	0	3460	2310	1290	613	0	0	0	0	0	0	0	0	0	0	0	0	0	0	0	648	0	1770	0	860	0	0	0	0	0	0	194	9810
P02768|ALBU_HUMAN	K.VHTEC(+57.02)C(+57.02)HGDLLEC(+57.02)ADDRADLAK.Y	265	286	N	Y	5.08	60	7	1010000	47	329000	0	234000	1480000	0	625000	2240000	3340000	1850000	1970000	1140000	229000	1700000	362000	139000	291000	634000	292000	278000	112000	74200	1880000	878000	774000	1250000	1640000	1530000	783000	1490000	936000	1460000	1110000	1360000	589000	512000	979000	691000	2700000	1780000
P02768|ALBU_HUMAN	K.ADDK(+57.02)ETC(+57.02)FAEEGK.K	585	597	N	Y	2.47	60	9.6	402	8	0	0	3860	0	0	0	0	0	0	0	0	140	0	0	0	0	0	0	0	0	0	0	0	0	0	0	1370	0	2450	1990	4570	0	3460	0	0	0	0	1880	0
P02768|ALBU_HUMAN	K.Q(-17.03)NC(+57.02)ELFEQLGEY(+125.90)K.F	414	426	N	Y	1.48	60	5.2	444	6	0	0	0	0	0	0	0	0	0	0	0	0	0	0	0	0	0	0	0	0	0	0	2790	0	0	0	0	0	0	0	0	0	0	0	1690	0	0	0	0
P02768|ALBU_HUMAN	K.LVTDLTKVHTEC(+57.02)C(+57.02)H(+183.04)GDLLEC(+57.02)ADDR.A	258	281	N	Y	2.38	60	7.8	395	5	0	0	0	0	0	0	0	3300	0	5080	5320	0	0	0	0	0	0	0	0	0	0	0	0	0	0	0	2780	0	2890	0	0	0	0	0	0	0	0	0	0
P02768|ALBU_HUMAN	H.TEC(+162.05)C(+157.09)H(+183.04)GDLLEC(+57.02)ADDR.A	267	281	N	Y	2.75	60	6.8	388	8	0	0	0	0	0	0	0	1960	0	900	1500	0	0	0	0	0	0	0	0	0	0	0	0	0	0	0	2530	2930	2880	3570	2720	0	0	0	0	0	0	0	0
P02768|ALBU_HUMAN	K.KVPQVSTPTLVEVSRNLGK.V	438	456	N	Y	1.69	60	3.9	576	10	0	0	0	0	0	0	0	0	0	0	0	0	0	0	0	0	0	0	0	0	0	0	2800	1760	0	0	0	0	0	0	0	3790	0	0	0	605	0	0	8220
P02768|ALBU_HUMAN	A.L(+126.10)(+157.09)VELVK.H	553	558	N	Y	2.49	60	2.2	368	4	4300	5000	0	3470	5230	0	0	0	0	0	0	0	0	0	0	0	0	0	0	0	0	0	0	0	0	0	0	0	0	0	0	0	0	0	0	0	0	0	0
P02768|ALBU_HUMAN	K.YIC(+57.02)ENQDSISSKLK.E	287	300	N	Y	3.33	60	6.8	432	14	0	0	0	0	0	0	0	825	1330	0	0	0	0	605	0	0	1300	815	875	0	0	0	2710	1970	0	0	0	674	0	0	0	0	0	3840	0	3730	1080	0	0
P02768|ALBU_HUMAN	H.GDLLEC(+57.02)ADDR.A	272	281	N	Y	3.04	60	8.4	1700	23	0	0	0	0	0	0	719	722	0	1870	2430	2020	716	0	0	0	0	0	0	0	0	0	0	625	49300	1950	2470	0	4850	4210	5010	0	0	724	630	135	922	0	0
P02768|ALBU_HUMAN	K.LVTDLTK(+183.04)VHTEC(+57.02)C(+57.02)HGDLLEC(+57.02)ADDR.A	258	281	N	Y	3.02	60	9.1	363	11	0	0	0	0	0	0	0	3110	731	2050	0	1180	0	0	0	0	0	0	0	0	0	0	0	0	0	0	0	0	2300	0	0	2220	0	0	0	0	0	0	0
P02768|ALBU_HUMAN	F.LGMFLYEYAR.R	351	360	N	Y	5.01	60	7.4	3700	36	0	0	0	0	0	0	0	1360	1770	5570	4560	0	0	10800	6330	5110	8880	12800	8600	8590	17700	2350	5810	4360	4270	0	7590	0	3000	0	7280	570	1130	7100	5800	7770	1190	823	1160
P02768|ALBU_HUMAN	P.C(+126.10)(+162.05)AEDY(+162.05)LSVVLNQLC(+162.05)VLHEK.T	472	490	N	Y	0.63	60	0	360	1	0	0	17600	0	0	0	0	0	0	0	0	0	0	0	0	0	0	0	0	0	0	0	0	0	0	0	0	0	0	0	0	0	0	0	0	0	0	0	0
P02768|ALBU_HUMAN	Q.L(+157.09)K(+157.09)AVMDDFAAFVEK.C	568	581	N	Y	1.76	60	10.9	357	10	0	0	0	0	0	0	0	983	0	0	0	5610	0	0	0	0	0	0	0	0	0	0	0	330	0	0	0	0	0	0	2970	833	0	0	1640	1260	1640	0	1850
P02768|ALBU_HUMAN	R.LVRPEVDVMC(+57.02)TAFHDNEETFLKK(+183.04).Y	139	161	N	Y	1.52	60	10.4	356	3	0	0	0	0	0	0	0	10500	0	0	0	1550	0	0	0	0	0	0	0	0	0	0	0	0	0	0	0	0	0	0	0	0	0	0	5360	0	0	0	0
P02768|ALBU_HUMAN	R.MPC(+57.02)AEDY(+125.90)LSVVLNQLC(+57.02)VLHEK.T	470	490	N	Y	0.89	60	1.9	491	3	0	0	0	0	0	0	0	0	0	0	0	0	0	0	0	0	0	0	0	0	0	0	6700	0	0	0	0	0	0	0	0	0	0	0	0	0	0	0	12400
P02768|ALBU_HUMAN	E.TTLEK(+183.04)C(+157.09)C(+126.10)AAADPHEC(+57.02)YAK.V	379	396	N	Y	3.09	60	7.9	351	7	0	0	0	0	1320	0	0	0	0	0	0	0	0	0	0	0	0	0	0	0	0	1730	0	0	0	0	0	6850	0	0	0	0	0	0	0	0	0	1850	1180
P02768|ALBU_HUMAN	R.M(+15.99)PC(+57.02)AEDY(+125.90)LSVVLNQLC(+57.02)VLHEK.T	470	490	N	Y	1.47	60	3.5	346	7	0	0	1110	0	0	0	0	0	0	0	0	0	0	0	0	0	0	0	3070	0	0	0	0	0	0	0	0	0	0	0	0	0	0	0	0	0	1170	0	4750
P02768|ALBU_HUMAN	C.TAFHDNEETFLK.K	149	160	N	Y	1.58	60	6	345	10	0	0	608	0	0	0	0	0	0	0	0	2590	0	0	0	0	708	5380	3240	0	0	1710	1160	0	0	0	0	0	0	0	0	0	848	0	0	560	0	0	111
P02768|ALBU_HUMAN	K.LVNEVTEFAK(+57.02)TC(+57.02)VADESAENC(+57.02)DK.S	66	88	N	Y	2.99	60	7.5	3560	24	0	0	0	0	0	0	3330	8540	1040	4790	11200	17900	7750	0	0	0	2110	1550	0	0	0	540	0	1810	4900	9090	0	21100	21500	19600	28200	0	0	0	0	995	0	0	2590
P02768|ALBU_HUMAN	K.SHC(+57.02)IAEVENDEMPADLPSLAADFVESKDVC(+57.02)K.N	311	341	N	Y	1.57	60	8.7	389	7	0	0	0	0	0	0	0	0	0	0	0	1920	0	0	0	0	0	0	0	0	0	0	747	1630	0	0	0	0	0	0	0	8710	0	907	0	0	1550	0	3580
P02768|ALBU_HUMAN	T.ALVELVK.H	552	558	N	Y	5.47	60	7.3	331	22	0	0	0	0	0	0	0	0	0	0	0	412	0	1870	730	0	1530	1440	1720	0	651	0	687	425	0	0	0	0	0	0	0	430	0	659	559	768	408	0	389
P02768|ALBU_HUMAN	T.C(+126.10)(+162.05)V(+157.09)A(+157.09)DESAENC(+57.02)DK.S	77	88	N	Y	4.95	60	6.3	328	17	4200	0	0	0	0	0	0	0	0	0	0	0	0	575	0	215	1120	693	383	0	0	0	339	489	0	0	0	0	0	0	0	1470	0	183	1220	0	282	0	924
P02768|ALBU_HUMAN	K.SHC(+57.02)IAEVENDEMPADLPSLAADFVES(+183.04)KDVC(+57.02)K.N	311	341	N	Y	2.06	60	7.6	325	7	0	0	0	0	0	0	0	0	0	0	0	4370	0	0	0	0	0	0	0	0	0	1150	0	0	0	0	654	0	0	0	0	0	0	0	0	0	0	0	0
P02768|ALBU_HUMAN	P.C(+57.02)AEDYLSVVLNQLC(+57.02)VLHEK.T	472	490	N	Y	5.09	60	6	5480	42	0	0	0	0	0	1520	848	6080	1260	5060	3820	7580	921	14900	10300	6280	11100	8840	14200	12200	6360	3490	691	14600	611	0	6800	0	4390	565	2780	13600	4560	17300	8160	11400	9170	6630	8540
P02768|ALBU_HUMAN	K.AVMDDFAAFVEK(+57.02).C	570	581	N	Y	2.52	60	10.3	13600	19	0	0	0	0	0	0	0	1030	0	0	0	1760	0	0	0	0	3190	11800	13500	590000	0	0	0	4230	361	0	10300	0	10200	0	7200	0	3020	0	878	0	1080	3510	2370
P02768|ALBU_HUMAN	K.QTALVELVKHK(+57.02)PK.A	550	562	N	Y	1.24	60	1.3	318	2	4490	0	0	0	0	0	0	0	0	0	0	0	0	0	0	0	0	0	0	0	0	0	0	0	0	0	0	0	0	11100	0	0	0	0	0	0	0	0	0
P02768|ALBU_HUMAN	P.RLVRPEVDVMC(+57.02)TAFHDNEETFLKK.Y	138	161	N	Y	2.7	60	10.9	1410	17	0	0	0	0	0	1810	0	0	3710	0	0	1900	0	0	0	0	0	0	0	0	0	6630	3530	2500	0	0	0	0	337	0	0	2950	4110	1010	0	448	0	12000	5140
P02768|ALBU_HUMAN	K.Q(-17.03)EPER(+.98)NEC(+57.02)FLQHK.D	118	130	N	Y	3.69	60	9.3	3700	33	3580	0	0	1100	0	2270	1060	5610	1740	5980	5750	4610	957	1630	0	0	0	0	0	0	0	4010	7180	1970	5420	0	3460	8310	6200	912	5960	4390	0	0	2440	30300	0	8930	4440
P02768|ALBU_HUMAN	K.K(+57.02)(+126.10)VPQVSTPTLVEVSR.N	438	452	N	Y	1.54	60	11.4	316	3	0	798	0	11200	3450	0	0	0	0	0	0	0	0	0	0	0	0	0	0	0	0	0	0	0	0	0	0	0	0	0	0	0	0	0	0	0	0	0	0
P02768|ALBU_HUMAN	K.TC(+57.02)VADESAENC(+57.02)DK.S	76	88	N	Y	18.39	48.12	4.7	678000	49	719000	808000	371000	457000	22800	17000	246000	701000	887000	956000	1030000	98200	1080000	628000	226000	462000	586000	303000	536000	119000	122000	1250000	307000	189000	1310000	1500000	1550000	2030000	1670000	2130000	855000	63100	1630000	372000	257000	327000	221000	1930000	481000
P02768|ALBU_HUMAN	K.DVC(+57.02)K(+57.02)NYAEAK.D	338	347	N	Y	1.8	60	3.6	298	6	0	0	0	0	0	0	0	0	0	1390	0	0	0	0	0	0	433	531	0	0	0	0	0	0	0	0	4840	0	5300	0	0	0	2120	0	0	0	0	0	0
P02768|ALBU_HUMAN	R.LVRPEVDVM(+157.09)C(+57.02)TAFHDNEETFLKK.Y	139	161	N	Y	1.96	60	9.6	298	3	0	0	8020	0	0	0	0	0	0	0	0	0	0	0	0	0	0	0	0	0	0	0	0	0	0	0	0	4470	2120	0	0	0	0	0	0	0	0	0	0
P02768|ALBU_HUMAN	K.EFNAETFTF.H	525	533	N	Y	6.27	60	6	6380	36	0	0	409	0	0	0	0	3270	0	2620	2420	1630	0	33800	21500	17400	19300	21900	17600	26900	24300	997	11000	2840	1440	0	7930	0	5220	0	4320	672	0	5260	6000	10000	0	865	919
P02768|ALBU_HUMAN	K.S(+162.05)(+183.04)LHTLFGDK.L	89	97	N	Y	1.26	60	12.2	297	6	0	0	0	7800	0	0	0	0	0	575	348	0	0	899	0	0	0	0	0	0	0	0	0	0	984	0	0	0	0	0	0	0	0	0	0	0	3940	0	0
P02768|ALBU_HUMAN	V.FLGM(+15.99)FLYEYAR.R	350	360	N	Y	4.06	60	12.7	1620	31	0	0	0	0	0	0	0	0	0	0	0	645	0	2850	4570	3140	3210	7780	11700	3760	6330	1160	854	1880	0	0	1050	0	1080	0	0	0	1260	357	1900	4660	2190	743	1180
P02768|ALBU_HUMAN	C.TAFHDNEETFLKK.Y	149	161	N	Y	2.12	60	10.3	1110	18	0	0	0	0	0	0	0	437	0	0	0	0	0	267	0	0	0	0	0	0	0	5350	779	1240	0	0	473	0	0	0	0	333	0	0	0	1830	0	17100	1600
P02768|ALBU_HUMAN	C.AED(+157.09)Y(+183.04)LSVVLNQLC(+57.02)VLHEK(+57.02).T	473	490	N	Y	1.6	60	3.1	278	2	0	0	13000	0	0	0	0	0	0	0	0	0	0	0	0	0	0	0	0	0	0	0	0	0	0	0	0	0	0	0	0	0	0	0	0	0	0	623	0
P02768|ALBU_HUMAN	D.Y(+183.04)LSVVLNQLC(+57.02)VLHEK.T	476	490	N	Y	3.32	60	7.9	277	15	0	0	0	0	0	0	0	0	0	0	0	146	0	0	0	1760	861	0	0	0	0	0	0	0	0	0	0	0	0	0	0	520	131	0	1140	428	1310	0	0
P02768|ALBU_HUMAN	A.E(+162.05)(+157.09)DY(+183.04)LSVVLNQLC(+57.02)VLHEK.T	474	490	N	Y	1.17	60	9.5	303	4	0	0	13500	0	0	0	0	0	0	0	0	867	0	0	0	0	0	0	0	0	0	0	0	0	0	0	0	0	0	0	378	0	0	0	0	0	0	0	0
P02768|ALBU_HUMAN	K.TC(+57.02)VADESAENC(+57.02)DK(+183.04)SLHTLFGDK.L	76	97	N	Y	1.41	60	9	274	3	0	0	0	0	0	2970	0	0	0	0	0	2050	0	0	0	0	0	0	0	0	0	8390	0	0	0	0	0	0	0	0	0	0	0	0	0	0	0	0	0
P02768|ALBU_HUMAN	V.STPTLVEVSR.N	443	452	N	Y	1.68	60	5.6	265	10	0	0	0	0	0	0	0	0	0	0	0	0	0	0	0	0	0	0	3880	0	0	0	1040	0	0	0	0	0	0	0	0	141	0	0	0	2240	1200	0	1560
P02768|ALBU_HUMAN	K.VHTEC(+57.02)C(+57.02)H(+183.04)GDLLEC(+57.02)ADDR.A	265	281	N	Y	2.11	60	12.6	396	7	0	0	0	0	0	0	0	1430	0	0	2160	0	4810	0	0	0	0	0	0	0	0	0	0	0	0	0	6140	0	294	4300	265	0	0	0	0	0	0	0	0
P02768|ALBU_HUMAN	K.SHC(+57.02)IAEVENDEM(+15.99)PADLPSLAADFVESK(+57.02).D	311	337	N	Y	1.51	60	3.4	263	2	0	0	9340	0	0	0	0	0	0	0	0	3570	0	0	0	0	0	0	0	0	0	0	0	0	0	0	0	0	0	0	0	0	0	0	0	0	0	0	0
P02768|ALBU_HUMAN	R.MPC(+57.02)AEDYLSVVLNQLC(+57.02)VLHEKTPVSDR.V	470	496	N	Y	0.58	60	1.1	377	2	0	0	0	0	0	0	0	0	0	0	0	0	0	0	0	0	0	0	0	0	17900	0	0	0	0	0	0	0	0	0	0	0	0	0	0	507	0	0	0
P02768|ALBU_HUMAN	K.AVMDDFAAFVEK(+57.02)C(+57.02)C(+57.02)K.A	570	584	N	Y	2.76	60	8.3	1620	16	0	0	0	0	0	0	0	4270	0	2790	6460	11300	0	0	0	1670	0	6190	0	0	0	0	0	0	6820	0	11200	0	6900	0	11600	0	0	0	0	0	0	0	0
P02768|ALBU_HUMAN	R.PEVDVMC(+57.02)TAFHDNEETFLK.K	142	160	N	Y	1.45	60	12.3	253	6	0	0	0	0	0	735	0	0	0	0	0	4540	0	0	0	0	0	0	0	0	0	0	0	0	0	0	904	0	0	0	2150	3020	0	1060	0	0	0	0	0
P02768|ALBU_HUMAN	P.C(+126.10)(+157.09)AEDYLSVVLNQLC(+57.02)VLHEK(+57.02).T	472	490	N	Y	1.79	60	12.2	248	9	0	0	0	0	0	0	0	0	0	0	0	617	0	0	0	0	0	2360	0	0	881	0	0	655	0	0	0	0	0	0	0	1240	0	0	0	0	814	0	1740
P02768|ALBU_HUMAN	L.SVVLNQLC(+57.02)VLHEK.T	478	490	N	Y	3.17	60	7.2	10000	38	0	0	5690	0	0	0	0	3410	1910	10000	1340	10900	0	14800	13000	7260	13800	14800	8530	11200	4570	25000	13100	18100	0	0	3000	0	1880	0	792	12700	26900	12100	9570	23200	15500	39900	18600
P02768|ALBU_HUMAN	K.SHC(+57.02)IAEVENDEM(+15.99)PADLPSLAADFVESK.D	311	337	N	Y	5.78	60	10.6	177000	45	0	0	14900	0	0	121000	77700	283000	119000	193000	72100	453000	5880	351000	181000	298000	315000	145000	145000	97600	43700	282000	254000	512000	28100	10200	104000	5600	168000	8630	67100	383000	234000	197000	347000	334000	352000	503000	604000
P02768|ALBU_HUMAN	T.E(+162.05)C(+162.05)C(+126.10)HGDLLEC(+57.02)ADDRADLAK.Y	268	286	N	Y	1.55	60	18.7	245	2	0	0	0	0	0	0	0	0	0	0	0	0	0	0	0	0	0	0	0	0	0	0	0	0	0	0	0	0	0	0	0	1780	0	0	0	0	0	0	0
P02768|ALBU_HUMAN	K.EC(+57.02)C(+57.02)EK(+57.02)PLLEKSHC(+57.02)IAEVENDEMPADLPSLAADFVESK.D	301	337	N	Y	2.02	60	0.2	244	2	0	0	0	0	0	0	0	0	0	0	0	0	0	0	0	0	0	0	0	0	0	0	0	0	0	0	6330	0	5630	0	0	0	0	0	0	0	0	0	0
P02768|ALBU_HUMAN	C.A(+126.10)(+157.09)EDY(+126.10)LS(+162.05)VVLNQLC(+57.02)VLHEK.T	473	490	N	Y	0.1	60	0	244	1	0	0	0	12000	0	0	0	0	0	0	0	0	0	0	0	0	0	0	0	0	0	0	0	0	0	0	0	0	0	0	0	0	0	0	0	0	0	0	0
P02768|ALBU_HUMAN	K.QTALVELVK.H	550	558	N	Y	7.95	60	9.3	1420000	46	2720	0	476000	1010	0	0	6360	1530000	180000	1260000	1030000	613000	1100000	3680000	2260000	2300000	3110000	3570000	2770000	2040000	4490000	880000	2060000	2620000	500000	716000	628000	1120000	1050000	903000	693000	1770000	884000	2450000	2540000	2260000	1900000	346000	420000
P02768|ALBU_HUMAN	K.C(+57.02)ASLQK.F	224	229	N	Y	8.86	60	6.3	10300	47	16300	12300	871	26800	14000	16400	13500	9350	16400	19700	16700	2170	17900	8950	598	8550	6600	7010	11400	0	0	7630	5670	5960	14300	21100	15200	24600	21200	27500	27400	1720	5020	5530	6260	7150	5620	5840	2310
P02768|ALBU_HUMAN	R.YK(+57.02)AAFTEC(+57.02)C(+57.02)QAADK.A	185	198	N	Y	2.21	60	6.4	2150	12	0	0	0	0	0	0	0	5120	0	0	1890	1650	2560	0	0	885	0	0	0	0	0	0	0	0	6000	14700	18600	17000	17600	12700	6510	0	0	0	0	0	0	0	0
P02768|ALBU_HUMAN	K.EFNAETFTFHADIC(+57.02)TL.S	525	540	N	Y	3.32	60	10.5	1290	27	0	0	0	0	0	0	0	2160	428	5090	1970	1990	0	3040	1060	2880	1100	1610	1410	0	0	0	1120	0	1130	0	10200	0	13200	0	5860	405	0	1480	1430	1520	0	0	104
P02768|ALBU_HUMAN	K.EFNAETFTFHADIC(+57.02).T	525	538	N	Y	1.74	60	12.8	234	10	0	0	0	0	0	0	0	1170	0	652	0	0	0	798	0	0	1080	887	0	0	0	0	0	0	395	0	2210	0	0	0	3020	503	0	0	0	0	0	0	0
P02768|ALBU_HUMAN	K.KYLYEIAR.R	161	168	N	Y	6.94	60	8.9	56700	46	74300	0	15500	37700	0	0	37000	71300	44700	68700	28700	55800	37100	98300	59400	68600	101000	96600	84700	43100	86100	49300	76700	71900	72100	57200	38800	19800	54200	47100	73600	71900	35700	56000	74600	98100	72400	39000	54100
P02768|ALBU_HUMAN	R.LVR(+57.02)P(+157.09)EVDVMC(+57.02)TAFHDNEETFLK.K	139	160	N	Y	0.09	60	0	231	1	0	0	11300	0	0	0	0	0	0	0	0	0	0	0	0	0	0	0	0	0	0	0	0	0	0	0	0	0	0	0	0	0	0	0	0	0	0	0	0
P02768|ALBU_HUMAN	K.AAFTEC(+57.02)C(+162.05)Q(+157.09)A(+157.09)AD.K	187	197	N	Y	1.56	60	10.2	231	6	745	0	0	0	0	1250	0	0	2280	0	0	0	2330	0	0	0	0	0	0	0	0	0	0	0	0	0	1200	0	0	0	0	0	3500	0	0	0	0	0	0
P02768|ALBU_HUMAN	K.ALVLIAFAQYLQQC(+57.02)PFEDHVK(+57.02).L	45	65	N	Y	1.42	60	5.8	1700	7	0	0	66100	0	0	0	0	0	0	0	0	0	0	0	0	0	0	0	734	0	0	0	1170	0	0	0	0	0	3900	0	3170	0	0	0	451	0	0	7750	0
P02768|ALBU_HUMAN	R.ETYGEM(+15.99)ADC(+57.02)C(+57.02)AK(+183.04)QEPER.N	106	122	N	Y	1.93	60	7.2	224	5	0	0	0	0	0	0	0	0	1560	0	0	0	0	0	0	1420	0	0	0	0	0	4760	0	0	0	0	0	0	0	0	0	0	0	0	0	0	0	1350	0
P02768|ALBU_HUMAN	V.FDEFKPLVEEPQNLIK.Q	398	413	N	Y	2.35	60	11	224	8	0	0	0	0	0	0	0	0	0	0	0	0	0	0	0	0	0	0	0	0	0	664	0	0	0	0	0	0	0	0	0	2420	1720	0	0	0	0	436	0
P02768|ALBU_HUMAN	L.YEIAR.R	164	168	N	Y	2.45	60	7.7	723	22	490	0	429	0	0	0	0	0	664	0	0	833	0	0	0	520	3000	2130	0	0	0	1970	0	0	0	0	0	0	0	0	0	2250	0	1510	0	831	0	728	0
P02768|ALBU_HUMAN	K.R(+57.02)MPC(+57.02)AEDYLSVVLNQLC(+57.02)VLHEK.T	469	490	N	Y	2.54	60	8.3	16800	24	0	0	149000	0	0	0	0	94200	0	92900	21800	39100	0	2530	0	0	1370	5910	0	0	1600	4390	0	0	1470	0	123000	0	93400	0	65300	0	21600	0	0	0	0	26900	2390
P02768|ALBU_HUMAN	K.SHC(+57.02)IAEVENDEMPAD.L	311	325	N	Y	1.04	60	8	215	4	0	0	0	0	0	0	0	0	0	0	0	8160	0	0	0	0	0	0	0	0	0	0	0	0	0	0	0	0	0	0	0	0	0	0	0	0	0	1060	0
P02768|ALBU_HUMAN	R.HPY(+125.90)FYAPELLFFAK.R	170	183	N	Y	4.02	60	9.1	3680	28	0	0	0	0	0	0	0	357	0	0	0	0	0	4530	9560	7680	5530	6120	6390	0	0	6610	5390	9120	0	0	0	0	0	0	0	9740	1530	6040	9780	2150	6590	5050	3480
P02768|ALBU_HUMAN	K.LVNEVTEFAK(+183.04)TC(+57.02)VADESAENC(+57.02)DK.S	66	88	N	Y	3.04	60	4.8	2330	20	0	0	0	0	0	0	0	166	0	464	2500	2570	0	0	0	0	0	0	0	0	0	25600	0	0	0	0	2930	0	2170	0	649	4840	2940	0	0	0	0	8930	2950
P02768|ALBU_HUMAN	R.MPC(+157.09)AEDYLSVVLNQLC(+57.02)VLHEK(+57.02).T	470	490	N	Y	1.18	60	4.1	208	2	0	0	9220	0	0	0	0	0	0	0	0	0	0	0	0	0	0	0	0	0	0	0	0	0	0	0	0	0	0	0	0	0	957	0	0	0	0	0	0
P02768|ALBU_HUMAN	N.DEMPADLPSLAADFVESK.D	320	337	N	Y	2.95	60	9.9	1170	32	0	0	0	0	0	1990	0	828	0	831	0	6280	0	1340	802	264	1310	0	1280	233	2510	0	5950	5120	0	0	625	0	0	0	0	3530	135	2290	4320	3190	2700	1670	1420
P02768|ALBU_HUMAN	C.AEDY(+183.04)L(+157.09)SVVLNQLC(+57.02)VLHEK(+57.02).T	473	490	N	Y	0.18	60	0	201	1	0	0	9830	0	0	0	0	0	0	0	0	0	0	0	0	0	0	0	0	0	0	0	0	0	0	0	0	0	0	0	0	0	0	0	0	0	0	0	0
P02768|ALBU_HUMAN	K.K(+183.04)VPQVSTPTLVEVSR.N	438	452	N	Y	4.63	60	5.9	25800	42	6900	0	33400	0	0	0	2580	34100	16900	49300	53900	15700	12600	36600	22800	49800	12300	15200	3930	0	9420	99000	0	8110	27200	2540	22600	8020	7660	0	6470	12300	72800	13600	6780	1570	4460	25500	9530
P02768|ALBU_HUMAN	V.NEVTEFAK.T	68	75	N	Y	2.38	60	9.6	1350	21	0	0	0	0	0	0	0	554	707	1710	0	0	0	11700	6110	0	0	0	7810	2960	0	0	0	595	0	0	815	0	1530	0	2450	0	1500	1000	774	3960	0	9050	0
P02768|ALBU_HUMAN	R.R(+57.02)PC(+57.02)FSALEVDETYVPK.E	509	524	N	Y	1.64	60	8.9	14800	16	0	0	666000	0	0	0	0	0	0	0	1080	8820	0	2850	971	0	3320	4290	6490	0	0	0	0	0	0	0	10900	1240	12000	474	1310	0	2110	0	0	0	0	1660	0
P02768|ALBU_HUMAN	V.R(+57.02)(+126.10)PEV(+157.09)DVMC(+57.02)TAFHDNEETFLKK.Y	141	161	N	Y	2.14	60	1.5	192	3	0	0	0	0	0	0	0	0	3350	0	2540	0	0	0	0	0	0	0	0	0	0	0	0	0	0	0	0	0	0	0	0	0	0	0	0	0	0	0	0
P02768|ALBU_HUMAN	K.Q(-17.03)NC(+57.02)ELFEQLGEYKFQNALLVR.Y	414	434	N	Y	1.74	60	8.9	191	9	0	0	0	0	0	0	0	0	0	0	0	0	0	0	0	0	0	0	0	0	0	150	3280	3010	0	0	0	0	0	0	0	93.5	0	882	322	118	430	0	1080
P02768|ALBU_HUMAN	R.LK(+57.02)C(+57.02)ASLQK.F	222	229	N	Y	2.06	60	7.7	191	5	0	0	0	0	0	0	0	0	0	0	0	146	0	0	0	0	0	0	0	0	0	0	0	0	0	0	283	0	933	7680	316	0	0	0	0	0	0	0	0
P02768|ALBU_HUMAN	C.IAEVENDEMPADLPSLAADFVESK.D	314	337	N	Y	2.66	60	7	5910	39	0	0	1460	0	0	0	0	18600	7630	16600	6100	5100	0	20500	10500	5570	11200	4370	12300	5110	17800	5970	11900	4100	3130	0	19200	0	11900	0	15900	8950	2210	5910	2540	4910	4240	5940	11000
P02768|ALBU_HUMAN	K.SHC(+57.02)IAEVENDEMPADLPSLAADFVES(+126.10)K(+57.02)DVC(+57.02)K.N	311	341	N	Y	0.14	60	0	184	1	0	0	0	0	0	0	0	0	0	0	0	0	0	0	0	0	0	0	0	0	0	9000	0	0	0	0	0	0	0	0	0	0	0	0	0	0	0	0	0
P02768|ALBU_HUMAN	R.RPC(+57.02)FSALEVDETY(+183.04)VPK.E	509	524	N	Y	3.45	60	9.2	24100	28	0	0	0	0	0	0	0	5580	4130	1930	2610	8630	0	1080	568	0	454	435	0	0	0	0	0	3710	0	0	354	0	4390	0	233	8900	0	17700	3900	0	4060	0	3860
P02768|ALBU_HUMAN	K.SHC(+157.09)IAEVENDEMPADLPSLAADFVESK.D	311	337	N	Y	0.19	60	0	180	1	0	0	8800	0	0	0	0	0	0	0	0	0	0	0	0	0	0	0	0	0	0	0	0	0	0	0	0	0	0	0	0	0	0	0	0	0	0	0	0
P02768|ALBU_HUMAN	M.DDFAAFVEK.C	573	581	N	Y	2.1	60	7.4	179	7	0	0	1380	0	0	0	0	0	0	531	0	0	0	0	0	0	1900	2300	0	0	0	0	0	0	0	0	1100	0	711	0	835	0	0	0	0	0	0	0	0
P02768|ALBU_HUMAN	R.V(+162.05)TK(+57.02)C(+57.02)C(+57.02)TESLVNR.R	497	508	N	Y	0.94	60	15.6	178	5	0	0	5790	1120	0	0	0	0	0	0	0	0	0	0	0	0	0	0	0	0	0	0	0	0	0	0	0	0	0	0	0	0	0	0	0	651	0	0	0
P02768|ALBU_HUMAN	C.F(+162.05)S(+126.10)A(+157.09)LEVDETYVPK.E	512	524	N	Y	0.29	60	0	177	1	8680	0	0	0	0	0	0	0	0	0	0	0	0	0	0	0	0	0	0	0	0	0	0	0	0	0	0	0	0	0	0	0	0	0	0	0	0	0	0
P02768|ALBU_HUMAN	K.SEVAHR.F	29	34	N	Y	1.15	60	3.8	201	7	0	0	0	0	0	0	0	0	0	1320	0	1020	0	0	0	0	0	0	0	0	0	0	0	0	3680	0	1560	0	1310	673	0	286	0	0	0	0	0	0	0
P02768|ALBU_HUMAN	F.AQYLQQC(+57.02)PFEDHVK(+57.02).L	52	65	N	Y	1.65	60	5.7	1960	12	0	0	44500	0	0	0	0	0	0	595	2210	6410	2360	0	0	0	0	0	0	0	0	0	0	0	5300	6490	5890	1820	1240	1670	17500	0	0	0	0	0	0	0	0
P02768|ALBU_HUMAN	R.HPYFYAPELLFFAK(+57.02).R	170	183	N	Y	1.6	60	11.2	172	7	0	0	2560	0	0	0	0	0	0	0	0	1660	0	0	0	0	0	290	1320	0	0	0	0	0	0	0	546	0	591	0	0	0	0	0	0	0	0	0	0
P02768|ALBU_HUMAN	K.TC(+57.02)VADESAENC(+57.02)DKSLHTLFGDK.L	76	97	N	Y	2.85	60	10	171	7	0	0	0	0	0	0	0	0	0	0	0	0	0	0	0	0	0	0	0	0	0	0	1760	1390	0	0	0	0	0	0	0	130	0	1790	872	1100	1340	0	0
P02768|ALBU_HUMAN	Q.L(+162.05)(+157.09)KAVM(+15.99)DDFAAFVEK.C	568	581	N	Y	2.01	60	5.4	165	5	0	0	0	0	0	0	0	0	0	0	0	0	0	0	0	0	0	0	0	0	0	0	0	0	0	0	0	0	0	0	0	0	0	0	0	0	1610	0	0
P02768|ALBU_HUMAN	R.MPC(+57.02)AEDYLSVVLNQLC(+57.02)VLHEKTPVS(+183.04)DRVTKC(+126.10)C(+57.02)TESLVN(+162.05)R.R	470	508	N	Y	2.04	60	2.7	157	5	0	0	0	0	0	0	0	0	0	0	0	0	0	0	0	0	2900	0	0	0	0	0	0	0	0	0	0	0	0	0	0	0	0	0	511	0	1740	0	0
P02768|ALBU_HUMAN	K.YIC(+57.02)ENQDSIS(+183.04)SKLK.E	287	300	N	Y	1.42	60	5	156	3	0	0	0	0	0	1090	0	0	1830	0	0	0	0	0	0	0	0	0	0	0	0	0	0	0	0	0	0	0	0	0	0	0	0	0	0	0	0	0	0
P02768|ALBU_HUMAN	M.PADLPSLAADFVESK.D	323	337	N	Y	2.16	60	5.2	3050	33	0	0	24700	0	0	0	0	1540	0	677	0	13500	0	3370	0	1770	6170	10600	3670	1500	0	3950	0	4830	0	0	1870	0	1630	0	129	7580	2470	1990	4140	3770	3130	3580	5160
P02768|ALBU_HUMAN	K.EC(+57.02)C(+157.09)EK(+57.02)PLLEK.S	301	310	N	Y	0.03	60	0	155	1	7590	0	0	0	0	0	0	0	0	0	0	0	0	0	0	0	0	0	0	0	0	0	0	0	0	0	0	0	0	0	0	0	0	0	0	0	0	0	0
P02768|ALBU_HUMAN	K.TYETTLEK(+183.04)C(+57.02)C(+57.02)AAADPHEC(+57.02)YAK.V	376	396	N	Y	5.86	60	4.9	9310	35	0	0	0	2920	0	0	0	33900	16700	37200	7380	2770	13000	5050	1960	38700	1710	0	2970	0	0	0	0	1540	16000	15100	24700	11300	30500	8050	9930	0	6430	2090	0	0	1880	2250	2110
P02768|ALBU_HUMAN	R.ADLAK(+183.04)YIC(+57.02)ENQDSISSK.L	282	298	N	Y	1.97	60	8.1	1020	17	0	0	0	0	0	1830	0	5260	3350	0	2470	1760	334	0	0	0	0	0	0	0	0	22900	0	0	505	0	1910	0	1330	0	0	0	0	0	0	0	0	406	0
P02768|ALBU_HUMAN	K.VPQVSTPTLVEVSR(+57.02).N	439	452	N	Y	0.24	60	0	153	1	0	0	7500	0	0	0	0	0	0	0	0	0	0	0	0	0	0	0	0	0	0	0	0	0	0	0	0	0	0	0	0	0	0	0	0	0	0	0	0
P02768|ALBU_HUMAN	F.TEC(+57.02)C(+57.02)QAADK.A	190	198	N	Y	2.25	60	4.2	150	4	0	0	0	0	0	0	0	0	0	0	0	1450	0	0	0	0	0	0	0	0	0	0	0	0	0	0	0	0	0	0	0	0	0	0	0	0	0	2070	537
P02768|ALBU_HUMAN	M.PC(+57.02)AEDYLSVVLNQLC(+57.02)VLHEK.T	471	490	N	Y	2.58	60	7.7	851	24	0	0	1260	0	0	0	0	0	0	613	0	5440	0	0	0	578	2840	6090	0	0	917	0	1560	2280	0	0	1180	0	890	0	0	959	232	1640	1710	1810	423	281	1130
P02768|ALBU_HUMAN	K.K(+183.04)YLYEIAR.R	161	168	N	Y	2.87	60	6.5	1470	24	0	0	1880	0	0	0	0	0	0	1910	0	1400	310	852	677	2010	0	446	392	0	0	4360	0	0	0	0	1050	0	0	0	0	1870	0	0	759	0	898	4500	0
P02768|ALBU_HUMAN	R.LVRPEVDVMC(+57.02)TAFHD.N	139	153	N	Y	1.29	60	8.9	142	5	0	0	1970	0	0	255	0	0	0	0	0	0	0	0	0	0	0	0	0	0	0	0	0	0	0	0	0	0	0	0	0	0	0	0	0	0	0	3030	0
P02768|ALBU_HUMAN	K.QNC(+57.02)ELFEQLGEYKFQNALLVR.Y	414	434	N	Y	1.78	60	11.1	888	19	0	0	0	0	0	0	0	0	0	1750	0	240	0	0	0	0	0	1020	0	2190	0	2540	1510	9640	0	0	0	0	0	0	0	2780	0	2320	2270	5630	1010	0	5630
P02768|ALBU_HUMAN	K.Y(+125.90)LYEIAR.R	162	168	N	Y	0.71	60	5.8	138	3	0	0	0	0	0	0	0	0	0	0	0	0	0	0	0	0	0	0	0	0	0	0	1190	0	0	0	0	0	0	0	0	5190	0	0	0	0	0	0	0
P02768|ALBU_HUMAN	K.Q(-17.03)NC(+57.02)ELFEQLGEYK(+183.04).F	414	426	N	Y	0.89	60	14.7	137	3	0	0	0	0	0	0	0	0	0	0	0	0	0	0	0	0	0	0	0	0	0	0	0	0	0	0	0	0	0	0	0	924	0	0	0	0	0	0	1090
P02768|ALBU_HUMAN	K.RMPC(+57.02)AEDYLSVVLNQLC(+57.02)VLHEK.T	469	490	N	Y	4.86	60	7.8	611000	44	0	0	0	0	0	188000	175000	1390000	589000	315000	417000	503000	39900	571000	628000	352000	638000	578000	698000	654000	478000	1550000	1140000	1090000	31600	90000	557000	162000	439000	87100	185000	652000	1250000	444000	398000	1130000	822000	2600000	1310000
P02768|ALBU_HUMAN	K.C(+57.02)ASLQK(+183.04)FGER.A	224	233	N	Y	3.2	60	11.9	7750	37	0	0	5360	0	0	13500	3610	7650	10200	12500	9770	3420	1930	4380	6040	37300	2620	0	5750	0	0	14900	0	385	8230	6390	6350	6440	8100	2520	6430	2790	1370	0	0	1210	0	6290	0
P02768|ALBU_HUMAN	R.DAH(+183.04)KSEVAHR.F	25	34	N	Y	0.75	60	5.8	133	2	0	0	0	0	0	5880	661	0	0	0	0	0	0	0	0	0	0	0	0	0	0	0	0	0	0	0	0	0	0	0	0	0	0	0	0	0	0	0	0
P02768|ALBU_HUMAN	K.EQLK(+162.05)AVMDDFAAFVEK.C	566	581	N	Y	2.68	60	11.8	3140	33	0	0	0	0	0	2800	1370	617	4180	1340	4070	585	0	12500	24700	9250	6250	8290	8400	9800	11600	0	0	841	0	0	1510	801	347	0	0	2080	0	6640	1810	2530	617	379	0
P02768|ALBU_HUMAN	K.SHC(+57.02)IAEVENDEMPADLPSLAADFVESK.D	311	337	N	Y	3.19	60	8	1500000	45	0	0	4780	0	0	757000	777000	3320000	1560000	3240000	1160000	3460000	87000	2660000	1370000	1250000	3500000	970000	814000	1740000	1130000	2620000	1010000	1840000	362000	243000	2760000	224000	2130000	233000	1310000	4080000	2210000	1630000	1400000	1450000	1160000	1080000	4040000
P02768|ALBU_HUMAN	K.E(+126.10)QLK(+57.02)AVMDDFAAFVEK.C	566	581	N	Y	1.88	60	9	132	8	583	0	0	1430	1980	0	0	0	0	0	0	0	0	0	0	0	0	0	0	0	0	0	0	0	0	0	0	0	0	0	0	488	0	0	0	0	0	0	0
P02768|ALBU_HUMAN	K.NYAEAK(+57.02)DVFLGMFLYEYAR.R	342	360	N	Y	2.34	60	15.2	130	8	0	0	0	0	0	0	0	566	0	839	0	0	0	0	0	0	229	106	0	0	0	0	0	0	0	0	1850	0	1470	0	911	0	0	0	0	0	0	0	0
P02768|ALBU_HUMAN	C.A(+162.05)(+157.09)EDY(+125.90)LS(+183.04)VVLNQLC(+57.02)VLHEK.T	473	490	N	Y	0.2	60	0	130	1	0	0	6370	0	0	0	0	0	0	0	0	0	0	0	0	0	0	0	0	0	0	0	0	0	0	0	0	0	0	0	0	0	0	0	0	0	0	0	0
P02768|ALBU_HUMAN	K.SHC(+57.02)IAEVENDEM(+15.99)PADLPSLAADFVES(+162.05)KDVC(+57.02)K.N	311	341	N	Y	2.02	60	11.4	129	4	0	0	0	0	0	0	0	0	0	0	0	2580	0	0	0	0	0	0	0	0	0	0	0	0	0	0	0	0	0	0	0	1360	0	0	0	0	0	0	0
P02768|ALBU_HUMAN	P.C(+126.10)(+157.09)AEDY(+125.90)LSVVLNQLC(+57.02)VLHEK.T	472	490	N	Y	0.7	60	8	128	2	0	0	0	0	0	0	0	0	0	0	0	0	0	0	5970	0	0	0	0	0	0	0	281	0	0	0	0	0	0	0	0	0	0	0	0	0	0	0	0
P02768|ALBU_HUMAN	R.LVRPEVDVM(+15.99)C(+57.02)T(+162.05)AFHDNEETFLKK.Y	139	161	N	Y	1.74	60	7.9	123	5	0	0	0	0	0	0	0	0	0	0	0	0	0	308	0	0	0	0	0	0	0	802	0	0	0	0	0	0	0	0	0	2090	0	0	0	0	0	0	2030
P02768|ALBU_HUMAN	V.VLNQLC(+57.02)VLHEK.T	480	490	N	Y	2.77	60	10.4	1490	27	0	0	4320	0	0	0	0	910	0	0	0	2550	0	2270	901	0	3120	2110	941	2270	0	3640	1370	4870	0	0	0	0	0	0	0	2980	3840	2400	2980	1240	1790	5970	2240
P02768|ALBU_HUMAN	R.HPYFYAPELLFFAK.R	170	183	N	Y	3.2	10.45	7.6	399000	49	5700	16100	47000	16000	30200	164000	163000	506000	140000	325000	206000	410000	66200	639000	449000	541000	989000	447000	997000	628000	1720000	506000	440000	494000	183000	42100	420000	18000	356000	22900	276000	196000	375000	923000	1420000	824000	1010000	411000	192000
P02768|ALBU_HUMAN	K.EC(+57.02)C(+57.02)EKPLLEKSH(+183.04)C(+57.02)IAEVENDEM(+15.99)PADLPSLAADFVESK.D	301	337	N	Y	0.23	60	0	118	1	0	0	0	0	0	0	0	0	0	0	0	5770	0	0	0	0	0	0	0	0	0	0	0	0	0	0	0	0	0	0	0	0	0	0	0	0	0	0	0
P02768|ALBU_HUMAN	V.V(+162.05)(+157.09)LNQLC(+57.02)VLHEK.T	480	490	N	Y	2.17	60	10.5	116	12	0	0	0	0	0	0	0	0	0	0	0	234	0	143	0	0	0	1400	0	0	0	0	0	0	0	0	0	0	0	0	0	397	0	0	0	555	832	0	158
P02768|ALBU_HUMAN	K.Q(-17.03)NC(+57.02)ELFEQLGEYK(+183.04)FQNALLVR.Y	414	434	N	Y	2.18	60	14.2	116	7	0	0	378	0	0	0	0	0	0	0	0	681	0	0	0	0	0	0	0	0	0	1280	0	0	0	0	0	0	0	0	0	0	434	0	0	0	0	337	0
P02768|ALBU_HUMAN	K.RMPC(+57.02)AEDY(+125.90)LSVVLNQLC(+57.02)VLHEK.T	469	490	N	Y	2.21	60	4.3	266	5	0	0	0	0	0	0	0	0	0	0	0	0	0	0	0	0	0	0	0	0	0	0	0	0	0	0	0	0	0	0	0	0	0	0	0	0	379	0	8740
P02768|ALBU_HUMAN	K.EQLK(+183.04)AVM(+15.99)DDFAAFVEK.C	566	581	N	Y	0.86	60	3.4	194	3	0	0	0	0	0	0	0	0	0	0	0	0	0	0	0	0	0	0	0	0	0	2090	0	0	0	0	0	0	0	0	0	0	1300	0	0	0	0	6110	0
P02768|ALBU_HUMAN	L.I(+157.09)K(+162.05)QNC(+57.02)ELFEQLGEYK.F	412	426	N	Y	3.24	60	6.6	106	2	0	0	0	0	0	0	0	0	0	0	0	0	0	0	0	0	0	0	0	0	0	0	0	0	0	0	0	0	0	0	0	2530	0	0	0	0	0	0	2660
P02768|ALBU_HUMAN	K.AVMDDFAAFVEK(+183.04)C(+57.02)C(+57.02)K.A	570	584	N	Y	1.96	60	7.7	1320	19	0	0	0	0	0	0	0	0	0	0	0	1880	0	0	0	13200	0	0	0	511	0	4870	0	0	0	0	0	0	723	0	0	2080	4170	0	0	0	0	1580	500
P02768|ALBU_HUMAN	A.DDRADLAK.Y	279	286	N	Y	1.4	60	2.5	104	4	0	0	0	0	0	0	0	0	0	1010	0	0	0	0	0	0	0	0	0	0	0	1350	0	0	0	0	0	1910	0	0	0	0	0	0	0	0	0	0	0
P02768|ALBU_HUMAN	R.MPC(+57.02)AEDYLSVVLNQLC(+57.02)VLHEK.T	470	490	N	Y	2.74	60	5.4	68000	44	0	0	6040	0	0	2360	3170	165000	2010	34000	21000	67400	7410	319000	7800	2300	224000	175000	41500	254000	196000	64600	44400	123000	6340	6010	22200	9350	0	9660	12800	107000	67800	120000	79600	122000	58200	35400	186000
P02768|ALBU_HUMAN	R.MPC(+57.02)AEDYLSVVLNQLC(+57.02).V	470	485	N	Y	1.51	60	10	102	4	0	0	0	0	0	0	0	0	0	0	0	0	0	1810	0	0	1180	0	0	0	721	0	0	0	0	0	0	0	0	0	0	0	0	0	0	0	0	0	0
P02768|ALBU_HUMAN	K.QNC(+57.02)ELFEQLGEYK(+57.02)FQNALLVR.Y	414	434	N	Y	2.49	60	9.4	1410	18	0	0	0	0	0	0	0	7240	0	7640	1190	4750	0	0	0	905	0	4830	541	0	0	0	0	1810	1580	0	8600	0	14600	784	6480	540	0	0	0	0	0	0	0
P02768|ALBU_HUMAN	K.EC(+57.02)C(+57.02)EKPLLEK(+183.04)SHC(+57.02)IAEVENDEMPADLPSLAADFVESK.D	301	337	N	Y	0.41	60	1	290	3	0	0	0	0	0	0	0	0	0	0	0	4790	0	0	0	0	0	0	0	0	0	9240	0	0	0	0	0	0	0	0	0	0	0	0	0	0	0	0	0
P02768|ALBU_HUMAN	P.C(+126.10)(+157.09)AEDY(+183.04)LSVVLNQLC(+57.02)VLHEK.T	472	490	N	Y	2.45	60	9.7	389	10	0	0	0	0	0	0	0	0	0	0	0	0	0	0	0	0	0	0	0	0	0	0	0	0	0	0	0	0	0	0	0	1040	0	0	0	0	0	0	986
P02768|ALBU_HUMAN	R.LVRPEVDVMC(+57.02)TAFHDNEETFLKK.Y	139	161	N	Y	2.6	60	7.3	545000	45	605	0	0	0	0	90200	48700	1030000	84200	1410000	84900	1230000	80800	988000	71400	41800	155000	25600	60700	484000	3350	399000	1640000	1170000	94000	14800	220000	37100	221000	23700	36100	1620000	540000	1580000	1340000	1910000	667000	337000	1830000
P02768|ALBU_HUMAN	R.LVRPEVDVMC(+57.02)TAFH(+125.90)DNEETFLK(+57.02)K.Y	139	161	N	Y	0.9	60	3.2	90.8	2	0	0	0	0	0	0	0	0	0	2750	0	0	0	0	0	0	0	0	0	0	0	0	0	0	0	0	0	0	0	0	0	0	1700	0	0	0	0	0	0
P02768|ALBU_HUMAN	K.K(+57.02)VPQVSTPTLVEVSR.N	438	452	N	Y	1.84	60	8.6	21100	23	9360	0	930000	0	0	0	1230	1000	955	1640	5010	11200	0	0	0	0	0	0	0	0	0	0	0	5280	8120	0	8380	11300	20700	3520	5430	0	417	0	0	0	0	702	0
P02768|ALBU_HUMAN	V.LNQLC(+57.02)VLHEK.T	481	490	N	Y	0.86	60	3.6	126	3	0	0	2250	0	0	0	0	0	0	0	0	0	0	0	0	0	0	0	0	0	0	0	0	0	0	0	0	0	0	0	0	0	1270	0	0	0	0	2640	0
P02768|ALBU_HUMAN	L.VLIAFAQYLQQC(+57.02)PFEDHVK.L	47	65	N	Y	0.87	60	8.4	86.3	3	0	0	0	0	0	0	0	0	0	0	0	0	0	0	0	0	624	0	0	3390	0	0	0	0	0	0	0	0	0	0	0	0	0	0	0	0	0	0	0
P02768|ALBU_HUMAN	D.PHEC(+57.02)YAK.V	390	396	N	Y	10.16	16.35	2.2	15400	49	6280	40400	4250	45200	31000	2190	2500	6670	10600	11700	16000	5810	15300	15800	6980	12300	10000	5350	13200	3220	2470	43700	8710	10100	17100	12400	14000	13100	18300	14300	13000	7960	29500	13000	11400	10900	13400	41600	7380
P02768|ALBU_HUMAN	K.SEV(+157.09)AHR(+57.02)FK(+57.02)DLGEENFK.A	29	44	N	Y	1.78	60	15.7	80.8	2	0	0	0	0	2100	0	0	0	0	0	0	1860	0	0	0	0	0	0	0	0	0	0	0	0	0	0	0	0	0	0	0	0	0	0	0	0	0	0	0
P02768|ALBU_HUMAN	L.SVVLNQLC(+57.02)VLHEK(+57.02).T	478	490	N	Y	0.16	60	0	79.5	1	0	0	3900	0	0	0	0	0	0	0	0	0	0	0	0	0	0	0	0	0	0	0	0	0	0	0	0	0	0	0	0	0	0	0	0	0	0	0	0
P02768|ALBU_HUMAN	P.C(+57.02)(+126.10)AEDY(+125.90)L(+157.09)SVVLNQLC(+57.02)VLHEK.T	472	490	N	Y	1.86	60	5.5	79.4	3	0	0	0	0	0	0	0	1480	0	1610	0	0	0	0	0	0	0	0	0	0	0	0	0	0	0	0	0	0	0	0	0	0	0	0	0	0	0	0	0
P02768|ALBU_HUMAN	K.LVNEVTEFAKTC(+57.02)VADESAENC(+57.02)DK.S	66	88	N	Y	1.03	60	7.4	78.3	4	0	0	0	402	0	0	0	0	0	0	0	0	0	0	0	0	0	0	0	0	0	0	0	0	0	0	0	0	0	0	0	0	0	0	0	0	0	0	0
P02768|ALBU_HUMAN	A.VMDDFAAFVEK.C	571	581	N	Y	3.68	60	10.2	2900	31	0	0	0	0	0	0	0	0	0	0	0	2770	0	6420	4070	5500	3630	7040	5760	6610	9790	5950	3980	3720	0	0	0	0	787	0	0	3470	3720	3360	2960	4020	3970	4130	2950
P02768|ALBU_HUMAN	L.VRPEVDVMC(+57.02)TAFHDNEETFLKK.Y	140	161	N	Y	1.25	60	6.3	77.1	2	0	0	0	0	0	0	0	0	0	0	0	0	0	0	0	0	0	0	0	0	0	0	0	0	0	0	2210	0	0	0	0	0	0	0	0	0	0	0	0
P02768|ALBU_HUMAN	K.DVFLGM(+15.99)F.L	348	354	N	Y	4.79	60	10.8	1420	24	0	0	0	0	0	0	0	0	0	0	0	0	0	10000	6300	7090	3950	6950	5670	3450	2740	0	1370	951	0	0	0	0	0	0	0	873	0	2860	1980	2190	1720	0	353
P02768|ALBU_HUMAN	A.PELLFFAK.R	176	183	N	Y	2.76	60	10.3	9560	36	0	0	1380	0	0	0	0	4100	0	4190	0	11700	0	22800	8100	9440	34700	14800	19600	13500	51000	11500	9400	9730	0	0	5550	0	8390	0	2480	5030	18700	15800	31700	17600	25300	12700	4700
P02768|ALBU_HUMAN	P.C(+126.10)(+162.05)AEDY(+162.05)LSVVLNQLC(+57.02)VLHEK.T	472	490	N	Y	0.05	60	0	75.7	1	0	0	3710	0	0	0	0	0	0	0	0	0	0	0	0	0	0	0	0	0	0	0	0	0	0	0	0	0	0	0	0	0	0	0	0	0	0	0	0
P02768|ALBU_HUMAN	R.MPC(+157.09)AEDY(+125.90)LSVVLNQLC(+57.02)VLHEK.T	470	490	N	Y	0.18	60	0	179	1	0	0	8760	0	0	0	0	0	0	0	0	0	0	0	0	0	0	0	0	0	0	0	0	0	0	0	0	0	0	0	0	0	0	0	0	0	0	0	0
P02768|ALBU_HUMAN	K.HPEAK.R	464	468	N	Y	2.4	60	5.3	535	17	0	0	0	455	0	0	0	3630	4160	1550	0	416	1690	0	0	0	0	0	0	0	0	0	502	1360	5390	0	0	0	0	0	672	822	0	694	1390	1560	1510	0	227
P02768|ALBU_HUMAN	R.R(+57.02)HPYFYAPELLFFAK.R	169	183	N	Y	0.12	60	0	97	1	0	0	4750	0	0	0	0	0	0	0	0	0	0	0	0	0	0	0	0	0	0	0	0	0	0	0	0	0	0	0	0	0	0	0	0	0	0	0	0
P02768|ALBU_HUMAN	K.RMPC(+57.02)AEDY(+183.04)LSVVLNQLC(+57.02)VLHEK.T	469	490	N	Y	0.59	60	7.1	607	5	0	0	0	0	0	0	0	0	0	0	0	0	0	0	0	0	0	0	0	0	0	1900	0	0	0	0	0	0	0	0	0	0	11100	0	0	0	0	6740	0
P02768|ALBU_HUMAN	K.DVFLGM(+15.99)FLYEYAR(+57.02).R	348	360	N	Y	1.21	60	10.6	432	3	0	0	17900	0	0	0	0	0	0	0	0	143	0	0	0	0	0	0	0	0	0	0	0	0	0	0	0	0	0	0	0	0	0	0	0	0	0	3100	0
P02768|ALBU_HUMAN	K.ALVLIAFAQYLQQC(+57.02)PFEDHVK.L	45	65	N	Y	3.39	60	9.4	74000	45	0	0	74000	0	0	7310	8760	38700	19300	174000	23200	130000	40300	220000	101000	41800	116000	100000	94200	212000	155000	129000	101000	193000	21200	28000	34500	16300	59400	10600	17100	76400	89500	59800	117000	118000	65600	146000	87700
P02768|ALBU_HUMAN	K.SHC(+57.02)IAEVENDEMPADLPSLAADFVESKDV(+157.09)C(+162.05)KNYA(+157.09)EA.K	311	346	N	Y	0.1	60	0	67.1	1	0	0	0	0	0	0	0	0	0	0	0	3290	0	0	0	0	0	0	0	0	0	0	0	0	0	0	0	0	0	0	0	0	0	0	0	0	0	0	0
P02768|ALBU_HUMAN	K.A(+162.05)DDKETC(+57.02)FAEEGKK.L	585	598	N	Y	0.04	60	0	63.4	1	0	0	0	0	0	0	0	0	0	0	0	0	0	0	0	0	0	0	0	0	0	3110	0	0	0	0	0	0	0	0	0	0	0	0	0	0	0	0	0
P02768|ALBU_HUMAN	C.AAADPHEC(+57.02)YAK.V	386	396	N	Y	6.83	60	3.7	9360	48	12300	21600	2440	22700	28700	1110	2990	5890	3740	0	6410	6920	9130	10700	3670	9000	9140	6360	7320	1390	1010	23400	2080	6680	8750	964	8500	7350	10400	12300	9850	4300	18000	7320	7350	5250	7490	23000	4050
P02768|ALBU_HUMAN	P.C(+57.02)AEDY(+183.04)LSVVLNQLC(+57.02)VLHEK.T	472	490	N	Y	1.51	60	2.1	62.2	3	0	0	0	0	0	0	0	0	0	0	0	634	0	0	0	0	0	0	0	0	0	1300	0	0	0	0	0	0	0	0	0	0	0	0	0	0	0	0	0
P02768|ALBU_HUMAN	V.LIAFAQ(+157.09)Y(+125.90)LQQC(+57.02)PFEDHVK.L	48	65	N	Y	0.11	60	0	59.5	1	0	0	0	0	0	0	0	0	0	0	0	0	0	0	0	0	0	0	0	0	0	0	0	0	0	2910	0	0	0	0	0	0	0	0	0	0	0	0	0
P02768|ALBU_HUMAN	K.EQLK(+57.02)AVMDDFAAFVEK.C	566	581	N	Y	1.9	60	6.8	522	16	0	0	0	0	0	0	0	0	0	0	2530	0	0	0	0	3610	2050	2070	0	0	0	0	732	687	818	0	0	474	0	0	0	0	0	1030	0	1700	0	0	0
P02768|ALBU_HUMAN	M.PADLPSLAADFVESK(+57.02).D	323	337	N	Y	0.66	60	17.2	57.8	2	0	0	2020	0	0	0	0	0	0	814	0	0	0	0	0	0	0	0	0	0	0	0	0	0	0	0	0	0	0	0	0	0	0	0	0	0	0	0	0
P02768|ALBU_HUMAN	R.ETYGEMADC(+57.02)C(+57.02)AK(+57.02).Q	106	117	N	Y	0.07	60	0	57.6	1	0	0	0	0	0	0	0	0	0	0	0	0	0	0	0	0	0	0	0	0	0	0	0	0	0	0	0	0	2820	0	0	0	0	0	0	0	0	0	0
P02768|ALBU_HUMAN	D.YLSVVLNQLC(+57.02)VLHEK.T	476	490	N	Y	1.02	60	11.3	54.4	5	0	0	0	0	0	0	0	0	0	0	0	0	0	0	0	0	0	0	0	0	0	0	0	0	0	0	0	0	0	0	0	192	0	228	0	0	0	1820	0
P02768|ALBU_HUMAN	K.TPVSDR.V	491	496	N	Y	5.91	60	5.5	14400	46	19400	31200	3200	38700	43300	19700	16600	16400	15500	19400	15400	12500	21500	15400	0	10600	14000	10900	10800	0	0	26400	8140	6540	15800	29400	23600	19600	16500	35500	28600	2970	9670	8510	4740	7840	5410	10100	3140
P02768|ALBU_HUMAN	K.KVPQVSTPTLVEVSR(+57.02).N	438	452	N	Y	2.46	60	3	7680	27	0	0	198000	0	0	0	0	7330	0	5710	823	23700	2800	0	0	0	7430	18900	7350	0	0	0	0	6220	2790	0	28500	11800	7300	1780	12700	80	1750	0	0	0	0	2830	6280
P02768|ALBU_HUMAN	R.LVRPEVDVMC(+57.02)TAFH(+125.90)DNEETFLKK.Y	139	161	N	Y	0.05	60	0	50.1	1	0	0	0	0	0	0	0	0	0	0	0	0	0	0	0	0	0	0	0	0	0	0	0	0	0	0	0	0	0	0	0	0	0	0	0	0	0	0	2450
P02768|ALBU_HUMAN	K.SH(+125.90)C(+57.02)IAEVENDEMPADLPSLAADFVESK.D	311	337	N	Y	1.67	60	8	628	13	0	0	851	0	0	0	0	0	0	0	0	0	0	0	0	0	857	0	0	0	0	814	824	2800	0	0	0	0	0	0	0	5700	0	577	323	0	344	0	15800
P02768|ALBU_HUMAN	K.RMPC(+57.02)AEDYLSVVLNQLC(+57.02)VLHEK(+183.04)TPVSDR.V	469	496	N	Y	1.35	60	2.1	47.4	2	0	0	0	0	0	0	0	0	0	0	0	0	0	0	0	0	0	0	0	0	0	0	0	0	0	0	0	0	0	0	0	0	1570	0	0	0	0	0	0
P02768|ALBU_HUMAN	R.YK(+183.04)AAFTEC(+57.02)C(+57.02)QAADK.A	185	198	N	Y	1.44	60	11.4	45.7	4	0	0	0	0	0	0	0	0	0	0	0	539	0	0	0	0	0	0	0	0	0	465	0	0	0	0	0	0	0	0	0	0	0	0	0	0	0	0	0
P02768|ALBU_HUMAN	K.ADDK(+57.02)ETC(+57.02)FAEEGK(+57.02).K	585	597	N	Y	0.05	60	0	45.4	1	0	0	2220	0	0	0	0	0	0	0	0	0	0	0	0	0	0	0	0	0	0	0	0	0	0	0	0	0	0	0	0	0	0	0	0	0	0	0	0
P02768|ALBU_HUMAN	R.DAHK(+183.04)SEVAHR.F	25	34	N	Y	0.04	60	0	43.4	1	0	0	0	0	0	2130	0	0	0	0	0	0	0	0	0	0	0	0	0	0	0	0	0	0	0	0	0	0	0	0	0	0	0	0	0	0	0	0	0
P02768|ALBU_HUMAN	K.QNC(+57.02)ELFEQLGEY(+125.90)K.F	414	426	N	Y	4.51	60	8.4	51600	40	0	0	2010	0	0	1420	2670	8380	14900	15700	4280	5430	0	113000	161000	127000	55700	72600	43000	1120	0	96900	98300	107000	971	0	2090	0	6920	0	9070	91300	29800	49800	67400	31600	39700	48000	263000
P02768|ALBU_HUMAN	R.LVRPEVDVMC(+57.02)TAFH(+183.04)DNEETFLK.K	139	160	N	Y	2.21	60	6.5	182	3	0	0	0	0	0	0	0	1670	0	0	4090	0	0	0	0	0	0	0	0	0	0	0	0	0	0	0	3130	0	0	0	0	0	0	0	0	0	0	0	0
P02768|ALBU_HUMAN	R.PC(+57.02)FSALEVDETYVPK.E	510	524	N	Y	4.43	60	7.7	7340	40	0	0	708	0	0	422	1160	12300	5440	4980	6940	11300	0	21200	3720	8930	17600	4730	7310	12900	0	7610	19700	14700	5190	0	9030	0	8710	993	7280	13000	0	13600	11200	13900	10100	9730	8820
P02768|ALBU_HUMAN	I.AFAQYLQQC(+57.02)PFEDHVK.L	50	65	N	Y	1.02	60	4	40.1	4	0	0	0	0	0	0	0	0	0	0	0	0	0	0	0	0	0	0	0	0	0	0	0	0	0	0	0	0	0	0	0	0	0	0	0	0	0	211	776
P02768|ALBU_HUMAN	K.DVFLGMFLYEYAR.R	348	360	N	Y	3	60	7.4	20300	44	0	0	832	0	0	2340	1950	41200	13400	47400	32300	1130	5370	12700	15200	8260	11200	27100	9520	8620	31000	65900	29200	39400	4470	0	40700	10000	30000	13700	11200	13500	93400	23400	21200	80500	11100	5650	38900
P02768|ALBU_HUMAN	K.LVTDLTK(+57.02)VHTEC(+57.02)C(+57.02)H(+125.90)GDLLEC(+57.02)ADDR.A	258	281	N	Y	0.05	60	0	38.9	1	0	0	0	0	0	0	0	0	0	0	1900	0	0	0	0	0	0	0	0	0	0	0	0	0	0	0	0	0	0	0	0	0	0	0	0	0	0	0	0
P02768|ALBU_HUMAN	K.EFNAETFTFHADIC(+57.02)TLSEK(+57.02).E	525	543	N	Y	0.77	60	3.8	412	11	0	0	11700	0	0	0	1070	486	645	0	290	514	740	0	0	0	0	0	0	0	0	0	0	0	0	365	2690	0	0	328	1370	0	0	0	0	0	0	0	0
P02768|ALBU_HUMAN	K.SHC(+57.02)IAEVENDEMPADLPSLAADFVESK(+183.04)DVC(+57.02)K.N	311	341	N	Y	1.65	60	7.4	4130	17	0	0	0	0	0	0	0	16100	0	60900	0	448	0	0	0	0	0	0	0	0	0	9300	0	0	0	0	52300	0	13900	0	0	777	2150	0	0	0	0	629	1050
P02768|ALBU_HUMAN	K.DVC(+57.02)KNYAEAK.D	338	347	N	Y	0.84	60	13.7	37.2	3	0	0	0	0	0	0	0	0	0	0	0	0	0	0	0	0	0	0	0	0	0	0	1230	0	0	0	0	0	0	0	0	0	0	0	0	0	0	0	0
P02768|ALBU_HUMAN	K.SLHTLFGDKLC(+57.02)TVATLR.E	89	105	N	Y	2.43	60	6.8	14500	26	0	0	820	0	0	0	0	4210	0	4180	0	0	0	0	0	0	0	1350	160	0	0	6110	42600	159000	0	0	0	0	0	0	0	17000	6410	57600	31700	30500	88700	13000	77400
P02768|ALBU_HUMAN	R.M(+15.99)PC(+57.02)AEDY(+183.04)LSVVLNQLC(+57.02)VLHEK(+57.02).T	470	490	N	Y	0.04	60	0	34.9	1	0	0	1710	0	0	0	0	0	0	0	0	0	0	0	0	0	0	0	0	0	0	0	0	0	0	0	0	0	0	0	0	0	0	0	0	0	0	0	0
P02768|ALBU_HUMAN	K.TC(+57.02)VADESAENC(+57.02)DK(+57.02)SLHTLFGDK.L	76	97	N	Y	2.15	60	4.1	2070	10	0	0	0	0	0	0	0	0	0	0	3590	5060	0	0	0	0	0	0	0	0	0	0	0	0	10600	2940	17100	18500	19600	1540	21900	0	0	0	0	0	0	0	0
P02768|ALBU_HUMAN	R.RPC(+57.02)FSALEVDETY(+125.90)VPK.E	509	524	N	Y	4.96	60	8.7	30100	36	0	0	153	0	0	0	0	20000	20000	10600	4910	3710	0	1390	70900	51300	36500	23800	23600	0	0	79600	49100	72200	0	0	1530	0	6280	0	2140	47000	25900	24100	42400	12700	21300	84500	169000
P02768|ALBU_HUMAN	C.PFEDHVK.L	59	65	N	Y	0.04	60	0	27.5	1	0	0	0	0	0	0	0	0	0	1350	0	0	0	0	0	0	0	0	0	0	0	0	0	0	0	0	0	0	0	0	0	0	0	0	0	0	0	0	0
P02768|ALBU_HUMAN	K.AAFTEC(+57.02)C(+57.02)QAADK(+183.04)AAC(+57.02)LLPK.L	187	205	N	Y	0.88	60	2.2	1700	8	0	0	0	0	0	4460	0	0	0	0	0	0	0	0	0	0	0	0	0	0	0	10800	0	0	0	0	20500	0	11100	0	0	4950	10000	0	0	0	0	10200	0
P02768|ALBU_HUMAN	K.Q(-17.03)TALVELVK(+57.02).H	550	558	N	Y	0.89	60	12.3	24.8	3	0	0	608	0	0	0	0	0	0	0	0	0	0	0	0	0	0	0	0	0	0	0	492	0	0	0	0	0	0	0	0	0	0	0	0	0	0	0	0
P02768|ALBU_HUMAN	K.RM(+15.99)PC(+57.02)AEDY(+125.90)LSVVLNQLC(+57.02)VLHEK.T	469	490	N	Y	0.05	60	0	24.7	1	0	0	0	0	0	0	0	0	0	0	0	0	0	0	0	0	0	0	0	0	0	0	0	0	0	0	0	0	0	0	0	0	0	0	0	0	0	0	1210
P02768|ALBU_HUMAN	K.VFDEFKPLVEEPQNLIK.Q	397	413	N	Y	3.69	60	7.3	2140000	46	0	9900	233000	0	0	3720	504000	2370000	1040000	1980000	1580000	566000	241000	3820000	4200000	3660000	1770000	2850000	4510000	5100000	6430000	3040000	3670000	2740000	837000	185000	1830000	206000	1390000	119000	1260000	2620000	1900000	3580000	2690000	3300000	3410000	2910000	1610000
P02768|ALBU_HUMAN	K.ALVLIAFAQY(+125.90)LQQC(+57.02)PFEDHVK.L	45	65	N	Y	0.7	60	10.8	20.6	2	0	0	0	0	0	0	0	0	0	0	0	0	0	0	0	0	0	0	0	0	0	0	0	0	0	0	0	0	0	0	0	0	0	0	0	0	0	402	606
P02768|ALBU_HUMAN	T.C(+57.02)VADESAENC(+57.02)DK.S	77	88	N	Y	0.06	60	0	20.5	1	0	0	0	0	0	0	0	0	0	0	0	0	0	0	0	0	0	0	0	0	0	0	0	0	0	0	0	0	0	0	0	0	0	0	0	0	0	0	0
P02768|ALBU_HUMAN	K.HPEAK(+183.04)R.M	464	469	N	Y	3.64	60	4	20.4	8	0	0	0	0	0	0	0	0	0	0	0	160	0	0	0	220	0	0	0	0	0	0	0	0	0	0	0	0	0	0	0	37.6	0	0	33.6	0	0	0	0
P02768|ALBU_HUMAN	K.VH(+125.90)TEC(+57.02)C(+57.02)HGDLLEC(+57.02)ADDR.A	265	281	N	Y	0.09	60	0	34.9	1	0	0	0	0	0	0	0	0	0	0	0	0	0	0	0	0	0	0	0	0	0	0	0	0	0	0	0	0	0	0	0	0	0	0	0	0	0	0	1710
P02768|ALBU_HUMAN	K.K(+57.02)(+126.10)LVAASQAALGL	598	609	N	Y	0.05	60	0	19.6	1	0	0	0	958	0	0	0	0	0	0	0	0	0	0	0	0	0	0	0	0	0	0	0	0	0	0	0	0	0	0	0	0	0	0	0	0	0	0	0
P02768|ALBU_HUMAN	K.ETC(+57.02)FAEEGK.K	589	597	N	Y	0.05	60	0	18.4	1	0	0	0	0	0	0	0	0	0	0	0	0	0	0	0	0	0	0	0	0	901	0	0	0	0	0	0	0	0	0	0	0	0	0	0	0	0	0	0
P02768|ALBU_HUMAN	K.VHTEC(+57.02)C(+57.02)H(+125.90)GDLLEC(+57.02)ADDRADLAK.Y	265	286	N	Y	0.14	60	0	16.6	1	0	0	0	0	0	0	0	0	0	0	0	0	0	0	0	0	0	0	0	0	0	0	0	0	0	0	0	0	0	0	0	0	0	0	0	0	0	0	815
P02768|ALBU_HUMAN	R.R(+57.02)HPDYSVVLLLR.L	361	372	N	Y	0.79	60	3.8	6640	8	0	0	297000	0	0	0	0	3410	0	1100	0	0	0	0	0	0	0	0	0	0	0	0	0	0	1910	0	6700	0	5510	0	7060	0	0	0	0	0	0	3000	0
P02768|ALBU_HUMAN	L.EVDETYVPK.E	516	524	N	Y	1.56	60	4.5	391	11	0	0	1420	0	0	0	0	878	0	0	0	1880	0	0	0	0	0	0	0	0	0	3820	0	0	0	0	0	0	0	0	831	934	906	0	0	0	0	618	0
P02768|ALBU_HUMAN	K.RM(+15.99)PC(+57.02)AEDY(+183.04)LSVVLNQLC(+57.02)VLHEK.T	469	490	N	Y	0.85	60	6.3	318	4	0	0	4250	0	0	0	0	0	0	0	0	0	0	0	0	0	0	0	0	0	0	0	0	0	0	0	0	0	0	0	0	0	1200	0	0	0	0	0	0
P02768|ALBU_HUMAN	K.K(+183.04)QTALVELVK.H	549	558	N	Y	4.55	60	7.7	114000	47	2240	0	97100	1430	0	105000	25200	105000	155000	131000	133000	227000	37400	123000	172000	185000	132000	35000	149000	81900	229000	271000	2330	9200	31800	57100	344000	156000	158000	50000	93200	6490	341000	20900	13100	4930	21800	261000	12300
P02768|ALBU_HUMAN	V.VLLLR.L	368	372	N		2.01	60	6.3	890	30	0	0	0	0	0	0	0	1220	0	1260	0	838	0	3600	0	938	884	2010	1090	0	0	1970	2380	1090	0	0	1080	0	453	0	1430	1040	904	0	2080	1740	1400	3980	671
P02768|ALBU_HUMAN	M.PC(+57.02)A(+157.09)E(+157.09)DYLSVVLNQLC(+57.02)VLHEK.T	471	490	N	Y	0.01	60	0	7.06	1	0	0	0	0	0	0	0	0	0	0	0	0	0	0	0	0	0	0	0	0	0	0	0	346	0	0	0	0	0	0	0	0	0	0	0	0	0	0	0
P02768|ALBU_HUMAN	K.AEFAEVSK.L	250	257	N	Y	12.62	60	5.9	1790000	47	2880000	3280000	651000	2460000	3490000	0	0	2170000	2060000	2170000	1960000	986000	1280000	2640000	1520000	2010000	1880000	2100000	1960000	657000	2060000	2150000	2060000	1610000	2070000	1010000	3150000	1410000	2280000	2900000	2740000	1280000	1030000	2880000	1410000	1790000	1480000	1900000	1300000
P49190|PTH2R_HUMAN	A.AWAVAR.A	293	298	Y	Y	11.73	46.7	7.4	1170000	49	1310000	794000	413000	1500000	1460000	574000	436000	1070000	23200	1420000	1050000	669000	1360000	2580000	1330000	1770000	2240000	2560000	2010000	976000	1880000	588000	1280000	1440000	1030000	976000	1410000	478000	1230000	1600000	1230000	1020000	635000	1600000	1440000	1640000	1330000	667000	1070000
P02771|FETA_HUMAN	I.YEIAR.R	164	168	Y	Y	2.45	60	7.7	723	22	490	0	429	0	0	0	0	0	664	0	0	833	0	0	0	520	3000	2130	0	0	0	1970	0	0	0	0	0	0	0	0	0	2250	0	1510	0	831	0	728	0
Q9Y267|S22AE_HUMAN	A.GEENFK.E	3	8	Y	Y	4.88	60	9.1	1100	34	649	0	1420	856	0	0	0	1260	0	2310	0	709	0	1710	0	0	948	1280	1710	0	2220	3850	933	2100	0	0	0	0	1640	0	1070	237	3020	933	752	1270	1520	3440	2040
O43426|SYNJ1_HUMAN	K.EF(+157.09)GGIGA(+157.09)P(+157.09)PSPGVAR.R	1141	1155	Y	Y	2.54	60	10.6	441	12	0	0	0	0	0	0	0	0	0	0	0	0	0	0	0	0	0	0	0	0	772	0	0	2850	0	0	0	0	0	0	0	832	0	385	0	0	0	0	8650
Q8N271|PROM2_HUMAN	S.HPEAK.G	462	466	Y	Y	2.4	60	5.3	535	17	0	0	0	455	0	0	0	3630	4160	1550	0	416	1690	0	0	0	0	0	0	0	0	0	502	1360	5390	0	0	0	0	0	672	822	0	694	1390	1560	1510	0	227
Q8WZ75|ROBO4_HUMAN	R.AR(+.98)GPDSNVLLLR.L	330	341	Y	Y	0.05	60	0	188	1	0	0	0	0	0	0	0	0	0	0	0	9190	0	0	0	0	0	0	0	0	0	0	0	0	0	0	0	0	0	0	0	0	0	0	0	0	0	0	0
Q8WZ75|ROBO4_HUMAN	N.VLLLR.L	337	341	N		2.01	60	6.3	890	30	0	0	0	0	0	0	0	1220	0	1260	0	838	0	3600	0	938	884	2010	1090	0	0	1970	2380	1090	0	0	1080	0	453	0	1430	1040	904	0	2080	1740	1400	3980	671
P98160|PGBM_HUMAN	K.DGSLR(+.98)VNGGR(+57.02)PVLRSSPGK(+57.02).S	4024	4042	Y	Y	5	60	8.6	2590	23	0	0	0	0	0	0	0	0	0	0	0	0	0	10700	8780	4010	1960	10500	3430	8200	3290	0	6300	3830	0	0	0	0	0	0	0	844	0	6190	7990	5230	3050	0	0
P98160|PGBM_HUMAN	R.IEPSSS(+162.05)R(+.98).V	2831	2837	Y	Y	0.03	60	0	32.1	1	0	0	0	0	0	1570	0	0	0	0	0	0	0	0	0	0	0	0	0	0	0	0	0	0	0	0	0	0	0	0	0	0	0	0	0	0	0	0	0
Q8NEV4|MYO3A_HUMAN	R.DTLPTDIVLLLR.S	849	860	Y	Y	0.04	60	0	21.1	1	0	0	1040	0	0	0	0	0	0	0	0	0	0	0	0	0	0	0	0	0	0	0	0	0	0	0	0	0	0	0	0	0	0	0	0	0	0	0	0
Q8NEV4|MYO3A_HUMAN	I.VLLLR.S	856	860	N		2.01	60	6.3	890	30	0	0	0	0	0	0	0	1220	0	1260	0	838	0	3600	0	938	884	2010	1090	0	0	1970	2380	1090	0	0	1080	0	453	0	1430	1040	904	0	2080	1740	1400	3980	671
P01024|CO3_HUMAN	K.GLEVTITAR.F	250	258	Y	Y	4.46	60	6.7	307000	32	0	0	0	0	0	0	0	8120	5480	116000	20000	1970	13300	5650	7660	9270	4160000	2650000	0	0	4020000	0	79800	5290	9420	11700	15400	0	17200	7690	25800	0	0	0	0	6450	652	1830000	7080
P01024|CO3_HUMAN	R.QPVPGQQMTLK.I	574	584	N	Y	5.34	60	7.2	58200	42	783	1180000	0	12400	1260000	0	0	1860	0	2630	5310	8410	39000	25900	10900	20300	23100	56600	24600	8820	10700	415	4550	1600	5080	0	19400	3210	6890	6330	5620	5280	3310	720	4990	9230	8210	0	1110
P01024|CO3_HUMAN	K.VTIKPAPETEK.R	1365	1375	N	Y	10.84	60	5.5	39200	45	72500	44400	0	180000	94500	46000	22200	38200	48100	62900	71900	0	92600	25000	15500	25100	24400	33200	27900	6060	20700	57000	26500	26700	92000	13500	47400	51800	42700	33800	92600	31100	71200	14300	13100	17100	0	53100	8330
P01024|CO3_HUMAN	R.VVLVAVDK.G	593	600	N	Y	4.46	60	8.4	33400	43	24800	41600	11200	19600	17200	0	0	32600	23300	38900	40000	6950	0	64000	44500	78200	59200	107000	58500	0	54600	36600	38400	35600	23500	0	32600	14500	35400	16700	25500	29300	74500	32800	11400	51200	58100	46100	18800
P01024|CO3_HUMAN	K.TGLQEVEVK.A	905	913	N	Y	8.8	60	9.2	32800	47	30800	33000	9870	22500	30200	7920	0	30300	24200	29400	33200	26100	14600	49600	35900	60600	40400	79700	70100	24500	47400	22900	22400	25900	43000	16400	40800	17700	33800	44700	20700	35700	33600	30200	0	42600	51000	42500	24900
P01024|CO3_HUMAN	K.LSINTHPSQKPLSITVR.T	409	425	N	Y	5.96	60	8.5	37700	46	11900	0	12400	41800	0	0	15800	57500	16200	39100	46500	45400	45400	24100	25100	20800	28500	53100	21200	13800	27000	81800	4760	13800	45300	43000	40300	62000	63800	58900	67300	57300	181000	2470	23300	29200	14300	135000	44200
P01024|CO3_HUMAN	K.SGSDEVQVGQQR.T	1571	1582	N	Y	10.74	60	3.8	21900	47	33700	29800	7290	19800	8350	12800	45600	25700	24700	21700	12400	5450	41400	17500	9450	24200	16400	21600	17400	4120	14400	25500	7690	12500	29500	0	13200	51800	31700	65300	22600	13100	48600	0	18200	19400	22200	36100	7860
P01024|CO3_HUMAN	K.LVLSSEK.T	67	73	N	Y	7.33	60	7.3	35100	48	25500	32100	16000	46000	9590	0	14100	21100	5260	20800	24700	29500	15300	26700	16500	105000	26600	50700	32500	7130	35600	18800	15600	81600	23500	26100	15000	53900	31100	26000	43800	30200	25100	17900	19000	25800	31000	60600	9870
P01024|CO3_HUMAN	K.ADIGC(+57.02)TPGSGK.D	623	633	N	Y	6.4	60	5.9	15800	43	0	0	0	1620	1040	13400	57200	30900	13700	29600	21500	786	0	28100	15200	43300	31000	56800	44100	9170	7280	1410	5860	1300	7610	11700	53300	26400	52300	95200	13800	512	11400	1260	2360	24400	2020	8650	7350
P01024|CO3_HUMAN	K.K(+57.02)(+162.05)LVLSS(+183.04)EK.T	66	73	N	Y	1.79	60	15.3	14800	9	7670	0	0	689	0	0	0	0	0	0	0	0	0	0	0	0	0	0	0	709000	0	0	0	785	0	0	0	1460	0	0	0	0	0	0	0	1410	0	0	0
P01024|CO3_HUMAN	K.WLILEK.Q	1106	1111	N	Y	9.61	60	9.4	13600	31	0	0	0	0	0	3300	4920	0	4510	4140	16300	9890	5270	23000	19800	11100	18700	30600	39900	57500	103000	0	6260	28500	11900	0	0	0	0	0	12700	3790	0	28500	25800	26700	0	0	0
P01024|CO3_HUMAN	K.KQELSEAEQATR.T	428	439	N	Y	10.39	60	5.4	18200	48	50100	40000	6590	29600	29500	2210	29000	34800	4240	25500	29700	19600	47700	6220	2270	612	8220	8460	7460	698	4010	14800	12500	4700	47400	0	43000	3210	4500	49300	36200	11000	47900	1540	6940	13400	12300	28300	12100
P01024|CO3_HUMAN	R.LESEETMVLEAHDAQGDVPVTVTVHDFPGK.K	36	65	N	Y	4.3	60	9.7	15600	36	2830	0	0	0	0	25500	24200	102000	30300	30900	73200	42500	27800	0	0	0	20300	14700	11200	0	25400	2340	0	10100	36800	4500	53700	5850	38000	6430	49200	21500	652	6740	8920	10600	11900	18700	16500
P01024|CO3_HUMAN	R.ILLQGTPVAQM(+15.99)TEDAVDAER.L	980	999	Y	Y	5.7	60	9	149000	41	0	0	3200	0	0	48900	147000	6180	6410	112000	2620	28300	0	209000	501000	738000	282000	711000	35400	201000	188000	23400	24100	42300	18100	0	64100	0	9300	0	179000	379000	191000	465000	139000	17600	674000	30400	17800
P01024|CO3_HUMAN	R.LVAYYTLIGASGQR.E	531	544	N	Y	4.36	60	10.5	9150	40	0	0	1180	0	0	2510	0	4630	1390	9980	9520	12800	0	14500	12200	19600	18000	23700	17200	4930	26400	6730	12200	15500	3490	0	6340	0	2640	0	3870	11400	17200	5700	18500	22400	23700	11800	6500
P01024|CO3_HUMAN	R.LKGPLLNK.F	1202	1209	N	Y	5.13	60	5.2	10500	46	18900	3870	0	26900	15700	0	0	4100	1820	7410	6240	8010	2970	11200	10000	13600	19500	32900	9960	2440	8660	2910	10400	12800	3850	2140	9900	7400	11200	6250	2380	7600	5510	9320	15800	23200	16900	489	2470
P01024|CO3_HUMAN	K.YELDK.A	1432	1436	N	Y	9.64	60	5.4	6980	36	1700	0	0	0	0	0	5850	9210	7220	8890	18800	0	11200	21200	6140	26100	0	32900	5530	6670	19800	0	5500	731	1850	0	18100	19100	15200	19800	8370	175	2700	1550	5060	17700	0	2740	1190
P01024|CO3_HUMAN	K.NTMILEIC(+57.02)TR.Y	1382	1391	N	Y	3.98	60	8.6	12200	45	561	0	0	1220	0	0	5160	4430	7340	6070	10900	20300	5050	9290	6260	4830	10600	14800	9970	16100	8720	2360	24700	10800	5710	9940	4260	4550	17900	2170	7910	32500	4950	6090	39700	98900	74600	4840	3910
P01024|CO3_HUMAN	R.ISLPESLKR.I	282	290	N	Y	6.78	60	11.7	7780	43	5730	0	2310	11600	0	0	1210	6770	1160	8070	4880	5070	0	7370	6140	14100	6800	15500	6440	3510	6870	9870	8720	14500	0	1680	3370	4110	1050	0	4070	9550	16800	7750	5770	13400	16700	15700	7730
P01024|CO3_HUMAN	R.FLYGK.K	259	263	N	Y	7.64	60	7	10700	46	11500	0	0	13400	4680	8710	18100	5370	973	6330	15100	26600	13400	7930	3290	27500	13600	21300	24000	3750	17500	5900	7620	2230	4010	12300	7480	11000	10000	19200	7360	8160	14200	5320	19300	14000	16100	4170	6500
P01024|CO3_HUMAN	R.C(+57.02)AEENC(+57.02)FIQK.S	1513	1522	N	Y	8.77	60	8.1	9900	47	0	3450	1720	21400	8640	5530	8290	16300	9780	11300	11300	0	14100	12600	5390	24500	6170	16900	12600	6850	2200	16400	8930	9580	10100	11100	8590	8500	11400	9090	2230	6050	19400	5570	7820	8920	9420	9930	5770
P01024|CO3_HUMAN	R.SEETKENEGFTVTAEGK.G	1321	1337	N	Y	8.23	60	6.2	8780	46	6980	0	49500	22400	0	4630	9460	19000	13400	17800	12200	594	16900	2090	1170	4090	5390	2920	2770	0	3600	8890	5650	3970	17500	8870	12400	15100	13200	8940	12000	9360	28500	1910	3630	4230	5210	16400	9390
P01024|CO3_HUMAN	K.Q(-17.03)KPDGVFQEDAPVIHQEMIGGLR.N	1112	1134	N	Y	7.33	60	8.5	4950	37	0	0	0	0	3340	716	1890	5180	1970	4120	8450	7250	0	12400	8940	15000	7320	13600	15400	9100	17800	5320	4340	8910	3710	0	3500	0	0	0	4060	0	11000	6200	8470	9080	2610	2330	0
P01024|CO3_HUMAN	R.VELLHNPAFC(+57.02)SLATTK.R	864	879	N	Y	7.79	60	10.1	59600	43	0	0	3650	0	0	0	27900	22300	23000	53400	72000	91700	11700	126000	136000	191000	99600	255000	135000	101000	71000	42600	45200	59900	43900	0	26900	10200	40000	6970	47100	62800	48800	70600	79800	86300	54700	39300	60500
P01024|CO3_HUMAN	K.FGLEK.R	1037	1041	N		7.17	60	9.7	4710	41	2780	0	0	4010	1160	0	13700	2380	0	5520	2510	5600	5880	5910	2980	14000	7260	1720	9640	0	0	2510	5100	4810	6080	13300	5620	3930	6270	2310	11100	160	0	1360	3410	7650	4300	0	2980
P01024|CO3_HUMAN	I.FTVNHK.L	150	155	N	Y	6.22	60	6.4	4630	27	0	0	14900	0	0	0	0	0	4450	0	8550	0	8130	0	0	0	0	0	21000	0	7320	2100	8010	4440	0	0	0	0	13400	0	11800	0	10400	6910	8360	8390	8910	3640	3870
P01024|CO3_HUMAN	R.EALKLEEK.K	1592	1599	N	Y	6.4	60	8.2	8370	47	29600	10400	5280	8580	9980	0	0	9220	3220	9910	13900	9290	7020	7480	6630	12300	8770	10700	10200	1040	9020	969	5420	8230	10900	10500	8340	11600	10600	2460	11500	7220	15000	2650	8160	4760	9370	7090	6560
P01024|CO3_HUMAN	R.SVQLTEK.R	672	678	N	Y	6.74	60	5.8	3790	28	0	0	0	0	0	0	14300	4300	0	5560	7120	0	0	3240	7500	0	4960	8230	8610	0	5780	0	3710	0	0	0	8060	12500	9260	21800	3370	0	6480	2090	2630	7270	998	0	1910
P01024|CO3_HUMAN	K.AC(+57.02)EPGVDYVYK.T	1536	1546	N	Y	4.17	60	9.5	29300	43	7580	0	3150	33300	0	0	0	13200	2510	49800	52200	37600	41800	37800	31100	55600	30600	62900	48900	62400	44500	37500	25300	46100	8760	28100	20900	37200	6220	10700	36800	26500	42900	0	8420	26400	41900	32500	29800
P01024|CO3_HUMAN	K.GVFVLNK.K	601	607	N	Y	5.12	60	9.2	20200	46	5690	0	0	2200	0	16000	23800	25700	5260	10200	15100	21900	17500	27900	28900	56300	29200	82600	37900	25900	40600	8960	31900	16200	16500	21300	28100	8060	12500	9020	20500	3050	12400	12700	33200	27300	24100	11700	9580
P01024|CO3_HUMAN	K.KLVLSSEK.T	66	73	N	Y	3.91	60	5.4	3430	22	0	0	138000	0	0	0	0	0	0	1470	3780	0	0	0	2800	1750	1080	2830	761	0	0	0	839	1110	0	0	0	0	0	0	0	0	0	524	1200	1450	0	0	812
P01024|CO3_HUMAN	K.AAVYHHFISDGVR.K	914	926	N	Y	5.55	60	8.3	8840	41	17000	0	0	11700	8140	5350	19300	12300	8370	10200	9510	11300	8410	7460	4820	7550	12300	12600	0	1310	11500	12800	7740	0	12800	12000	10400	15900	9520	11800	12900	13100	27700	6260	2020	0	13700	15200	10100
P01024|CO3_HUMAN	R.AEDLVGK.S	316	322	N		2.82	60	9.3	3750	28	0	0	665	0	0	6740	26300	0	0	2430	10800	0	0	9660	3770	15200	3730	15200	1350	1350	0	0	0	0	0	0	16500	3840	8280	40000	2380	0	0	0	223	1820	1490	0	0
P01024|CO3_HUMAN	R.HQQTVTIPPK.S	882	891	N	Y	5.93	60	6.9	5090	43	4330	0	0	32400	9700	4290	3310	4120	3970	4060	8260	800	1310	4560	0	4480	4840	10200	7530	0	0	1370	5800	6830	3220	2240	1910	0	5310	9720	7860	2490	4540	3430	7590	5330	1360	2050	1410
P01024|CO3_HUMAN	K.VTLEER.L	1527	1532	N	Y	3.58	60	8.8	3040	14	0	0	1990	0	0	0	0	0	0	0	8710	0	0	8410	0	0	5980	0	15700	0	0	0	0	21000	0	0	5620	0	28600	18600	16800	0	0	1210	7350	0	0	0	0
P01024|CO3_HUMAN	K.LLPVGR.T	156	161	N		7.31	60	7.6	14200	43	11500	0	641	20700	72500	17100	12500	8150	6610	9730	7570	11600	15200	28700	22900	30900	23000	49600	32200	11900	26700	7120	8240	9670	0	0	11900	10100	8520	6080	14200	2280	6010	11600	12300	15100	15800	0	5170
P01024|CO3_HUMAN	K.QKPDGVFQEDAPVIHQEMIGGLR.N	1112	1134	N	Y	4.16	60	9.7	14300	44	1350	0	0	0	0	35500	33000	38300	8910	13200	15800	33700	1760	35200	7400	5440	2560	7220	8630	3610	34500	9950	6060	30800	17000	0	1970	1830	8410	1180	18500	20000	36800	5980	13500	8830	10400	26900	39000
P01024|CO3_HUMAN	R.FYHPEKEDGK.L	1492	1501	N	Y	6.38	60	7.7	5680	36	490	0	0	3230	0	0	31300	1260	0	18000	24600	1500	2590	12800	4640	12900	10400	10400	12800	0	6420	0	3110	1280	0	0	16200	0	3750	62300	3420	367	0	1830	2050	8910	2090	809	4730
P01024|CO3_HUMAN	K.FLTTAK.D	1210	1215	N	Y	5.24	60	8.5	19100	46	22300	25800	6790	7240	8350	0	0	12800	4930	18300	18400	0	9060	39900	30300	50000	35800	54300	42400	16100	33700	5830	15500	21200	26900	4780	20100	2360	27300	21900	40300	7370	1340	16500	20600	24800	26500	12500	9750
P01024|CO3_HUMAN	K.ENEGFTVTAEGK.G	1326	1337	N	Y	5.41	60	7.4	2960	39	0	0	0	643	0	0	0	4490	1440	4340	7430	17600	3410	3390	2580	6070	3690	3670	6570	1310	3020	1370	0	1190	7730	0	4620	2370	5430	8820	6560	1480	3760	1730	1750	1740	1810	2950	0
P01024|CO3_HUMAN	K.VYAYYNLEESC(+57.02)TR.F	1479	1491	N	Y	4.32	60	9.5	11400	45	5950	0	356	0	0	4040	10100	16300	3700	12500	7130	12100	6130	16900	9910	8520	16400	25300	20200	8200	21400	9800	18200	20500	7840	0	13600	3630	7660	4680	1000	14300	17500	13000	28200	27800	34700	15800	9660
P01024|CO3_HUMAN	K.SGQSEDRQPVPGQQMTLK.I	567	584	N	Y	6.27	60	9.1	3640	44	7130	4150	0	11000	4880	0	0	8510	4040	5940	1040	3070	3810	2260	1350	3240	2860	2990	2410	0	2710	787	3140	1180	2460	3270	5260	0	4260	3210	4140	3890	12800	1170	762	2560	5090	7270	3960
P01024|CO3_HUMAN	K.DSC(+57.02)VGSLVVK.S	557	566	N	Y	8.98	60	9.3	30900	44	16100	0	13900	0	0	1830	41100	21500	22100	0	25600	1430	27600	47700	37800	63000	39900	87500	60700	26600	16500	16100	30000	34700	33800	39100	27900	19900	23800	21600	45400	21900	73800	29700	44200	45700	58700	41100	28400
P01024|CO3_HUMAN	K.KGYTQQLAFR.Q	1051	1060	N	Y	4.05	60	9.7	12600	44	9890	3300	0	15800	0	0	0	2420	3630	8570	10300	15200	4850	3310	0	3590	27300	2950	9010	767	1490	1860	1670	31000	7530	2120	44200	1720	2250	8300	11500	9080	4090	1570	4560	43900	5800	7970	13100
P01024|CO3_HUMAN	K.LM(+15.99)NIFLK.D	790	796	N	Y	3.18	60	9.8	2580	27	0	0	0	0	0	0	0	0	0	0	0	0	0	9480	9160	16700	3560	10900	11300	1600	2560	2340	1130	4590	0	0	0	0	0	0	0	1750	1930	2270	3870	4770	7510	0	1580
P01024|CO3_HUMAN	K.LMNIFLK.D	790	796	N	Y	4.54	60	10.7	30100	43	0	0	0	0	0	6800	4920	10400	5250	13800	20800	32500	1500	65600	57800	58800	69700	131000	52600	60000	105000	6660	38200	26100	12700	2280	12100	1960	2750	0	14100	25700	26600	40100	56200	40800	42000	18600	19300
P01024|CO3_HUMAN	R.FYHPEKEDGKLNK.L	1492	1504	N	Y	5.7	60	7.8	3240	27	13400	7950	0	27700	25100	0	0	1030	724	521	0	2020	0	0	0	0	0	0	0	0	0	3010	0	3010	0	0	0	0	0	12500	0	3950	10800	0	1810	0	4690	4030	5830
P01024|CO3_HUMAN	K.VFSLAVNLIAIDSQVL(+157.09)C(+157.09)GAV(+157.09)K.W	1085	1105	N	Y	9.37	60	2.9	2210	21	0	0	0	0	0	0	0	0	0	0	0	0	0	0	2510	4640	2080	2840	0	2160	5240	1330	7230	9100	0	0	0	0	0	0	0	0	0	7160	0	6160	9860	0	1650
P01024|CO3_HUMAN	Y.STVGNSNNYLHLSVLR.T	447	462	N	Y	3.05	60	9.4	2310	36	0	0	0	0	0	0	6290	1120	0	2400	2740	4870	1580	6120	2510	0	3140	8950	3130	1410	2420	4490	388	383	0	0	0	0	2360	1280	7470	2150	1490	170	2560	5390	2860	10400	0
P01024|CO3_HUMAN	I.PIVTSPYQIHFTK.T	347	359	N	Y	4.44	60	9.3	4380	36	229	0	0	91	0	0	0	591	0	593	0	4660	0	7630	8030	10200	7200	20900	12600	3140	20500	3710	4820	6970	0	0	0	0	279	0	1210	2430	5770	5520	8870	7060	13500	3450	1780
P01024|CO3_HUMAN	K.IWDVVEK.A	616	622	N	Y	1.84	60	10.2	1910	4	0	0	5050	0	0	36500	42800	0	9050	0	0	0	0	0	0	0	0	0	0	0	0	0	0	0	0	0	0	0	0	0	0	0	0	0	0	0	0	0	0
P01024|CO3_HUMAN	K.VVPEGIR.M	931	937	N	Y	10.1	60	9.1	27400	45	40800	0	7160	50500	29900	0	0	26200	11700	13500	27800	20600	15800	40700	36600	68900	25500	83900	57500	20600	43400	14400	18700	28000	22500	30500	30100	27400	25000	29300	41300	12700	26300	24100	20500	42300	45400	18600	0
P01024|CO3_HUMAN	V.TIKPAPETEK.R	1366	1375	N	Y	7.21	60	7.4	1740	40	3710	0	0	3880	0	2120	1460	2750	962	2930	0	0	2340	1520	342	2340	1280	1600	2000	0	962	1950	1380	0	1850	0	2630	2530	2770	2040	5660	0	7140	652	1010	575	309	1320	285
P01024|CO3_HUMAN	R.QGALELIK.K	1043	1050	N	Y	5.7	60	9.4	21600	44	0	0	2150	0	0	0	16800	10800	9260	14300	16700	14300	16100	54000	34300	56500	38800	78600	52000	27500	35500	15100	20900	19200	9970	10800	7670	14200	10500	8570	22000	17600	29200	22600	21400	32000	32300	23800	10400
P01024|CO3_HUMAN	Y.YTLIGASGQR.E	535	544	N	Y	3.55	60	9.9	1650	23	0	0	0	0	0	0	414	2590	0	0	1160	0	0	2290	3650	2340	4480	9570	7320	0	3210	0	723	0	2050	0	3410	0	2280	0	4050	0	1670	9600	4200	2560	2290	0	0
P01024|CO3_HUMAN	R.ISLPESLK.R	282	289	N	Y	6.2	60	9.2	28300	45	8720	0	6620	0	0	0	18500	16100	10400	9790	14500	38800	13600	67200	57200	81100	50700	110000	82200	39100	73200	17600	23200	18200	16600	12500	9180	13400	15900	8430	27300	11200	48000	22500	36500	32700	25000	32400	12500
P01024|CO3_HUMAN	R.WLNEQR.Y	1255	1260	N	Y	3.03	60	11.9	1570	18	4490	0	0	0	0	0	0	0	0	4750	0	0	0	0	0	1620	0	0	0	0	0	0	0	0	7270	8450	1310	0	1300	5230	8630	0	8780	0	0	3600	0	0	746
P01024|CO3_HUMAN	K.TIYTPGSTVLYR.I	137	148	N	Y	8.88	60	8.4	42300	43	0	0	1700	0	0	0	0	39300	17500	20500	20100	34000	20500	72600	67900	98600	58900	133000	125000	56200	121000	27500	56800	86000	14400	9950	383	15600	17800	12200	23400	37900	56800	45100	64000	71500	96300	48400	21200
P01024|CO3_HUMAN	R.EGVQKEDIPPADLSDQVPDTESETR.I	955	979	N	Y	2.28	60	7.3	5640	24	4980	0	0	0	0	0	746	4430	4270	13900	7060	11500	9350	0	0	0	3860	0	0	0	0	16100	0	0	1880	2800	14500	10300	0	0	15300	14800	58800	0	0	3000	0	23600	15400
P01024|CO3_HUMAN	R.NEQVEIR.A	842	848	N	Y	7.11	60	9.4	18100	43	37700	22900	0	27900	0	0	0	21400	0	20700	28100	8730	26900	21300	17600	14900	17200	35500	28300	6090	26100	3920	17100	18200	30500	15300	24900	17600	27800	15600	42600	11800	37100	11600	0	24300	22500	24500	12500
P01024|CO3_HUMAN	R.Q(-17.03)GALELIK.K	1043	1050	N	Y	5.64	60	5	1340	20	0	0	0	0	0	0	0	0	0	0	0	8280	0	0	3720	5470	3540	7770	4470	3460	5110	0	1340	1780	0	0	0	0	0	0	0	1280	0	0	2200	3060	3370	0	0
P01024|CO3_HUMAN	R.EVVADSVWVDVK.D	545	556	N	Y	3.3	60	8.7	19100	46	618	0	0	1640	0	12600	13300	21500	12100	27900	28800	14800	7340	20900	20900	26500	22100	34400	36200	15000	54600	10700	24300	30900	7360	2300	10600	4880	14600	3460	15600	28300	20100	27600	49400	52300	46500	17400	26100
P01024|CO3_HUMAN	R.AELQC(+57.02)PQPAA.R	658	667	N	Y	5.9	60	8.5	5390	45	0	0	2130	1970	627	4660	2430	4730	1190	6000	9340	535	5280	15800	9190	396	8780	24100	18000	7490	3250	4120	3050	4550	0	8740	5000	8140	1750	6730	8440	1470	6840	3120	5300	5330	0	7340	1890
P01024|CO3_HUMAN	R.NTLIIYLDK.V	1442	1450	N	Y	2.31	60	7	1230	9	0	0	0	0	0	0	0	0	0	0	0	4850	0	0	3680	0	0	0	0	0	0	0	1380	2760	0	0	0	0	0	0	0	9190	9680	0	0	0	14600	0	0
P01024|CO3_HUMAN	K.N(+157.09)TMI(+157.09)LEIC(+126.10)TR.Y	1382	1391	N	Y	3.19	60	9	1210	17	0	0	0	0	0	0	0	0	0	0	0	0	0	0	0	6540	2870	5440	4490	0	0	0	0	1830	0	0	0	0	0	0	0	1220	0	0	3180	0	2900	1520	0
P01024|CO3_HUMAN	K.FYYIYNEK.G	242	249	N	Y	1.73	60	12.7	1190	9	3530	0	0	2800	0	0	0	0	0	0	0	1670	0	0	0	0	0	9590	6990	0	0	0	0	0	0	0	3260	0	0	0	0	1710	0	0	0	0	23300	0	0
P01024|CO3_HUMAN	K.DTWVEHWPEEDEC(+57.02)QDEENQK.Q	1625	1644	N	Y	4.85	60	10	10900	40	5850	0	0	0	0	18800	20000	27600	30300	16400	22100	19100	14000	3390	0	5540	15000	6050	1740	0	0	10300	5320	4820	32200	4820	22800	17900	13600	9830	33500	24400	27200	0	7740	9400	5280	31000	10700
P01024|CO3_HUMAN	K.QKPDGVFQEDAPVIHQEM(+15.99)IGGLR.N	1112	1134	N	Y	2.23	60	4.6	1180	18	0	0	0	0	0	0	0	1460	0	0	0	0	0	4350	0	7490	1600	1510	4410	0	0	1740	4630	0	0	0	0	0	0	0	0	1640	0	2960	2840	2680	4930	5600	0
P01024|CO3_HUMAN	R.SEFPESWLWNVEDLKEPPK.N	765	783	N	Y	3.27	60	8.9	7040	40	0	0	9460	0	0	0	0	9100	802	13800	5920	8950	1100	15900	18100	2370	7990	4600	14500	12500	20900	19100	1590	408	1160	0	7990	0	9550	0	7730	6190	21200	3180	4960	6250	5680	19400	3500
P01024|CO3_HUMAN	R.LESEETMVLEAHDAQGDVPVTVTVHDFPGKK.L	36	66	N	Y	2.81	60	12.9	1490	16	0	0	0	0	0	1960	5620	11500	4040	20600	4330	0	0	0	0	0	0	0	0	0	0	0	0	0	475	0	3670	1380	3300	0	3220	3590	0	0	0	0	0	3610	3260
P01024|CO3_HUMAN	K.TIYTPGST(+162.05)VL(+157.09).Y	137	146	N	Y	2.52	60	4.3	1080	2	0	0	0	0	0	25300	27700	0	0	0	0	0	0	0	0	0	0	0	0	0	0	0	0	0	0	0	0	0	0	0	0	0	0	0	0	0	0	0	0
P01024|CO3_HUMAN	R.Q(-17.03)PVPGQQMTLK.I	574	584	N	Y	3.4	60	7	1060	17	0	0	0	0	0	0	0	405	0	418	0	3290	0	4810	4840	4930	3640	5100	5000	3480	5230	0	0	0	0	0	529	0	0	0	0	0	0	0	1480	3960	0	0	0
P01024|CO3_HUMAN	R.SGIPIVTSPYQIHF.T	344	357	N	Y	5.78	60	10.4	1040	24	0	0	0	0	0	0	0	0	0	0	0	6560	0	3240	2980	5080	0	5140	5070	1990	0	2490	0	0	0	0	1130	0	925	0	0	2200	1130	0	3020	1030	2140	0	0
P01024|CO3_HUMAN	L.SINTHPSQKPLSITVR.T	410	425	N	Y	1.86	60	12.4	1200	14	0	0	0	0	0	0	1750	3320	1200	1190	1460	8510	0	0	0	0	1680	0	0	0	0	4830	0	0	0	0	4660	2170	0	0	0	0	8340	0	0	0	0	7660	0
P01024|CO3_HUMAN	R.LPYSVVR.N	835	841	N	Y	7.99	60	10.8	39300	44	18800	0	11000	0	0	0	0	30100	15200	26700	18800	48900	24800	72600	55300	100000	44900	136000	98700	33200	78300	22600	42900	42500	42000	52100	28400	18200	38500	10500	55600	25500	39900	24400	70100	76400	76300	36900	16400
P01024|CO3_HUMAN	K.VLLDGVQNPR.A	306	315	N	Y	7.22	60	10.3	30500	48	6680	1110	6680	26100	0	16600	41000	17200	16500	25700	23600	24700	38400	57200	48000	33100	51100	111000	80100	34300	60900	29000	29100	16600	30100	22800	25700	42000	12800	13200	57700	41800	39200	29100	7530	14000	50000	18100	13700
P01024|CO3_HUMAN	R.AVLYNYR.Q	849	855	N	Y	6.97	60	8.7	23800	45	19200	21900	0	23200	17500	0	0	19800	7660	27500	24800	22200	6380	41200	30100	46400	24700	80300	48800	16400	40800	2820	23900	20900	30900	24000	0	11900	18400	28500	25700	15500	46600	31100	21700	44700	30000	23100	12300
P01024|CO3_HUMAN	R.YYTYLIMNK.G	489	497	N	Y	4.66	60	9.8	12100	44	0	0	3290	0	0	8990	7060	6570	4030	5960	9920	13900	4430	17900	15400	30700	22200	50700	34300	14700	49200	11300	10400	15800	0	1890	8940	3880	6850	3260	3750	9650	21300	8980	17800	33600	18200	9790	5330
P01024|CO3_HUMAN	K.QDSLSSQNQLGVLPLSWDIPELVNMGQWK.I	177	205	N	Y	1.76	60	3.5	1060	6	0	0	0	0	0	0	0	0	0	0	0	0	0	10100	0	0	2720	9650	0	0	27000	0	0	0	0	0	0	0	0	0	0	0	0	0	0	0	0	0	936
P01024|CO3_HUMAN	K.VFLDC(+57.02)C(+57.02)NYITELR.R	723	735	N	Y	4.43	60	9.1	4510	32	0	0	554	0	0	989	3150	7440	1380	4040	5120	10200	0	8860	17400	27400	1080	17700	11200	11400	1370	0	0	0	4870	0	3350	0	5900	0	8040	1510	8920	0	0	2050	0	0	344
P01024|CO3_HUMAN	K.SSLSVPY(+125.90)VIVPLK.T	892	904	N	Y	3.62	60	5.1	897	15	0	0	0	0	0	0	0	0	0	0	0	0	0	1620	0	3970	0	0	0	0	0	0	2430	1540	0	0	0	0	0	0	0	3290	0	0	480	0	3930	0	2180
P01024|CO3_HUMAN	R.WEDPGK.Q	1220	1225	N	Y	2.71	60	9.6	896	13	0	0	0	0	0	0	0	3010	0	5060	0	0	0	819	880	1150	0	0	0	2420	7360	0	0	0	0	3570	3710	4950	8730	0	0	0	0	0	367	0	0	0	0
P01024|CO3_HUMAN	K.DAPDHQELNLDVSLQLPSR.S	1285	1303	N	Y	4.25	60	6.4	884	12	0	0	0	0	0	0	0	0	0	0	0	0	0	0	3960	7010	0	0	0	0	0	0	1420	2540	0	0	0	0	0	0	0	0	0	2260	0	0	6140	0	0
P01024|CO3_HUMAN	K.SSLSVPYVIVPLK.T	892	904	N	Y	4.75	60	8.4	48000	39	0	0	0	0	0	3190	887	23400	4010	16000	29200	670	526	128000	123000	128000	94700	232000	159000	0	191000	19600	62000	44400	4960	0	8520	0	14800	0	19300	0	39200	62400	90100	93500	86600	65600	16300
P01024|CO3_HUMAN	R.TVMVNIENPEGIPVK.Q	162	176	N	Y	5.01	60	8.3	35000	45	0	0	7010	0	0	30000	16800	19900	20500	31700	58600	56500	12700	47600	45500	75900	20900	85500	54500	37000	86500	17100	45200	52500	36400	5110	17400	9370	16200	6430	37500	37100	55200	40700	57700	47800	57700	38300	38100
P01024|CO3_HUMAN	K.VQLSNDFDEYIMAIEQTIK.S	1552	1570	N	Y	3.04	60	5.9	801	13	0	0	0	0	0	0	0	0	0	321	0	48.4	0	3750	0	0	0	0	4610	0	12200	0	698	5500	0	0	0	0	0	0	0	966	0	0	0	0	2380	0	2710
P01024|CO3_HUMAN	K.DIC(+57.02)EEQVNSLPGSITK.A	1156	1171	N	Y	6.84	60	8.2	28800	45	0	0	5550	0	0	16100	21400	25600	11100	31700	22500	14100	15800	45700	38000	54100	35000	51700	49600	35700	19000	37000	30100	36200	22500	8230	17100	18300	22800	14300	27400	33000	60100	26500	39400	35500	31000	50200	27900
P01024|CO3_HUMAN	K.YFKPGMPFDLMVFVTNPDGSPAYR.V	363	386	N	Y	7.29	60	7.7	797	23	0	0	0	0	0	0	0	0	0	0	0	1220	0	0	0	1760	0	2060	1920	0	1300	0	589	2120	0	0	0	0	0	0	0	872	3490	1280	3300	1960	3740	993	735
P01024|CO3_HUMAN	L.D(+157.09)E(+157.09)DIIAEENIVSR.S	752	764	N	Y	2.03	60	5.6	796	8	0	0	0	0	0	0	0	0	0	0	0	5810	0	0	0	0	0	0	0	0	0	7390	0	0	0	0	0	0	0	0	0	820	0	0	0	0	0	0	0
P01024|CO3_HUMAN	K.NTM(+15.99)ILEIC(+57.02)TR.Y	1382	1391	N	Y	3.3	60	7.1	781	17	0	0	0	0	0	0	0	0	0	211	0	0	0	0	0	3640	0	0	2970	2210	0	1280	1610	1900	0	0	0	0	0	0	0	0	0	0	4160	2190	4270	340	2110
P01024|CO3_HUMAN	K.QLYNVEATSYALLALLQLK.D	1226	1244	N	Y	3.41	60	9.6	1080	23	0	0	0	0	0	0	0	0	0	0	0	832	0	1660	0	7800	417	9800	0	1030	7250	0	1540	0	0	0	0	0	0	0	0	701	777	2790	3410	0	1800	768	516
P01024|CO3_HUMAN	R.FISLGEAC(+57.02)K.K	713	721	N	Y	8.06	60	11.4	10500	45	2310	0	0	0	0	11600	7420	4800	2440	11600	7050	1270	7440	7700	18300	29600	5720	21400	19500	9030	2210	11200	4760	5680	9290	12700	7110	6700	12300	14800	19500	2730	27400	6400	10700	10400	18900	11600	4860
P01024|CO3_HUMAN	R.TELRPGETLNVNFLLR.M	463	478	N	Y	5.32	60	9.2	36300	42	0	0	9020	0	0	6650	4160	0	8480	18600	28000	34800	660	67000	66700	86200	74800	140000	74800	46700	114000	22000	53500	52300	11800	0	18700	835	10200	0	31100	21300	27600	49000	45300	86000	82800	30400	28200
P01024|CO3_HUMAN	F.VLISLQEAK.D	1147	1155	N	Y	1.6	60	11.4	668	4	0	0	0	2960	0	12700	7440	0	0	0	0	0	0	0	0	0	0	0	0	0	0	9650	0	0	0	0	0	0	0	0	0	0	0	0	0	0	0	0	0
P01024|CO3_HUMAN	K.EYVLPSFEVIVEPTEK.F	226	241	N	Y	3.58	60	7	12500	42	0	0	0	0	0	5020	3940	6700	4750	4330	16600	5150	0	30900	36600	16100	12000	33300	22000	31200	28400	15000	7170	18400	5170	2560	14400	1890	15300	597	16600	258	23000	9220	21600	27500	39300	1950	133
P01024|CO3_HUMAN	K.SDDKVTLEER.L	1523	1532	N	Y	7.56	60	6.9	24600	47	85600	43200	16200	112000	48200	0	34400	22500	22700	0	28900	12400	29000	13800	5710	17800	15300	15400	15600	1760	2280	25500	14400	14600	21600	10500	39700	58100	38300	48500	65100	11900	24300	9690	15700	15100	15500	28100	10300
P01024|CO3_HUMAN	K.LC(+57.02)RDELC(+57.02)R.C	1505	1512	N	Y	3.32	60	9.2	583	19	0	3230	1160	3590	3850	0	0	1600	0	0	1030	0	0	0	0	0	0	453	507	0	0	0	0	641	0	0	0	0	0	0	0	0	0	314	578	0	1680	1550	0
P01024|CO3_HUMAN	L.SITTDFIPSFR.L	520	530	N	Y	5.25	60	9.9	5020	38	0	0	850	0	0	707	0	2490	0	2870	5480	6280	0	18400	11500	20300	15100	20800	9360	12300	20800	1900	4820	3150	3560	0	4970	0	3410	0	8180	1180	1670	2770	7770	9220	5090	3880	0
P01024|CO3_HUMAN	R.SGIPIVTSPYQIHFTK.T	344	359	N	Y	6.03	60	8.2	54900	43	0	0	377	0	0	10800	11800	27300	13300	35800	28800	71900	0	79000	98900	154000	65100	103000	151000	82200	186000	51400	72100	88000	25400	0	26200	978	4570	1140	40500	39300	55900	80700	120000	98600	151000	54700	46600
P01024|CO3_HUMAN	K.Q(-17.03)DSLSSQNQLGVLPLSWDIPELVNMGQWK.I	177	205	N	Y	5.14	60	6.6	526	16	0	0	0	0	0	0	0	0	0	0	0	1710	0	0	1090	0	0	0	3360	0	6000	0	0	1090	0	0	0	0	0	0	0	465	0	0	0	1490	1370	0	0
P01024|CO3_HUMAN	K.QELSEAEQATR.T	429	439	N	Y	6.23	60	7.1	8390	46	17200	9290	0	25500	11100	4150	15200	10500	7200	12300	4250	6960	0	5190	3890	8430	5520	6340	7760	0	5500	7420	4750	5060	16000	8970	8080	12600	14500	18200	17700	6230	13000	3930	4910	5170	5400	9480	5570
P01024|CO3_HUMAN	K.RIPIEDGSGEVVLSR.K	290	304	N	Y	4.97	60	9.6	6250	44	0	0	0	0	0	5380	7530	773	2430	7860	7720	6710	4750	9620	11100	11300	3250	15000	13900	5710	2910	6870	5590	7410	4650	1830	5810	5940	6850	2180	6860	2480	9230	5440	7670	5380	11200	13800	6860
P01024|CO3_HUMAN	R.QPVPGQQM(+15.99)TLK.I	574	584	N	Y	5.77	60	5.6	470	10	0	0	0	0	0	0	0	0	0	0	0	0	0	2370	3440	5530	0	2560	3130	0	0	0	0	0	0	0	0	0	0	0	0	994	0	0	0	0	1500	0	0
P01024|CO3_HUMAN	K.DSITTWEILAVSMSDK.K	797	812	N	Y	1.73	60	8.4	463	6	0	0	0	0	0	0	0	5600	0	1530	0	0	0	0	0	0	0	9090	0	0	2130	0	0	0	0	0	3370	0	0	0	0	0	0	0	0	0	0	0	0
P01024|CO3_HUMAN	K.RAPSTWLTAYVVK.V	1072	1084	N	Y	4.1	60	7.7	436	19	0	0	0	0	0	0	0	0	0	605	0	1060	0	0	0	0	0	1650	0	0	0	0	0	315	0	0	0	0	0	0	0	729	1290	0	1150	488	943	1600	938
P01024|CO3_HUMAN	F.YHPEKEDGK.L	1493	1501	N	Y	4.66	60	8.2	431	14	0	0	0	0	0	0	0	0	0	0	3710	60.9	0	1170	433	671	1080	1520	1180	0	509	0	0	0	440	0	0	0	0	9090	0	0	0	0	85.5	586	0	0	0
P01024|CO3_HUMAN	K.DMALTAF.V	1140	1146	N	Y	4.47	60	6.5	428	15	0	0	0	0	0	0	0	0	0	0	0	0	0	2610	2200	2790	0	0	1090	2820	3140	0	0	0	0	0	0	0	0	0	231	0	0	0	0	0	0	0	0
P01024|CO3_HUMAN	K.FYY(+125.90)IYNEK.G	242	249	N	Y	2.94	60	7.6	405	14	0	0	0	0	0	0	0	0	0	0	0	0	0	0	1730	0	0	2150	0	0	0	0	1060	771	0	0	0	0	0	0	0	710	0	0	855	0	0	0	0
P01024|CO3_HUMAN	R.TMQALPYSTVGNSNNYLHLSVLR.T	440	462	N	Y	3.79	60	10.8	9950	41	0	0	0	0	0	2460	3210	11100	1210	0	11200	20000	844	11800	12300	16900	15600	28900	20900	11500	28400	8060	10200	10000	5570	0	4030	0	5790	701	11600	7510	21600	11700	13100	26000	32100	9800	6300
P01024|CO3_HUMAN	K.AGDFLEANYMNLQR.S	1172	1185	N	Y	5.21	60	6.9	35100	44	0	0	0	0	0	6170	5770	2900	9170	21200	31900	36900	3940	69800	64200	71400	70100	107000	75500	64800	106000	35200	49200	54700	17200	1590	10700	2530	12200	1750	23700	40500	64900	48400	57900	76700	39400	38600	29600
P01024|CO3_HUMAN	R.KVLLDGVQNPR.A	305	315	N	Y	4.8	60	10.4	9360	45	17600	5480	0	16300	3430	3030	5930	19500	0	12600	7880	6520	0	12400	8520	9490	14600	25400	15100	3600	10900	8770	12200	5620	597	8650	3400	14300	1320	12200	25600	2700	9710	7630	11800	4320	12300	5120	2570
P01024|CO3_HUMAN	R.EPGQDLVVLPLSITTDFIPSFR.L	509	530	N	Y	3.78	60	9.2	342	11	0	0	0	0	0	0	0	0	0	0	0	0	0	956	1710	999	0	2700	0	0	3970	0	1190	0	0	0	0	0	0	0	0	0	0	982	0	517	0	0	955
P01024|CO3_HUMAN	R.APSTWLTAYVVK.V	1073	1084	N	Y	3.2	60	8.2	5310	31	0	0	2380	0	0	4800	4210	863	2800	1920	4960	23300	1630	21100	17500	26500	7980	46900	10600	20000	17000	1650	4970	0	3170	0	755	841	0	0	593	5150	10400	0	7620	0	0	0	0
P01024|CO3_HUMAN	R.TFISPIK.C	1583	1589	N	Y	3.51	60	7.6	35400	45	10500	0	7800	0	0	25300	41300	32500	8520	30600	31700	15800	34900	53200	30800	78900	49200	93400	52800	39600	81600	13900	43100	33200	16400	41700	0	18700	30800	32000	47800	16500	39000	29800	63200	52800	63800	26800	17600
P01024|CO3_HUMAN	R.QPSSAFAAFVK.R	1061	1071	N	Y	7.12	60	8.5	22700	43	0	0	0	0	0	9940	11200	5240	1580	7820	16700	13400	7000	43900	40200	52400	40900	85600	55400	27700	68600	12600	33600	39700	5550	2790	3220	6980	8740	4280	8860	17800	29200	25700	39400	32600	58500	0	18300
P01024|CO3_HUMAN	R.FISLGEAC(+57.02)KK.V	713	722	N	Y	1.77	60	11.7	320	6	0	0	0	1590	0	0	0	0	0	0	0	730	0	0	0	0	0	0	0	0	0	0	0	0	0	0	0	0	10200	0	0	576	0	0	0	0	1500	0	1070
P01024|CO3_HUMAN	K.VHQYFNVELIQPGAVK.V	1463	1478	N	Y	3.66	60	10.2	32500	44	9680	0	4410	5400	2630	0	5180	34200	10600	40100	24200	70700	1260	63400	40100	78500	23400	16000	104000	33000	123000	51300	36600	28000	17600	0	19000	1340	22100	0	44400	34000	77400	0	53700	65500	56300	36200	20900
P01024|CO3_HUMAN	G.Q(+126.10)(+157.09)DLVVLPLSITTDFIPSFR.L	512	530	N	Y	0.2	60	0	306	1	0	0	0	0	0	0	0	0	0	0	0	0	0	0	0	0	0	0	0	0	0	0	0	0	0	0	0	0	0	0	0	0	0	0	15000	0	0	0	0
P01024|CO3_HUMAN	K.DFDFVPPVVR.W	1245	1254	N	Y	6.95	60	9.1	15700	41	0	0	2540	0	0	2810	3720	0	3250	0	9090	20900	1860	37700	35800	51500	22900	60900	50300	32400	52000	3650	11500	12500	7460	0	11000	569	4480	0	15000	10300	16500	7550	15200	22600	27000	5870	5470
P01024|CO3_HUMAN	K.V(+157.09)LL(+157.09)DG(+157.09)VQNPR.A	306	315	N	Y	0.82	60	0	289	1	0	0	14200	0	0	0	0	0	0	0	0	0	0	0	0	0	0	0	0	0	0	0	0	0	0	0	0	0	0	0	0	0	0	0	0	0	0	0	0
P01024|CO3_HUMAN	R.ILLQGTPVAQMTEDAVDAER.L	980	999	N	Y	3.41	60	6	29000	39	0	0	20500	0	0	2610	0	33200	1400	36900	7080	15800	0	53900	82700	102000	26000	60400	24700	58400	96700	15400	39300	46200	4700	0	33700	0	27600	0	30400	6110	56000	10200	3590	3270	0	30100	32300
P01024|CO3_HUMAN	K.DYAGVFSDAGLTFTSSSGQQTAQR.A	634	657	N	Y	3.33	60	11.7	2800	26	0	0	0	0	0	0	0	3180	0	2480	2040	2260	0	13400	10900	10100	4510	12200	9780	11400	16800	0	2620	3250	0	0	1260	0	3500	0	0	431	0	1640	1400	340	0	0	0
P01024|CO3_HUMAN	K.VYAYY(+183.04)NLEESC(+57.02)TR.F	1479	1491	N	Y	2.44	60	9	1970	27	0	0	0	0	0	2010	805	3620	2380	4100	3580	2350	0	1070	1440	5610	0	0	1490	163	0	4740	0	0	0	0	4880	1800	2580	0	1630	0	11400	0	0	0	0	2570	0
P01024|CO3_HUMAN	K.VFSLAVNLIAIDSQVLC(+57.02)GAVK.W	1085	1105	N	Y	2.1	60	8.9	1140	22	0	0	0	0	0	0	0	0	0	0	0	1920	0	5640	0	10500	4610	6260	579	0	689	569	0	2820	0	0	0	0	0	0	0	208	573	1420	2400	3960	2020	0	873
P01024|CO3_HUMAN	R.SEFPESWLWNVEDLK.E	765	779	N	Y	2.95	60	10.7	1290	27	0	0	0	0	0	0	0	0	0	0	0	11800	0	4140	0	3120	2850	7660	9180	1330	4190	863	863	0	0	0	0	0	0	0	0	990	963	653	0	361	1860	1580	810
P01024|CO3_HUMAN	R.SNLDEDIIAEENIVSR.S	749	764	N	Y	4.14	60	8.1	13000	41	0	0	1930	0	0	3080	0	6990	5340	9560	15000	41600	752	23000	25800	32900	14700	18200	28700	11000	32300	6670	11300	16900	10200	0	8050	1080	485	0	11700	9080	42300	11400	0	13100	11200	39500	10400
P01024|CO3_HUMAN	K.FVTVQATFGTQVVEK.V	105	119	N	Y	3.28	60	8.5	4990	41	0	0	1010	0	0	3630	1610	9480	5910	11300	8680	5900	954	6010	1700	4590	9090	12100	5460	2320	21700	1540	8700	4370	5030	0	7280	0	1720	0	6640	4180	356	7950	12500	11600	8600	5010	7720
P01024|CO3_HUMAN	K.EY(+125.90)VLPSFEVIVEPTEK.F	226	241	N	Y	3.04	60	11.2	200	13	0	0	0	0	0	0	0	0	0	0	0	0	0	0	0	1520	0	963	0	0	0	0	0	769	0	0	0	0	0	0	0	863	0	369	549	0	579	0	1490
P01024|CO3_HUMAN	R.GDQDAT(+157.09)MS(+162.05)ILDISMMTGFAPDTDDLK.Q	1394	1419	N	Y	1.07	60	3	197	4	0	0	0	0	0	0	0	3260	0	0	0	0	0	0	0	0	0	0	0	0	0	0	34	0	0	0	0	0	0	0	0	0	2740	0	0	0	0	3640	0
P01024|CO3_HUMAN	K.EDIPPADLSDQVPDTESETR.I	960	979	N	Y	1.28	60	7.9	1030	14	0	0	0	583	0	0	0	2550	0	1230	0	16300	0	0	0	0	0	0	0	0	0	2840	0	0	1860	0	0	0	2070	0	8660	2110	689	0	0	0	0	4090	2830
P01024|CO3_HUMAN	R.SYTVAIAGYALAQMGR.L	1186	1201	N	Y	2.83	60	7.5	2830	35	0	0	475	0	0	0	0	2420	0	3990	1060	7290	0	2780	7870	756	1520	4820	2950	1720	2520	2120	2430	5900	0	0	1320	0	2710	0	1270	2700	9260	0	9500	5730	10100	4370	1710
P01024|CO3_HUMAN	R.AYYENSPQQVFSTEFEVK.E	208	225	N	Y	4.36	60	9.2	14400	44	0	0	1990	0	0	2330	2940	15100	5760	7610	21800	37400	3020	33400	33300	10200	482	12400	19900	27200	57900	1150	1440	21100	11800	1320	15000	2210	8680	1510	19700	21400	21200	22300	22100	6040	10800	0	17600
P01024|CO3_HUMAN	K.VVLVSLQSGYLFIQTDK.T	120	136	N	Y	1.88	60	1	180	2	0	0	0	0	0	0	0	0	0	0	0	0	0	0	0	4060	0	4770	0	0	0	0	0	0	0	0	0	0	0	0	0	0	0	0	0	0	0	0	0
P01024|CO3_HUMAN	K.QC(+57.02)QDLGAFTESMVVFGC(+57.02)PN	1645	1663	N	Y	3.58	60	8.3	9970	36	0	0	0	0	0	0	0	12600	0	22800	1480	3200	0	23100	18400	28200	16700	32900	23000	18700	16300	2990	12000	17900	334	0	14300	0	1900	0	0	3160	2540	15400	14500	20900	16500	2870	7140
P01024|CO3_HUMAN	R.VPVAVQGEDTVQSLTQGDGVAK.L	387	408	Y	Y	6.93	60	7.3	65500	45	0	0	13600	0	0	25800	48600	58800	38000	59300	81400	117000	23400	79100	84400	125000	43200	73800	118000	58000	155000	63900	66200	58000	59100	4410	72900	27000	69600	13500	77200	106000	107000	53000	79200	80400	100000	115000	58100
P01024|CO3_HUMAN	R.GDQDA(+157.09)T(+162.05)MSILDISM(+15.99)MTGFAPDTDDLK.Q	1394	1419	N	Y	2.74	60	10.1	154	13	0	0	0	0	0	0	0	0	0	0	0	264	0	0	0	0	0	0	136	0	0	0	1200	181	0	0	0	0	0	0	0	0	1510	269	329	0	671	1450	0
P01024|CO3_HUMAN	R.FYHPEK.E	1492	1497	N	Y	2.44	60	11	127	12	0	0	0	0	0	0	0	0	0	0	0	0	342	292	0	761	510	946	0	0	309	0	0	0	0	409	0	0	0	1660	0	0	0	0	190	263	0	0	0
P01024|CO3_HUMAN	K.HLIVTPSGC(+57.02)GEQNMIGMTPTVIAVHYLDETEQWEK.F	1002	1036	N	Y	2.84	60	6.4	11400	34	0	0	0	0	0	0	0	40400	24800	70900	34100	25700	12200	19300	17200	26900	10400	21100	25700	5970	14800	3940	6290	13300	4820	0	17900	5270	0	0	22000	549	1910	19200	11600	15900	29900	8740	5310
P01024|CO3_HUMAN	K.VSHSEDDC(+57.02)LAFK.V	1451	1462	N	Y	4.22	8.56	7.5	22300	49	21900	12600	2730	45500	22300	13200	25700	19100	18900	31300	16700	35300	23000	26700	15400	24700	18600	21400	19800	4660	6420	29200	10200	12500	22900	40100	18800	37400	19300	21500	24000	25400	48300	11000	23700	15200	26500	46100	23300
P01024|CO3_HUMAN	K.LSINTHPSQK(+57.02)PLSITVR.T	409	425	N	Y	1.02	60	5.3	117	2	0	0	5310	0	0	0	0	0	0	0	0	442	0	0	0	0	0	0	0	0	0	0	0	0	0	0	0	0	0	0	0	0	0	0	0	0	0	0	0
P01024|CO3_HUMAN	R.QGALELIKK.G	1043	1051	N	Y	2.08	60	1.3	115	4	0	0	0	0	0	0	0	0	0	0	0	0	0	0	0	0	0	0	0	0	0	0	0	0	0	0	0	0	0	0	0	0	1500	0	0	0	2070	595	0
P01024|CO3_HUMAN	K.VRVELLHNPAFC(+57.02)SLATTK.R	862	879	N	Y	2.07	60	10.6	4360	26	0	0	0	0	0	0	0	0	0	0	0	5760	0	577	0	3530	2900	7990	3080	0	0	4970	284	7170	0	0	0	0	0	0	0	10600	27100	0	11000	12200	3870	14000	4340
P01024|CO3_HUMAN	K.Q(-17.03)LYNVEATSYALLALLQLK.D	1226	1244	N	Y	1.27	60	7.9	112	7	0	0	0	0	0	0	0	0	0	0	0	250	0	0	0	0	0	0	0	0	0	0	0	0	0	0	0	0	0	0	0	2600	240	0	452	378	0	0	1530
P01024|CO3_HUMAN	K.KVFLDC(+57.02)C(+57.02)NYITELR.R	722	735	N	Y	3.48	60	7.4	2180	28	0	0	0	0	0	0	594	1520	714	1730	608	2440	0	0	0	1460	20300	0	0	0	0	0	0	683	0	0	228	0	1300	0	0	646	2490	1380	10900	1740	9570	3520	2360
P01024|CO3_HUMAN	K.QLANGVDR.Y	1420	1427	N	Y	1.46	60	3.9	649	8	0	0	0	0	0	3810	0	0	0	0	0	0	0	2150	0	0	1930	7040	2870	0	0	0	0	0	0	0	0	0	0	12800	0	0	0	0	0	0	0	0	0
P01024|CO3_HUMAN	K.Q(-17.03)C(+57.02)QDLGAFTESMVVFGC(+57.02)PN	1645	1663	N	Y	2.97	60	4.7	96.2	7	0	0	0	0	0	0	0	0	0	0	0	1160	0	0	0	0	0	914	995	0	0	0	0	0	0	0	0	0	0	0	0	0	0	0	0	0	0	0	0
P01024|CO3_HUMAN	R.TVM(+15.99)VNIENPEGIPVK.Q	162	176	N	Y	3.65	60	10.7	3490	36	0	0	0	0	0	0	1500	2200	0	678	0	371	0	9270	7630	15600	4800	7310	11100	790	2430	915	7820	6600	392	0	0	0	2450	0	1460	1030	2480	8080	10400	4370	10300	4790	2000
P01024|CO3_HUMAN	T.D(+126.10)K(+183.04)T(+126.10)IYTPGSTVLYR.I	135	148	N	Y	0.07	60	0	90.1	1	0	0	0	0	0	0	0	0	0	0	0	4420	0	0	0	0	0	0	0	0	0	0	0	0	0	0	0	0	0	0	0	0	0	0	0	0	0	0	0
P01024|CO3_HUMAN	R.IPIEDGSGEVVLSR.K	291	304	N	Y	4.47	60	9.3	33700	46	16100	9100	0	0	8250	0	1100	42200	28100	46400	18800	60400	25200	49100	47300	60800	37500	84300	65700	40100	70500	23800	34400	40600	25100	18800	29400	22400	32500	20700	47800	30900	51000	25400	13500	30400	58100	70900	11700
P01024|CO3_HUMAN	K.K(+57.02)QELSEAEQATR.T	428	439	N	Y	0.04	60	0	41.7	1	0	0	2040	0	0	0	0	0	0	0	0	0	0	0	0	0	0	0	0	0	0	0	0	0	0	0	0	0	0	0	0	0	0	0	0	0	0	0	0
P01024|CO3_HUMAN	R.TM(+15.99)QALPYSTVGNSNNYLHLSVLR.T	440	462	N	Y	0.06	60	0	34.4	1	0	0	0	0	0	0	0	0	0	0	0	0	0	0	0	0	0	0	0	0	0	0	0	0	0	0	0	0	0	0	0	1680	0	0	0	0	0	0	0
P01024|CO3_HUMAN	R.Q(-17.03)PSSAFAAFVK.R	1061	1071	N	Y	0.2	60	0	32.3	1	0	0	0	0	0	0	0	0	0	0	0	0	0	0	0	0	0	0	0	0	0	0	0	0	0	0	0	0	0	0	0	0	0	0	0	0	1580	0	0
P01024|CO3_HUMAN	R.IH(+125.90)WES(+183.04)ASLL(+157.09)R.S	1311	1320	N	Y	0.1	60	0	27.2	1	0	0	0	0	0	1330	0	0	0	0	0	0	0	0	0	0	0	0	0	0	0	0	0	0	0	0	0	0	0	0	0	0	0	0	0	0	0	0	0
P01024|CO3_HUMAN	R.TELR(+57.02)PGETLNVNFLLR.M	463	478	N	Y	0.03	60	0	24.6	1	0	0	1210	0	0	0	0	0	0	0	0	0	0	0	0	0	0	0	0	0	0	0	0	0	0	0	0	0	0	0	0	0	0	0	0	0	0	0	0
P01024|CO3_HUMAN	K.GIC(+57.02)VADPFEVTVMQDFFIDLR.L	814	834	N	Y	2.58	60	5.6	1440	26	0	0	0	0	0	0	0	0	0	0	0	2790	0	1900	0	5820	0	6100	3110	0	1070	0	2650	4460	0	0	0	0	1190	0	0	638	554	4380	1300	4860	3620	0	2020
P01024|CO3_HUMAN	R.ILLQGTPVAQMTED(+157.09)A(+157.09)V(+157.09).D	980	995	N	Y	1.56	60	2.8	870	18	0	0	0	0	0	0	0	0	0	0	0	14300	0	0	0	0	0	0	0	0	1370	798	1580	1310	0	0	0	0	0	0	0	8220	494	1160	0	437	2440	251	1170
O95568|MET18_HUMAN	K.LVLSSEK.L	276	282	Y	Y	7.33	60	7.3	35100	48	25500	32100	16000	46000	9590	0	14100	21100	5260	20800	24700	29500	15300	26700	16500	105000	26600	50700	32500	7130	35600	18800	15600	81600	23500	26100	15000	53900	31100	26000	43800	30200	25100	17900	19000	25800	31000	60600	9870
O95568|MET18_HUMAN	C.K(+57.02)(+162.05)LVLSS(+183.04)EK.L	275	282	N	Y	1.79	60	15.3	14800	9	7670	0	0	689	0	0	0	0	0	0	0	0	0	0	0	0	0	0	0	709000	0	0	0	785	0	0	0	1460	0	0	0	0	0	0	0	1410	0	0	0
O95568|MET18_HUMAN	C.KLVLSSEK.L	275	282	N	Y	3.91	60	5.4	3430	22	0	0	138000	0	0	0	0	0	0	1470	3780	0	0	0	2800	1750	1080	2830	761	0	0	0	839	1110	0	0	0	0	0	0	0	0	0	524	1200	1450	0	0	812
A8K2U0|A2ML1_HUMAN	T.LPYSVVR.G	796	802	Y	Y	7.99	60	10.8	39300	44	18800	0	11000	0	0	0	0	30100	15200	26700	18800	48900	24800	72600	55300	100000	44900	136000	98700	33200	78300	22600	42900	42500	42000	52100	28400	18200	38500	10500	55600	25500	39900	24400	70100	76400	76300	36900	16400
A8K2U0|A2ML1_HUMAN	S.VLLLR.P	598	602	N		2.01	60	6.3	890	30	0	0	0	0	0	0	0	1220	0	1260	0	838	0	3600	0	938	884	2010	1090	0	0	1970	2380	1090	0	0	1080	0	453	0	1430	1040	904	0	2080	1740	1400	3980	671
Q7Z3B3|KANL1_HUMAN	S.FLTTAK.L	730	735	Y	Y	5.24	60	8.5	19100	46	22300	25800	6790	7240	8350	0	0	12800	4930	18300	18400	0	9060	39900	30300	50000	35800	54300	42400	16100	33700	5830	15500	21200	26900	4780	20100	2360	27300	21900	40300	7370	1340	16500	20600	24800	26500	12500	9750
Q495Y7|SPDE7_HUMAN	Y.FLYGK.T	128	132	Y	Y	7.64	60	7	10700	46	11500	0	0	13400	4680	8710	18100	5370	973	6330	15100	26600	13400	7930	3290	27500	13600	21300	24000	3750	17500	5900	7620	2230	4010	12300	7480	11000	10000	19200	7360	8160	14200	5320	19300	14000	16100	4170	6500
A6NLX3|SPDE4_HUMAN	S.FLYGK.N	182	186	Y	Y	7.64	60	7	10700	46	11500	0	0	13400	4680	8710	18100	5370	973	6330	15100	26600	13400	7930	3290	27500	13600	21300	24000	3750	17500	5900	7620	2230	4010	12300	7480	11000	10000	19200	7360	8160	14200	5320	19300	14000	16100	4170	6500
P59047|NALP5_HUMAN	L.YELDK.E	70	74	Y	Y	9.64	60	5.4	6980	36	1700	0	0	0	0	0	5850	9210	7220	8890	18800	0	11200	21200	6140	26100	0	32900	5530	6670	19800	0	5500	731	1850	0	18100	19100	15200	19800	8370	175	2700	1550	5060	17700	0	2740	1190
P01023|A2MG_HUMAN	K.SIYKPGQTVK.F	136	145	N	Y	6.94	16.59	5.8	50500	49	173000	94000	11400	326000	93800	62000	24000	11000	28300	43400	53000	19800	80300	32900	26200	22900	33700	57300	35400	8860	54200	58900	53500	30900	64300	21900	90100	24900	42900	37400	164000	38100	27200	33800	19000	49800	7200	29800	30000
P01023|A2MG_HUMAN	R.LLIYAVLPTGDVIGDSAK.Y	540	557	N	Y	5.8	60	5.9	58300	40	0	0	4570	0	0	3260	0	21100	699	10200	5330	28700	0	103000	122000	67200	99900	134000	85900	75100	271000	11000	127000	90800	1140	0	21100	0	14900	0	9550	93200	31000	127000	98900	122000	70900	11800	68400
P01023|A2MG_HUMAN	K.PVPGHVTVSIC(+57.02)R.K	259	270	N	Y	5.53	60	7	18900	45	6050	0	1360	17400	0	0	0	28900	7360	8560	7700	8720	11900	25300	20500	12300	18000	46700	23000	11500	18400	15400	17200	9880	57300	33100	35900	16800	43500	12300	90600	14500	8400	18100	20200	10300	8390	12000	12400
P01023|A2MG_HUMAN	K.EQAPHC(+57.02)IC(+57.02)ANGR(+.98).Q	842	853	N	Y	7.29	60	7.3	18500	47	6250	11900	3810	83600	0	1510	8640	22400	0	13100	15100	10900	52200	11700	9520	6350	12800	8700	9860	2240	2310	18800	15400	15200	52500	36000	33000	21800	37300	26000	6430	15000	7240	20700	17500	22900	12100	11000	10600
P01023|A2MG_HUMAN	R.NALFC(+57.02)LESAWK.T	1123	1133	N	Y	8.93	60	9.7	14800	39	0	0	3070	0	0	4480	878	0	1290	0	7120	8500	0	1600	10300	4440	6330	5540	6700	13200	15400	23300	29400	115000	9530	0	14200	0	17800	0	22300	16300	26100	23600	6240	30000	6950	13300	23000
P01023|A2MG_HUMAN	K.GPTQEFK.K	109	115	N	Y	5.15	60	7.4	12600	43	3400	0	14500	6330	0	26000	27600	12300	3970	20400	20300	0	4830	36900	33600	19900	16700	49600	28200	14500	56000	2070	17600	4610	5100	3700	34000	3240	27000	20800	7880	1500	0	3730	3460	19400	4030	0	5790
P01023|A2MG_HUMAN	K.DNSVHWERPQKPK.A	1178	1190	N	Y	7.23	60	7.4	16400	35	74100	39700	0	57300	62500	36900	32900	56800	0	28600	19900	8370	48000	0	0	0	0	0	0	0	7980	11700	5350	7350	27600	22900	10000	19100	36100	13700	99400	15600	8040	0	4130	0	0	9460	6280
P01023|A2MG_HUMAN	K.FSGQLNSHGC(+57.02)FYQQVK.T	290	305	N	Y	7.57	60	7.7	10600	42	22400	0	0	2670	0	0	0	21000	616	8310	0	9540	9070	16200	14500	6210	16100	19000	12900	6080	15600	3380	16100	6180	12100	10500	19700	4010	2870	933	15200	32900	16100	15700	13600	15100	18200	10700	20000
P01023|A2MG_HUMAN	K.GHFSISIPVK.S	522	531	N	Y	3.38	60	8.9	22200	41	25300	0	0	20800	0	0	3120	24900	0	3510	7970	22600	1830	25700	24600	15800	14200	24100	22100	11000	55000	12900	53500	21800	9180	0	13500	0	8240	0	25300	57000	10600	34200	33500	42000	26000	7590	31100
P01023|A2MG_HUMAN	K.QFSFPLSSEPFQGSYK.V	189	204	N	Y	4.32	60	7.1	30300	43	0	0	5270	0	0	3330	3410	13600	1200	7010	11200	30100	551	58300	45400	41900	38300	92500	59500	52900	173000	22900	46600	41200	11900	0	18900	0	8530	242	26600	70900	23300	73900	58500	33700	49200	7410	8980
P01023|A2MG_HUMAN	R.LLLQQVSLPELPGEYSM(+15.99)K.V	1298	1315	N	Y	5.62	60	10	9120	30	0	0	0	0	0	0	0	0	0	0	0	3340	0	30500	49600	25400	14400	37000	29400	8770	18200	5260	25100	17900	0	0	0	0	0	0	0	17200	2490	31600	19400	16300	20600	4960	2290
P01023|A2MG_HUMAN	R.DLKPAIVK.V	1441	1448	N		7.31	16.62	7.8	24600	49	59600	21600	1740	44500	11200	14500	12100	29500	10500	10300	9980	23300	11900	31700	20000	26100	25400	39300	20600	13700	56000	7580	27900	18100	32600	35100	31000	8680	22500	6640	48700	49600	28300	22000	28300	21800	15900	7810	20400
P01023|A2MG_HUMAN	R.NQGNTWLTAF.V	1035	1044	N		9.24	60	10.7	4910	31	0	0	0	0	0	0	0	1250	0	0	0	4840	0	15500	5860	8470	9300	23400	16500	15200	37700	318	5650	2560	0	0	3090	0	2920	0	2320	4040	0	7300	9000	8050	4620	504	2310
P01023|A2MG_HUMAN	R.KYSDASDC(+57.02)HGEDSQAFC(+57.02)EK.F	271	289	N	Y	6.65	60	7.2	11000	41	5680	8040	0	95800	13200	14400	16100	20000	8960	14400	13600	1250	6200	1040	0	0	4590	0	0	0	0	21800	7160	1080	27600	27900	29000	12400	18600	1300	52700	9590	26400	1040	473	2500	0	11300	5050
P01023|A2MG_HUMAN	Y.AFALAGNQDK.R	1153	1162	N	Y	8.39	60	6.4	4760	35	3160	0	0	1930	0	0	0	0	3740	0	842	0	0	13400	14000	9400	11900	14000	4850	2110	17100	5020	8650	8120	7030	0	0	6080	0	0	10800	844	3600	7980	3600	2870	3810	2560	3300
P01023|A2MG_HUMAN	K.EQAPHC(+57.02)IC(+57.02)ANGR.Q	842	853	N	Y	10.29	60	4.7	5270	35	31400	16600	1190	7050	0	0	0	1950	0	0	0	0	0	3080	2380	0	2040	2760	2220	737	1430	3640	3280	2900	0	0	0	4910	0	0	5740	1350	25600	3570	2060	2540	4390	4620	4660
P01023|A2MG_HUMAN	L.VHVEEPHTETVR.K	721	732	N	Y	8.29	60	8.5	4240	47	6140	582	7450	7140	4680	0	0	4130	2120	2490	2060	3400	2660	3130	2400	1390	3560	3340	3060	1010	11300	8320	5190	2720	10100	4190	7840	3020	6070	1650	11700	5830	10500	3440	1920	2720	362	6180	2860
P01023|A2MG_HUMAN	S.VLLMK.P	604	608	N		4.42	60	5.8	5730	29	0	0	0	3950	0	359	0	0	0	0	0	0	0	9960	3720	2520	25500	9680	8580	7620	2280	0	5220	0	3100	3880	3410	0	4210	0	5850	0	0	9810	3560	15800	8630	0	2190
P01023|A2MG_HUMAN	K.VDLSFSPSQSLPASHAHLR.V	568	586	N	Y	5.63	60	8.3	53700	43	0	0	0	0	0	54100	37000	85200	13800	30900	16000	28900	17400	73200	123000	56300	71000	109000	58300	60300	268000	58700	77600	51200	57900	3030	32500	15000	17200	0	7880	99900	21000	63800	44300	72400	50400	29200	146000
P01023|A2MG_HUMAN	R.VGFYESDVM(+15.99)GR.G	705	715	N	Y	4.17	60	5.5	4000	37	0	0	0	0	0	0	0	3760	464	0	234	2830	0	5170	10600	3960	5920	8050	11100	2630	6730	1620	9550	9500	3440	0	1650	0	1900	0	3100	6420	5200	11900	1600	6020	6470	3600	6300
P01023|A2MG_HUMAN	K.Q(-17.03)QNAQGGFSSTQDTVVALHALSK.Y	1241	1263	N	Y	3.55	60	4.6	4070	35	0	0	407	0	0	0	0	6260	0	0	0	16600	0	4200	7590	7600	4020	8790	5410	6170	18400	0	7140	1540	2010	0	2780	0	2680	0	3560	9870	3840	10600	4840	7590	5060	3600	5540
P01023|A2MG_HUMAN	K.ALLAYAF.A	1148	1154	N		8.74	60	8.1	2930	26	0	0	0	0	0	0	0	0	0	0	0	1810	0	8130	7210	4060	7850	15300	7470	7160	22400	0	0	0	0	0	1160	0	1660	0	1600	438	0	2610	2350	3030	1350	0	621
P01023|A2MG_HUMAN	R.SASNMAIVDVK.M	1374	1384	N	Y	10.1	60	10.3	32400	47	34300	18400	0	11300	20600	0	22700	28800	9700	13000	12400	20600	18700	44400	31100	24300	33000	61400	40900	27500	118000	24900	39400	22800	39800	26900	22600	16400	22800	7260	33300	54100	48000	39700	47000	53600	42400	20400	31800
P01023|A2MG_HUMAN	K.M(+15.99)C(+57.02)PQLQQYEMHGPEGLR.V	688	704	N	Y	3.81	60	4.7	3620	30	1230	0	0	0	0	0	0	1660	0	0	0	2740	0	9590	18400	7320	2960	13000	9030	1000	0	2170	12300	6720	0	450	1480	0	0	0	2820	4980	3720	0	9280	9010	7910	0	8440
P01023|A2MG_HUMAN	R.LVHVEEPHTETVR.K	720	732	Y	Y	12.26	27.91	6.7	82700	49	189000	69000	364000	184000	47500	62100	40800	108000	27200	58000	48300	73100	92600	68800	61800	49200	72100	76100	67800	20600	145000	91700	88800	57400	186000	46600	115000	34100	133000	63000	220000	119000	30700	88200	55900	24700	61600	16300	49600
P01023|A2MG_HUMAN	K.VDLSFSPSQSLPASHAHL.R	568	585	N	Y	4.74	60	8.6	2520	23	0	0	0	295	0	0	0	0	0	1690	0	41200	0	5390	0	0	6600	7170	2070	2070	16500	0	2310	0	0	0	0	0	0	0	1850	5060	0	0	4080	4670	890	1320	0
P01023|A2MG_HUMAN	K.LPPNVVEESAR.A	935	945	N	Y	4.43	60	10	64900	48	101000	18200	19300	65800	0	70700	24900	71400	12900	34600	31300	41500	40500	76900	73900	40500	16600	95700	58400	37200	168000	51700	67400	68200	111000	31900	83300	18900	58500	17100	82700	93600	87100	93700	72700	79600	89000	43400	75200
P01023|A2MG_HUMAN	R.TGTHGLLVK.Q	508	516	N	Y	4.54	60	9.9	39400	47	108000	389	1610	126000	56200	0	19800	33500	2770	7120	8340	26300	23400	62700	81200	35900	53500	62200	52700	10300	122000	17300	53000	45900	69800	22600	21200	12400	31100	15000	39900	49800	16900	69500	36100	51800	15900	8520	31100
P01023|A2MG_HUMAN	K.KDNSVHWERPQKPK.A	1177	1190	N	Y	5.18	60	10.1	2320	15	10600	6810	0	19200	0	0	0	8820	1770	0	0	3870	0	0	0	0	0	0	0	0	0	2710	0	0	16100	0	8330	5800	0	0	12200	5460	5890	0	0	0	0	0	2910
P01023|A2MG_HUMAN	K.MVSGFIPLKPTVK.M	1385	1397	N		5.71	60	9.2	41100	44	1540	0	0	0	0	29100	21700	17000	6810	0	7520	13800	10700	78000	43900	26100	82300	102000	69300	64900	332000	27600	70200	13400	21800	6090	37900	8920	20300	3860	56300	42800	28600	5560	73100	55800	86500	23700	35500
P01023|A2MG_HUMAN	K.SLNEEAVK.K	1169	1176	N	Y	2.83	60	13.3	2110	16	0	0	0	0	0	0	7170	0	0	7700	0	0	0	0	0	0	0	5890	948	0	0	0	10900	0	28400	0	0	0	0	6120	0	4360	4380	8900	3320	0	1760	0	977
P01023|A2MG_HUMAN	R.SSGSLLNNAIK.G	1082	1092	N		7.55	60	7.5	40300	46	8530	0	4540	0	0	39400	25600	13100	6520	16800	27600	24400	31000	71400	76000	56100	65400	147000	46200	41300	135000	55400	56600	30500	29900	37200	38400	11000	26000	16400	50200	30500	47200	77300	48300	61500	34900	21500	25100
P01023|A2MG_HUMAN	R.HNVYINGITYTPVSSTNEK.D	646	664	N	Y	3.34	60	6.5	1980	13	0	0	0	0	0	0	0	0	0	0	0	0	562	4790	40500	0	4590	6470	7070	1730	18600	0	0	0	0	0	0	0	3330	0	1080	0	0	0	0	680	0	0	0
P01023|A2MG_HUMAN	K.NEDSLVFVQTDK.S	124	135	N	Y	6.81	60	7.9	27500	45	0	3110	67500	8750	2970	0	0	31200	0	18200	3540	20600	12500	35900	30100	20400	35800	38200	26300	16900	110000	30300	51500	34700	15200	8630	32800	11700	23400	5780	39000	84500	15400	40100	44100	42700	28400	23000	50700
P01023|A2MG_HUMAN	K.APVGHFYEPQAPSAEVEMTSY.V	1191	1211	N	Y	3.66	60	8.5	2410	33	190	0	9390	0	0	0	0	1470	0	0	0	2790	0	3170	7350	1330	1380	1840	2360	2970	14300	186	1760	0	13200	0	4030	0	2000	0	2360	5520	0	3020	854	4370	1050	15100	0
P01023|A2MG_HUMAN	K.YSDASDC(+57.02)HGEDSQAFC(+57.02)EK.F	272	289	N	Y	6.3	60	7.1	2810	24	3360	0	0	18000	6160	0	0	3340	0	0	2340	4660	7950	0	0	0	0	0	0	0	546	1630	1760	0	12300	3790	3700	0	12500	0	18000	4560	6660	0	618	0	0	1800	3840
P01023|A2MG_HUMAN	R.VGFY(+162.05)ESDVMGR.G	705	715	N	Y	2.26	60	6.9	1820	4	0	0	0	0	0	27700	19500	0	7230	0	0	0	0	0	0	0	0	0	0	0	0	0	0	0	0	34600	0	0	0	0	0	0	0	0	0	0	0	0	0
P01023|A2MG_HUMAN	K.MC(+57.02)PQLQQYEMHGPEGLR.V	688	704	N	Y	6.85	60	9.5	32900	46	26600	0	0	4420	0	29000	25500	29900	11800	18200	24700	50100	26400	45400	49200	26300	45500	71100	31300	58900	36300	33600	55100	39300	33900	4240	28200	12500	33900	3960	44300	63900	39600	64800	64000	42200	47400	26500	21800
P01023|A2MG_HUMAN	K.DLTGFPGPLNDQDNEDC(+57.02)INR(+.98).H	626	645	N	Y	5.24	60	8.5	12000	39	0	0	0	0	0	1740	864	10800	0	5360	10500	26100	0	16800	12300	10500	16200	23700	24800	1610	16000	26200	11800	3690	21100	0	14900	0	15800	0	34400	24400	21100	15300	9800	5290	5550	17300	22100
P01023|A2MG_HUMAN	K.AAQVTIQSSGTFSSK.F	1275	1289	N	Y	1.86	60	8.4	4420	36	12900	0	5720	8650	0	0	0	6280	0	1220	3220	9170	0	0	0	0	0	3840	0	0	5110	9560	8860	3070	11300	2720	10000	4160	5900	652	14900	17100	14400	112	2890	1930	288	8400	12700
P01023|A2MG_HUMAN	R.QTVSWAVTPK.S	854	863	N	Y	1.94	60	12	1510	5	8460	0	0	0	0	0	0	0	0	0	0	711	0	0	0	10700	0	0	0	0	0	0	15100	0	0	0	0	0	0	0	0	0	0	0	0	0	0	0	0
P01023|A2MG_HUMAN	Y.LTAQPAPTSEDLTSATNIVK.W	1217	1236	N	Y	4.68	60	4.9	4980	35	0	0	2310	0	0	0	0	2870	0	0	0	2320	0	13600	5670	2370	5580	14800	6380	7880	39600	7050	4550	2150	5260	0	8140	0	6320	0	0	7430	4340	8930	3430	1760	4430	9080	698
P01023|A2MG_HUMAN	R.VSVQLEASPAFLAVPVEK.E	824	841	N	Y	4.16	60	10.2	55900	41	0	0	2530	0	0	3900	1340	31700	733	17600	6830	18200	0	141000	155000	67400	54800	158000	92700	110000	394000	12200	99900	66300	7830	0	37600	0	29900	0	18000	61000	16500	99600	78300	98000	54500	4910	47700
P01023|A2MG_HUMAN	R.NQGNTWLTAFVLK.T	1035	1047	N		7.07	60	8.1	15300	37	0	0	2350	0	0	0	806	0	0	5170	1990	2920	0	27800	26000	14000	34100	41900	22800	20300	101000	15400	15200	15900	0	0	6920	0	4670	0	4030	17500	10300	18600	29700	34600	12100	6180	17300
P01023|A2MG_HUMAN	K.DM(+15.99)YSFLEDMGLK.A	665	676	N	Y	5.34	60	8.9	1190	23	0	0	0	0	0	0	0	433	0	0	0	0	0	6460	6670	3550	1530	5270	0	0	0	0	4840	2280	0	0	0	0	0	0	0	4870	999	4560	3060	2100	3010	0	1090
P01023|A2MG_HUMAN	K.SFVHLEPMSHELPC(+57.02)GH.T	457	472	N	Y	6.09	60	5.3	1170	17	0	0	0	0	0	0	0	2160	0	1260	0	0	0	6760	4220	1440	3550	7210	3100	3410	3810	0	0	0	2650	0	0	0	0	0	5040	3160	0	2460	1460	1500	0	0	0
P01023|A2MG_HUMAN	R.TEVSSNHVLIYLDK.V	1408	1421	N	Y	3.64	60	9.5	22200	47	27600	0	1120	22100	0	33500	13200	50700	8840	17000	14400	25200	13500	18300	9970	5670	22500	28000	7300	10600	86100	45800	36900	17800	33300	1980	23600	7900	17800	3590	29300	68600	37700	35900	27500	36300	19600	25600	35400
P01023|A2MG_HUMAN	K.EQAPHC(+57.02)IC(+57.02)AN.G	842	851	N	Y	7.01	60	5.9	1100	26	0	0	0	0	0	2520	0	1100	0	0	0	0	2130	2860	677	943	2840	2490	2110	890	0	0	903	0	4150	0	1590	0	3640	0	9790	0	0	804	655	815	0	0	0
P01023|A2MG_HUMAN	H.YILNGGTLLGLK.K	480	491	N	Y	5.9	60	8.8	1060	30	0	0	0	0	0	0	0	0	0	0	0	593	0	3490	3590	1290	1320	4450	3340	0	9400	1000	811	288	512	0	334	0	615	0	632	1610	0	1580	1500	1490	0	0	503
P01023|A2MG_HUMAN	K.AIGYLNTGYQR.Q	1004	1014	N	Y	5.76	60	8.5	34800	45	20300	0	12300	0	0	42300	15900	36000	8190	15700	22100	28800	34100	65300	42100	33600	47200	68100	51100	40100	162000	0	50700	33200	28600	37100	38400	22700	20300	9990	53300	42500	17800	67600	53900	51700	28500	25100	35900
P01023|A2MG_HUMAN	F.FVELTMPYSVIR.G	793	804	N		4.87	60	9.8	8940	33	0	0	0	0	0	0	0	5130	0	3100	0	0	0	20300	24500	11800	16200	30900	23700	20300	78000	4180	11200	4850	2020	0	3240	0	4450	0	5030	0	1300	16100	13600	18300	1110	4010	6960
P01023|A2MG_HUMAN	Y.VLLAYLTAQPAPTSEDLTSATNIVK.W	1212	1236	N	Y	5.39	60	8	6130	27	0	0	0	0	0	0	0	4750	0	1260	2690	9090	525	18800	4120	0	6240	41600	23200	16100	69000	1070	13400	0	3710	0	15800	0	8900	0	11900	9520	0	3500	9000	7610	0	0	0
P01023|A2MG_HUMAN	R.GNRSLFTDLEAENDVLH(+125.90)C(+57.02)VAFAVPK(+162.05).S	69	93	N	Y	2.53	60	7.7	976	9	0	0	0	0	0	0	0	0	0	5250	4790	3700	0	0	0	0	0	0	0	0	0	0	0	0	8080	3180	0	718	0	0	15800	0	0	0	0	0	0	0	0
P01023|A2MG_HUMAN	K.VDLSFSPSQSLPASHAH.L	568	584	N	Y	3.45	60	5.2	2000	29	0	0	0	0	0	0	0	9950	1960	0	0	782	3020	0	0	0	1360	0	0	3740	2550	1220	3240	2040	16300	0	913	1610	4170	0	11300	3850	0	2460	2740	2250	1390	0	3410
P01023|A2MG_HUMAN	K.VFQLK.R	308	312	N		5.84	60	7.8	22500	44	1340	0	4940	11800	0	0	0	14400	4180	8380	6220	8850	6590	66400	65400	55400	3260	75000	61100	27500	105000	2470	18500	28200	21400	15000	18300	4140	5170	0	10800	7270	4790	29000	33600	32600	13100	5050	17100
P01023|A2MG_HUMAN	K.ALLAYAFALAGNQDK.R	1148	1162	N	Y	3.48	60	9.2	15400	36	0	0	6940	0	0	0	0	7420	0	3810	0	10600	0	10400	17200	10500	23300	29300	17100	10400	83100	10500	29400	17100	0	0	3950	0	1690	0	768	28100	40400	32000	21900	44500	31100	26900	27100
P01023|A2MG_HUMAN	K.DTVIKPLLVEPEGLEK.E	897	912	Y	Y	6.8	60	8.8	82300	44	0	0	2310	0	0	24800	16400	79400	17500	29600	27900	113000	6700	120000	151000	63900	94200	154000	109000	93800	314000	92600	144000	92200	53300	0	61100	2120	66800	914	33500	196000	97600	95100	94300	110000	77500	98000	102000
P01023|A2MG_HUMAN	K.LHTEAQIQEEGTVVELTGR.Q	320	338	N	Y	2.69	60	10.6	13600	46	23500	0	0	3920	0	28500	12900	24900	9280	8680	18200	13200	19200	10300	8910	4580	10600	9930	11500	4120	64400	8700	22800	14000	6640	8040	21700	7060	31700	6030	55400	33100	31000	34600	2770	8120	7810	10500	20200
P01023|A2MG_HUMAN	R.VVSM(+15.99)DENFHPLNELIPLVYIQDPK.G	148	171	N	Y	3.6	60	7.8	7670	30	0	0	0	0	0	0	0	0	0	0	0	700	0	27100	43600	10800	8980	17600	19300	11600	64100	4590	21700	7850	0	0	0	0	0	0	0	8470	4910	19100	14500	10900	3250	9780	1680
P01023|A2MG_HUMAN	K.ETTFNSLLC(+57.02)PSGGEVSEELSLK.L	913	934	N	Y	4.76	60	8.6	36900	42	0	0	3440	0	0	5780	2470	24600	2590	10300	9500	43100	1290	68900	81200	46300	72700	75800	60500	55700	69200	14800	51700	44100	6750	0	24800	0	30300	0	20900	84800	30600	65800	60700	57100	45400	7960	57700
P01023|A2MG_HUMAN	L.PASHAHLR.V	579	586	N	Y	5.64	60	5.3	797	22	0	0	0	0	0	0	0	0	0	0	0	0	0	1310	0	0	1260	2390	1040	490	5270	1840	1220	0	0	0	0	0	0	0	0	0	1550	1660	934	950	1110	1300	936
P01023|A2MG_HUMAN	R.Q(-17.03)TVSWAVTPK.S	854	863	N	Y	4.8	60	8.2	2890	33	0	0	0	500	0	0	0	584	0	1640	0	4220	0	6470	11800	6580	6790	11000	8210	1760	11400	0	3630	5120	1620	0	1850	0	724	0	863	0	937	5190	5000	5570	3160	0	3180
P01023|A2MG_HUMAN	K.ATVLNYLPK.C	812	820	N		4.66	60	10.8	59700	44	0	0	15800	0	346000	0	19500	23700	2320	17000	5810	38600	10500	108000	125000	49300	85600	189000	114000	103000	337000	14800	99900	66700	13100	5560	17100	9320	16800	4250	24200	82000	48800	90200	98000	103000	28100	28000	0
P01023|A2MG_HUMAN	K.PQYMVLVPSLLHTETTEK.G	29	46	N	Y	3.45	60	11.2	4860	31	0	0	0	0	0	2620	1330	6790	445	0	4090	4890	0	10400	8690	1640	7350	12100	0	2790	48100	11900	6440	0	5940	0	14300	0	4070	0	10300	0	6040	0	0	3490	2100	0	0
P01023|A2MG_HUMAN	K.FEVQVTVPK.I	229	237	N	Y	4.96	60	9.8	44900	44	21400	0	2170	12600	0	0	0	25100	8800	56600	25300	28600	16100	55600	70600	994	46900	99000	33200	62500	173000	40800	34200	75300	55400	11300	48700	12900	0	9860	70900	66400	43600	86500	59900	72400	92600	19400	52300
P01023|A2MG_HUMAN	K.TFAQAR.A	1048	1053	N		4.85	60	7.1	669	26	546	0	0	2390	1040	0	0	0	0	2290	0	287	0	3700	0	0	0	0	1700	0	0	2540	378	0	0	0	0	0	538	0	2180	1060	0	618	307	1370	295	0	467
P01023|A2MG_HUMAN	R.SPC(+57.02)YGYQWVSEEHEEAHHTAYLVFSPSK.S	429	456	N	Y	3.74	60	9.6	8190	26	0	0	0	0	0	18800	24700	77300	18600	8510	36500	4810	8290	0	0	0	0	0	0	0	0	3640	1860	0	23300	1720	16400	6700	51600	1630	29000	12900	11300	0	1260	3200	1970	13600	7560
P01023|A2MG_HUMAN	R.TEHPFTVEEFVLPK.F	215	228	N	Y	5.54	60	7.7	65200	43	0	0	5590	0	0	2710	10400	0	5430	9030	18100	65100	4320	123000	164000	43800	4570	118000	43000	106000	302000	1060	49000	71500	26700	805	20000	889	11400	0	54700	180000	28100	111000	103000	43500	73200	483	113000
P01023|A2MG_HUMAN	K.VTGEGC(+57.02)VYLQTSLK.Y	1316	1329	N	Y	2.61	60	8.5	22800	46	17300	0	35300	9240	0	0	12200	28800	4050	9520	6180	19800	6400	25800	23100	13600	28700	48600	32100	16300	17200	19400	38900	15300	15600	5270	32400	7620	9540	3820	28000	43700	22000	45400	36400	31900	34400	18700	27700
P01023|A2MG_HUMAN	K.M(+15.99)VSGFIPLKPTVK.M	1385	1397	N		2.37	60	11.4	572	10	0	0	0	0	0	0	0	0	0	0	0	0	0	0	0	0	0	0	10200	0	0	0	2040	0	0	0	0	0	0	0	0	0	0	247	0	0	1850	882	412
P01023|A2MG_HUMAN	R.IAQWQSFQLEGGLK.Q	175	188	N	Y	4.63	60	8	24600	44	0	0	7610	0	0	8630	0	1040	4190	1690	11900	8450	3720	32200	41700	24900	28900	37900	31700	23400	122000	9800	57300	35000	19300	1510	2740	1780	11900	1150	23700	61500	30100	38000	93800	48700	40500	9120	25200
P01023|A2MG_HUMAN	K.GVPIPNK.V	376	382	N		7.04	60	6.8	12300	44	28300	8140	0	25900	14800	0	0	13100	1160	5890	4820	6000	6280	20700	17300	10300	12700	32600	17200	3940	29800	3060	18200	12000	18100	5140	13500	0	15200	4320	13600	10500	6440	19100	16600	19300	12300	2930	8590
P01023|A2MG_HUMAN	K.SSSNEEVM(+15.99)FLTVQVK.G	94	108	N	Y	2.92	60	9.7	522	21	0	0	173	0	0	0	0	2740	0	0	0	0	0	0	1080	1160	723	0	991	0	726	791	1780	806	0	0	0	0	0	0	0	0	2440	1190	2380	1800	841	0	2730
P01023|A2MG_HUMAN	K.YDVENC(+57.02)LANK.V	558	567	N	Y	1.61	60	7.2	506	3	0	0	7160	0	0	0	0	0	0	0	0	0	0	0	0	0	0	0	0	0	0	0	0	0	0	0	0	0	0	0	0	0	0	0	0	0	0	0	0
P01023|A2MG_HUMAN	R.AVDQSVLLMKPDAELSASSVYNLLPEK.D	599	625	N	Y	3.57	60	7.1	30300	37	0	0	0	0	0	6500	0	28200	0	18500	0	44100	0	88600	137000	48600	42700	70700	70200	89700	268000	1930	10400	10000	3790	0	39100	0	26700	0	24700	92200	21100	38600	24500	14500	4810	13100	29400
P01023|A2MG_HUMAN	R.AVDQSVLLM(+15.99)KPDAELSASSVYNLLPEK.D	599	625	N	Y	4.78	60	9.3	2640	28	0	0	0	0	0	0	0	0	0	0	0	3460	0	12500	18300	11000	3210	5220	10100	1980	3940	2000	3320	1790	0	0	433	0	0	0	0	5420	0	5210	6120	3680	2210	0	4800
P01023|A2MG_HUMAN	K.HYDGSYSTFGER.Y	1020	1031	N	Y	4.38	60	6.5	14200	46	24100	3180	522	38500	14700	0	0	22400	0	6840	4010	5200	5520	19700	13100	3580	14000	22700	18900	8620	46800	14200	7480	8110	35000	5950	25400	4280	23400	15600	38400	16500	26100	13300	13600	14600	9980	7600	13200
P01023|A2MG_HUMAN	K.FQVDNNNR.L	1290	1297	N	Y	7.31	60	3.1	20500	43	74000	0	7890	8330	0	30100	27300	22400	14800	19700	22400	0	38700	31800	24700	17200	12700	42600	25100	9790	65600	0	38500	3590	36800	49400	42100	9080	35900	15600	30800	1960	32500	27700	13400	13700	6760	15000	10500
P01023|A2MG_HUMAN	R.SLFTDLEAENDVLHC(+57.02)VAF.A	72	89	N	Y	4.01	60	8.9	6410	40	0	0	0	0	0	1830	0	3850	0	1520	1370	4090	1170	16600	22200	4350	17100	22600	16500	16400	15000	9280	7600	1090	2290	1470	8690	0	5690	0	4710	736	5980	7060	5850	5460	5010	9950	3100
P01023|A2MG_HUMAN	K.EEFPFALGVQTLPQTC(+57.02)DEPK.A	1337	1356	N	Y	3.59	60	9.5	457	10	0	0	0	0	0	0	0	0	0	0	0	9020	0	0	0	0	0	0	0	0	0	0	0	0	0	0	0	0	0	0	0	2990	0	0	919	703	0	0	2150
P01023|A2MG_HUMAN	R.AVDQSVLLMKPDAELSASSVY(+125.90)NLLPEK.D	599	625	N	Y	3.26	60	8.6	399	12	0	0	0	0	0	0	0	0	0	0	0	0	0	0	0	0	0	0	0	0	0	247	1870	777	0	0	0	0	0	0	0	2940	0	1060	0	0	0	0	4710
P01023|A2MG_HUMAN	K.SSSNEEVMFLTVQVK.G	94	108	N	Y	3.1	60	10.1	2280	35	0	0	1360	0	0	3760	838	3630	1270	4520	4020	5550	0	1150	804	879	611	3030	1500	0	9290	0	3000	400	3120	0	898	0	3070	0	8300	7510	1120	3460	1750	0	0	0	8460
P01023|A2MG_HUMAN	R.KDTVIKPLLVEPEGLEK.E	896	912	N	Y	2.39	60	7.9	392	5	0	0	0	0	0	0	0	0	0	0	0	0	0	0	2160	0	0	0	0	0	5820	0	0	0	0	0	0	0	0	0	3460	1200	0	0	0	0	0	0	0
P01023|A2MG_HUMAN	R.VGFY(+125.90)ESDVMGR.G	705	715	N	Y	3.3	60	4.8	386	10	0	0	0	0	0	0	0	0	0	0	0	0	0	0	0	0	0	0	0	0	0	0	1430	0	0	0	0	0	0	0	0	2550	0	0	0	0	0	0	3530
P01023|A2MG_HUMAN	K.QQNAQGGFSSTQDTVVALHALSK.Y	1241	1263	N	Y	4.34	60	10.2	23700	44	0	0	3860	0	0	0	12700	3970	5040	12500	18300	14900	6110	25900	40600	15400	30100	38200	34200	15200	140000	35400	45100	32300	23300	3210	20100	6540	26600	3200	16800	72900	51800	31600	60900	31000	22800	21800	24600
P01023|A2MG_HUMAN	R.LLLQQVSLPELPGEY(+125.90)SMK.V	1298	1315	N	Y	2.97	60	9.9	1140	24	0	0	9000	0	0	0	0	0	0	0	0	0	0	688	1620	529	0	1760	616	0	0	0	1980	662	0	0	0	1870	0	0	0	14100	1280	572	1560	602	812	1310	0
P01023|A2MG_HUMAN	L.PTGDVIGDSAK.Y	547	557	N	Y	6.68	60	4	368	15	0	0	0	0	0	0	0	0	0	0	0	0	0	0	0	0	0	1530	0	0	1380	0	936	0	0	0	0	0	0	0	0	629	0	1140	837	927	0	0	0
P01023|A2MG_HUMAN	K.VYDYYETDEFAIAEYNAPC(+57.02)SK.D	1449	1469	N	Y	2.25	60	9	1000	12	0	0	0	0	0	0	0	3330	0	0	15200	0	0	0	0	0	0	0	0	0	0	0	1720	0	3090	0	3040	0	2030	0	7350	614	0	3280	0	0	0	5530	0
P01023|A2MG_HUMAN	R.QGIPFFGQVR.L	361	370	N	Y	5.63	60	8.2	44900	42	0	0	3660	0	0	6890	3730	243	3810	4720	10200	16100	2610	93400	52000	47500	16000	128000	30700	81300	261000	8400	58300	48200	15700	0	13500	0	11800	0	14800	88800	36300	74400	62800	49700	49100	17400	52400
P01023|A2MG_HUMAN	R.AFQPFFVELTMPYSVIR.G	788	804	N		1.95	60	6.9	339	8	0	0	0	0	0	0	0	0	0	0	0	300	0	571	0	0	0	0	0	0	6160	0	0	0	0	0	0	0	0	0	0	2450	0	0	75.4	0	0	0	1380
P01023|A2MG_HUMAN	L.PELPGEYSMK.V	1306	1315	N	Y	5.15	60	8.8	339	18	0	0	0	0	0	0	0	0	0	0	0	0	0	1080	1230	0	0	2050	754	823	4690	0	325	0	0	0	0	0	0	0	0	0	0	564	327	0	569	0	0
P01023|A2MG_HUMAN	R.VGFYESDVMGR.G	705	715	N	Y	6	60	7.2	39500	43	0	0	0	0	0	30900	22500	39700	6060	14400	15100	23200	17800	61000	68500	16400	72900	113000	69900	59200	228000	0	65500	49400	43000	11200	23200	8590	22400	7860	53200	51900	18600	68800	44100	55700	40900	16200	33800
P01023|A2MG_HUMAN	N.SAGVAEVGVTVPDTITEWK.A	748	766	N	Y	3.04	60	8.9	303	17	0	0	0	0	0	0	0	0	0	457	0	481	0	0	0	0	752	808	1060	0	3490	0	1340	0	0	0	0	0	0	0	1030	476	0	0	0	728	0	279	0
P01023|A2MG_HUMAN	K.YNILPEKEEFPFALGVQTLPQTC(+57.02)DEPK.A	1330	1356	N	Y	3.57	60	10.6	19800	43	0	0	1460	0	0	13000	6050	41600	4640	27300	17700	10000	4110	26600	40800	15000	20400	7570	16700	27800	17800	56400	29700	19000	12600	0	1250	1610	36700	0	31600	58000	23500	16800	17200	26600	2740	22800	49000
P01023|A2MG_HUMAN	N.SHGC(+57.02)FYQQVK.T	296	305	N	Y	1.83	60	6.4	277	6	0	0	3510	0	0	0	0	0	0	0	0	0	0	0	0	0	0	0	0	0	0	0	0	0	2740	0	1530	0	0	0	3380	609	1810	0	0	0	0	0	0
P01023|A2MG_HUMAN	K.SFVHLEPM.S	457	464	N	Y	1.77	60	8.4	273	8	0	0	0	0	0	0	624	0	0	0	1040	796	0	0	0	0	0	0	0	3430	0	0	0	0	0	0	0	0	1910	0	0	0	0	0	0	0	0	0	0
P01023|A2MG_HUMAN	K.LSFVK.V	350	354	N	Y	2.83	60	9.7	5480	27	13300	3310	0	13000	0	0	0	0	0	0	1860	7060	7490	2050	0	7400	12700	0	0	0	4880	9040	7940	13100	0	4010	8630	0	0	0	0	2030	2740	24800	12800	17100	1280	0	13600
P01023|A2MG_HUMAN	A.SVSGKPQYMVLVPSLLHTETTEK.G	24	46	N	Y	0.1	60	0	256	1	0	0	0	0	0	0	0	0	0	0	0	0	0	0	0	0	0	0	0	0	0	0	0	0	0	0	0	0	0	0	0	0	12600	0	0	0	0	0	0
P01023|A2MG_HUMAN	F.C(+57.02)LSEDAGLGISSTASLR.A	771	787	N		3.38	60	6	247	14	0	0	0	0	0	0	0	686	0	0	0	0	0	0	0	0	0	1210	0	0	0	0	575	0	733	0	556	0	0	0	1540	0	0	675	1030	0	0	0	0
P01023|A2MG_HUMAN	K.ATVLNY(+125.90)LPK.C	812	820	N		2.81	60	2.9	245	7	0	0	0	0	0	0	0	0	0	0	0	0	0	0	2580	0	0	1800	0	0	0	0	0	0	0	0	0	0	0	0	0	394	0	0	0	0	0	0	0
P01023|A2MG_HUMAN	K.Y(+125.90)NILPEKEEFPFALGVQTLPQTC(+57.02)DEPK.A	1330	1356	N	Y	1.85	60	10.1	241	7	0	0	0	0	0	0	0	0	0	0	0	0	0	0	2600	0	0	344	0	0	0	0	0	0	0	0	0	0	0	0	0	367	0	0	0	0	0	0	2590
P01023|A2MG_HUMAN	K.VIFIR.G	383	387	N	Y	1.26	60	15.5	235	6	0	0	0	0	0	1110	0	0	0	0	0	269	0	0	0	0	0	0	0	0	0	0	0	0	0	0	0	0	0	0	0	555	0	0	0	0	4420	0	4240
P01023|A2MG_HUMAN	K.SDIAPVAR.L	532	539	N	Y	0.2	60	0	226	1	0	11100	0	0	0	0	0	0	0	0	0	0	0	0	0	0	0	0	0	0	0	0	0	0	0	0	0	0	0	0	0	0	0	0	0	0	0	0	0
P01023|A2MG_HUMAN	R.VTAAPQSVC(+57.02).A	587	595	N	Y	1.49	60	8.9	218	10	0	0	5760	0	0	0	0	227	0	482	0	334	0	0	0	0	0	0	0	0	0	0	0	0	528	0	0	0	1080	0	1560	178	0	0	402	0	0	0	0
P01023|A2MG_HUMAN	R.SLFTDLEAENDVLHC(+57.02)VAFAVPK.S	72	93	N	Y	3.95	60	9.7	66400	44	0	0	0	0	0	17800	19700	33800	10500	5000	25100	22900	9390	131000	179000	54600	3640	98600	128000	126000	151000	56200	121000	88600	5560	5750	42800	5020	41400	4680	24000	71400	159000	156000	113000	92600	150000	50100	64100
P01023|A2MG_HUMAN	K.YGAATFTR.T	1264	1271	N		5.21	60	4.9	29100	47	36300	38100	6830	79300	40900	4070	0	0	6070	8200	5930	14600	3050	54000	42100	31700	54100	71800	49800	15400	97300	21300	50200	30400	25800	17800	9450	5560	19000	15200	19600	31600	26300	48400	38100	48900	28800	19700	26500
P01023|A2MG_HUMAN	R.SASNM(+15.99)AIVDVK.M	1374	1384	N	Y	3.27	60	6.9	1730	29	0	0	0	3510	0	0	2700	1690	0	0	0	0	0	4250	0	5240	2100	3170	0	0	2260	1610	3490	2740	0	0	795	0	0	0	0	5110	2310	2740	4670	3850	0	801	2880
P01023|A2MG_HUMAN	K.AIGYLNTGY(+125.90)QR.Q	1004	1014	N	Y	2.06	60	8.3	163	9	0	0	0	0	0	0	0	0	0	0	0	0	0	0	0	0	0	700	0	0	0	0	683	437	0	0	0	0	0	0	0	0	0	0	0	0	0	0	1410
P01023|A2MG_HUMAN	K.Q(-17.03)FSFPLSSEPFQGSYK.V	189	204	N	Y	3.55	60	5.1	2880	28	0	0	0	0	0	0	0	688	0	0	0	6040	0	7800	7690	4830	6650	11900	6630	6190	27000	3360	0	2040	0	0	0	0	0	0	0	5750	4220	4460	2780	3880	2950	3970	2570
P01023|A2MG_HUMAN	R.VVSMDENFHPLNELIPLVYIQDPK.G	148	171	Y	Y	4.51	60	9.9	104000	45	0	0	49.3	0	0	64200	46300	99400	18900	65400	37900	19100	45100	209000	253000	83900	164000	234000	105000	237000	1170000	43500	53400	72900	25500	17700	130000	10000	86600	4910	112000	64400	135000	48000	148000	40700	203000	7370	36000
P01023|A2MG_HUMAN	R.GEAFTLK.A	805	811	N	Y	0.12	60	0	134	1	0	0	0	0	0	0	0	0	0	0	0	0	0	0	0	0	0	0	0	0	0	0	0	0	0	0	0	0	0	0	0	6560	0	0	0	0	0	0	0
P01023|A2MG_HUMAN	R.VTAAPQSVC(+57.02)ALR.A	587	598	N	Y	5.79	60	8.1	65000	48	83600	31200	20600	86600	48400	3260	0	61400	15500	33000	25600	41800	23300	95800	81400	68500	67600	116000	97500	56700	68700	58900	97700	80600	74200	55600	81100	20300	69600	17700	52700	91100	40200	121000	83100	86400	75400	33800	12800
P01023|A2MG_HUMAN	K.S(+183.04)KAIGYLNTGYQR.Q	1002	1014	N	Y	1.78	60	9.8	123	5	0	0	0	0	0	0	0	136	0	0	0	0	0	0	0	0	0	0	0	0	0	1100	0	0	0	0	0	0	0	0	0	0	2220	0	0	0	0	0	0
P01023|A2MG_HUMAN	R.VGFY(+183.04)ESDVMGR.G	705	715	N	Y	3.49	60	9.5	3200	29	0	0	0	0	0	2480	0	0	0	0	1050	0	0	1700	3400	8930	1670	1370	2160	0	9220	3430	0	0	451	0	1270	0	1090	0	0	0	2680	1160	445	0	537	899	166
P01023|A2MG_HUMAN	K.M(+15.99)C(+57.02)PQLQQYEM(+15.99)HGPEGLR.V	688	704	N	Y	1.39	60	13.1	98.6	4	0	0	0	0	0	0	0	0	0	0	0	0	0	0	0	0	0	0	0	0	0	559	2240	0	0	0	0	0	0	0	0	0	835	1200	0	0	0	0	0
P01023|A2MG_HUMAN	I.PLVYIQDPK.G	163	171	N	Y	1.7	60	13.3	150	10	0	0	0	0	0	0	0	0	0	0	0	0	0	0	0	0	445	0	657	0	4360	0	123	0	0	0	0	0	0	0	0	207	0	0	0	0	0	0	0
P01023|A2MG_HUMAN	K.GGVEDEVTLSAYITIALLEIPLTVTHPVVR.N	1093	1122	N	Y	3.4	60	7.9	2060	33	0	0	0	0	0	0	0	519	0	0	1300	28.2	0	0	6590	4280	2980	6860	5020	0	10800	0	2940	3560	494	176	3420	249	3280	522	1560	2010	354	6120	7580	9570	2020	0	939
P01023|A2MG_HUMAN	K.VSNQTLSLFFTVLQDVPVR.D	1422	1440	N	Y	1.63	60	3.3	72.2	2	0	0	0	0	0	0	0	0	0	0	0	0	0	1330	0	0	0	0	0	0	2210	0	0	0	0	0	0	0	0	0	0	0	0	0	0	0	0	0	0
P01023|A2MG_HUMAN	R.AFQPFFVELTM(+15.99)PYSVIR.G	788	804	N		1.86	60	12.9	71.1	6	0	0	0	0	0	0	0	0	0	0	0	0	0	0	0	0	0	0	0	0	0	0	0	0	0	0	0	0	0	0	0	944	0	0	211	0	445	0	0
P01023|A2MG_HUMAN	K.LSFYYLIMAK.G	493	502	N	Y	2.38	60	6.2	66.2	2	0	0	0	0	0	0	0	0	0	0	0	0	0	0	0	0	0	0	0	0	0	0	0	0	0	0	0	0	0	0	0	0	2550	0	0	0	0	0	0
P01023|A2MG_HUMAN	K.Y(+125.90)DVENC(+57.02)LANK.V	558	567	N	Y	2.17	60	2.7	64.3	2	0	0	0	0	0	0	0	0	0	0	0	0	0	0	0	0	0	0	0	0	0	0	0	0	0	0	0	0	0	0	0	1190	0	0	0	0	0	0	1960
P01023|A2MG_HUMAN	K.QQNAQGGFSSTQDTVVALHALSK(+57.02).Y	1241	1263	N	Y	0.02	60	0	55.6	1	0	0	2720	0	0	0	0	0	0	0	0	0	0	0	0	0	0	0	0	0	0	0	0	0	0	0	0	0	0	0	0	0	0	0	0	0	0	0	0
P01023|A2MG_HUMAN	R.Q(-17.03)GIPFFGQVR.L	361	370	N	Y	3.97	60	8.4	1470	23	0	0	449	0	0	0	0	0	0	0	0	545	0	6360	5020	4260	2290	3740	6060	6240	13900	0	1200	1300	0	0	0	0	0	0	0	0	0	2270	0	2370	1030	0	0
P01023|A2MG_HUMAN	N.SLLC(+57.02)PSGGEVSEELSLK.L	918	934	N	Y	0.93	60	13.4	46.5	4	0	0	0	0	0	0	0	0	0	0	0	816	0	0	0	0	0	0	0	0	0	0	0	0	0	0	0	0	0	0	1090	293	0	0	0	0	0	0	0
P01023|A2MG_HUMAN	K.DMY(+125.90)SFLEDMGLK.A	665	676	N	Y	1.26	60	5.8	41.9	2	0	0	0	0	0	0	0	0	0	0	0	0	0	718	1330	0	0	0	0	0	0	0	0	0	0	0	0	0	0	0	0	0	0	0	0	0	0	0	0
P01023|A2MG_HUMAN	K.QFSFPLSSEPFQGSY(+125.90)K.V	189	204	N	Y	0.12	60	0	36.4	1	0	0	0	0	0	0	0	0	0	0	0	0	0	0	0	0	0	0	0	0	0	0	0	0	0	0	0	0	0	0	0	1780	0	0	0	0	0	0	0
P01023|A2MG_HUMAN	K.AGAFC(+57.02)LSEDAGLGISSTASLR.A	767	787	N		2.52	60	8.3	9140	27	0	0	0	0	0	0	0	0	0	0	0	11800	0	7290	38500	18700	7880	17200	6540	8700	17700	0	21000	5640	0	0	0	0	0	0	0	28900	879	23000	11900	16100	10900	0	11700
P01023|A2MG_HUMAN	K.DMYSFLEDMGLK.A	665	676	N	Y	3.58	60	6.6	10700	32	0	0	0	0	0	0	0	0	0	534	0	2930	0	10700	12600	5390	8820	18300	14600	31800	327000	1070	928	661	0	0	1720	0	765	0	921	5250	854	1400	2410	3760	1760	0	4180
Q9NZC9|SMAL1_HUMAN	S.LSFVK.G	328	332	Y	Y	2.83	60	9.7	5480	27	13300	3310	0	13000	0	0	0	0	0	0	1860	7060	7490	2050	0	7400	12700	0	0	0	4880	9040	7940	13100	0	4010	8630	0	0	0	0	2030	2740	24800	12800	17100	1280	0	13600
Q5TEA3|CT194_HUMAN	S.LSFVK.T	447	451	Y	Y	2.83	60	9.7	5480	27	13300	3310	0	13000	0	0	0	0	0	0	1860	7060	7490	2050	0	7400	12700	0	0	0	4880	9040	7940	13100	0	4010	8630	0	0	0	0	2030	2740	24800	12800	17100	1280	0	13600
O43847|NRDC_HUMAN	L.LSFVK.E	844	848	Y	Y	2.83	60	9.7	5480	27	13300	3310	0	13000	0	0	0	0	0	0	1860	7060	7490	2050	0	7400	12700	0	0	0	4880	9040	7940	13100	0	4010	8630	0	0	0	0	2030	2740	24800	12800	17100	1280	0	13600
Q2VWP7|PRTG_HUMAN	E.LSFVK.E	39	43	Y	Y	2.83	60	9.7	5480	27	13300	3310	0	13000	0	0	0	0	0	0	1860	7060	7490	2050	0	7400	12700	0	0	0	4880	9040	7940	13100	0	4010	8630	0	0	0	0	2030	2740	24800	12800	17100	1280	0	13600
P50748|KNTC1_HUMAN	A.VIFIR.E	1320	1324	Y	Y	1.26	60	15.5	235	6	0	0	0	0	0	1110	0	0	0	0	0	269	0	0	0	0	0	0	0	0	0	0	0	0	0	0	0	0	0	0	0	555	0	0	0	0	4420	0	4240
Q16363|LAMA4_HUMAN	D.VIFIR.E	1556	1560	Y	Y	1.26	60	15.5	235	6	0	0	0	0	0	1110	0	0	0	0	0	269	0	0	0	0	0	0	0	0	0	0	0	0	0	0	0	0	0	0	0	555	0	0	0	0	4420	0	4240
P02787|TRFE_HUMAN	R.EGTC(+57.02)PEAPTDEC(+57.02)KPVK.W	347	362	Y	Y	12.29	46.32	6.1	156000	49	238000	393000	5370	430000	354000	197000	126000	190000	54600	273000	352000	11500	440000	110000	75700	57400	98400	66000	89900	17800	14500	294000	85900	54500	340000	485000	378000	322000	211000	42200	296000	38100	126000	37000	26600	32700	32800	196000	52000
P02787|TRFE_HUMAN	K.YLGEEYVK.A	669	676	N	Y	22.28	60	8.9	97100	46	66500	0	23700	0	0	4250	1080	75000	18400	85900	123000	98100	137000	229000	203000	110000	184000	220000	216000	162000	241000	120000	131000	120000	73000	122000	107000	34300	96000	12500	111000	73700	77100	134000	80000	206000	142000	100000	52100
P02787|TRFE_HUMAN	R.WC(+57.02)AVSEHEATK.C	27	37	N	Y	8.59	60	9.1	88300	48	291000	24400	13200	145000	90000	0	52100	87300	108000	107000	73600	20100	286000	66200	63700	38400	53800	41200	83500	38200	42300	19600	20900	35400	180000	150000	219000	253000	160000	240000	282000	21700	35000	51400	66200	77500	88600	69400	28200
P02787|TRFE_HUMAN	R.LKC(+57.02)DEWSVNSVGK.I	372	384	N	Y	9.13	9.31	9.6	44700	49	21100	28500	21500	27100	27400	9040	14200	43800	30900	39300	35800	37300	6980	65200	68900	52900	45000	55800	42900	33700	22600	70700	56400	61900	22500	25800	21800	30600	24800	14600	29200	44000	53600	58500	62200	92700	83700	66500	56900
P02787|TRFE_HUMAN	R.KPVDEYKDC(+57.02)HLAQVPSHTVVAR.S	252	273	N	Y	5.15	60	10.1	27900	38	50100	210000	5310	21900	105000	5260	3680	61600	42500	51000	52300	5120	18800	0	1470	0	7660	0	0	0	0	2350	15000	1370	82800	45000	65000	93300	49200	60500	47400	12700	31000	0	9130	2020	14600	68400	44400
P02787|TRFE_HUMAN	R.DDTVC(+57.02)LAK.L	652	659	N	Y	9.36	60	6.8	72100	46	6130	0	11600	64400	0	49700	98200	31300	81700	80200	116000	49000	164000	157000	125000	90300	140000	126000	0	58300	40400	20400	82000	60600	42400	145000	116000	119000	35000	95000	139000	43200	50800	84600	76300	142000	76100	78000	54900
P02787|TRFE_HUMAN	Y.LAPNNLKPVVAEFYGSK.E	91	107	N	Y	5.34	60	10.5	17100	43	0	0	4070	0	0	0	7440	19400	726	38100	7860	42800	12700	58600	68000	16800	20100	20900	31900	30400	41700	17600	13500	5570	36800	1380	29400	5970	19900	0	39400	25600	12500	12100	19000	19000	790	35200	16200
P02787|TRFE_HUMAN	K.KSASDLTWDNLK.G	453	464	N	Y	5.53	60	6.2	15800	46	10900	0	8280	6040	0	0	6360	17800	7400	14400	21200	6990	21800	21500	24300	17200	17300	22500	21100	13700	24500	38400	17000	12900	12100	14600	15300	14100	19200	11700	18600	25700	9730	9000	8150	26800	19500	23800	37600
P02787|TRFE_HUMAN	K.DGAGDVAFVK.H	216	225	N	Y	8.72	60	5.8	117000	46	111000	0	28900	0	0	47600	135000	112000	97500	92800	110000	68400	130000	237000	207000	135000	178000	216000	212000	141000	229000	61400	167000	137000	164000	91000	156000	36600	101000	58200	174000	94200	62400	99200	122000	219000	123000	119000	76000
P02787|TRFE_HUMAN	D.SAHGFLK.V	317	323	N	Y	10.66	60	5.9	7750	46	10000	0	1660	6410	4040	0	0	6580	6850	11000	11200	3050	5390	16900	19600	18200	7950	20200	16900	8590	20100	3350	5880	4820	10500	5180	12700	11700	8070	5010	13000	640	3000	5750	5900	11500	9250	6450	2450
P02787|TRFE_HUMAN	K.ADRDQYELLC(+57.02)LDNTR.K	237	251	N	Y	8.43	60	8.7	77100	45	0	0	8730	0	0	69900	73300	79300	132000	100000	114000	48500	56000	136000	131000	93600	164000	82900	125000	57400	47400	120000	68300	55300	66100	29700	16100	68300	118000	42700	134000	41800	109000	95300	79400	99300	79600	169000	79000
P02787|TRFE_HUMAN	K.WC(+57.02)ALSHHER.L	363	371	N	Y	4.07	60	11	26700	38	54100	0	826000	0	0	0	0	17000	13000	6160	20700	2860	64800	3370	3980	0	4970	5100	8590	791	1700	0	0	6080	26800	11900	28000	42300	33500	39400	23100	2250	2580	2440	6980	4030	6540	4120	6410
P02787|TRFE_HUMAN	R.SMGGKEDLIWELLNQAQEHFGK.D	274	295	N	Y	3.98	60	9.3	39600	43	0	0	0	0	0	26200	20000	62900	35800	72000	45800	10200	0	67700	71700	36600	41700	48100	49800	61200	138000	138000	26700	39300	593	4930	21600	4930	32200	1660	12300	40600	43100	23500	31900	82700	31800	124000	46400
P02787|TRFE_HUMAN	K.NPDPWAK.N	565	571	N	Y	10.31	19.67	7	58900	49	101000	47800	3830	30000	4400	6300	41600	65200	31200	59000	94200	22200	76600	147000	5440	55400	110000	145000	96600	63700	122000	46900	59300	30900	61400	29700	84800	54300	31800	107000	87700	39700	50800	69900	52500	79700	86600	59300	49800
P02787|TRFE_HUMAN	L.RK(+162.05)C(+57.02)S(+183.04)T(+126.10)SSLLEAC(+57.02)TFR.R	682	696	N	Y	9.32	60	7.7	5980	35	0	0	0	0	0	0	0	0	17000	0	4270	1120	4170	13200	34300	11400	8400	7790	6980	6340	0	0	2740	0	7610	0	7860	7660	0	3170	10400	986	2550	4290	4420	364	2610	6270	1570
P02787|TRFE_HUMAN	K.HSTIFENLANK.A	226	236	N	Y	4.97	60	7.6	123000	47	83800	0	11800	69500	0	3750	9590	119000	95100	102000	115000	159000	133000	236000	198000	165000	162000	215000	210000	115000	225000	177000	104000	138000	67600	122000	114000	114000	57900	71700	170000	97400	54200	124000	165000	252000	187000	155000	120000
P02787|TRFE_HUMAN	R.KPVEEYANC(+57.02)HLAR.A	588	600	N	Y	5.69	60	8	12500	41	30700	30900	0	27500	0	13800	77000	13700	11000	8530	14600	12800	25600	0	0	0	6350	0	3240	0	0	11900	7770	5870	10100	29900	37900	16100	6780	23700	20400	14700	11900	5370	10800	7680	3400	21000	13800
P02787|TRFE_HUMAN	K.DSAHGFLK.V	316	323	N	Y	8.12	60	6.9	78200	48	151000	108000	0	66300	119000	11600	16700	69500	42000	77000	36300	52000	58900	166000	103000	118000	144000	160000	115000	52200	118000	61200	56400	82000	49000	71600	66600	81600	34400	42000	114000	58100	39700	88800	83400	148000	122000	48900	49700
P02787|TRFE_HUMAN	Y.ANC(+57.02)HLAR.A	594	600	N	Y	8.48	60	7.1	4390	35	9200	13400	0	8260	0	0	0	5580	0	3380	6810	4140	12400	0	0	0	5170	2430	4330	0	1610	5220	4200	3310	7400	0	12200	6990	0	8680	16900	3010	5120	2960	2180	2870	3670	14900	4150
P02787|TRFE_HUMAN	K.DC(+57.02)HLAQVPSHTVVAR.S	259	273	N	Y	4.44	60	8.3	30000	47	14200	7160	0	1280	0	36700	71200	43600	39600	52900	53700	186000	90800	64000	61300	55200	37000	36000	42900	16400	13900	47300	10200	11700	17600	60600	35700	26600	13700	12700	54300	23500	13300	8080	15100	15300	10400	15300	19200
P02787|TRFE_HUMAN	I.PSDGPSVAC(+57.02)VK.K	50	60	N	Y	8.96	60	8.3	3540	37	1820	0	0	1610	0	47300	0	1270	0	500	843	5680	0	4710	4350	4510	4370	4090	5450	2590	0	8760	1010	2640	0	0	2060	0	1990	1250	0	3300	4790	3460	2850	5050	4820	3360	3770
P02787|TRFE_HUMAN	K.EDPQTFYYAVAVVK.K	108	121	N	Y	3.61	60	9.7	19600	46	1010	0	11000	0	0	21600	23500	31600	45600	14600	95400	18000	21400	39300	38700	34000	24400	36400	24700	21400	20500	11600	9860	1990	42700	4400	36000	17300	37600	3880	96500	6520	12100	4250	2980	13300	13600	7150	3370
P02787|TRFE_HUMAN	N.NLKPVVAEFYGSK.E	95	107	N	Y	5.89	60	6.3	2620	35	0	0	0	0	0	0	0	3300	0	2180	3370	5850	2530	9430	7020	4140	4850	9200	8630	5320	6520	2190	1800	1500	898	0	4800	0	4760	1210	6220	2570	0	2350	2930	2620	1960	2380	1660
P02787|TRFE_HUMAN	K.EFQLFSSPHGK.D	300	310	N	Y	4.77	60	10	39900	47	31600	0	8700	9160	0	14300	21200	21700	23700	25700	30800	34500	28100	97400	116000	75300	59900	52000	94400	50800	100000	44200	52400	30500	31800	11000	21700	21800	22500	21000	19200	33000	22200	53400	42200	63700	71400	36800	34700
P02787|TRFE_HUMAN	K.SASDLTWDNLK.G	454	464	N	Y	7.63	60	7.5	88900	45	0	0	14800	0	0	59700	56000	86500	83500	38300	71500	60700	66000	192000	196000	153000	188000	178000	125000	143000	305000	89800	151000	118000	65200	34000	63700	53900	1480	39100	54700	62300	64300	106000	37700	181000	149000	49500	84700
P02787|TRFE_HUMAN	R.TAGWNIPMGLLYNK.I	476	489	N	Y	4.04	60	9.8	20500	43	0	0	0	0	0	7790	8490	4200	3740	5360	13200	21500	4900	29500	73800	24800	28200	54400	63800	44100	67900	32600	11400	15100	7390	1750	9480	1740	9460	2180	11800	2890	35500	16600	12800	57300	72500	0	2010
P02787|TRFE_HUMAN	K.EGYY(+125.90)GYTGAFR.C	531	541	N	Y	2.9	60	6.3	2560	21	0	0	0	0	0	0	0	0	0	0	0	0	0	6230	22400	7660	2430	12800	3070	0	0	0	5910	3420	0	0	0	0	0	0	0	6960	0	2460	1070	0	849	0	10700
P02787|TRFE_HUMAN	R.KPVEEYANC(+57.02)HLAR(+.98).A	588	600	N	Y	3.08	60	12.4	2370	12	0	0	3170	0	1140	0	0	0	0	0	0	4130	33900	0	0	0	0	0	0	0	0	6340	0	0	0	1790	0	0	0	0	0	17400	0	11900	0	6060	0	0	19800
P02787|TRFE_HUMAN	K.C(+57.02)DEWSVNSVGK.I	374	384	N	Y	7.78	60	8.2	36900	47	17700	0	3320	0	26400	25900	51300	41700	36600	39400	15700	9210	40700	75800	56200	45300	69300	49700	87100	46800	16800	39400	32000	40200	76400	79300	47000	32400	16500	29500	45800	12300	18800	39800	34900	36600	61100	29200	27900
P02787|TRFE_HUMAN	K.C(+57.02)LKDGAGDVAFVK.H	213	225	N	Y	2.56	60	8.2	3200	26	11300	0	0	544	0	0	0	0	0	1190	0	322	0	0	0	17500	3270	0	4620	0	0	1310	11400	15400	0	1240	0	0	0	0	0	7490	556	4630	5760	11400	29500	2480	8840
P02787|TRFE_HUMAN	K.DLLFR.D	647	651	N		3.03	60	10.1	10200	24	29700	0	648	21500	0	11300	39400	11300	43500	0	0	22800	0	0	0	0	0	0	0	0	0	5370	18600	0	8170	0	8830	0	12300	0	0	36500	0	56800	7140	48200	37300	23800	11200
P02787|TRFE_HUMAN	K.SKEFQLFSSPHGK.D	298	310	N	Y	4.32	60	9.9	15500	47	39000	0	798	11400	0	5670	27800	15800	13200	12500	11200	6360	9980	17800	13700	10100	25700	18600	16800	3650	23200	19600	18300	20000	12400	19900	12600	27800	12100	11400	17100	20300	12400	11800	18000	21400	24200	19400	18500
P02787|TRFE_HUMAN	V.PSHTVVAR.S	266	273	N	Y	4.6	60	5.8	2010	28	3010	0	0	3990	0	0	1100	2470	3460	2050	4900	1600	4750	4960	2410	2400	0	2780	3950	0	0	7040	1400	0	2670	0	2790	4480	3590	6290	3270	1250	0	0	0	0	0	8010	3710
P02787|TRFE_HUMAN	K.ADR(+57.02)DQYELLC(+57.02)LDNTR.K	237	251	N	Y	4.01	60	10	1670	20	0	0	1790	0	0	0	0	2880	2900	864	0	1020	0	0	0	6780	0	0	10000	6500	0	0	0	5780	0	0	1300	0	1420	0	0	624	0	5900	2020	0	12800	0	1960
P02787|TRFE_HUMAN	K.ASYLDC(+57.02)IR.A	62	69	N	Y	6.94	60	10	64300	46	28200	0	19100	554	0	937	0	52300	24900	57700	54500	67100	69700	175000	156000	101000	132000	121000	109000	105000	51500	47100	77100	61300	49100	80300	71300	42200	59400	45500	106000	64800	43000	64900	79300	80300	92500	98300	34500
P02787|TRFE_HUMAN	K.NLNEKDYELLC(+57.02)LDGTR.K	572	587	N	Y	4.71	60	8.3	69500	43	622	0	27400	0	0	18600	6680	62100	63800	60300	104000	0	14100	106000	137000	72000	88100	68900	137000	86500	45600	95800	83100	102000	61100	0	47100	25000	39000	0	61200	119000	48500	140000	114000	144000	124000	169000	211000
P02787|TRFE_HUMAN	R.DQYELLC(+57.02)LDNTR.K	240	251	N	Y	5.23	60	10.4	10000	43	657	0	0	0	0	0	2380	7700	7930	8920	9890	55900	4760	31000	34800	17100	18000	17200	18600	22200	7690	8280	8230	10000	9880	0	11300	2280	3800	2840	11500	5470	3110	1940	14000	18900	18800	8440	8650
P02787|TRFE_HUMAN	K.YLGEEY(+125.90)VK.A	669	676	N	Y	4.37	60	7.2	1350	16	0	0	0	0	0	0	0	0	426	0	0	0	0	3690	11600	4670	0	1670	0	0	0	0	3710	0	0	0	0	0	0	0	0	2570	0	0	1560	0	1070	0	3640
P02787|TRFE_HUMAN	R.SAGWNIPIGLLYC(+57.02)DLPEPR.K	144	162	Y	Y	7.36	60	8.7	171000	44	0	0	0	0	0	26200	16500	86100	40700	101000	87700	247000	21900	419000	403000	303000	287000	390000	548000	428000	251000	202000	194000	151000	15500	22100	109000	23900	69700	29100	60000	224000	159000	136000	156000	335000	323000	228000	171000
P02787|TRFE_HUMAN	R.KPVDEYKDC(+57.02)H(+183.04)LAQVPSHTVVAR.S	252	273	N	Y	3.21	60	8.8	2740	13	0	0	0	3930	0	0	0	15000	8200	9880	9640	2870	0	0	0	0	0	0	0	0	0	0	0	0	0	0	5170	4750	2040	0	0	0	9780	0	0	0	0	22600	0
P02787|TRFE_HUMAN	R.KPVDEYK(+57.02)DC(+57.02)HLAQVPSHTVVAR.S	252	273	N	Y	3.01	60	7.9	1220	11	9890	0	12500	0	0	0	0	0	0	0	2260	0	3020	0	0	0	0	0	0	0	0	0	0	0	2580	4450	5110	2790	5900	2880	8450	0	0	0	0	0	0	0	0
P02787|TRFE_HUMAN	R.KPVEEY(+183.04)ANC(+57.02)HLAR.A	588	600	N	Y	2.54	60	8.4	1830	16	2810	0	0	3340	0	983	391	2290	0	1850	23000	8440	0	0	0	1800	0	0	0	0	0	14600	0	0	0	0	10200	1020	0	3050	0	0	0	0	0	0	0	0	0
P02787|TRFE_HUMAN	K.ASY(+183.04)LDC(+57.02)IR.A	62	69	N	Y	4.25	60	4.4	1170	8	0	0	0	0	0	0	0	0	0	0	0	0	0	0	0	0	0	0	0	0	0	0	0	0	0	0	0	0	0	0	0	0	0	0	0	0	0	0	0
P02787|TRFE_HUMAN	V.IPSDGPSVAC(+57.02)VK.K	49	60	N	Y	2.66	60	10.5	1150	19	0	0	0	0	0	0	2390	0	0	0	0	773	0	0	2670	1120	0	981	1100	0	0	31400	584	915	0	0	0	0	0	0	0	1110	0	0	1140	3030	0	0	0
P02787|TRFE_HUMAN	K.LC(+57.02)M(+15.99)GSGLNLC(+57.02)EPNNK.E	516	530	N	Y	3.03	60	6.1	5690	31	0	0	0	0	0	0	0	418	0	0	0	11800	0	17700	21400	13800	8410	7290	10500	0	0	4520	9050	2890	3390	1150	0	0	0	1100	0	0	11100	1820	4540	1470	55300	5880	6330
P02787|TRFE_HUMAN	G.E(+126.10)ADAMS(+126.10)L(+157.09)DGGFVYIAGK.C	404	420	N	Y	3.87	60	12.6	1120	14	0	0	0	0	0	0	0	0	0	0	0	0	0	0	0	6520	3530	0	3040	0	0	1430	0	0	0	0	0	0	0	0	0	4280	0	0	4320	6430	3410	0	11900
P02787|TRFE_HUMAN	R.KPVDEYK(+162.05)DC(+57.02)HLAQVPSHTVVAR.S	252	273	N	Y	3.41	60	11.1	1100	13	809	0	0	2760	0	0	0	5260	9040	4120	0	3590	2000	0	0	0	0	0	0	0	0	0	0	0	4820	4040	4220	5650	0	4010	0	0	0	0	0	0	0	3770	0
P02787|TRFE_HUMAN	K.ASY(+125.90)LDC(+57.02)IR.A	62	69	N	Y	4.99	60	4.4	1090	16	0	0	0	0	0	0	0	0	0	0	0	0	0	2440	9250	3490	0	5040	876	0	0	0	962	1070	0	0	0	0	0	0	0	1960	0	0	499	0	0	0	3330
P02787|TRFE_HUMAN	K.IEC(+157.09)VSAETTEDC(+57.02)IAK.I	385	399	N	Y	6.35	60	7.5	1070	26	775	0	0	1220	0	0	0	0	0	0	0	5610	769	0	0	0	597	0	0	0	0	3050	0	0	2100	3780	2070	0	909	1410	0	1070	2320	0	0	5240	1820	0	453
P02787|TRFE_HUMAN	A.GWN(+162.05)IPIGLLYC(+57.02)DLPEPR.K	146	162	N	Y	2.35	60	11	1060	16	0	0	0	0	0	0	0	0	0	0	0	0	0	3210	0	4130	1410	2030	18200	0	0	144	0	0	0	0	0	0	0	0	0	7520	627	0	398	0	7580	0	1100
P02787|TRFE_HUMAN	R.K(+183.04)PVDEYKDC(+57.02)HLAQVPSHTVVAR.S	252	273	N	Y	1.85	60	10	1030	3	0	0	0	0	0	0	0	0	0	0	0	0	0	0	0	0	0	0	0	0	0	26300	0	0	0	0	0	0	0	0	0	0	0	0	0	0	0	0	0
P02787|TRFE_HUMAN	K.DSGFQM(+15.99)NQLR.G	123	132	N	Y	3.76	60	10	5100	39	0	2870	3190	3840	2280	1820	1970	1820	1570	2290	0	3230	0	16300	18900	20500	6620	7260	15500	1730	1980	3330	17400	7540	0	0	0	0	682	0	0	6170	5290	10300	4720	11100	14200	0	5350
P02787|TRFE_HUMAN	R.KPVDEY(+183.04)K.D	252	258	N	Y	3.32	60	6.9	1020	20	0	0	0	0	0	0	1930	3680	6660	0	0	1370	5340	668	0	2840	0	0	481	0	421	0	0	0	0	0	4370	4020	4040	3430	0	0	0	0	0	0	0	814	0
P02787|TRFE_HUMAN	H.LAQVPSHTVVAR.S	262	273	N	Y	3.69	60	4.9	995	13	0	0	0	0	0	0	0	0	0	2810	0	0	0	7090	7010	906	4170	0	7500	0	0	0	0	0	3190	0	0	0	3700	0	6280	792	0	0	0	3650	1040	0	0
P02787|TRFE_HUMAN	K.GDVAFVKH(+183.04)QTVPQNTGGK.N	547	564	N	Y	3.32	60	8	950	11	3810	0	0	2490	0	0	0	0	2040	0	4050	0	0	0	0	0	0	0	0	0	0	4050	0	0	3660	0	1950	4310	0	0	0	0	4220	0	0	0	0	4050	0
P02787|TRFE_HUMAN	R.KC(+57.02)STSSLLEAC(+57.02)TFR.R	683	696	N	Y	2.5	60	11.5	1610	30	3170	0	453	0	0	0	1390	0	5370	2820	883	2960	1070	0	0	0	2220	0	0	0	0	3320	189	2560	2170	1130	86.7	12600	2900	2930	0	2940	3950	947	2340	7620	0	0	1100
P02787|TRFE_HUMAN	W.C(+57.02)ALSHHER.L	364	371	N	Y	3.04	60	9.8	1970	31	3640	1960	0	0	0	3220	3910	0	1940	2750	2620	0	12500	0	2110	2180	1480	0	943	0	520	0	2480	1760	8450	0	4360	11400	8550	10100	1360	824	0	0	964	694	2180	1090	625
P02787|TRFE_HUMAN	R.SMGGKEDLIWELLNQAQEHFGKDK.S	274	297	N	Y	1.49	60	10.8	1210	8	0	0	0	0	0	0	0	1840	0	0	0	0	0	0	0	0	0	0	0	0	3730	9570	0	0	0	0	0	0	0	0	0	0	3450	0	0	0	0	28700	2800
P02787|TRFE_HUMAN	C.PEAPTDEC(+57.02)KPVK.W	351	362	N	Y	5.68	60	8.7	887	28	0	2850	0	3070	0	0	0	0	1060	0	367	794	1080	905	0	0	526	0	609	0	0	2940	0	463	3020	2080	1630	0	1290	0	1680	0	2860	0	0	0	0	1450	327
P02787|TRFE_HUMAN	K.DLLFRDDTVC(+57.02)LAK.L	647	659	N	Y	3.11	60	6.1	6220	30	2230	0	2130	0	531	0	0	2370	0	1120	0	0	0	1950	4180	837	0	1600	0	0	859	13400	29800	37700	0	0	0	0	0	0	0	14000	20700	6610	8620	11500	24400	31700	17800
P02787|TRFE_HUMAN	E.YANC(+57.02)HLAR.A	593	600	N	Y	3.56	60	7.2	836	11	0	0	0	0	0	0	0	4070	0	0	4220	3960	8290	0	0	0	0	0	0	0	0	0	0	0	0	0	4310	0	0	6570	2060	2000	0	0	1400	0	1730	0	2340
P02787|TRFE_HUMAN	R.AIAANEADAVTLDAGLVYDAYLAPNNLKPVVAEFYGSK.E	70	107	N	Y	3.02	60	7.6	28400	34	0	0	0	0	0	0	0	13200	5280	4230	0	55800	2840	120000	181000	25000	24400	43400	110000	38000	167000	0	50900	83000	0	0	25500	0	0	0	0	65800	1370	38600	32500	35200	45700	284	77000
P02787|TRFE_HUMAN	R.AIAANEADAVTLDAGLVYDAY(+183.04)LAPNNLKPVVAEFYGSK.E	70	107	N	Y	3.1	60	11.8	795	9	0	0	0	0	0	0	0	0	0	0	0	0	0	0	0	0	0	0	0	0	0	0	0	0	0	0	0	0	0	0	0	0	0	0	0	0	856	0	0
P02787|TRFE_HUMAN	K.LC(+57.02)MGSGLNLC(+57.02)EPNNK.E	516	530	N	Y	5.85	60	7.5	72900	43	0	0	0	0	0	0	25000	87100	51800	63900	56500	36700	70100	171000	136000	88500	129000	157000	77200	140000	36400	92100	80800	97600	76100	23000	39300	43800	46900	38300	65400	109000	58100	46700	125000	120000	94200	128000	35000
P02787|TRFE_HUMAN	C.ALSHHER.L	365	371	N	Y	1.69	60	10.8	754	9	0	0	0	0	0	0	1140	0	1100	0	0	0	3890	187	0	0	0	0	2510	0	0	0	0	0	0	0	0	0	0	3450	816	124	0	23700	0	0	0	0	0
P02787|TRFE_HUMAN	R.APNHAVVTR.K	601	609	N	Y	4.32	60	7.3	886	34	2570	0	0	446	1070	2020	1470	675	574	1340	976	773	3260	0	0	0	0	0	0	0	0	0	557	450	2040	2870	2020	1640	1460	4910	652	182	0	166	515	1770	691	0	927
P02787|TRFE_HUMAN	K.E(+162.05)(+157.09)DL(+157.09)IWELLNQAQEHFGKDK.S	279	297	N	Y	4.35	60	9.9	738	15	0	0	21600	0	0	0	0	0	0	0	0	0	0	0	0	0	0	0	0	0	0	0	988	1060	0	0	0	0	0	0	0	0	1230	0	0	1150	668	1070	687
P02787|TRFE_HUMAN	I.PIGLLYC(+57.02)DLPEPR.K	150	162	N	Y	4.5	60	9.3	646	16	0	0	0	0	0	0	0	0	0	0	0	2320	0	2060	1310	1100	1210	3110	3080	1600	0	0	0	0	0	0	0	0	0	0	0	0	0	0	0	1890	1980	0	0
P02787|TRFE_HUMAN	K.SVIPSDGPSVAC(+57.02)VK.K	47	60	Y	Y	12.73	60	7.4	170000	44	31100	0	48500	0	0	0	0	198000	55000	99300	150000	174000	277000	171000	244000	208000	389000	180000	161000	200000	103000	328000	204000	128000	198000	218000	205000	210000	133000	277000	283000	156000	171000	126000	168000	311000	207000	251000	210000
P02787|TRFE_HUMAN	K.Y(+125.90)LGEEYVK.A	669	676	N	Y	2.16	60	7.6	568	8	0	0	0	0	0	0	0	0	0	0	0	0	0	1990	5920	0	0	1490	0	0	0	0	2430	0	0	0	0	0	0	0	0	0	0	0	0	0	0	0	0
P02787|TRFE_HUMAN	V.EEYANC(+57.02)HLAR.A	591	600	N	Y	2.49	60	11.3	797	14	0	0	0	0	0	0	0	0	0	1460	0	0	0	3630	6330	0	0	3000	0	988	0	0	0	0	1540	1740	0	0	4490	0	0	0	6210	0	0	3230	0	0	0
P02787|TRFE_HUMAN	K.C(+57.02)STSSLLEAC(+57.02)TFR.R	684	696	N	Y	5.33	60	8.3	78400	46	37400	0	4600	0	0	48100	51000	65400	30900	33800	58900	2690	57300	188000	187000	96100	123000	165000	196000	123000	49200	102000	94200	104000	14200	26000	74300	40700	30300	32800	27000	8390	63100	168000	129000	106000	170000	92400	6990
P02787|TRFE_HUMAN	K.GDVAFVK(+183.04)HQTVPQNTGGK.N	547	564	N	Y	3.1	60	4.3	519	10	0	0	0	0	0	0	0	0	0	1370	0	1950	814	0	0	0	0	0	0	0	0	3530	0	0	2130	0	3100	497	0	0	0	0	0	0	0	0	0	5290	0
P02787|TRFE_HUMAN	V.E(+157.09)E(+157.09)YANC(+57.02)HLAR.A	591	600	N	Y	3.71	60	4.4	501	4	0	0	0	0	0	0	0	0	10100	4070	0	0	0	0	0	0	0	0	0	0	0	0	0	0	0	0	0	0	7440	0	0	0	0	0	0	2920	0	0	0
P02787|TRFE_HUMAN	K.DYELLC(+57.02)LDGTR.K	577	587	N	Y	4.23	60	8.7	24300	44	0	0	0	0	0	6610	15000	12400	10900	9920	37500	133000	7340	63300	46900	55600	79200	57700	109000	42000	28300	26900	21400	8300	43600	257	2740	746	36300	4570	39600	24200	11900	29900	18800	29200	24800	9310	8640
P02787|TRFE_HUMAN	K.EGYYGY(+125.90)TGAFR.C	531	541	N	Y	2.2	60	10.2	483	9	0	0	0	0	0	0	0	0	0	0	0	0	0	8390	0	0	2370	0	0	0	0	0	181	723	0	0	0	0	0	0	0	0	0	1180	0	0	0	0	949
P02787|TRFE_HUMAN	K.LC(+57.02)MGSGLNLC(+57.02)EPNNKEGYYGYTGAFR(+.98).C	516	541	N	Y	2.23	60	7.6	471	9	0	0	0	0	0	0	0	0	0	0	0	2480	0	0	0	0	0	834	0	0	0	0	3110	5590	0	0	0	0	0	0	0	0	0	3470	845	2560	1610	0	2590
P02787|TRFE_HUMAN	K.SASDLTWDNLKGKK(+57.02)SC(+57.02)HTAVGR(+.98).T	454	475	N	Y	2.85	60	8.5	461	5	0	0	0	0	0	0	0	0	0	0	3440	0	0	0	0	0	0	0	0	0	0	0	0	0	5400	0	5140	0	4420	0	4170	0	0	0	0	0	0	0	0
P02787|TRFE_HUMAN	K.IMNGEADAMSLDGGFVYIAGK.C	400	420	N	Y	2.75	60	9.3	23600	40	0	0	1310	0	0	1090	0	13800	3050	20000	15200	12900	0	41100	66400	1230	61200	49700	75200	4500	216000	15100	11300	15400	1640	0	17900	0	18600	0	13700	4220	10700	12900	25100	73300	44900	42200	34700
P02787|TRFE_HUMAN	K.EFQLFSSPH.G	300	308	N	Y	2.25	60	8.8	367	13	0	0	0	0	0	0	0	0	0	0	0	339	0	2700	2420	1370	916	2430	1200	0	2100	0	1030	0	0	0	238	0	0	0	1840	0	0	1290	0	0	0	0	0
P02787|TRFE_HUMAN	K.E(+162.05)(+157.09)D(+157.09)LIWELLNQAQEHFGK.D	279	295	N	Y	1.89	60	10.2	1130	20	0	0	0	0	0	0	0	1480	0	301	0	0	0	3940	0	1290	2120	4950	0	7080	0	5220	696	861	0	0	0	0	0	0	0	168	0	3280	6530	5970	0	0	1300
P02787|TRFE_HUMAN	A.GDVAFVK.H	219	225	N		1.64	60	6.4	6200	14	0	0	0	16800	0	0	0	12300	0	0	0	0	0	601	0	0	2140	0	22800	0	0	0	0	29600	0	0	9880	0	0	36500	0	2440	0	0	0	58700	20400	0	0
P02787|TRFE_HUMAN	R.FDEFFSEGC(+57.02)APGSK.K	495	508	N	Y	8.02	60	9.9	118000	47	50900	0	6790	13000	0	66400	68100	53600	112000	82900	118000	163000	85100	244000	274000	164000	187000	202000	251000	159000	77000	153000	156000	112000	54300	38500	137000	67700	99100	50900	138000	99900	88400	168000	162000	199000	166000	119000	130000
P02787|TRFE_HUMAN	R.TAGWNIPM(+15.99)GLLYNK.I	476	489	N	Y	3.4	60	8.9	3240	33	0	0	715	0	0	0	0	0	0	588	0	1690	0	2270	0	3930	8830	6700	17400	2760	2800	1560	858	6070	0	0	747	0	1770	0	0	7900	1760	5970	8930	15600	15000	5030	6030
P02787|TRFE_HUMAN	G.GK(+57.02)EDLIWELLNQAQEHFGK.D	277	295	N	Y	2.18	60	10.8	266	12	0	0	0	0	0	0	0	0	0	0	0	0	0	3040	1250	0	0	0	0	0	3050	459	0	0	0	0	0	0	0	0	0	0	457	0	387	0	611	1280	0
P02787|TRFE_HUMAN	D.PQTFYYAVAVVK.K	110	121	N	Y	2.37	60	7.3	254	4	0	0	0	0	0	0	0	0	0	0	0	6700	0	0	0	0	0	0	0	0	0	2560	0	0	0	0	0	0	0	0	0	0	0	0	0	0	0	0	0
P02787|TRFE_HUMAN	K.DLLFK.D	311	315	N		1.52	60	1.1	239	2	0	0	0	0	0	0	0	0	0	0	0	7940	0	0	0	0	0	0	0	0	0	0	0	0	0	0	0	0	0	0	0	0	3770	0	0	0	0	0	0
P02787|TRFE_HUMAN	A.G(+162.05)WNIPIGLLYC(+57.02)DLPEPR.K	146	162	N	Y	1.05	60	8.1	194	5	0	0	0	0	0	0	0	0	0	0	0	0	0	0	6570	0	0	0	338	2300	0	0	0	0	0	0	0	0	0	0	0	0	0	0	0	0	143	0	0
P02787|TRFE_HUMAN	K.EGYYGYTGAFR.C	531	541	N	Y	12.25	60	4	60000	44	0	0	20300	0	0	0	5320	33800	2670	45300	23900	26600	50900	130000	75200	90200	167000	159000	137000	131000	217000	36900	88800	49800	21600	28700	51400	51000	32900	40900	76000	52900	33300	96300	94200	151000	89100	24500	35300
P02787|TRFE_HUMAN	K.MYLGYEYVTAIR.N	332	343	N	Y	2.78	60	9.8	21200	43	0	0	0	0	0	13800	14000	22200	24300	15100	56900	41100	6900	43500	31000	32700	56800	47900	38200	0	126000	10300	28100	26500	36900	3470	25500	6860	20200	4420	31300	20300	3140	32500	24800	51500	26300	6390	7650
P02787|TRFE_HUMAN	D.E(+162.05)(+157.09)FFSEGC(+57.02)APGSK.K	497	508	N	Y	0.28	60	0	178	1	0	0	8740	0	0	0	0	0	0	0	0	0	0	0	0	0	0	0	0	0	0	0	0	0	0	0	0	0	0	0	0	0	0	0	0	0	0	0	0
P02787|TRFE_HUMAN	R.KPVDEY(+125.90)KDC(+57.02)HLAQVPSHTVVAR.S	252	273	N	Y	1.36	60	1	172	3	0	0	0	0	0	0	0	0	0	0	0	0	0	0	0	0	0	0	0	0	0	0	0	0	0	0	0	0	0	0	0	1800	0	0	0	0	0	1460	5160
P02787|TRFE_HUMAN	K.M(+15.99)YLGYEYVTAIR.N	332	343	N	Y	3	60	7.7	5750	30	0	0	0	0	0	0	0	0	657	0	0	3980	0	23100	40600	19200	11100	21300	20100	5180	4660	3230	11700	9240	0	0	0	0	0	0	0	7030	3190	16500	7410	7620	13300	6890	5140
P02787|TRFE_HUMAN	R.QQQHLFGSNVTDC(+57.02)SGNFC(+57.02)LFR.S	622	642	N	Y	1.8	60	7.5	154	6	0	0	0	0	0	0	0	0	0	0	0	0	0	812	1880	0	0	2150	0	0	0	0	0	0	0	0	0	0	0	0	285	0	0	0	0	1030	0	0	0
P02787|TRFE_HUMAN	R.FDEFFSEGC(+57.02)APGSKK.D	495	509	N	Y	1.51	60	10.2	214	6	673	0	0	0	0	0	0	0	0	0	0	2120	0	0	0	0	0	0	0	0	0	0	0	2050	0	0	0	0	0	0	0	0	0	0	0	0	2790	0	2140
P02787|TRFE_HUMAN	R.KPVDEY(+183.04)KDC(+57.02)HLAQVPSHTVVAR.S	252	273	N	Y	1.81	60	10.9	144	3	0	0	0	0	0	0	0	0	0	0	0	1470	0	0	0	0	0	0	0	0	0	2430	0	0	0	0	0	0	0	0	0	0	0	0	0	0	0	0	0
P02787|TRFE_HUMAN	K.C(+57.02)LK(+183.04)DGAGDVAFVK.H	213	225	N	Y	1.72	60	6.8	140	2	0	0	0	0	0	0	0	0	0	0	0	0	0	0	1320	5550	0	0	0	0	0	0	0	0	0	0	0	0	0	0	0	0	0	0	0	0	0	0	0
P02787|TRFE_HUMAN	R.KC(+57.02)S(+183.04)TSSLLEAC(+57.02)TFR.R	683	696	N	Y	1.49	60	9	133	5	0	0	0	0	0	0	0	0	0	0	0	0	0	0	0	2090	0	0	0	0	0	662	0	0	0	0	897	0	0	0	0	0	0	0	0	0	0	0	0
P02787|TRFE_HUMAN	K.E(+162.05)(+157.09)D(+157.09)LIWELLNQAQEHFGKDK.S	279	297	N	Y	1.3	60	3.3	114	5	0	0	0	0	0	0	0	0	0	0	0	0	0	0	0	0	0	0	0	0	0	0	0	941	0	0	0	0	0	0	0	0	324	0	0	1480	1590	0	0
P02787|TRFE_HUMAN	K.SKEFQLF.S	298	304	N	Y	1.35	60	5.4	114	2	0	0	0	0	0	1590	0	0	0	0	3980	0	0	0	0	0	0	0	0	0	0	0	0	0	0	0	0	0	0	0	0	0	0	0	0	0	0	0	0
P02787|TRFE_HUMAN	K.ADRDQY(+125.90)ELLC(+57.02)LDNTR.K	237	251	N	Y	0.08	60	0	105	1	0	0	0	0	0	0	0	0	0	0	0	0	0	0	0	0	0	0	0	0	0	0	0	0	0	0	0	0	0	0	0	0	0	0	0	0	0	0	5120
P02787|TRFE_HUMAN	R.TAGWNIPMGLLY(+125.90)NK.I	476	489	N	Y	1.43	60	6	479	16	0	0	0	0	0	0	0	0	0	0	0	0	0	0	391	520	0	0	0	0	0	0	376	870	0	0	0	0	0	0	0	3150	0	0	997	0	1570	0	3540
P02787|TRFE_HUMAN	K.KDSGFQMNQLR.G	122	132	N	Y	5.21	60	9.1	9360	45	26600	0	0	8280	0	1940	0	16200	3470	15300	25200	11900	10600	7790	8880	5260	5050	6240	6520	2070	8630	7010	4560	3780	16100	7470	10700	17700	10600	11500	13300	18800	13900	3800	7940	2010	3600	14900	9610
P02787|TRFE_HUMAN	K.NPDPWAK(+183.04)NLNEK.D	565	576	N	Y	1.42	60	9.9	94.2	5	0	0	0	0	0	0	0	0	0	169	0	590	0	0	0	2360	0	0	0	0	0	884	0	0	0	0	0	0	0	0	0	0	0	0	0	0	0	0	0
P02787|TRFE_HUMAN	K.EDPQTFYY(+125.90)AVAVVK.K	108	121	N	Y	1.14	60	6.2	93.4	4	0	0	0	0	0	0	0	0	0	0	0	0	0	0	0	0	0	0	0	0	0	0	524	0	0	0	0	0	0	0	0	0	345	0	0	0	0	1410	2300
P02787|TRFE_HUMAN	K.SC(+57.02)HTGLGR.S	136	143	N	Y	4.52	60	4.8	84.7	15	0	0	0	0	0	0	0	0	0	0	0	397	0	0	0	0	0	0	0	0	0	0	261	0	0	0	650	0	0	0	458	0	0	0	203	150	349	0	0
P02787|TRFE_HUMAN	R.KPVEEYANC(+57.02)H(+183.04)LAR.A	588	600	N	Y	1.25	60	4.4	82.8	2	0	0	0	0	0	0	0	0	0	0	1850	0	0	0	0	0	0	0	0	0	0	0	0	0	0	0	2210	0	0	0	0	0	0	0	0	0	0	0	0
P02787|TRFE_HUMAN	W.ELLNQAQEHFGK.D	284	295	N	Y	1.33	60	8.8	81.1	7	0	0	0	0	0	0	0	0	0	0	0	0	0	0	0	884	0	0	0	0	0	740	0	0	0	0	0	0	0	0	0	0	603	0	0	0	0	679	0
P02787|TRFE_HUMAN	K.IEC(+57.02)VSAETTEDC(+57.02)IAK(+57.02).I	385	399	N	Y	0.22	60	0	171	1	0	0	8390	0	0	0	0	0	0	0	0	0	0	0	0	0	0	0	0	0	0	0	0	0	0	0	0	0	0	0	0	0	0	0	0	0	0	0	0
P02787|TRFE_HUMAN	K.DSGFQMNQLR(+.98).G	123	132	N	Y	1.24	60	19.2	78.9	3	0	0	0	0	0	0	0	0	0	0	0	0	0	0	0	0	0	0	0	0	1180	0	0	0	0	0	0	0	0	0	0	0	0	885	1800	0	0	0	0
P02787|TRFE_HUMAN	K.EDLIWELLNQAQEHFGK.D	279	295	N	Y	2.9	60	8	10100	35	0	0	0	0	0	0	2290	4910	0	3430	533	337	1190	30100	14700	13100	2550	27400	104000	16900	72200	7300	447	0	0	888	2620	0	0	0	1540	6490	1200	780	33.3	123	8770	0	6070
P02787|TRFE_HUMAN	A.PNHAVVTR.K	602	609	N	Y	1.82	60	1.9	65.4	4	0	0	0	0	0	0	0	0	0	0	0	0	0	0	0	0	0	0	0	0	0	0	0	0	0	0	519	0	0	1540	1040	0	0	0	0	0	0	0	105
P02787|TRFE_HUMAN	K.NLNEKDY(+125.90)ELLC(+57.02)LDGTR.K	572	587	N	Y	1.4	60	9	61.6	3	0	0	0	0	0	0	0	0	0	0	0	0	0	0	0	0	0	0	0	0	0	0	0	0	0	0	0	0	0	0	0	670	0	0	0	0	0	0	1740
P02787|TRFE_HUMAN	L.YC(+57.02)DLPEPR.K	155	162	N	Y	2.82	60	5.2	57.2	6	0	0	0	0	0	0	0	0	0	0	0	490	0	0	0	0	0	0	798	0	0	0	0	0	0	0	0	0	0	0	0	0	0	0	0	534	0	0	0
P02787|TRFE_HUMAN	I.WELLNQAQEHFGK.D	283	295	N	Y	2.19	60	6.4	296	18	0	0	0	0	0	0	0	0	0	0	0	339	0	0	0	0	977	0	0	0	0	1800	662	629	0	0	0	0	0	0	0	0	1090	976	0	643	874	2480	388
P02787|TRFE_HUMAN	K.S(+162.05)(+162.05)VIPSDGP(+157.09)S(+162.05)VAC(+57.02)VK.K	47	60	N	Y	0.05	60	0	43	1	0	0	0	0	0	0	0	0	0	0	0	0	0	0	0	0	0	0	0	0	0	0	0	0	0	0	0	0	0	0	0	0	0	0	0	0	0	0	0
P02787|TRFE_HUMAN	K.SDNC(+57.02)EDTPEAGYFAIAVVK.K	434	452	N	Y	0.12	60	0	39.9	1	0	0	0	0	0	0	0	0	0	0	0	0	0	0	0	0	0	0	0	0	0	0	0	0	0	0	0	0	0	0	0	1960	0	0	0	0	0	0	0
P02787|TRFE_HUMAN	R.AIAANEADAVTLDAGLVYDAY(+125.90)LAPNNLKPVVAEFYGSK.E	70	107	N	Y	1.31	60	2.5	34.9	2	0	0	0	0	0	0	0	0	0	0	0	0	0	0	0	0	0	0	0	0	0	0	0	0	0	0	0	0	0	0	0	205	0	0	0	0	0	0	1500
P02787|TRFE_HUMAN	K.IEC(+57.02)VSAETTEDC(+57.02)IAK.I	385	399	N	Y	10.7	60	6.3	90400	47	15000	0	11900	79600	0	17000	34700	168000	39200	51600	195000	119000	129000	123000	101000	79300	114000	77000	102000	47900	18600	90800	17800	78100	207000	145000	240000	69000	170000	58300	179000	39500	59200	83100	106000	140000	122000	162000	89600
P02787|TRFE_HUMAN	K.HQTVPQNTGGK.N	554	564	N	Y	1.47	60	9.6	31.8	6	0	0	0	733	0	258	151	0	0	0	0	0	0	0	0	0	0	0	0	0	0	0	91.8	0	0	0	0	0	0	0	0	56.1	0	0	0	0	0	0	0
P02787|TRFE_HUMAN	K.DSGFQMNQLR.G	123	132	N	Y	7.41	60	6	79200	46	23100	0	0	42700	0	63100	72000	86300	73100	58400	78700	43900	93200	155000	143000	101000	143000	151000	123000	109000	197000	86900	94700	83600	45300	68700	76500	80100	50400	77300	71300	40100	38400	65000	97500	122000	102000	108000	55000
P02787|TRFE_HUMAN	K.EDLIWELLNQAQEHFGKDK.S	279	297	N	Y	2.3	60	5.3	2360	28	0	0	0	0	0	0	0	0	0	0	0	1100	0	0	799	1560	3420	2680	2670	3040	12100	7840	720	2510	0	0	0	0	0	0	0	5320	2700	0	4250	2220	1970	4250	7210
P02787|TRFE_HUMAN	K.EDLIWELLNQAQEHFGK(+57.02).D	279	295	N	Y	1.55	60	3.8	19.6	5	0	0	498	0	0	0	0	0	0	0	0	21.3	0	0	0	0	0	0	0	0	0	0	0	0	0	0	0	0	0	0	0	0	0	0	0	112	0	0	0
P02787|TRFE_HUMAN	K.LC(+157.09)MGSGLNLC(+57.02)EPNNK.E	516	530	N	Y	0.13	60	0	17.2	1	0	0	842	0	0	0	0	0	0	0	0	0	0	0	0	0	0	0	0	0	0	0	0	0	0	0	0	0	0	0	0	0	0	0	0	0	0	0	0
P0DOX5|IGG1_HUMAN	R.FTISR.N	68	72	N		12.17	27.63	5.9	162000	49	320000	303000	31200	305000	255000	18400	22800	86400	80800	209000	117000	45500	34600	197000	398000	403000	331000	252000	346000	81300	181000	88000	212000	210000	100000	43200	175000	87700	157000	28800	67100	87700	55100	200000	272000	178000	183000	36900	149000
P0DOX5|IGG1_HUMAN	R.EPQVYTLPPSR.D	347	357	N		3.34	60	9.4	140000	47	205000	0	2930	446000	0	9930	159000	53700	49500	28700	259000	57300	318000	115000	166000	198000	127000	111000	293000	41400	36000	271000	117000	194000	216000	562000	38100	196000	274000	84600	22600	141000	196000	35000	218000	161000	35100	91200	315000
P0DOX5|IGG1_HUMAN	K.DTLM(+15.99)ISR.T	251	257	N		5.1	15.21	10.3	37800	49	20400	22600	8100	92500	41900	32100	33500	16600	17200	23400	17500	16200	1440	97800	126000	67600	34600	41300	92800	17600	11400	63200	96800	39400	8590	9350	9590	4910	21300	6610	6110	16000	68400	55800	93600	36100	34000	24300	9610
P0DOX5|IGG1_HUMAN	C.SVMHEALHNHYTQK.S	428	441	N		7.46	60	6.8	29100	46	55500	4730	0	172000	5940	79300	51300	47400	52800	32000	37800	20900	58000	11300	3700	3960	3170	1010	20700	0	928	24400	2880	3850	158000	7080	38400	47200	119000	102000	130000	11000	20500	4670	9760	3690	2170	11800	5860
P0DOX5|IGG1_HUMAN	K.DTLMISR.T	251	257	N		7.48	60	7.1	378000	46	838000	0	0	544000	0	403000	452000	242000	203000	430000	434000	125000	71100	573000	620000	656000	484000	603000	757000	252000	493000	343000	409000	623000	367000	337000	195000	236000	496000	172000	251000	249000	552000	522000	615000	417000	322000	187000	387000
P0DOX5|IGG1_HUMAN	K.ALPAPIEK.T	329	336	N		17.22	60	7.2	352000	47	737000	655000	109000	182000	454000	0	0	270000	354000	574000	405000	140000	188000	649000	603000	612000	467000	581000	697000	234000	364000	139000	266000	451000	510000	316000	187000	143000	451000	416000	204000	353000	382000	300000	379000	464000	297000	186000	355000
P0DOX5|IGG1_HUMAN	K.GFYPSDIAVEWESNGQPENNYK.T	373	394	N		6.83	60	8.1	107000	45	0	0	3240	0	0	14300	35800	30300	58700	231000	204000	11500	2000	466000	654000	387000	108000	66900	367000	211000	413000	61400	110000	108000	82200	3650	64300	1590	63800	21400	97500	24600	91900	65300	112000	120000	57100	51900	7570
P0DOX5|IGG1_HUMAN	K.DYFPEPVTVSWNSGAL.T	150	165	N		6.37	60	10.7	10100	37	0	0	1310	0	0	0	0	0	0	460	1310	4820	0	33600	45100	34800	14200	29800	34500	21800	27500	5900	16200	8180	676	0	3300	0	5710	0	1940	2150	925	20200	20200	13600	11700	2000	6180
P0DOX5|IGG1_HUMAN	K.DYFPEPVTVSWN.S	150	161	N		10.73	60	11	7540	38	0	0	4330	0	0	0	317	1540	1210	184	3430	6410	0	26100	29300	23700	14400	24100	20000	10400	27000	2300	14100	8070	2410	0	4130	0	2040	0	3920	2710	0	12900	11400	16800	10400	2220	4590
P0DOX5|IGG1_HUMAN	R.VVSVLTVLHQDWLNGK.E	304	319	N		3.05	60	9.2	35800	35	0	0	39900	0	0	45700	1290	0	9060	0	0	22900	0	14300	86200	29200	13900	170000	60800	3560	13600	0	31500	54000	0	843	0	1740	0	284	0	59000	221000	26400	34400	23200	32700	0	75600
P0DOX5|IGG1_HUMAN	K.GFY(+183.04)PSDIAVEWESNGQPENNYK.T	373	394	N		3.71	60	10.3	5720	17	0	0	0	0	0	0	0	0	0	0	583	0	0	0	8210	5110	0	0	0	0	40000	0	0	4000	0	0	0	0	0	0	0	1780	0	1220	1760	0	0	0	0
P0DOX5|IGG1_HUMAN	R.WQQGNVFSC(+57.02)SVMHEALHNHYTQK.S	419	441	N		3.8	60	7.4	158000	45	11100	0	0	0	0	188000	79100	396000	305000	297000	400000	72800	77200	70600	53800	20300	135000	28200	227000	6800	62600	245000	41900	163000	289000	61200	85600	112000	706000	155000	297000	134000	487000	184000	312000	142000	165000	283000	163000
P0DOX5|IGG1_HUMAN	K.FNWYVDGVEV(+157.09)H(+157.09).N	277	287	N		4.92	60	8.7	54300	42	0	0	0	0	0	4640	6730	14000	295000	363000	209000	10100	36400	30200	55500	40300	26600	267000	45800	313000	37000	9020	2820	57900	13800	0	10800	1670	143000	926	6560	39200	18600	0	61800	60700	5700	7100	64200
P0DOX5|IGG1_HUMAN	K.TTPPVLDSDGSFF.L	395	407	N		8.63	60	7.6	3430	28	0	0	0	0	0	0	0	0	0	550	473	745	0	37000	10300	5460	12300	8790	8930	11500	12600	0	4790	0	215	0	917	0	3800	0	1120	2080	0	1950	2400	2510	0	0	0
P0DOX5|IGG1_HUMAN	P.SVFPLAPSSK.S	126	135	N	Y	7	60	6.4	3300	28	0	0	0	0	0	0	0	2440	2520	4050	0	276	0	10500	12500	8610	9190	9320	8950	4530	9080	0	4740	5700	0	0	0	0	3810	0	0	0	0	6130	7830	5760	0	2580	8050
P0DOX5|IGG1_HUMAN	R.EPQVY(+183.04)TLPPSR.D	347	357	N		3.1	60	3.7	2750	13	0	0	0	0	0	0	0	0	0	0	0	0	0	0	453	0	0	0	0	0	0	0	0	0	0	0	0	0	0	0	0	2330	0	1690	2440	0	0	0	2000
P0DOX5|IGG1_HUMAN	R.WQQGNVFSC(+57.02).S	419	427	N		6.42	60	6.6	2690	26	0	0	0	0	0	0	0	2950	0	3850	7810	1370	0	5660	7360	0	8020	4850	7090	12200	0	0	0	1400	9990	2980	4010	3570	11700	5840	6790	0	0	4810	2620	0	569	0	0
P0DOX5|IGG1_HUMAN	K.DYFPEPVTVSWNSGALTSGVHTFPAVLQSS.G	150	179	N		9.19	60	8	2560	25	0	0	0	0	0	0	0	0	0	1130	0	0	0	7270	6740	4770	2520	9930	10100	1870	8470	0	7660	5740	0	0	0	0	0	0	0	2230	0	4480	9370	7230	4620	0	2610
P0DOX5|IGG1_HUMAN	L.TVLHQDWLNGK.E	309	319	N		2.9	60	6.9	3700	34	0	0	0	0	0	0	0	7580	3060	7850	3620	1990	0	3930	3220	0	2930	1740	3090	0	2440	1710	0	0	4200	2480	2830	0	4780	2490	1790	2380	2390	0	2650	0	2450	373	842
P0DOX5|IGG1_HUMAN	W.YVDGVEVHNAK.T	280	290	N		3.03	60	2.8	2380	33	0	0	0	0	0	0	0	0	0	3160	0	1810	0	2730	5520	6220	3750	5310	5550	515	4600	3600	2590	4890	0	0	895	0	2040	0	645	3010	6240	1810	0	3700	3740	3960	4130
P0DOX5|IGG1_HUMAN	K.THTC(+57.02)PPC(+57.02)PAPELLGGPSVF.L	225	243	N	Y	6.02	60	9.2	4680	40	0	1150	0	762	1710	0	0	0	726	2730	3740	5330	0	22500	12000	10500	8000	18000	21000	2900	328	1350	3700	3370	7020	0	1410	0	5510	0	5880	3750	2260	5850	9590	4350	5790	142	6340
P0DOX5|IGG1_HUMAN	K.FNWY(+183.04)VDGVEVHNAK.T	277	290	N		4.7	60	5.2	2230	10	0	0	0	0	0	0	0	0	0	0	0	0	0	0	0	0	0	0	0	0	0	0	0	0	0	0	0	0	0	0	0	760	0	0	0	0	0	0	0
P0DOX5|IGG1_HUMAN	R.WQQGNVFSC(+57.02)SVM(+15.99)HEALHNHYTQK.S	419	441	N		3.77	60	9.2	3760	26	12000	0	0	0	0	0	0	17100	2810	8010	1640	0	4000	0	0	0	2130	0	5920	0	1170	3550	0	5210	7380	9320	8550	2520	28000	10800	5080	2120	11700	3080	6840	0	1400	13600	0
P0DOX5|IGG1_HUMAN	K.ALPAPIEKTIS(+183.04)K.A	329	340	N		4.69	60	5.9	2070	20	0	0	0	0	0	0	0	0	0	2340	1350	1330	0	2010	3940	5760	1070	0	1200	0	0	0	0	0	0	0	0	0	0	0	0	0	3770	0	0	0	0	0	1550
P0DOX5|IGG1_HUMAN	N.VFSC(+57.02)SVMHEALHNHYTQK.S	424	441	N		5.72	60	10.5	1910	22	2390	0	0	5610	0	0	0	4070	1560	2300	4550	2940	5260	0	0	0	1840	0	3460	0	9860	0	0	0	6770	6510	3510	818	8590	7000	7910	3670	0	0	1950	1460	0	0	1570
P0DOX5|IGG1_HUMAN	K.VS(+183.04)NKALPAPIEK.T	325	336	N		4.63	60	6.9	1680	21	4710	0	0	0	0	0	0	1160	0	3090	2910	1790	0	0	0	11800	0	0	0	0	0	1170	0	0	0	0	1530	0	1610	0	0	1300	5010	0	731	0	0	0	0
P0DOX5|IGG1_HUMAN	K.NQVSLTC(+57.02)LVK.G	363	372	N		5.9	60	8.6	703000	47	750000	0	21300	714000	0	603000	582000	650000	588000	768000	588000	263000	234000	1240000	1780000	1470000	810000	866000	927000	620000	427000	557000	833000	905000	555000	252000	471000	293000	566000	258000	347000	753000	887000	901000	1220000	666000	519000	775000	1360000
P0DOX5|IGG1_HUMAN	F.NWYVDGVEVHNAK.T	278	290	N		6.58	60	7.3	1620	31	0	0	0	0	0	0	0	856	0	0	0	1130	0	4150	4170	4740	2500	4690	3610	1760	7130	0	1450	2930	0	0	510	0	912	0	704	2100	2710	1140	2720	2210	0	0	2430
P0DOX5|IGG1_HUMAN	N.WYVDGVEVHNAK.T	279	290	N		3.12	60	9.2	23100	45	21800	0	28400	0	0	3660	2190	5150	7610	14700	81500	8190	15900	6130	16900	118000	9050	6900	47400	7010	70200	3510	2900	440	136000	31700	14100	16200	16900	21600	29800	3360	138000	25000	107000	6640	8290	0	15600
P0DOX5|IGG1_HUMAN	Q.GTLVTVSSASTK.G	112	123	N	Y	2.64	60	8.3	1380	16	2970	0	0	0	0	0	0	3740	474	11100	0	670	0	0	0	0	0	0	0	0	14900	4350	0	0	3200	0	0	0	0	9320	5750	0	1060	0	0	0	0	2790	0
P0DOX5|IGG1_HUMAN	A.PELLGGPSVFLFPPKPK.D	234	250	N		3.28	60	6.8	1330	19	0	0	216	0	0	0	0	0	0	0	0	332	0	0	5750	7570	0	6740	5810	0	0	0	0	0	0	0	0	0	0	0	0	1030	10300	0	1130	2410	0	0	1210
P0DOX5|IGG1_HUMAN	K.THTC(+57.02)PPC(+57.02)PAPELLGGPSVFLFPPKPK.D	225	250	Y	Y	2.17	60	7.2	259000	42	0	0	21200	0	0	65800	31300	110000	68100	345000	189000	181000	0	535000	647000	680000	330000	801000	662000	358000	138000	101000	75900	459000	120000	0	93000	0	158000	3850	76200	377000	497000	344000	428000	393000	352000	52800	531000
P0DOX5|IGG1_HUMAN	K.GFYPSDIAVEW(+157.09)ES(+126.10)NGQPENNY(+162.05)K.T	373	394	N		2.53	60	14.2	1220	11	0	0	0	0	0	16900	0	0	0	0	6270	663	1340	0	0	0	0	0	0	0	0	0	0	0	2030	1400	0	6120	15600	1650	0	0	7530	0	0	452	0	0	0
P0DOX5|IGG1_HUMAN	R.TPEVTC(+57.02)VVVDVSHEDPEVK(+57.02).F	258	276	N	Y	1.48	60	3.9	2000	19	0	0	46300	0	0	0	1490	3970	0	1040	3160	5410	0	0	0	0	896	0	0	0	0	0	0	2350	468	0	7770	0	10500	1140	6080	330	0	0	0	0	840	0	2180
P0DOX5|IGG1_HUMAN	S.GGTAALGC(+57.02)LVK.D	139	149	N		5.09	60	5.7	1130	25	0	0	0	0	0	0	0	2120	0	0	0	0	0	2690	0	0	1880	3260	2800	0	0	0	1440	3560	1700	0	0	0	2040	0	0	577	0	2040	3110	2800	1560	1190	3650
P0DOX5|IGG1_HUMAN	K.STSGGTAALGC(+57.02)LVK.D	136	149	N		11.01	60	9.3	436000	46	0	0	111000	13900	0	335000	428000	193000	410000	584000	468000	267000	158000	783000	865000	750000	734000	562000	659000	369000	171000	315000	408000	785000	314000	271000	166000	241000	377000	294000	223000	459000	1190000	504000	722000	668000	518000	292000	701000
P0DOX5|IGG1_HUMAN	F.SC(+57.02)SVMHEALHNHYTQK.S	426	441	N		3.01	60	6.8	6640	33	0	0	0	8280	8660	771	908	629	10200	4130	5170	5940	2220	0	0	0	2980	0	7280	0	2430	11900	0	1230	93900	9160	7640	1310	29900	12000	25600	5020	17000	954	4000	1590	3550	15500	2660
P0DOX5|IGG1_HUMAN	T.SGGTAALGC(+57.02)LVK.D	138	149	N		4.31	60	8.1	3670	35	498	0	0	0	0	0	1920	0	0	3670	0	582	0	13000	7350	11600	2480	14100	11000	2570	11300	7950	8840	3060	2130	0	1030	0	2600	0	0	1590	7260	3580	6870	2850	3590	2010	2690
P0DOX5|IGG1_HUMAN	K.FNWYVDGVEVH.N	277	287	N		5.33	60	9.2	4700	35	0	0	315	0	0	1050	915	0	1400	952	4500	3220	0	22500	22800	13800	7470	16600	9890	10900	16000	0	2770	4500	4970	0	2090	0	0	0	2650	2790	3340	4130	7200	1450	1820	0	4020
P0DOX5|IGG1_HUMAN	K.DYFPEPVTVSWNSGALTSGVH.T	150	170	N		4.3	60	9.2	958	28	0	0	0	0	0	0	0	866	0	0	316	2530	0	1720	1210	1830	1780	1580	1140	0	1810	2460	0	2490	0	0	764	0	1130	0	0	0	477	952	4290	4800	4010	743	1050
P0DOX5|IGG1_HUMAN	K.GFYPSDIAVEWESNGQPENNY(+125.90)K.T	373	394	N		2.48	60	7.3	912	11	0	0	0	0	0	0	0	0	0	0	0	0	0	0	6090	6310	0	0	0	0	0	0	4880	3700	0	0	0	0	0	0	0	3460	0	0	0	0	0	0	5750
P0DOX5|IGG1_HUMAN	K.SLSLSPG.K	442	448	N		1.91	60	9.8	840	9	12100	0	0	0	0	0	5120	0	879	0	0	294	0	0	0	0	0	0	0	0	0	0	0	0	2980	0	0	0	0	0	0	0	3520	0	0	0	0	0	0
P0DOX5|IGG1_HUMAN	V.SVLTVLHQDWLNGK.E	306	319	N		2.2	60	12.3	782	15	0	0	1070	0	0	334	0	0	478	0	0	0	0	2710	4960	0	0	0	732	1980	0	0	166	0	0	0	0	0	0	0	0	1130	10100	1160	0	0	289	0	476
P0DOX5|IGG1_HUMAN	T.LMISR.T	253	257	N		5.35	60	8.9	2970	34	0	0	0	2350	0	0	0	2120	758	5900	2960	1610	0	4680	4380	5990	12800	5150	5220	0	5280	0	2780	5010	4910	0	2360	4200	2710	1570	2380	2410	0	0	5660	0	3040	2940	2750
P0DOX5|IGG1_HUMAN	V.LTVLHQDWLNGK.E	308	319	N		1.2	60	13.6	649	8	0	0	0	0	0	0	0	0	0	0	0	0	0	0	0	0	0	0	0	0	0	0	0	0	0	0	0	0	0	0	0	0	1720	2490	24400	0	317	1310	0
P0DOX5|IGG1_HUMAN	K.THTC(+57.02)PPC(+57.02)PAPELLGGPSVFLFPPK.P	225	248	N	Y	3.31	60	9.5	5300	33	0	0	557	0	0	0	706	1600	0	5190	3220	0	0	30300	34500	22900	17100	17200	28300	25700	6400	0	125	387	0	0	3280	0	4010	0	1500	0	3150	20400	4020	870	0	0	896
P0DOX5|IGG1_HUMAN	K.GPSVFPLAPSS(+183.04)KSTSGGTAALGC(+57.02)LVK.D	124	149	N	Y	2.84	60	7.7	475	11	0	0	0	0	0	0	0	0	0	593	0	0	0	0	0	3910	0	0	0	0	0	1610	0	0	0	0	0	0	0	0	0	664	1200	0	0	0	0	0	0
P0DOX5|IGG1_HUMAN	K.GPSVFPLAPSSK.S	124	135	Y	Y	6.35	60	9.3	651000	47	904000	0	43500	739	0	307000	338000	362000	492000	606000	428000	312000	110000	1320000	1590000	1350000	1090000	1180000	1040000	716000	1090000	437000	481000	2090000	224000	140000	257000	172000	470000	177000	331000	713000	701000	799000	559000	1020000	600000	361000	931000
P0DOX5|IGG1_HUMAN	R.TPEVTC(+57.02)VVVDVSHED.P	258	272	N		2.35	60	8.3	432	12	0	0	0	0	0	0	0	172	900	1650	0	5510	0	345	0	0	0	0	0	4280	0	2570	0	0	642	0	681	0	0	0	0	0	1650	0	0	0	0	327	0
P0DOX5|IGG1_HUMAN	K.GFY(+125.90)PSDIAVEWESNGQPENNYK.T	373	394	N		3.78	60	10.9	2520	25	0	0	0	0	0	0	0	0	0	0	0	0	0	2930	5130	9220	1430	1140	2550	0	0	955	10000	6560	0	0	0	0	0	0	0	3910	0	1560	2350	882	0	729	36300
P0DOX5|IGG1_HUMAN	S.VMHEALHNHYTQK.S	429	441	N		3.53	60	8	350	13	0	0	0	0	0	0	0	0	0	0	0	809	0	0	0	0	0	0	0	0	0	0	0	0	1750	0	2550	0	4740	2420	801	0	0	0	0	0	0	0	0
P0DOX5|IGG1_HUMAN	K.VSNK(+162.05)ALPAPIEK.T	325	336	N		2.7	60	9	331	13	3310	0	0	5400	0	0	0	0	485	521	425	0	0	0	0	0	0	0	0	0	0	0	0	236	0	0	0	0	0	0	0	0	0	0	0	0	0	0	1500
P0DOX5|IGG1_HUMAN	P.C(+57.02)PAPELLGGPSVFLFPPKPK.D	231	250	N		3.28	60	8.5	30600	39	0	0	0	0	0	1200	464	2600	4770	22100	59400	1460	0	45800	76000	10600	83100	87700	113000	27200	15000	21900	23900	32000	3130	0	6390	0	19900	0	12000	38400	113000	45900	208000	29700	64600	11500	61400
P0DOX5|IGG1_HUMAN	K.TTPPVLDSDGSFFLYSK.L	395	411	N	Y	3.46	60	8.6	111000	44	0	0	36900	0	0	59200	60800	21100	19900	29700	19300	78300	0	89400	207000	171000	105000	150000	153000	145000	151000	84200	99300	286000	65900	16600	5130	7210	27300	15200	9350	276000	441000	130000	173000	172000	202000	48300	336000
P0DOX5|IGG1_HUMAN	R.TPEVTC(+57.02)VVVDVSHEDPEVK.F	258	276	Y	Y	2.24	60	7.4	120000	44	0	0	24200	0	0	6150	24900	32400	10300	889000	57500	404000	83700	26400	2140	193000	219000	19500	19000	3110	11500	141000	19700	433000	101000	46900	37400	6670	82900	8210	58300	799000	47400	10700	55000	89900	74700	64400	1320000
P0DOX5|IGG1_HUMAN	R.EPQVYTLPPSRDELTK.N	347	362	N	Y	1.89	60	9.7	113000	28	325000	0	1880	0	0	11600	65300	0	159000	240000	229000	0	0	176000	296000	226000	0	61700	0	130000	261000	0	0	419000	0	0	0	0	0	107000	0	0	533000	156000	154000	231000	206000	109000	345000
P0DOX5|IGG1_HUMAN	V.DGVEVHNAK.T	282	290	N		1.69	60	11.1	184	9	0	0	0	0	0	0	0	0	0	0	0	0	0	0	0	159	0	667	665	0	0	829	0	0	0	0	0	0	0	0	0	1380	768	0	1680	0	0	546	0
P0DOX5|IGG1_HUMAN	K.A(+162.05)(+157.09)LPAPIEK.T	329	336	N		1.32	60	19	178	2	0	5190	0	0	0	0	0	0	0	0	0	0	0	0	0	0	0	0	0	0	0	0	0	0	0	0	0	0	0	0	0	0	0	0	0	0	0	0	0
P0DOX5|IGG1_HUMAN	R.VVSVLTVLHQDWLNGK(+57.02).E	304	319	N		1.57	60	6.8	915	18	0	0	29600	0	0	0	0	0	0	859	0	870	0	0	0	0	630	794	2510	0	0	0	0	522	0	0	1580	0	1960	0	0	0	2190	0	0	0	0	532	555
P0DOX5|IGG1_HUMAN	K.TTPPVLDSDGSFFLY.S	395	409	N		4.23	60	13.5	11500	42	0	0	1690	0	0	3360	4540	5540	1910	2000	11900	9880	534	77500	71100	39300	32500	49900	68000	27200	54500	4620	4050	2210	9790	1850	16500	355	23600	1090	7460	0	3490	4750	1770	7210	793	3830	1850
P0DOX5|IGG1_HUMAN	P.E(+162.05)(+157.09)VTC(+126.10)VVVDVSHEDPEVK.F	260	276	N	Y	0.11	60	0	148	1	7250	0	0	0	0	0	0	0	0	0	0	0	0	0	0	0	0	0	0	0	0	0	0	0	0	0	0	0	0	0	0	0	0	0	0	0	0	0	0
P0DOX5|IGG1_HUMAN	K.FNWYVDGVEVHNAK.T	277	290	N		5.27	60	9	459000	45	0	0	92800	0	0	317000	340000	286000	532000	670000	374000	217000	93500	792000	876000	673000	657000	604000	702000	522000	1070000	56400	368000	1010000	467000	107000	351000	142000	353000	142000	288000	577000	856000	590000	507000	1230000	733000	326000	866000
P0DOX5|IGG1_HUMAN	K.FNWY(+125.90)VDGVEVHNAK.T	277	290	N		2.74	60	3.7	6950	23	0	0	0	0	0	0	0	0	0	0	0	0	0	9080	25500	4190	6340	7000	5140	0	0	0	10000	19400	0	0	0	0	162	0	0	16200	0	6060	12100	3850	2650	0	45800
P0DOX5|IGG1_HUMAN	V.VSVLTVLHQDWLNGK.E	305	319	N		1.4	60	14.1	117	5	0	0	0	0	0	0	0	0	0	0	0	0	0	0	0	0	0	0	0	0	0	0	0	1030	0	0	0	0	0	0	0	0	1900	0	0	0	0	0	0
P0DOX5|IGG1_HUMAN	G.GTAALGC(+57.02)LVK.D	140	149	N		1.2	60	12.8	110	5	0	0	0	0	0	1630	0	0	0	0	0	0	0	0	0	0	0	0	787	0	0	0	0	0	0	0	0	0	0	557	0	0	0	0	0	0	0	2210	0
P0DOX5|IGG1_HUMAN	K.THTC(+57.02)PPC(+57.02)PAPELLGGPSVFLFPPK(+57.02)PK.D	225	250	N	Y	0.06	60	0	99.4	1	0	0	4870	0	0	0	0	0	0	0	0	0	0	0	0	0	0	0	0	0	0	0	0	0	0	0	0	0	0	0	0	0	0	0	0	0	0	0	0
P0DOX5|IGG1_HUMAN	R.WQQGNVFSC(+57.02)SVMHEALHNHYTQK(+57.02).S	419	441	N		1.04	60	10.4	1120	4	23600	0	0	0	0	0	0	0	0	0	0	0	0	0	0	0	0	0	0	0	0	0	0	0	0	0	6220	0	21500	0	3450	0	0	0	0	0	0	0	0
P0DOX5|IGG1_HUMAN	R.EPQVY(+125.90)TLPPSR.D	347	357	N		1.57	60	3.7	2020	17	0	0	0	0	0	0	0	0	0	0	0	0	0	0	16700	14100	907	3590	5360	0	0	1210	4010	1600	0	0	0	0	0	0	0	6620	0	0	2220	0	0	0	11100
P0DOX5|IGG1_HUMAN	K.FNWYVDGVEVHNAK(+57.02).T	277	290	N		1.47	60	3.6	1490	22	0	0	22500	0	0	0	0	0	0	2620	1120	0	0	0	0	0	0	3700	3650	0	0	0	0	3360	1840	232	977	549	9080	947	1900	0	3060	0	0	0	0	386	516
P0DOX5|IGG1_HUMAN	R.VVSVLTVLHQDWLN.G	304	317	N		1.61	60	9.4	45.4	3	0	0	0	0	0	0	0	0	0	808	0	0	0	0	0	0	0	0	0	0	0	0	0	0	0	0	0	0	0	0	0	0	0	0	0	0	0	0	714
P0DOX5|IGG1_HUMAN	K.SC(+57.02)DKTHTC(+57.02)PPC(+57.02)PAPELLGGPSVFLFPPKPK.D	221	250	N	Y	0.31	60	5.1	112	2	0	0	0	0	0	0	0	0	0	0	0	0	0	0	0	0	0	0	0	0	0	0	0	0	0	0	0	0	0	0	0	0	4830	0	0	0	0	0	0
P0DOX5|IGG1_HUMAN	V.MHEALHNHYTQK.S	430	441	N		1.33	60	9.4	38.8	3	0	0	0	0	0	0	0	0	0	0	0	0	0	0	0	0	0	0	0	0	0	0	0	0	0	0	1520	0	0	0	0	0	0	0	0	0	0	0	0
P0DOX5|IGG1_HUMAN	R.EPQVY(+125.90)TLPPSRDELTK.N	347	362	N	Y	0.01	60	0	38.6	1	0	0	0	0	0	0	0	0	0	0	0	0	0	0	0	0	0	0	0	0	0	0	0	0	0	0	0	0	0	0	0	0	0	0	0	0	0	0	1890
P0DOX5|IGG1_HUMAN	S.VLTVLHQDWLNGK.E	307	319	N		0.91	60	4.6	29.6	2	0	0	0	0	0	0	0	0	0	0	0	0	0	0	0	0	0	0	0	0	0	0	0	0	0	0	0	0	0	0	0	0	535	0	0	0	0	0	0
P0DOX5|IGG1_HUMAN	Y.TLPPSR.D	352	357	N		3.01	60	5.8	1440	33	0	0	0	3950	0	2790	4620	1230	0	0	3390	3430	1570	1950	0	3150	2040	1290	2870	0	0	0	855	0	6550	3340	4420	367	9630	781	5190	764	0	510	1040	1080	213	0	706
P0DOX5|IGG1_HUMAN	K.FNWYVDGVEVHNAK(+183.04)TK.P	277	292	N		0.05	60	0	17	1	0	0	0	0	0	0	0	0	0	0	0	0	0	0	0	0	0	0	0	0	0	0	0	0	0	0	0	0	0	0	0	0	0	0	0	0	0	0	0
P0DOX5|IGG1_HUMAN	K.NQVSLTC(+57.02)LVK(+57.02).G	363	372	N		0.02	60	0	7.83	1	0	0	383	0	0	0	0	0	0	0	0	0	0	0	0	0	0	0	0	0	0	0	0	0	0	0	0	0	0	0	0	0	0	0	0	0	0	0	0
P01857|IGHG1_HUMAN	R.EPQVYTLPPSR.D	228	238	N		3.34	60	9.4	140000	47	205000	0	2930	446000	0	9930	159000	53700	49500	28700	259000	57300	318000	115000	166000	198000	127000	111000	293000	41400	36000	271000	117000	194000	216000	562000	38100	196000	274000	84600	22600	141000	196000	35000	218000	161000	35100	91200	315000
P01857|IGHG1_HUMAN	K.DTLM(+15.99)ISR.T	132	138	N		5.1	15.21	10.3	37800	49	20400	22600	8100	92500	41900	32100	33500	16600	17200	23400	17500	16200	1440	97800	126000	67600	34600	41300	92800	17600	11400	63200	96800	39400	8590	9350	9590	4910	21300	6610	6110	16000	68400	55800	93600	36100	34000	24300	9610
P01857|IGHG1_HUMAN	C.SVMHEALHNHYTQK.S	309	322	N		7.46	60	6.8	29100	46	55500	4730	0	172000	5940	79300	51300	47400	52800	32000	37800	20900	58000	11300	3700	3960	3170	1010	20700	0	928	24400	2880	3850	158000	7080	38400	47200	119000	102000	130000	11000	20500	4670	9760	3690	2170	11800	5860
P01857|IGHG1_HUMAN	K.DTLMISR.T	132	138	N		7.48	60	7.1	378000	46	838000	0	0	544000	0	403000	452000	242000	203000	430000	434000	125000	71100	573000	620000	656000	484000	603000	757000	252000	493000	343000	409000	623000	367000	337000	195000	236000	496000	172000	251000	249000	552000	522000	615000	417000	322000	187000	387000
P01857|IGHG1_HUMAN	K.ALPAPIEK.T	210	217	N		17.22	60	7.2	352000	47	737000	655000	109000	182000	454000	0	0	270000	354000	574000	405000	140000	188000	649000	603000	612000	467000	581000	697000	234000	364000	139000	266000	451000	510000	316000	187000	143000	451000	416000	204000	353000	382000	300000	379000	464000	297000	186000	355000
P01857|IGHG1_HUMAN	K.GFYPSDIAVEWESNGQPENNYK.T	254	275	N		6.83	60	8.1	107000	45	0	0	3240	0	0	14300	35800	30300	58700	231000	204000	11500	2000	466000	654000	387000	108000	66900	367000	211000	413000	61400	110000	108000	82200	3650	64300	1590	63800	21400	97500	24600	91900	65300	112000	120000	57100	51900	7570
P01857|IGHG1_HUMAN	K.DYFPEPVTVSWNSGAL.T	31	46	N		6.37	60	10.7	10100	37	0	0	1310	0	0	0	0	0	0	460	1310	4820	0	33600	45100	34800	14200	29800	34500	21800	27500	5900	16200	8180	676	0	3300	0	5710	0	1940	2150	925	20200	20200	13600	11700	2000	6180
P01857|IGHG1_HUMAN	K.DYFPEPVTVSWN.S	31	42	N		10.73	60	11	7540	38	0	0	4330	0	0	0	317	1540	1210	184	3430	6410	0	26100	29300	23700	14400	24100	20000	10400	27000	2300	14100	8070	2410	0	4130	0	2040	0	3920	2710	0	12900	11400	16800	10400	2220	4590
P01857|IGHG1_HUMAN	R.VVSVLTVLHQDWLNGK.E	185	200	N		3.05	60	9.2	35800	35	0	0	39900	0	0	45700	1290	0	9060	0	0	22900	0	14300	86200	29200	13900	170000	60800	3560	13600	0	31500	54000	0	843	0	1740	0	284	0	59000	221000	26400	34400	23200	32700	0	75600
P01857|IGHG1_HUMAN	K.GFY(+183.04)PSDIAVEWESNGQPENNYK.T	254	275	N		3.71	60	10.3	5720	17	0	0	0	0	0	0	0	0	0	0	583	0	0	0	8210	5110	0	0	0	0	40000	0	0	4000	0	0	0	0	0	0	0	1780	0	1220	1760	0	0	0	0
P01857|IGHG1_HUMAN	R.WQQGNVFSC(+57.02)SVMHEALHNHYTQK.S	300	322	N		3.8	60	7.4	158000	45	11100	0	0	0	0	188000	79100	396000	305000	297000	400000	72800	77200	70600	53800	20300	135000	28200	227000	6800	62600	245000	41900	163000	289000	61200	85600	112000	706000	155000	297000	134000	487000	184000	312000	142000	165000	283000	163000
P01857|IGHG1_HUMAN	K.FNWYVDGVEV(+157.09)H(+157.09).N	158	168	N		4.92	60	8.7	54300	42	0	0	0	0	0	4640	6730	14000	295000	363000	209000	10100	36400	30200	55500	40300	26600	267000	45800	313000	37000	9020	2820	57900	13800	0	10800	1670	143000	926	6560	39200	18600	0	61800	60700	5700	7100	64200
P01857|IGHG1_HUMAN	K.TTPPVLDSDGSFF.L	276	288	N		8.63	60	7.6	3430	28	0	0	0	0	0	0	0	0	0	550	473	745	0	37000	10300	5460	12300	8790	8930	11500	12600	0	4790	0	215	0	917	0	3800	0	1120	2080	0	1950	2400	2510	0	0	0
P01857|IGHG1_HUMAN	P.SVFPLAPSSK.S	7	16	N	Y	7	60	6.4	3300	28	0	0	0	0	0	0	0	2440	2520	4050	0	276	0	10500	12500	8610	9190	9320	8950	4530	9080	0	4740	5700	0	0	0	0	3810	0	0	0	0	6130	7830	5760	0	2580	8050
P01857|IGHG1_HUMAN	R.EPQVY(+183.04)TLPPSR.D	228	238	N		3.1	60	3.7	2750	13	0	0	0	0	0	0	0	0	0	0	0	0	0	0	453	0	0	0	0	0	0	0	0	0	0	0	0	0	0	0	0	2330	0	1690	2440	0	0	0	2000
P01857|IGHG1_HUMAN	R.WQQGNVFSC(+57.02).S	300	308	N		6.42	60	6.6	2690	26	0	0	0	0	0	0	0	2950	0	3850	7810	1370	0	5660	7360	0	8020	4850	7090	12200	0	0	0	1400	9990	2980	4010	3570	11700	5840	6790	0	0	4810	2620	0	569	0	0
P01857|IGHG1_HUMAN	K.DYFPEPVTVSWNSGALTSGVHTFPAVLQSS.G	31	60	N		9.19	60	8	2560	25	0	0	0	0	0	0	0	0	0	1130	0	0	0	7270	6740	4770	2520	9930	10100	1870	8470	0	7660	5740	0	0	0	0	0	0	0	2230	0	4480	9370	7230	4620	0	2610
P01857|IGHG1_HUMAN	L.TVLHQDWLNGK.E	190	200	N		2.9	60	6.9	3700	34	0	0	0	0	0	0	0	7580	3060	7850	3620	1990	0	3930	3220	0	2930	1740	3090	0	2440	1710	0	0	4200	2480	2830	0	4780	2490	1790	2380	2390	0	2650	0	2450	373	842
P01857|IGHG1_HUMAN	W.YVDGVEVHNAK.T	161	171	N		3.03	60	2.8	2380	33	0	0	0	0	0	0	0	0	0	3160	0	1810	0	2730	5520	6220	3750	5310	5550	515	4600	3600	2590	4890	0	0	895	0	2040	0	645	3010	6240	1810	0	3700	3740	3960	4130
P01857|IGHG1_HUMAN	K.THTC(+57.02)PPC(+57.02)PAPELLGGPSVF.L	106	124	N	Y	6.02	60	9.2	4680	40	0	1150	0	762	1710	0	0	0	726	2730	3740	5330	0	22500	12000	10500	8000	18000	21000	2900	328	1350	3700	3370	7020	0	1410	0	5510	0	5880	3750	2260	5850	9590	4350	5790	142	6340
P01857|IGHG1_HUMAN	K.FNWY(+183.04)VDGVEVHNAK.T	158	171	N		4.7	60	5.2	2230	10	0	0	0	0	0	0	0	0	0	0	0	0	0	0	0	0	0	0	0	0	0	0	0	0	0	0	0	0	0	0	0	760	0	0	0	0	0	0	0
P01857|IGHG1_HUMAN	R.WQQGNVFSC(+57.02)SVM(+15.99)HEALHNHYTQK.S	300	322	N		3.77	60	9.2	3760	26	12000	0	0	0	0	0	0	17100	2810	8010	1640	0	4000	0	0	0	2130	0	5920	0	1170	3550	0	5210	7380	9320	8550	2520	28000	10800	5080	2120	11700	3080	6840	0	1400	13600	0
P01857|IGHG1_HUMAN	K.ALPAPIEKTIS(+183.04)K.A	210	221	N		4.69	60	5.9	2070	20	0	0	0	0	0	0	0	0	0	2340	1350	1330	0	2010	3940	5760	1070	0	1200	0	0	0	0	0	0	0	0	0	0	0	0	0	3770	0	0	0	0	0	1550
P01857|IGHG1_HUMAN	N.VFSC(+57.02)SVMHEALHNHYTQK.S	305	322	N		5.72	60	10.5	1910	22	2390	0	0	5610	0	0	0	4070	1560	2300	4550	2940	5260	0	0	0	1840	0	3460	0	9860	0	0	0	6770	6510	3510	818	8590	7000	7910	3670	0	0	1950	1460	0	0	1570
P01857|IGHG1_HUMAN	K.VS(+183.04)NKALPAPIEK.T	206	217	N		4.63	60	6.9	1680	21	4710	0	0	0	0	0	0	1160	0	3090	2910	1790	0	0	0	11800	0	0	0	0	0	1170	0	0	0	0	1530	0	1610	0	0	1300	5010	0	731	0	0	0	0
P01857|IGHG1_HUMAN	K.NQVSLTC(+57.02)LVK.G	244	253	N		5.9	60	8.6	703000	47	750000	0	21300	714000	0	603000	582000	650000	588000	768000	588000	263000	234000	1240000	1780000	1470000	810000	866000	927000	620000	427000	557000	833000	905000	555000	252000	471000	293000	566000	258000	347000	753000	887000	901000	1220000	666000	519000	775000	1360000
P01857|IGHG1_HUMAN	F.NWYVDGVEVHNAK.T	159	171	N		6.58	60	7.3	1620	31	0	0	0	0	0	0	0	856	0	0	0	1130	0	4150	4170	4740	2500	4690	3610	1760	7130	0	1450	2930	0	0	510	0	912	0	704	2100	2710	1140	2720	2210	0	0	2430
P01857|IGHG1_HUMAN	N.WYVDGVEVHNAK.T	160	171	N		3.12	60	9.2	23100	45	21800	0	28400	0	0	3660	2190	5150	7610	14700	81500	8190	15900	6130	16900	118000	9050	6900	47400	7010	70200	3510	2900	440	136000	31700	14100	16200	16900	21600	29800	3360	138000	25000	107000	6640	8290	0	15600
P01857|IGHG1_HUMAN	A.PELLGGPSVFLFPPKPK.D	115	131	N		3.28	60	6.8	1330	19	0	0	216	0	0	0	0	0	0	0	0	332	0	0	5750	7570	0	6740	5810	0	0	0	0	0	0	0	0	0	0	0	0	1030	10300	0	1130	2410	0	0	1210
P01857|IGHG1_HUMAN	K.THTC(+57.02)PPC(+57.02)PAPELLGGPSVFLFPPKPK.D	106	131	Y	Y	2.17	60	7.2	259000	42	0	0	21200	0	0	65800	31300	110000	68100	345000	189000	181000	0	535000	647000	680000	330000	801000	662000	358000	138000	101000	75900	459000	120000	0	93000	0	158000	3850	76200	377000	497000	344000	428000	393000	352000	52800	531000
P01857|IGHG1_HUMAN	K.GFYPSDIAVEW(+157.09)ES(+126.10)NGQPENNY(+162.05)K.T	254	275	N		2.53	60	14.2	1220	11	0	0	0	0	0	16900	0	0	0	0	6270	663	1340	0	0	0	0	0	0	0	0	0	0	0	2030	1400	0	6120	15600	1650	0	0	7530	0	0	452	0	0	0
P01857|IGHG1_HUMAN	R.TPEVTC(+57.02)VVVDVSHEDPEVK(+57.02).F	139	157	N	Y	1.48	60	3.9	2000	19	0	0	46300	0	0	0	1490	3970	0	1040	3160	5410	0	0	0	0	896	0	0	0	0	0	0	2350	468	0	7770	0	10500	1140	6080	330	0	0	0	0	840	0	2180
P01857|IGHG1_HUMAN	S.GGTAALGC(+57.02)LVK.D	20	30	N		5.09	60	5.7	1130	25	0	0	0	0	0	0	0	2120	0	0	0	0	0	2690	0	0	1880	3260	2800	0	0	0	1440	3560	1700	0	0	0	2040	0	0	577	0	2040	3110	2800	1560	1190	3650
P01857|IGHG1_HUMAN	K.STSGGTAALGC(+57.02)LVK.D	17	30	N		11.01	60	9.3	436000	46	0	0	111000	13900	0	335000	428000	193000	410000	584000	468000	267000	158000	783000	865000	750000	734000	562000	659000	369000	171000	315000	408000	785000	314000	271000	166000	241000	377000	294000	223000	459000	1190000	504000	722000	668000	518000	292000	701000
P01857|IGHG1_HUMAN	F.SC(+57.02)SVMHEALHNHYTQK.S	307	322	N		3.01	60	6.8	6640	33	0	0	0	8280	8660	771	908	629	10200	4130	5170	5940	2220	0	0	0	2980	0	7280	0	2430	11900	0	1230	93900	9160	7640	1310	29900	12000	25600	5020	17000	954	4000	1590	3550	15500	2660
P01857|IGHG1_HUMAN	T.SGGTAALGC(+57.02)LVK.D	19	30	N		4.31	60	8.1	3670	35	498	0	0	0	0	0	1920	0	0	3670	0	582	0	13000	7350	11600	2480	14100	11000	2570	11300	7950	8840	3060	2130	0	1030	0	2600	0	0	1590	7260	3580	6870	2850	3590	2010	2690
P01857|IGHG1_HUMAN	K.FNWYVDGVEVH.N	158	168	N		5.33	60	9.2	4700	35	0	0	315	0	0	1050	915	0	1400	952	4500	3220	0	22500	22800	13800	7470	16600	9890	10900	16000	0	2770	4500	4970	0	2090	0	0	0	2650	2790	3340	4130	7200	1450	1820	0	4020
P01857|IGHG1_HUMAN	K.DYFPEPVTVSWNSGALTSGVH.T	31	51	N		4.3	60	9.2	958	28	0	0	0	0	0	0	0	866	0	0	316	2530	0	1720	1210	1830	1780	1580	1140	0	1810	2460	0	2490	0	0	764	0	1130	0	0	0	477	952	4290	4800	4010	743	1050
P01857|IGHG1_HUMAN	K.GFYPSDIAVEWESNGQPENNY(+125.90)K.T	254	275	N		2.48	60	7.3	912	11	0	0	0	0	0	0	0	0	0	0	0	0	0	0	6090	6310	0	0	0	0	0	0	4880	3700	0	0	0	0	0	0	0	3460	0	0	0	0	0	0	5750
P01857|IGHG1_HUMAN	K.SLSLSPG.K	323	329	N		1.91	60	9.8	840	9	12100	0	0	0	0	0	5120	0	879	0	0	294	0	0	0	0	0	0	0	0	0	0	0	0	2980	0	0	0	0	0	0	0	3520	0	0	0	0	0	0
P01857|IGHG1_HUMAN	V.SVLTVLHQDWLNGK.E	187	200	N		2.2	60	12.3	782	15	0	0	1070	0	0	334	0	0	478	0	0	0	0	2710	4960	0	0	0	732	1980	0	0	166	0	0	0	0	0	0	0	0	1130	10100	1160	0	0	289	0	476
P01857|IGHG1_HUMAN	T.LMISR.T	134	138	N		5.35	60	8.9	2970	34	0	0	0	2350	0	0	0	2120	758	5900	2960	1610	0	4680	4380	5990	12800	5150	5220	0	5280	0	2780	5010	4910	0	2360	4200	2710	1570	2380	2410	0	0	5660	0	3040	2940	2750
P01857|IGHG1_HUMAN	V.LTVLHQDWLNGK.E	189	200	N		1.2	60	13.6	649	8	0	0	0	0	0	0	0	0	0	0	0	0	0	0	0	0	0	0	0	0	0	0	0	0	0	0	0	0	0	0	0	0	1720	2490	24400	0	317	1310	0
P01857|IGHG1_HUMAN	K.THTC(+57.02)PPC(+57.02)PAPELLGGPSVFLFPPK.P	106	129	N	Y	3.31	60	9.5	5300	33	0	0	557	0	0	0	706	1600	0	5190	3220	0	0	30300	34500	22900	17100	17200	28300	25700	6400	0	125	387	0	0	3280	0	4010	0	1500	0	3150	20400	4020	870	0	0	896
P01857|IGHG1_HUMAN	K.GPSVFPLAPSS(+183.04)KSTSGGTAALGC(+57.02)LVK.D	5	30	N	Y	2.84	60	7.7	475	11	0	0	0	0	0	0	0	0	0	593	0	0	0	0	0	3910	0	0	0	0	0	1610	0	0	0	0	0	0	0	0	0	664	1200	0	0	0	0	0	0
P01857|IGHG1_HUMAN	K.GPSVFPLAPSSK.S	5	16	Y	Y	6.35	60	9.3	651000	47	904000	0	43500	739	0	307000	338000	362000	492000	606000	428000	312000	110000	1320000	1590000	1350000	1090000	1180000	1040000	716000	1090000	437000	481000	2090000	224000	140000	257000	172000	470000	177000	331000	713000	701000	799000	559000	1020000	600000	361000	931000
P01857|IGHG1_HUMAN	R.TPEVTC(+57.02)VVVDVSHED.P	139	153	N		2.35	60	8.3	432	12	0	0	0	0	0	0	0	172	900	1650	0	5510	0	345	0	0	0	0	0	4280	0	2570	0	0	642	0	681	0	0	0	0	0	1650	0	0	0	0	327	0
P01857|IGHG1_HUMAN	K.GFY(+125.90)PSDIAVEWESNGQPENNYK.T	254	275	N		3.78	60	10.9	2520	25	0	0	0	0	0	0	0	0	0	0	0	0	0	2930	5130	9220	1430	1140	2550	0	0	955	10000	6560	0	0	0	0	0	0	0	3910	0	1560	2350	882	0	729	36300
P01857|IGHG1_HUMAN	S.VMHEALHNHYTQK.S	310	322	N		3.53	60	8	350	13	0	0	0	0	0	0	0	0	0	0	0	809	0	0	0	0	0	0	0	0	0	0	0	0	1750	0	2550	0	4740	2420	801	0	0	0	0	0	0	0	0
P01857|IGHG1_HUMAN	K.VSNK(+162.05)ALPAPIEK.T	206	217	N		2.7	60	9	331	13	3310	0	0	5400	0	0	0	0	485	521	425	0	0	0	0	0	0	0	0	0	0	0	0	236	0	0	0	0	0	0	0	0	0	0	0	0	0	0	1500
P01857|IGHG1_HUMAN	P.C(+57.02)PAPELLGGPSVFLFPPKPK.D	112	131	N		3.28	60	8.5	30600	39	0	0	0	0	0	1200	464	2600	4770	22100	59400	1460	0	45800	76000	10600	83100	87700	113000	27200	15000	21900	23900	32000	3130	0	6390	0	19900	0	12000	38400	113000	45900	208000	29700	64600	11500	61400
P01857|IGHG1_HUMAN	K.TTPPVLDSDGSFFLYSK.L	276	292	N	Y	3.46	60	8.6	111000	44	0	0	36900	0	0	59200	60800	21100	19900	29700	19300	78300	0	89400	207000	171000	105000	150000	153000	145000	151000	84200	99300	286000	65900	16600	5130	7210	27300	15200	9350	276000	441000	130000	173000	172000	202000	48300	336000
P01857|IGHG1_HUMAN	R.TPEVTC(+57.02)VVVDVSHEDPEVK.F	139	157	Y	Y	2.24	60	7.4	120000	44	0	0	24200	0	0	6150	24900	32400	10300	889000	57500	404000	83700	26400	2140	193000	219000	19500	19000	3110	11500	141000	19700	433000	101000	46900	37400	6670	82900	8210	58300	799000	47400	10700	55000	89900	74700	64400	1320000
P01857|IGHG1_HUMAN	R.EPQVYTLPPSRDELTK.N	228	243	N	Y	1.89	60	9.7	113000	28	325000	0	1880	0	0	11600	65300	0	159000	240000	229000	0	0	176000	296000	226000	0	61700	0	130000	261000	0	0	419000	0	0	0	0	0	107000	0	0	533000	156000	154000	231000	206000	109000	345000
P01857|IGHG1_HUMAN	V.DGVEVHNAK.T	163	171	N		1.69	60	11.1	184	9	0	0	0	0	0	0	0	0	0	0	0	0	0	0	0	159	0	667	665	0	0	829	0	0	0	0	0	0	0	0	0	1380	768	0	1680	0	0	546	0
P01857|IGHG1_HUMAN	K.A(+162.05)(+157.09)LPAPIEK.T	210	217	N		1.32	60	19	178	2	0	5190	0	0	0	0	0	0	0	0	0	0	0	0	0	0	0	0	0	0	0	0	0	0	0	0	0	0	0	0	0	0	0	0	0	0	0	0	0
P01857|IGHG1_HUMAN	R.VVSVLTVLHQDWLNGK(+57.02).E	185	200	N		1.57	60	6.8	915	18	0	0	29600	0	0	0	0	0	0	859	0	870	0	0	0	0	630	794	2510	0	0	0	0	522	0	0	1580	0	1960	0	0	0	2190	0	0	0	0	532	555
P01857|IGHG1_HUMAN	K.TTPPVLDSDGSFFLY.S	276	290	N		4.23	60	13.5	11500	42	0	0	1690	0	0	3360	4540	5540	1910	2000	11900	9880	534	77500	71100	39300	32500	49900	68000	27200	54500	4620	4050	2210	9790	1850	16500	355	23600	1090	7460	0	3490	4750	1770	7210	793	3830	1850
P01857|IGHG1_HUMAN	P.E(+162.05)(+157.09)VTC(+126.10)VVVDVSHEDPEVK.F	141	157	N	Y	0.11	60	0	148	1	7250	0	0	0	0	0	0	0	0	0	0	0	0	0	0	0	0	0	0	0	0	0	0	0	0	0	0	0	0	0	0	0	0	0	0	0	0	0	0
P01857|IGHG1_HUMAN	K.FNWYVDGVEVHNAK.T	158	171	N		5.27	60	9	459000	45	0	0	92800	0	0	317000	340000	286000	532000	670000	374000	217000	93500	792000	876000	673000	657000	604000	702000	522000	1070000	56400	368000	1010000	467000	107000	351000	142000	353000	142000	288000	577000	856000	590000	507000	1230000	733000	326000	866000
P01857|IGHG1_HUMAN	K.FNWY(+125.90)VDGVEVHNAK.T	158	171	N		2.74	60	3.7	6950	23	0	0	0	0	0	0	0	0	0	0	0	0	0	9080	25500	4190	6340	7000	5140	0	0	0	10000	19400	0	0	0	0	162	0	0	16200	0	6060	12100	3850	2650	0	45800
P01857|IGHG1_HUMAN	V.VSVLTVLHQDWLNGK.E	186	200	N		1.4	60	14.1	117	5	0	0	0	0	0	0	0	0	0	0	0	0	0	0	0	0	0	0	0	0	0	0	0	1030	0	0	0	0	0	0	0	0	1900	0	0	0	0	0	0
P01857|IGHG1_HUMAN	G.GTAALGC(+57.02)LVK.D	21	30	N		1.2	60	12.8	110	5	0	0	0	0	0	1630	0	0	0	0	0	0	0	0	0	0	0	0	787	0	0	0	0	0	0	0	0	0	0	557	0	0	0	0	0	0	0	2210	0
P01857|IGHG1_HUMAN	K.THTC(+57.02)PPC(+57.02)PAPELLGGPSVFLFPPK(+57.02)PK.D	106	131	N	Y	0.06	60	0	99.4	1	0	0	4870	0	0	0	0	0	0	0	0	0	0	0	0	0	0	0	0	0	0	0	0	0	0	0	0	0	0	0	0	0	0	0	0	0	0	0	0
P01857|IGHG1_HUMAN	R.WQQGNVFSC(+57.02)SVMHEALHNHYTQK(+57.02).S	300	322	N		1.04	60	10.4	1120	4	23600	0	0	0	0	0	0	0	0	0	0	0	0	0	0	0	0	0	0	0	0	0	0	0	0	0	6220	0	21500	0	3450	0	0	0	0	0	0	0	0
P01857|IGHG1_HUMAN	R.EPQVY(+125.90)TLPPSR.D	228	238	N		1.57	60	3.7	2020	17	0	0	0	0	0	0	0	0	0	0	0	0	0	0	16700	14100	907	3590	5360	0	0	1210	4010	1600	0	0	0	0	0	0	0	6620	0	0	2220	0	0	0	11100
P01857|IGHG1_HUMAN	K.FNWYVDGVEVHNAK(+57.02).T	158	171	N		1.47	60	3.6	1490	22	0	0	22500	0	0	0	0	0	0	2620	1120	0	0	0	0	0	0	3700	3650	0	0	0	0	3360	1840	232	977	549	9080	947	1900	0	3060	0	0	0	0	386	516
P01857|IGHG1_HUMAN	R.VVSVLTVLHQDWLN.G	185	198	N		1.61	60	9.4	45.4	3	0	0	0	0	0	0	0	0	0	808	0	0	0	0	0	0	0	0	0	0	0	0	0	0	0	0	0	0	0	0	0	0	0	0	0	0	0	0	714
P01857|IGHG1_HUMAN	K.SC(+57.02)DKTHTC(+57.02)PPC(+57.02)PAPELLGGPSVFLFPPKPK.D	102	131	N	Y	0.31	60	5.1	112	2	0	0	0	0	0	0	0	0	0	0	0	0	0	0	0	0	0	0	0	0	0	0	0	0	0	0	0	0	0	0	0	0	4830	0	0	0	0	0	0
P01857|IGHG1_HUMAN	V.MHEALHNHYTQK.S	311	322	N		1.33	60	9.4	38.8	3	0	0	0	0	0	0	0	0	0	0	0	0	0	0	0	0	0	0	0	0	0	0	0	0	0	0	1520	0	0	0	0	0	0	0	0	0	0	0	0
P01857|IGHG1_HUMAN	R.EPQVY(+125.90)TLPPSRDELTK.N	228	243	N	Y	0.01	60	0	38.6	1	0	0	0	0	0	0	0	0	0	0	0	0	0	0	0	0	0	0	0	0	0	0	0	0	0	0	0	0	0	0	0	0	0	0	0	0	0	0	1890
P01857|IGHG1_HUMAN	S.VLTVLHQDWLNGK.E	188	200	N		0.91	60	4.6	29.6	2	0	0	0	0	0	0	0	0	0	0	0	0	0	0	0	0	0	0	0	0	0	0	0	0	0	0	0	0	0	0	0	0	535	0	0	0	0	0	0
P01857|IGHG1_HUMAN	Y.TLPPSR.D	233	238	N		3.01	60	5.8	1440	33	0	0	0	3950	0	2790	4620	1230	0	0	3390	3430	1570	1950	0	3150	2040	1290	2870	0	0	0	855	0	6550	3340	4420	367	9630	781	5190	764	0	510	1040	1080	213	0	706
P01857|IGHG1_HUMAN	K.FNWYVDGVEVHNAK(+183.04)TK.P	158	173	N		0.05	60	0	17	1	0	0	0	0	0	0	0	0	0	0	0	0	0	0	0	0	0	0	0	0	0	0	0	0	0	0	0	0	0	0	0	0	0	0	0	0	0	0	0
P01857|IGHG1_HUMAN	K.NQVSLTC(+57.02)LVK(+57.02).G	244	253	N		0.02	60	0	7.83	1	0	0	383	0	0	0	0	0	0	0	0	0	0	0	0	0	0	0	0	0	0	0	0	0	0	0	0	0	0	0	0	0	0	0	0	0	0	0	0
P00738|HPT_HUMAN	K.QWINK.A	73	77	N		16.26	60	5.3	85100	44	149000	101000	0	128000	0	0	0	49500	35300	86000	94400	2070	40900	83000	142000	280000	85200	268000	141000	40600	92000	0	50100	73400	142000	61600	2750	58900	55300	37800	162000	38600	79200	166000	86700	104000	250000	17900	16000
P00738|HPT_HUMAN	K.DYAEVGR.V	271	277	N	Y	24.01	48.12	5.8	66300	49	133000	153000	14900	51300	18200	3050	16700	47400	62800	89200	30300	34800	120000	47200	106000	225000	52000	148000	77600	27100	63800	4200	44600	39200	130000	115000	65000	98700	89800	33200	125000	24900	98600	98600	45800	60800	19300	41600	15000
P00738|HPT_HUMAN	K.LPEC(+57.02)EAVC(+57.02)GKPK.N	142	153	N		12.78	60	6.1	58500	46	68400	136000	4430	194000	21100	0	0	50000	47300	104000	77000	43400	144000	20400	37100	90100	42000	48500	30200	3880	0	1670	11400	16500	222000	181000	80400	106000	112000	33500	224000	13200	88100	28700	15200	26800	43400	36300	13100
P00738|HPT_HUMAN	R.TEGDGVYTLNDK.K	60	71	N		5.86	60	8.5	30600	40	1650	0	0	4950	0	0	1540	43800	0	39900	79100	13300	50300	53600	26000	32900	70400	45200	79300	27000	28800	1580	0	21100	55000	57000	61400	21300	33900	11600	108000	8620	114000	24000	26500	13200	0	6790	2600
P00738|HPT_HUMAN	K.AVGDKLPEC(+57.02)EAVC(+57.02)GKPK.N	137	153	N		8.05	60	10	140000	48	211000	395000	36400	460000	178000	42000	133000	152000	54600	235000	121000	82500	183000	25600	33500	82400	43700	40000	17600	5370	0	31400	82200	78800	58800	182000	28600	168000	20100	53100	125000	106000	1090000	74500	53100	78100	133000	184000	122000
P00738|HPT_HUMAN	R.ILGGHLDAK.G	162	170	N		9.16	19.29	8.7	192000	49	259000	306000	3740	276000	35100	29800	51900	63900	73200	200000	187000	64600	23500	190000	312000	597000	65600	556000	189000	77000	225000	9260	208000	226000	288000	98700	97100	95000	181000	54100	275000	71500	402000	434000	177000	244000	419000	49600	43000
P00738|HPT_HUMAN	K.AVGDKLPEC(+57.02)EAVC(+57.02)GK.P	137	151	N		7.68	21.07	7.5	27600	49	19300	17500	2250	40500	5010	764	9100	29900	11600	57800	14700	20700	39300	27600	46700	95800	40700	38300	30000	9170	3170	4290	8700	6960	75100	42700	40800	39300	56500	21500	77000	12400	21300	22600	10600	7460	20100	22000	4550
P00738|HPT_HUMAN	K.LPEC(+57.02)EAVC(+57.02)GK.P	142	151	N		14.18	60	6.4	18900	46	5290	12300	2310	14100	0	0	0	9250	14900	24100	34300	25000	10600	29600	39700	93500	29700	45400	38200	8290	3370	3870	4340	2580	86000	44000	31800	15900	38900	15900	81900	6660	20600	5490	4860	5790	7940	6930	2120
P00738|HPT_HUMAN	K.FTDHLK.Y	292	297	N	Y	6.37	60	9.1	19100	44	0	6780	1680	2580	0	18200	22300	31000	22200	0	24600	459	8890	36200	37500	106000	57300	96900	49500	10800	33500	0	30200	4780	8910	3040	24100	48700	26800	0	3110	1340	8540	16700	5700	42000	8440	4180	6280
P00738|HPT_HUMAN	K.LPEC(+57.02)EADDGC(+57.02)PKPPEIAHGYVEHSVR.Y	83	108	N	Y	3.95	60	9.5	35500	35	0	0	0	52800	1310	50500	49000	61900	0	89000	29700	96800	98000	3140	10700	47100	23200	22100	17500	0	0	1460	0	5660	103000	92500	67900	55800	0	7980	402000	32700	70600	8130	7490	0	6760	8170	7990
P00738|HPT_HUMAN	L.GGHLDAK.G	164	170	N		10.4	60	4.9	15100	45	20000	0	1900	13900	0	0	0	11500	6430	16300	13000	4300	6240	15500	29500	47000	16600	46200	17700	3110	22300	2690	11700	15300	32900	6480	9280	4860	19700	7700	20000	4510	51300	28700	12500	15300	34700	15800	3760
P00738|HPT_HUMAN	K.LRTEGDGVYTLNDK.K	58	71	N		7.81	60	7.8	18400	44	22300	23800	6000	3120	1780	0	0	27000	0	27800	37900	6950	12900	20500	17700	34600	22400	19900	29100	8300	14200	6200	0	17800	28800	12800	25700	28500	12200	9750	9050	13900	93400	16200	10600	9860	0	12800	4760
P00738|HPT_HUMAN	K.VVLHPNYSQVDIGLIK.L	236	251	N	Y	4.54	60	8.5	13000	40	0	0	0	0	0	0	0	12500	9800	16100	4780	6680	0	13200	50000	12500	12000	18400	10100	8950	26000	2730	9390	8880	3320	445	4470	1700	4860	0	5900	23600	34100	30300	17500	17500	42300	11500	9960
P00738|HPT_HUMAN	K.YVMLPVADQDQC(+57.02)IR.H	298	311	Y	Y	8.54	60	8.9	227000	46	260	0	0	486	0	19200	121000	101000	145000	228000	377000	281000	81300	250000	563000	803000	272000	548000	381000	220000	173000	73400	287000	291000	233000	37400	123000	53500	71800	31400	195000	186000	568000	470000	256000	273000	542000	211000	141000
P00738|HPT_HUMAN	K.Y(+183.04)VMLPVADQDQC(+57.02)IR.H	298	311	N	Y	2.47	60	6.2	7280	15	0	0	168	0	0	0	0	0	0	0	0	0	0	0	1080	1080	0	0	0	0	0	0	0	0	0	0	0	0	0	0	0	2190	0	3290	0	0	4340	2860	0
P00738|HPT_HUMAN	K.GSFPWQAK.M	171	178	N		7.28	60	9.5	118000	46	81500	0	3580	0	0	40900	103000	28400	26500	58200	101000	48700	78100	149000	263000	387000	176000	301000	167000	105000	160000	6400	128000	152000	76300	73700	31300	42400	49600	20700	103000	78800	221000	162000	118000	156000	316000	73200	44800
P00738|HPT_HUMAN	I.LGGHLDAK.G	163	170	N		5.73	60	6.9	41800	47	32400	53700	0	37800	20400	0	45600	28500	23800	37300	31500	8600	39800	34800	54500	123000	54200	117000	43800	18200	47200	16100	33100	35500	74300	34300	29000	28300	42600	17000	53600	9170	136000	65800	29700	38800	86200	33800	7890
P00738|HPT_HUMAN	K.AVGDKLPEC(+57.02)EADDGC(+57.02)PKPPEIAHGYVEHSVR.Y	78	108	N	Y	4.4	60	8.5	107000	43	23300	0	418	285000	0	162000	454000	254000	0	338000	256000	23700	350000	5050	3410	54500	85500	34100	13700	1460	840	22100	0	24800	132000	298000	201000	486000	0	45000	462000	68200	422000	3830	10400	15200	68000	125000	66200
P00738|HPT_HUMAN	K.YQEDTC(+57.02)YGDAGSAFAVHDLEEDTWYATGILSFDK.S	346	379	N	Y	3.79	60	9.7	17800	42	0	0	330	0	0	0	12100	41900	838	60500	38100	3310	22400	10700	17000	13800	9650	32500	12700	0	15700	19100	4880	35900	36200	27900	46500	14100	43900	0	38400	11800	112000	21200	7170	22500	20500	3350	6540
P00738|HPT_HUMAN	K.DIAPTLTLYVGK.K	216	227	N		5.38	60	8.9	123000	41	0	0	5440	0	0	0	25300	12900	25800	20500	70000	118000	11300	193000	389000	359000	37400	357000	70800	135000	262000	0	117000	106000	55500	1520	19000	6400	9780	1930	44500	110000	133000	394000	164000	107000	334000	0	86500
P00738|HPT_HUMAN	K.LRTEGDGVYTLNDKK.Q	58	72	N		2.33	60	4.5	4210	18	0	73000	3090	24300	7280	0	0	0	0	9910	0	1230	0	0	0	4010	3980	0	0	0	0	0	0	3630	0	0	0	14700	0	0	6340	5210	0	0	0	0	0	7170	3740
P00738|HPT_HUMAN	R.VMPIC(+57.02)LPSK.D	262	270	N		6.92	60	6.5	238000	44	104000	0	0	0	0	0	208000	155000	152000	192000	158000	219000	144000	279000	560000	806000	441000	690000	340000	276000	138000	77900	227000	220000	182000	120000	123000	93700	161000	38600	210000	282000	288000	286000	192000	283000	454000	173000	83200
P00738|HPT_HUMAN	R.VGY(+125.90)VSGWGR.N	278	286	N	Y	6.5	60	5.5	3490	21	0	0	0	0	0	0	0	0	0	0	0	0	0	2210	21000	0	3140	14300	0	0	0	0	2720	5390	0	0	0	0	0	0	0	883	3430	7400	1540	0	4210	1980	532
P00738|HPT_HUMAN	K.SPVGVQPILNEHTFC(+57.02)AGM.S	326	343	N	Y	4.87	60	8.3	12000	40	0	0	0	0	0	1260	2160	2290	2380	4210	13400	31900	0	19300	44400	58200	8840	37100	17400	22900	5290	787	3980	4840	19200	645	0	0	8260	0	13300	9690	13400	22200	10400	5210	571	7890	5760
P00738|HPT_HUMAN	K.LRTEGDGVYTLNNEK.Q	117	131	N	Y	9.82	60	7.7	49900	48	124000	76800	16800	218000	32000	0	3240	45900	15700	129000	68900	25700	46700	10800	40600	91400	42800	45200	29200	10500	26200	27400	29800	20700	45600	32400	20000	103000	26200	26700	68700	28000	32600	49000	28200	21300	134000	70200	6040
P00738|HPT_HUMAN	K.QLVEIEK.V	229	235	N		8.93	60	10.6	132000	45	80200	0	27500	100000	0	55400	100000	97200	118000	174000	142000	35800	0	127000	188000	315000	140000	318000	148000	59000	131000	36600	117000	121000	286000	68100	125000	60400	105000	89300	119000	104000	228000	202000	89400	113000	305000	155000	88000
P00738|HPT_HUMAN	R.TEGDGVYTLNNEK.Q	119	131	N	Y	7.49	60	3.7	72500	47	152000	0	14200	127000	0	2060	2790	47400	34600	119000	76600	69200	203000	26800	85500	218000	96100	110000	95700	27900	65700	13900	20200	17600	135000	51800	36300	68500	56900	80700	179000	51700	44900	95900	48800	42100	208000	88700	32800
P00738|HPT_HUMAN	K.SPVGVQPILNEHTF.C	326	339	N		4.7	60	8.6	12600	38	0	0	1860	0	0	0	4780	5030	3870	8570	9610	23900	0	17900	24600	60700	17100	57600	20600	45200	24500	0	9350	5730	27400	0	10600	0	12300	0	23900	10000	13300	18900	9860	7940	25300	4840	4250
P00738|HPT_HUMAN	K.SC(+57.02)AVAEY(+183.04)GVYVK.V	380	391	N		4.15	60	7	3210	12	0	0	0	0	0	5470	5460	0	936	0	0	0	0	0	0	0	0	0	0	0	0	0	0	0	0	0	0	0	0	0	0	0	0	0	0	0	292	0	0
P00738|HPT_HUMAN	K.DIAPTLTLY.V	216	224	N		5.69	60	10.4	2760	30	0	0	0	0	0	0	0	0	0	918	0	4240	0	5740	10400	13800	6100	17600	5040	5440	6300	0	2640	1920	0	0	1560	0	1650	0	1680	1640	1620	6320	3170	2490	7990	409	0
P00738|HPT_HUMAN	K.SPVGVQPILNEHTFC(+57.02)AGMSK(+57.02).Y	326	345	N	Y	2.73	60	8.5	2230	18	0	0	0	0	0	0	0	0	0	0	0	13100	5610	0	0	0	2490	16200	0	0	0	0	0	1050	11700	0	9130	5900	0	0	5630	0	8960	0	0	0	1860	0	1000
P00738|HPT_HUMAN	R.TEGDGVY(+183.04)TLNNEK.Q	119	131	N	Y	2.76	60	10.5	2020	11	0	0	0	0	0	0	0	0	0	0	356	0	0	0	0	1800	0	0	0	0	0	0	0	0	0	0	0	0	0	0	0	0	0	1670	0	0	2700	0	0
P00738|HPT_HUMAN	R.VGYVSGWGR.N	278	286	Y	Y	9.86	60	9.2	153000	46	96300	0	26900	23100	0	48100	198000	84700	80000	118000	153000	112000	137000	157000	273000	460000	233000	571000	187000	105000	213000	14900	112000	128000	0	180000	74000	45700	79100	41200	150000	78000	466000	308000	132000	163000	424000	180000	44900
P00738|HPT_HUMAN	M.PIC(+57.02)LPSKDYAEVGR.V	264	277	N	Y	6.04	60	7.6	3300	23	0	0	0	0	0	0	0	0	0	0	0	248	0	0	0	5100	0	4100	1140	0	0	0	5930	10400	0	0	0	0	0	0	0	1900	18300	7500	3520	3900	19000	3130	1310
P00738|HPT_HUMAN	K.Y(+183.04)QEDTC(+57.02)YGDAGSAFAVHDLEEDTWYATGILSFDK.S	346	379	N	Y	3.56	60	7.1	1620	13	0	0	0	0	0	0	0	0	0	0	0	0	0	0	0	0	0	0	0	0	0	1620	0	0	0	0	2100	0	3140	0	0	0	13300	0	0	0	0	1610	0
P00738|HPT_HUMAN	K.Y(+125.90)VMLPVADQDQC(+57.02)IR.H	298	311	N	Y	5.69	60	5.1	3110	18	0	0	0	0	0	0	0	0	0	0	0	0	0	0	10700	12800	0	7460	0	0	0	0	0	3110	0	0	0	0	0	0	0	8270	1970	4350	1690	0	8130	0	6400
P00738|HPT_HUMAN	V.MPIC(+57.02)LPSK.D	263	270	N		4.76	60	7.9	1440	23	0	0	0	0	0	0	0	0	0	0	1610	1710	0	2120	5190	4570	3890	9500	3360	1510	0	938	0	94.7	356	0	0	0	0	0	0	1120	1070	0	0	2370	3970	0	0
P00738|HPT_HUMAN	A.VDSGNDVTDIADDGC(+57.02)PKPPEIAHGYVEHSVR.Y	19	49	N	Y	3.14	60	7.6	57700	39	47900	0	0	74700	0	249000	451000	9360	323000	18300	192000	86200	16400	0	0	2920	9670	0	0	0	6750	56200	7570	5330	143000	125000	18900	11800	17000	79300	140000	51800	206000	18100	4650	4450	46700	99500	20000
P00738|HPT_HUMAN	R.VMPIC(+57.02)LPSK(+57.02)DYAEVGR.V	262	277	N	Y	3.42	60	11.4	1190	23	0	9490	0	0	0	0	0	0	0	2050	0	4150	0	0	0	0	2450	2190	853	0	0	0	0	2080	4250	0	1600	0	0	0	1320	0	1580	2120	1740	1500	602	0	0
P00738|HPT_HUMAN	I.APTLTLYVGK.K	218	227	N		6.08	60	4.5	1090	18	0	0	0	0	0	0	0	0	0	0	0	0	0	1560	3260	2240	0	4590	0	0	1630	0	490	1110	0	0	0	0	0	0	0	0	0	4480	1430	0	3280	0	0
P00738|HPT_HUMAN	K.KQLVEIEK.V	228	235	N		5.17	60	6.5	2150	28	5010	4080	0	10500	0	0	661	2090	0	707	3480	1340	3110	0	0	6100	1790	3650	0	0	0	0	0	0	8660	2850	0	2750	5400	0	5230	0	2500	0	0	0	2310	0	0
P00738|HPT_HUMAN	K.DY(+125.90)AEVGR.V	271	277	N	Y	3.65	60	4.2	1050	13	0	0	0	0	0	0	0	0	0	0	0	0	0	2390	6780	13200	1550	6080	2130	0	0	0	1070	0	0	0	0	0	0	0	0	0	0	1020	0	0	0	0	0
P00738|HPT_HUMAN	K.SPVGVQPILNEHTFC(+57.02)AGMSK.Y	326	345	N	Y	3.02	60	10.6	74200	43	0	0	0	0	0	89600	9860	32500	202000	205000	370000	171000	4310	7300	26400	36600	15600	33300	16000	15200	10400	49400	29000	43800	285000	3240	33900	2860	55400	0	17100	88800	174000	42600	29400	70700	135000	29900	45700
P00738|HPT_HUMAN	F.AVHDLEEDTWYATGILSFDK.S	360	379	N	Y	3.97	60	13	963	27	0	0	0	0	0	0	0	0	0	5290	3120	316	0	593	2740	0	816	2030	1170	651	1770	439	429	0	1250	0	4440	0	6160	0	4760	0	688	1240	2580	118	1270	0	484
P00738|HPT_HUMAN	K.DIAPTLTLYVGKK.Q	216	228	N		1.97	60	7.4	998	7	0	0	0	0	0	0	0	0	0	0	0	0	0	0	0	0	0	0	0	0	0	0	2470	12600	4650	0	0	0	0	0	0	0	10300	7290	0	0	10500	0	0
P00738|HPT_HUMAN	R.VMPIC(+57.02)LPSKDYAEVGR.V	262	277	N	Y	4.46	60	7.6	87900	44	0	0	3690	0	568	0	6850	32000	11300	63300	2590	26300	8900	59900	177000	218000	70000	82700	113000	120000	117000	11800	142000	185000	30300	0	20400	17500	52600	2290	3790	76200	295000	89800	132000	169000	383000	47800	84200
P00738|HPT_HUMAN	K.LPEC(+57.02)EADDG(+157.09).C	83	91	N	Y	2.15	60	11.6	680	6	0	0	0	0	0	14100	11700	0	0	0	0	0	0	0	0	1560	2510	1600	1850	0	0	0	0	0	0	0	0	0	0	0	0	0	0	0	0	0	0	0	0
P00738|HPT_HUMAN	A.VGDKLPEC(+57.02)EAVC(+57.02)GKPK.N	138	153	N		2.46	60	11	760	17	0	1990	0	0	0	0	0	745	0	1780	982	0	1370	0	0	0	0	0	0	0	0	765	0	0	0	733	0	0	0	0	0	0	8970	0	0	0	0	3070	814
P00738|HPT_HUMAN	R.VMPIC(+57.02)LPSKDY(+125.90)AEVGR.V	262	277	N	Y	3.52	60	7.5	604	10	0	0	0	0	0	0	0	0	0	0	0	0	0	0	0	0	0	0	0	0	0	0	0	2900	0	0	0	0	0	0	0	0	1980	0	0	0	0	1030	4120
P00738|HPT_HUMAN	R.HYEGSTVPEKK.T	312	322	N	Y	3.61	60	3.6	595	33	1220	0	0	481	0	1290	3810	1200	775	2110	2270	566	1510	0	0	0	0	0	0	0	0	0	868	319	1660	1210	529	1150	666	0	712	201	1920	501	329	456	652	0	197
P00738|HPT_HUMAN	A.VDSGNDVTDIADDGC(+57.02)PKPPEIAHGY(+183.04)VEHSVR.Y	19	49	N	Y	1.61	60	9.2	557	5	0	0	0	0	0	0	0	0	0	2130	3720	0	0	0	0	0	0	0	0	0	0	0	0	0	1100	0	0	0	0	0	0	0	0	0	0	0	0	0	0
P00738|HPT_HUMAN	K.VTSIQDWVQK.T	392	401	Y	Y	7.32	60	9.5	294000	45	162000	0	19800	0	0	138000	236000	200000	134000	184000	197000	182000	185000	304000	577000	748000	474000	851000	312000	221000	472000	11600	332000	570000	247000	147000	118000	150000	204000	49800	299000	230000	397000	590000	288000	189000	441000	218000	153000
P00738|HPT_HUMAN	R.TEGDGVYTLNNEK(+183.04)QWINK.A	119	136	N	Y	3.12	60	6.7	502	7	0	0	0	0	0	0	0	0	0	0	0	0	0	0	0	8530	0	0	0	0	0	0	0	0	0	0	0	0	0	0	0	0	0	3460	0	0	3180	0	0
P00738|HPT_HUMAN	R.TEGDGVYTLNDKK.Q	60	72	N		3.41	60	7.5	7650	32	12200	118000	398	4970	21700	0	0	9090	0	17100	8740	1870	0	1130	0	0	2550	0	1510	0	0	0	0	9740	10600	2950	7100	0	5130	2590	12100	0	48600	6490	3310	2290	0	0	2390
P00738|HPT_HUMAN	K.SC(+57.02)AVAEYGVY(+125.90)VK.V	380	391	N		2.37	60	7.1	673	15	0	0	0	0	0	0	194	0	0	0	0	0	0	0	1100	0	0	1580	0	0	0	0	0	997	0	0	0	0	0	0	0	2440	0	502	0	0	2830	0	5070
P00738|HPT_HUMAN	R.TEGDGVY(+125.90)TLNNEK.Q	119	131	N	Y	3.2	60	5.3	430	9	0	0	0	0	0	0	0	0	0	0	0	0	0	0	3750	5710	0	0	0	0	0	0	0	0	0	0	0	0	0	0	0	1280	0	619	0	0	0	2420	1980
P00738|HPT_HUMAN	N.YSQVDIGLIK.L	242	251	N	Y	3.03	60	8.1	391	14	0	0	0	0	0	0	0	0	0	1230	176	0	0	0	1500	1950	1240	2500	0	0	1860	0	0	0	774	0	0	0	0	0	803	0	1620	2120	775	0	1060	0	0
P00738|HPT_HUMAN	K.Q(-17.03)LVEIEK.V	229	235	N		4.85	60	5.7	3630	31	0	0	17800	0	0	0	0	0	0	0	0	21900	0	5230	9640	15700	4460	13000	5740	4100	4980	0	0	0	1320	0	468	0	2010	0	1880	1470	3620	6070	1700	2300	7240	3930	1380
P00738|HPT_HUMAN	R.H(+125.90)YEGSTVPEKK.T	312	322	N	Y	3.68	60	5.7	366	14	0	0	0	0	0	0	1040	0	537	0	0	0	0	0	0	2120	0	886	0	0	0	0	1080	0	0	0	0	0	733	0	0	0	0	613	0	0	362	1040	4970
P00738|HPT_HUMAN	M.PIC(+57.02)LPSK.D	264	270	N		5.63	60	10.8	14900	42	0	0	0	0	0	3110	7990	0	2540	7910	8640	14900	4510	21100	38400	30000	29000	60500	22000	20100	8370	6470	13200	14300	7420	3390	4670	3740	8360	0	12200	11300	29100	20000	14600	18100	33000	16000	5900
P00738|HPT_HUMAN	K.SPVGVQPILNEHTFC(+57.02)AGM(+15.99).S	326	343	N	Y	3.16	60	9.4	341	14	0	0	241	0	0	0	0	0	0	0	0	0	0	0	1520	3260	0	0	597	0	0	0	931	0	0	0	0	0	0	0	0	1130	0	1740	706	0	1760	816	0
P00738|HPT_HUMAN	R.TEGDGVY(+125.90)TLNDK.K	60	71	N		2.24	60	4.7	339	8	0	0	0	0	0	0	0	0	0	0	0	0	0	0	0	3850	0	0	0	0	0	142	0	0	0	0	0	0	0	0	0	426	0	0	0	0	0	0	901
P00738|HPT_HUMAN	V.GDKLPEC(+57.02)EAVC(+57.02)GKPK.N	139	153	N		1.53	60	9.4	335	5	0	0	0	0	0	2190	4890	0	0	0	0	0	4370	0	0	0	0	0	0	0	0	0	0	0	3340	0	1600	0	0	0	0	0	0	0	0	0	0	0	0
P00738|HPT_HUMAN	K.VTSIQDWVQK(+183.04)TIAEN	392	406	N	Y	2.19	60	5.4	437	12	0	0	0	0	0	0	0	0	0	0	0	1390	0	0	0	4060	0	0	0	0	0	0	0	0	0	0	0	0	0	0	0	540	2000	982	0	0	0	0	0
P00738|HPT_HUMAN	K.LRTEGDGVYTLNNE.K	117	130	N	Y	1.25	60	11.7	319	6	0	0	0	0	0	0	4170	0	0	0	0	0	0	0	0	0	0	0	0	0	0	3480	0	0	0	6010	0	0	0	0	0	0	981	0	0	0	0	0	586
P00738|HPT_HUMAN	L.PVADQDQC(+57.02)IR.H	302	311	N	Y	2	60	8.6	291	8	0	0	0	0	0	0	0	0	0	0	0	1800	0	0	0	0	0	2910	0	120	0	0	0	0	0	0	0	0	635	0	1170	0	0	0	0	0	1740	0	0
P00738|HPT_HUMAN	K.VSVNER.V	256	261	N	Y	4.84	60	6.4	2990	38	8360	7480	0	10800	1170	941	7740	2150	0	3000	6890	1950	8500	0	0	1200	0	1490	0	0	0	0	761	792	15400	7230	0	5380	5040	0	3490	949	8340	1620	998	1040	2820	866	493
P00738|HPT_HUMAN	S.GNDVTDIADDGC(+57.02)PKPPEIAHGYVEHSVR.Y	22	49	N	Y	1.91	60	10.4	271	6	0	0	0	0	0	0	0	0	0	0	0	3550	0	0	0	811	0	0	0	0	0	0	0	0	0	0	0	0	0	0	0	1880	3420	0	0	0	0	1240	0
P00738|HPT_HUMAN	K.SPVGVQPILNEHTFC(+57.02)AGM(+15.99)SK.Y	326	345	N	Y	4.7	60	8	28100	41	557	0	0	0	0	0	13400	15000	14100	10100	0	16400	1560	38900	83300	166000	33400	41600	49400	12100	0	13200	39300	51600	5540	1630	7090	1040	11900	0	5090	38100	62900	91500	42500	49600	84100	31700	12500
P00738|HPT_HUMAN	R.HYEGSTVPEK.K	312	321	N	Y	4.17	60	5.9	8780	35	2410	4130	0	2680	490	69600	283000	1400	1390	3330	7290	427	7800	0	0	2570	449	1650	457	0	0	0	533	0	13200	4580	1540	1140	1580	3760	6700	644	1410	1040	456	952	935	291	438
P00738|HPT_HUMAN	K.FTDHLK(+183.04)YVMLPVADQDQC(+57.02)IR.H	292	311	N	Y	1.32	60	3.3	220	2	0	0	0	0	0	0	0	0	0	0	0	0	0	0	0	0	0	0	0	0	0	0	0	0	0	0	0	0	0	0	3830	0	6970	0	0	0	0	0	0
P00738|HPT_HUMAN	K.NPANPVQR.I	154	161	N		1.62	60	3.7	219	4	0	0	0	0	0	0	0	0	0	0	0	0	0	0	0	8100	0	1490	0	0	615	0	0	0	0	0	0	0	0	0	0	0	0	0	0	0	0	0	0
P00738|HPT_HUMAN	R.TEGDGVYTLNNEK(+57.02).Q	119	131	N	Y	0.09	60	0	218	1	0	0	10700	0	0	0	0	0	0	0	0	0	0	0	0	0	0	0	0	0	0	0	0	0	0	0	0	0	0	0	0	0	0	0	0	0	0	0	0
P00738|HPT_HUMAN	K.YVM(+15.99)LPVADQDQC(+57.02)IR.H	298	311	N	Y	2.8	60	8.6	14600	43	1930	0	0	7080	417	0	1860	5060	3870	4170	3060	4510	1280	15300	36300	71000	13800	27200	19600	4700	0	4190	30300	27700	4650	0	2770	0	2190	1330	2400	23500	35600	46800	32500	19900	61900	12500	10500
P00738|HPT_HUMAN	R.HY(+125.90)EGSTVPEK.K	312	321	N	Y	4.27	60	7	188	11	0	0	0	0	0	0	935	0	0	0	0	0	0	0	0	0	0	1050	0	0	0	0	940	818	0	0	0	0	0	0	0	879	0	0	204	0	0	0	394
P00738|HPT_HUMAN	R.VM(+15.99)PIC(+57.02)LPSK.D	262	270	N		4.5	60	8.8	21800	42	0	0	0	0	0	3680	9310	5240	11200	5030	1840	8910	1140	37500	92900	186000	37200	52800	28400	9860	1380	4510	30300	19800	2160	1920	549	817	2250	0	768	18900	49800	58000	25200	26200	95000	17800	0
P00738|HPT_HUMAN	K.DIAPTLTLY(+125.90)VGK.K	216	227	N		2.52	60	11.5	1470	20	0	0	0	0	0	0	0	0	0	0	0	0	0	579	5000	6050	937	6220	0	0	0	0	2930	3510	0	0	0	0	0	0	0	2090	412	2650	1930	0	0	0	5260
P00738|HPT_HUMAN	L.VEIEK.V	231	235	N		1.18	60	5.3	134	3	0	0	0	0	0	3900	0	0	0	0	0	0	0	0	0	0	0	0	0	0	0	0	0	0	0	0	0	0	0	0	0	0	1570	0	0	0	0	0	0
P00738|HPT_HUMAN	R.TEGDGVYTLNDK(+57.02).K	60	71	N		0.17	60	0	131	1	0	0	6430	0	0	0	0	0	0	0	0	0	0	0	0	0	0	0	0	0	0	0	0	0	0	0	0	0	0	0	0	0	0	0	0	0	0	0	0
P00738|HPT_HUMAN	K.KQWINK.A	72	77	N		1.27	60	2.3	121	2	0	0	0	0	0	0	4760	0	0	0	0	0	0	0	0	0	0	1190	0	0	0	0	0	0	0	0	0	0	0	0	0	0	0	0	0	0	0	0	0
P00738|HPT_HUMAN	K.SC(+57.02)AVAEYGVYVK.V	380	391	N		3.17	60	8.7	109000	47	28000	0	10900	14000	0	34800	65400	93500	70600	121000	145000	136000	119000	100000	110000	244000	112000	296000	120000	62700	48000	21400	99700	156000	144000	133000	80500	94100	118000	50700	153000	80400	172000	192000	184000	206000	400000	144000	58500
P00738|HPT_HUMAN	K.Q(-17.03)WINK.A	73	77	N		1.5	60	8.5	103	5	0	0	0	0	0	0	0	0	0	0	0	1470	0	0	0	0	565	0	0	0	0	0	0	0	0	0	0	0	0	0	1840	0	962	0	0	0	0	0	0
P00738|HPT_HUMAN	R.VM(+15.99)PIC(+57.02)LPSKDYAEVGR.V	262	277	N	Y	1.43	60	4.7	77.1	3	0	0	0	0	0	0	0	0	0	0	0	0	0	0	0	0	0	0	0	0	0	0	0	1160	0	0	0	0	0	0	0	0	1100	0	0	0	1520	0	0
P00738|HPT_HUMAN	L.PEC(+57.02)EAVC(+57.02)GKPK.N	143	153	N		1.82	60	1.7	657	14	0	0	0	0	0	0	0	0	0	1350	0	1130	2240	0	220	2350	0	1280	0	0	0	0	0	0	2990	0	0	0	0	0	2700	0	7360	0	0	0	0	1150	0
P00738|HPT_HUMAN	K.MVSHH(+125.90)NLTTGATLINEQ(+157.09)WLLTTAK.N	179	202	N		0.18	60	0	69.7	1	0	0	0	0	0	0	0	0	0	0	0	0	0	0	0	0	0	0	0	0	0	0	0	0	0	0	0	0	0	0	0	3410	0	0	0	0	0	0	0
P00738|HPT_HUMAN	A.PTLTLYVGK.K	219	227	N		3.64	60	4.3	1750	23	0	0	0	0	0	0	0	0	0	0	0	2790	0	2220	4100	3480	0	5250	223	0	2670	0	960	1450	0	0	0	0	0	0	0	1360	2300	5680	2230	0	4120	0	1490
P00738|HPT_HUMAN	Y.ATGILSFDK.S	371	379	N	Y	1.11	60	12.3	51.9	4	0	0	0	499	0	0	0	0	0	0	0	0	0	0	0	572	0	0	0	0	0	0	0	0	0	0	0	0	0	0	661	0	0	0	0	0	0	0	0
P00738|HPT_HUMAN	K.Y(+125.90)VM(+15.99)LPVADQDQC(+57.02)IR.H	298	311	N	Y	0.55	60	16.6	40.2	2	0	0	0	0	0	0	0	0	0	0	0	0	0	0	0	0	0	0	0	0	0	0	0	0	0	0	0	0	0	0	0	180	0	0	0	0	0	0	0
P00738|HPT_HUMAN	R.HY(+125.90)EGSTVPEKK.T	312	322	N	Y	2.5	60	5.6	33.1	3	0	0	0	0	0	0	0	0	0	0	0	0	0	0	0	0	0	0	0	0	0	0	0	0	0	0	0	0	0	0	0	0	0	0	0	0	0	0	672
P00738|HPT_HUMAN	K.AVGDKLPEC(+57.02)EADDGC(+57.02)PKPPEIAHGY(+125.90)VEHSVR.Y	78	108	N	Y	0.14	60	0	25.6	1	0	0	0	0	0	0	0	0	0	0	0	0	0	0	0	0	0	0	0	0	0	0	0	0	0	0	0	0	0	0	0	0	0	0	0	0	0	0	1250
P00738|HPT_HUMAN	K.QWINK(+183.04)AVGDK.L	73	82	N		0.04	60	0	19	1	0	0	0	0	0	0	0	0	0	0	0	0	0	0	0	929	0	0	0	0	0	0	0	0	0	0	0	0	0	0	0	0	0	0	0	0	0	0	0
P00738|HPT_HUMAN	R.TEGDGVY(+125.90)TLNDKK.Q	60	72	N		0.05	60	0	8.74	1	0	0	0	0	0	0	0	0	0	0	0	0	0	0	0	0	0	0	0	0	0	0	0	0	0	0	0	0	0	0	0	428	0	0	0	0	0	0	0
Q8TDY4|ASAP3_HUMAN	N.GGHLDAK.A	612	618	N		10.4	60	4.9	15100	45	20000	0	1900	13900	0	0	0	11500	6430	16300	13000	4300	6240	15500	29500	47000	16600	46200	17700	3110	22300	2690	11700	15300	32900	6480	9280	4860	19700	7700	20000	4510	51300	28700	12500	15300	34700	15800	3760
Q8TDY4|ASAP3_HUMAN	I.Q(-17.03)NGGHLDAK.A	610	618	Y	Y	2.13	60	8.5	3570	4	0	0	0	0	0	50600	0	0	0	0	24500	0	61900	0	0	0	0	0	0	0	0	0	0	0	0	37800	0	0	0	0	0	0	0	0	0	0	0	0	0
P01009|A1AT_HUMAN	K.LQHLENELTHDIITK.F	284	298	Y	Y	6.92	60	9.1	283000	46	160000	0	2890	1590	0	0	5270	88200	199000	141000	95900	130000	116000	76500	638000	670000	620000	77400	388000	373000	571000	522000	379000	222000	250000	33500	179000	181000	157000	90100	136000	86000	181000	467000	293000	371000	267000	235000	136000
P01009|A1AT_HUMAN	K.QINDYVEK.G	180	187	N	Y	23.84	60	6.2	66000	45	148000	0	755	133000	0	0	0	54200	80900	84700	58400	18700	74400	71900	91000	118000	109000	64600	84500	55200	66600	73300	57600	53500	96100	38100	70500	124000	90400	42700	122000	42300	87300	70300	30100	80800	82600	61100	23100
P01009|A1AT_HUMAN	K.FLENEDRR.S	299	306	N	Y	14.41	48.12	6.9	104000	49	377000	435000	17900	541000	23800	82300	29000	108000	88000	152000	34700	1020	98400	4790	64300	105000	43600	50600	64600	28800	35100	25000	91100	80800	165000	50700	88900	200000	122000	113000	160000	31700	83500	121000	81700	103000	103000	19600	41400
P01009|A1AT_HUMAN	K.VFSNGADLSGVTEEAPLK.L	335	352	N	Y	8.74	60	8.1	37900	43	0	0	16600	0	0	0	11400	14300	34700	25100	0	24800	7480	25900	101000	102000	58300	57700	77900	61300	64200	7860	42800	50300	2090	1220	4270	8080	7370	5530	15900	29200	39300	35200	46300	63100	21800	28900	61400
P01009|A1AT_HUMAN	K.TDTSHHDQDHPTFNK.I	35	49	N	Y	3.44	60	3.7	23200	41	6700	9100	0	10800	753	439000	304000	7290	4520	7680	4440	1320	3560	0	0	3520	1930	1580	2100	0	0	0	2910	2390	10600	10500	7050	8170	14800	242000	3790	858	1130	2770	1070	7910	2490	0	3690
P01009|A1AT_HUMAN	F.LENEDRR.S	300	306	N	Y	14.64	60	5	11400	47	19700	26300	5600	38200	0	13700	4120	13800	3940	14100	9050	0	8470	4490	9550	12800	7800	8360	9060	3460	5130	8170	7070	9170	23500	18400	5920	11900	19500	14200	18100	2260	20200	12000	6230	10300	9010	11500	2790
P01009|A1AT_HUMAN	K.SVLGQLGITK.V	325	334	Y	Y	6.65	60	6.7	146000	41	64800	0	30500	0	0	0	0	18900	0	24600	0	71400	31900	155000	447000	390000	325000	227000	236000	319000	310000	98700	239000	194000	0	24400	36100	47800	61300	21500	49100	130000	185000	275000	207000	314000	352000	105000	66400
P01009|A1AT_HUMAN	S.ASLHLPK.L	308	314	N	Y	10.41	60	4.2	10500	47	6670	0	1410	7200	6660	1540	4650	12000	14100	14800	9740	3350	5730	7600	23100	16800	7780	8990	2600	9050	12300	4780	7490	10400	26800	11300	0	15100	11200	8920	17200	5160	13300	14300	10400	11900	11800	9610	8780
P01009|A1AT_HUMAN	K.GKWERPFEVK.D	216	225	N	Y	6.7	60	6.2	10300	45	37100	0	5060	14900	0	9900	1050	29500	17600	11700	19900	1220	18000	9820	9820	16600	6160	3430	0	6970	5520	12300	5860	7000	3830	1820	7480	25500	6790	20000	4900	7150	12900	2080	1820	10600	4080	14400	4050
P01009|A1AT_HUMAN	K.LSSWVLLMK.Y	259	267	N	Y	4.99	60	8.4	9990	36	0	0	269	0	0	0	1290	0	6520	0	0	6940	968	0	9530	9250	5640	565	2500	19700	9370	18500	18700	15100	12900	0	0	1370	0	0	3080	12600	13600	17800	19900	34600	34200	10200	12000
P01009|A1AT_HUMAN	K.SPLFM(+15.99)GK.V	405	411	N	Y	6.97	60	7	12000	43	14300	3980	0	9650	4370	4480	0	0	0	0	1460	3320	0	18500	17300	52300	14200	12900	21700	16600	11800	5050	22600	16500	18700	12500	3810	4470	7500	4030	7370	7500	4700	29700	10500	25500	18900	3970	7120
P01009|A1AT_HUMAN	K.SPLFMGK.V	405	411	N	Y	7.72	60	11.3	103000	46	34600	0	0	65500	0	99300	76300	87000	18600	63600	52800	43700	94900	112000	220000	165000	141000	140000	169000	212000	159000	57700	47000	149000	96800	92900	50700	43100	24900	42700	56300	71000	57400	205000	81400	204000	180000	36500	67600
P01009|A1AT_HUMAN	K.FNKPFVF.L	390	396	N	Y	9.22	60	8.9	6300	42	0	0	0	603	0	294	2170	8190	5430	5300	0	4730	1990	14200	19500	11500	9010	4020	11400	22300	12400	5180	5330	4620	1140	1490	3330	1690	6950	1410	6660	6950	0	10800	10600	9820	16500	0	5200
P01009|A1AT_HUMAN	K.ELDRDTVFALVNYIFFK.G	199	215	N	Y	4.4	60	9.3	7380	30	0	0	877	0	0	0	0	0	0	0	0	335	0	12700	48900	41200	26100	7680	26100	43600	19900	7300	9250	1130	0	0	0	0	0	0	0	616	0	5350	671	10700	18600	7190	2350
P01009|A1AT_HUMAN	K.GTEAAGAM(+15.99)FLEAIPM(+15.99)SIPPEVK.F	368	389	N	Y	4.78	60	9.7	52500	39	0	0	12000	0	0	0	605	10500	464	10800	0	26600	0	80500	189000	194000	52600	67200	146000	123000	62600	11400	25700	57600	4640	0	8860	0	38400	0	10400	21600	20400	102000	62400	118000	71300	22900	56000
P01009|A1AT_HUMAN	K.FLEDVKK.L	154	160	N	Y	11.05	24.19	7.1	54600	49	90700	65100	5570	65900	106000	49600	32300	46400	45800	52900	37000	21300	53800	60500	91500	116000	80500	57900	59600	42800	49000	25000	43100	47400	87100	62400	34700	51800	47800	42000	45000	18000	21800	78300	54200	92300	73400	10300	19300
P01009|A1AT_HUMAN	F.AMLSLGTK.A	86	93	N	Y	6.05	60	10.9	4710	34	0	1700	4760	0	0	0	0	0	1800	3000	7410	8310	0	1780	3970	0	0	16700	0	1750	0	1100	8520	5640	11300	4020	8390	9360	0	1930	14100	3840	0	12800	4240	13200	12700	4180	5740
P01009|A1AT_HUMAN	N.LAEFAFSLYR.Q	54	63	N	Y	6.48	60	6.8	5010	38	0	0	1570	0	0	0	606	0	2360	0	954	1320	0	1020	18900	19100	6620	6440	5320	10200	7860	1270	7280	12900	1320	0	1660	0	1740	0	1000	2430	2770	12100	5760	8230	10700	839	3970
P01009|A1AT_HUMAN	K.DTEEEDFHVDQVTTVK.V	226	241	N	Y	4.59	60	8.5	40400	44	18500	0	5150	44100	0	0	29200	79800	112000	84400	109000	61700	46200	37200	40600	54700	27100	14000	9950	15100	42300	10800	25600	28200	186000	33000	99600	0	0	71200	34100	59400	24600	8710	31100	47900	41100	42300	36900
P01009|A1AT_HUMAN	K.WERPFEVK.D	218	225	N	Y	7.38	60	6.1	4200	40	3300	0	0	3350	0	0	0	4810	6560	6030	4580	4830	303	3540	2050	0	7930	2660	5310	8200	7680	0	1580	3620	24000	10600	7170	5160	7170	6710	3910	3200	1410	7600	4930	3120	6090	1080	0
P01009|A1AT_HUMAN	R.LGM(+15.99)FNIQHC(+57.02)K.K	248	257	N	Y	3.62	60	7.3	15200	45	0	0	0	29500	16000	5860	3430	11300	6270	8940	13400	8580	848	31600	44800	54900	24900	16200	14300	18900	5780	27400	9270	5120	32100	15700	7260	15900	18000	4220	18500	14600	19600	25300	10700	13000	17200	12400	10400
P01009|A1AT_HUMAN	R.LGMFNIQHC(+57.02)K.K	248	257	N	Y	7.48	60	9	79000	45	38700	0	0	0	0	25200	14900	82600	52400	82300	32500	36700	52200	77200	168000	189000	93000	126000	131000	103000	44300	52300	63100	96000	89400	55500	75200	65300	43000	35900	64500	63200	45400	124000	72500	173000	138000	38900	44200
P01009|A1AT_HUMAN	W.VLLMK.Y	263	267	N		4.42	60	5.8	5730	29	0	0	0	3950	0	359	0	0	0	0	0	0	0	9960	3720	2520	25500	9680	8580	7620	2280	0	5220	0	3100	3880	3410	0	4210	0	5850	0	0	9810	3560	15800	8630	0	2190
P01009|A1AT_HUMAN	K.GTEAAGAM(+15.99)FLEAIPMSIPPEVK.F	368	389	N	Y	3.03	60	9	55900	33	0	0	0	0	0	0	0	20600	0	9560	0	6060	0	100000	276000	191000	148000	64200	136000	171000	102000	16100	60900	88200	0	0	0	0	992	0	0	56900	15100	93500	63800	104000	80200	24700	42000
P01009|A1AT_HUMAN	K.LSITGTYDLK.S	315	324	Y	Y	5.42	60	6.1	122000	46	11000	0	0	0	1270	112000	62700	122000	114000	78400	63900	35500	38800	88200	322000	324000	227000	212000	239000	236000	201000	50600	182000	191000	80000	47300	83700	84500	67900	45700	72400	34400	51600	213000	166000	70600	251000	83600	77600
P01009|A1AT_HUMAN	F.TVNFGDTEEAKK.Q	168	179	N	Y	6.05	60	6.6	3690	35	6050	0	1740	10200	0	0	0	3320	5900	2860	7400	3360	931	0	2360	4170	2420	0	2290	0	1840	6230	0	0	17800	5440	8800	5350	13100	9170	18000	1650	0	3630	1590	2430	1900	0	1320
P01009|A1AT_HUMAN	K.AVLTIDEK.G	360	367	N		4.53	60	10.2	104000	46	149000	0	47900	146000	2470	0	0	107000	74700	84300	15300	16900	61000	105000	158000	197000	125000	37200	149000	122000	128000	128000	99200	145000	155000	131000	58500	80400	74400	56000	109000	57100	94700	184000	75700	172000	174000	94400	77900
P01009|A1AT_HUMAN	K.Q(-17.03)INDYVEK.G	180	187	N	Y	3.89	60	10.1	3190	41	708	0	584	0	0	0	0	2710	3090	3020	4710	7650	0	5850	6220	9560	5200	3180	6260	5400	5430	4790	1490	875	0	3430	3590	2210	1450	8780	969	1500	1170	3560	2250	2820	4670	5280	2280
P01009|A1AT_HUMAN	K.LYHSEAFTVNFGDTEEAKK.Q	161	179	N	Y	2.82	60	8.9	19400	42	28900	0	0	0	0	96300	15200	31700	116000	76400	36800	26500	3700	4600	3870	5280	17900	3900	14700	2520	8510	53400	13300	16900	30400	0	9980	3980	3220	0	0	13600	16600	17700	17600	20300	33500	19000	4060
P01009|A1AT_HUMAN	K.RLGMFNIQHC(+57.02)K.K	247	257	N	Y	2.62	60	7.6	1590	17	8600	0	0	4870	1180	0	0	0	0	0	0	3030	0	0	0	1050	2250	0	0	0	0	4030	0	0	0	0	0	0	0	0	0	10300	11400	0	0	2160	974	1540	3690
P01009|A1AT_HUMAN	R.SASLHLPK.L	307	314	N	Y	2.12	60	13.4	5510	16	0	97500	0	23100	62200	31800	9920	0	0	0	0	0	7670	0	0	0	11500	0	0	0	0	0	0	2780	0	0	0	0	0	0	0	0	0	4320	0	1660	0	1680	0
P01009|A1AT_HUMAN	K.FLENEDR.R	299	305	N	Y	4.63	60	6.3	19200	25	22100	0	0	0	0	0	0	0	0	0	17400	27200	15000	21900	40800	85200	52300	0	27000	48600	91100	92800	31700	12200	0	0	27900	0	0	0	0	15100	0	0	0	31700	0	29700	10500
P01009|A1AT_HUMAN	K.KQINDYVEK.G	179	187	N	Y	4.91	60	6.5	1470	27	10000	0	0	11000	0	0	2340	0	2430	0	4180	0	0	498	0	1090	2470	1060	0	0	0	0	2600	874	0	0	0	5410	0	3460	0	1760	0	1900	1710	0	1800	766	1200
P01009|A1AT_HUMAN	L.GMFNIQHC(+57.02)K.K	249	257	N	Y	1.7	60	11.6	1190	10	1230	0	29200	0	0	0	0	0	0	0	0	0	0	0	0	0	2000	0	0	0	0	2040	0	0	0	0	0	0	0	0	0	0	5680	0	0	0	0	3630	2090
P01009|A1AT_HUMAN	K.GTEAAGAMFLEAIPMSIPPEVK.F	368	389	N	Y	3.38	60	7.3	46400	36	0	0	0	0	0	0	0	4650	4740	9380	5010	42300	0	94600	276000	56200	16200	3740	32500	49500	289000	26100	101000	22800	0	0	1670	0	3260	0	0	14000	29800	32200	38800	55500	236000	20300	12900
P01009|A1AT_HUMAN	K.LYHSEAFTVNFGDTEEAK.K	161	178	N	Y	1.6	60	8.4	2530	22	9960	0	0	7530	0	19200	662	0	6110	0	5530	760	0	0	0	6420	10900	0	0	0	0	5260	0	4740	0	2940	0	1820	4390	1260	0	0	4970	0	0	9440	3580	8940	0
P01009|A1AT_HUMAN	V.LGQLGITK.V	327	334	N	Y	5.97	60	6.9	1100	27	0	0	0	0	0	0	0	0	0	0	0	273	0	0	3780	2960	3020	2140	3170	0	2330	0	1880	1590	0	0	0	0	0	0	0	339	1720	2010	1730	2650	2740	994	850
P01009|A1AT_HUMAN	R.DTVFALVNYIFFK.G	203	215	N	Y	2.14	60	10.1	1020	8	0	0	0	0	0	0	671	0	0	0	0	0	0	0	0	0	0	0	0	0	0	0	0	0	1510	0	0	0	666	0	1330	0	0	0	0	27000	0	0	0
P01009|A1AT_HUMAN	K.RLGM(+15.99)FNIQHC(+57.02)K.K	247	257	N	Y	2.83	60	5.9	877	14	0	0	12400	2660	0	0	0	0	0	0	1030	0	565	0	0	0	0	0	0	0	0	2280	0	0	0	0	0	4410	0	0	0	2750	4270	0	805	344	813	0	0
P01009|A1AT_HUMAN	K.GTQGK(+183.04)IVDLVK.E	188	198	N	Y	3.11	60	8.1	850	13	0	0	0	0	0	0	0	0	395	921	0	1480	0	0	0	8840	0	0	0	0	0	1540	0	0	0	0	0	0	843	0	0	0	1300	0	0	0	0	0	0
P01009|A1AT_HUMAN	K.KLSSWVLLM(+15.99)K.Y	258	267	N	Y	5.57	60	6	846	29	0	0	0	0	0	0	0	0	0	0	0	351	0	767	1270	467	797	0	0	383	1140	1430	646	1410	1640	0	0	0	647	0	739	710	1740	941	1570	1760	2160	2270	0
P01009|A1AT_HUMAN	K.IVDLVK.E	193	198	N	Y	3.31	60	6.6	31700	23	0	0	0	0	0	0	95600	74800	39300	33800	15800	15900	6390	0	0	0	0	0	0	0	0	0	56400	0	0	0	43100	84700	63800	42900	112000	44700	78100	240000	0	0	0	0	24100
P01009|A1AT_HUMAN	L.QHLENELTHDIITK.F	285	298	N	Y	3.36	60	6.2	709	15	0	0	0	0	0	0	0	0	0	0	0	614	0	0	0	0	0	0	0	0	0	2450	0	0	0	0	0	790	1340	0	0	1010	2990	0	1030	0	0	4560	759
P01009|A1AT_HUMAN	K.QINDY(+125.90)VEK.G	180	187	N	Y	4.49	60	6.2	672	13	0	0	0	0	0	0	0	0	0	0	0	0	0	0	4280	0	0	0	665	0	0	0	0	1940	0	0	0	0	0	0	0	0	0	0	950	0	942	0	2280
P01009|A1AT_HUMAN	T.DTSHHDQDHPTFNK.I	36	49	N	Y	2.42	60	1.7	657	3	0	0	0	0	0	13900	12400	0	0	0	0	0	0	0	0	0	0	0	0	0	0	0	0	0	0	0	0	0	0	5910	0	0	0	0	0	0	0	0	0
P01009|A1AT_HUMAN	K.ITPNLAEFAFSLYR.Q	50	63	N	Y	4.84	60	8.4	16300	38	0	0	0	0	0	730	1290	3680	3200	12100	0	6260	0	2410	42100	28000	12800	20100	17700	16800	17000	957	19700	64400	0	0	483	0	368	0	291	3480	5640	28600	18400	86600	91400	2820	9600
P01009|A1AT_HUMAN	K.FLEDVK.K	154	159	N	Y	4.21	60	9.3	19300	42	13800	13700	3200	21500	0	13400	5460	13900	8330	12600	18300	11500	13400	30800	46000	51200	27800	28300	45000	31200	26600	0	12200	9180	54700	22600	26600	23600	0	0	34700	3300	0	18500	37300	21500	17900	0	0
P01009|A1AT_HUMAN	F.VFLMIEQNTK.S	395	404	N	Y	2.49	60	10.6	622	14	0	0	0	239	0	0	0	0	2820	0	0	706	2100	0	0	1200	4190	0	6440	0	0	817	0	0	3680	826	0	1270	2800	0	0	2250	0	0	0	0	0	0	1110
P01009|A1AT_HUMAN	K.GKWERPFEVKDTEEEDFHVDQVTTVK.V	216	241	N	Y	2.73	60	9.5	791	6	0	0	0	0	0	0	0	14500	5090	7190	0	0	0	0	0	0	0	0	0	0	0	0	0	0	0	0	0	0	0	0	0	0	0	0	0	0	0	5490	0
P01009|A1AT_HUMAN	N.YIFFK.G	211	215	N		1.95	60	9.5	575	17	0	0	0	0	0	0	0	0	0	0	0	1420	0	3580	0	0	4740	2890	2700	1980	0	0	0	0	1080	0	688	0	0	0	908	0	0	1500	350	946	1390	0	196
P01009|A1AT_HUMAN	K.ITPNLAEFAF.S	50	59	N	Y	3.54	60	8.7	84800	44	0	0	20300	0	0	11500	9400	45800	17900	23700	4800	25900	0	43000	356000	249000	187000	185000	316000	212000	161000	28700	78500	46600	4490	378	25000	4310	27700	1870	7490	16600	56300	141000	95300	99000	181000	38700	37100
P01009|A1AT_HUMAN	K.SVLGQLGITK(+183.04)VFSNGADLSGVTEEAPLK.L	325	352	N	Y	1.58	60	6.9	376	9	0	0	0	0	0	0	0	0	0	0	0	0	0	0	0	2760	0	0	0	0	0	0	0	0	0	0	0	0	0	0	0	0	2390	0	0	0	0	0	0
P01009|A1AT_HUMAN	K.WERPFEVKDTEEEDFHVDQVTTVK.V	218	241	N	Y	2.63	60	10	568	9	0	0	0	0	0	827	0	10300	3110	2440	1510	0	0	0	0	0	0	0	0	0	0	0	0	0	5810	0	1300	0	0	0	0	0	0	0	0	0	494	0	0
P01009|A1AT_HUMAN	T.PNLAEFAFSLYR.Q	52	63	N	Y	4.07	60	6.8	312	15	0	0	0	0	0	0	0	0	0	0	0	0	0	0	932	0	566	0	0	0	0	0	602	1730	0	0	0	0	0	0	0	0	176	816	524	1040	1440	0	0
P01009|A1AT_HUMAN	K.KLSSWVLLMK.Y	258	267	N	Y	2.43	60	13.4	1650	20	0	0	0	0	0	2170	0	2870	1390	6250	3960	5240	0	0	0	5290	2350	0	0	0	0	2940	0	0	3430	0	0	0	0	0	0	2300	5990	0	0	4680	3840	2590	0
P01009|A1AT_HUMAN	D.TSHHDQDHPTFNK.I	37	49	N	Y	1.68	60	4.4	260	3	0	0	0	0	0	5500	3130	0	0	0	0	0	0	0	0	0	0	0	0	0	0	0	0	0	0	0	0	0	0	4100	0	0	0	0	0	0	0	0	0
P01009|A1AT_HUMAN	V.FS(+157.09)NGADLSGVTEEAPLK.L	336	352	N	Y	0.14	60	0	256	1	0	0	12600	0	0	0	0	0	0	0	0	0	0	0	0	0	0	0	0	0	0	0	0	0	0	0	0	0	0	0	0	0	0	0	0	0	0	0	0
P01009|A1AT_HUMAN	A.EDPQGDAAQK.T	25	34	N		2.96	60	6.5	253	16	847	699	0	461	0	0	0	0	0	0	0	1270	0	0	0	0	0	0	0	0	0	0	0	0	2620	0	0	0	2980	0	1130	0	0	0	0	0	66.6	0	0
P01009|A1AT_HUMAN	L.VDKFLEDVKK.L	151	160	N	Y	1.89	60	10	245	8	0	0	0	0	0	0	0	0	0	0	0	0	0	0	0	0	0	0	616	0	0	2510	0	0	0	0	0	0	240	0	0	0	726	0	0	0	0	962	469
P01009|A1AT_HUMAN	K.GTEAAGAMFLEAIPM(+15.99)SIPPEVK.F	368	389	N	Y	2.03	60	6.1	9570	33	0	0	0	0	0	0	0	5270	0	802	0	5280	0	50100	19500	12800	4160	1670	3080	5520	5160	7170	17800	17100	0	0	0	0	201	0	0	10600	5430	20500	12100	19400	26000	4210	18200
P01009|A1AT_HUMAN	K.RLGMFNIQH.C	247	255	N	Y	3.93	60	6.6	233	17	0	0	0	0	0	0	0	0	0	0	0	0	0	964	890	853	1070	655	503	0	0	0	489	0	0	0	0	0	0	0	0	0	0	666	359	346	488	0	0
P01009|A1AT_HUMAN	K.KLYHSEAFTVNFGDTEEAKK.Q	160	179	N	Y	1.35	60	13.4	225	4	1360	0	0	0	0	0	0	6330	1380	0	0	0	0	0	0	0	0	0	0	0	0	0	0	0	0	0	0	0	0	0	0	0	0	0	0	0	0	1960	0
P01009|A1AT_HUMAN	N.GLFLSEGLK.L	141	149	N	Y	3.53	60	9.3	1980	29	0	0	0	0	0	0	0	1270	0	0	251	1870	0	3270	7700	15800	0	4910	5310	3990	7860	0	1050	906	2680	0	908	0	656	0	2150	0	0	2250	4650	3840	3990	0	1980
P01009|A1AT_HUMAN	K.VFSNGADLSGVTEEAPLK(+57.02).L	335	352	N	Y	1.11	60	3.1	166	3	0	0	3990	0	0	0	0	0	0	0	0	3030	0	0	0	0	0	0	0	0	0	0	0	1100	0	0	0	0	0	0	0	0	0	0	0	0	0	0	0
P01009|A1AT_HUMAN	R.TLNQPDSQLQLTTGNGLFLSEGLK.L	126	149	N	Y	3.78	60	8.8	25100	40	0	0	0	0	0	9050	287	0	4580	44200	4490	24800	1290	43900	119000	0	45300	25600	49600	35300	15400	9200	33400	39000	1230	0	6580	1080	11300	0	2640	24600	3590	46200	19800	21400	85900	925	28600
P01009|A1AT_HUMAN	K.LVDKFLEDVK.K	150	159	N	Y	3.16	60	7.5	2310	28	0	0	0	0	0	0	0	1390	0	0	0	1040	0	0	2400	0	3590	425	1620	2660	3420	1580	6990	6400	0	0	0	0	0	0	0	2430	5370	2830	4210	6420	5010	3070	1990
P01009|A1AT_HUMAN	E.NELTHDIITK.F	289	298	N	Y	1.63	60	11	120	6	0	0	0	0	0	0	0	0	0	0	0	460	0	651	1190	0	0	0	0	0	0	0	0	0	0	0	0	0	0	0	0	0	0	0	0	0	0	860	0
P01009|A1AT_HUMAN	K.VVNPTQK	412	418	N		5.12	60	4.3	1550	32	5710	6040	0	8780	907	0	1770	830	0	0	0	435	0	0	0	0	0	0	0	0	0	0	0	312	3180	2300	2380	4750	4520	5390	1980	487	486	791	487	1300	1460	0	737
P01009|A1AT_HUMAN	K.LVDKFLEDVKK.L	150	160	N	Y	2.51	60	6.9	5120	35	2360	0	1280	5330	0	0	0	3760	1100	2550	0	668	3260	905	2910	3630	2230	0	1310	0	0	6640	4200	14300	0	0	0	2100	0	0	0	7070	4840	7160	4500	9760	13700	13900	12100
P01009|A1AT_HUMAN	K.FNKPFVFLMIEQNTK.S	390	404	N	Y	2.5	60	7.6	11700	36	0	0	633	0	0	0	0	0	8600	37200	9470	44000	0	25900	33600	12300	32400	18000	29000	35800	8930	5620	3200	31700	1110	0	0	0	25900	0	2960	3140	52000	16900	8060	1680	0	5780	11700
P09238|MMP10_HUMAN	K.SVPSGSEM(+15.99)PAK(+57.02).C	278	288	Y	Y	6.99	60	6.7	1530	30	0	0	1080	0	0	0	0	2070	0	2260	0	1930	0	4940	5390	3230	4380	2400	2580	0	0	0	1740	1240	1650	0	1780	0	0	0	1790	2900	0	2680	2380	1820	2730	1550	2830
P01859|IGHG2_HUMAN	K.GLPAPIEK.T	206	213	Y	Y	18.1	60	4.7	105000	46	89900	0	37400	116000	0	23200	0	102000	2000	55500	141000	22600	80500	113000	318000	272000	30300	192000	273000	63700	133000	136000	249000	106000	159000	138000	156000	96600	236000	63100	184000	64100	90400	166000	206000	45700	60300	62300	93900
P01859|IGHG2_HUMAN	R.VVSVLTVVH(+157.09)Q(+157.09)DWL.N	181	193	Y	Y	10.28	60	6.9	98400	44	0	0	27400	0	0	16700	13000	0	57100	390000	114000	20300	3520	191000	219000	65600	130000	114000	226000	45000	417000	45900	10900	231000	65800	12500	183000	1610	173000	4480	43800	195000	102000	191000	205000	182000	88900	44300	290000
P01859|IGHG2_HUMAN	R.VVSVLTV(+157.09)V(+157.09)HQDWL.N	181	193	N	Y	6.56	60	9.9	40800	38	0	0	22500	0	0	0	0	0	37200	0	78300	1400	2050	123000	121000	151000	202000	42000	110000	0	195000	2310	12800	51600	0	5450	1040	6690	2040	8130	0	1450	2350	23900	117000	101000	55900	582	5370
P01859|IGHG2_HUMAN	R.EPQVYTLPPSR.E	224	234	N		3.34	60	9.4	140000	47	205000	0	2930	446000	0	9930	159000	53700	49500	28700	259000	57300	318000	115000	166000	198000	127000	111000	293000	41400	36000	271000	117000	194000	216000	562000	38100	196000	274000	84600	22600	141000	196000	35000	218000	161000	35100	91200	315000
P01859|IGHG2_HUMAN	K.DTLM(+15.99)ISR.T	128	134	N		5.1	15.21	10.3	37800	49	20400	22600	8100	92500	41900	32100	33500	16600	17200	23400	17500	16200	1440	97800	126000	67600	34600	41300	92800	17600	11400	63200	96800	39400	8590	9350	9590	4910	21300	6610	6110	16000	68400	55800	93600	36100	34000	24300	9610
P01859|IGHG2_HUMAN	C.SVMHEALHNHYTQK.S	305	318	N		7.46	60	6.8	29100	46	55500	4730	0	172000	5940	79300	51300	47400	52800	32000	37800	20900	58000	11300	3700	3960	3170	1010	20700	0	928	24400	2880	3850	158000	7080	38400	47200	119000	102000	130000	11000	20500	4670	9760	3690	2170	11800	5860
P01859|IGHG2_HUMAN	K.DTLMISR.T	128	134	N		7.48	60	7.1	378000	46	838000	0	0	544000	0	403000	452000	242000	203000	430000	434000	125000	71100	573000	620000	656000	484000	603000	757000	252000	493000	343000	409000	623000	367000	337000	195000	236000	496000	172000	251000	249000	552000	522000	615000	417000	322000	187000	387000
P01859|IGHG2_HUMAN	K.DYFPEPVTVSWNSGAL.T	31	46	N		6.37	60	10.7	10100	37	0	0	1310	0	0	0	0	0	0	460	1310	4820	0	33600	45100	34800	14200	29800	34500	21800	27500	5900	16200	8180	676	0	3300	0	5710	0	1940	2150	925	20200	20200	13600	11700	2000	6180
P01859|IGHG2_HUMAN	K.DYFPEPVTVSWN.S	31	42	N		10.73	60	11	7540	38	0	0	4330	0	0	0	317	1540	1210	184	3430	6410	0	26100	29300	23700	14400	24100	20000	10400	27000	2300	14100	8070	2410	0	4130	0	2040	0	3920	2710	0	12900	11400	16800	10400	2220	4590
P01859|IGHG2_HUMAN	R.WQQGNVFSC(+57.02)SVMHEALHNHYTQK.S	296	318	N		3.8	60	7.4	158000	45	11100	0	0	0	0	188000	79100	396000	305000	297000	400000	72800	77200	70600	53800	20300	135000	28200	227000	6800	62600	245000	41900	163000	289000	61200	85600	112000	706000	155000	297000	134000	487000	184000	312000	142000	165000	283000	163000
P01859|IGHG2_HUMAN	Q.FNWYVDGVEV(+157.09)H(+157.09).N	154	164	N		4.92	60	8.7	54300	42	0	0	0	0	0	4640	6730	14000	295000	363000	209000	10100	36400	30200	55500	40300	26600	267000	45800	313000	37000	9020	2820	57900	13800	0	10800	1670	143000	926	6560	39200	18600	0	61800	60700	5700	7100	64200
P01859|IGHG2_HUMAN	K.C(+57.02)C(+57.02)VEC(+57.02)PPC(+57.02)PAPPVAGPSVFLFPPK.P	102	125	N	Y	4.45	60	7.7	2870	22	0	0	0	0	0	0	0	0	0	0	803	0	0	8410	42100	24300	0	14000	16100	4280	0	711	1510	0	0	0	1390	0	7050	0	1490	0	0	5850	3430	1950	0	0	532
P01859|IGHG2_HUMAN	R.EEMTK(+57.02)NQVSLTC(+57.02)LVK.G	235	249	N		3.65	60	9.6	2820	16	0	0	0	0	0	0	0	0	0	141	0	0	0	0	0	0	0	0	0	0	0	0	0	1080	0	0	1830	0	2740	0	0	2110	0	9460	3430	903	0	0	0
P01859|IGHG2_HUMAN	R.EPQVY(+183.04)TLPPSR.E	224	234	N		3.1	60	3.7	2750	13	0	0	0	0	0	0	0	0	0	0	0	0	0	0	453	0	0	0	0	0	0	0	0	0	0	0	0	0	0	0	0	2330	0	1690	2440	0	0	0	2000
P01859|IGHG2_HUMAN	R.WQQGNVFSC(+57.02).S	296	304	N		6.42	60	6.6	2690	26	0	0	0	0	0	0	0	2950	0	3850	7810	1370	0	5660	7360	0	8020	4850	7090	12200	0	0	0	1400	9990	2980	4010	3570	11700	5840	6790	0	0	4810	2620	0	569	0	0
P01859|IGHG2_HUMAN	K.DYFPEPVTVSWNSGALTSGVHTFPAVLQSS.G	31	60	N		9.19	60	8	2560	25	0	0	0	0	0	0	0	0	0	1130	0	0	0	7270	6740	4770	2520	9930	10100	1870	8470	0	7660	5740	0	0	0	0	0	0	0	2230	0	4480	9370	7230	4620	0	2610
P01859|IGHG2_HUMAN	W.YVDGVEVHNAK.T	157	167	N		3.03	60	2.8	2380	33	0	0	0	0	0	0	0	0	0	3160	0	1810	0	2730	5520	6220	3750	5310	5550	515	4600	3600	2590	4890	0	0	895	0	2040	0	645	3010	6240	1810	0	3700	3740	3960	4130
P01859|IGHG2_HUMAN	Q.FNWY(+183.04)VDGVEVHNAK.T	154	167	N		4.7	60	5.2	2230	10	0	0	0	0	0	0	0	0	0	0	0	0	0	0	0	0	0	0	0	0	0	0	0	0	0	0	0	0	0	0	0	760	0	0	0	0	0	0	0
P01859|IGHG2_HUMAN	R.EPQVYTLPPSREEMTK.N	224	239	N		2.86	60	8.4	122000	47	249000	0	240	495000	0	1760	19400	240000	57500	226000	137000	125	53800	47800	71000	111000	83800	44200	92400	2250	29600	450000	485000	90300	39800	37500	60100	55900	88200	772	38200	180000	134000	169000	145000	43100	33900	120000	211000
P01859|IGHG2_HUMAN	R.WQQGNVFSC(+57.02)SVM(+15.99)HEALHNHYTQK.S	296	318	N		3.77	60	9.2	3760	26	12000	0	0	0	0	0	0	17100	2810	8010	1640	0	4000	0	0	0	2130	0	5920	0	1170	3550	0	5210	7380	9320	8550	2520	28000	10800	5080	2120	11700	3080	6840	0	1400	13600	0
P01859|IGHG2_HUMAN	N.VFSC(+57.02)SVMHEALHNHYTQK.S	301	318	N		5.72	60	10.5	1910	22	2390	0	0	5610	0	0	0	4070	1560	2300	4550	2940	5260	0	0	0	1840	0	3460	0	9860	0	0	0	6770	6510	3510	818	8590	7000	7910	3670	0	0	1950	1460	0	0	1570
P01859|IGHG2_HUMAN	R.VVSVLTVVHQDWLNGK.E	181	196	N	Y	3.98	60	9.6	42300	43	0	0	56800	0	0	34300	8830	36900	16500	9210	250000	68100	0	2320	0	5710	31700	7960	18800	976	16900	260000	111000	42400	54600	6620	57500	3110	132000	2740	76500	40900	98200	4830	67000	28600	20800	62700	92300
P01859|IGHG2_HUMAN	K.NQVSLTC(+57.02)LVK.G	240	249	N		5.9	60	8.6	703000	47	750000	0	21300	714000	0	603000	582000	650000	588000	768000	588000	263000	234000	1240000	1780000	1470000	810000	866000	927000	620000	427000	557000	833000	905000	555000	252000	471000	293000	566000	258000	347000	753000	887000	901000	1220000	666000	519000	775000	1360000
P01859|IGHG2_HUMAN	F.NWYVDGVEVHNAK.T	155	167	N		6.58	60	7.3	1620	31	0	0	0	0	0	0	0	856	0	0	0	1130	0	4150	4170	4740	2500	4690	3610	1760	7130	0	1450	2930	0	0	510	0	912	0	704	2100	2710	1140	2720	2210	0	0	2430
P01859|IGHG2_HUMAN	N.WYVDGVEVHNAK.T	156	167	N		3.12	60	9.2	23100	45	21800	0	28400	0	0	3660	2190	5150	7610	14700	81500	8190	15900	6130	16900	118000	9050	6900	47400	7010	70200	3510	2900	440	136000	31700	14100	16200	16900	21600	29800	3360	138000	25000	107000	6640	8290	0	15600
P01859|IGHG2_HUMAN	Q.TYTC(+57.02)NVDHKPSNTK.V	80	93	N		1.39	60	3.2	2450	5	0	0	0	0	0	27700	86900	0	0	0	3080	0	0	0	0	0	0	0	0	0	0	0	0	0	1480	0	0	0	0	0	0	0	815	0	0	0	0	0	0
P01859|IGHG2_HUMAN	S.SVVTVPSSNFGTQTYTC(+57.02)NVDHKPSNTK.V	67	93	N	Y	2.89	60	10.3	1360	10	0	0	0	0	0	0	0	0	0	5540	17300	4880	2030	0	0	0	0	0	0	0	0	0	0	0	0	0	8870	3650	16300	6120	0	0	0	0	0	0	0	1060	0
P01859|IGHG2_HUMAN	R.STSESTAALGC(+57.02)LVK.D	17	30	N		6.81	60	8.3	160000	46	438	0	80700	0	0	262000	228000	113000	71000	22100	77500	128000	94700	247000	635000	390000	130000	319000	383000	117000	90500	293000	424000	245000	103000	109000	183000	132000	81300	11000	146000	104000	212000	280000	316000	140000	121000	182000	123000
P01859|IGHG2_HUMAN	F.SC(+57.02)SVMHEALHNHYTQK.S	303	318	N		3.01	60	6.8	6640	33	0	0	0	8280	8660	771	908	629	10200	4130	5170	5940	2220	0	0	0	2980	0	7280	0	2430	11900	0	1230	93900	9160	7640	1310	29900	12000	25600	5020	17000	954	4000	1590	3550	15500	2660
P01859|IGHG2_HUMAN	Q.FNWYVDGVEVH.N	154	164	N		5.33	60	9.2	4700	35	0	0	315	0	0	1050	915	0	1400	952	4500	3220	0	22500	22800	13800	7470	16600	9890	10900	16000	0	2770	4500	4970	0	2090	0	0	0	2650	2790	3340	4130	7200	1450	1820	0	4020
P01859|IGHG2_HUMAN	K.DYFPEPVTVSWNSGALTSGVH.T	31	51	N		4.3	60	9.2	958	28	0	0	0	0	0	0	0	866	0	0	316	2530	0	1720	1210	1830	1780	1580	1140	0	1810	2460	0	2490	0	0	764	0	1130	0	0	0	477	952	4290	4800	4010	743	1050
P01859|IGHG2_HUMAN	R.V(+162.05)VSVL(+157.09)TVVHQDWLNGKEY(+125.90)K.C	181	199	N	Y	0.25	60	0	855	1	0	0	0	41900	0	0	0	0	0	0	0	0	0	0	0	0	0	0	0	0	0	0	0	0	0	0	0	0	0	0	0	0	0	0	0	0	0	0	0
P01859|IGHG2_HUMAN	K.SLSLSPG.K	319	325	N		1.91	60	9.8	840	9	12100	0	0	0	0	0	5120	0	879	0	0	294	0	0	0	0	0	0	0	0	0	0	0	0	2980	0	0	0	0	0	0	0	3520	0	0	0	0	0	0
P01859|IGHG2_HUMAN	V.SVLTVVHQDWLNGK.E	183	196	N	Y	1.97	60	8.9	882	20	0	0	0	0	0	0	0	0	0	0	1700	2540	0	0	0	0	0	0	810	0	0	8470	3710	0	0	0	1740	0	2710	0	1020	1570	3670	2400	632	0	1950	1840	165
P01859|IGHG2_HUMAN	K.GPSVFPLAPC(+57.02)SRSTSESTAALGC(+57.02)LVK.D	5	30	N		0.23	60	0	681	1	0	0	0	0	0	0	0	0	0	0	0	0	0	0	0	33300	0	0	0	0	0	0	0	0	0	0	0	0	0	0	0	0	0	0	0	0	0	0	0
P01859|IGHG2_HUMAN	P.P(+126.10)(+157.09)M(+15.99)LDSDGSFFLYSK.L	275	288	N		2.93	60	11	5720	26	0	3140	994	703	24900	0	0	0	0	0	0	49100	0	0	649	552	0	693	0	0	0	10300	6400	10900	0	0	0	0	0	0	0	25400	3580	18400	12700	1180	3380	17400	9160
P01859|IGHG2_HUMAN	T.LMISR.T	130	134	N		5.35	60	8.9	2970	34	0	0	0	2350	0	0	0	2120	758	5900	2960	1610	0	4680	4380	5990	12800	5150	5220	0	5280	0	2780	5010	4910	0	2360	4200	2710	1570	2380	2410	0	0	5660	0	3040	2940	2750
P01859|IGHG2_HUMAN	R.TPEVTC(+57.02)VVVDVSHEDPEVQFNWYVDGVEVHNAK.T	135	167	N	Y	1.5	60	8.2	6110	16	0	0	0	0	0	0	0	11600	0	24300	93700	0	0	0	0	4870	0	8840	2120	0	0	549	0	3350	0	0	56800	0	83900	0	0	0	2710	0	0	0	0	238	0
P01859|IGHG2_HUMAN	V.E(+162.05)(+157.09)C(+157.09)PPC(+57.02)PAPPVAGPSVFLFPPKPK.D	105	127	N	Y	1.37	60	17.2	604	3	0	1470	0	0	0	0	0	0	0	0	0	620	0	0	0	0	0	0	0	0	0	0	0	0	0	0	0	0	0	0	0	27500	0	0	0	0	0	0	0
P01859|IGHG2_HUMAN	L.TVVHQDWLNGK.E	186	196	N	Y	2.29	60	6.8	583	9	0	0	0	0	0	0	0	0	0	0	2170	0	0	0	1660	0	0	0	3860	0	0	0	0	0	0	1480	0	1720	5810	0	0	0	0	0	0	0	0	0	0
P01859|IGHG2_HUMAN	K.TTPPM(+15.99)LDSDGSFFLYSK.L	272	288	N		1.67	60	7.7	3570	20	0	0	0	0	0	0	0	0	276	683	574	0	0	5520	64100	54800	0	3910	18900	1570	813	816	4510	0	0	0	0	0	0	0	0	315	674	0	0	0	0	599	0
P01859|IGHG2_HUMAN	T.S(+183.04)ESTAALGC(+57.02)LVK.D	19	30	N		1.75	60	11	564	10	0	0	12700	0	0	0	0	0	0	0	0	1620	0	0	0	0	0	0	0	0	0	1110	0	458	0	4110	0	0	0	0	0	360	0	212	0	0	0	0	0
P01859|IGHG2_HUMAN	R.TPEVTC(+57.02)VVVDVSHED.P	135	149	N		2.35	60	8.3	432	12	0	0	0	0	0	0	0	172	900	1650	0	5510	0	345	0	0	0	0	0	4280	0	2570	0	0	642	0	681	0	0	0	0	0	1650	0	0	0	0	327	0
P01859|IGHG2_HUMAN	R.VVSVLTVVHQDWLNGK(+57.02).E	181	196	N	Y	1.31	60	0	806	1	0	0	39500	0	0	0	0	0	0	0	0	0	0	0	0	0	0	0	0	0	0	0	0	0	0	0	0	0	0	0	0	0	0	0	0	0	0	0	0
P01859|IGHG2_HUMAN	S.VMHEALHNHYTQK.S	306	318	N		3.53	60	8	350	13	0	0	0	0	0	0	0	0	0	0	0	809	0	0	0	0	0	0	0	0	0	0	0	0	1750	0	2550	0	4740	2420	801	0	0	0	0	0	0	0	0
P01859|IGHG2_HUMAN	K.C(+57.02)C(+57.02)VEC(+57.02)PPC(+57.02)PAPPVAGPSVFLFPPKPK.D	102	127	Y	Y	4.85	60	7.9	99700	45	0	0	12300	0	0	48700	47500	146000	19800	20800	255000	30400	21100	103000	555000	245000	72900	260000	155000	116000	12300	194000	165000	137000	113000	19500	93000	9770	245000	17600	220000	5520	29300	177000	236000	57200	32900	17500	46900
P01859|IGHG2_HUMAN	K.TTPPMLDSDGSFFLY(+125.90)SK.L	272	288	N		4.05	60	5.5	1540	20	0	0	0	0	0	0	0	0	0	0	0	0	0	0	8390	5460	0	2320	2070	0	0	1790	6500	5870	0	0	0	0	0	0	0	2150	586	2400	3610	0	533	922	7570
P01859|IGHG2_HUMAN	K.GPSVFPLAPC(+57.02).S	5	14	N		3.72	60	9.8	7070	34	0	0	487	0	0	3930	2230	275	1900	0	5740	3070	0	23800	92400	67000	2510	42300	24700	32800	2050	3590	149	1450	7100	0	0	0	819	0	1210	1650	2250	250	0	0	0	0	0
P01859|IGHG2_HUMAN	V.DGVEVHNAK.T	159	167	N		1.69	60	11.1	184	9	0	0	0	0	0	0	0	0	0	0	0	0	0	0	0	159	0	667	665	0	0	829	0	0	0	0	0	0	0	0	0	1380	768	0	1680	0	0	546	0
P01859|IGHG2_HUMAN	Q.FNWYVDGVEVHNAK.T	154	167	N		5.27	60	9	459000	45	0	0	92800	0	0	317000	340000	286000	532000	670000	374000	217000	93500	792000	876000	673000	657000	604000	702000	522000	1070000	56400	368000	1010000	467000	107000	351000	142000	353000	142000	288000	577000	856000	590000	507000	1230000	733000	326000	866000
P01859|IGHG2_HUMAN	Q.FNWY(+125.90)VDGVEVHNAK.T	154	167	N		2.74	60	3.7	6950	23	0	0	0	0	0	0	0	0	0	0	0	0	0	9080	25500	4190	6340	7000	5140	0	0	0	10000	19400	0	0	0	0	162	0	0	16200	0	6060	12100	3850	2650	0	45800
P01859|IGHG2_HUMAN	K.TTPPMLDSDGSFFLYSK.L	272	288	N		2.81	60	9.6	90900	45	0	0	2230	0	0	54100	618	75700	13500	26100	135000	16900	4330	135000	549000	337000	40000	311000	394000	164000	341000	66300	82700	82300	28800	9170	79600	4200	139000	4020	76400	35600	33000	88000	86600	117000	29500	48400	37100
P01859|IGHG2_HUMAN	R.KC(+57.02)C(+57.02)VEC(+57.02)PPC(+57.02)PAPPVAGPSVFLFPPKPK.D	101	127	N	Y	3.01	60	6.3	5690	35	0	0	0	0	0	17300	2870	8930	703	3310	29300	0	0	0	8990	7580	4630	6070	5520	0	0	13000	3780	4800	8010	0	4470	0	6540	0	6740	5280	0	2810	11900	6230	2870	5230	28800
P01859|IGHG2_HUMAN	K.GPSVFPLAPC(+57.02)SR.S	5	16	N		8.42	60	10.6	221000	46	993	0	52100	0	0	179000	128000	56600	98900	71000	310000	72800	60900	356000	862000	671000	261000	550000	708000	235000	141000	254000	394000	273000	85100	57200	132000	88200	160000	53900	105000	133000	234000	369000	305000	195000	247000	119000	266000
P01859|IGHG2_HUMAN	R.WQQGNVFSC(+57.02)SVMHEALHNHYTQK(+57.02).S	296	318	N		1.04	60	10.4	1120	4	23600	0	0	0	0	0	0	0	0	0	0	0	0	0	0	0	0	0	0	0	0	0	0	0	0	0	6220	0	21500	0	3450	0	0	0	0	0	0	0	0
P01859|IGHG2_HUMAN	K.GFYPSDISVEWESNGQPENNYK.T	250	271	N	Y	0.12	60	0	68.3	1	0	0	0	0	0	0	0	0	0	0	0	0	0	0	0	0	0	0	0	0	0	0	0	0	0	0	0	0	0	0	0	0	3350	0	0	0	0	0	0
P01859|IGHG2_HUMAN	V.LTVVHQDWLNGK.E	185	196	N	Y	1.19	60	1.1	59.5	3	0	0	0	0	0	0	0	0	0	0	0	320	0	0	0	0	0	0	0	0	0	1020	0	0	0	0	0	0	0	0	0	0	0	0	0	0	0	0	0
P01859|IGHG2_HUMAN	R.EPQVY(+125.90)TLPPSR.E	224	234	N		1.57	60	3.7	2020	17	0	0	0	0	0	0	0	0	0	0	0	0	0	0	16700	14100	907	3590	5360	0	0	1210	4010	1600	0	0	0	0	0	0	0	6620	0	0	2220	0	0	0	11100
P01859|IGHG2_HUMAN	Y.TC(+57.02)NVDHKPSNTK.V	82	93	N		0.08	60	0	56	1	0	0	0	0	0	0	2740	0	0	0	0	0	0	0	0	0	0	0	0	0	0	0	0	0	0	0	0	0	0	0	0	0	0	0	0	0	0	0	0
P01859|IGHG2_HUMAN	Q.FNWYVDGVEVHNAK(+57.02).T	154	167	N		1.47	60	3.6	1490	22	0	0	22500	0	0	0	0	0	0	2620	1120	0	0	0	0	0	0	3700	3650	0	0	0	0	3360	1840	232	977	549	9080	947	1900	0	3060	0	0	0	0	386	516
P01859|IGHG2_HUMAN	V.MHEALHNHYTQK.S	307	318	N		1.33	60	9.4	38.8	3	0	0	0	0	0	0	0	0	0	0	0	0	0	0	0	0	0	0	0	0	0	0	0	0	0	0	1520	0	0	0	0	0	0	0	0	0	0	0	0
P01859|IGHG2_HUMAN	Y.TLPPSR.E	229	234	N		3.01	60	5.8	1440	33	0	0	0	3950	0	2790	4620	1230	0	0	3390	3430	1570	1950	0	3150	2040	1290	2870	0	0	0	855	0	6550	3340	4420	367	9630	781	5190	764	0	510	1040	1080	213	0	706
P01859|IGHG2_HUMAN	T.T(+126.10)PPMLDSDGSFFLYSK.L	273	288	N		0.05	60	0	22.1	1	0	0	1080	0	0	0	0	0	0	0	0	0	0	0	0	0	0	0	0	0	0	0	0	0	0	0	0	0	0	0	0	0	0	0	0	0	0	0	0
P01859|IGHG2_HUMAN	Q.FNWYVDGVEVHNAK(+183.04)TK.P	154	169	N		0.05	60	0	17	1	0	0	0	0	0	0	0	0	0	0	0	0	0	0	0	0	0	0	0	0	0	0	0	0	0	0	0	0	0	0	0	0	0	0	0	0	0	0	0
P01859|IGHG2_HUMAN	K.NQVSLTC(+57.02)LVK(+57.02).G	240	249	N		0.02	60	0	7.83	1	0	0	383	0	0	0	0	0	0	0	0	0	0	0	0	0	0	0	0	0	0	0	0	0	0	0	0	0	0	0	0	0	0	0	0	0	0	0	0
P0DOX7|IGK_HUMAN	K.VDNALQSGNSQESVTEQDSK.D	150	169	N		22.27	60	8.3	254000	47	846000	645000	95600	677000	484000	0	0	260000	431000	516000	819000	112000	110000	132000	155000	221000	145000	89300	145000	30900	110000	272000	103000	93100	775000	343000	332000	416000	549000	463000	449000	123000	462000	63400	64000	66200	56800	87700	209000
P0DOX7|IGK_HUMAN	K.VEVKGTVAAPSV(+157.09)FIFPPS(+162.05)DEQLK.S	104	126	Y	Y	1.62	60	12.1	35900	10	0	0	0	0	0	0	0	51900	0	0	0	385000	0	0	0	0	0	0	0	0	0	0	0	3380	1550	0	0	0	0	0	0	0	0	0	101000	0	8270	0	0
P0DOX7|IGK_HUMAN	K.VY(+125.90)AC(+57.02)EVTHQGLSSPVTK.S	191	207	N		8.94	60	6.2	14000	32	0	0	0	0	0	0	0	2290	3660	3120	1080	0	0	20000	0	59100	12900	26500	14800	0	0	29800	28100	17800	0	0	0	416	2850	0	0	20200	19100	12800	24100	6950	10600	25800	99700
P0DOX7|IGK_HUMAN	DIQMTQSPSTLSASVGDR.V	1	18	N		6.49	60	8.2	24400	47	18300	0	2430	10600	0	12600	12700	20000	10700	24300	43500	48500	3240	38100	43500	48000	29600	22200	30200	8300	30200	18700	24200	42200	35100	6700	33600	12600	27900	4870	16300	19900	30100	30500	21100	24900	17700	21600	30600
P0DOX7|IGK_HUMAN	F.PPSDEQLK.S	119	126	N		5.55	60	7.7	7340	33	0	0	1120	0	0	0	0	0	0	789	0	3160	0	18100	40600	26600	18000	23800	16100	14000	18400	1920	5680	12400	0	0	402	0	0	0	0	3420	2860	9280	10700	7440	12100	2970	6810
P0DOX7|IGK_HUMAN	Y.A(+157.09)C(+162.05)EVTHQGLSSPVTK.S	193	207	N		9.47	60	8.1	5950	2	0	0	0	0	0	173000	119000	0	0	0	0	0	0	0	0	0	0	0	0	0	0	0	0	0	0	0	0	0	0	0	0	0	0	0	0	0	0	0	0
P0DOX7|IGK_HUMAN	R.VTITC(+57.02)R.A	19	24	N		2.88	60	13.9	5760	15	38100	0	605	0	0	941	0	0	2310	0	0	0	4880	0	8850	0	0	0	0	0	0	0	0	0	0	0	0	0	0	34600	0	0	0	0	0	26800	0	5840	32900
P0DOX7|IGK_HUMAN	K.VY(+183.04)AC(+57.02)EVTHQGLSSPVTK.S	191	207	N		5.9	60	5.8	7010	18	0	0	0	0	0	0	0	0	0	2280	2480	0	0	0	0	0	0	0	0	0	0	0	0	3170	0	0	834	0	971	0	0	6080	0	6160	5690	0	3850	0	2310
P0DOX7|IGK_HUMAN	K.HKVYAC(+162.05)EVTHQGLSSPVTK.S	189	207	N		6.62	60	4.3	4300	13	0	0	0	0	0	0	0	0	0	0	0	0	0	0	0	0	0	0	0	0	0	0	1870	3450	0	0	0	0	0	0	0	0	0	0	5180	2850	1600	0	0
P0DOX7|IGK_HUMAN	K.SGTASVVC(+57.02)LLNNFY(+125.90)PR.E	127	142	N		4.48	60	6.9	6670	30	0	0	798	0	0	0	0	261	0	0	0	0	0	5380	39900	20200	1630	10300	7430	0	0	2850	9250	8140	0	0	0	1100	0	428	0	15400	6290	3630	6860	314	4470	4740	38500
P0DOX7|IGK_HUMAN	P.S(+126.10)(+183.04)VFIFPPSDEQLKSGTASVVC(+57.02)LLNNFYPR.E	114	142	N		7.05	60	6.2	2670	26	0	0	0	0	0	0	0	0	0	0	0	1610	0	2910	6060	371	2470	4380	5400	0	0	1290	3580	4420	0	0	0	0	0	0	0	5260	3240	6720	16100	3910	9760	0	5930
P0DOX7|IGK_HUMAN	V.AAPSVFIFPPSDEQLK.S	111	126	N		4.83	60	9.4	2600	25	0	0	0	0	0	0	0	0	0	0	0	383	0	5840	19600	0	7200	8610	6330	5450	9200	0	1570	4980	0	0	0	0	0	0	0	748	942	3730	1110	3800	5730	0	3650
P0DOX7|IGK_HUMAN	K.VYAC(+57.02)EVTHQGLSSPVTK(+57.02).S	191	207	N		3.47	60	7.6	2420	14	3860	0	48200	0	0	0	0	1780	0	0	0	0	1270	0	0	0	508	6880	1780	0	0	0	0	0	4730	4380	1270	3110	25600	0	11300	0	0	0	0	0	0	0	0
P0DOX7|IGK_HUMAN	K.DSTYSLSSTLTLSK(+183.04)ADYEK.H	170	188	N		4.12	60	9.3	2060	27	0	0	683	0	0	0	0	0	0	0	1920	5790	0	2750	735	0	0	15300	524	1930	1120	1490	5000	1930	11000	0	2330	0	347	0	2840	7090	0	0	2270	0	284	723	11100
P0DOX7|IGK_HUMAN	A.C(+57.02)(+162.05)EV(+157.09)THQGLSSPVTK.S	194	207	N		0.42	60	0	1780	1	0	0	0	0	0	0	0	0	0	0	0	0	0	0	87000	0	0	0	0	0	0	0	0	0	0	0	0	0	0	0	0	0	0	0	0	0	0	0	0
P0DOX7|IGK_HUMAN	F.IFPPSDEQLK.S	117	126	N		4	60	9	9570	40	2440	0	9830	10300	0	0	10300	5030	0	4300	19100	5880	7160	24000	52600	37100	6560	19500	10900	2850	1520	0	1770	9100	53300	33800	16200	7950	32200	8060	11400	4800	4120	4100	4830	6600	1580	0	0
P0DOX7|IGK_HUMAN	K.GTVAAPSVFIFPPSDEQLK.S	108	126	N	Y	3.04	60	8.5	14300	41	799	2340	76200	1270	0	0	0	11200	1240	3750	1620	18800	0	20000	51400	14500	22500	33900	33200	7190	23700	15300	17500	30100	0	0	2760	0	10900	0	2370	17700	15500	13500	17800	7750	17400	30500	11000
P0DOX7|IGK_HUMAN	G.TVAAPSVF.I	109	116	N		5.98	60	6.2	1170	22	0	0	0	0	0	0	0	0	0	0	0	1220	0	3200	5180	5500	2090	4760	3750	0	2440	0	0	0	0	0	1140	0	2030	0	632	0	0	1580	929	0	321	0	0
P0DOX7|IGK_HUMAN	DIQM(+15.99)TQSPSTLSASVGDR.V	1	18	N		2.31	60	10.9	3210	24	739	0	586	0	0	0	0	2760	15400	891	11100	0	0	2180	0	9650	495	0	29000	0	343	14000	4220	35200	0	0	0	0	0	0	0	2220	0	1260	2060	1370	0	369	1900
P0DOX7|IGK_HUMAN	K.HKVYAC(+57.02)EVTHQGLSSPVTK.S	189	207	N		3.56	60	9.2	7460	21	78300	24400	0	44800	41600	0	0	0	1950	0	0	0	0	0	0	0	0	0	0	0	0	4420	5370	15600	0	0	0	7520	1760	0	0	3290	61600	459	4530	0	6400	15200	30600
P0DOX7|IGK_HUMAN	A.C(+57.02)EVTHQGLSSPVTK.S	194	207	N		7.5	60	5.1	980	23	1730	0	0	0	0	0	0	0	0	0	0	0	0	1360	0	3120	1530	0	1810	0	0	1890	1100	0	0	0	0	0	957	0	0	0	3970	1660	2840	1310	2020	0	1810
P0DOX7|IGK_HUMAN	K.VDNALQSGNSQESVTEQDSKDSTYSLSSTLTLSK.A	150	183	N		3.15	60	8.1	7420	27	0	0	5350	0	0	0	517	13300	6180	22700	7000	0	0	0	0	0	0	0	0	0	0	12600	32900	16100	1090	0	1790	5670	2180	0	0	8420	18100	6080	3740	5850	21100	30600	87400
P0DOX7|IGK_HUMAN	K.DSTYSLSSTLTLSK.A	170	183	N		4.67	60	8.5	220000	48	3580	0	33700	2680	1190	69100	174000	143000	250000	501000	646000	110000	76700	259000	456000	480000	333000	382000	358000	162000	479000	160000	221000	302000	474000	50600	193000	73200	397000	59100	191000	155000	159000	475000	365000	248000	226000	115000	402000
P0DOX7|IGK_HUMAN	K.ASSLESGVPSR.F	51	61	N		5.86	60	8.6	5230	46	13600	0	7820	12600	6810	0	3850	3080	945	5670	6820	3250	0	2230	5010	7270	5160	5220	4400	1870	8120	3440	3740	8730	17700	1500	6930	2640	7390	2720	6080	1970	9510	4680	3170	6070	3740	2460	10600
P0DOX7|IGK_HUMAN	K.HK(+162.05)VYAC(+57.02)EVTHQGLSSPVTK.S	189	207	N		2.56	60	11.4	717	11	4360	0	0	7920	0	0	0	0	438	2160	0	0	2060	0	0	0	0	0	0	0	0	0	0	0	6830	2460	0	3410	1360	0	2570	0	0	0	0	0	0	0	1580
P0DOX7|IGK_HUMAN	V.YAC(+57.02)EVTHQGLSSPVTK.S	192	207	N		6.4	60	6.7	2350	28	2030	0	0	0	0	0	0	0	0	0	0	749	0	3690	0	10600	0	2900	5070	0	0	4080	3910	2650	2470	0	0	0	0	0	901	0	4880	1760	4140	1920	4270	1380	5730
P0DOX7|IGK_HUMAN	G.TVAAPSVFIFPPSDEQLK.S	109	126	N		2.61	60	7.6	628000	45	0	0	47100	0	0	133000	35500	379000	93200	631000	312000	347000	12300	1400000	2740000	1900000	1530000	1390000	1630000	1020000	1790000	328000	725000	931000	237000	16300	517000	7950	434000	17000	289000	611000	408000	726000	651000	813000	531000	487000	476000
P0DOX7|IGK_HUMAN	K.VYAC(+57.02)EVTHQGLSSPVTK(+57.02)SFNR.G	191	211	N		2.62	60	8.5	618	10	0	0	0	0	0	0	0	2740	0	0	3150	0	341	0	0	0	0	0	0	0	0	0	0	0	6150	2650	5970	1590	3100	0	3320	0	0	0	0	0	0	0	1290
P0DOX7|IGK_HUMAN	K.VDNALQSGNSQESVTEQDSK(+57.02).D	150	169	N		0.57	60	0	605	1	0	0	29600	0	0	0	0	0	0	0	0	0	0	0	0	0	0	0	0	0	0	0	0	0	0	0	0	0	0	0	0	0	0	0	0	0	0	0	0
P0DOX7|IGK_HUMAN	K.HK(+57.02)VYAC(+57.02)EVTHQGLSSPVTK.S	189	207	N		1.71	60	10.2	486	7	3720	0	0	0	0	0	0	0	0	0	1220	514	0	0	0	0	0	0	0	0	0	0	0	0	0	5900	3630	5270	0	0	3590	0	0	0	0	0	0	0	0
P0DOX7|IGK_HUMAN	K.GTVAAPSVFIFPPSDEQLK(+57.02).S	108	126	N	Y	0.91	60	9.8	463	5	0	0	20300	0	0	0	0	0	0	0	485	0	0	0	0	0	0	0	0	0	0	0	0	0	0	0	0	0	0	0	0	0	0	0	0	0	0	952	0
P0DOX7|IGK_HUMAN	DIQMTQSPS(+162.05)T(+162.05)LS(+162.05)A.S	1	13	N		1.21	60	7.8	411	5	6260	0	0	0	0	5520	7240	0	0	0	0	0	0	0	0	0	0	0	0	0	0	0	0	0	0	0	0	804	318	0	0	0	0	0	0	0	0	0	0
P0DOX7|IGK_HUMAN	V.FIFPPSDEQ(+157.09)LK(+162.05)SGT(+162.05)ASVVC(+57.02)LLNNFYPR.E	116	142	N		3.17	60	6.8	346	6	0	0	0	0	0	0	0	0	0	0	0	0	0	3500	0	0	0	3230	0	0	0	0	0	0	0	0	2400	0	0	0	0	3040	0	0	0	0	0	0	2170
P0DOX7|IGK_HUMAN	K.VQWK(+57.02)VDNALQSGNSQESVTEQDSK.D	146	169	N		3.49	60	6.3	346	6	0	0	0	0	0	0	0	0	0	0	0	539	0	0	0	0	0	0	0	0	0	0	0	0	3550	2130	3640	0	5240	0	1840	0	0	0	0	0	0	0	0
P0DOX7|IGK_HUMAN	K.SGTASVVC(+57.02)LLNNFYPR(+.98).E	127	142	N		4.17	60	8.6	79200	44	0	0	121000	0	0	32100	32300	35400	9050	280000	42700	41300	1290	61200	224000	154000	83200	103000	410000	77100	45000	40300	86500	152000	26300	813	79500	0	47400	3260	52900	66600	78300	264000	169000	66900	95200	53400	73700
P0DOX7|IGK_HUMAN	Y.AC(+57.02)EVT(+162.05)H(+157.09)QGLSSPVTK.S	193	207	N		1.57	60	7.5	328	4	2760	0	7940	0	0	0	0	0	0	0	0	0	0	0	0	0	0	0	0	0	0	0	0	0	0	0	1340	0	4030	0	0	0	0	0	0	0	0	0	0
P0DOX7|IGK_HUMAN	K.VQWKVDN(+162.05)ALQSGNSQESVTEQDSK.D	146	169	N		2.44	60	9.9	265	10	0	0	0	0	0	0	0	1660	0	1790	0	0	1130	0	158	0	0	0	0	0	0	0	0	0	1400	0	2110	1330	1640	0	1240	0	0	0	0	0	0	0	0
P0DOX7|IGK_HUMAN	K.SFNRGEC(+57.02)	208	214	N		2.02	60	6.7	236	7	4010	3060	0	1450	0	0	0	0	0	0	0	0	0	0	0	0	0	0	0	0	0	0	0	0	0	0	0	0	0	0	0	0	1100	620	0	0	0	0	263
P0DOX7|IGK_HUMAN	Y.SLSSTLTLSK.A	174	183	N		1.05	60	13.9	223	4	0	0	0	0	0	0	0	0	0	0	0	0	0	0	0	0	1490	5840	0	0	0	0	0	0	0	0	1190	0	0	0	2410	0	0	0	0	0	0	0	0
P0DOX7|IGK_HUMAN	Y.AC(+57.02)EVTHQGLSSPVTK.S	193	207	N		3.87	60	10.2	6300	40	3160	0	127	3860	0	0	4440	857	0	4450	9220	5040	0	7180	0	15000	6420	9360	10700	709	2550	7180	4960	8100	14500	2540	4060	0	4840	0	0	4680	22100	7660	13500	7740	5800	6130	5980
P0DOX7|IGK_HUMAN	K.VYAC(+57.02)EVTHQGLSSPVTK.S	191	207	N		10.95	60	7.8	680000	45	629000	286000	62900	659000	0	0	533000	928000	654000	1220000	679000	249000	447000	856000	0	1390000	1000000	677000	907000	250000	252000	784000	651000	1250000	2830000	711000	1070000	581000	1340000	0	754000	223000	1050000	801000	1090000	921000	858000	450000	674000
P0DOX7|IGK_HUMAN	K.ADYEK.H	184	188	N		6.16	60	7.5	157	21	0	1010	0	1580	1140	0	0	0	0	0	565	71.3	0	0	0	0	0	0	230	0	0	0	0	139	0	970	233	0	252	325	0	0	200	53.6	117	0	0	0	0
P0DOX7|IGK_HUMAN	Q.S(+126.10)(+183.04)G(+157.09)NS(+157.09)QESVTEQDSK.D	156	169	N		1.93	60	6.2	113	3	0	0	0	0	0	0	0	0	0	1930	0	0	0	0	0	0	0	0	0	0	0	0	0	0	0	0	0	0	2330	0	0	0	0	0	0	0	0	0	0
P0DOX7|IGK_HUMAN	K.VY(+125.90)AC(+57.02)EVTH(+125.90)QGLSSPVTK.S	191	207	N		0.16	60	0	88.7	1	0	0	0	0	0	0	0	0	0	0	0	0	0	0	0	0	0	0	0	0	0	0	0	0	0	0	0	0	0	0	0	0	0	0	0	0	0	0	4350
P0DOX7|IGK_HUMAN	K.HK(+183.04)VYAC(+57.02)EVTHQGLSSPVTK.S	189	207	N		1.77	60	10.2	577	7	0	0	0	0	0	0	0	0	0	3910	7180	0	0	0	0	0	0	0	0	0	0	2630	0	0	0	0	2300	0	0	0	0	0	2670	0	0	0	0	0	0
P0DOX7|IGK_HUMAN	K.VDNALQSGNSQESVTEQDSKDSTY(+125.90)SLSSTLTLSK.A	150	183	N		0.05	60	0	58.4	1	0	0	0	0	0	0	0	0	0	0	0	0	0	0	0	0	0	0	0	0	0	0	0	0	0	0	0	0	0	0	0	0	0	0	0	0	0	0	2860
P0DOX7|IGK_HUMAN	C.EVTHQGLSSPVTK.S	195	207	N		0.04	60	0	56.3	1	0	0	0	0	0	0	0	0	0	0	0	0	0	0	0	0	0	0	0	0	0	0	0	0	2760	0	0	0	0	0	0	0	0	0	0	0	0	0	0
P0DOX7|IGK_HUMAN	K.SGTASVVC(+57.02)LLNNFYPR.E	127	142	N		4.89	60	8.8	510000	45	0	0	205000	0	0	85100	61900	257000	64400	407000	251000	370000	14800	1130000	2070000	1180000	845000	954000	1180000	754000	456000	549000	552000	999000	79800	27800	273000	23100	323000	18500	98700	659000	976000	762000	987000	722000	713000	246000	716000
P0DOX7|IGK_HUMAN	S.S(+162.05)PVTK.S	203	207	N		1.12	60	9	14.5	2	0	0	0	0	0	0	0	0	0	0	0	0	0	0	0	0	0	0	0	0	0	0	0	0	0	0	0	0	0	0	0	153	0	0	0	0	0	0	0
P0DOX7|IGK_HUMAN	G.TVAAPSVFIFPPSDEQLK(+57.02).S	109	126	N		0.02	60	0	14.3	1	0	0	702	0	0	0	0	0	0	0	0	0	0	0	0	0	0	0	0	0	0	0	0	0	0	0	0	0	0	0	0	0	0	0	0	0	0	0	0
P02647|APOA1_HUMAN	K.ATEHLSTLSEK.A	220	230	N	Y	20.46	60	6.8	166000	48	464000	397000	27600	410000	342000	0	207000	299000	100000	153000	95500	32300	206000	163000	129000	125000	120000	102000	196000	56500	106000	51700	153000	121000	77800	149000	303000	413000	352000	377000	215000	68400	64500	173000	160000	178000	165000	111000	106000
P02647|APOA1_HUMAN	K.AKPALEDLR.Q	231	239	N	Y	8.97	16.36	7.9	99800	49	327000	45400	52200	177000	69000	44700	53400	170000	109000	123000	143000	65300	127000	13500	57000	220000	22100	22500	237000	42200	8800	76400	18900	37400	286000	170000	155000	134000	189000	149000	155000	119000	57500	127000	13300	27100	123000	67300	119000
P02647|APOA1_HUMAN	K.LSPLGEEM(+15.99)R.D	165	173	N	Y	4.65	60	6.1	34100	47	21300	8710	7360	10500	28000	4280	3330	14700	16900	52200	35000	1360	25600	17500	27500	49200	16300	12800	132000	56500	59300	0	20800	12200	144000	123000	103000	139000	131000	44900	72900	5130	1250	23200	16600	25300	12200	32700	7660
P02647|APOA1_HUMAN	Q.DEPPQSPWDR.V	25	34	N	Y	5.99	60	9.9	87400	45	30900	0	32500	21600	0	688000	276000	117000	71900	43500	42200	74900	122000	91200	60700	49900	51600	64000	64800	30000	62200	70000	0	177000	103000	45800	121000	88300	87900	24300	108000	54300	68000	96800	99800	148000	112000	29800	17000
P02647|APOA1_HUMAN	R.AELQEGAR.Q	148	155	N	Y	4.09	18.75	9.4	9190	49	10700	7160	1270	26300	51500	3340	17400	11900	8960	11300	6970	10500	7170	1820	987	9070	4720	14300	7120	7250	17300	1970	4870	2880	11500	8530	12600	14400	4250	17800	16900	4760	11400	26600	6540	5350	652	8580	6980
P02647|APOA1_HUMAN	K.ETEGLRQEMSK.D	102	112	N	Y	4.93	60	7.4	6520	27	8020	1990	0	32200	0	0	0	4480	0	703	0	0	5350	0	0	0	0	0	1210	0	0	3820	2610	4230	0	0	0	25100	2160	1700	0	0	38600	1220	0	1580	0	0	900
P02647|APOA1_HUMAN	K.AKPALEDL.R	231	238	N	Y	5.44	60	7.9	5780	25	0	0	0	0	0	0	0	2830	6260	5110	8920	14800	15700	41600	0	0	0	37500	0	8690	0	8170	0	3870	4420	0	13300	9600	2850	0	0	4440	16900	0	15700	3990	0	20200	0
P02647|APOA1_HUMAN	K.VEPLRAELQEGAR.Q	143	155	N	Y	8.76	60	6.3	6730	35	22200	0	2360	9930	0	0	0	11100	0	4850	0	0	0	3950	5610	6910	3350	3540	3740	2350	4480	10200	10500	25200	0	0	0	0	999	0	0	5650	9730	9290	8320	10000	7220	13000	9920
P02647|APOA1_HUMAN	K.VSFLSALEEYTK.K	251	262	N	Y	10.47	60	9.3	146000	45	0	0	65900	0	0	13200	4280	186000	32400	87700	44500	58300	4100	314000	465000	285000	200000	223000	454000	357000	430000	114000	129000	187000	20000	5950	77400	4350	90400	5090	25400	121000	81200	329000	145000	241000	337000	79300	108000
P02647|APOA1_HUMAN	K.DLEEVK.A	113	118	N	Y	5.47	60	7.1	58500	48	86700	91400	9510	44600	0	52200	21800	104000	48900	62900	51300	5420	83300	105000	88200	78900	69700	57800	107000	50800	65300	16500	46000	71200	116000	67700	91200	95600	62500	56600	71500	18800	24700	73100	65800	91500	40000	49700	40800
P02647|APOA1_HUMAN	R.THLAPYSDELR.Q	185	195	N	Y	3.13	6.59	8	103000	49	113000	88700	13300	49100	67400	111000	145000	165000	112000	101000	70500	29600	104000	147000	118000	80500	71700	183000	169000	73100	106000	42400	174000	195000	146000	88500	117000	39300	111000	67700	73600	54700	40500	129000	190000	121000	160000	91200	103000
P02647|APOA1_HUMAN	K.LSPLGEEMR.D	165	173	N	Y	9.57	60	7.4	72100	44	41100	0	0	0	0	0	51000	142000	83900	68800	6710	68700	57800	170000	58800	59300	169000	112000	240000	147000	128000	53200	128000	70600	38800	69700	81000	34200	64800	55600	51200	77900	40800	54400	130000	94300	156000	91700	24900
P02647|APOA1_HUMAN	R.QEM(+15.99)SKDLEEVK.A	108	118	N	Y	8.96	60	7.1	6900	37	13600	37700	6240	10600	15300	0	1540	16300	2640	11900	0	0	0	0	0	0	1030	485	0	0	0	4990	3550	8650	2500	0	3830	13300	2210	0	1810	10600	20700	6930	3980	3600	5250	11200	9210
P02647|APOA1_HUMAN	K.WQEEMELYR.Q	132	140	N	Y	1.87	60	9.6	4060	13	77800	0	0	9650	0	0	0	0	0	0	0	33300	0	0	0	0	0	1100	0	0	0	0	0	0	0	0	0	0	0	0	815	7840	0	0	23900	11200	25300	0	0
P02647|APOA1_HUMAN	K.KWQEEM(+15.99)ELYR.Q	131	140	N	Y	5.85	60	6.3	5640	40	18100	0	0	1870	0	0	0	11200	13500	5050	4390	2970	10500	3020	1020	6990	3600	5270	8930	1940	4970	1200	2060	8810	18100	6770	9660	0	13200	1830	4160	9820	8230	2850	0	5030	2350	2580	10300
P02647|APOA1_HUMAN	R.QGLLPVLESFK.V	240	250	Y	Y	4.27	60	8.1	191000	45	0	0	44800	0	0	24800	28000	156000	52200	106000	57300	121000	10600	433000	688000	482000	144000	245000	511000	473000	460000	124000	252000	207000	35400	4820	88500	5960	116000	7860	40400	94600	62100	383000	207000	374000	610000	178000	218000
P02647|APOA1_HUMAN	K.VSFLSALEEY(+125.90)TK.K	251	262	N	Y	6.52	60	9.3	3160	25	0	0	0	0	0	0	0	0	0	0	0	0	0	6740	23400	5300	1480	2750	8070	0	0	2030	1530	2190	0	0	0	0	0	0	0	4340	1740	0	2660	0	692	4910	10900
P02647|APOA1_HUMAN	R.LEALKENGGAR.L	202	212	N	Y	7.38	60	7.2	2660	32	10500	0	0	0	0	0	0	5300	0	0	0	0	800	2410	1150	2450	1270	1530	1300	0	1880	2580	0	7460	1960	0	0	0	966	0	0	2700	4810	4520	4010	4790	8960	6790	3660
P02647|APOA1_HUMAN	K.VSFLSALEEY(+183.04)TK.K	251	262	N	Y	3.06	60	7.5	3060	19	0	0	0	0	0	0	0	0	0	0	0	0	0	0	0	1350	0	0	2070	0	0	547	0	0	0	0	0	0	484	0	0	0	971	2620	1140	0	2760	380	0
P02647|APOA1_HUMAN	K.VEPLR.A	143	147	N		3.44	60	3.6	2170	10	0	0	0	0	0	31400	41400	0	0	0	0	0	0	0	811	1190	0	0	1130	0	0	0	0	0	2490	1320	0	0	0	24300	1910	0	0	0	0	0	0	0	0
P02647|APOA1_HUMAN	K.VQPYLDDFQK.K	121	130	N	Y	11.58	60	7.6	147000	45	0	0	33600	0	0	101000	126000	175000	151000	94800	104000	277000	109000	347000	336000	223000	130000	352000	395000	323000	320000	76100	194000	221000	99900	87100	87300	154000	83500	74200	97000	67400	65600	216000	223000	37900	230000	80600	154000
P02647|APOA1_HUMAN	K.VQPY(+125.90)LDDFQK.K	121	130	N	Y	5.36	60	6.9	2160	17	0	0	0	0	0	0	0	0	0	0	0	0	0	3220	12800	4230	0	4460	3040	0	0	0	0	5310	0	0	0	0	0	0	0	5540	0	0	0	0	2800	1690	8230
P02647|APOA1_HUMAN	A.KPALEDLR.Q	232	239	N	Y	6.8	60	8.4	1980	33	2960	0	0	3780	0	0	0	6150	3440	4110	2000	0	0	2160	0	2410	0	0	1770	0	1520	4300	1010	2000	3380	2850	3640	3430	5050	0	2680	1740	0	0	640	691	2460	6030	2750
P02647|APOA1_HUMAN	T.EHLSTLSEK.A	222	230	N	Y	4.01	60	7.1	1980	32	2360	0	27400	0	4450	0	0	1360	3470	0	0	0	0	901	1500	2100	0	937	2000	1280	1390	0	1320	0	3090	0	3110	4570	4330	4910	0	887	580	703	1610	1160	2350	0	0
P02647|APOA1_HUMAN	R.EQLGPVTQEFWDNLEK.E	86	101	N	Y	6.24	60	11.1	85600	45	0	0	23500	0	0	18700	18500	148000	40500	100000	82300	147000	9420	330000	271000	208000	28700	186000	241000	235000	218000	25300	22900	29000	47100	11700	129000	10800	147000	7660	77800	55000	24000	88500	29600	80600	36900	110000	98600
P02647|APOA1_HUMAN	G.R(+126.10)(+157.09)DY(+125.90)VS(+126.10)QFEGSALGK.Q	51	64	N	Y	2.58	60	8.1	1100	12	0	0	0	0	0	0	0	0	0	0	0	677	0	0	0	0	0	0	0	0	0	713	0	100	0	0	0	0	0	0	0	0	3550	0	0	0	0	0	0
P02647|APOA1_HUMAN	K.PALEDLR.Q	233	239	N	Y	4.24	60	7.3	7190	45	8830	0	2400	0	0	5590	31800	7820	11300	6350	2700	9730	3000	8970	7400	13800	4590	7140	13600	3880	8030	4610	3250	5400	14200	4240	9330	7460	6680	1130	4790	4610	0	5330	2600	4830	4180	4020	3930
P02647|APOA1_HUMAN	K.DLATVY(+125.90)VDVLK.D	37	47	N	Y	5.66	60	5.4	1000	23	0	0	0	0	0	0	0	1200	0	0	0	0	0	3210	1590	2550	1150	2510	1600	0	0	0	2510	2370	0	0	0	0	0	0	0	1740	0	1290	2490	1090	655	0	5350
P02647|APOA1_HUMAN	K.VQPYLDDFQKK.W	121	131	N	Y	4.89	60	10	14800	36	34300	0	1410	6550	0	1960	2410	17600	2220	16800	2810	2820	1570	0	0	0	0	2450	0	0	0	16300	35700	74200	0	0	2410	13200	1400	0	0	30400	35800	43400	19700	43800	13400	27800	27500
P02647|APOA1_HUMAN	K.LHELQEK.L	158	164	N	Y	4.43	60	7.7	1570	37	2180	0	3760	1800	1910	0	12500	3590	686	2150	1390	899	0	825	0	1850	1030	0	2510	0	0	0	1640	1190	4150	0	3870	3070	2210	1150	2710	956	0	2220	1110	2370	1770	0	1160
P02647|APOA1_HUMAN	R.THLAPY(+125.90)SDELR.Q	185	195	N	Y	2.37	60	5.8	1110	20	0	0	0	0	0	0	0	343	0	0	0	0	0	1370	5060	3390	0	1810	0	0	0	0	978	1770	0	0	0	0	0	0	0	2290	0	1280	1370	0	1190	0	9820
P02647|APOA1_HUMAN	R.LEALKENGGAR(+.98).L	202	212	N	Y	9.3	60	3.9	47900	47	304000	71500	15800	203000	82200	0	33100	118000	68700	58700	45300	6730	12700	26100	18700	37300	4050	24200	25600	7730	18400	28700	49100	64000	16800	0	47200	88000	17600	31300	20800	14100	41700	23100	52000	36300	36800	37900	4650
P02647|APOA1_HUMAN	K.DSGRDYVSQFEGSALGK.Q	48	64	N	Y	5.37	60	11	9800	34	0	0	551	0	0	0	0	19000	4050	9180	5090	1660	0	2120	0	2280	0	0	1550	2260	1540	25600	25000	48800	0	0	897	6280	0	0	0	8980	18000	23900	19900	19500	28600	27200	16100
P02647|APOA1_HUMAN	R.EQLGPVTQEFWDNLEKETEGLR.Q	86	107	N	Y	4.15	60	11.2	7980	31	0	0	649	0	0	3220	1160	57200	12100	52100	0	0	0	0	0	0	40500	41800	28100	0	13100	5800	852	2830	0	0	0	0	11000	0	0	389	1770	19400	11900	0	338	23400	2340
P02647|APOA1_HUMAN	R.EQLGPVTQEFWDNLEKETEGLRQEM(+15.99)SK.D	86	112	N	Y	1.99	60	5.6	6300	27	0	0	1580	0	0	0	0	29700	0	16800	0	73.5	0	1910	0	1020	0	0	0	0	0	31100	6040	2860	0	0	0	0	0	0	0	4000	50200	1730	4510	2470	4850	15600	5190
P02647|APOA1_HUMAN	R.AHVDALR.T	178	184	N	Y	2.24	60	8.7	619	13	0	0	0	0	0	8830	2510	0	0	0	0	120	0	0	0	1720	0	0	0	0	0	0	2450	503	0	0	0	0	9390	0	0	0	0	961	0	0	1350	0	0
P02647|APOA1_HUMAN	K.LREQLGPVTQEFWDNLEK.E	84	101	N	Y	3.81	60	9.7	30100	42	0	0	14200	0	0	0	1530	10400	20500	22400	40500	27400	2600	36300	51200	32100	21900	14300	30200	27200	33700	88900	34500	33900	17600	0	42300	4370	52800	0	26600	52100	53200	30500	30700	39300	25700	49600	42900
P02647|APOA1_HUMAN	Q.EK(+157.09)LSPLGEEMR.D	163	173	N	Y	4.19	60	6.2	495	9	0	0	0	0	0	0	0	0	0	0	0	0	0	0	0	0	0	0	0	0	0	0	0	0	137	0	0	0	0	0	0	0	0	0	0	504	0	0	0
P02647|APOA1_HUMAN	K.LREQLGPVTQEFWDNLEKETEGLR.Q	84	107	N	Y	3	60	9.2	18100	35	0	0	15600	0	0	0	0	52400	8850	22000	5620	0	0	13900	25200	8710	7550	5690	2780	0	44800	15000	8990	38700	0	0	6070	0	4230	0	0	15500	67700	15500	23500	23100	43200	54100	50300
P02647|APOA1_HUMAN	R.LAEYH(+125.90)AK.A	213	219	N	Y	5.64	60	5.6	379	10	0	0	0	0	0	0	0	0	0	0	0	0	0	0	2720	2640	0	0	0	0	0	0	0	0	0	0	0	0	0	0	0	0	0	0	0	0	0	0	2630
P02647|APOA1_HUMAN	K.LLDNWDSVTSTFSK.L	70	83	Y	Y	4.48	60	7.1	184000	46	1140	0	34800	0	0	53100	50300	240000	102000	132000	215000	48200	33400	546000	590000	347000	393000	561000	475000	564000	442000	264000	326000	180000	132000	10400	176000	20700	186000	7180	124000	161000	141000	29300	82100	322000	37900	257000	37900
P02647|APOA1_HUMAN	R.VKDLATVYVDVLK.D	35	47	N	Y	4.51	60	10.3	69000	44	0	0	741	0	0	2390	10700	31900	36300	71800	65200	44300	5960	160000	122000	92100	107000	123000	110000	109000	170000	26200	156000	170000	31100	0	6370	9490	18300	544	20500	68600	30600	161000	96500	172000	132000	42500	73700
P02647|APOA1_HUMAN	S.PLGEEMR.D	167	173	N	Y	3.77	60	9.3	2570	30	591	0	5420	0	0	0	0	4580	1140	2450	2650	0	4320	8990	3610	4990	7100	10300	450	8650	6440	3910	0	0	1640	0	3960	2400	2790	2270	1700	0	2200	0	4480	0	7950	4450	2620
P02647|APOA1_HUMAN	K.ETEGLR.Q	102	107	N	Y	1.66	60	7.2	291	8	0	0	0	0	0	0	0	0	0	0	0	332	0	0	0	0	0	0	0	0	0	0	0	0	3680	0	1200	1460	1920	0	470	218	0	0	0	0	0	4970	0
P02647|APOA1_HUMAN	K.VQPY(+183.04)LDDFQK.K	121	130	N	Y	4.23	60	6.9	10600	41	0	0	0	0	0	2290	595	18600	12200	10300	9200	969	2520	17000	15600	34100	1990	3780	12900	13200	1530	17500	0	2540	9500	0	10800	2700	5820	833	1150	833	8750	3350	3250	0	5230	9150	1540
P02647|APOA1_HUMAN	E.PPQSPWDR.V	27	34	N	Y	1.81	60	11.3	237	11	0	0	0	2740	0	0	0	0	0	0	0	247	1160	0	0	0	749	0	0	0	0	0	826	0	0	0	0	0	0	0	0	0	0	859	0	0	812	0	832
P02647|APOA1_HUMAN	R.THLAPY(+183.04)SDELR.Q	185	195	N	Y	2.96	60	10.9	2080	21	1290	0	0	0	0	0	0	2620	0	0	1750	2530	0	0	0	4070	0	0	0	0	0	3740	0	0	3670	0	0	1970	3600	0	0	1080	2380	0	0	0	0	1830	0
P02647|APOA1_HUMAN	R.Q(-17.03)EM(+15.99)SKDLEEVK.A	108	118	N	Y	2.38	60	10.2	730	24	0	1300	0	0	0	0	0	0	0	0	0	77.8	0	0	920	1340	1820	406	692	0	0	2250	390	2560	1540	0	0	0	189	0	0	0	4450	0	166	1600	0	2650	874
P02647|APOA1_HUMAN	K.LREQLGPVTQEFWDNLEKETEGLRQEMSK.D	84	112	N	Y	1.41	60	8.5	144	5	0	0	0	0	0	0	0	0	0	0	0	0	0	0	0	0	0	0	0	618	0	0	0	0	0	0	0	0	0	0	0	0	1670	0	0	0	0	2870	0
P02647|APOA1_HUMAN	R.QGLLPVLESF.K	240	249	N	Y	2.74	60	4.9	144	10	0	0	0	0	0	0	0	0	0	0	0	853	0	0	0	0	0	0	0	0	0	0	0	0	0	0	0	0	0	0	0	0	0	0	370	393	0	0	1250
P02647|APOA1_HUMAN	R.DY(+125.90)VSQFEGSALGK.Q	52	64	N	Y	2.06	60	10.6	600	13	0	0	0	0	0	0	0	0	0	0	0	0	0	0	2310	979	0	882	0	0	0	2790	2240	1100	0	0	0	0	0	0	0	2520	0	0	941	0	381	0	8880
P02647|APOA1_HUMAN	R.DYVSQFEGSALGK.Q	52	64	Y	Y	7.6	60	6.8	169000	44	0	0	57400	0	0	0	84000	221000	153000	33800	199000	330000	54000	445000	391000	191000	227000	371000	402000	336000	411000	46800	278000	373000	112000	36000	162000	72500	120000	35200	72000	149000	83500	311000	181000	231000	121000	124000	96500
P02647|APOA1_HUMAN	L.D(+126.10)(+157.09)NWDSVTSTFSK.L	72	83	N	Y	0.22	60	0	100	1	0	0	4920	0	0	0	0	0	0	0	0	0	0	0	0	0	0	0	0	0	0	0	0	0	0	0	0	0	0	0	0	0	0	0	0	0	0	0	0
P02647|APOA1_HUMAN	K.WQEEM(+15.99)ELYR.Q	132	140	N	Y	10.97	60	8.1	60700	44	56500	0	22100	0	0	0	0	25600	50800	68500	82600	17500	106000	50200	68600	57800	30500	42300	72100	104000	102000	21500	27200	92400	151000	155000	113000	48200	84800	79000	119000	48300	39200	125000	51800	77600	77900	54800	40300
P02647|APOA1_HUMAN	R.EQLGPVTQEFWDNLEKETEGLR(+57.02).Q	86	107	N	Y	0.09	60	0	93.3	1	0	0	4570	0	0	0	0	0	0	0	0	0	0	0	0	0	0	0	0	0	0	0	0	0	0	0	0	0	0	0	0	0	0	0	0	0	0	0	0
P02647|APOA1_HUMAN	R.EQLGPVTQEFWDNLEK(+57.02)ET(+126.10)EGLR.Q	86	107	N	Y	1.25	60	9.4	73	7	0	0	0	0	0	0	0	331	0	0	0	951	0	0	0	1300	0	0	181	0	0	0	0	0	0	0	0	0	0	0	0	0	0	0	0	0	278	0	0
P02647|APOA1_HUMAN	R.VK(+57.02)DLATVYVDVLK.D	35	47	N	Y	0.98	60	13.4	70.5	4	0	715	747	1570	420	0	0	0	0	0	0	0	0	0	0	0	0	0	0	0	0	0	0	0	0	0	0	0	0	0	0	0	0	0	0	0	0	0	0
P02647|APOA1_HUMAN	K.VSFLSALEEYTK(+57.02).K	251	262	N	Y	0.75	60	19.7	70.3	2	0	0	2690	0	0	0	0	0	0	0	0	0	0	0	0	0	0	0	0	0	0	0	0	0	0	0	0	0	0	0	0	0	0	0	0	0	0	0	0
P02647|APOA1_HUMAN	R.EQLGPVTQEFWDNLEK(+57.02).E	86	101	N	Y	0.6	60	6.6	64.7	2	0	0	2770	0	0	0	0	0	0	0	0	398	0	0	0	0	0	0	0	0	0	0	0	0	0	0	0	0	0	0	0	0	0	0	0	0	0	0	0
P02647|APOA1_HUMAN	R.EQLGPVTQEFWDNLEK(+57.02)ETEGLR.Q	86	107	N	Y	0.15	60	0	58.4	1	0	0	2860	0	0	0	0	0	0	0	0	0	0	0	0	0	0	0	0	0	0	0	0	0	0	0	0	0	0	0	0	0	0	0	0	0	0	0	0
P02647|APOA1_HUMAN	K.LR(+57.02)EQLGPVTQEFWDNLEKETEGLR.Q	84	107	N	Y	0.17	60	0	57.6	1	0	0	2820	0	0	0	0	0	0	0	0	0	0	0	0	0	0	0	0	0	0	0	0	0	0	0	0	0	0	0	0	0	0	0	0	0	0	0	0
P02647|APOA1_HUMAN	R.EQLGPVTQEFWDNLEK(+183.04)ETEGLR.Q	86	107	N	Y	1.23	60	16.8	45.6	3	0	0	0	0	0	0	0	265	0	0	0	0	0	0	0	801	0	0	0	0	0	0	0	0	0	0	0	0	0	0	0	0	0	0	0	0	0	0	0
P02647|APOA1_HUMAN	R.QKVEPLR.A	141	147	N	Y	1.41	60	3.4	42.6	4	0	0	0	0	0	0	0	0	0	0	0	0	0	0	0	0	0	0	0	0	0	0	0	0	0	0	0	0	0	1420	0	0	0	206	0	0	0	0	132
P02647|APOA1_HUMAN	K.DSGRDY(+125.90)VSQFEGSALGK.Q	48	64	N	Y	0.09	60	0	31.2	1	0	0	0	0	0	0	0	0	0	0	0	0	0	0	0	0	0	0	0	0	0	0	0	0	0	0	0	0	0	0	0	0	0	0	0	0	0	0	1530
P02647|APOA1_HUMAN	R.DYVSQFEGSALGK(+57.02).Q	52	64	N	Y	0.13	60	0	140	1	0	0	6850	0	0	0	0	0	0	0	0	0	0	0	0	0	0	0	0	0	0	0	0	0	0	0	0	0	0	0	0	0	0	0	0	0	0	0	0
P02647|APOA1_HUMAN	K.DLATVYVDVLK.D	37	47	N	Y	3.56	60	8.2	65000	45	0	0	3430	0	0	4200	4750	2410	15700	44900	38900	24800	3140	249000	122000	118000	121000	229000	238000	92700	128000	5440	106000	108000	20700	1530	55200	4600	63400	1800	28500	72000	13700	149000	138000	140000	21700	10300	55600
P02647|APOA1_HUMAN	R.Q(-17.03)GLLPVLESFK.V	240	250	N	Y	2.92	60	9.7	5730	20	0	0	0	0	0	0	0	7110	0	1640	0	0	0	32800	27400	15000	23900	31100	0	41000	42900	1120	0	3580	0	0	0	0	390	0	0	0	74.9	7190	11200	0	0	5080	7620
Q9HB71|CYBP_HUMAN	K.DLEEVK.V	9	14	Y	Y	5.47	60	7.1	58500	48	86700	91400	9510	44600	0	52200	21800	104000	48900	62900	51300	5420	83300	105000	88200	78900	69700	57800	107000	50800	65300	16500	46000	71200	116000	67700	91200	95600	62500	56600	71500	18800	24700	73100	65800	91500	40000	49700	40800
Q9BQE4|SELS_HUMAN	L.ETEGLR.F	15	20	Y	Y	1.66	60	7.2	291	8	0	0	0	0	0	0	0	0	0	0	0	332	0	0	0	0	0	0	0	0	0	0	0	0	3680	0	1200	1460	1920	0	470	218	0	0	0	0	0	4970	0
P01860|IGHG3_HUMAN	K.GFYPSDIAVEWESS(+162.05)GQP(+157.09)ENN.Y	301	320	Y	Y	10.67	60	10.3	78500	42	0	0	4100	0	0	22500	21000	63200	52400	234000	267000	23500	4750	443000	492000	346000	89600	0	0	180000	366000	35800	83700	105000	95900	5640	62200	1220	13100	4780	148000	27000	539	13600	98900	66600	0	14800	51400
P01860|IGHG3_HUMAN	R.EPQVYTLPPSR.E	275	285	N		3.34	60	9.4	140000	47	205000	0	2930	446000	0	9930	159000	53700	49500	28700	259000	57300	318000	115000	166000	198000	127000	111000	293000	41400	36000	271000	117000	194000	216000	562000	38100	196000	274000	84600	22600	141000	196000	35000	218000	161000	35100	91200	315000
P01860|IGHG3_HUMAN	K.GFYPSDIAVEWESSG(+157.09)QPENN(+162.05).Y	301	320	N	Y	8.03	60	10.3	40700	42	0	0	6330	0	0	13000	33300	21000	62400	98600	171000	23400	12900	72200	123000	0	62700	0	0	28600	97200	51700	89400	87500	106000	17300	13700	17200	40600	18400	83900	26900	38800	43900	73700	26800	30800	32700	62500
P01860|IGHG3_HUMAN	K.TPLGDTTHTC(+57.02)PR.C	102	113	Y	Y	8.46	27.42	8.1	42800	49	55300	55500	4990	177000	14200	9940	32800	13100	68900	38600	180000	35200	32900	21600	22900	24700	37600	34000	61700	6480	3960	22900	28000	23100	62000	155000	38700	51500	56600	91300	101000	14300	132000	19000	56700	27700	16500	11300	44000
P01860|IGHG3_HUMAN	K.DTLM(+15.99)ISR.T	179	185	N		5.1	15.21	10.3	37800	49	20400	22600	8100	92500	41900	32100	33500	16600	17200	23400	17500	16200	1440	97800	126000	67600	34600	41300	92800	17600	11400	63200	96800	39400	8590	9350	9590	4910	21300	6610	6110	16000	68400	55800	93600	36100	34000	24300	9610
P01860|IGHG3_HUMAN	K.DTLMISR.T	179	185	N		7.48	60	7.1	378000	46	838000	0	0	544000	0	403000	452000	242000	203000	430000	434000	125000	71100	573000	620000	656000	484000	603000	757000	252000	493000	343000	409000	623000	367000	337000	195000	236000	496000	172000	251000	249000	552000	522000	615000	417000	322000	187000	387000
P01860|IGHG3_HUMAN	K.ALPAPIEK.T	257	264	N		17.22	60	7.2	352000	47	737000	655000	109000	182000	454000	0	0	270000	354000	574000	405000	140000	188000	649000	603000	612000	467000	581000	697000	234000	364000	139000	266000	451000	510000	316000	187000	143000	451000	416000	204000	353000	382000	300000	379000	464000	297000	186000	355000
P01860|IGHG3_HUMAN	K.DYFPEPVTVSWNSGAL.T	31	46	N		6.37	60	10.7	10100	37	0	0	1310	0	0	0	0	0	0	460	1310	4820	0	33600	45100	34800	14200	29800	34500	21800	27500	5900	16200	8180	676	0	3300	0	5710	0	1940	2150	925	20200	20200	13600	11700	2000	6180
P01860|IGHG3_HUMAN	K.DYFPEPVTVSWN.S	31	42	N		10.73	60	11	7540	38	0	0	4330	0	0	0	317	1540	1210	184	3430	6410	0	26100	29300	23700	14400	24100	20000	10400	27000	2300	14100	8070	2410	0	4130	0	2040	0	3920	2710	0	12900	11400	16800	10400	2220	4590
P01860|IGHG3_HUMAN	R.VVSVLTVLHQDWLNGK.E	232	247	N		3.05	60	9.2	35800	35	0	0	39900	0	0	45700	1290	0	9060	0	0	22900	0	14300	86200	29200	13900	170000	60800	3560	13600	0	31500	54000	0	843	0	1740	0	284	0	59000	221000	26400	34400	23200	32700	0	75600
P01860|IGHG3_HUMAN	R.EEMTK(+57.02)NQVSLTC(+57.02)LVK.G	286	300	N		3.65	60	9.6	2820	16	0	0	0	0	0	0	0	0	0	141	0	0	0	0	0	0	0	0	0	0	0	0	0	1080	0	0	1830	0	2740	0	0	2110	0	9460	3430	903	0	0	0
P01860|IGHG3_HUMAN	R.EPQVY(+183.04)TLPPSR.E	275	285	N		3.1	60	3.7	2750	13	0	0	0	0	0	0	0	0	0	0	0	0	0	0	453	0	0	0	0	0	0	0	0	0	0	0	0	0	0	0	0	2330	0	1690	2440	0	0	0	2000
P01860|IGHG3_HUMAN	K.GFY(+183.04)PSDIAVEWESSG(+157.09)QPEN(+162.05)N.Y	301	320	N	Y	5.23	60	8.8	2660	24	0	0	889	0	0	0	0	2210	0	2220	7850	0	0	0	8120	0	0	0	3110	0	4430	11900	0	0	1020	0	1380	0	975	0	1160	1130	3960	0	0	0	0	0	1670
P01860|IGHG3_HUMAN	K.DYFPEPVTVSWNSGALTSGVHTFPAVLQSS.G	31	60	N		9.19	60	8	2560	25	0	0	0	0	0	0	0	0	0	1130	0	0	0	7270	6740	4770	2520	9930	10100	1870	8470	0	7660	5740	0	0	0	0	0	0	0	2230	0	4480	9370	7230	4620	0	2610
P01860|IGHG3_HUMAN	L.TVLHQDWLNGK.E	237	247	N		2.9	60	6.9	3700	34	0	0	0	0	0	0	0	7580	3060	7850	3620	1990	0	3930	3220	0	2930	1740	3090	0	2440	1710	0	0	4200	2480	2830	0	4780	2490	1790	2380	2390	0	2650	0	2450	373	842
P01860|IGHG3_HUMAN	W.YVDGVEVHNAK.T	208	218	N		3.03	60	2.8	2380	33	0	0	0	0	0	0	0	0	0	3160	0	1810	0	2730	5520	6220	3750	5310	5550	515	4600	3600	2590	4890	0	0	895	0	2040	0	645	3010	6240	1810	0	3700	3740	3960	4130
P01860|IGHG3_HUMAN	R.WQQGNIFSC(+57.02)SVMHEALHNR.F	347	365	N	Y	3.03	60	6.9	8920	38	0	0	1680	0	0	4870	2270	3500	12600	15900	89600	5530	0	6710	0	8920	15700	10700	40300	6250	0	1480	2270	9170	13600	0	16400	0	17700	0	6360	9160	7560	10900	29800	10700	12900	0	2570
P01860|IGHG3_HUMAN	R.EPQVYTLPPSREEMTK.N	275	290	N		2.86	60	8.4	122000	47	249000	0	240	495000	0	1760	19400	240000	57500	226000	137000	125	53800	47800	71000	111000	83800	44200	92400	2250	29600	450000	485000	90300	39800	37500	60100	55900	88200	772	38200	180000	134000	169000	145000	43100	33900	120000	211000
P01860|IGHG3_HUMAN	K.ALPAPIEKTIS(+183.04)K.T	257	268	N		4.69	60	5.9	2070	20	0	0	0	0	0	0	0	0	0	2340	1350	1330	0	2010	3940	5760	1070	0	1200	0	0	0	0	0	0	0	0	0	0	0	0	0	3770	0	0	0	0	0	1550
P01860|IGHG3_HUMAN	K.GFYPSDIAVEWESS(+157.09)GQPEN(+162.05)N.Y	301	320	N	Y	3.3	60	8.1	1840	5	0	0	1540	0	0	0	18400	19800	0	0	0	0	0	0	0	0	0	0	0	0	0	0	0	0	0	0	31800	0	0	0	0	0	0	0	0	0	0	0	0
P01860|IGHG3_HUMAN	K.VS(+183.04)NKALPAPIEK.T	253	264	N		4.63	60	6.9	1680	21	4710	0	0	0	0	0	0	1160	0	3090	2910	1790	0	0	0	11800	0	0	0	0	0	1170	0	0	0	0	1530	0	1610	0	0	1300	5010	0	731	0	0	0	0
P01860|IGHG3_HUMAN	K.NQVSLTC(+57.02)LVK.G	291	300	N		5.9	60	8.6	703000	47	750000	0	21300	714000	0	603000	582000	650000	588000	768000	588000	263000	234000	1240000	1780000	1470000	810000	866000	927000	620000	427000	557000	833000	905000	555000	252000	471000	293000	566000	258000	347000	753000	887000	901000	1220000	666000	519000	775000	1360000
P01860|IGHG3_HUMAN	K.WYVDGVEVHNAK.T	207	218	N		3.12	60	9.2	23100	45	21800	0	28400	0	0	3660	2190	5150	7610	14700	81500	8190	15900	6130	16900	118000	9050	6900	47400	7010	70200	3510	2900	440	136000	31700	14100	16200	16900	21600	29800	3360	138000	25000	107000	6640	8290	0	15600
P01860|IGHG3_HUMAN	A.PELLGGPSVFLFPPKPK.D	162	178	N		3.28	60	6.8	1330	19	0	0	216	0	0	0	0	0	0	0	0	332	0	0	5750	7570	0	6740	5810	0	0	0	0	0	0	0	0	0	0	0	0	1030	10300	0	1130	2410	0	0	1210
P01860|IGHG3_HUMAN	S.GGTAALGC(+57.02)LVK.D	20	30	N		5.09	60	5.7	1130	25	0	0	0	0	0	0	0	2120	0	0	0	0	0	2690	0	0	1880	3260	2800	0	0	0	1440	3560	1700	0	0	0	2040	0	0	577	0	2040	3110	2800	1560	1190	3650
P01860|IGHG3_HUMAN	R.STSGGTAALGC(+57.02)LVK.D	17	30	N		11.01	60	9.3	436000	46	0	0	111000	13900	0	335000	428000	193000	410000	584000	468000	267000	158000	783000	865000	750000	734000	562000	659000	369000	171000	315000	408000	785000	314000	271000	166000	241000	377000	294000	223000	459000	1190000	504000	722000	668000	518000	292000	701000
P01860|IGHG3_HUMAN	T.SGGTAALGC(+57.02)LVK.D	19	30	N		4.31	60	8.1	3670	35	498	0	0	0	0	0	1920	0	0	3670	0	582	0	13000	7350	11600	2480	14100	11000	2570	11300	7950	8840	3060	2130	0	1030	0	2600	0	0	1590	7260	3580	6870	2850	3590	2010	2690
P01860|IGHG3_HUMAN	K.DYFPEPVTVSWNSGALTSGVH.T	31	51	N		4.3	60	9.2	958	28	0	0	0	0	0	0	0	866	0	0	316	2530	0	1720	1210	1830	1780	1580	1140	0	1810	2460	0	2490	0	0	764	0	1130	0	0	0	477	952	4290	4800	4010	743	1050
P01860|IGHG3_HUMAN	R.TPEVTC(+57.02)VVVDVSHEDPEVQFK.W	186	206	N	Y	3.06	60	6.7	16900	42	0	0	0	0	0	5660	6910	9620	24700	17000	168000	11900	2540	10100	7340	16100	31500	24900	35500	2430	0	14600	23900	14700	20500	5250	16000	3180	2520	2370	24800	30200	75200	11600	42500	20600	12600	4480	65300
P01860|IGHG3_HUMAN	K.SLSLSPG.K	370	376	N		1.91	60	9.8	840	9	12100	0	0	0	0	0	5120	0	879	0	0	294	0	0	0	0	0	0	0	0	0	0	0	0	2980	0	0	0	0	0	0	0	3520	0	0	0	0	0	0
P01860|IGHG3_HUMAN	T.PLGDTTHTC(+57.02)PR.C	103	113	N	Y	4.32	60	7.3	834	20	0	0	0	2940	0	0	0	0	0	0	1060	175	0	0	0	0	883	1960	1830	0	0	0	778	829	0	4360	5180	0	0	7580	2870	0	4680	325	1800	610	798	0	1150
P01860|IGHG3_HUMAN	V.SVLTVLHQDWLNGK.E	234	247	N		2.2	60	12.3	782	15	0	0	1070	0	0	334	0	0	478	0	0	0	0	2710	4960	0	0	0	732	1980	0	0	166	0	0	0	0	0	0	0	0	1130	10100	1160	0	0	289	0	476
P01860|IGHG3_HUMAN	P.P(+126.10)(+157.09)M(+15.99)LDSDGSFFLYSK.L	326	339	N		2.93	60	11	5720	26	0	3140	994	703	24900	0	0	0	0	0	0	49100	0	0	649	552	0	693	0	0	0	10300	6400	10900	0	0	0	0	0	0	0	25400	3580	18400	12700	1180	3380	17400	9160
P01860|IGHG3_HUMAN	T.LMISR.T	181	185	N		5.35	60	8.9	2970	34	0	0	0	2350	0	0	0	2120	758	5900	2960	1610	0	4680	4380	5990	12800	5150	5220	0	5280	0	2780	5010	4910	0	2360	4200	2710	1570	2380	2410	0	0	5660	0	3040	2940	2750
P01860|IGHG3_HUMAN	V.LTVLHQDWLNGK.E	236	247	N		1.2	60	13.6	649	8	0	0	0	0	0	0	0	0	0	0	0	0	0	0	0	0	0	0	0	0	0	0	0	0	0	0	0	0	0	0	0	0	1720	2490	24400	0	317	1310	0
P01860|IGHG3_HUMAN	N.TTPPM(+15.99)LDSDGSFFLYSK.L	323	339	N		1.67	60	7.7	3570	20	0	0	0	0	0	0	0	0	276	683	574	0	0	5520	64100	54800	0	3910	18900	1570	813	816	4510	0	0	0	0	0	0	0	0	315	674	0	0	0	0	599	0
P01860|IGHG3_HUMAN	C.P(+126.10)(+157.09)RC(+57.02)P(+157.09)APELLGGPSVFLFPPKPK.D	157	178	N	Y	2.74	60	6.3	561	10	0	0	0	0	0	0	0	0	0	0	0	426	0	0	0	0	0	0	755	0	0	0	0	2270	0	0	0	0	0	0	0	5310	0	1910	4990	1390	4200	0	4990
P01860|IGHG3_HUMAN	K.GFYPSDIAVEWESS(+157.09)GQPENNY.N	301	321	N	Y	3.13	60	9.4	10100	27	0	0	4450	0	0	10800	1120	24700	1840	0	45200	11700	5470	52400	0	0	0	0	0	20100	69300	0	40500	11700	1950	5950	9570	0	21800	0	0	22000	0	24300	0	7310	23300	11700	35600
P01860|IGHG3_HUMAN	R.TPEVTC(+57.02)VVVDVSHED.P	186	200	N		2.35	60	8.3	432	12	0	0	0	0	0	0	0	172	900	1650	0	5510	0	345	0	0	0	0	0	4280	0	2570	0	0	642	0	681	0	0	0	0	0	1650	0	0	0	0	327	0
P01860|IGHG3_HUMAN	K.VSNK(+162.05)ALPAPIEK.T	253	264	N		2.7	60	9	331	13	3310	0	0	5400	0	0	0	0	485	521	425	0	0	0	0	0	0	0	0	0	0	0	0	236	0	0	0	0	0	0	0	0	0	0	0	0	0	0	1500
P01860|IGHG3_HUMAN	R.C(+57.02)PAPELLGGPSVFLFPPKPK.D	159	178	N		3.28	60	8.5	30600	39	0	0	0	0	0	1200	464	2600	4770	22100	59400	1460	0	45800	76000	10600	83100	87700	113000	27200	15000	21900	23900	32000	3130	0	6390	0	19900	0	12000	38400	113000	45900	208000	29700	64600	11500	61400
P01860|IGHG3_HUMAN	E.EQYNST(+162.05)FR(+.98)VVSVLTVLHQDWLNGK.E	224	247	N	Y	1.26	60	5.7	270	2	0	0	0	0	0	0	0	0	0	0	0	0	0	0	0	10800	0	0	2450	0	0	0	0	0	0	0	0	0	0	0	0	0	0	0	0	0	0	0	0
P01860|IGHG3_HUMAN	C.P(+126.10)(+157.09)R(+157.09)C(+57.02)PAPELLGGPSVFLFPPKPK.D	157	178	N	Y	3.01	60	5.5	3280	9	0	0	0	38800	6590	0	0	0	0	0	0	0	0	0	0	0	0	0	0	0	0	0	0	20300	0	0	0	0	0	0	0	15400	0	14500	19300	7280	18100	0	20200
P01860|IGHG3_HUMAN	N.TTPPMLDSDGSFFLY(+125.90)SK.L	323	339	N		4.05	60	5.5	1540	20	0	0	0	0	0	0	0	0	0	0	0	0	0	0	8390	5460	0	2320	2070	0	0	1790	6500	5870	0	0	0	0	0	0	0	2150	586	2400	3610	0	533	922	7570
P01860|IGHG3_HUMAN	K.GPSVFPLAPC(+57.02).S	5	14	N		3.72	60	9.8	7070	34	0	0	487	0	0	3930	2230	275	1900	0	5740	3070	0	23800	92400	67000	2510	42300	24700	32800	2050	3590	149	1450	7100	0	0	0	819	0	1210	1650	2250	250	0	0	0	0	0
P01860|IGHG3_HUMAN	V.DGVEVHNAK.T	210	218	N		1.69	60	11.1	184	9	0	0	0	0	0	0	0	0	0	0	0	0	0	0	0	159	0	667	665	0	0	829	0	0	0	0	0	0	0	0	0	1380	768	0	1680	0	0	546	0
P01860|IGHG3_HUMAN	K.A(+162.05)(+157.09)LPAPIEK.T	257	264	N		1.32	60	19	178	2	0	5190	0	0	0	0	0	0	0	0	0	0	0	0	0	0	0	0	0	0	0	0	0	0	0	0	0	0	0	0	0	0	0	0	0	0	0	0	0
P01860|IGHG3_HUMAN	R.VVSVLTVLHQDWLNGK(+57.02).E	232	247	N		1.57	60	6.8	915	18	0	0	29600	0	0	0	0	0	0	859	0	870	0	0	0	0	630	794	2510	0	0	0	0	522	0	0	1580	0	1960	0	0	0	2190	0	0	0	0	532	555
P01860|IGHG3_HUMAN	N.TTPPMLDSDGSFFLYSK.L	323	339	N		2.81	60	9.6	90900	45	0	0	2230	0	0	54100	618	75700	13500	26100	135000	16900	4330	135000	549000	337000	40000	311000	394000	164000	341000	66300	82700	82300	28800	9170	79600	4200	139000	4020	76400	35600	33000	88000	86600	117000	29500	48400	37100
P01860|IGHG3_HUMAN	V.VSVLTVLHQDWLNGK.E	233	247	N		1.4	60	14.1	117	5	0	0	0	0	0	0	0	0	0	0	0	0	0	0	0	0	0	0	0	0	0	0	0	1030	0	0	0	0	0	0	0	0	1900	0	0	0	0	0	0
P01860|IGHG3_HUMAN	G.GTAALGC(+57.02)LVK.D	21	30	N		1.2	60	12.8	110	5	0	0	0	0	0	1630	0	0	0	0	0	0	0	0	0	0	0	0	787	0	0	0	0	0	0	0	0	0	0	557	0	0	0	0	0	0	0	2210	0
P01860|IGHG3_HUMAN	K.GPSVFPLAPC(+57.02)SR.S	5	16	N		8.42	60	10.6	221000	46	993	0	52100	0	0	179000	128000	56600	98900	71000	310000	72800	60900	356000	862000	671000	261000	550000	708000	235000	141000	254000	394000	273000	85100	57200	132000	88200	160000	53900	105000	133000	234000	369000	305000	195000	247000	119000	266000
P01860|IGHG3_HUMAN	P.LGDTTHTC(+57.02)PR.C	104	113	N	Y	1.29	60	7.4	74.8	6	0	0	0	0	0	0	0	0	0	0	0	0	0	0	0	0	0	0	175	0	0	992	0	0	0	0	0	0	0	0	0	229	0	0	740	0	0	0	551
P01860|IGHG3_HUMAN	R.EPQVY(+125.90)TLPPSR.E	275	285	N		1.57	60	3.7	2020	17	0	0	0	0	0	0	0	0	0	0	0	0	0	0	16700	14100	907	3590	5360	0	0	1210	4010	1600	0	0	0	0	0	0	0	6620	0	0	2220	0	0	0	11100
P01860|IGHG3_HUMAN	K.SC(+57.02)DTPPPC(+57.02)PR.C	119	128	Y	Y	8.2	60	5.6	68500	48	31800	56200	0	260000	13800	12100	32900	23400	95800	81800	337000	4940	67000	26400	18700	44900	45100	26500	71200	5100	2750	50200	33000	24000	138000	332000	67500	76400	103000	148000	190000	25700	333000	28300	30800	29000	37300	34600	55600
P01860|IGHG3_HUMAN	R.VVSVLTVLHQDWLN.G	232	245	N		1.61	60	9.4	45.4	3	0	0	0	0	0	0	0	0	0	808	0	0	0	0	0	0	0	0	0	0	0	0	0	0	0	0	0	0	0	0	0	0	0	0	0	0	0	0	714
P01860|IGHG3_HUMAN	S.VLTVLHQDWLNGK.E	235	247	N		0.91	60	4.6	29.6	2	0	0	0	0	0	0	0	0	0	0	0	0	0	0	0	0	0	0	0	0	0	0	0	0	0	0	0	0	0	0	0	0	535	0	0	0	0	0	0
P01860|IGHG3_HUMAN	Y.TLPPSR.E	280	285	N		3.01	60	5.8	1440	33	0	0	0	3950	0	2790	4620	1230	0	0	3390	3430	1570	1950	0	3150	2040	1290	2870	0	0	0	855	0	6550	3340	4420	367	9630	781	5190	764	0	510	1040	1080	213	0	706
P01860|IGHG3_HUMAN	T.T(+126.10)PPMLDSDGSFFLYSK.L	324	339	N		0.05	60	0	22.1	1	0	0	1080	0	0	0	0	0	0	0	0	0	0	0	0	0	0	0	0	0	0	0	0	0	0	0	0	0	0	0	0	0	0	0	0	0	0	0	0
P01860|IGHG3_HUMAN	K.NQVSLTC(+57.02)LVK(+57.02).G	291	300	N		0.02	60	0	7.83	1	0	0	383	0	0	0	0	0	0	0	0	0	0	0	0	0	0	0	0	0	0	0	0	0	0	0	0	0	0	0	0	0	0	0	0	0	0	0	0
P01834|IGKC_HUMAN	K.VDNALQSGNSQESVTEQDSK.D	43	62	N		22.27	60	8.3	254000	47	846000	645000	95600	677000	484000	0	0	260000	431000	516000	819000	112000	110000	132000	155000	221000	145000	89300	145000	30900	110000	272000	103000	93100	775000	343000	332000	416000	549000	463000	449000	123000	462000	63400	64000	66200	56800	87700	209000
P01834|IGKC_HUMAN	K.VY(+125.90)AC(+57.02)EVTHQGLSSPVTK.S	84	100	N		8.94	60	6.2	14000	32	0	0	0	0	0	0	0	2290	3660	3120	1080	0	0	20000	0	59100	12900	26500	14800	0	0	29800	28100	17800	0	0	0	416	2850	0	0	20200	19100	12800	24100	6950	10600	25800	99700
P01834|IGKC_HUMAN	F.PPSDEQLK.S	12	19	N		5.55	60	7.7	7340	33	0	0	1120	0	0	0	0	0	0	789	0	3160	0	18100	40600	26600	18000	23800	16100	14000	18400	1920	5680	12400	0	0	402	0	0	0	0	3420	2860	9280	10700	7440	12100	2970	6810
P01834|IGKC_HUMAN	Y.A(+157.09)C(+162.05)EVTHQGLSSPVTK.S	86	100	N		9.47	60	8.1	5950	2	0	0	0	0	0	173000	119000	0	0	0	0	0	0	0	0	0	0	0	0	0	0	0	0	0	0	0	0	0	0	0	0	0	0	0	0	0	0	0	0
P01834|IGKC_HUMAN	K.VY(+183.04)AC(+57.02)EVTHQGLSSPVTK.S	84	100	N		5.9	60	5.8	7010	18	0	0	0	0	0	0	0	0	0	2280	2480	0	0	0	0	0	0	0	0	0	0	0	0	3170	0	0	834	0	971	0	0	6080	0	6160	5690	0	3850	0	2310
P01834|IGKC_HUMAN	K.HKVYAC(+162.05)EVTHQGLSSPVTK.S	82	100	N		6.62	60	4.3	4300	13	0	0	0	0	0	0	0	0	0	0	0	0	0	0	0	0	0	0	0	0	0	0	1870	3450	0	0	0	0	0	0	0	0	0	0	5180	2850	1600	0	0
P01834|IGKC_HUMAN	K.SGTASVVC(+57.02)LLNNFY(+125.90)PR.E	20	35	N		4.48	60	6.9	6670	30	0	0	798	0	0	0	0	261	0	0	0	0	0	5380	39900	20200	1630	10300	7430	0	0	2850	9250	8140	0	0	0	1100	0	428	0	15400	6290	3630	6860	314	4470	4740	38500
P01834|IGKC_HUMAN	P.S(+126.10)(+183.04)VFIFPPSDEQLKSGTASVVC(+57.02)LLNNFYPR.E	7	35	N		7.05	60	6.2	2670	26	0	0	0	0	0	0	0	0	0	0	0	1610	0	2910	6060	371	2470	4380	5400	0	0	1290	3580	4420	0	0	0	0	0	0	0	5260	3240	6720	16100	3910	9760	0	5930
P01834|IGKC_HUMAN	V.AAPSVFIFPPSDEQLK.S	4	19	N		4.83	60	9.4	2600	25	0	0	0	0	0	0	0	0	0	0	0	383	0	5840	19600	0	7200	8610	6330	5450	9200	0	1570	4980	0	0	0	0	0	0	0	748	942	3730	1110	3800	5730	0	3650
P01834|IGKC_HUMAN	K.VYAC(+57.02)EVTHQGLSSPVTK(+57.02).S	84	100	N		3.47	60	7.6	2420	14	3860	0	48200	0	0	0	0	1780	0	0	0	0	1270	0	0	0	508	6880	1780	0	0	0	0	0	4730	4380	1270	3110	25600	0	11300	0	0	0	0	0	0	0	0
P01834|IGKC_HUMAN	K.DSTYSLSSTLTLSK(+183.04)ADYEK.H	63	81	N		4.12	60	9.3	2060	27	0	0	683	0	0	0	0	0	0	0	1920	5790	0	2750	735	0	0	15300	524	1930	1120	1490	5000	1930	11000	0	2330	0	347	0	2840	7090	0	0	2270	0	284	723	11100
P01834|IGKC_HUMAN	A.C(+57.02)(+162.05)EV(+157.09)THQGLSSPVTK.S	87	100	N		0.42	60	0	1780	1	0	0	0	0	0	0	0	0	0	0	0	0	0	0	87000	0	0	0	0	0	0	0	0	0	0	0	0	0	0	0	0	0	0	0	0	0	0	0	0
P01834|IGKC_HUMAN	F.IFPPSDEQLK.S	10	19	N		4	60	9	9570	40	2440	0	9830	10300	0	0	10300	5030	0	4300	19100	5880	7160	24000	52600	37100	6560	19500	10900	2850	1520	0	1770	9100	53300	33800	16200	7950	32200	8060	11400	4800	4120	4100	4830	6600	1580	0	0
P01834|IGKC_HUMAN	R.TVAAPSVF.I	2	9	N		5.98	60	6.2	1170	22	0	0	0	0	0	0	0	0	0	0	0	1220	0	3200	5180	5500	2090	4760	3750	0	2440	0	0	0	0	0	1140	0	2030	0	632	0	0	1580	929	0	321	0	0
P01834|IGKC_HUMAN	K.HKVYAC(+57.02)EVTHQGLSSPVTK.S	82	100	N		3.56	60	9.2	7460	21	78300	24400	0	44800	41600	0	0	0	1950	0	0	0	0	0	0	0	0	0	0	0	0	4420	5370	15600	0	0	0	7520	1760	0	0	3290	61600	459	4530	0	6400	15200	30600
P01834|IGKC_HUMAN	A.C(+57.02)EVTHQGLSSPVTK.S	87	100	N		7.5	60	5.1	980	23	1730	0	0	0	0	0	0	0	0	0	0	0	0	1360	0	3120	1530	0	1810	0	0	1890	1100	0	0	0	0	0	957	0	0	0	3970	1660	2840	1310	2020	0	1810
P01834|IGKC_HUMAN	RTVAAPSVFIFPPSDEQLK.S	1	19	Y	Y	3.13	60	10.3	2680	30	0	0	12300	0	0	0	0	6690	0	6580	4850	2700	0	1490	2360	0	3230	1740	9780	0	1040	4860	0	4870	3760	0	7200	0	780	0	1520	0	0	2060	0	2190	2650	0	1270
P01834|IGKC_HUMAN	K.VDNALQSGNSQESVTEQDSKDSTYSLSSTLTLSK.A	43	76	N		3.15	60	8.1	7420	27	0	0	5350	0	0	0	517	13300	6180	22700	7000	0	0	0	0	0	0	0	0	0	0	12600	32900	16100	1090	0	1790	5670	2180	0	0	8420	18100	6080	3740	5850	21100	30600	87400
P01834|IGKC_HUMAN	K.DSTYSLSSTLTLSK.A	63	76	N		4.67	60	8.5	220000	48	3580	0	33700	2680	1190	69100	174000	143000	250000	501000	646000	110000	76700	259000	456000	480000	333000	382000	358000	162000	479000	160000	221000	302000	474000	50600	193000	73200	397000	59100	191000	155000	159000	475000	365000	248000	226000	115000	402000
P01834|IGKC_HUMAN	K.HK(+162.05)VYAC(+57.02)EVTHQGLSSPVTK.S	82	100	N		2.56	60	11.4	717	11	4360	0	0	7920	0	0	0	0	438	2160	0	0	2060	0	0	0	0	0	0	0	0	0	0	0	6830	2460	0	3410	1360	0	2570	0	0	0	0	0	0	0	1580
P01834|IGKC_HUMAN	V.YAC(+57.02)EVTHQGLSSPVTK.S	85	100	N		6.4	60	6.7	2350	28	2030	0	0	0	0	0	0	0	0	0	0	749	0	3690	0	10600	0	2900	5070	0	0	4080	3910	2650	2470	0	0	0	0	0	901	0	4880	1760	4140	1920	4270	1380	5730
P01834|IGKC_HUMAN	R.TVAAPSVFIFPPSDEQLK.S	2	19	N		2.61	60	7.6	628000	45	0	0	47100	0	0	133000	35500	379000	93200	631000	312000	347000	12300	1400000	2740000	1900000	1530000	1390000	1630000	1020000	1790000	328000	725000	931000	237000	16300	517000	7950	434000	17000	289000	611000	408000	726000	651000	813000	531000	487000	476000
P01834|IGKC_HUMAN	K.VYAC(+57.02)EVTHQGLSSPVTK(+57.02)SFNR.G	84	104	N		2.62	60	8.5	618	10	0	0	0	0	0	0	0	2740	0	0	3150	0	341	0	0	0	0	0	0	0	0	0	0	0	6150	2650	5970	1590	3100	0	3320	0	0	0	0	0	0	0	1290
P01834|IGKC_HUMAN	K.VDNALQSGNSQESVTEQDSK(+57.02).D	43	62	N		0.57	60	0	605	1	0	0	29600	0	0	0	0	0	0	0	0	0	0	0	0	0	0	0	0	0	0	0	0	0	0	0	0	0	0	0	0	0	0	0	0	0	0	0	0
P01834|IGKC_HUMAN	K.HK(+57.02)VYAC(+57.02)EVTHQGLSSPVTK.S	82	100	N		1.71	60	10.2	486	7	3720	0	0	0	0	0	0	0	0	0	1220	514	0	0	0	0	0	0	0	0	0	0	0	0	0	5900	3630	5270	0	0	3590	0	0	0	0	0	0	0	0
P01834|IGKC_HUMAN	V.FIFPPSDEQ(+157.09)LK(+162.05)SGT(+162.05)ASVVC(+57.02)LLNNFYPR.E	9	35	N		3.17	60	6.8	346	6	0	0	0	0	0	0	0	0	0	0	0	0	0	3500	0	0	0	3230	0	0	0	0	0	0	0	0	2400	0	0	0	0	3040	0	0	0	0	0	0	2170
P01834|IGKC_HUMAN	K.VQWK(+57.02)VDNALQSGNSQESVTEQDSK.D	39	62	N		3.49	60	6.3	346	6	0	0	0	0	0	0	0	0	0	0	0	539	0	0	0	0	0	0	0	0	0	0	0	0	3550	2130	3640	0	5240	0	1840	0	0	0	0	0	0	0	0
P01834|IGKC_HUMAN	K.SGTASVVC(+57.02)LLNNFYPR(+.98).E	20	35	N		4.17	60	8.6	79200	44	0	0	121000	0	0	32100	32300	35400	9050	280000	42700	41300	1290	61200	224000	154000	83200	103000	410000	77100	45000	40300	86500	152000	26300	813	79500	0	47400	3260	52900	66600	78300	264000	169000	66900	95200	53400	73700
P01834|IGKC_HUMAN	Y.AC(+57.02)EVT(+162.05)H(+157.09)QGLSSPVTK.S	86	100	N		1.57	60	7.5	328	4	2760	0	7940	0	0	0	0	0	0	0	0	0	0	0	0	0	0	0	0	0	0	0	0	0	0	0	1340	0	4030	0	0	0	0	0	0	0	0	0	0
P01834|IGKC_HUMAN	K.VQWKVDN(+162.05)ALQSGNSQESVTEQDSK.D	39	62	N		2.44	60	9.9	265	10	0	0	0	0	0	0	0	1660	0	1790	0	0	1130	0	158	0	0	0	0	0	0	0	0	0	1400	0	2110	1330	1640	0	1240	0	0	0	0	0	0	0	0
P01834|IGKC_HUMAN	K.SFNRGEC(+57.02)	101	107	N		2.02	60	6.7	236	7	4010	3060	0	1450	0	0	0	0	0	0	0	0	0	0	0	0	0	0	0	0	0	0	0	0	0	0	0	0	0	0	0	0	1100	620	0	0	0	0	263
P01834|IGKC_HUMAN	Y.SLSSTLTLSK.A	67	76	N		1.05	60	13.9	223	4	0	0	0	0	0	0	0	0	0	0	0	0	0	0	0	0	1490	5840	0	0	0	0	0	0	0	0	1190	0	0	0	2410	0	0	0	0	0	0	0	0
P01834|IGKC_HUMAN	Y.AC(+57.02)EVTHQGLSSPVTK.S	86	100	N		3.87	60	10.2	6300	40	3160	0	127	3860	0	0	4440	857	0	4450	9220	5040	0	7180	0	15000	6420	9360	10700	709	2550	7180	4960	8100	14500	2540	4060	0	4840	0	0	4680	22100	7660	13500	7740	5800	6130	5980
P01834|IGKC_HUMAN	K.VYAC(+57.02)EVTHQGLSSPVTK.S	84	100	N		10.95	60	7.8	680000	45	629000	286000	62900	659000	0	0	533000	928000	654000	1220000	679000	249000	447000	856000	0	1390000	1000000	677000	907000	250000	252000	784000	651000	1250000	2830000	711000	1070000	581000	1340000	0	754000	223000	1050000	801000	1090000	921000	858000	450000	674000
P01834|IGKC_HUMAN	K.ADYEK.H	77	81	N		6.16	60	7.5	157	21	0	1010	0	1580	1140	0	0	0	0	0	565	71.3	0	0	0	0	0	0	230	0	0	0	0	139	0	970	233	0	252	325	0	0	200	53.6	117	0	0	0	0
P01834|IGKC_HUMAN	Q.S(+126.10)(+183.04)G(+157.09)NS(+157.09)QESVTEQDSK.D	49	62	N		1.93	60	6.2	113	3	0	0	0	0	0	0	0	0	0	1930	0	0	0	0	0	0	0	0	0	0	0	0	0	0	0	0	0	0	2330	0	0	0	0	0	0	0	0	0	0
P01834|IGKC_HUMAN	K.VY(+125.90)AC(+57.02)EVTH(+125.90)QGLSSPVTK.S	84	100	N		0.16	60	0	88.7	1	0	0	0	0	0	0	0	0	0	0	0	0	0	0	0	0	0	0	0	0	0	0	0	0	0	0	0	0	0	0	0	0	0	0	0	0	0	0	4350
P01834|IGKC_HUMAN	K.HK(+183.04)VYAC(+57.02)EVTHQGLSSPVTK.S	82	100	N		1.77	60	10.2	577	7	0	0	0	0	0	0	0	0	0	3910	7180	0	0	0	0	0	0	0	0	0	0	2630	0	0	0	0	2300	0	0	0	0	0	2670	0	0	0	0	0	0
P01834|IGKC_HUMAN	K.VDNALQSGNSQESVTEQDSKDSTY(+125.90)SLSSTLTLSK.A	43	76	N		0.05	60	0	58.4	1	0	0	0	0	0	0	0	0	0	0	0	0	0	0	0	0	0	0	0	0	0	0	0	0	0	0	0	0	0	0	0	0	0	0	0	0	0	0	2860
P01834|IGKC_HUMAN	C.EVTHQGLSSPVTK.S	88	100	N		0.04	60	0	56.3	1	0	0	0	0	0	0	0	0	0	0	0	0	0	0	0	0	0	0	0	0	0	0	0	0	2760	0	0	0	0	0	0	0	0	0	0	0	0	0	0
P01834|IGKC_HUMAN	K.SGTASVVC(+57.02)LLNNFYPR.E	20	35	N		4.89	60	8.8	510000	45	0	0	205000	0	0	85100	61900	257000	64400	407000	251000	370000	14800	1130000	2070000	1180000	845000	954000	1180000	754000	456000	549000	552000	999000	79800	27800	273000	23100	323000	18500	98700	659000	976000	762000	987000	722000	713000	246000	716000
P01834|IGKC_HUMAN	S.S(+162.05)PVTK.S	96	100	N		1.12	60	9	14.5	2	0	0	0	0	0	0	0	0	0	0	0	0	0	0	0	0	0	0	0	0	0	0	0	0	0	0	0	0	0	0	0	153	0	0	0	0	0	0	0
P01834|IGKC_HUMAN	R.TVAAPSVFIFPPSDEQLK(+57.02).S	2	19	N		0.02	60	0	14.3	1	0	0	702	0	0	0	0	0	0	0	0	0	0	0	0	0	0	0	0	0	0	0	0	0	0	0	0	0	0	0	0	0	0	0	0	0	0	0	0
P04114|APOB_HUMAN	K.QSFDLS(+162.05)VK(+157.09)AQYKKN(+157.09)K.H	3167	3181	Y	Y	6.21	60	7.1	21000	42	23700	28600	1530	31900	46300	0	0	76600	21000	63600	34700	5620	0	12800	3900	3580	4170	0	3180	4280	11800	11200	17200	47300	24400	0	58400	0	58900	0	32500	82200	3570	40300	53000	30700	27900	9110	47300
P04114|APOB_HUMAN	K.GESKLEVLNFDFQANAQLS(+126.10)NPK.I	2797	2818	N	Y	10.03	60	8.4	8110	39	0	0	0	0	0	1920	1110	0	3660	1460	5090	7390	1270	6700	22500	0	6320	8790	13600	15300	8570	3430	14000	25600	1930	0	4050	1510	5590	0	2470	10400	2440	25300	6540	19500	4140	0	10700
P04114|APOB_HUMAN	K.GFEPTLEALFGK.Q	696	707	N	Y	7.62	60	7.1	6370	34	0	0	1790	0	0	0	0	0	0	2750	817	7970	0	17200	9410	13000	16900	17300	17700	24600	16400	3370	5170	7730	0	0	3050	0	2940	0	0	10400	3830	8320	10600	4780	5030	9000	6130
P04114|APOB_HUMAN	K.AEALKLFLE.E	2463	2471	N	Y	5.3	60	9.1	5450	28	0	0	0	0	0	0	0	0	0	0	0	1150	0	16900	39900	26600	17400	15700	21800	11100	22600	0	4860	11800	0	0	0	0	1000	0	0	2590	1690	10400	1920	4400	10200	430	0
P04114|APOB_HUMAN	R.EFQVPTFTIPK.L	1334	1344	N	Y	9.28	60	10.4	5350	37	0	0	1480	0	0	0	0	0	1150	525	2020	2520	0	13700	7470	9870	12400	10300	14800	18600	13700	3970	5530	7650	944	0	3680	0	4000	0	1780	7730	3650	8760	10700	10500	7780	4200	5600
P04114|APOB_HUMAN	K.LDNIYSSDK.F	1770	1778	N	Y	6.6	60	7.1	5230	34	0	0	175000	0	0	0	0	0	0	0	2830	1700	1010	3770	1500	2520	5840	2020	5150	2450	2760	0	1730	2020	0	4190	0	3060	1070	2440	0	2570	0	2080	3030	2730	1580	2860	1060
P04114|APOB_HUMAN	K.IEDG(+157.09)T(+157.09)LAS(+183.04)K.T	3936	3944	N	Y	4.2	60	3.6	5170	5	177000	0	0	0	0	0	0	0	0	0	0	0	0	0	0	0	0	0	0	0	47500	0	21600	0	0	0	0	0	0	0	0	0	0	3590	0	0	0	0	0
P04114|APOB_HUMAN	R.E(+162.05)(+157.09)ELC(+57.02)T(+126.10)M(+15.99)FIR.E	4214	4222	N	Y	7.07	60	6.9	5030	31	6540	0	23800	4600	0	0	0	8790	1620	9260	11800	6780	0	0	0	3020	3300	10000	0	0	0	0	0	2160	28000	0	21700	3070	22400	0	28000	1820	0	0	1100	367	3270	5320	160
P04114|APOB_HUMAN	K.TEVIPPLIENR.Q	950	960	N	Y	8.49	60	7.1	4770	31	0	0	2330	0	0	0	0	0	0	0	0	4440	0	8190	4990	11100	10800	8220	12500	16500	13200	0	4430	7110	0	0	1890	0	0	0	1920	7970	0	5630	9680	9130	8030	11200	3770
P04114|APOB_HUMAN	K.M(+15.99)LETVR.T	1312	1317	N		6.06	60	10.7	4630	42	3500	2630	0	12700	841	1700	2910	1030	969	2090	6450	1710	2090	9310	9550	16000	9200	5050	9300	4360	3160	0	5550	1490	15300	3200	0	0	5350	1380	0	1140	0	8780	7210	9950	5710	965	4060
P04114|APOB_HUMAN	K.LAIPEGK.Q	133	139	N	Y	4.44	60	7.2	4980	46	9630	0	1780	2990	3290	5060	6710	2930	0	3020	4720	1650	1090	7460	920	7510	15800	5550	16600	8090	5260	3400	2900	5230	1310	4630	7600	4890	7310	5900	1280	4760	2850	2610	0	6480	4270	4830	3600
P04114|APOB_HUMAN	K.NIILPVYDK.S	3674	3682	N	Y	7.46	60	7.8	3930	38	0	0	22000	0	0	0	0	0	734	0	0	2010	0	8390	4560	6730	10700	9220	12800	9250	10900	1590	3280	5290	495	0	1560	594	2030	633	1170	4940	1690	4730	7610	7750	4680	2640	2460
P04114|APOB_HUMAN	R.IPSVQINFK.D	2626	2634	N	Y	4.84	60	9.3	4200	37	23900	0	0	0	0	0	2540	0	2600	0	0	7230	0	10600	2950	4560	9780	8000	5630	8740	6640	960	2460	5070	1570	0	3680	1170	2140	954	0	5470	3700	2950	5080	5830	5150	2740	3460
P04114|APOB_HUMAN	R.VNDESTEGKTS(+183.04)YR(+57.02)LTLDIQNK(+57.02).K	1079	1099	N	Y	7.6	60	8.5	3860	19	0	0	0	0	0	0	0	0	0	0	0	0	2290	27900	32000	0	15100	22100	22200	8060	3700	0	0	6010	0	0	0	0	0	0	0	0	0	0	0	9050	5470	0	0
P04114|APOB_HUMAN	R.SEILAHWSPAK.L	1135	1145	N	Y	5.19	60	9.2	4290	44	2110	0	3210	8060	0	1690	2360	1310	2270	957	3250	7330	0	1540	3220	5850	3420	6470	8390	4570	6740	2410	2840	3890	2670	0	4420	0	7550	3110	4100	8280	1530	4000	5420	9210	4450	8820	3270
P04114|APOB_HUMAN	R.LNTDIAGLASAIDM(+15.99)STNYNSDSLHFSNVFR.S	1868	1897	N	Y	4.13	60	8.7	4840	30	0	0	0	0	0	0	0	0	0	835	0	1880	0	12600	5290	5620	8440	6720	15500	20300	9860	5540	7680	7350	0	0	0	0	4450	0	0	4450	6110	6590	7790	9370	7470	5670	6670
P04114|APOB_HUMAN	K.AAIQALR.K	526	532	N	Y	10.51	60	5.3	3710	43	4350	4940	0	4310	0	0	2040	547	2340	3900	2290	2140	0	7970	2690	7420	10100	6850	8470	3980	3840	0	3320	4000	4950	1660	4740	2750	7960	1650	3520	3800	3150	2740	5280	5990	4920	1640	2850
P04114|APOB_HUMAN	K.LLSGGNTLHLVSTTK.T	935	949	N	Y	4.32	60	7.6	3950	44	0	0	0	0	0	1080	2210	686	2690	3320	3090	5720	403	8210	3870	8080	9920	7340	13000	6960	9670	1470	3260	2300	2010	1220	2990	1510	6260	502	2980	7880	4140	2870	5880	8310	2870	10700	1890
P04114|APOB_HUMAN	K.GVISIPR.L	1122	1128	N	Y	8.43	60	6.1	3570	37	1200	0	0	0	0	0	0	0	3660	0	1560	2710	0	8730	3350	5690	9550	4700	9440	6240	6670	1490	2850	5700	3630	4730	0	0	2260	3500	2240	3160	0	3630	7200	7380	4680	2770	3360
P04114|APOB_HUMAN	K.SPAFTDLHLR.Y	3980	3989	N	Y	5.64	60	7.5	3770	38	0	0	0	0	0	0	2050	0	2420	2680	2400	5090	0	9840	4020	7450	10900	7250	8940	9480	7570	2920	2110	4800	1750	0	2920	1870	3430	374	1790	2900	2950	2810	8230	5940	0	3720	2530
P04114|APOB_HUMAN	K.QGFFPDSVNK.A	708	717	N	Y	7.35	60	5.2	3350	32	996	0	0	0	0	0	0	0	1580	1810	0	3650	0	7090	0	6130	8380	6700	6550	7750	6580	0	2230	5780	1770	0	1750	967	0	910	0	5830	904	6340	8710	7720	7140	0	5000
P04114|APOB_HUMAN	R.TIDQM(+15.99)LNSELQWPVPDIYLR.D	2675	2694	N	Y	4.01	60	9.8	4650	31	0	0	154	0	0	0	0	0	0	0	0	4490	0	7750	6850	22400	8260	7740	16900	23100	17800	0	6930	3540	0	0	0	0	2140	0	0	1630	1220	15800	8430	10500	15100	3390	9960
P04114|APOB_HUMAN	K.LALWGEHTGQLYSK.F	1917	1930	N	Y	5.22	60	6.3	3670	40	452	0	0	0	248	0	765	1290	2530	1440	1330	7900	0	8870	4140	4680	9740	7930	9950	6650	10200	2510	2650	3590	995	0	1780	0	5630	0	1430	3590	1660	4450	5510	7450	6280	1990	2400
P04114|APOB_HUMAN	K.IVQILPWEQNEQVK.N	577	590	N	Y	8.75	60	8.8	3130	31	0	0	1840	0	0	0	0	631	1270	2260	2200	8320	0	6840	3120	0	0	3280	709	8460	10500	0	2020	1040	1630	0	0	0	0	0	1320	7720	3440	4840	7170	895	2480	0	3930
P04114|APOB_HUMAN	R.EIFNM(+15.99)AR.D	428	434	N	Y	7.97	60	5.5	3070	40	3730	1990	0	1010	0	0	0	482	1910	1560	1840	1920	0	4990	1510	4810	5960	4480	6340	2110	3260	7830	1350	0	2700	864	2270	2910	4760	3030	0	2970	8480	1770	3270	0	751	15700	2390
P04114|APOB_HUMAN	K.INPLALK.E	2819	2825	N	Y	5.52	60	5.5	3040	33	0	0	330	0	0	0	0	0	0	1160	0	4850	0	0	3980	0	15600	0	0	9490	6670	4740	1890	6710	1020	0	1210	0	3070	983	973	5390	2830	2100	5260	7220	5710	8470	2990
P04114|APOB_HUMAN	K.AQIPILR.M	3431	3437	N	Y	4.38	60	8.7	3150	36	2780	0	0	0	0	0	0	0	0	994	982	1860	0	3190	3080	7190	6460	3390	3800	8180	4180	2050	2000	4990	0	0	637	1730	1410	0	1330	5190	2480	4160	6400	5410	4540	3990	2800
P04114|APOB_HUMAN	K.AQNLYQELLTQEGQASFQGLK.D	4148	4168	N	Y	2.53	60	9.3	3270	18	0	0	0	0	0	0	0	0	0	0	0	1550	0	0	0	0	0	0	0	19000	0	0	0	512	0	0	672	0	646	0	0	1580	0	0	867	118000	0	1470	1650
P04114|APOB_HUMAN	K.LYSILK.I	2758	2763	N	Y	7.59	60	4.1	2910	39	877	0	1530	0	0	0	0	0	0	888	1110	2540	0	7860	3170	6250	11000	7040	9390	8870	3890	2310	1520	3740	1030	1280	939	0	1730	0	910	4190	1030	1180	5090	5040	4090	6050	2240
P04114|APOB_HUMAN	Y.SLVTTLNSDLK.Y	1792	1802	N	Y	10.35	60	8.1	2870	39	0	0	0	0	0	0	1530	1270	0	3060	1160	1320	0	6480	2530	4110	7680	6580	9810	0	7590	3810	1460	2770	1340	832	4290	1060	3840	1100	2780	2770	0	1840	5750	5290	4930	6450	1850
P04114|APOB_HUMAN	K.EFNLQNM(+15.99)GLPDFHIPENLFLK.S	1260	1280	N	Y	3.04	60	8.7	8940	34	0	0	0	0	996	0	0	106	0	2350	0	3650	0	14800	6800	9660	10900	16600	48500	25100	8500	1740	893	12600	0	0	4130	0	5040	0	0	116000	0	15200	15400	12100	31700	9960	9400
P04114|APOB_HUMAN	K.NM(+15.99)EVSVATTTK.A	3420	3430	N	Y	7.96	60	5.8	2730	32	12300	0	0	4330	4820	21600	4260	0	3960	0	0	1800	0	2700	372	3610	4940	2630	2080	1390	2500	1100	1910	0	0	0	4100	6450	0	8020	0	0	0	2130	3930	0	0	3840	0
P04114|APOB_HUMAN	K.VPLLLSEPINIIDALEM(+15.99)R.D	2026	2043	N	Y	5.85	60	10.4	3300	21	0	0	0	0	0	0	0	0	0	0	0	0	0	9660	6690	9270	12500	6940	14900	29400	19000	0	4150	0	0	0	0	0	0	0	0	1780	0	812	0	2940	2960	3750	5200
P04114|APOB_HUMAN	K.ESQLPTVM(+15.99)DFR.K	621	631	N	Y	6.15	60	7.4	2410	38	0	0	0	0	0	4490	0	302	0	1880	848	5400	0	5340	2130	6580	6630	4520	4880	5700	5850	1450	0	2440	1440	0	1670	1460	4080	0	2500	1300	1830	3340	4050	4780	325	4910	1910
P04114|APOB_HUMAN	K.QSFDLSVK.A	3167	3174	N	Y	5.97	60	7	2370	40	1560	0	0	0	0	0	0	1130	2120	5340	0	715	0	5410	1510	2180	6270	4950	5220	4070	3610	3170	1980	3910	748	1080	2640	0	2320	2600	761	2010	2590	1970	2170	4310	3430	4370	1710
P04114|APOB_HUMAN	K.M(+15.99)TSNFPVDLSDYPK.S	1189	1202	N	Y	5.23	60	10.5	2500	36	0	0	0	0	0	0	0	0	1300	1760	849	5000	0	4780	3250	3420	7460	3000	7110	6530	6310	0	1230	3600	1020	0	1800	0	3150	0	582	5310	1120	3220	7730	5620	3940	5350	2630
P04114|APOB_HUMAN	K.SKPTVSSSM(+15.99)EFK.Y	3450	3461	N	Y	7.55	60	5.5	3380	38	12000	6220	0	7890	10000	3390	5500	0	4150	6630	3240	3990	0	1810	0	0	2290	0	1740	0	0	4320	0	1940	7320	6590	5240	9900	3300	11500	8530	2620	4910	0	1970	2450	1450	1850	0
P04114|APOB_HUMAN	R.VPQTDM(+15.99)TFR.H	1216	1224	N	Y	9.79	60	5.7	2210	34	6220	0	0	0	0	0	5020	0	3030	2750	1500	0	0	1970	1570	4810	3010	2570	7450	0	1060	0	1550	3110	0	2310	3390	0	7100	4520	0	929	0	4460	2400	3620	4290	0	1170
P04114|APOB_HUMAN	R.VIGNMGQTMEQLTPELK.S	491	507	N	Y	6.31	60	7.7	4390	27	0	0	0	0	0	0	0	0	0	1310	0	11700	0	12200	4010	8080	0	7240	3630	22000	15700	0	1170	0	0	0	1170	0	1450	0	0	11000	983	6040	8650	0	1150	0	6720
P04114|APOB_HUMAN	R.EVGTVLSQVYSK.V	4223	4234	N	Y	7	60	5.3	2190	31	0	0	0	0	0	0	0	594	0	1100	1650	5780	0	6830	0	2210	3240	4090	6600	8380	4940	1540	0	5010	0	0	0	0	1810	893	775	1870	0	2800	4050	5430	2100	5960	0
P04114|APOB_HUMAN	K.SLWDFLK.L	3683	3689	N	Y	6.46	60	8.1	2370	34	0	0	368	0	0	0	0	0	0	794	0	2990	0	6660	3060	2510	8780	5780	7460	10800	8260	1430	1120	2620	0	0	1100	0	1090	0	0	4710	844	1580	4990	3780	2500	2720	1830
P04114|APOB_HUMAN	K.NSLFFSAQPFEITASTNNEGNLK.V	3035	3057	N	Y	3.93	60	9.5	3120	28	0	0	0	0	0	0	0	0	0	297	0	3160	0	12000	19800	5740	5660	6340	11300	10000	10100	0	3240	4930	0	0	0	0	2670	0	418	6180	0	807	4380	7180	7440	1400	614
P04114|APOB_HUMAN	K.LTISEQNIQR.A	335	344	N	Y	3.56	60	10.8	2070	38	3170	0	3120	0	0	0	0	618	0	1630	0	0	0	2250	469	1910	3590	3010	4000	2030	1640	2010	1780	3110	1430	2100	1740	1700	2440	0	2450	2640	0	1460	4520	3590	1540	4890	2180
P04114|APOB_HUMAN	K.LNDLNSVLVM(+15.99)PTFHVPFTDLQVPSC(+57.02)K.L	3737	3762	N	Y	4.42	60	6.9	2330	26	0	0	0	0	0	0	0	0	0	0	0	2460	0	5740	0	5090	9000	5840	8350	15200	0	1500	1670	3270	0	0	0	0	0	0	0	2210	394	1820	6170	3340	3820	1300	2050
P04114|APOB_HUMAN	K.YENYELTLK.S	1563	1571	N	Y	3.57	60	8.3	2630	38	2930	0	3400	0	0	0	2000	384	2150	1850	414	6160	0	3740	1380	0	6810	2410	9490	6630	9170	1800	5620	1310	1540	1660	1930	1530	1890	0	1410	4210	2250	1550	3320	0	5510	5710	4860
P04114|APOB_HUMAN	R.NLQNNAEWVYQGAIR.Q	4107	4121	N	Y	5.04	60	7.1	3570	38	744	0	0	356	0	0	0	0	1480	1450	577	4880	0	4660	4650	7270	7470	6150	13300	9510	8980	1620	2570	4410	2960	0	793	0	2200	0	0	6600	1140	4740	5780	4040	7390	3880	4990
P04114|APOB_HUMAN	K.IEIPLPFGGK.S	1296	1305	N	Y	5.85	60	7.1	1820	30	0	0	1520	0	0	0	0	0	0	0	0	1880	0	1290	0	742	2880	637	842	0	1810	2510	2980	4000	0	0	0	0	985	0	0	3770	2510	1840	6440	5200	4020	4470	2780
P04114|APOB_HUMAN	K.ENFAGEATLQR.I	3548	3558	N	Y	5.52	60	5.7	1810	37	1140	0	0	0	0	0	0	884	0	540	0	2080	0	2590	2230	3030	3240	1540	3750	2930	3170	1580	1080	3200	1850	0	2730	856	4070	1930	2120	3240	1450	1840	3870	3840	1620	4080	2090
P04114|APOB_HUMAN	R.NNALDFVTK.S	3213	3221	N	Y	4.58	60	6.3	1800	29	0	0	0	0	0	0	0	0	0	0	0	1560	0	3280	2050	3220	3530	2500	5220	3030	0	0	879	5050	3010	0	937	0	1660	1030	520	0	0	2000	3640	4030	3790	2090	2250
P04114|APOB_HUMAN	R.VSTAFVYTK.N	3704	3712	N	Y	3.72	60	10.3	1790	20	0	0	0	0	0	0	0	176	2540	0	0	7980	0	0	0	0	2210	0	0	0	0	0	502	5870	3240	3410	0	0	5340	0	2230	15600	0	0	4410	0	4030	4810	0
P04114|APOB_HUMAN	R.YEDGTLSLTSTSDLQSGIIK.N	1537	1556	N	Y	4.21	60	13	1700	29	0	0	0	0	0	0	0	0	641	309	0	141	0	3480	2460	2720	4780	3440	0	5180	4850	0	1830	4130	0	0	913	0	2490	0	0	923	0	3140	5490	4470	3000	957	0
P04114|APOB_HUMAN	R.ILGEELGFASLHDLQLLGK.L	779	797	Y	Y	3.12	60	7.1	19100	40	0	0	2210	0	0	386	1240	1950	2120	11500	3180	8140	0	47800	31100	18700	47500	36500	55000	172000	98000	25700	14100	11000	0	0	9480	0	12500	0	3520	3030	10200	13700	31200	37000	1700	31700	12900
P04114|APOB_HUMAN	R.LPYTIITTPPLK.D	3137	3148	N	Y	6.23	60	9.1	1650	25	0	0	0	0	0	717	0	0	724	1100	912	5480	0	4910	2180	4000	0	4200	0	7950	6550	0	0	0	1630	0	0	0	0	0	814	3670	1410	2650	4720	0	1050	0	1670
P04114|APOB_HUMAN	K.NFVASHIANILNSEELDIQDLKK.L	591	613	N	Y	5.62	60	11.8	2200	26	0	0	0	0	0	0	0	0	0	4120	0	5670	0	0	0	0	3400	0	118	0	6140	1380	844	7400	0	0	0	0	5100	0	0	1850	6350	0	9500	9160	7130	10100	4730
P04114|APOB_HUMAN	K.GMALFGEGK.A	3006	3014	N	Y	3.55	60	6.7	1640	30	0	0	0	9970	0	0	0	202	0	0	0	2410	0	4480	1150	1470	3820	2610	4240	4750	0	1920	0	1480	0	334	0	0	0	891	0	3330	494	1530	3660	3540	4070	0	2680
P04114|APOB_HUMAN	K.LAPGELTIIL	4554	4563	N	Y	2.71	60	8.4	1950	26	0	0	0	0	0	0	0	0	0	0	0	1860	0	11600	3520	5740	10400	13100	14000	9090	4350	0	691	619	0	0	0	0	0	0	0	1120	338	1450	2590	4020	1880	2340	1490
P04114|APOB_HUMAN	K.FSLDGK.A	1697	1702	N	Y	5.87	60	7.6	1560	30	752	0	4360	0	934	0	0	0	1680	0	0	982	0	4030	0	4200	0	4580	6540	2190	2750	0	1310	2450	0	790	0	826	0	2830	1410	0	0	2190	3240	2840	1350	2000	0
P04114|APOB_HUMAN	R.T(+126.10)(+157.09)LQGIPQMIGEVI(+157.09)R(+162.05).K	805	818	N	Y	3.53	60	8.2	1550	24	0	0	0	0	0	0	0	0	0	0	0	20900	0	1570	0	0	0	1670	1100	0	2310	221	1840	2090	0	0	0	0	0	0	0	9900	0	1990	4790	1620	3100	1540	4010
P04114|APOB_HUMAN	K.NIFNFK.V	1725	1730	N	Y	4.24	60	5.6	1530	23	0	0	0	0	0	0	0	0	0	0	0	2080	0	7100	0	4510	3420	7330	0	6580	4940	0	0	2730	0	0	930	0	0	0	0	879	0	1890	0	2440	1750	1320	172
P04114|APOB_HUMAN	K.VSALLTPAEQTGTWK.L	1968	1982	N	Y	5.16	60	7.8	6730	41	0	0	1720	0	0	0	0	0	827	3520	1360	3550	329	9720	5990	11600	16200	11300	13300	14300	17800	1880	8680	10300	0	696	5360	1640	7910	1800	2600	4410	2040	10500	13300	13200	12200	7420	3510
P04114|APOB_HUMAN	K.IGVELTGR.T	2005	2012	N	Y	4.71	60	6.3	1450	19	0	0	0	0	0	0	0	0	0	0	0	4330	0	6420	0	0	8980	3000	5730	0	0	0	0	1810	0	0	0	0	2650	0	0	2570	0	0	5620	3050	3680	0	620
P04114|APOB_HUMAN	K.QTEATM(+15.99)TFK.Y	1044	1052	N	Y	5.93	60	7.4	1450	27	6310	0	0	0	0	4080	2830	0	0	0	0	0	0	2380	0	3610	2580	1430	2460	0	1780	0	1210	2630	3150	5280	0	0	6730	0	0	0	0	2240	637	1030	523	0	896
P04114|APOB_HUMAN	R.QSM(+15.99)TLSSEVQIPDFDVDLGTILR.V	1056	1078	N	Y	3.21	60	9.9	2250	28	0	0	0	0	0	0	0	0	0	0	0	2170	0	3440	2310	6550	5440	3470	5860	4470	6010	0	2450	4660	0	0	846	0	839	0	0	5730	0	3960	3910	5970	3520	819	2750
P04114|APOB_HUMAN	K.ASGSLPYTQTLQDHLNSLK.E	1241	1259	N	Y	4.96	60	6.3	1400	31	0	0	0	196	0	0	0	0	0	0	0	5500	0	1640	0	584	0	0	1190	2660	3150	1120	0	1200	1720	0	827	0	870	0	1020	4930	1570	1550	5480	2720	4740	4890	1500
P04114|APOB_HUMAN	K.C(+57.02)VQSTKPSLMIQK.A	513	525	N	Y	5.4	60	6.7	1330	33	1480	0	0	1120	0	0	0	521	2530	2880	771	0	465	3010	0	2270	3860	2680	2770	1230	0	0	1010	2080	1340	3110	0	0	748	2330	1710	0	0	1660	2130	2840	0	2110	797
P04114|APOB_HUMAN	K.NPNGYSFSIPVK.V	3713	3724	N	Y	4.58	60	6.9	1280	26	0	0	0	0	0	0	0	0	0	0	0	1720	0	2640	0	710	2830	3010	2490	4460	3060	0	0	2010	0	0	0	0	0	0	0	455	1530	2420	1350	1350	2570	3060	1250
P04114|APOB_HUMAN	R.SEYQADYESLR.F	1600	1610	N	Y	5.76	60	6.4	1270	27	0	0	4630	0	0	0	0	1000	0	1240	1240	0	0	2130	3170	2390	3050	1400	3520	0	1740	0	2250	2110	1310	2950	3550	0	4460	0	2160	0	0	1110	3550	2420	1950	0	0
P04114|APOB_HUMAN	K.ATGVLYDYVNK.Y	4077	4087	N	Y	4.34	60	8	1230	24	0	0	6620	0	0	0	0	820	0	1230	0	1610	0	0	3630	0	5580	2900	3690	4360	3770	866	0	2640	0	527	0	0	702	942	0	2910	0	1620	2700	4560	3790	428	1500
P04114|APOB_HUMAN	K.FPEVDVLTK.Y	3791	3799	N	Y	5.39	60	8.2	7770	44	0	0	62500	0	0	4280	4740	343	8500	3810	7000	4030	0	10900	15800	14900	10900	14000	18500	15200	13900	4080	5830	3480	4100	816	1780	1220	6370	749	948	8640	5260	6060	13400	11500	8130	4310	3690
P04114|APOB_HUMAN	K.LIVAM(+15.99)SSWLQK.A	1230	1240	N	Y	5.24	60	7.2	1110	26	0	0	0	0	0	0	0	0	0	903	0	867	0	874	0	3100	3100	2030	0	912	0	0	0	2450	0	0	0	0	0	0	0	2590	1710	1740	3480	4760	741	575	1730
P04114|APOB_HUMAN	K.SNTVASLHTEK.N	2854	2864	N	Y	5.76	60	6.9	1070	23	6160	0	0	0	0	0	0	0	0	0	0	0	1140	1440	0	0	2030	0	0	669	0	0	1160	2230	2250	0	0	0	0	9450	0	0	0	2320	2640	1650	612	2790	1040
P04114|APOB_HUMAN	K.VQGVEFSHR.L	1859	1867	N	Y	5.6	60	9.9	1070	30	0	4210	447	2180	0	0	0	0	0	3070	0	836	0	0	0	0	3180	2510	3090	0	1000	470	783	907	1590	0	0	0	1230	0	0	618	0	0	2620	730	1070	1470	435
P04114|APOB_HUMAN	K.ALVEQGFTVPEIK.T	2579	2591	N	Y	4.93	60	6.3	7190	38	0	0	2430	0	0	0	0	0	2350	2790	3220	8940	0	15500	7320	13400	17100	11500	24100	21500	15000	920	7940	15200	1830	0	5300	0	1370	0	2580	7730	6870	9330	12800	5670	3700	9490	6780
P04114|APOB_HUMAN	K.INNQLTLDSNTK.Y	2877	2888	N	Y	6.24	60	5.9	1040	31	1940	0	0	0	0	0	0	0	670	1750	683	1340	0	2080	0	1800	2270	1860	2450	1040	1390	208	0	0	0	0	1870	1090	2120	1060	2530	1700	1660	0	2480	2200	0	1300	0
P04114|APOB_HUMAN	R.VPSYTLILPSLELPVLHVPR.N	3292	3311	N	Y	2.56	60	8.4	1050	23	0	0	0	0	0	0	0	0	0	0	0	2820	0	2190	0	0	0	0	3430	7630	4780	464	0	0	145	0	0	0	0	0	0	9330	1640	722	677	1210	1700	0	0
P04114|APOB_HUMAN	K.LEVANM(+15.99)QAELVAK.P	864	876	N	Y	4.3	60	11.4	1000	27	0	0	0	0	0	3020	2370	0	0	0	1120	977	0	0	0	2100	1700	0	2460	0	0	1480	238	0	3840	0	3230	0	5180	3150	1990	1180	0	0	1840	1240	1220	1820	991
P04114|APOB_HUMAN	K.LSNDM(+15.99)MGSYAEM(+15.99)K.F	1738	1750	N	Y	5.86	60	6.4	936	31	1410	0	3510	0	0	4430	0	0	2150	1820	1050	1680	0	0	0	0	852	0	1050	671	1080	0	806	1090	1240	0	1380	1860	2840	3430	1980	1680	0	569	803	1610	1380	0	0
P04114|APOB_HUMAN	K.AVSM(+15.99)PSFSILGSDVR.V	3277	3291	N	Y	2.8	60	13.6	895	18	0	0	0	0	0	0	0	0	0	0	0	0	0	0	0	0	0	0	0	4200	7100	922	0	0	0	0	641	0	2020	0	1520	0	3550	0	4830	933	1060	0	0
P04114|APOB_HUMAN	R.NIQEYLSILTDPDGK.G	4447	4461	N	Y	5.52	60	5.3	2810	31	0	0	1000	0	0	0	0	0	0	839	0	2050	0	6460	0	2780	8170	5160	6750	4660	0	1220	2920	7010	0	0	648	0	1190	0	0	6180	0	5940	8520	7350	3780	1950	2330
P04114|APOB_HUMAN	R.HSITNPLAVLC(+57.02)EFISQSIK.S	3184	3202	N	Y	4.71	60	10.8	853	21	0	0	0	0	0	0	0	0	0	0	0	889	0	0	1260	3590	3870	4280	1840	2640	3720	0	0	639	0	0	0	0	0	0	0	627	0	1670	2220	3290	1860	445	0
P04114|APOB_HUMAN	R.M(+15.99)YQM(+15.99)DIQQELQR.Y	2523	2534	N	Y	5.02	60	7.5	849	22	0	0	6100	0	0	0	0	0	1230	0	704	4410	0	0	0	0	2170	0	1560	0	0	0	0	2090	0	1350	1800	0	2020	1680	0	2920	1120	1950	109	1640	0	0	0
P04114|APOB_HUMAN	K.GM(+15.99)TRPLSTLISSSQSC(+57.02)QYTLDAK.R	230	252	N	Y	4.22	60	6.4	844	25	0	0	0	0	0	0	0	0	0	1290	304	1460	0	528	0	1910	964	1140	1100	0	0	5250	1060	923	0	0	0	516	2090	0	1050	2710	3400	613	1090	1770	886	6900	1270
P04114|APOB_HUMAN	K.YNALDLTNNGK.L	1803	1813	N	Y	2.93	60	9.8	989	22	0	0	0	0	0	0	0	0	356	0	0	0	0	3230	0	0	2840	2820	4280	0	2400	0	0	0	704	0	0	426	0	3250	1880	1810	1910	0	2620	1610	2530	1660	0
P04114|APOB_HUMAN	K.FSVPAGIVIPSFQALTAR.F	3869	3886	N	Y	4.78	60	11.5	833	19	0	0	0	0	0	0	0	0	0	0	0	2920	0	0	0	0	0	0	2840	0	0	0	0	875	0	0	0	0	0	0	0	1130	0	883	4430	4550	5270	0	492
P04114|APOB_HUMAN	K.IDDIWNLEVK.E	3538	3547	N	Y	4.47	60	10.2	828	19	0	0	425	0	0	0	0	0	1350	0	809	2170	0	2670	0	1210	2840	2220	1060	5920	1900	0	0	0	0	0	1030	0	2180	0	660	0	0	0	0	0	0	0	0
P04114|APOB_HUMAN	K.IADFELPTIIVPEQTIEIPSIK.F	3847	3868	N	Y	3.1	60	9.8	1210	17	0	0	0	0	0	0	0	0	0	0	0	3190	0	3980	0	0	6240	0	2520	12000	10300	0	777	3100	0	0	0	0	0	0	0	1360	0	0	0	4840	2110	437	0
P04114|APOB_HUMAN	A.EEEMLENVSLVC(+57.02)PK.D	28	41	N	Y	4.18	60	9.5	809	20	0	0	0	0	0	0	0	0	0	781	954	0	0	1470	0	0	1950	1970	4550	1860	0	2160	0	0	0	0	0	0	0	0	721	0	0	0	0	0	3390	3450	1830
P04114|APOB_HUMAN	R.FFGEGTK.K	298	304	N	Y	4.31	60	10.4	801	26	913	0	0	0	0	804	1110	0	0	1510	0	0	0	0	0	3490	5000	0	1120	0	916	0	528	540	1850	0	0	1950	0	1270	0	653	0	975	2020	1560	966	0	693
P04114|APOB_HUMAN	R.TEHGSEM(+15.99)LFFGNAIEGK.S	2837	2853	N	Y	1.87	60	7.9	6970	24	0	0	0	0	0	1950	1960	0	1670	520	0	0	0	1880	0	0	0	0	0	3630	4000	26800	13900	6500	0	0	0	0	22300	0	3450	18900	7430	0	0	730	37900	63800	467
P04114|APOB_HUMAN	K.NLTDFAEQYSIQDWAK.R	2560	2575	N	Y	6.54	60	9	2230	31	0	0	1500	0	0	0	0	0	0	0	0	277	0	7590	0	0	8060	3020	4170	7310	2570	624	2150	4850	0	0	274	0	1870	0	0	1830	1460	4280	6480	1920	2970	5370	1300
P04114|APOB_HUMAN	R.TLQGIPQM(+15.99)IGEVIR.K	805	818	N	Y	4.84	60	6.2	5610	33	0	0	0	0	0	0	583	0	368	1310	1780	12100	0	15900	8420	7780	0	8340	7600	19800	12000	0	2660	3790	597	0	2960	0	1570	0	930	9910	5740	8490	14100	0	4360	0	7960
P04114|APOB_HUMAN	R.IYSLWEHSTK.N	3559	3568	N	Y	2.17	60	9.4	796	17	1280	0	0	0	0	0	0	0	0	0	0	1750	0	4490	0	3040	2610	3130	6080	0	0	369	0	0	0	0	0	0	0	0	0	2630	0	0	0	0	1140	761	923
P04114|APOB_HUMAN	K.TILGTM(+15.99)PAFEVSLQALQK.A	2592	2609	N	Y	3.89	60	7.2	7390	30	0	0	0	0	0	0	0	0	0	1620	588	9970	0	19600	18500	29500	23700	23600	48700	24200	15000	0	4110	9710	0	0	1190	0	3040	0	0	8150	1000	8020	14000	16900	16700	4200	2390
P04114|APOB_HUMAN	K.TLQELK.K	328	333	N	Y	2.51	60	2.9	762	3	0	0	0	0	0	0	0	0	0	0	0	0	0	0	0	18800	0	8340	10200	0	0	0	0	0	0	0	0	0	0	0	0	0	0	0	0	0	0	0	0
P04114|APOB_HUMAN	R.VNQNLVYESGSLNFSK.L	2970	2985	N	Y	6.48	60	6.2	753	28	0	0	0	0	0	0	0	0	0	382	284	1680	0	0	0	854	1560	222	1800	713	1130	0	1010	1880	0	0	0	0	551	0	0	2030	1300	1530	2220	1140	1360	3030	1470
P04114|APOB_HUMAN	K.VEDIPLAR.I	2698	2705	N	Y	3.09	60	9.4	743	15	0	0	0	504	0	0	0	0	0	0	0	0	0	0	0	3160	0	0	1290	0	0	0	0	2000	0	0	0	0	1380	0	0	2050	1330	2200	0	0	5560	0	0
P04114|APOB_HUMAN	K.GTYGLSC(+157.09)QR.D	1499	1507	N	Y	1.23	60	1.7	735	3	0	0	0	0	0	0	35100	0	0	0	0	0	501	0	0	0	0	0	0	0	0	0	0	0	0	0	378	0	0	0	0	0	0	0	0	0	0	0	0
P04114|APOB_HUMAN	R.TLADLTLLDSPIK.V	2013	2025	N	Y	3.19	60	6.1	7660	39	3260	7190	0	3960	3980	0	0	0	0	2940	925	13500	0	10900	10100	10800	25700	23600	25700	15500	26700	6160	4860	294	0	0	2710	0	5730	0	1230	12100	2010	8230	13800	19200	15200	10500	3990
P04114|APOB_HUMAN	K.VIGTLK.N	3029	3034	N	Y	3.52	60	4	683	12	0	0	0	0	0	0	0	0	0	1410	0	0	0	3580	1590	3020	5240	0	6080	2540	2640	0	0	0	0	0	1320	0	2530	1800	0	0	0	0	0	0	0	0	0
P04114|APOB_HUMAN	R.ESDEETQIK.V	4047	4055	N	Y	1.74	60	15.6	639	7	0	0	0	0	0	1520	917	14900	0	0	0	0	0	0	8730	0	0	0	0	0	0	0	0	0	0	0	0	0	0	1060	0	0	2220	1950	0	0	0	0	0
P04114|APOB_HUMAN	R.ALVDTL(+157.09)K.F	1028	1034	N	Y	2.95	60	4.6	627	10	0	0	0	0	0	0	0	0	0	0	0	316	0	0	0	0	528	0	0	0	0	0	0	129	0	0	0	0	0	0	0	0	0	502	0	0	113	0	0
P04114|APOB_HUMAN	K.LDVTTSIGR.R	3690	3698	N	Y	1.81	60	10.6	622	12	0	0	0	0	0	0	0	0	0	0	0	0	0	0	1730	0	0	0	0	0	0	1030	0	0	0	0	1990	0	0	0	169	768	1190	0	7270	0	0	3530	0
P04114|APOB_HUMAN	R.ALVDTLK.F	1028	1034	N	Y	2.06	60	8.1	600	12	0	5460	1990	792	2840	3230	9250	0	0	0	2230	238	0	0	0	0	0	0	0	0	0	618	0	0	596	0	0	0	0	0	0	652	1510	0	0	0	0	0	0
P04114|APOB_HUMAN	R.IHSGSFQSQVELSNDQEK.A	3639	3656	N	Y	2.88	60	8.1	598	11	10700	0	0	0	0	0	0	0	0	0	0	1030	0	0	0	0	0	0	0	0	0	1440	0	0	906	0	2710	920	1730	2700	0	969	0	0	0	0	0	3410	0
P04114|APOB_HUMAN	K.NSEEFAAAMSR.Y	118	128	N	Y	3.14	60	10.1	574	13	1870	0	0	913	0	0	0	0	0	0	0	1350	0	1940	811	2490	3680	0	3550	3130	0	0	0	0	0	0	0	0	0	0	0	1560	4410	0	0	0	0	0	0
P04114|APOB_HUMAN	R.LAAYLMLMR.S	559	567	N	Y	5.14	60	8.7	515	23	0	0	0	0	0	0	0	0	0	0	0	526	0	894	0	0	1450	0	869	1030	1050	0	0	547	0	0	0	0	0	0	0	1010	351	919	2130	883	460	570	820
P04114|APOB_HUMAN	R.LNGEIQALELPQK.A	2450	2462	N	Y	5.29	60	9.1	475	19	135	0	0	0	0	0	0	0	0	0	0	666	0	1430	0	0	1570	0	1830	1240	1180	0	0	0	0	0	491	0	0	0	0	1390	0	0	1000	1060	0	566	0
P04114|APOB_HUMAN	K.I(+157.09)NPLALKES(+183.04)VK.F	2819	2829	N	Y	3.52	60	7.5	471	14	0	0	0	0	0	0	0	0	0	0	0	0	0	1820	0	0	3010	2850	0	0	0	0	0	0	0	0	0	0	0	0	0	1480	0	0	1500	0	1410	473	1280
P04114|APOB_HUMAN	K.QTVNLQLQPYSLVTTLNSDLK.Y	1782	1802	N	Y	2.81	60	11.3	524	21	0	0	0	0	0	0	0	0	0	0	0	631	0	1910	0	1310	3380	2010	1410	2370	0	0	206	786	0	0	0	0	0	0	0	663	0	0	1030	1000	1280	752	0
P04114|APOB_HUMAN	K.LEIQSQVDSQHVGHSVLTAK.G	2986	3005	N	Y	2.35	60	8	2710	31	2100	0	0	0	0	7150	4940	2880	0	5670	0	6260	2300	4270	1460	0	6630	0	0	0	0	3850	0	4520	2380	3350	879	963	8420	16000	0	13300	5200	2290	611	3290	544	9090	1040
P04114|APOB_HUMAN	K.HINIDQFVR.K	2101	2109	N	Y	3.14	60	9.5	456	15	808	0	0	0	0	0	0	0	0	0	0	1250	0	0	0	0	3290	0	1800	0	988	0	0	0	0	0	0	0	0	0	0	278	0	0	354	2990	0	406	0
P04114|APOB_HUMAN	K.TQFNNNEYSQDLDAYNTK.D	1985	2002	N	Y	2.68	60	4.2	465	23	0	0	0	0	0	0	690	0	1380	949	503	2480	0	0	0	0	0	0	488	0	0	0	0	1020	1640	647	250	917	1200	764	1030	1240	0	893	993	734	0	0	1020
P04114|APOB_HUMAN	K.VELEVPQLC(+57.02)SFILK(+162.05)TSQC(+57.02)T(+162.05)LK(+157.09).E	80	100	N	Y	1.8	60	2.6	445	4	7110	4680	0	3960	6040	0	0	0	0	0	0	0	0	0	0	0	0	0	0	0	0	0	0	0	0	0	0	0	0	0	0	0	0	0	0	0	0	0	0
P04114|APOB_HUMAN	K.VNWEEEAASGLLTSLK.D	4056	4071	N	Y	1.57	60	13.2	435	6	0	0	0	0	0	0	0	0	0	0	0	0	0	0	0	0	0	1450	0	0	0	5290	0	0	0	0	0	0	0	0	0	0	0	0	0	0	11600	0	1670
P04114|APOB_HUMAN	K.IEGNLIFDPNNYLPK.E	655	669	N	Y	1.74	60	10.3	422	7	0	0	0	0	0	0	0	0	0	0	0	0	0	0	0	0	1820	0	0	0	0	0	0	3410	0	0	0	0	0	0	0	4440	0	0	0	0	796	0	0
P04114|APOB_HUMAN	K.LSLESLTSYFSIESSTK.G	3481	3497	N	Y	2.16	60	11.3	435	19	0	0	0	0	0	0	0	0	0	376	0	635	0	1150	0	238	2180	688	0	0	1400	0	620	205	0	0	0	0	359	0	0	398	916	1060	1470	1350	938	4040	631
P04114|APOB_HUMAN	R.FQFPGKPGIYTREELC(+57.02)T(+126.10)MFI(+157.09)R(+57.02).E	4202	4222	N	Y	1.57	60	13.1	406	3	0	6450	0	0	9630	0	0	0	0	0	0	0	0	0	0	0	0	0	0	0	0	0	0	0	0	0	0	0	0	0	0	0	0	0	0	0	0	0	3810
P04114|APOB_HUMAN	K.SGSSTASWIQNVDTK.Y	2241	2255	N	Y	2.98	60	6.5	400	18	0	0	350	0	0	0	0	0	1010	169	0	2780	0	0	0	0	0	0	0	0	0	0	0	0	0	0	0	297	802	0	0	716	0	0	1810	1110	1470	1230	1620
P04114|APOB_HUMAN	R.VLLDQLGTTISFER.I	2296	2309	N	Y	3.49	60	10.5	395	16	0	0	0	0	0	0	0	0	0	0	0	0	0	1230	0	1460	2050	1990	3170	3050	1470	0	0	0	0	0	0	0	0	0	0	0	0	239	153	201	0	505	0
P04114|APOB_HUMAN	K.AASGTTGTYQEWK.D	4133	4145	N	Y	2.69	60	4	425	20	0	0	0	0	0	0	0	0	1490	1530	0	0	0	1640	0	0	2250	0	1050	878	457	0	0	1050	0	0	2000	0	0	485	0	0	409	0	0	848	0	0	0
P04114|APOB_HUMAN	K.LLLQM(+15.99)DSSATAYGSTVSK.R	1146	1163	N	Y	2.16	60	5.6	404	18	0	0	222	0	0	0	0	0	2270	851	0	711	0	0	440	0	0	0	0	0	0	473	0	0	0	0	0	0	0	0	0	2750	0	976	1780	1360	0	0	887
P04114|APOB_HUMAN	R.LTLDIQNK.K	1092	1099	N	Y	3.86	60	8.7	2850	28	749	0	2160	0	0	0	0	0	2530	4040	1500	2610	0	7220	2450	4320	11600	6540	8430	6400	0	11300	1740	0	3190	4450	5840	0	3820	0	8460	0	0	0	0	5140	4200	12200	0
P04114|APOB_HUMAN	R.HIQNIDIQHLAGK.L	2272	2284	N	Y	2.26	60	7.4	369	11	0	0	0	0	0	0	0	0	0	0	0	957	0	0	0	0	3430	0	1370	0	682	0	0	1550	663	0	0	0	1430	0	0	1730	0	0	3070	0	0	0	0
P04114|APOB_HUMAN	T.L(+162.05)P(+157.09)EVK.F	3786	3790	N		2.28	60	6.7	351	12	0	0	0	0	0	0	0	0	723	0	0	1200	0	0	0	1780	0	0	1820	0	0	0	0	0	3960	961	0	1080	361	825	3300	0	0	0	492	0	708	0	0
P04114|APOB_HUMAN	R.KGNVATEISTER.D	196	207	N	Y	2.28	60	9.4	628	16	7820	0	0	3430	2940	0	0	0	0	1010	0	913	0	0	0	0	0	0	0	0	0	0	207	0	955	997	0	1840	3360	0	0	1160	0	0	0	215	0	2590	237
P04114|APOB_HUMAN	K.SVSLPSLDPASAK.I	642	654	N	Y	3.05	60	8.8	2230	27	0	0	0	0	0	0	0	0	1540	0	0	7060	0	5090	2790	2620	6860	1170	6460	5960	5130	2380	1770	5460	0	0	0	0	0	0	0	1920	0	3050	6520	3980	4790	507	0
P04114|APOB_HUMAN	K.DFSLWEK.T	3149	3155	N	Y	2.82	60	11.2	305	13	0	0	0	0	0	0	0	0	0	0	0	1200	0	1180	0	1590	1780	0	2220	2050	0	0	0	0	0	0	0	0	0	0	0	522	0	278	1240	778	0	0	0
P04114|APOB_HUMAN	R.KYTYNYEAESSSGVPGTADSR.S	51	71	N	Y	2.39	60	10.2	330	13	0	0	0	0	0	0	0	1440	0	914	624	2100	0	0	0	0	0	0	0	0	0	688	0	0	1040	0	1520	0	2270	978	701	638	0	0	0	0	0	0	0
P04114|APOB_HUMAN	R.IGQDGISTSATTNLK.C	1647	1661	N	Y	4.33	60	6.7	3260	41	4190	0	1660	197	0	0	2910	0	1690	2530	1780	5360	0	4230	1460	3460	5830	3850	8160	4430	3860	0	2300	2580	1700	3990	1240	2750	3920	0	3420	8740	1920	4000	7120	5070	3120	6390	2600
P04114|APOB_HUMAN	K.LR(+.98)TSS(+126.10)FALN.L	3774	3782	N	Y	2.67	60	5.1	287	5	0	0	0	0	0	0	0	0	0	0	0	0	0	0	0	0	0	0	0	0	0	0	0	0	0	0	0	0	0	0	0	0	0	0	0	0	0	0	0
P04114|APOB_HUMAN	K.AHLDIAGSLEGHLR.F	3657	3670	N	Y	1.98	60	3.7	285	7	0	0	0	0	0	0	0	0	0	1060	0	2410	0	0	0	0	0	0	0	0	0	655	0	0	0	0	881	0	1240	0	0	0	667	0	0	0	0	7060	0
P04114|APOB_HUMAN	R.TLADLTLLDSPIKVPLLLSEPINIIDALEM(+15.99)R.D	2013	2043	N	Y	3.34	60	4.7	278	10	0	0	0	0	0	0	0	0	0	0	0	0	0	0	0	0	0	0	0	0	0	0	0	2310	0	0	0	0	0	0	0	435	0	0	0	398	760	0	0
P04114|APOB_HUMAN	K.YGMVAQVTQTLK.L	276	287	N	Y	2.33	60	4.2	277	8	0	0	0	0	0	0	0	0	0	0	0	446	0	0	0	0	0	2110	0	0	0	0	0	0	0	0	0	0	0	0	0	0	0	0	3210	0	0	0	0
P04114|APOB_HUMAN	R.QSWSVC(+57.02)K.Q	961	967	N	Y	2.46	60	8.4	274	7	0	0	0	0	0	0	0	0	0	0	0	0	0	0	0	0	0	0	1870	0	0	0	0	0	0	0	0	0	2280	0	0	0	0	0	0	1230	0	0	0
P04114|APOB_HUMAN	K.MGLAFESTK.S	306	314	N	Y	3.03	60	9.8	1960	31	0	0	0	0	0	0	0	0	0	0	0	1900	0	4420	2830	1540	10900	0	0	2400	377	863	3240	3280	894	0	829	0	4680	1670	0	1160	1280	2390	5450	4940	4430	963	2940
P04114|APOB_HUMAN	K.ATFQTPDFIVPLTDLR.I	2610	2625	Y	Y	3.27	60	7.5	14200	35	0	0	6600	0	0	0	0	727	0	5720	0	27100	0	28700	13500	23800	65000	26400	33200	56100	50400	9450	10200	13800	0	0	7310	0	10500	0	0	28300	4800	15000	32800	22800	20100	17300	14700
P04114|APOB_HUMAN	R.EYSGTIASEANTYLNSK.S	3508	3524	N	Y	3.2	60	12.6	233	10	0	0	0	0	0	0	0	0	0	0	0	0	0	0	0	0	1720	0	0	0	0	0	0	1340	1110	0	0	0	0	0	0	0	0	0	872	0	791	1510	0
P04114|APOB_HUMAN	K.VLVDHFGYTK.D	733	742	N	Y	2.44	60	4.5	227	9	0	0	0	0	0	0	0	0	0	0	0	0	0	0	0	0	0	0	0	432	0	0	631	2110	0	0	0	0	0	0	0	1660	0	835	2660	0	0	0	0
P04114|APOB_HUMAN	R.QIDDIDVR.F	4122	4129	N	Y	4.96	60	8.9	2710	40	7230	0	0	1260	0	0	3240	0	2340	1520	765	0	0	2030	0	2150	4290	981	3320	2570	1230	3850	2270	3920	3910	3980	3610	667	4520	1920	2060	5620	0	2560	3710	5150	4030	6340	3370
P04114|APOB_HUMAN	K.NHLQLEGLFFTNGEHTSK.A	3569	3586	N	Y	2.22	60	7.8	204	10	0	0	0	0	0	0	0	0	0	0	0	0	0	0	0	0	0	0	968	0	0	0	267	464	0	0	0	0	1300	0	0	3470	0	0	1180	351	0	0	0
P04114|APOB_HUMAN	K.AALTELSLGSAYQAMILGVDSK.N	1703	1724	N	Y	2.31	60	6.3	201	9	0	0	0	0	0	0	0	0	0	0	0	0	0	809	0	496	2430	0	1160	0	0	0	698	0	0	0	0	0	0	0	0	1830	0	0	1550	0	0	0	0
P04114|APOB_HUMAN	R.ITLPDFR.L	2706	2712	N	Y	4.76	60	9.1	4900	39	0	0	1620	0	0	0	1970	0	2640	1950	1570	3420	0	8590	7420	12000	11100	11700	16800	15100	11300	1130	3930	6820	2050	0	2310	0	3260	0	1240	4720	1150	5370	8520	9360	8810	4560	3580
P04114|APOB_HUMAN	R.SGVQM(+15.99)NTNFFHESGLEAHVALK.A	897	918	N	Y	2.34	60	6.7	194	9	0	0	0	0	0	0	0	0	0	0	0	0	0	0	0	0	0	0	0	0	0	0	0	0	0	0	0	0	817	0	395	0	0	0	1470	811	0	3310	218
P04114|APOB_HUMAN	K.VELEVPQLC(+57.02)SFILK.T	80	93	N	Y	4.39	60	9.4	5240	32	0	0	1550	0	0	0	0	0	0	188	0	5810	0	13600	2680	3230	15700	13700	13600	25400	9130	1460	4910	10800	0	0	0	0	0	0	0	6300	6360	5780	7200	16100	5550	9200	4970
P04114|APOB_HUMAN	K.IAELSATAQEIIK.S	4466	4478	N	Y	5.13	60	10.3	3390	35	0	0	0	0	0	0	1040	0	2760	2150	0	5250	0	6670	0	5210	9090	5800	10100	7630	7530	2010	2870	5970	2750	0	0	549	3610	0	0	5170	2120	4190	7970	6200	4080	5420	2960
P04114|APOB_HUMAN	A.EEEM(+15.99)LENVSLVC(+57.02)PK.D	28	41	N	Y	1.91	60	9.6	169	7	0	0	0	0	0	0	598	812	0	0	0	0	0	0	0	0	0	0	0	0	0	0	0	0	0	0	583	0	0	0	1280	1620	1520	0	0	0	0	1850	0
P04114|APOB_HUMAN	K.QVFLYPEKDEPTYILNIK.R	140	157	N	Y	3.07	60	10.8	2490	29	0	0	1370	0	0	0	0	0	1050	0	965	0	0	5720	1330	5540	13600	4680	8820	6420	9640	786	2600	5720	0	0	2690	0	5230	0	1900	686	0	5410	3630	10800	4700	0	0
P04114|APOB_HUMAN	K.LPQQANDYLNSFNWER.Q	2118	2133	N	Y	2.32	60	7.6	459	16	0	0	0	0	0	0	0	0	0	0	0	0	0	2480	899	376	0	767	0	5750	0	0	1230	0	0	0	568	0	0	0	0	545	2350	553	0	998	0	1370	0
P04114|APOB_HUMAN	K.DNVFDGLVR.V	4169	4177	N	Y	4.03	60	11.7	1820	26	0	0	3860	0	0	0	0	0	1100	0	0	1300	0	7040	0	4320	6850	2770	7480	7440	4830	0	0	2950	0	0	1190	0	3240	0	568	3650	0	2790	0	1470	2510	0	0
P04114|APOB_HUMAN	K.LVTELR.G	351	356	N	Y	1.01	60	6.8	155	3	0	0	0	0	0	0	0	0	392	0	0	0	0	0	0	0	0	0	0	3690	3490	0	0	0	0	0	0	0	0	0	0	0	0	0	0	0	0	0	0
P04114|APOB_HUMAN	R.TSSFALNLPTLPEVK.F	3776	3790	N	Y	4.17	60	6.5	7060	34	0	0	1300	0	0	0	0	0	0	2320	0	17900	0	13900	6180	14800	14800	18100	22100	27300	16000	3260	5420	10400	0	0	1910	0	4880	0	0	9600	1630	8730	13900	20000	12200	8240	7020
P04114|APOB_HUMAN	K.FVTQAEGAK.Q	1035	1043	N	Y	1.12	60	2.4	122	2	0	0	0	0	0	0	0	0	0	0	0	0	0	0	0	0	0	0	0	0	0	0	0	0	0	0	0	5140	0	0	0	0	0	0	0	0	0	819	0
P04114|APOB_HUMAN	K.AEPLAFTFSHDYK.G	1935	1947	N	Y	2.23	60	6.7	939	27	0	0	6650	0	0	0	1430	0	3480	1760	499	3670	0	923	0	0	0	846	0	0	825	0	335	2190	529	0	0	0	0	421	433	2320	0	0	0	2190	2250	1100	1570
P04114|APOB_HUMAN	K.HVAEAIC(+57.02)K.E	255	262	N	Y	1.06	60	1.2	115	2	0	0	0	0	0	0	5610	0	0	0	0	0	0	0	0	0	0	0	0	0	0	0	0	0	0	0	0	0	0	0	0	40.1	0	0	0	0	0	0	0
P04114|APOB_HUMAN	K.EVYGFNPEGK.A	101	110	N	Y	2.6	60	11.7	1540	29	0	0	0	0	2160	836	3660	538	0	2370	0	953	0	6230	0	4600	5850	3700	4700	4640	2500	0	947	3310	1180	0	930	2820	911	2480	648	0	0	1810	1560	2500	0	0	0
P04114|APOB_HUMAN	K.AHLNIK.S	3974	3979	N	Y	1.01	60	6.1	97.3	3	0	0	0	0	0	2420	1430	0	0	0	0	0	0	0	0	0	0	0	0	0	0	0	0	0	0	0	0	0	0	0	0	920	0	0	0	0	0	0	0
P04114|APOB_HUMAN	R.LELELRPTGEIEQYSVSATYELQR.E	1001	1024	N	Y	2.18	60	6.3	93.8	3	0	0	0	0	0	0	0	0	0	755	0	0	0	0	0	0	0	0	0	0	0	0	0	0	0	0	1220	0	2620	0	0	0	0	0	0	0	0	0	0
P04114|APOB_HUMAN	R.DAVEKPQEFTIVAFVK.Y	2044	2059	N	Y	3.51	60	10	829	25	0	0	0	0	0	0	0	0	0	1580	0	0	0	1460	0	1190	3800	0	1060	795	727	0	0	2310	0	0	786	0	1390	0	0	0	0	977	1160	2780	1410	1510	2550
P04114|APOB_HUMAN	R.ITENDIQIALDDAK.I	2151	2164	N	Y	4.31	60	10.1	2030	31	0	0	0	0	0	0	0	0	0	1750	0	6470	0	2480	1250	1740	2250	1610	3930	3710	2170	580	0	3810	2540	0	2140	0	3780	0	1470	4290	0	4100	4380	4170	3030	2080	3710
P04114|APOB_HUMAN	K.YGM(+15.99)VAQVTQTLK.L	276	287	N	Y	1.88	60	2.2	83.8	2	0	0	0	0	0	0	0	0	0	0	0	0	0	0	0	0	0	0	0	0	0	0	0	0	0	0	0	0	0	0	0	0	0	0	2890	0	0	0	0
P04114|APOB_HUMAN	K.HLRKYTYNYEAESSSGVPGTADS(+126.10)R.S	48	71	N	Y	1.75	60	10.1	78.8	7	0	0	0	0	0	0	0	0	0	0	0	0	0	0	0	400	0	0	0	0	0	0	0	0	0	0	0	0	0	0	0	0	0	0	0	0	0	0	0
P04114|APOB_HUMAN	K.LSLPDFK.E	3315	3321	N	Y	4.36	60	6.4	2540	34	0	0	0	0	0	978	0	0	0	1210	1090	3930	0	7210	2300	4530	7530	5070	6720	8270	4980	634	1750	3930	0	0	0	0	845	0	0	2950	1330	3760	7510	4780	4390	2100	1520
P04114|APOB_HUMAN	K.LQDFSDQLSDYYEK.F	4499	4512	N	Y	1.81	60	8.5	73.8	8	0	0	0	0	0	0	0	0	0	0	0	753	0	0	0	0	0	0	0	0	0	0	0	0	0	0	249	0	328	0	0	584	0	0	0	0	0	284	0
P04114|APOB_HUMAN	R.DLKVEDIPLAR.I	2695	2705	N	Y	4.25	60	7.8	1410	29	0	0	653	0	0	0	0	583	0	576	0	0	0	1580	1470	2860	1420	612	3250	2850	2110	0	1440	3880	0	0	159	0	1310	0	0	0	0	3160	2090	2350	2310	2290	0
P04114|APOB_HUMAN	K.FIIPGLK.L	3730	3736	N	Y	3.36	60	8.1	4340	34	0	0	599	0	0	0	0	0	0	1410	1650	6040	0	11600	6630	9700	16000	3160	5670	19400	13500	856	3890	4810	0	0	0	0	1560	0	0	5230	682	7440	7330	9360	2710	2840	1780
P04114|APOB_HUMAN	S.Y(+126.10)(+157.09)TLILPSLELPVLHVPR.N	3295	3311	N	Y	1.58	60	14.8	66.2	3	0	0	0	0	0	0	0	0	0	0	0	0	0	0	0	0	0	0	0	0	0	0	0	1180	0	0	0	0	0	0	0	0	0	0	0	0	0	0	0
P04114|APOB_HUMAN	K.FIIPSPKRPVKLLSGGNT(+126.10)LHLVSTTK(+57.02).T	924	949	N	Y	1.76	60	8.4	62.8	2	0	0	0	0	0	0	0	0	0	0	0	0	0	0	0	0	0	0	0	0	0	0	0	0	0	0	0	0	0	0	0	0	0	0	0	0	0	0	0
P04114|APOB_HUMAN	K.KLTISEQNIQR.A	334	344	N	Y	1.15	60	6	44.1	2	1730	0	0	0	0	0	0	0	0	0	0	434	0	0	0	0	0	0	0	0	0	0	0	0	0	0	0	0	0	0	0	0	0	0	0	0	0	0	0
P04114|APOB_HUMAN	I.G(+162.05)LEGK.G	691	695	N		0.03	60	0	40.8	1	0	0	0	0	0	0	0	0	0	0	0	0	2000	0	0	0	0	0	0	0	0	0	0	0	0	0	0	0	0	0	0	0	0	0	0	0	0	0	0
P04114|APOB_HUMAN	K.FIIPSPK.R	924	930	N	Y	2.94	60	11.3	4830	33	3270	0	0	0	0	0	0	0	0	0	0	0	0	11700	0	9020	18200	8670	17700	15900	12100	2770	5740	7640	1230	0	3550	1400	3160	0	0	3060	1880	3900	10000	11400	5870	5890	3730
P04114|APOB_HUMAN	R.DFSAEYEEDGKYEGLQEWEGK.A	3953	3973	N	Y	1.14	60	6.8	28.2	2	0	0	0	0	0	0	0	0	0	0	0	0	0	0	0	0	0	0	0	0	0	0	0	0	0	0	443	0	940	0	0	0	0	0	0	0	0	0	0
P04114|APOB_HUMAN	K.DKDQEVLLQTFLDDASPGDKR.L	538	558	N	Y	1.48	60	4.7	417	11	0	0	513	0	0	0	0	0	308	0	0	941	0	0	0	0	0	0	0	0	0	2170	0	0	0	0	0	0	1060	0	588	1160	2980	0	0	0	0	3810	0
P04114|APOB_HUMAN	K.EQHLFLPFSYK.N	263	273	N	Y	0.01	60	0	8.58	1	0	0	0	0	0	0	0	0	0	0	0	0	0	0	0	0	0	0	0	0	0	0	0	0	0	0	0	0	0	0	0	0	0	0	0	0	0	421	0
Q9P1Z2|CACO1_HUMAN	R.NDLMQLK.L	161	167	Y	Y	2.26	60	4.4	348	14	0	0	4760	0	0	361	1830	0	0	0	0	0	0	0	0	0	0	0	0	0	0	0	1760	245	0	0	0	0	0	2600	0	83.8	0	659	1140	885	758	0	0
Q7Z5H3|RHG22_HUMAN	G.LVTELR.A	602	607	Y	Y	1.01	60	6.8	155	3	0	0	0	0	0	0	0	0	392	0	0	0	0	0	0	0	0	0	0	3690	3490	0	0	0	0	0	0	0	0	0	0	0	0	0	0	0	0	0	0
P46060|RAGP1_HUMAN	F.TLQELK.L	143	148	Y	Y	2.51	60	2.9	762	3	0	0	0	0	0	0	0	0	0	0	0	0	0	0	0	18800	0	8340	10200	0	0	0	0	0	0	0	0	0	0	0	0	0	0	0	0	0	0	0	0
A6NCI4|VWA3A_HUMAN	S.TLQELK.L	230	235	Y	Y	2.51	60	2.9	762	3	0	0	0	0	0	0	0	0	0	0	0	0	0	0	0	18800	0	8340	10200	0	0	0	0	0	0	0	0	0	0	0	0	0	0	0	0	0	0	0	0
Q9ULK0|GRID1_HUMAN	R.LVTELR.W	156	161	Y	Y	1.01	60	6.8	155	3	0	0	0	0	0	0	0	0	392	0	0	0	0	0	0	0	0	0	0	3690	3490	0	0	0	0	0	0	0	0	0	0	0	0	0	0	0	0	0	0
P0C0L5|CO4B_HUMAN	R.GSFEFPVGDAVSK.V	917	929	N		9.66	60	7.2	11300	41	0	0	2430	0	0	0	1420	7310	5150	4300	2520	12000	0	18500	14900	34400	17400	26400	30500	14000	36900	5680	21900	20800	3460	0	2540	3240	1310	0	7500	4730	3980	20400	13800	15800	20300	8470	12900
P0C0L5|CO4B_HUMAN	K.ITQVLHFTK.D	1647	1655	N		7.69	60	6.9	8140	43	0	0	0	14100	0	0	0	7340	2340	5180	380	4980	589	11700	3700	13600	15300	23900	22500	2700	2870	5470	7230	11700	2320	1370	11200	7060	470	860	12700	8850	9040	11200	7920	16900	18600	11100	3720
[truncated: 2,306 more rows]
[truncated: 14 more columns]

## Sheet: Filters
Summary Filter
[truncated: 27 more rows]
