# Supplementary material for: Modification of the structural stability of human serum albumin in rheumatoid arthritis
Source: PLoS One. 2023 Mar 17;18(3):e0271008. doi: 10.1371/journal.pone.0271008 (PMC10022781; doi:10.1371/journal.pone.0271008)
Supplement: S4 Data — PTM Results for HAS ○ ProteinProspector: Lists the PTM search result on HSA. ■ Peptide information: Lists peptide sequence, peptide start position, peptide end position, peptide theoretical mass, precursor m/z, and precursor mass.■ First/Second Modification: Lists the amino acid, the position, the mass shift value of the modification, as well as SLIP score (a quality merit of the modification)■ Hit: List if the modified peptide is observed in a sample. If it is present, the sample name is record in the same row of the peptides. The analysis only returns present or not, thus PEAKs studio is used for further quantification.○ Customized PTM search: Lists the name, m/z shift, modified AA for the PTM put in the database search step of PEAKs studio analysis.○ Albu_ptm profile: The data from PTM profile of PEAKs Studio SPIDER analysis, the following information are given in this tab ■ Peptide sequence window■ mod AA: the type of AA that is being modified■ #AA repeat: how many times the type of AA is being modified in this particular MS dataset■ mod site: the site number on HSA that is being modified.■ # site repeat how many times the specific site (column D+F) is modified by different modification in this particular MS data set■ Modification: the type of modification observed on the modification site■ #mod repeat: how many time the modification list in column H is observed in this particular MS data set■ Best-10logP■ Best Ion Intensity (%)■ #Hit: how many times the modification (column D+F) on peptide sequence list in column C is measured out of the 49 samples.○ Using row 2 as example: we observed an AEBSF (column H) modification on K233 (column D+F) of HSA on peptide sequence “GKASSAKQRLkCASLQKFGER (column C)”. We measured the AEBSF modification on this peptide in 46 out of 49 samples (column L). There are 2 different types of modification observed on K223 (Column G). Out of the 185 modifications, 54 of them are modification on lysine (column E). There are 42 total AEBSF [file pone.0271008.s005.xlsx]

## Sheet: ProteinProspector
Protein		Peptide Information							First Modification				Second Modification				Hit
Protein	Protein	Sequence	Start	End	RT (sec)	Theor. Mass	m/z	Charge	AA	position	M/Z shift	SLIP score	AA	position	M/Z shift	SLIP score	#Hit	B37	B38	B39	B41	B42	B43	B44	RF01	RF02	RF03	RF04	RF05	RF07	RF10	RF11	RF13	RF15	RF16	RF17	RF19	RF21	RF22	RF25	RF28	RF29	RF30	RF31	RF34	RF36	RF38	RF39	RF40
P02768	Serum albumin	VTKCCTESLVNR	497	508	527.46	1648.76	550.586	3	K	500	183	45					33			B39	B41	B42	B43	B44	RF01	RF02	RF03	RF04	RF05	RF07	RF10	RF11	RF13	RF15	RF16		RF19	RF21				RF29	RF30	RF31	RF34	RF36	RF38	RF39	RF40
P02768	Serum albumin	AAFTECCQAADKAACLLPK	187	205	1252.62	2306.96	769.986	3	K	199	183	21					31			B39			B43		RF01	RF02	RF03	RF04	RF05		RF10	RF11	RF13	RF15	RF16	RF17	RF19	RF21	RF22			RF29	RF30		RF34	RF36	RF38		RF40
P02768	Serum albumin	VFDEFKPLVEEPQNLIK	397	413	1566.36	2227.1	743.367	3	K	403	183	68					30			B39		B42			RF01	RF02	RF03	RF04	RF05		RF10	RF11	RF13	RF15	RF16	RF17	RF19	RF21	RF22	RF25		RF29			RF34		RF38		RF40
P02768	Serum albumin	VFDEFKPLVEEPQNLIKQNCELFEQLGEYK	397	426	1985.88	3865.81	967.453	4	K	414	183	24					30						B43		RF01	RF02	RF03	RF04	RF05	RF07	RF10		RF13	RF15		RF17	RF19	RF21		RF25		RF29	RF30	RF31	RF34	RF36	RF38	RF39	RF40
P02768	Serum albumin	ETYGEMADCCAKQEPER	106	122	567.66	2255.87	752.955	3	K	118	183	19					28	B37			B41		B43	B44	RF01	RF02	RF03	RF04	RF05	RF07	RF10		RF13	RF15	RF16		RF19	RF21					RF30	RF31	RF34	RF36	RF38	RF39	RF40
P02768	Serum albumin	LAKTYETTLEK	373	383	577.02	1478.75	493.916	3	K	376	183	69					27	B37			B41	B42	B43	B44	RF01	RF02	RF03	RF04	RF05	RF07	RF10							RF21					RF30	RF31	RF34	RF36	RF38	RF39	RF40
P02768	Serum albumin	EQLKAVMDDFAAFVEK	566	581	1782.84	2022.92	675.307	3	K	570	183	27					27								RF01	RF02	RF03	RF04	RF05		RF10	RF11	RF13	RF15	RF16		RF19	RF21	RF22	RF25		RF29			RF34		RF38		RF40
P02768	Serum albumin	TYETTLEKCCAAADPHECYAK	376	396	650.58	2700.17	676.043	4	K	384	183	64					25				B41	B42	B43		RF01	RF02	RF03	RF04	RF05	RF07	RF10		RF13	RF15				RF21					RF30	RF31	RF34	RF36	RF38	RF39	RF40
P02768	Serum albumin	ADDKETCFAEEGKK	585	598	431.64	1809.77	453.441	4	K	589	183	33					25	B37	B38	B39	B41	B42	B43		RF01	RF02	RF03	RF04	RF05	RF07			RF13					RF21					RF30	RF31	RF34	RF36	RF38	RF39	RF40
P02768	Serum albumin	YKAAFTECCQAADK	185	198	542.94	1844.77	615.923	3	K	187	183	75					23			B39		B42	B43		RF01	RF02	RF03	RF04			RF10			RF15	RF16		RF19	RF21					RF30	RF31		RF36	RF38	RF39	RF40
P02768	Serum albumin	QNCELFEQLGEYKFQNALLVR	414	434	1799.94	2781.29	928.096	3	K	427	183	15					23			B39					RF01		RF03		RF05		RF10	RF11	RF13	RF15	RF16	RF17	RF19	RF21	RF22	RF25					RF34		RF38
P02768	Serum albumin	AVMDDFAAFVEKCCK	570	584	1447.56	1972.89	658.629	3	K	582	183	7					22								RF01		RF03	RF04	RF05		RF10	RF11	RF13	RF15	RF16		RF19	RF21	RF22			RF29			RF34		RF38
P02768	Serum albumin	TCVADESAENCDKSLHTLFGDK	76	97	1031.34	2679.16	670.791	4	K	89	183	31					18								RF01	RF02	RF03	RF04	RF05				RF13	RF15				RF21				RF29			RF34	RF36	RF38
P02768	Serum albumin	FKDLGEENFK	35	44	795.48	1408.65	470.55	3	K	37	183	60					17								RF01	RF02	RF03	RF04		RF07	RF10		RF13				RF19		RF22	RF25			RF30	RF31	RF34	RF36	RF38	RF39
P02768	Serum albumin	ADLAKYICENQDSISSK	282	298	972	2123.97	708.989	3	K	287	183	45					15									RF02	RF03	RF04	RF05		RF10							RF21					RF30		RF34	RF36	RF38		RF40
P02768	Serum albumin	SHCIAEVENDEMPADLPSLAADFVESKDVCK	311	341	1789.08	3658.65	915.662	4	K	338	183	9					15									RF02	RF03	RF04	RF05				RF13	RF15	RF16			RF21							RF34		RF38
P02768	Serum albumin	LVRPEVDVMCTAFHDNEETFLKK	139	161	1316.16	2960.36	741.091	4	K	161	183	14					13						B43		RF01	RF02	RF03	RF04	RF05									RF21					RF30
P02768	Serum albumin	LDELRDEGKASSAK	206	219	410.16	1700.83	426.208	4	K	215	183	8					13	B37					B43	B44	RF01		RF03	RF04		RF07			RF13										RF30		RF34	RF36		RF39
P02768	Serum albumin	LVNEVTEFAKTCVADESAENCDK	66	88	1237.8	2811.11	938.037	3	K	76	183	19					12			B39							RF03	RF04	RF05									RF21							RF34		RF38
P02768	Serum albumin	AACLLPKLDELRDEGK	199	214	1197.36	2010.01	671.002	3	K	206	183	13					12								RF01		RF03	RF04	RF05		RF10		RF13					RF21									RF38
P02768	Serum albumin	AEFAEVSKLVTDLTK	250	264	1613.22	1832.89	611.965	3	K	258	183	44					12								RF01		RF03		RF05									RF21		RF25		RF29			RF34		RF38
P02768	Serum albumin	SLHTLFGDKLCTVATLR	89	105	1436.1	2114.05	529.513	4	K	98	183	47					10								RF01		RF03	RF04										RF21							RF34		RF38		RF40
P02768	Serum albumin	CCAAADPHECYAKVFDEFKPLVEEPQNLIK	384	413	1608	3760.47	941.117	4	K	397	183	13					10								RF01	RF02	RF03	RF04					RF13					RF21							RF34		RF38
P02768	Serum albumin	ADDKETCFAEEGKK	585	598	433.62	1809.79	604.263	3	K	598	183	7					9								RF01		RF03			RF07								RF21						RF31	RF34	RF36	RF38
P02768	Serum albumin	CASLQKFGER	224	233	689.22	1377.59	460.197	3	K	230	183	33					7						B43			RF02	RF03			RF07	RF10		RF13												RF34
P02768	Serum albumin	NLGKVGSK	453	460	381.72	984.529	329.176	3	K	457	183	19					7											RF04										RF21		RF25				RF31	RF34
P02768	Serum albumin	ATKEQLK	563	569	366.6	999.475	500.737	2	K	566	183	35					7						B43													RF17	RF19								RF34	RF36		RF39
P02768	Serum albumin	LVTDLTKVHTECCHGDLLECADDR	258	281	980.58	3039.32	760.831	4	K	265	183	39					6								RF01	RF02	RF03	RF04										RF21									RF38
P02768	Serum albumin	LKECCEKPLLEK	299	310	652.8	1728.79	577.262	3	K	306	183	20					5						B43				RF03	RF04																		RF36	RF38
P02768	Serum albumin	MPCAEDYLSVVLNQLCVLHEKTPVSDR	470	496	2051.22	3355.66	1119.55	3	K	491	183	8					5																					RF21							RF34
P02768	Serum albumin	EFNAETFTFHADICTLSEKER	525	545	1370.22	2727.23	682.807	4	K	544	183	10					4								RF01	RF02	RF03																		RF34
P02768	Serum albumin	EQLKAVMDDFAAFVEK	566	581	1804.86	2038.93	680.645	3	K	570	183	12	M	573	Oxidation	12	4																					RF21
P02768	Serum albumin	LKCASLQK	222	229	393.54	1129.57	565.787	2	K	224	183	53					3										RF03				RF10
P02768	Serum albumin	YICENQDSISSKLK	287	300	879	1866.85	623.282	3	K	299	183	12					3																					RF21									RF38
P02768	Serum albumin	AFKAWAVAR	234	242	881.28	1201.58	401.526	3	K	237	183	44					2						B43						RF05
P02768	Serum albumin	FPKAEFAEVSK	247	257	858.72	1434.67	479.224	3	K	250	183	54					2											RF04																			RF38
P02768	Serum albumin	VHTECCHGDLLECADDRADLAKYICENQDSISSK	265	298	1136.16	4191.7	839.34	5	R	282	183	9					2									RF02																			RF34
P02768	Serum albumin	DAHKSEVAHR	25	34	266.7	1331.62	444.872	3	K	29	183	50					1						B43
P02768	Serum albumin	LKECCEKPLLEK	299	310	480.9	1728.84	433.21	4	K	301	183	20					1																															RF39
P02768	Serum albumin	LKECCEKPLLEKSHCIAEVENDEMPADLPSLAADFVESK	299	337	1604.88	4684.12	1172.03	4	K	311	183	7					1								RF01
P02768	Serum albumin	ETYGEMADCCAKQEPER	106	122	464.1	2271.89	758.296	3	M	112	Oxidation	48	K	118	183	22	6								RF01	RF02	RF03						RF13					RF21
P02768	Serum albumin	LKECCEKPLLEK	299	310	386.76	1454.82	728.408	2	K	306	-91	24					1					B42
P02768	Serum albumin	TYETTLEKCCAAADPHECYAK	376	396	377.46	2476.07	620.018	4	K	384	-41	50					2		B38			B42
P02768	Serum albumin	DVCKNYAEAKDVFLGMFLYEYAR	338	360	1591.8	2787.36	558.471	5	K	348	-30	8	M	354	Oxidation	14	1			B39
P02768	Serum albumin	DVFLGMFLYEYARR	348	361	2068.38	1748.74	875.368	2	R	361	-30	8					1
P02768	Serum albumin	LKECCEKPLLEK	299	310	403.98	1520.76	507.921	3	K	301	-25	33					4			B39																		RF21
P02768	Serum albumin	QNCELFEQLGEYKFQNALLVR	414	434	1119.84	2573.41	644.353	4	K	427	-25	21					1								RF01
P02768	Serum albumin	EQLKAVMDDFAAFVEK	566	581	1035.54	1832.93	459.234	4	K	570	-23	20	M	573	Oxidation	20	2																			RF17
P02768	Serum albumin	LVRPEVDVMCTAFHDNEETFLKK	139	161	1540.68	2758.27	690.567	4	K	161	-19	6					1																							RF25
P02768	Serum albumin	VFDEFKPLVEEPQNLIK	397	413	1440.72	2026.09	676.363	3	K	403	-18	49					20			B39									RF05		RF10	RF11	RF13	RF15	RF16	RF17	RF19	RF21	RF22	RF25		RF29
P02768	Serum albumin	ADDKETCFAEEGKK	585	598	333.9	1608.74	403.185	4	K	589	-18	25					17	B37					B43	B44	RF01		RF03	RF04	RF05					RF15							RF28		RF30	RF31		RF36	RF38	RF39
P02768	Serum albumin	LVRPEVDVMCTAFHDNEETFLKK	139	161	1235.16	2759.31	552.863	5	R	142	-18	25					13								RF01		RF03		RF05			RF11		RF15	RF16	RF17		RF21
P02768	Serum albumin	ECCEKPLLEK	301	310	380.1	1286.66	429.887	3	K	306	-18	32					6		B38					B44		RF02				RF07													RF30						RF40
P02768	Serum albumin	LVRPEVDVMCTAFHDNEETFLKK	139	161	1137.18	2759.42	690.856	4	K	161	-18	8					3												RF05									RF21							RF34
P02768	Serum albumin	QEPERNECFLQHK	118	130	392.76	1695.8	566.265	3	R	123	-18	6					1
P02768	Serum albumin	VHTECCHGDLLECADDRADLAK	265	286	625.74	2566.16	514.232	5	R	282	-18	7					1												RF05
P02768	Serum albumin	LVRPEVDVMCTAFHDNEETFLKK	139	161	1188.72	2760.49	553.097	5	R	142	-17	40					5	B37																				RF21	RF22
P02768	Serum albumin	VFDEFKPLVEEPQNLIK	397	413	1478.94	2027.21	676.735	3	K	403	-17	44					4															RF11					RF19			RF25
P02768	Serum albumin	QEPERNECFLQHK	118	130	515.88	1696.76	849.378	2	R	123	-17	8					3																					RF21										RF39
P02768	Serum albumin	LVRPEVDVMCTAFHDNEETFLK	139	160	1331.46	2633.34	659.335	4	R	142	-16	48					3
P02768	Serum albumin	LKECCEKPLLEK	299	310	383.76	1533.79	512.264	3	K	301	-12	11					2	B37			B41
P02768	Serum albumin	LKECCEKPLLEK	299	310	386.28	1534.81	384.703	4	K	301	-11	6					4	B37	B38		B41	B42
P02768	Serum albumin	SLHTLFGDKLCTVATLR	89	105	639.36	1919.96	640.986	3	K	98	-11	50					1																				RF19
P02768	Serum albumin	LKECCEKPLLEK	299	310	489.66	1536.77	513.257	3	K	301	-9	30					1																								RF28
P02768	Serum albumin	ADDKETCFAEEGKK	585	598	355.5	1617.62	540.207	3	K	589	-9	37					1
P02768	Serum albumin	FKDLGEENFK	35	44	571.68	1217.61	406.87	3	K	37	-8	45					11									RF02		RF04	RF05					RF15					RF22			RF29				RF36
P02768	Serum albumin	VFDEFKPLVEEPQNLIK	397	413	1614	2036.11	679.704	3	K	403	-8	36					8																RF13			RF17						RF29
P02768	Serum albumin	LVRPEVDVMCTAFHDNEETFLKK	139	161	1285.14	2769.34	693.335	4	R	142	-8	16					4												RF05													RF29
P02768	Serum albumin	LVRPEVDVMCTAFHDNEETFLKK	139	161	1757.4	2771.49	693.873	4	R	142	-6	15					2																									RF29
P02768	Serum albumin	ADDKETCFAEEGK	585	597	370.2	1492.59	498.529	3	K	589	-6	57					2	B37											RF05
P02768	Serum albumin	FKDLGEENFK	35	44	612.3	1221.52	611.762	2	K	37	-4	25					4								RF01	RF02				RF07
P02768	Serum albumin	VTKCCTESLVNR	497	508	367.2	1463.71	488.903	3	K	500	-2	37					26				B41	B42			RF01	RF02	RF03	RF04	RF05					RF15	RF16			RF21			RF28	RF29	RF30		RF34	RF36	RF38	RF39
P02768	Serum albumin	AVMDDFAAFVEKCCK	570	584	1327.26	1787.84	596.946	3	K	582	-2	9					13										RF03	RF04			RF10	RF11		RF15		RF17						RF29					RF38
P02768	Serum albumin	SLHTLFGDKLCTVATLR	89	105	1279.74	1929.05	644.016	3	K	98	-2	13					12										RF03	RF04	RF05					RF15								RF29			RF34		RF38
P02768	Serum albumin	TYETTLEKCCAAADPHECYAK	376	396	551.04	2515.08	839.36	3	K	384	-2	61					9								RF01	RF02		RF04		RF07														RF31	RF34	RF36	RF38	RF39
P02768	Serum albumin	LVRPEVDVMCTAFHDNEETFLK	139	160	1293.6	2647.17	662.792	4	R	142	-2	15					3																											RF31
P02768	Serum albumin	LVRPEVDVMCTAFHDNEETFLKK	139	161	1185.12	2775.37	694.842	4	K	161	-2	8					1											RF04
P02768	Serum albumin	LVRPEVDVMCTAFHDNEETFLKK	139	161	1736.04	2776.31	695.078	4	R	142	-1	22					10														RF10								RF22	RF25		RF29
P02768	Serum albumin	NECFLQHKDDNPNLPR	123	138	612.84	1994.99	499.748	4	K	131	-1	56					1																												RF34
P02768	Serum albumin	TYETTLEKCCAAADPHECYAK	376	396	554.76	2516.08	839.692	3	K	384	-1	35					1								RF01
P02768	Serum albumin	LVRPEVDVMCTAFHDNEETFLK	139	160	1310.34	2650.25	663.562	4	R	142	1	7					12							B44					RF05	RF07	RF10				RF16		RF19									RF36	RF38	RF39
P02768	Serum albumin	LVRPEVDVMCTAFHDNEETFLKK	139	161	1325.7	2778.26	695.566	4	K	161	1	8					11						B43	B44	RF01		RF03											RF21					RF30		RF34				RF40
P02768	Serum albumin	VFDEFKPLVEEPQNLIK	397	413	1515.48	2045.08	682.694	3	K	403	1	28					8									RF02		RF04			RF10									RF25		RF29	RF30	RF31				RF39
P02768	Serum albumin	VFDEFKPLVEEPQNLIKQNCELFEQLGEYK	397	426	1436.28	3684.02	1229.01	3	K	414	1	15					7												RF05					RF15							RF28
P02768	Serum albumin	NECFLQHKDDNPNLPR	123	138	571.02	1996.95	666.649	3	K	131	1	36					1
P02768	Serum albumin	LVRPEVDVMCTAFHDNEETFLKK	139	161	1021.86	2794.37	699.591	4	R	142	1	7	M	148	Oxidation	7	1															RF11
P02768	Serum albumin	KVPQVSTPTLVEVSRNLGK	438	456	981	2052.18	514.045	4	R	453	1	13					1																												RF34
P02768	Serum albumin	ADDKETCFAEEGK	585	597	383.16	1499.71	500.902	3	K	589	1	57					1			B39
P02768	Serum albumin	RYKAAFTECCQAADK	184	198	419.94	1823.79	608.929	3	K	187	6	10					2										RF03							RF15
P02768	Serum albumin	VFDEFKPLVEEPQNLIK	397	413	1702.2	2056.09	686.363	3	K	403	12	48					4																		RF16
P02768	Serum albumin	ADDKETCFAEEGKK	585	598	357.84	1638.74	547.247	3	K	589	12	43					1								RF01
P02768	Serum albumin	ADDKETCFAEEGKK	585	598	334.38	1642.74	411.686	4	K	589	16	52					2									RF02
P02768	Serum albumin	FKDLGEENFK	35	44	573.96	1241.6	621.801	2	K	37	16	26					1
P02768	Serum albumin	LVRPEVDVMCTAFHDNEETFLK	139	160	1101.36	2665.28	889.427	3	R	142	16	11					1																										RF30
P02768	Serum albumin	VFDEFKPLVEEPQNLIK	397	413	1469.82	2066.12	689.707	3	K	403	22	37					9												RF05		RF10	RF11	RF13				RF19		RF22	RF25	RF28
P02768	Serum albumin	VFDEFKPLVEEPQNLIK	397	413	1857.78	2070.12	691.038	3	K	403	26	58					5														RF10	RF11		RF15					RF22	RF25
P02768	Serum albumin	DVCKNYAEAKDVFLGMFLYEYAR	338	360	1894.5	2843.53	711.881	4	K	342	26	8	M	354	Oxidation	10	1																									RF29
P02768	Serum albumin	VFDEFKPLVEEPQNLIK	397	413	1899.96	2072.12	691.708	3	K	403	28	52					12												RF05		RF10	RF11	RF13	RF15	RF16	RF17	RF19		RF22	RF25	RF28
P02768	Serum albumin	LKCASLQK	222	229	420.3	974.542	488.271	2	K	224	28	51					5																						RF22			RF29
P02768	Serum albumin	LVRPEVDVMCTAFHDNEETFLKK	139	161	1241.4	2805.41	562.082	5	R	142	28	6					2												RF05					RF15
P02768	Serum albumin	TCVADESAENCDKSLHTLFGDK	76	97	654.06	2525.04	506.009	5	K	89	29	66					1
P02768	Serum albumin	TCVADESAENCDKSLHTLFGDK	76	97	649.14	2526.13	506.225	5	K	89	30	61					4																					RF21
P02768	Serum albumin	FKDLGEENFK	35	44	595.38	1257.6	420.2	3	K	37	32	59					3																					RF21
P02768	Serum albumin	ADDKETCFAEEGKK	585	598	345.84	1658.73	553.909	3	K	589	32	47					2	B37
P02768	Serum albumin	YKAAFTECCQAADKAACLLPK	185	205	1296	2447.02	816.674	3	K	199	32	7					1																						RF22
P02768	Serum albumin	LKECCEKPLLEK	299	310	396.9	1577.81	395.453	4	K	301	32	9					1
P02768	Serum albumin	LKECCEKPLLEK	299	310	394.74	1577.81	395.452	4	K	306	32	7					1
P02768	Serum albumin	KVPQVSTPTLVEVSRNLGK	438	456	702.72	2083.2	521.801	4	R	453	32	6					1
P02768	Serum albumin	ADDKETCFAEEGKK	585	598	334.08	1661.84	416.459	4	K	589	35	47					7		B38		B41					RF02																				RF36
P02768	Serum albumin	LKCASLQK	222	229	390.72	983.503	492.752	2	K	224	37	58					4				B41										RF10					RF17
P02768	Serum albumin	VFDEFKPLVEEPQNLIK	397	413	1466.88	2082.11	521.528	4	K	403	38	30					7												RF05		RF10				RF16					RF25		RF29
P02768	Serum albumin	FKDLGEENFK	35	44	626.7	1263.52	422.173	3	K	37	38	49					3						B43	B44	RF01
P02768	Serum albumin	LVRPEVDVMCTAFHDNEETFLK	139	160	1336.5	2687.26	672.816	4	R	142	38	14					2								RF01		RF03
P02768	Serum albumin	ADDKETCFAEEGKK	585	598	349.8	1664.67	417.166	4	K	589	38	51					2						B43		RF01
P02768	Serum albumin	ADDKETCFAEEGKK	585	598	342.78	1665.77	417.442	4	K	589	39	42					1			B39
P02768	Serum albumin	CCAAADPHECYAKVFDEFKPLVEEPQNLIK	384	413	1720.62	3617.6	905.401	4	K	397	40	18					1												RF05
P02768	Serum albumin	FKDLGEENFK	35	44	596.82	1266.69	423.23	3	K	37	41	59					12								RF01				RF05		RF10			RF15	RF16	RF17	RF19			RF25						RF36	RF38
P02768	Serum albumin	LVRPEVDVMCTAFHDNEETFLKK	139	161	870.36	2834.32	473.387	6	R	142	41	9	M	148	Oxidation	9	3							B44						RF07																	RF38
P02768	Serum albumin	FKDLGEENFK	35	44	557.52	1267.68	423.559	3	K	37	42	62					15	B37			B41						RF03						RF13		RF16	RF17					RF28	RF29				RF36
P02768	Serum albumin	LKCASLQK	222	229	388.98	988.568	495.284	2	K	224	42	55					11		B38		B41	B42		B44	RF01						RF10												RF30	RF31	RF34		RF38
P02768	Serum albumin	LDELRDEGKASSAK	206	219	413.28	1559.79	520.931	3	K	215	42	12					6				B41				RF01		RF03																	RF31	RF34
P02768	Serum albumin	LDELRDEGKASSAK	206	219	421.86	1559.81	520.936	3	R	211	42	8					3								RF01											RF17											RF38
P02768	Serum albumin	DLGEENFKALVLIAFAQYLQQCPFEDHVKLVNEVTEFAK	37	75	753	4594.42	1532.47	3	K	45	42	12					1
P02768	Serum albumin	QNCELFEQLGEYKFQNALLVR	414	434	1957.26	2640.32	881.107	3	K	427	42	23					1																			RF17
P02768	Serum albumin	LKCASLQK	222	229	395.46	989.509	495.755	2	K	224	43	30					5						B43	B44	RF01		RF03																			RF36
P02768	Serum albumin	LVRPEVDVMCTAFHDNEETFLKK	139	161	1309.5	2820.4	706.101	4	K	161	43	8					4										RF03																		RF34		RF38
P02768	Serum albumin	FKDLGEENFK	35	44	614.52	1268.69	423.898	3	K	37	43	47					2																		RF16
P02768	Serum albumin	VFDEFKPLVEEPQNLIK	397	413	1969.62	2087.1	696.7	3	K	403	43	53					1															RF11
P02768	Serum albumin	FKDLGEENFK	35	44	588.18	1275.6	638.801	2	K	37	50	50					1
P02768	Serum albumin	LVRPEVDVMCTAFHDNEETFLKK	139	161	1420.2	2832.29	709.072	4	K	161	55	12					1																												RF34
P02768	Serum albumin	VFDEFKPLVEEPQNLIK	397	413	1424.04	2101.12	701.372	3	K	403	57	36					21			B39							RF03		RF05		RF10	RF11	RF13	RF15	RF16	RF17	RF19					RF29			RF34		RF38		RF40
P02768	Serum albumin	LVNEVTEFAKTCVADESAENCDK	66	88	1017	2685.27	896.09	3	K	76	57	49					17	B37						B44	RF01	RF02	RF03	RF04	RF05	RF07					RF16	RF17							RF30	RF31	RF34	RF36	RF38	RF39	RF40
P02768	Serum albumin	AAFTECCQAADKAACLLPK	187	205	1036.8	2181.01	728.005	3	K	199	57	22					17								RF01	RF02	RF03		RF05	RF07				RF15	RF16	RF17						RF29	RF30	RF31	RF34	RF36	RF38	RF39	RF40
P02768	Serum albumin	TYETTLEKCCAAADPHECYAK	376	396	617.7	2574.04	859.013	3	K	384	57	27					16							B44	RF01	RF02	RF03	RF04	RF05	RF07												RF29	RF30	RF31	RF34	RF36	RF38	RF39	RF40
P02768	Serum albumin	FPKAEFAEVSK	247	257	676.86	1308.7	437.234	3	K	250	57	57					15								RF01	RF02	RF03	RF04	RF05	RF07						RF17						RF29	RF30	RF31	RF34	RF36	RF38	RF39	RF40
P02768	Serum albumin	AEFAEVSKLVTDLTK	250	264	1555.74	1706.94	569.981	3	K	258	57	43					14								RF01		RF03	RF04	RF05					RF15	RF16	RF17						RF29			RF34		RF38		RF40
P02768	Serum albumin	VTKCCTESLVNR	497	508	360.42	1522.75	508.584	3	K	500	57	53					14					B42			RF01				RF05	RF07					RF16	RF17						RF29	RF30	RF31	RF34	RF36	RF38	RF39	RF40
P02768	Serum albumin	ADLAKYICENQDSISSK	282	298	896.88	1997.9	666.967	3	K	287	57	58					13							B44	RF01		RF03	RF04	RF05	RF07													RF30	RF31	RF34	RF36	RF38	RF39	RF40
P02768	Serum albumin	VFDEFKPLVEEPQNLIKQNCELFEQLGEYK	397	426	1966.2	3739.86	935.965	4	K	414	57	21					13							B44	RF01	RF02	RF03	RF04	RF05	RF07													RF30		RF34	RF36	RF38	RF39	RF40
P02768	Serum albumin	MPCAEDYLSVVLNQLCVLHEKTPVSDR	470	496	2006.7	3229.57	808.392	4	K	491	57	15					12										RF03	RF04	RF05	RF07					RF16	RF17							RF30	RF31	RF34		RF38	RF39	RF40
P02768	Serum albumin	AACLLPKLDELRDEGK	199	214	1032	1884	472	4	K	206	57	24					11								RF01	RF02	RF03	RF04	RF05					RF15		RF17							RF30		RF34		RF38		RF40
P02768	Serum albumin	YICENQDSISSKLK	287	300	567.72	1740.85	581.285	3	K	299	57	7					11								RF01			RF04	RF05													RF29	RF30	RF31	RF34	RF36	RF38	RF39	RF40
P02768	Serum albumin	QNCELFEQLGEYKFQNALLVR	414	434	1615.26	2655.27	886.091	3	K	427	57	19					11								RF01		RF03	RF04	RF05						RF16	RF17						RF29	RF30		RF34		RF38		RF40
P02768	Serum albumin	EQLKAVMDDFAAFVEK	566	581	1643.88	1897	949.498	2	K	570	57	25					11								RF01		RF03	RF04	RF05						RF16	RF17						RF29			RF34		RF38		RF40
P02768	Serum albumin	LAKTYETTLEK	373	383	436.68	1352.74	451.912	3	K	376	57	62					10										RF03	RF04		RF07													RF30	RF31	RF34	RF36	RF38	RF39	RF40
P02768	Serum albumin	TCVADESAENCDKSLHTLFGDK	76	97	902.52	2553.17	639.293	4	K	89	57	19					9											RF04		RF07					RF16								RF30	RF31	RF34		RF38	RF39	RF40
P02768	Serum albumin	NECFLQHKDDNPNLPR	123	138	559.8	2052.96	685.321	3	K	131	57	34					8													RF07													RF30	RF31	RF34	RF36	RF38	RF39	RF40
P02768	Serum albumin	AFKAWAVAR	234	242	593.28	1075.62	359.54	3	K	237	57	41					8	B37						B44						RF07														RF31	RF34	RF36		RF39	RF40
P02768	Serum albumin	AVMDDFAAFVEKCCK	570	584	1363.68	1846.88	616.627	3	K	582	57	8					8																		RF16	RF17						RF29	RF30		RF34		RF38
P02768	Serum albumin	ETYGEMADCCAKQEPER	106	122	471.06	2129.85	710.95	3	K	118	57	11					7								RF01			RF04																RF31	RF34	RF36		RF39	RF40
P02768	Serum albumin	CASLQKFGER	224	233	414.42	1251.6	418.201	3	K	230	57	14					7													RF07													RF30		RF34	RF36	RF38	RF39	RF40
P02768	Serum albumin	LVTDLTKVHTECCHGDLLECADDR	258	281	911.34	2913.36	583.671	5	K	265	57	56					7								RF01		RF03	RF04	RF05																	RF36	RF38	RF39
P02768	Serum albumin	LVRPEVDVMCTAFHDNEETFLK	139	160	1350.6	2706.43	677.609	4	R	142	57	37					6												RF05								RF19								RF34		RF38		RF40
P02768	Serum albumin	CCAAADPHECYAKVFDEFKPLVEEPQNLIK	384	413	1590.24	3634.77	727.953	5	K	397	57	9					6								RF01		RF03	RF04	RF05																RF34		RF38
P02768	Serum albumin	FKDLGEENFK	35	44	681.18	1282.65	428.55	3	K	37	57	49					5			B39																							RF30		RF34	RF36		RF39
P02768	Serum albumin	LDELRDEGKASSAK	206	219	334.98	1574.8	525.933	3	K	215	57	11					5	B37																									RF30	RF31		RF36	RF38
P02768	Serum albumin	LVRPEVDVMCTAFHDNEETFLKK	139	161	1189.38	2834.4	567.879	5	K	161	57	9					4											RF04	RF05							RF17									RF34
P02768	Serum albumin	SHCIAEVENDEMPADLPSLAADFVESKDVCK	311	341	1597.74	3532.56	884.141	4	K	338	57	14					4										RF03		RF05																RF34		RF38
P02768	Serum albumin	DVCKNYAEAK	338	347	344.82	1253.59	627.795	2	K	342	57	38					4																		RF16	RF17									RF34			RF39
P02768	Serum albumin	SLHTLFGDKLCTVATLR	89	105	1196.46	1988.06	498.014	4	K	98	57	36					3											RF04																			RF38		RF40
P02768	Serum albumin	ECCEKPLLEK	301	310	392.76	1361.65	454.885	3	K	306	57	32					3																										RF30	RF31					RF40
P02768	Serum albumin	EFNAETFTFHADICTLSEKER	525	545	1242.24	2601.19	651.297	4	K	544	57	10					3																										RF30			RF36			RF40
P02768	Serum albumin	ADDKETCFAEEGK	585	597	375.54	1555.68	519.562	3	K	589	57	48					3			B39																								RF31	RF34
P02768	Serum albumin	YKAAFTECCQAADK	185	198	426.12	1718.75	860.377	2	K	187	57	60					2																														RF38	RF39
P02768	Serum albumin	ADDKETCFAEEGKK	585	598	342.06	1683.74	842.869	2	K	598	57	12					2																													RF36	RF38
P02768	Serum albumin	VHTECCHGDLLECADDRADLAKYICENQDSISSK	265	298	1114.08	4065.85	814.169	5	R	282	57	6					1																														RF38
P02768	Serum albumin	LKECCEKPLLEK	299	310	416.52	1602.85	401.712	4	K	301	57	24					1			B39
P02768	Serum albumin	NYAEAKDVFLGMFLYEYAR	342	360	1936.02	2356.1	786.365	3	K	348	57	21					1																												RF34
P02768	Serum albumin	RPCFSALEVDETYVPKEFNAETFTFHADICTLSEK	509	543	1589.88	4208.02	842.605	5	K	525	57	18					1																																RF40
P02768	Serum albumin	VFDEFKPLVEEPQNLIK	397	413	1564.02	2102.09	701.698	3	K	403	58	39					1			B39
P02768	Serum albumin	YTKKVPQVSTPTLVEVSR	435	452	793.14	2088.96	697.321	3	K	438	58	10					1
P02768	Serum albumin	CCTESLVNRRPCFSALEVDETYVPK	500	524	1094.82	3088.63	1030.54	3	R	509	59	8					1
P02768	Serum albumin	LVRPEVDVMCTAFHDNEETFLK	139	160	1555.68	2726.24	682.56	4	R	142	61	6	M	148	Oxidation	6	1																							RF25
P02768	Serum albumin	EQLKAVMDDFAAFVEK	566	581	1152.06	1917.99	959.996	2	K	570	62	37	M	573	Oxidation	37	1
P02768	Serum albumin	VTKCCTESLVNR	497	508	535.38	1528.74	510.58	3	K	500	63	61					1																							RF25
P02768	Serum albumin	FPKAEFAEVSK	247	257	410.34	1317.67	440.222	3	K	250	66	46					2	B37				B42
P02768	Serum albumin	YTKKVPQVSTPTLVEVSR	435	452	796.8	2097.23	700.076	3	K	438	66	13					1
P02768	Serum albumin	NYAEAKDVFLGMFLYEYAR	342	360	2063.28	2384.2	795.734	3	K	348	69	22	M	354	Oxidation	22	4														RF10	RF11				RF17				RF25
P02768	Serum albumin	LVRPEVDVMCTAFHDNEETFLKK	139	161	1421.64	2854.32	714.581	4	K	161	77	9					1																							RF25
P02768	Serum albumin	VTKCCTESLVNR	497	508	781.14	1545.69	516.231	3	K	500	80	53					1																																RF40
P02768	Serum albumin	NECFLQHKDDNPNLPR	123	138	389.58	2076.99	1039.49	2	K	131	81	60					3					B42																				RF29
P02768	Serum albumin	SEVAHRFK	29	36	387.54	1057.48	353.494	3	R	35	85	17					1																																RF40
P02768	Serum albumin	DDNPNLPRLVRPEVDVMCTAFHDNEETFLKK	131	161	1184.28	3789.93	948.483	4	R	139	91	8					1
P02768	Serum albumin	ADLAKYICENQDSISSK	282	298	385.32	2031.94	678.312	3	K	287	91	57					1	B37
P02768	Serum albumin	DLGEENFKALVLIAFAQYLQQCPFEDHVK	37	65	644.34	3523.64	1175.55	3	K	45	102	62					1
P02768	Serum albumin	CCAAADPHECYAKVFDEFKPLVEEPQNLIK	384	413	1454.58	3684.01	1229	3	K	397	106	32					32			B39			B43		RF01	RF02	RF03	RF04	RF05		RF10	RF11	RF13	RF15	RF16	RF17	RF19	RF21	RF22	RF25	RF28	RF29	RF30		RF34		RF38		RF40
P02768	Serum albumin	CCAAADPHECYAKVFDEFKPLVEEPQNLIK	384	413	1451.4	3685	922.249	4	K	397	107	35					5											RF04										RF21							RF34				RF40
P02768	Serum albumin	CCAAADPHECYAKVFDEFKPLVEEPQNLIK	384	413	1457.58	3686	922.501	4	K	397	108	18					3												RF05
P02768	Serum albumin	CCAAADPHECYAKVFDEFKPLVEEPQNLIK	384	413	1447.86	3686.98	922.746	4	K	397	109	31					3																					RF21
P02768	Serum albumin	LVRPEVDVMCTAFHDNEETFLK	139	160	1564.74	2758.27	690.567	4	R	142	109	8					1																							RF25
P02768	Serum albumin	YTKKVPQVSTPTLVEVSR	435	452	869.64	2141.24	714.748	3	K	438	110	9					2
P02768	Serum albumin	LVRPEVDVMCTAFHDNEETFLK	139	160	1197	2777.42	926.805	3	R	142	112	6	M	148	Oxidation	6	1																												RF34
P02768	Serum albumin	YICENQDSISSKLKECCEKPLLEK	287	310	363.9	3083.4	771.851	4	K	299	113	7					1					B42
P02768	Serum albumin	VFDEFKPLVEEPQNLIK	397	413	1421.82	2158.16	720.388	3	K	403	114	54					1			B39
P02768	Serum albumin	VFDEFKPLVEEPQNLIKQNCELFEQLGEYK	397	426	1969.68	3796.79	950.198	4	K	414	114	19					1																												RF34
P02768	Serum albumin	TYETTLEKCCAAADPHECYAK	376	396	604.44	2637.17	880.057	3	K	384	120	37					2																									RF29
P02768	Serum albumin	SLHTLFGDKLCTVATLR	89	105	1207.92	2051.11	513.779	4	K	98	120	40					1																									RF29
P02768	Serum albumin	LDELRDEGKASSAK	206	219	788.52	1637.81	546.938	3	K	215	120	9					1																												RF34
P02768	Serum albumin	ASSAKQR	215	221	421.14	866.435	434.218	2	K	220	120	11					1																												RF34
P02768	Serum albumin	LKCASLQK	222	229	801.18	1066.57	534.284	2	K	224	120	49					1																												RF34
P02768	Serum albumin	LAKTYETTLEK	373	383	1169.28	1415.71	708.854	2	K	376	120	42					1																												RF34
P02768	Serum albumin	VGSKCCK	457	463	477	957.414	479.707	2	K	461	120	16					1																												RF34
P02768	Serum albumin	ATKEQLK	563	569	707.28	936.504	469.252	2	K	566	120	29					1																												RF34
P02768	Serum albumin	YICENQDSISSKLKECCEKPLLEK	287	310	372.36	3091.63	1031.54	3	K	299	121	19					7		B38		B41	B42			RF01	RF02	RF03
P02768	Serum albumin	VFDEFKPLVEEPQNLIK	397	413	2062.8	2168.24	723.748	3	K	403	124	65					9																RF13		RF16				RF22	RF25	RF28
P02768	Serum albumin	NYAEAKDVFLGMFLYEYAR	342	360	2046.72	2426.19	809.731	3	K	348	127	39					14										RF03				RF10					RF17			RF22	RF25	RF28								RF40
P02768	Serum albumin	LVRPEVDVMCTAFHDNEETFLK	139	160	1156.98	2776.36	556.273	5	R	142	127	6					1
P02768	Serum albumin	LVRPEVDVMCTAFHDNEETFLK	139	160	1233.18	2777.31	695.328	4	R	142	128	24					20						B43	B44	RF01	RF02	RF03	RF04	RF05	RF07								RF21					RF30	RF31	RF34	RF36	RF38	RF39	RF40
P02768	Serum albumin	LAKTYETTLEKCCAAADPHECYAK	373	396	337.26	2957.14	1479.57	2	K	384	128	13					4				B41																	RF21
P02768	Serum albumin	LVRPEVDVMCTAFHDNEETFLK	139	160	1046.22	2793.38	559.677	5	R	142	128	12	M	148	Oxidation	12	2																RF13
P02768	Serum albumin	VFDEFKPLVEEPQNLIK	397	413	1352.64	2172.34	725.113	3	K	403	128	46					2										RF03		RF05
P02768	Serum albumin	LVRPEVDVMCTAFHDNEETFLK	139	160	1180.86	2778.3	556.66	5	R	142	129	9					2																															RF39
P02768	Serum albumin	YKAAFTECCQAADK	185	198	398.34	1790.57	896.286	2	K	187	129	63					2							B44		RF02
P02768	Serum albumin	VFDEFKPLVEEPQNLIK	397	413	2064.78	2182.25	728.416	3	K	403	138	67					6														RF10	RF11									RF28
P02768	Serum albumin	LKCASLQK	222	229	330.48	1090.59	364.53	3	K	224	144	61					1																															RF39
P02768	Serum albumin	NYAEAKDVFLGMFLYEYAR	342	360	2007.96	2459.34	820.781	3	K	348	144	32	M	354	Oxidation	32	1
P02768	Serum albumin	CCAAADPHECYAKVFDEFKPLVEEPQNLIK	384	413	1701.3	3722.75	931.689	4	K	397	145	22					3												RF05		RF10
P02768	Serum albumin	ADLAKYICENQDSISSK	282	298	1089.24	2085.51	696.17	3	K	287	145	41					2				B41																								RF34
P02768	Serum albumin	NYAEAKDVFLGMFLYEYAR	342	360	1969.32	2460.26	821.085	3	K	348	145	15	M	354	Oxidation	15	1														RF10
P02768	Serum albumin	ADLAKYICENQDSISSK	282	298	1090.5	2086.51	696.502	3	K	287	146	56					1				B41
P02768	Serum albumin	CCAAADPHECYAKVFDEFKPLVEEPQNLIK	384	413	1727.88	3724.73	932.183	4	K	397	147	6					1
P02768	Serum albumin	LVRPEVDVMCTAFHDNEETFLKK	139	161	1313.7	2929.37	733.342	4	K	161	152	8					1																							RF25
P02768	Serum albumin	LVRPEVDVMCTAFHDNEETFLKK	139	161	1164.18	2933.38	587.676	5	R	142	156	11					11						B43			RF02	RF03											RF21							RF34		RF38
P02768	Serum albumin	VFDEFKPLVEEPQNLIK	397	413	1361.94	2200.35	734.45	3	K	403	156	64					1
P02768	Serum albumin	VFDEFKPLVEEPQNLIK	397	413	1481.64	2201.24	734.747	3	K	403	157	52					7														RF10	RF11		RF15	RF16							RF29
P02768	Serum albumin	EQLKAVMDDFAAFVEK	566	581	1657.68	1998.96	667.321	3	K	570	159	17					8														RF10	RF11	RF13	RF15	RF16		RF19					RF29
P02768	Serum albumin	CCAAADPHECYAKVFDEFKPLVEEPQNLIK	384	413	1736.94	3736.77	935.193	4	K	397	159	19					3												RF05
P02768	Serum albumin	LAKTYETTLEK	373	383	416.64	1454.82	485.94	3	K	376	159	53					1												RF05
P02768	Serum albumin	LVTDLTKVHTECCHGDLLECADDR	258	281	887.04	3017.45	755.362	4	K	265	161	51					1												RF05
P02768	Serum albumin	MPCAEDYLSVVLNQLCVLHEKTPVSDR	470	496	1994.04	3333.66	834.416	4	K	491	161	6					1																							RF25
P02768	Serum albumin	VFDEFKPLVEEPQNLIKQNCELFEQLGEYK	397	426	1971.18	3845.05	962.261	4	K	414	162	11					35	B37			B41		B43		RF01	RF02	RF03	RF04	RF05	RF07	RF10	RF11	RF13	RF15	RF16	RF17	RF19	RF21	RF22		RF28	RF29	RF30		RF34	RF36	RF38	RF39	RF40
P02768	Serum albumin	EQLKAVMDDFAAFVEK	566	581	1612.08	2002.1	668.367	3	K	570	162	9					34				B41	B42	B43	B44	RF01	RF02	RF03	RF04	RF05		RF10	RF11	RF13	RF15	RF16	RF17	RF19	RF21	RF22	RF25	RF28	RF29	RF30		RF34		RF38		RF40
P02768	Serum albumin	ADLAKYICENQDSISSK	282	298	851.7	2103.06	702.02	3	K	287	162	48					32	B37			B41	B42	B43	B44	RF01	RF02	RF03	RF04	RF05	RF07	RF10	RF11	RF13	RF15	RF16		RF19	RF21					RF30	RF31	RF34	RF36	RF38	RF39	RF40
P02768	Serum albumin	VTKCCTESLVNR	497	508	372.66	1627.78	543.593	3	K	500	162	48					31	B37	B38	B39	B41		B43	B44	RF01	RF02	RF03	RF04	RF05					RF15	RF16	RF17		RF21			RF28	RF29	RF30	RF31	RF34	RF36	RF38	RF39	RF40
P02768	Serum albumin	LVNEVTEFAKTCVADESAENCDK	66	88	1043.76	2790.24	931.079	3	K	76	162	52					27			B39			B43	B44	RF01	RF02	RF03	RF04	RF05	RF07	RF10			RF15	RF16			RF21			RF28	RF29	RF30		RF34	RF36	RF38	RF39	RF40
P02768	Serum albumin	VFDEFKPLVEEPQNLIK	397	413	1473.42	2206.11	736.37	3	K	403	162	44					26								RF01		RF03		RF05		RF10	RF11	RF13	RF15	RF16	RF17	RF19	RF21	RF22	RF25	RF28	RF29			RF34		RF38
P02768	Serum albumin	TYETTLEKCCAAADPHECYAK	376	396	560.04	2679.24	894.079	3	K	384	162	34					23		B38		B41	B42		B44	RF01	RF02	RF03	RF04		RF07			RF13	RF15								RF29	RF30	RF31	RF34	RF36		RF39	RF40
P02768	Serum albumin	AEFAEVSKLVTDLTK	250	264	1535.58	1812.08	605.026	3	K	258	162	43					14					B42	B43			RF02			RF05		RF10			RF15			RF19	RF21	RF22						RF34
P02768	Serum albumin	ADDKETCFAEEGKK	585	598	343.8	1788.72	597.241	3	K	589	162	65					11						B43		RF01			RF04	RF05						RF16			RF21					RF30				RF38		RF40
P02768	Serum albumin	YKAAFTECCQAADK	185	198	396.3	1823.77	608.924	3	K	187	162	70					9				B41		B43		RF01				RF05						RF16			RF21							RF34			RF39
P02768	Serum albumin	FPKAEFAEVSK	247	257	674.76	1413.69	472.23	3	K	250	162	49					9							B44		RF02	RF03			RF07	RF10												RF30			RF36		RF39	RF40
P02768	Serum albumin	CCAAADPHECYAKVFDEFKPLVEEPQNLIK	384	413	1587.6	3739.72	748.945	5	K	397	162	13					7								RF01		RF03	RF04				RF11													RF34		RF38
P02768	Serum albumin	FKDLGEENFK	35	44	535.68	1387.71	694.856	2	K	37	162	49					5		B38							RF02		RF04																		RF36			RF40
P02768	Serum albumin	SHCIAEVENDEMPADLPSLAADFVESKDVCK	311	341	1584.66	3637.7	1213.57	3	K	338	162	13					4																					RF21
P02768	Serum albumin	LAKTYETTLEK	373	383	433.2	1457.73	486.908	3	K	376	162	57					3							B44						RF07															RF34
P02768	Serum albumin	TCVADESAENCDKSLHTLFGDK	76	97	830.04	2658.16	887.054	3	K	89	162	18					1
P02768	Serum albumin	SLHTLFGDKLCTVATLR	89	105	1146.42	2093.17	524.294	4	K	98	162	59					1
P02768	Serum albumin	AAFTECCQAADKAACLLPK	187	205	1030.32	2285.99	762.998	3	K	199	162	11					1							B44
P02768	Serum albumin	AACLLPKLDELRDEGK	199	214	1005.48	1989	498.249	4	K	206	162	43					1																										RF30
P02768	Serum albumin	LVTDLTKVHTECCHGDLLECADDR	258	281	934.14	3018.28	604.655	5	K	265	162	51					1						B43
P02768	Serum albumin	VHTECCHGDLLECADDRADLAKYICENQDSISSK	265	298	1120.86	4170.85	835.169	5	R	282	162	12					1								RF01
P02768	Serum albumin	DVCKNYAEAK	338	347	342.42	1358.63	453.877	3	K	342	162	50					1																		RF16
P02768	Serum albumin	EQLKAVMDDFAAFVEK	566	581	1315.5	2017.93	673.643	3	K	570	162	8	M	573	Oxidation	8	1
P02768	Serum albumin	VFDEFKPLVEEPQNLIK	397	413	1631.34	2207.13	736.71	3	K	403	163	65					2			B39
P02768	Serum albumin	SHCIAEVENDEMPADLPSLAADFVESKDVCK	311	341	1549.56	3638.86	910.715	4	K	338	163	6					1				B41
P02768	Serum albumin	CCAAADPHECYAKVFDEFKPLVEEPQNLIK	384	413	1573.86	3740.76	749.152	5	K	397	163	23					1																																RF40
P02768	Serum albumin	VFDEFKPLVEEPQNLIKQNCELFEQLGEYK	397	426	1932.72	3846.11	962.528	4	K	414	163	19					1					B42
P02768	Serum albumin	EQLKAVMDDFAAFVEK	566	581	1430.64	2004.13	669.042	3	K	570	164	18					3												RF05
P02768	Serum albumin	VFDEFKPLVEEPQNLIKQNCELFEQLGEYK	397	426	1967.16	3846.94	962.734	4	K	414	164	12					2
P02768	Serum albumin	VHTECCHGDLLECADDRADLAKYICENQDSISSK	265	298	1123.62	4172.8	696.467	6	K	287	164	10					1							B44
P02768	Serum albumin	CCAAADPHECYAKVFDEFKPLVEEPQNLIK	384	413	1591.26	3741.81	749.361	5	K	397	164	14					1																					RF21
P02768	Serum albumin	CCAAADPHECYAKVFDEFKPLVEEPQNLIK	384	413	1547.4	3741.82	749.365	5	K	403	164	11					1
P02768	Serum albumin	VFDEFKPLVEEPQNLIKQNCELFEQLGEYK	397	426	1983.54	3847.87	962.968	4	K	414	165	7					4						B43																							RF36
P02768	Serum albumin	CCAAADPHECYAKVFDEFKPLVEEPQNLIK	384	413	1744.62	3742.73	936.682	4	K	397	165	18					3								RF01																				RF34
P02768	Serum albumin	VHTECCHGDLLECADDRADLAKYICENQDSISSK	265	298	1105.92	4173.78	835.755	5	R	282	165	8					2																					RF21									RF38
P02768	Serum albumin	VHTECCHGDLLECADDRADLAKYICENQDSISSK	265	298	1110.78	4173.72	696.621	6	K	287	165	9					1
P02768	Serum albumin	CCAAADPHECYAKVFDEFKPLVEEPQNLIK	384	413	1754.34	3743.62	936.906	4	K	397	166	11					8								RF01				RF05				RF13					RF21
P02768	Serum albumin	VHTECCHGDLLECADDRADLAKYICENQDSISSK	265	298	1105.08	4174.83	696.805	6	R	282	166	9					2																					RF21
P02768	Serum albumin	EQLKAVMDDFAAFVEK	566	581	1511.04	2007.99	670.33	3	K	570	168	10					10												RF05		RF10	RF11			RF16		RF19
P02768	Serum albumin	CCAAADPHECYAKVFDEFKPLVEEPQNLIK	384	413	1765.32	3746.76	937.69	4	K	397	169	11					1																					RF21
P02768	Serum albumin	ECCEKPLLEKSHCIAEVENDEMPADLPSLAADFVESK	301	337	1717.26	4446.93	1112.73	4	K	306	171	7	M	323	Oxidation	12	1
P02768	Serum albumin	VFDEFKPLVEEPQNLIK	397	413	1535.34	2215.17	1108.58	2	K	403	171	63					1			B39
P02768	Serum albumin	ECCEKPLLEKSHCIAEVENDEMPADLPSLAADFVESK	301	337	1716.3	4447.93	1112.98	4	K	306	172	6	M	323	Oxidation	7	1
P02768	Serum albumin	QNCELFEQLGEYKFQNALLVR	414	434	1820.04	2771.5	693.876	4	K	427	173	11					3																					RF21
P02768	Serum albumin	EQLKAVMDDFAAFVEK	566	581	1189.38	2029.01	677.336	3	K	570	173	39	M	573	Oxidation	39	1
P02768	Serum albumin	QNCELFEQLGEYKFQNALLVR	414	434	1811.88	2772.43	925.142	3	K	427	174	9					1
P02768	Serum albumin	LKCASLQK	222	229	626.1	1123.58	562.789	2	K	224	177	45					1																												RF34
P02768	Serum albumin	EQLKAVMDDFAAFVEK	566	581	1173.3	2033.84	678.948	3	K	570	178	15	M	573	Oxidation	15	1
P02768	Serum albumin	QNCELFEQLGEYKFQNALLVR	414	434	1805.82	2780.31	696.077	4	K	427	182	11					2																		RF16		RF19
P02768	Serum albumin	SLHTLFGDKLCTVATLR	89	105	1415.34	2115.11	706.036	3	K	98	184	29					2
P02768	Serum albumin	QNCELFEQLGEYKFQNALLVR	414	434	1808.1	2782.37	696.593	4	K	427	184	31					2																		RF16
P02768	Serum albumin	RMPCAEDYLSVVLNQLCVLHEKTPVSDR	469	496	1998.6	3512.64	703.529	5	K	491	184	16					2
P02768	Serum albumin	EQLKAVMDDFAAFVEK	566	581	1167.54	2040.01	681.004	3	K	570	184	28	M	573	Oxidation	28	2									RF02	RF03
P02768	Serum albumin	AAFTECCQAADKAACLLPK	187	205	1267.02	2308.06	770.355	3	K	199	184	33					1															RF11
P02768	Serum albumin	VFDEFKPLVEEPQNLIKQNCELFEQLGEYK	397	426	1964.04	3866.85	967.713	4	K	414	184	18					1
P02768	Serum albumin	VFDEFKPLVEEPQNLIK	397	413	1560.12	2229.04	744.014	3	K	403	185	61					1																												RF34
P02768	Serum albumin	VFDEFKPLVEEPQNLIKQNCELFEQLGEYK	397	426	1962.24	3868.91	968.226	4	K	414	186	11					4																					RF21
P02768	Serum albumin	VHTECCHGDLLECADDRADLAKYICENQDSISSK	265	298	1126.68	4194.76	1049.69	4	R	282	186	13					1																					RF21
P02768	Serum albumin	CCAAADPHECYAKVFDEFKPLVEEPQNLIK	384	413	1602.24	3763.78	941.945	4	K	397	186	9					1																					RF21
P02768	Serum albumin	LVNEVTEFAKTCVADESAENCDK	66	88	462.48	2815.02	704.756	4	K	76	187	50					1	B37
P02768	Serum albumin	VHTECCHGDLLECADDRADLAKYICENQDSISSK	265	298	1125.9	4195.79	840.159	5	R	282	187	8					1																					RF21
P02768	Serum albumin	ECCEKPLLEKSHCIAEVENDEMPADLPSLAADFVESK	301	337	1690.86	4447.05	890.409	5	K	306	187	8					1									RF02
P02768	Serum albumin	EQLKAVMDDFAAFVEK	566	581	1441.2	2027.2	676.732	3	K	570	187	10					1
P02768	Serum albumin	FKDLGEENFK	35	44	577.02	1415.73	472.911	3	K	37	190	57					1																						RF22
P02768	Serum albumin	ETYGEMADCCAK	106	117	340.74	1449.53	725.766	2	M	112	Oxidation	37					41	B37	B38	B39	B41	B42	B43	B44	RF01	RF02	RF03	RF04	RF05	RF07	RF10	RF11	RF13	RF15	RF16	RF17	RF19	RF21	RF22	RF25	RF28	RF29	RF30	RF31	RF34	RF36	RF38	RF39	RF40
P02768	Serum albumin	DVFLGMFLYEYAR	348	360	1909.08	1638.88	820.441	2	M	354	Oxidation	45					41	B37	B38	B39	B41	B42	B43	B44	RF01	RF02	RF03	RF04	RF05	RF07	RF10	RF11	RF13	RF15	RF16	RF17	RF19	RF21	RF22	RF25	RF28	RF29	RF30	RF31	RF34	RF36	RF38	RF39	RF40
P02768	Serum albumin	AVMDDFAAFVEK	570	581	1136.94	1357.7	679.85	2	M	573	Oxidation	62					41	B37	B38	B39	B41	B42	B43	B44	RF01	RF02	RF03	RF04	RF05	RF07	RF10	RF11	RF13	RF15	RF16	RF17	RF19	RF21	RF22	RF25	RF28	RF29	RF30	RF31	RF34	RF36	RF38	RF39	RF40
P02768	Serum albumin	LVRPEVDVMCTAFHDNEETFLK	139	160	1090.44	2665.38	667.344	4	M	148	Oxidation	24					40	B37	B38		B41	B42	B43	B44	RF01	RF02	RF03	RF04	RF05	RF07	RF10	RF11	RF13	RF15	RF16	RF17	RF19	RF21	RF22	RF25	RF28	RF29	RF30	RF31	RF34	RF36	RF38	RF39	RF40
P02768	Serum albumin	SHCIAEVENDEMPADLPSLAADFVESKDVCK	311	341	1601.64	3637.53	910.383	4	M	323	Oxidation	8	K	338	146	7	1						B43
P02768	Serum albumin	SHCIAEVENDEMPADLPSLAADFVESKDVCK	311	341	1587.12	3639.63	910.907	4	M	323	Oxidation	12	K	338	148	7	1
P02768	Serum albumin	RMPCAEDYLSVVLNQLCVLHEK	469	490	1899.48	2689.53	673.383	4	M	471	Oxidation	8					1		B38
[truncated: 9 more columns]

## Sheet: Customized PTM search 
Name	∆Mass	Position
Carbamidomethyl	57.02	CKR
Pyro-glu from Q	-17.03	N-term
Oxidation	15.99	M
AEBSF	183.04	HKSY
Iodination	125.9	HY
Citrulline	157.09	ACDEFGHIKLMNPQRSTVY
Citrullination	0.98	R
Hex	162.05	CKRTW,N-term
octanoyl-X	126.1	Y,N-term
Hexose	162.05	NSY
oct.ester	126.1	CSTY
IAM@X	57.02	KR

## Sheet: Albu_ptm profile
Protein Acession	Protein Description	Peptide Sequence Window	mod AA	# AA repeat	mod site	# site repeat	Modifications	# mod repeat	Best -10logP	Best Ion Intensity (%)	#Hit
P02768|ALBU_HUMAN	Serum albumin OS=Homo sapiens GN=ALB PE=1 SV=2	GKASSAKQRLkCASLQKFGER	K	54	223	2	Aminoethylbenzenesulfonylation	42	30.91	53	46
P02768|ALBU_HUMAN	Serum albumin OS=Homo sapiens GN=ALB PE=1 SV=2	TLSEKERQIKkQTALVELVKH	K	54	549	3	Aminoethylbenzenesulfonylation	42	37.77	5	46
P02768|ALBU_HUMAN	Serum albumin OS=Homo sapiens GN=ALB PE=1 SV=2	HDNEETFLKKyLYEIARRHPY	Y	31	162	4	Aminoethylbenzenesulfonylation	42	26.47	5	45
P02768|ALBU_HUMAN	Serum albumin OS=Homo sapiens GN=ALB PE=1 SV=2	EAKRMPCAEDyLSVVLNQLCV	Y	31	476	3	Aminoethylbenzenesulfonylation	42	46.72	83	44
P02768|ALBU_HUMAN	Serum albumin OS=Homo sapiens GN=ALB PE=1 SV=2	ELVKHKPKATkEQLKAVMDDF	K	54	565	1	Aminoethylbenzenesulfonylation	42	27.2	54	43
P02768|ALBU_HUMAN	Serum albumin OS=Homo sapiens GN=ALB PE=1 SV=2	AHKSEVAHRFkDLGEENFKAL	K	54	36	1	Aminoethylbenzenesulfonylation	42	35.99	15	42
P02768|ALBU_HUMAN	Serum albumin OS=Homo sapiens GN=ALB PE=1 SV=2	QNALLVRYTKkVPQVSTPTLV	K	54	438	2	Aminoethylbenzenesulfonylation	42	36.43	5	41
P02768|ALBU_HUMAN	Serum albumin OS=Homo sapiens GN=ALB PE=1 SV=2	FVEKCCKADDkETCFAEEGKK	K	54	588	1	Aminoethylbenzenesulfonylation	42	49.07	25	40
P02768|ALBU_HUMAN	Serum albumin OS=Homo sapiens GN=ALB PE=1 SV=2	YSVVLLLRLAkTYETTLEKCC	K	54	375	1	Aminoethylbenzenesulfonylation	42	42.03	62	39
P02768|ALBU_HUMAN	Serum albumin OS=Homo sapiens GN=ALB PE=1 SV=2	TLVEVSRNLGkVGSKCCKHPE	K	54	456	1	Aminoethylbenzenesulfonylation	42	28.94	21	38
P02768|ALBU_HUMAN	Serum albumin OS=Homo sapiens GN=ALB PE=1 SV=2	EKTPVSDRVTkCCTESLVNRR	K	54	499	2	Aminoethylbenzenesulfonylation	42	39.67	41	38
P02768|ALBU_HUMAN	Serum albumin OS=Homo sapiens GN=ALB PE=1 SV=2	PKLDELRDEGkASSAKQRLKC	K	54	214	2	Aminoethylbenzenesulfonylation	42	21.82	15	37
P02768|ALBU_HUMAN	Serum albumin OS=Homo sapiens GN=ALB PE=1 SV=2	KQRLKCASLQkFGERAFKAWA	K	54	229	1	Aminoethylbenzenesulfonylation	42	31.53	53	37
P02768|ALBU_HUMAN	Serum albumin OS=Homo sapiens GN=ALB PE=1 SV=2	TYGEMADCCAkQEPERNECFL	K	54	117	1	Aminoethylbenzenesulfonylation	42	57.29	51	36
P02768|ALBU_HUMAN	Serum albumin OS=Homo sapiens GN=ALB PE=1 SV=2	HKPKATKEQLkAVMDDFAAFV	K	54	569	2	Aminoethylbenzenesulfonylation	42	36.75	52	36
P02768|ALBU_HUMAN	Serum albumin OS=Homo sapiens GN=ALB PE=1 SV=2	LAKTYETTLEkCCAAADPHEC	K	54	383	3	Aminoethylbenzenesulfonylation	42	51.86	14	35
P02768|ALBU_HUMAN	Serum albumin OS=Homo sapiens GN=ALB PE=1 SV=2	AFHDNEETFLkKYLYEIARRH	K	54	160	1	Aminoethylbenzenesulfonylation	42	35.17	33	34
P02768|ALBU_HUMAN	Serum albumin OS=Homo sapiens GN=ALB PE=1 SV=2	ISSKLKECCEkPLLEKSHCIA	K	54	305	1	Aminoethylbenzenesulfonylation	42	33.22	20	34
P02768|ALBU_HUMAN	Serum albumin OS=Homo sapiens GN=ALB PE=1 SV=2	CELFEQLGEYkFQNALLVRYT	K	54	426	2	Aminoethylbenzenesulfonylation	42	37.74	73	34
P02768|ALBU_HUMAN	Serum albumin OS=Homo sapiens GN=ALB PE=1 SV=2	FHDNEETFLKkYLYEIARRHP	K	54	161	2	Aminoethylbenzenesulfonylation	42	25.44	5	33
P02768|ALBU_HUMAN	Serum albumin OS=Homo sapiens GN=ALB PE=1 SV=2	NEETFLKKYLyEIARRHPYFY	Y	31	164	2	Aminoethylbenzenesulfonylation	42	18.59	18	31
P02768|ALBU_HUMAN	Serum albumin OS=Homo sapiens GN=ALB PE=1 SV=2	FPKAEFAEVSkLVTDLTKVHT	K	54	257	1	Aminoethylbenzenesulfonylation	42	33.6	40	30
P02768|ALBU_HUMAN	Serum albumin OS=Homo sapiens GN=ALB PE=1 SV=2	NCELFEQLGEyKFQNALLVRY	Y	31	425	3	Aminoethylbenzenesulfonylation	42	35.03	76	30
P02768|ALBU_HUMAN	Serum albumin OS=Homo sapiens GN=ALB PE=1 SV=2	ICENQDSISSkLKECCEKPLL	K	54	298	1	Aminoethylbenzenesulfonylation	42	22.57	23	28
P02768|ALBU_HUMAN	Serum albumin OS=Homo sapiens GN=ALB PE=1 SV=2	DFAAFVEKCCkADDKETCFAE	K	54	584	1	Aminoethylbenzenesulfonylation	42	38.52	18	28
P02768|ALBU_HUMAN	Serum albumin OS=Homo sapiens GN=ALB PE=1 SV=2	LCTVATLRETyGEMADCCAKQ	Y	31	108	4	Aminoethylbenzenesulfonylation	42	40.4	52	27
P02768|ALBU_HUMAN	Serum albumin OS=Homo sapiens GN=ALB PE=1 SV=2	APELLFFAKRyKAAFTECCQA	Y	31	185	1	Aminoethylbenzenesulfonylation	42	36.83	5	24
P02768|ALBU_HUMAN	Serum albumin OS=Homo sapiens GN=ALB PE=1 SV=2	AAADPHECYAkVFDEFKPLVE	K	54	396	1	Aminoethylbenzenesulfonylation	42	29.37	13	24
P02768|ALBU_HUMAN	Serum albumin OS=Homo sapiens GN=ALB PE=1 SV=2	AADKAACLLPkLDELRDEGKA	K	54	205	1	Aminoethylbenzenesulfonylation	42	25.99	5	23
P02768|ALBU_HUMAN	Serum albumin OS=Homo sapiens GN=ALB PE=1 SV=2	ECYAKVFDEFkPLVEEPQNLI	K	54	402	2	Aminoethylbenzenesulfonylation	42	39.72	21	23
P02768|ALBU_HUMAN	Serum albumin OS=Homo sapiens GN=ALB PE=1 SV=2	VMDDFAAFVEkCCKADDKETC	K	54	581	1	Aminoethylbenzenesulfonylation	42	40.55	37	19
P02768|ALBU_HUMAN	Serum albumin OS=Homo sapiens GN=ALB PE=1 SV=2	DKSLHTLFGDkLCTVATLRET	K	54	97	1	Aminoethylbenzenesulfonylation	42	39.54	16	18
P02768|ALBU_HUMAN	Serum albumin OS=Homo sapiens GN=ALB PE=1 SV=2	CADDRADLAKyICENQDSISS	Y	31	287	4	Aminoethylbenzenesulfonylation	42	33.97	5	18
P02768|ALBU_HUMAN	Serum albumin OS=Homo sapiens GN=ALB PE=1 SV=2	SLQKFGERAFkAWAVARLSQR	K	54	236	1	Aminoethylbenzenesulfonylation	42	20.82	15	17
P02768|ALBU_HUMAN	Serum albumin OS=Homo sapiens GN=ALB PE=1 SV=2	ECADDRADLAkYICENQDSIS	K	54	286	2	Aminoethylbenzenesulfonylation	42	32.52	35	17
P02768|ALBU_HUMAN	Serum albumin OS=Homo sapiens GN=ALB PE=1 SV=2	LPSLAADFVEsKDVCKNYAEA	S	7	336	1	Aminoethylbenzenesulfonylation	42	19.99	20	17
P02768|ALBU_HUMAN	Serum albumin OS=Homo sapiens GN=ALB PE=1 SV=2	PSLAADFVESkDVCKNYAEAK	K	54	337	1	Aminoethylbenzenesulfonylation	42	31.16	8	17
P02768|ALBU_HUMAN	Serum albumin OS=Homo sapiens GN=ALB PE=1 SV=2	KQNCELFEQLgEYKFQNALLV	G	1	423	1	Aminoethylbenzenesulfonylation	42	16.24	17	16
P02768|ALBU_HUMAN	Serum albumin OS=Homo sapiens GN=ALB PE=1 SV=2	DKETCFAEEGkKLVAASQAAL	K	54	597	1	Aminoethylbenzenesulfonylation	42	27.18	11	16
P02768|ALBU_HUMAN	Serum albumin OS=Homo sapiens GN=ALB PE=1 SV=2	CFSALEVDETyVPKEFNAETF	Y	31	521	3	Aminoethylbenzenesulfonylation	42	36.7	6	14
P02768|ALBU_HUMAN	Serum albumin OS=Homo sapiens GN=ALB PE=1 SV=2	RFPKAEFAEVsKLVTDLTKVH	S	7	256	1	Aminoethylbenzenesulfonylation	42	21.25	17	13
P02768|ALBU_HUMAN	Serum albumin OS=Homo sapiens GN=ALB PE=1 SV=2	VLNQLCVLHEkTPVSDRVTKC	K	54	490	1	Aminoethylbenzenesulfonylation	42	28.26	18	12
P02768|ALBU_HUMAN	Serum albumin OS=Homo sapiens GN=ALB PE=1 SV=2	TKKVPQVSTPtLVEVSRNLGK	T	17	446	1	Dehydration	28	44.66	14	49
P02768|ALBU_HUMAN	Serum albumin OS=Homo sapiens GN=ALB PE=1 SV=2	LHTLFGDKLCtVATLRETYGE	T	17	100	1	Dehydration	28	29	12	46
P02768|ALBU_HUMAN	Serum albumin OS=Homo sapiens GN=ALB PE=1 SV=2	HKSEVAHRFKdLGEENFKALV	D	10	37	1	Dehydration	28	14.67	7	45
P02768|ALBU_HUMAN	Serum albumin OS=Homo sapiens GN=ALB PE=1 SV=2	RYTKKVPQVStPTLVEVSRNL	T	17	444	1	Dehydration	28	43	13	45
P02768|ALBU_HUMAN	Serum albumin OS=Homo sapiens GN=ALB PE=1 SV=2	SEKERQIKKQtALVELVKHKP	T	17	551	2	Dehydration	28	42.75	32	45
P02768|ALBU_HUMAN	Serum albumin OS=Homo sapiens GN=ALB PE=1 SV=2	TKVHTECCHGdLLECADDRAD	D	10	273	1	Dehydration	28	28.31	13	44
P02768|ALBU_HUMAN	Serum albumin OS=Homo sapiens GN=ALB PE=1 SV=2	CLLPKLDELRdEGKASSAKQR	D	10	211	1	Dehydration	28	15.57	16	43
P02768|ALBU_HUMAN	Serum albumin OS=Homo sapiens GN=ALB PE=1 SV=2	CFSALEVDETyVPKEFNAETF	Y	31	521	3	Dehydration	28	11.92	7	42
P02768|ALBU_HUMAN	Serum albumin OS=Homo sapiens GN=ALB PE=1 SV=2	AEEGKKLVAAsQAALGL****	S	7	603	2	Dehydration	28	39.63	38	42
P02768|ALBU_HUMAN	Serum albumin OS=Homo sapiens GN=ALB PE=1 SV=2	KLCTVATLREtYGEMADCCAK	T	17	107	1	Dehydration	28	43.68	23	41
P02768|ALBU_HUMAN	Serum albumin OS=Homo sapiens GN=ALB PE=1 SV=2	LCTVATLRETyGEMADCCAKQ	Y	31	108	4	Dehydration	28	38.01	13	41
P02768|ALBU_HUMAN	Serum albumin OS=Homo sapiens GN=ALB PE=1 SV=2	PCFSALEVDEtYVPKEFNAET	T	17	520	1	Dehydration	28	34.38	24	39
P02768|ALBU_HUMAN	Serum albumin OS=Homo sapiens GN=ALB PE=1 SV=2	RRPCFSALEVdETYVPKEFNA	D	10	518	1	Dehydration	28	25.08	15	38
P02768|ALBU_HUMAN	Serum albumin OS=Homo sapiens GN=ALB PE=1 SV=2	AEFAEVSKLVtDLTKVHTECC	T	17	260	1	Dehydration	28	17.97	6	36
P02768|ALBU_HUMAN	Serum albumin OS=Homo sapiens GN=ALB PE=1 SV=2	NLPRLVRPEVdVMCTAFHDNE	D	10	145	1	Dehydration	28	15.04	5	31
P02768|ALBU_HUMAN	Serum albumin OS=Homo sapiens GN=ALB PE=1 SV=2	KLVTDLTKVHtECCHGDLLEC	T	17	267	1	Dehydration	28	12.14	5	31
P02768|ALBU_HUMAN	Serum albumin OS=Homo sapiens GN=ALB PE=1 SV=2	CVADESAENCdKSLHTLFGDK	D	10	87	1	Dehydration	28	30.2	21	30
P02768|ALBU_HUMAN	Serum albumin OS=Homo sapiens GN=ALB PE=1 SV=2	FFAKRYKAAFtECCQAADKAA	T	17	190	2	Dehydration	28	39.35	24	25
P02768|ALBU_HUMAN	Serum albumin OS=Homo sapiens GN=ALB PE=1 SV=2	SVVLLLRLAKtYETTLEKCCA	T	17	376	1	Dehydration	28	18.54	5	24
P02768|ALBU_HUMAN	Serum albumin OS=Homo sapiens GN=ALB PE=1 SV=2	KRMPCAEDYLsVVLNQLCVLH	S	7	478	1	Dehydration	28	21.49	15	24
P02768|ALBU_HUMAN	Serum albumin OS=Homo sapiens GN=ALB PE=1 SV=2	TKEQLKAVMDdFAAFVEKCCK	D	10	574	2	Dehydration	28	39.69	5	22
P02768|ALBU_HUMAN	Serum albumin OS=Homo sapiens GN=ALB PE=1 SV=2	SAENCDKSLHtLFGDKLCTVA	T	17	92	1	Dehydration	28	29.3	13	20
P02768|ALBU_HUMAN	Serum albumin OS=Homo sapiens GN=ALB PE=1 SV=2	EAKRMPCAEDyLSVVLNQLCV	Y	31	476	3	Dehydration	28	29.21	79	18
P02768|ALBU_HUMAN	Serum albumin OS=Homo sapiens GN=ALB PE=1 SV=2	HDNEETFLKKyLYEIARRHPY	Y	31	162	4	Dehydration	28	21.13	5	16
P02768|ALBU_HUMAN	Serum albumin OS=Homo sapiens GN=ALB PE=1 SV=2	VRYTKKVPQVsTPTLVEVSRN	S	7	443	1	Dehydration	28	29.61	12	15
P02768|ALBU_HUMAN	Serum albumin OS=Homo sapiens GN=ALB PE=1 SV=2	LVRPEVDVMCtAFHDNEETFL	T	17	149	1	Dehydration	28	36.64	18	13
P02768|ALBU_HUMAN	Serum albumin OS=Homo sapiens GN=ALB PE=1 SV=2	MCTAFHDNEEtFLKKYLYEIA	T	17	157	1	Dehydration	28	19.57	10	13
P02768|ALBU_HUMAN	Serum albumin OS=Homo sapiens GN=ALB PE=1 SV=2	PEAKRMPCAEdYLSVVLNQLC	D	10	475	1	Dehydration	28	25.52	5	12
P02768|ALBU_HUMAN	Serum albumin OS=Homo sapiens GN=ALB PE=1 SV=2	TLSEKERQIKkQTALVELVKH	K	54	549	3	Hexose	17	29.23	5	44
P02768|ALBU_HUMAN	Serum albumin OS=Homo sapiens GN=ALB PE=1 SV=2	SEKERQIKKQtALVELVKHKP	T	17	551	2	Hexose	17	30.04	16	44
P02768|ALBU_HUMAN	Serum albumin OS=Homo sapiens GN=ALB PE=1 SV=2	CELFEQLGEYkFQNALLVRYT	K	54	426	2	Hexose	17	15.94	7	42
P02768|ALBU_HUMAN	Serum albumin OS=Homo sapiens GN=ALB PE=1 SV=2	LHEKTPVSDRvTKCCTESLVN	V	5	497	1	Hexose	17	17.9	5	40
P02768|ALBU_HUMAN	Serum albumin OS=Homo sapiens GN=ALB PE=1 SV=2	EKTPVSDRVTkCCTESLVNRR	K	54	499	2	Hexose	17	28.52	14	40
P02768|ALBU_HUMAN	Serum albumin OS=Homo sapiens GN=ALB PE=1 SV=2	PLVEEPQNLIkQNCELFEQLG	K	54	413	1	Hexose	17	33.85	16	39
P02768|ALBU_HUMAN	Serum albumin OS=Homo sapiens GN=ALB PE=1 SV=2	EDHVKLVNEVtEFAKTCVADE	T	17	71	1	Hexose	17	21.95	9	38
P02768|ALBU_HUMAN	Serum albumin OS=Homo sapiens GN=ALB PE=1 SV=2	KLVNEVTEFAkTCVADESAEN	K	54	75	1	Hexose	17	33.9	11	38
P02768|ALBU_HUMAN	Serum albumin OS=Homo sapiens GN=ALB PE=1 SV=2	QNALLVRYTKkVPQVSTPTLV	K	54	438	2	Hexose	17	27.55	5	38
P02768|ALBU_HUMAN	Serum albumin OS=Homo sapiens GN=ALB PE=1 SV=2	GDLLECADDRaDLAKYICENQ	A	3	282	1	Hexose	17	22.25	5	33
P02768|ALBU_HUMAN	Serum albumin OS=Homo sapiens GN=ALB PE=1 SV=2	ECADDRADLAkYICENQDSIS	K	54	286	2	Hexose	17	29.6	9	33
P02768|ALBU_HUMAN	Serum albumin OS=Homo sapiens GN=ALB PE=1 SV=2	HKPKATKEQLkAVMDDFAAFV	K	54	569	2	Hexose	17	31.44	25	30
P02768|ALBU_HUMAN	Serum albumin OS=Homo sapiens GN=ALB PE=1 SV=2	AADFVESKDVcKNYAEAKDVF	C	8	340	1	Hexose	17	19.89	10	22
P02768|ALBU_HUMAN	Serum albumin OS=Homo sapiens GN=ALB PE=1 SV=2	LVNEVTEFAKtCVADESAENC	T	17	76	1	Hexose	17	18.9	7	17
P02768|ALBU_HUMAN	Serum albumin OS=Homo sapiens GN=ALB PE=1 SV=2	VNEVTEFAKTcVADESAENCD	C	8	77	3	Hexose	17	16.51	5	17
P02768|ALBU_HUMAN	Serum albumin OS=Homo sapiens GN=ALB PE=1 SV=2	ECYAKVFDEFkPLVEEPQNLI	K	54	402	2	Hexose	17	20.08	5	14
P02768|ALBU_HUMAN	Serum albumin OS=Homo sapiens GN=ALB PE=1 SV=2	MPCAEDYLSVvLNQLCVLHEK	V	5	480	2	Hexose	17	28.2	5	12
P02768|ALBU_HUMAN	Serum albumin OS=Homo sapiens GN=ALB PE=1 SV=2	DCCAKQEPERnECFLQHKDDN	N	15	123	1	Deamidation (NQ)	14	44.55	5	47
P02768|ALBU_HUMAN	Serum albumin OS=Homo sapiens GN=ALB PE=1 SV=2	CPFEDHVKLVnEVTEFAKTCV	N	15	68	2	Deamidation (NQ)	14	41.21	22	46
P02768|ALBU_HUMAN	Serum albumin OS=Homo sapiens GN=ALB PE=1 SV=2	LVEEPQNLIKqNCELFEQLGE	Q	6	414	2	Deamidation (NQ)	14	45.61	5	45
P02768|ALBU_HUMAN	Serum albumin OS=Homo sapiens GN=ALB PE=1 SV=2	VEEPQNLIKQnCELFEQLGEY	N	15	415	1	Deamidation (NQ)	14	45.9	74	45
P02768|ALBU_HUMAN	Serum albumin OS=Homo sapiens GN=ALB PE=1 SV=2	FEQLGEYKFQnALLVRYTKKV	N	15	429	2	Deamidation (NQ)	14	38.13	40	44
P02768|ALBU_HUMAN	Serum albumin OS=Homo sapiens GN=ALB PE=1 SV=2	EKSHCIAEVEnDEMPADLPSL	N	15	319	2	Deamidation (NQ)	14	33.13	9	43
P02768|ALBU_HUMAN	Serum albumin OS=Homo sapiens GN=ALB PE=1 SV=2	AHRFKDLGEEnFKALVLIAFA	N	15	42	1	Deamidation (NQ)	14	34.24	37	41
P02768|ALBU_HUMAN	Serum albumin OS=Homo sapiens GN=ALB PE=1 SV=2	HDNEETFLKKyLYEIARRHPY	Y	31	162	4	Iodination	14	34.42	5	41
P02768|ALBU_HUMAN	Serum albumin OS=Homo sapiens GN=ALB PE=1 SV=2	NEETFLKKYLyEIARRHPYFY	Y	31	164	2	Iodination	14	32.95	34	41
P02768|ALBU_HUMAN	Serum albumin OS=Homo sapiens GN=ALB PE=1 SV=2	LCTVATLRETyGEMADCCAKQ	Y	31	108	4	Iodination	14	59.75	100	40
P02768|ALBU_HUMAN	Serum albumin OS=Homo sapiens GN=ALB PE=1 SV=2	CADDRADLAKyICENQDSISS	Y	31	287	4	Iodination	14	41.53	5	40
P02768|ALBU_HUMAN	Serum albumin OS=Homo sapiens GN=ALB PE=1 SV=2	EFKPLVEEPQnLIKQNCELFE	N	15	410	1	Deamidation (NQ)	14	44.31	15	40
P02768|ALBU_HUMAN	Serum albumin OS=Homo sapiens GN=ALB PE=1 SV=2	NCELFEQLGEyKFQNALLVRY	Y	31	425	3	Iodination	14	43.81	61	40
P02768|ALBU_HUMAN	Serum albumin OS=Homo sapiens GN=ALB PE=1 SV=2	VVLLLRLAKTyETTLEKCCAA	Y	31	377	2	Iodination	14	35.79	39	39
P02768|ALBU_HUMAN	Serum albumin OS=Homo sapiens GN=ALB PE=1 SV=2	VDVMCTAFHDnEETFLKKYLY	N	15	154	1	Deamidation (NQ)	14	36.73	9	38
P02768|ALBU_HUMAN	Serum albumin OS=Homo sapiens GN=ALB PE=1 SV=2	CAEDYLSVVLnQLCVLHEKTP	N	15	482	1	Deamidation (NQ)	14	40.23	55	38
P02768|ALBU_HUMAN	Serum albumin OS=Homo sapiens GN=ALB PE=1 SV=2	AEDYLSVVLNqLCVLHEKTPV	Q	6	483	1	Deamidation (NQ)	14	35.57	22	38
P02768|ALBU_HUMAN	Serum albumin OS=Homo sapiens GN=ALB PE=1 SV=2	DEFKPLVEEPqNLIKQNCELF	Q	6	409	1	Deamidation (NQ)	14	29.26	13	37
P02768|ALBU_HUMAN	Serum albumin OS=Homo sapiens GN=ALB PE=1 SV=2	CFSALEVDETyVPKEFNAETF	Y	31	521	3	Iodination	14	36.85	21	36
P02768|ALBU_HUMAN	Serum albumin OS=Homo sapiens GN=ALB PE=1 SV=2	STPTLVEVSRnLGKVGSKCCK	N	15	453	1	Deamidation (NQ)	14	19.91	5	33
P02768|ALBU_HUMAN	Serum albumin OS=Homo sapiens GN=ALB PE=1 SV=2	KTCVADESAEnCDKSLHTLFG	N	15	85	1	Deamidation (NQ)	14	50.54	54	32
P02768|ALBU_HUMAN	Serum albumin OS=Homo sapiens GN=ALB PE=1 SV=2	YLYEIARRHPyFYAPELLFFA	Y	31	172	1	Iodination	14	42.16	9	28
P02768|ALBU_HUMAN	Serum albumin OS=Homo sapiens GN=ALB PE=1 SV=2	YEIARRHPYFyAPELLFFAKR	Y	31	174	1	Iodination	14	33.82	24	28
P02768|ALBU_HUMAN	Serum albumin OS=Homo sapiens GN=ALB PE=1 SV=2	CCAAADPHECyAKVFDEFKPL	Y	31	394	1	Iodination	14	40.43	8	27
P02768|ALBU_HUMAN	Serum albumin OS=Homo sapiens GN=ALB PE=1 SV=2	ESAENCDKSLhTLFGDKLCTV	H	2	91	1	Iodination	14	27.75	34	20
P02768|ALBU_HUMAN	Serum albumin OS=Homo sapiens GN=ALB PE=1 SV=2	EAKRMPCAEDyLSVVLNQLCV	Y	31	476	3	Iodination	14	44.8	80	15
P02768|ALBU_HUMAN	Serum albumin OS=Homo sapiens GN=ALB PE=1 SV=2	LYEYARRHPDySVVLLLRLAK	Y	31	365	1	Iodination	14	29.38	34	13
P02768|ALBU_HUMAN	Serum albumin OS=Homo sapiens GN=ALB PE=1 SV=2	FVESKDVCKNyAEAKDVFLGM	Y	31	343	1	Iodination	14	17.27	41	12
P02768|ALBU_HUMAN	Serum albumin OS=Homo sapiens GN=ALB PE=1 SV=2	VATLRETYGEmADCCAKQEPE	M	11	111	1	Oxidation (M)	9	47.71	82	48
P02768|ALBU_HUMAN	Serum albumin OS=Homo sapiens GN=ALB PE=1 SV=2	PRLVRPEVDVmCTAFHDNEET	M	11	147	2	Oxidation (M)	9	34.15	82	48
P02768|ALBU_HUMAN	Serum albumin OS=Homo sapiens GN=ALB PE=1 SV=2	KATKEQLKAVmDDFAAFVEKC	M	11	572	2	Oxidation (M)	9	58.82	71	48
P02768|ALBU_HUMAN	Serum albumin OS=Homo sapiens GN=ALB PE=1 SV=2	HCIAEVENDEmPADLPSLAAD	M	11	322	2	Oxidation (M)	9	43.51	39	45
P02768|ALBU_HUMAN	Serum albumin OS=Homo sapiens GN=ALB PE=1 SV=2	YAEAKDVFLGmFLYEYARRHP	M	11	353	2	Oxidation (M)	9	49.18	55	45
P02768|ALBU_HUMAN	Serum albumin OS=Homo sapiens GN=ALB PE=1 SV=2	KCCKHPEAKRmPCAEDYLSVV	M	11	470	2	Oxidation (M)	9	44.94	21	44
P02768|ALBU_HUMAN	Serum albumin OS=Homo sapiens GN=ALB PE=1 SV=2	FKDLGEENFKaLVLIAFAQYL	A	3	45	1	Oxidation (M)	9	11.97	5	34
P02768|ALBU_HUMAN	Serum albumin OS=Homo sapiens GN=ALB PE=1 SV=2	EKSHCIAEVEnDEMPADLPSL	N	15	319	2	Oxidation (M)	9	14.3	5	33
P02768|ALBU_HUMAN	Serum albumin OS=Homo sapiens GN=ALB PE=1 SV=2	PQNLIKQNCElFEQLGEYKFQ	L	5	418	1	Oxidation (M)	9	16.24	23	16
P02768|ALBU_HUMAN	Serum albumin OS=Homo sapiens GN=ALB PE=1 SV=2	RQIKKQTALVeLVKHKPKATK	E	5	555	1	Citrulline	8	14.72	9	40
P02768|ALBU_HUMAN	Serum albumin OS=Homo sapiens GN=ALB PE=1 SV=2	AFTECCQAADkAACLLPKLDE	K	54	198	2	Citrulline	8	34.12	5	28
P02768|ALBU_HUMAN	Serum albumin OS=Homo sapiens GN=ALB PE=1 SV=2	VADESAENCDkSLHTLFGDKL	K	54	88	2	Citrulline	8	38.4	5	26
P02768|ALBU_HUMAN	Serum albumin OS=Homo sapiens GN=ALB PE=1 SV=2	YLQQCPFEDHvKLVNEVTEFA	V	5	64	1	Citrulline	8	28.54	5	18
P02768|ALBU_HUMAN	Serum albumin OS=Homo sapiens GN=ALB PE=1 SV=2	LQQCPFEDHVkLVNEVTEFAK	K	54	65	1	Citrulline	8	20.96	8	17
P02768|ALBU_HUMAN	Serum albumin OS=Homo sapiens GN=ALB PE=1 SV=2	EVTEFAKTCVaDESAENCDKS	A	3	79	1	Citrulline	8	16.51	23	17
P02768|ALBU_HUMAN	Serum albumin OS=Homo sapiens GN=ALB PE=1 SV=2	LAKTYETTLEkCCAAADPHEC	K	54	383	3	Citrulline	8	18.81	5	15
P02768|ALBU_HUMAN	Serum albumin OS=Homo sapiens GN=ALB PE=1 SV=2	MPCAEDYLSVvLNQLCVLHEK	V	5	480	2	Citrulline	8	28.2	5	12
P02768|ALBU_HUMAN	Serum albumin OS=Homo sapiens GN=ALB PE=1 SV=2	GKASSAKQRLkCASLQKFGER	K	54	223	2	Formylation	5	27.59	44	39
P02768|ALBU_HUMAN	Serum albumin OS=Homo sapiens GN=ALB PE=1 SV=2	RFKDLGEENFkALVLIAFAQY	K	54	44	1	Amidation	5	19.13	5	34
P02768|ALBU_HUMAN	Serum albumin OS=Homo sapiens GN=ALB PE=1 SV=2	AFTECCQAADkAACLLPKLDE	K	54	198	2	Amidation	5	34.12	5	28
P02768|ALBU_HUMAN	Serum albumin OS=Homo sapiens GN=ALB PE=1 SV=2	VADESAENCDkSLHTLFGDKL	K	54	88	2	Amidation	5	38.4	5	26
P02768|ALBU_HUMAN	Serum albumin OS=Homo sapiens GN=ALB PE=1 SV=2	ETCFAEEGKKlVAASQAALGL	L	5	599	1	Formylation	5	41.35	5	22
P02768|ALBU_HUMAN	Serum albumin OS=Homo sapiens GN=ALB PE=1 SV=2	KSLHTLFGDKlCTVATLRETY	L	5	98	1	Formylation	5	11.88	5	18
P02768|ALBU_HUMAN	Serum albumin OS=Homo sapiens GN=ALB PE=1 SV=2	TLSEKERQIKkQTALVELVKH	K	54	549	3	Formylation	5	16.98	5	16
P02768|ALBU_HUMAN	Serum albumin OS=Homo sapiens GN=ALB PE=1 SV=2	QQCPFEDHVKlVNEVTEFAKT	L	5	66	1	Formylation	5	37.24	5	15
P02768|ALBU_HUMAN	Serum albumin OS=Homo sapiens GN=ALB PE=1 SV=2	LAKTYETTLEkCCAAADPHEC	K	54	383	3	Amidation	5	18.81	5	15
P02768|ALBU_HUMAN	Serum albumin OS=Homo sapiens GN=ALB PE=1 SV=2	ALVELVKHKPkATKEQLKAVM	K	54	562	2	Amidation	5	16.16	5	15
P02768|ALBU_HUMAN	Serum albumin OS=Homo sapiens GN=ALB PE=1 SV=2	NCELFEQLGEyKFQNALLVRY	Y	31	425	3	Di-Iodination	4	31.83	22	24
P02768|ALBU_HUMAN	Serum albumin OS=Homo sapiens GN=ALB PE=1 SV=2	LCTVATLRETyGEMADCCAKQ	Y	31	108	4	Di-Iodination	4	25.85	32	15
P02768|ALBU_HUMAN	Serum albumin OS=Homo sapiens GN=ALB PE=1 SV=2	HDNEETFLKKyLYEIARRHPY	Y	31	162	4	Di-Iodination	4	15.85	5	15
P02768|ALBU_HUMAN	Serum albumin OS=Homo sapiens GN=ALB PE=1 SV=2	VVLLLRLAKTyETTLEKCCAA	Y	31	377	2	Di-Iodination	4	23.48	17	13
P02768|ALBU_HUMAN	Serum albumin OS=Homo sapiens GN=ALB PE=1 SV=2	YGEMADCCAKqEPERNECFLQ	Q	6	118	1	Pyro-glu from Q	3	54.75	5	48
P02768|ALBU_HUMAN	Serum albumin OS=Homo sapiens GN=ALB PE=1 SV=2	FFAKRYKAAFtECCQAADKAA	T	17	190	2	2-amino-3-oxo-butanoic_acid	3	36.02	39	46
P02768|ALBU_HUMAN	Serum albumin OS=Homo sapiens GN=ALB PE=1 SV=2	ESLVNRRPCFsALEVDETYVP	S	7	513	1	2-amino-3-oxo-butanoic_acid	3	42.72	8	46
P02768|ALBU_HUMAN	Serum albumin OS=Homo sapiens GN=ALB PE=1 SV=2	FEQLGEYKFQnALLVRYTKKV	N	15	429	2	Ammonia-loss (N)	3	30.45	25	45
P02768|ALBU_HUMAN	Serum albumin OS=Homo sapiens GN=ALB PE=1 SV=2	LVEEPQNLIKqNCELFEQLGE	Q	6	414	2	Pyro-glu from Q	3	44.76	5	44
P02768|ALBU_HUMAN	Serum albumin OS=Homo sapiens GN=ALB PE=1 SV=2	LSEKERQIKKqTALVELVKHK	Q	6	550	1	Pyro-glu from Q	3	43.03	5	44
P02768|ALBU_HUMAN	Serum albumin OS=Homo sapiens GN=ALB PE=1 SV=2	CPFEDHVKLVnEVTEFAKTCV	N	15	68	2	Ammonia-loss (N)	3	17.18	22	42
P02768|ALBU_HUMAN	Serum albumin OS=Homo sapiens GN=ALB PE=1 SV=2	CADDRADLAKyICENQDSISS	Y	31	287	4	2-amino-3-oxo-butanoic_acid	3	22.79	5	38
P02768|ALBU_HUMAN	Serum albumin OS=Homo sapiens GN=ALB PE=1 SV=2	LVAASQAALGl**********	L	5	609	1	Sodium adduct	3	33.14	5	28
P02768|ALBU_HUMAN	Serum albumin OS=Homo sapiens GN=ALB PE=1 SV=2	SHCIAEVENDeMPADLPSLAA	E	5	321	1	Sodium adduct	3	29.14	11	21
P02768|ALBU_HUMAN	Serum albumin OS=Homo sapiens GN=ALB PE=1 SV=2	RADLAKYICEnQDSISSKLKE	N	15	291	1	Ammonia-loss (N)	3	13.73	16	18
P02768|ALBU_HUMAN	Serum albumin OS=Homo sapiens GN=ALB PE=1 SV=2	TKEQLKAVMDdFAAFVEKCCK	D	10	574	2	Sodium adduct	3	27.2	6	14
P02768|ALBU_HUMAN	Serum albumin OS=Homo sapiens GN=ALB PE=1 SV=2	LGMFLYEYARrHPDYSVVLLL	R	3	361	1	4-hydroxynonenal (HNE)	2	31.59	5	43
P02768|ALBU_HUMAN	Serum albumin OS=Homo sapiens GN=ALB PE=1 SV=2	DKLCTVATLReTYGEMADCCA	E	5	106	1	Pyro-glu from E	2	41.14	5	41
P02768|ALBU_HUMAN	Serum albumin OS=Homo sapiens GN=ALB PE=1 SV=2	KATKEQLKAVmDDFAAFVEKC	M	11	572	2	Dethiomethyl	2	37.74	6	41
P02768|ALBU_HUMAN	Serum albumin OS=Homo sapiens GN=ALB PE=1 SV=2	AEEGKKLVAAsQAALGL****	S	7	603	2	Hexose (NSY)	2	20.41	19	40
P02768|ALBU_HUMAN	Serum albumin OS=Homo sapiens GN=ALB PE=1 SV=2	PRLVRPEVDVmCTAFHDNEET	M	11	147	2	Homoserine lactone	2	22.48	5	35
P02768|ALBU_HUMAN	Serum albumin OS=Homo sapiens GN=ALB PE=1 SV=2	CADDRADLAKyICENQDSISS	Y	31	287	4	Hexose (NSY)	2	29.84	19	34
P02768|ALBU_HUMAN	Serum albumin OS=Homo sapiens GN=ALB PE=1 SV=2	AKTYETTLEKcCAAADPHECY	C	8	384	2	Carboxymethyl	2	35.44	5	34
P02768|ALBU_HUMAN	Serum albumin OS=Homo sapiens GN=ALB PE=1 SV=2	NQDSISSKLKeCCEKPLLEKS	E	5	301	1	Pyro-glu from E	2	39.07	5	28
P02768|ALBU_HUMAN	Serum albumin OS=Homo sapiens GN=ALB PE=1 SV=2	QKFGERAFKAwAVARLSQRFP	W	2	238	2	Dihydroxy	2	30.28	39	23
P02768|ALBU_HUMAN	Serum albumin OS=Homo sapiens GN=ALB PE=1 SV=2	KTPVSDRVTKcCTESLVNRRP	C	8	500	1	Carboxymethyl	2	33.45	5	20
P02768|ALBU_HUMAN	Serum albumin OS=Homo sapiens GN=ALB PE=1 SV=2	YAEAKDVFLGmFLYEYARRHP	M	11	353	2	Dethiomethyl	2	30.72	5	19
P02768|ALBU_HUMAN	Serum albumin OS=Homo sapiens GN=ALB PE=1 SV=2	GMFLYEYARRhPDYSVVLLLR	H	2	362	1	4-hydroxynonenal (HNE)	2	38.47	5	19
P02768|ALBU_HUMAN	Serum albumin OS=Homo sapiens GN=ALB PE=1 SV=2	AKTYETTLEKcCAAADPHECY	C	8	384	2	Dihydroxy	2	39.24	5	15
P02768|ALBU_HUMAN	Serum albumin OS=Homo sapiens GN=ALB PE=1 SV=2	CKHPEAKRMPcAEDYLSVVLN	C	8	472	1	Octanoylation-amide	2	26.31	5	15
P02768|ALBU_HUMAN	Serum albumin OS=Homo sapiens GN=ALB PE=1 SV=2	HCIAEVENDEmPADLPSLAAD	M	11	322	2	Homoserine lactone	2	20.51	5	12
P02768|ALBU_HUMAN	Serum albumin OS=Homo sapiens GN=ALB PE=1 SV=2	KCCKHPEAKRmPCAEDYLSVV	M	11	470	2	Octanoylation-amide	2	25.52	5	12
P02768|ALBU_HUMAN	Serum albumin OS=Homo sapiens GN=ALB PE=1 SV=2	QCPFEDHVKLvNEVTEFAKTC	V	5	67	1	O-Ethylphosphorylation	1	20.41	5	44
P02768|ALBU_HUMAN	Serum albumin OS=Homo sapiens GN=ALB PE=1 SV=2	VNEVTEFAKTcVADESAENCD	C	8	77	3	Acetylation (N-term)	1	12.61	5	31
P02768|ALBU_HUMAN	Serum albumin OS=Homo sapiens GN=ALB PE=1 SV=2	ADCCAKQEPErNECFLQHKDD	R	3	122	1	Citrullination	1	28.79	6	27
P02768|ALBU_HUMAN	Serum albumin OS=Homo sapiens GN=ALB PE=1 SV=2	QKFGERAFKAwAVARLSQRFP	W	2	238	2	Oxidation (HW)	1	18.8	28	26
P02768|ALBU_HUMAN	Serum albumin OS=Homo sapiens GN=ALB PE=1 SV=2	VFDEFKPLVEePQNLIKQNCE	E	5	407	1	Replacement of proton by potassium	1	17.08	5	20
P02768|ALBU_HUMAN	Serum albumin OS=Homo sapiens GN=ALB PE=1 SV=2	PKLDELRDEGkASSAKQRLKC	K	54	214	2	Acetylation (K)	1	37.55	6	19
P02768|ALBU_HUMAN	Serum albumin OS=Homo sapiens GN=ALB PE=1 SV=2	VTEFAKTCVAdESAENCDKSL	D	10	80	1	Oxidation or Hydroxylation	1	20.61	5	18
P02768|ALBU_HUMAN	Serum albumin OS=Homo sapiens GN=ALB PE=1 SV=2	VNEVTEFAKTcVADESAENCD	C	8	77	3	octanoylation-ester	1	16.51	5	17
P02768|ALBU_HUMAN	Serum albumin OS=Homo sapiens GN=ALB PE=1 SV=2	ALVELVKHKPkATKEQLKAVM	K	54	562	2	Carbamidomethylation@X	1	16.16	5	15
P02768|ALBU_HUMAN	Serum albumin OS=Homo sapiens GN=ALB PE=1 SV=2	SKCCKHPEAKrMPCAEDYLSV	R	3	469	1	Methylation(KR)	1	16.35	5	14
P02768|ALBU_HUMAN	Serum albumin OS=Homo sapiens GN=ALB PE=1 SV=2	FHDNEETFLKkYLYEIARRHP	K	54	161	2	Dimethylation(KR)	1	30.93	5	13
