# Supplementary material for: Modification of the structural stability of human serum albumin in rheumatoid arthritis
Source: PLoS One. 2023 Mar 17;18(3):e0271008. doi: 10.1371/journal.pone.0271008 (PMC10022781; doi:10.1371/journal.pone.0271008)
Supplement: S5 Data — T-test: Lists t-test results between RA and non-RA subjects, as well HPR and LPR subjects, showing significance between RA and non-RA subjects in each comparison. The average intensity of the sum of all of AEBSF modification sites on HSA of each sample, for RA and non-RA, as well as HPR and LPR, is shown. A t-test was also performed between groups for modification sites in clusters 1, 2, and 3.AEBSF_HSA (site): This dataset lists the structure characteristic of the 41 AEBSF sites on HSA, including association with the cluster groups from Fig 5B, HC order from Inferno, site position from Uniprot, site position from PDB ID 1N5U, HSA domain, HSA subdomain, amino acid (AA), secondary structure (SS), surface accessible surface area (SASA) score, number of peptides used for the quantification of the site, peptide sequence, and the intensity from each sample. (The intensity here used the area from S3 Data. Only peptides from HSA and with AEBSF modifications are retained. The area of peptides that have same AEBSF modification site are combined (the number of peptides is used for combination is listed in column #peptide combined). After consolidation, site that have less than 12 hits are removed. Note that the sequence/start/end for sites that used more than 1 peptides are just representative. The intensity is also used for Inferno analysis).AEBSF_HSA_(cluster site): A list of all samples, with their groups (RA/non-RA and HPR/LPR), as well as the intensity sum of AEBSF modification for each modification site in cluster C1, C2, C3 on HSA. (XLSX) [file pone.0271008.s006.xlsx]

## Sheet: T-test
	All AEBSF sites		Cluster 1		Cluster 2		Cluster 3
group	RA	Non-RA	RA	Non-RA	RA	Non-RA	RA	Non-RA
Averages	424464	810344	42991.4	86983.9	42066.1	90479.7	103518	201760
p-value		0.0225264		0.0245638		0.0502048		0.0316639
group	HPR	LPR	HPR	LPR	HPR	LPR	HPR	LPR
Averages	484668	676197	45564.1	74584.2	46761.9	76358.1	108949	169949
p-value		0.320901		0.195879		0.294021		0.239226

## Sheet: AEBSF_site
Group Name	HC Order	Uniprot Position	1N5U position	HSA Domain	HSA subdomain	AA	SS	SASA	# peptide combined	Peptide Sequence	#hit	B37	B38	B39	B41	B42	B43	B44	RF01	RF02	RF03	RF04	RF05	RF07	RF10	RF11	RF13	RF16	RF17	RF19	RF21	RF22	RF25	RF28	RF29	RF30	RF31	RF34	RF36	RF38	RF39	RF40	RF41	RF43	RF47	RF49	RF51	RF52	RF53
c1	1	391	367	II	IIB	H	H	72.1264	1	CCAAADPH(+183.04)ECYAKVFDEFKPLVEEPQNLIK	24	0	0	0	0	0	0	0	0	3970	6920	9000	2580	0	3950	2640	10900	0	0	0	18200	0	0	0	0	0	0	15500	0	10600	0	2830	4710	0	2950	0	0	0	5700
c1	2	402	378	II	IIB	K	H	140.501	2	VFDEFK(+183.04)PLVEEPQNLIK	17	0	0	0	0	0	0	0	11000	0	13100	3190	0	0	0	0	0	0	0	0	0	0	0	0	0	0	0	5960	0	5430	0	0	3000	4650	0	0	0	0	13000
c1	3	456	432	III	IIIA	K	H	57.5623	1	NLGK(+183.04)VGSK	38	24900	8920	2050	38100	11400	0	1430	0	7100	0	6600	0	0	7830	0	19700	4700	2510	4170	15300	431	3850	0	849	7210	5520	0	15900	13200	0	7190	995	5650	2740	2920	0	3330	3590
c1	4	229	205	II	IIA	K	H	121.187	1	CASLQK(+183.04)FGER	37	0	0	5360	0	0	13500	3610	7650	10200	12500	9770	3420	1930	4380	6040	37300	2620	0	5750	14900	0	0	0	385	8230	6390	6350	6440	8100	2520	6430	2790	1370	0	0	1210	0	6290
c1	5	383	359	II	IIB	K	H	156.762	1	TYETTLEK(+183.04)CCAAADPHECYAK	35	0	0	0	2920	0	0	0	33900	16700	37200	7380	2770	13000	5050	1960	38700	1710	0	2970	0	0	0	0	1540	16000	15100	24700	11300	30500	8050	9930	0	6430	2090	0	0	1880	2250
c1	6	499	475	III	IIIA	K	H	124.101	1	VTK(+183.04)CCTESLVNR	38	2760	1410	8800	0	0	0	0	8990	7340	13600	11400	0	1620	4000	3460	15200	2390	0	1950	20600	796	120	0	1580	0	0	14500	10100	10700	3730	5800	0	5170	2470	2210	0	1480	6780
c1	7	287	263	II	IIA	Y	H	52.4076	1	Y(+183.04)ICENQDSISSK	18	0	0	0	0	0	0	928	0	0	0	0	469	0	0	0	0	0	0	0	0	0	0	0	4200	0	0	496	0	0	0	0	7950	0	729	2250	641	5470	0
c1	8	205	181	I	IB	K	H	62.1487	1	AACLLPK(+183.04)LDELRDEGK	23	0	0	0	0	0	0	0	5410	1650	4950	0	0	0	2380	3680	14400	0	0	0	7740	0	0	0	0	0	0	0	0	2000	0	0	5360	3110	3190	1970	0	0	0
c1	9	249	225	II	IIA	K	L	93.0202	1	FPK(+183.04)AEFAEVSK	33	5870	0	0	5290	0	0	0	3220	0	4780	0	5600	0	0	5710	19800	2780	0	5630	8190	2030	5850	0	4320	695	0	4650	1740	3070	0	1050	3120	2290	8250	5910	0	0	0
c1	10	257	233	II	IIA	K	H	79.575	1	AEFAEVSK(+183.04)LVTDLTK	30	0	0	1200	0	0	0	0	473	0	4400	1370	3920	0	2410	0	5340	1490	0	1280	5480	669	4640	0	6480	0	0	3650	0	0	0	0	11400	0	11100	7300	2000	6340	1410
c2	25	108	84	I	IA	Y	H	26.1994	1	ETY(+183.04)GEMADCCAK	40	0	0	0	33700	0	0	0	20900	14800	29400	734	14800	13000	12800	9900	73000	3570	1800	6460	60200	3990	1260	0	14300	10000	17000	5470	6110	30600	3070	10200	43700	10500	30300	15200	2400	11000	0
c2	26	377	353	II	IIB	Y	H		1	TY(+183.04)ETTLEK	27	0	0	673	0	0	0	0	0	4060	6640	7430	8660	0	0	6620	5010	2200	0	0	0	0	3520	0	16000	0	0	10100	0	6840	3130	0	29200	0	31700	14500	4430	23100	0
c2	27	162	138	I	IB	Y	H	66.923	1	Y(+183.04)LYEIAR	45	2220	0	11300	17200	0	0	654	8630	3690	5680	4850	10700	3250	24500	8170	37800	10100	9710	14700	19000	7720	12100	0	4590	12800	3590	7990	8580	8220	5330	5860	16700	12200	15300	14300	1370	18700	8950
c2	28	425	401	III	IIIA	Y	H	79.8581	2	QNCELFEQLGEY(+183.04)K	23	0	0	0	0	0	0	0	0	187	0	0	3510	0	706	849	747	0	0	0	328	0	0	0	5240	0	0	0	0	302	0	0	19250	2560	13640	7730	0	8440	0
c2	29	164	140	I	IB	Y	H	5.27477	1	YLY(+183.04)EIAR	38	0	0	0	0	0	3690	7550	1330	1300	4780	2530	1660	0	4630	3830	5970	3430	2680	5550	1060	2220	6130	0	11100	2520	0	2500	0	2180	0	675	16600	1410	30000	15500	4790	9840	0
c2	30	521	497	III	IIIA	Y	L	44.4563	1	RPCFSALEVDETY(+183.04)VPK	28	0	0	0	0	0	0	0	5580	4130	1930	2610	8630	0	1080	568	0	454	435	0	0	0	0	0	3710	0	0	354	0	4390	0	233	8900	0	17700	3900	0	4060	0
c3	31	214	190	II	IIA	K	H	131.012	1	LDELRDEGK(+183.04)ASSAK	41	61600	0	53100	69100	34500	9760	18400	48700	40100	92100	106000	1980	32100	12700	7870	51800	4000	2020	6820	141000	2470	7150	991	0	49000	45200	81700	38000	84100	38700	24000	1780	43200	1940	0	0	2340	65800
c3	32	223	199	II	IIA	K	H	51.6043	1	LK(+183.04)CASLQK	49	53900	28100	33300	64500	44900	15800	15300	25900	23000	16400	20700	12700	5100	9240	7460	20300	5550	5550	5980	41400	3020	1990	2530	2980	22700	10400	12300	31900	24300	25900	17800	10300	40300	3690	3270	2910	3630	35300
c3	33	588	564	III	IIIB	K	L	84.2385	3	ADDK(+183.04)ETCFAEEGK	41	20600	0	37798	46420	14200	0	3570	58710	32110	64590	46760	31727	5320	2700	0	34760	2790	1130	2108	147230	0	642	165	228	29200	4270	73360	25510	74200	10800	38800	4950	57370	0	0	0	0	43900
c3	34	36	12	I	IA	K	H	139.298	1	FK(+183.04)DLGEENFK	42	4110	0	3970	0	0	0	0	20200	6100	18200	25500	6810	9830	10600	11300	81400	5450	0	9490	31000	6920	10000	0	3970	4160	9530	22900	16000	21400	8920	5860	8190	13300	10800	8240	1070	6080	13800
c3	35	160	136	I	IB	K	H	68.4487	1	LVRPEVDVMCTAFHDNEETFLK(+183.04)K	34	0	0	0	0	0	6370	0	3210	10200	25000	25800	15000	0	4450	6290	0	4690	0	5190	44600	0	3450	0	6220	8910	0	19300	0	12900	0	15200	8770	4240	15100	2160	0	7020	25300
c3	36	375	351	II	IIB	K	H	119.5	1	LAK(+183.04)TYETTLEK	39	17900	0	20600	26900	0	0	0	34400	8460	23100	0	1920	10300	22900	12700	47600	6410	0	14100	83100	6620	13700	0	7030	16000	0	39000	14000	3110	834	20500	11500	24000	4520	6000	0	5630	23500
c3	37	311	287	II	IIA	S	H	19.7434	2	ECCEKPLLEKS(+183.04)HCIAEVENDEMPADLPSLAADFVESK	22	0	0	0	0	0	11600	0	113000	30610	23200	95300	32300	0	7180	1400	8520	12800	0	0	0	0	0	0	0	0	0	57000	0	119597	0	20580	0	32400	0	0	0	0	10800
c3	38	305	281	II	IIA	K	L	80.6398	4	LKECCEK(+183.04)PLLEK	35	0	0	0	3090	0	0	1470	51370	12030	85560	89560	70200	1920	3730	632	31910	2650	0	3870	103920	0	0	0	0	4290	6680	78730	9520	61210	739	21080	3150	29710	0	0	0	0	45220
c3	39	117	93	I	IA	K	L	76.1308	3	ETYGEMADCCAK(+183.04)QEPER	36	2460	0	0	1430	0	10200	4500	27530	13280	25950	26510	20900	12100	3960	0	11820	2000	0	2210	57260	0	0	0	0	16300	22700	36250	13580	16920	11700	8780	1810	24300	0	0	0	0	28750
c3	40	312	288	II	IIA	H	H	40.0265	2	ECCEKPLLEKSH(+183.04)CIAEVENDEMPADLPSLAADFVESK	24	0	0	0	0	0	0	0	95100	23760	79400	63100	15670	0	16000	15140	21130	10800	0	0	22000	0	4350	0	0	0	0	135400	0	95600	0	17780	0	0	0	0	0	0	13800
c3	41	476	452	III	IIIA	Y	H	88.948	7	RMPCAEDY(+183.04)LSVVLNQLCVLHEK	44	0	0	18244	0	0	36500	14870	243919	106400	349914	196800	48988	14900	184100	151500	332910	81401	58900	117600	218390	168600	58100	0	4400	15400	23400	242293	21800	200277	27400	45000	4160	180431	11340	19680	3708	14350	149630
NA	11	584	560	III	IIIB	K	L	171.411	1	CCK(+183.04)ADDKETCFAEEGKK	27	12200	8220	2400	59500	0	0	0	5690	12100	20400	20200	0	0	0	0	0	0	0	0	31400	0	0	0	0	11100	19500	19700	29600	19900	0	11100	0	14400	0	0	0	0	7740
NA	12	185	161	I	IB	Y	H	79.2441	1	Y(+183.04)KAAFTECCQAADK	24	0	0	9440	3300	0	0	0	16200	7590	0	9310	2590	0	0	0	0	0	0	0	27700	0	0	0	0	11200	0	11300	0	4800	5590	5910	0	0	0	0	0	632	7180
NA	13	256	232	II	IIA	S	H	33.384	1	AEFAEVS(+183.04)KLVTDLTK	13	0	0	0	0	0	0	0	0	0	0	0	626	0	0	0	0	0	0	0	0	867	0	0	0	0	0	0	0	0	0	0	2640	0	1510	346	0	0	0
NA	14	597	573	III	IIIB	K	H	168.689	1	ADDKETCFAEEGK(+183.04)K	19	0	0	1830	1880	0	4960	3950	1810	0	2530	0	1800	0	0	0	0	0	0	0	0	0	0	0	0	0	13100	0	0	2180	0	0	604	0	0	0	0	0	0
NA	15	581	557	III	IIIB	K	H	169.288	1	AVMDDFAAFVEK(+183.04)CCK	19	0	0	0	0	0	0	0	0	0	0	0	1880	0	0	0	13200	0	0	0	4870	511	0	0	0	0	0	0	0	723	0	0	2080	4170	0	0	0	0	1580
NA	16	426	402	III	IIIA	K	H	143.377	2	QNCELFEQLGEYK(+183.04)FQNALLVR	31	0	0	378	0	0	0	0	2180	0	6830	5800	4361	0	9710	7170	125000	3890	3000	0	37480	3080	0	0	0	0	0	10400	0	4520	0	0	1510	11834	3850	1180	0	6870	5597
NA	17	75	51	I	IA	K	H	87.4321	1	LVNEVTEFAK(+183.04)TCVADESAENCDK	20	0	0	0	0	0	0	0	166	0	464	2500	2570	0	0	0	0	0	0	0	25600	0	0	0	0	0	0	2930	0	2170	0	649	4840	2940	0	0	0	0	8930
NA	18	413	389	III	IIIA	K	H	72.2684	1	VFDEFKPLVEEPQNLIK(+183.04)QNCELFEQLGEYK	20	0	0	0	0	0	0	0	1480	0	1770	21500	797	0	0	0	2680	0	0	0	5500	0	0	0	0	0	0	4060	0	615	0	0	0	1410	0	919	0	0	358
NA	19	543	519	III	IIIB	K	H	125.312	1	EFNAETFTFHADICTLSEK(+183.04)ER	16	0	0	0	0	0	903	0	2380	2290	8680	10400	0	0	0	0	0	0	0	0	709	0	0	0	0	1230	0	3820	0	0	0	0	0	0	0	0	0	0	0
NA	20	236	212	II	IIA	K	H	56.6069	1	AFK(+183.04)AWAVAR	17	0	0	1520	0	0	0	0	1440	0	677	0	1460	296	0	0	1230	0	0	0	1690	0	0	0	0	611	0	408	0	0	0	1970	0	4490	0	0	0	0	0
NA	21	286	262	II	IIA	K	H	122.884	1	ADLAK(+183.04)YICENQDSISSK	17	0	0	0	0	0	1830	0	5260	3350	0	2470	1760	334	0	0	0	0	0	0	22900	0	0	0	0	505	0	1910	0	1330	0	0	0	0	0	0	0	0	406
NA	22	569	545	III	IIIB	K	H	95.0155	2	EQLK(+183.04)AVMDDFAAFVEK	36	0	0	0	0	0	3130	0	25300	6910	36100	10300	1520	0	10400	13200	15600	6460	1960	8070	5460	8930	26900	0	1970	0	0	25000	0	13800	0	2800	40	42200	3950	4760	2710	0	46410
NA	23	565	541	III	IIIB	K	H	107.733	1	ATK(+183.04)EQLK	43	30400	0	2790	1730	1160	0	0	37900	31400	44600	20200	1030	26600	3610	4530	31000	4730	0	1920	2300	666	3760	0	1740	17800	17800	52400	9170	32000	23900	2670	673	7960	2310	2900	0	2980	7140
NA	24	337	313	II	IIB	K	L	182.244	1	SHCIAEVENDEMPADLPSLAADFVESK(+183.04)DVCK	17	0	0	0	0	0	0	0	16100	0	60900	0	448	0	0	0	0	0	0	0	9300	0	0	0	0	0	0	52300	0	13900	0	0	777	2150	0	0	0	0	629
[truncated: 11 more columns]

## Sheet: AEBSF_cluster intensity
Sample	Diagnosis	Peak Ratio	All sites Sum	C1 sites sum	C2 sites sum	C3 sites sum
B37	RA	–	238920	33530	2460	58880
B38	RA	LPR	46650	10330	0	29510
B39	RA	LPR	214753	17410	9818	61263
B41	RA	LPR	375060	46310	7650	83580
B42	RA	LPR	106160	11400	0	44900
B43	RA	–	118243	13500	14793	52230
B44	RA	LPR	76232	5968	12050	23514
RF01	Non-RA	LPR	945028	70643	83520	280556
RF02	RA	HPR	444817	46960	41160	112860
RF03	RA	LPR	1132245	97450	83440	246314
RF04	Non-RA	LPR	865574	48710	61930	240850
RF05	RA	LPR	345756	18759	32281	103268
RF07	Non-RA	LPR	151600	16550	25100	11900
RF10	RA	LPR	374996	30000	23350	69750
RF11	RA	LPR	292619	23490	12960	54580
RF13	Non-RA	LPR	1114727	161340	181490	145260
RF16	RA	LPR	189065	15690	11030	51150
RF17	RA	LPR	89695	2510	5680	15260
RF19	Non-RA	HPR	225818	21750	10730	33570
RF21	RA	LPR	1235807	90410	124209	197400
RF22	RA	LPR	219540	3926	5300	11536
RF25	Non-RA	HPR	167512	14460	6130	25530
RF28	Non-RA	HPR	3686	0	0	2530
RF29	RA	LPR	102832	19354	12640	31755
RF30	RA	LPR	265861	32135	47250	52640
RF31	Non-RA	HPR	220180	27010	37800	33480
RF34	Non-RA	–	1084681	75806	88970	318170
RF36	Non-RA	HPR	269250	45480	24880	57020
RF38	Non-RA	LPR	945684	83600	58920	304507
RF39	Non-RA	HPR	180313	14300	25340	40610
RF40	Non-RA	HPR	310677	33230	25295	90099
RF41	RA	LPR	241449	39325	19920	73981
RF43	RA	HPR	596145	28670	43974	100770
RF47	RA	LPR	231169	33519	35940	68260
RF49	RA	LPR	143145	22560	16680	36440
RF51	Non-RA	HPR	27239	3851	4790	9920
RF52	RA	HPR	143172	18500	19222	53930
RF53	Non-RA	HPR	589740	39020	43777	116779
RF54	RA	LPR	134342	22310	7722.9	54450
RF55	Non-RA	LPR	2162014	206120	438840	478726
RF56	RA	LPR	1237776	174390	165910	253913
RF57	Non-RA	LPR	1311662	198780	127880	335190
RF58	Non-RA	LPR	972623	138760	107970	306576
RF60	Non-RA	HPR	1363817	97740	143600	337640
RF62	Non-RA	LPR	1175882	164790	167210	294121
RF64	Non-RA	HPR	1223421	102530	95020	234800
RF65	Non-RA	HPR	1504239	189960	179710	384700
RF67	Non-RA	LPR	1822543	246200	142130	557940
RF68	RA	LPR	2439605	259370	338279	749340
